# Supplementary material for: Genomic insights into the secondary aquatic transition of penguins
Source: Nat Commun. 2022 Jul 19;13:3912. doi: 10.1038/s41467-022-31508-9 (PMC9296559; doi:10.1038/s41467-022-31508-9)
Supplement: Supplementary file 4 — Supplementary Data 1 [file 41467_2022_31508_MOESM4_ESM.xlsx]

## Sheet: BUSCO
#Assembly statistics and BUSCO results for gentoo penguin
Species	Contig N50 (bp)	Scaffold N50 (bp)	Genome size (bp)	Complete	Duplication	Fragmented	Missing
Pygoscelis papua Falkland/Malvinas	92848	3109248	1,344,396,314	0.902	0.022	0.045	0.031
Pygoscelis papua Kerguelen	116,696	4708144	1,325,193,169	0.91	0.015	0.046	0.029
Pygoscelis papua South Georgia	117,732	14,305,032	1,288,494,815	0.915	0.012	0.045	0.028

## Sheet: Mapping statistics
#Mapping statistics from thee three ancient specimens reported.
Sample	Species	Weight1	Mapped	Library	Endogenous	Fragment	C->T 5'-end6	DoC	Genome
			reads2	dupl.3	DNA4	length5		X-fold7	coverage8
S.29384.35	Megadyptes antipodes richdalei	98 (mg)	41527001	42.6 (%)	21.9 (%)	86 (bp)	23.9 (%)	2.71	72.32 (%)
S.29384.37	Eudyptes warhami	101 (mg)	17396746	31.7 (%)	19.1 (%)	82 (bp)	23.7 (%)	1.08	51.41 (%)
S.42156.6	Megadyptes antipodes waitaha	67 (mg)	922925	13.6 (%)	0.4 (%)	75 (bp)	29.3 (%)	0.05	4.76 (%)
1 Weight of bone material used for DNA extraction.
2 Number of reads that could be uniquely mapped to the reference after removing duplicates.
3 Percentage of reads of duplicate reads in sequenced library.
4 Endogenous DNA content.
5 Average fragment length of uniquely mapped reads.
6 Deamination rate at 5’-end of DNA.
7 Depth-of-Coverage (DoC) average coverage of each nucleotide in the reference genome.
8 Percentage of the reference genome covered at least once.

## Sheet: The Sex 
#The Sex of each penguin specimen
Species	Common name	Abbreviation	CHD1W	Sex
Aptenodytes forsteri	Emperor penguin	APTFO	N	Male
Aptenodytes patagonicus	King penguin	APTPA	N	Male
Eudyptes chrysocome	Southern rockhopper	EUDCH	N	Male
Eudyptes filholi	Eastern rockhopper	EUDFI	N	Male
Eudyptes chrysolophus chrysolophus	Macaroni penguin	EUDUS	N	Male
Eudyptes chrysolophus schlegeli	Royal penguin	EUDLI	Y	Female
Eudyptes moseleyi	Northern rockhopper	EUDMO	N	Male
Eudyptes pachyrhynchus	Fiordland penguin	EUDPA	Y	Female
Eudyptes robustus	Snares penguin	EUDRO	N	Male
Eudyptes sclateri	Erect-crested penguin	EUDSC	N	Male
Eudyptula minor	New Zealand little penguin	EUDMI	Y	Female
Eudyptula minor Banks Peninsula	NZ white-flippered penguin (BAN)	EUDAL	N	Male
Eudyptula novaehollandiae	Australian fairy penguin	EUDNO	N	Male
Megadyptes antipodes antipodes	Yellow-eyed penguin	MEGAN	Y	Female
Pygoscelis adeliae	Adélie penguin	PYGAD	N	Male
Pygoscelis antarctica	Chinstrap penguin	PYGAN	N	Male
Pygoscelis papua West Antarctic Peninsula	Gentoo penguin WAP	PYGPA	Y	Female
Pygoscelis papua Falklands/Malvinas	Gentoo penguin FAL	PYGPF	Y	Female
Pygoscelis papua Kerguelen	Gentoo penguin KER	PYGPK	Y	Female
Pygoscelis papua South Georgia	Gentoo penguin SG	PYGPS	N	Male
Spheniscus demersus	African penguin	SPHDE	N	Male
Spheniscus humboldti	Humboldt penguin	SPHHU	N	Male
Spheniscus magellanicus	Magellanic penguin	SPHMA	Y	Female
Spheniscus mendiculus	Galápagos penguin	SPHME	Y	Female
Megadyptes antipodes richdalei	Chatham Islands Megadyptes penguin	MEGRI	NA	NA
Megadyptes antipodes waitaha	Waitaha penguin	MEGWA	NA	NA
Eudyptes warhami	Chatham Islands crested penguin	EUDWA	NA	NA

## Sheet: Characters
#List of characters
Abbreviations
A = Ando (2007); AH = Acosta Hospitaleche et al. (2007); B = Blokland et al. (2019); BG = Bertelli and Giannini (2005); C = Clarke et al. (2007); CH=Chavez-Hoffmeister (2014); CL = Clarke et al. (2010); GB = Giannini and Bertelli (2004); K = Ksepka et al. (2006); KC = Ksepka and Clarke (2010); KF = Ksepka et al. (2012); KT = Ksepka and Thomas (2012); OH = O'Hara (1989); T = Thomas et al. (2020).
Character descriptions
(1) Tip of mandibular rhamphotheca, profile in lateral view (GB1): pointed (0); slightly truncated (1); strongly truncated, squared off (2); truncated but with a rounded margin (procellariiform-like) (3).
(2) Longitudinal grooves on base of culmen (GB2): absent (0); present (1).
(3) Longitudinal grooves on base of latericorn and ramicorn (GB3): absent (0); present (1).
(4) Feathering of maxilla (GB4): totally unfeathered (0); slightly feathered, less than half the length of maxilla (1); feathering that reaches half the length of maxilla (2); Ordered.
(5) Ramicorn, inner groove at tip (GB5): absent (0); present and single (1); present and double (2); Ordered.
(6) Plates of rhamphotheca, inflated aspect (GB7): absent (0); present (1).
(7) Gape (GB8): not fleshy (0); margin narrowly fleshy (1); margin markedly fleshy (2); Ordered.
(8) Ramicorn color pattern (GB9): black (0); dark red (1); pink (2); yellowish (3); orange (4); green (5); blue (6); black rsotrally and pinkish/orange caudally (7).
(9) Ramicorn, ultraviolet reflectance peak (corresponds to the orange spot) (KC14): absent (0); present (1).
(10) Latericorn and ramicorn, light distal mark (GB10): absent (0); present (1).
(11) Latericorn color (GB11): black (0); dark red and black (1); orange (2); yellow (3); green (4); blue (5).
(12) Culminicorn (GB12): black (0); reddish orange (1); pale orange (2).
(13) Maxillary and mandibulary unguis, color (GB13): black (0); reddish orange (1); yellow (2); green (3); blue-gray (4).
(14) Bill of downy chick, color (GB14): dark (0); with bright orange markings (1); pale, variably horn to yellow (2); subtle reddish markings at base (3); bluish (4).
(15) Bill of immature, color (GB15): dark (0); bicolored red and black (1); red (2); yellow (3); gray (4).
(16) External nares (GB17): present (0); absent (1).
(17) External nares (KC19): well-separated (0); fused at midline (1).
(18) Nostril tubes in adult (GB16): absent (0); present (1).
(19) Nostril tubes in hatchling (GB16): absent (0); present (1).
(20) Iris color (GB18): brown (0); silvery grey (1); claret red (2); yellow (3); white (4).
(21) Scale-like feathers (GB19): absent (0); present (1).
(22) Rachis of contour feathers (GB20): cylindrical (0); flat and broad (1).
(23) Rectrices (GB21): form a functional fan (0); do not form a fan (1).
(24) Remiges (GB22): differentiated from contour feathers (0); indistinct from contour feathers (1).
(25) Apteria (GB23): present (0); absent (1).
(26) Molt of contour feathers (GB24): gradual (0); simultaneous (1).
(27) Yellow pigmentation in crown feathers (pileum) (GB25): absent (0); present (1).
(28) Head plumes (crista pennae) (GB26): absent (0); present (1).
(29) Head plumes (GB27): compact (0); sparse (1).
(30) Head plumes (GB28): directed dorsally (0); directed posteriorly, not drooping (1); directed posteriorly, drooping (2).
(31) Head plumes, origin (GB29): at base of bill close to gape (0); on the recess between latericorn and culminicorn (1); on forehead (2); Ordered.
(32) Head plumes, color (GB30): yellow (0); orange (1).
(33) Nape (occiput), crest development (GB31): absent (0); slight (1); distinct (2); Ordered.
(34) Periocular region (GB32): black (0); white (1); yellow (2); bluish grey (3).
(35) Fleshy eyering (GB33): absent (0); present (1).
(36) White eyering (GB34): absent (0); present (1).
(37) White eyebrow (supercilium) (GB35): absent (0); narrow, from postocular area (1); narrow, from preocular area (2); wide, from preocular area (3); Ordered.
(38) Loreal area (lorum), aspect (GB36): feathered (0); patch of bear skin extending from eye to base of culminicorn (1); patch of bare skin extends from eye to gape, with narrow patch of bear skin at margin of lower beak (2); patch of bare skin extends from eye to gape, with extensive patch of bear skin at margin of lower beak. (3); Ordered.
(39) Auricular patch (regio auricularis) (GB37): absent (0); present (1).
(40) Throat pattern (GB38): black (0); white (1); yellw (2); irregularly streaked (3); with chinstrap (4).
(41) Collar (GB39): absent (0); slight notch (1); diffusely marked (2); strongly demarked (3); Ordered.
(42) Breast, golden color (GB40): absent (0); present (1).
(43) Dorsum (GB41): black (0); dark bluish grey (1); light bluish grey (2).
(44) Black marginal edge of dorsum between lateral collar and axillary patch, contrasting with dorsum (GB42): absent (0); present (1).
(45) Black dots irregularly distributed over white belly (GB43): absent (0); present (1).
(46) Flanks, dark lateral band reaching the breast (GB44): absent (0); present (1).
(47) Distinct dark axillary patch of triangular shape (GB45): absent (0); present (1).
(48) Flanks, extent of dorsal dark cover into the leg (GB46): incomplete, not reaching tarsus (0); complete, reaching tarsus (1).
(49) Rump, color (GB47): indistinct in color from dorsum (0); distinct white patch (1).
(50) Tail length (GB48): short, the quills barely emerge from the rump (0); quills distinctly developed (1).
(51) Outer rectrices, color (GB49): same color as inner (0); lighter than inner retrices (1).
(52) White line connecting leading edge of flipper with white belly (GB50): absent (0); present (1).
(53) Flipper, upperside, light notch at base (GB51): absent (0); present (1).
(54) Leading edge of flipper, pattern of upperside (GB52): dark (0); white (1).
(55) Leading edge of flipper, pattern of underside (GB53): white (0); incompletely dark (1); completely dark and wide (2).
(56) Flipper, underside, dark elbow patch (GB54): absent (0); present (1).
(57) Flipper, underside, tip pattern (GB55): immaculate (0); patchy, in variable extent (1); small circular dot present (2).
(58) Immature plumage, white eyebrow (supercilium) (GB56): absent (0); present (1).
(59) Immature plumage, throat pattern (jugulum) (GB57): black (0); mottled (1); white (2); brown (3).
(60) Immature plumage, flanks, dark lateral band (GB58): absent (0); present (1).
(61) Chicks, hatching plumage (GB59): feathered (0); almost naked (1).
(62) Dominant color pattern of first down (GB60): pale gray (0); distinctly brown (1); bicolored, dark above and whitish below (2); uniformly blackish gray (3).
(63) Dominant color pattern of second down (GB61): pale grey (0); distinctly brown (1); bicolored, dark above and whitish below (2); uniformly blackish gray (3).
(64) Chick, second down, collar (GB62): absent (0); present (1).
(65) Feet, dorsal color (GB63): dark (0); pink (1); orange (2); white-flesh (3); blue (4).
(66) Feet, soles distinctly darker than dorsal surface (GB64): absent (0); present (1).
(67) Feet, unguis digiti (BG65): flat (0); compressed (1).
(68) Clutch size (GB65): two eggs (0); one egg (1).
(69) Incubatory sac (GB66): absent (0); present (1).
(70) Nest (GB67): no nest, incubation over the feet (0); nest placed underground, either burrowed in sand or inside natural hollow or crack (1); open nest, a shallow depression on bare ground or in midst of vegetation (2).
(71) Size of first egg relative to the second egg (GB68): similar (0); first egg smaller (1); first egg larger (2).
(72) Creche (GB69): absent (0); small, 3-6 birds (1); formed by dozens to hundreds of immatures (2).
(73) Egg shape (BG71): oval (0); conical (1); spherical (2).
(74) Ecstatic display (BG72): absent (0); present (1).
(75) Beak length (T75): approximately half of overall skull length (0); elongate, approximately two thirds of overall skull length (1).
(76) Premaxilla, tip (rostrum maxillare) (GB0): pointed (0); weakly hooked (1); strongly hooked (2); Ordered.
(77) Internarial bar (pila supranasalis) shape in cross section (C75): suboval (0); inverted U-shape (1).
(78) Internarial bar (pila supranasalis), profile in lateral view (KC78): dorsal edge curves smoothly to tip of beak (0); pronounced step in dorsal edge (1).
(79) Nasal cavity, external naris (cavum nasi, apertura nasi ossea), caudal margin (OH5): extended caudal to the rostral margin of the hiatus orbitonasalis (0); not extended caudal to the rostral margin of the hiatus orbitonasalis (1).
(80) Internarial bar (pila supranasalis), width (OH6): wide throughout its length (0); slender, slightly constricted laterally (1).
(81) Premaxilla, frontal process, naso-premaxillary suture (BG95): visible along entire contact (0); obliterated (1).
(82) Basioccipital, subcondylar fossa (fossa subcondylaris) (GB73): absent or shallow (0); deep (1).
(83) Supraoccipital, paired grooves for the exit of v. occipitalis externae (sulcus vena occipitalis externae) (BG74): poorly developed (0); deeply excavated (1).
(84) Frontal, shelf of bone bounding salt-gland fossa (fossa glandulae nasalis) laterally (OH10): absent (0); present (1).
(85) Processus postorbitalis, ventral tip (T84): tapering to a narrow point (0); ending in a blunt squared tip (1). tapering to a narrow point (0); ending in a blunt squared tip (1).
(86) Squamosal, temporal fossa (fossa temporalis), size (BG76): fossae separated by considerable wide surface (at least the width of the cerebellar prominence (0); more extensive, fossae meeting or nearly meeting at midline of the skull (1).
(87) Squamosal, temporal fossa (fossa temporalis), depth of caudal region (BG77): flat (0); shallow (1); greatly deepened (2); Ordered.
(88) Squamosal, development of the opening that transmits the a. ophthalmica externa in the caudoventral area of the temporal fossa (near nuchal crest) (BG78): small or vestigial (0); well-developed (1).
(89) Condylus occipitalis, development (T89): moderate size, width equals 1/3 or less the distance between the lateral margins of the left and right tuberculum basilare (0); expanded, width reaching 1/2 of the distance between the lateral margins of the left and right tuberculum basilare (1).
(90) Orbit, fonticuli orbitocraniales (BG79): small or vestigial (0); broad and conspicuous openings (1).
(91) Facial foramen (foramen n. facialis) (BG92): absent (0); present (1).
(92) Ectethmoid (BG80): absent (0); weakly developed, widely separate from the lacrimal (1); well developed, contacting or fused to the lacrimal (2).
(93) Lacrimal (OH11): unperforated (0); perforated (1).
(94) Lacrimal, pneumatic foramen in shaft absent (0); present (1).
(95) Lacrimal (BG82): reduced, concealed in dorsal view (0); small portion exposed in dorsal view (1); well-exposed in dorsal view (2); Ordered.
(96) Lacrimal, contact with frontal (KT89): suture (0); fusion (1).
(97) Lacrimal, dorsal process (BG83): closely applied to the nasal (0); rostral arm of dorsal process separated from the nasal by a slit-like rostro-caudally elongate opening (1).
(98) Jugal arch, bar shape in lateral view (BG93): straight (0); slightly curved (1); ventrally bowed (2); strongly curved, sigmoid shape (3); Ordered.
(99) Jugal arch, dorsal process (this pointed process is located on the caudal end of the jugal, adjacent to the condyle for articulation with the quadrate) (BG94): absent (0); present (1).
(100) Basitemporal plate (lamina parasphenoidalis), dorsoventral position with respect to the occipital condyle (BG86): ventral to the level of the condyle (0); at the level of the condyle (1); dorsal to the level of the condyle, surface depressed (2); Ordered.
(101) Basipterygoid process (processus basipterygoideus) (BG87): absent (0); vestigial or poorly developed (1); well-developed (2); Ordered.
(102) Eustachian tubes (tuba auditiva) (BG88): open or very little bony covering near the caudal end of the tube (0); mostly enclosed by bone (1).
(103) Pterygoid, shape (BG89): elongated (0); slight lateral expansion of rostral end (1); rostral end broad, pterygoid sub-triangular (2); Ordered.
(104) Palatine, lamella choanalis (BG90): curved and smooth plate, slightly differentiated from main palatine blade (0); ridged, distinct from main blade by a low keel (1); extended vertically ventrally forming the crista ventralis (2); Ordered.
(105) Vomer (BG91): laterally compressed, vertical laminae and free from palatines (0); horizontally flattened laminae and ankylosed with palatines (1).
(106) Quadrate, relative lengths of otic and orbital processes (processus oticus and processus orbitalis) (KC102): orbital process longer (0); otic process longer (1).
(107) Quadrate, otic process (processus oticus), rostral border, tubercle for m. adductor mandibulae externus, pars profunda (BG96): absent (0); present, as a ridge (1); present, as a tubercle (2).
(108) Quadrate, otic process (processus oticus), rostral border, tubercle for m. adductor mandibulae externus, pars profunda (KC104): contiguous with squamosal capitulum (0); separated from squamosal capitulum (1).
(109) Quadrate, processus oticus, caudal margin in lateral view (A9): straight (0); flexed so as to be concave caudally (1).
(110) Tomial edge (crista tomialis) (BG97): plane of tomial edge approximately at the level of the basitemporal plate (lamina parasphenoidalis) (0); dorsal to the level of the basitemporal plate (1).
(111) Mandible, symphysis (C101): extensive bony connection (0); short terminal bony connection (1).
(112) Mandible, posteriorly projected midline spur from dentary underlying symphysis (KC107): absent (0); present (1).
(113) Mandible, rostral fenestra (fenestra mandibulae rostralis) (OH8): imperforate or small opening (0); large opening (1).
(114) Mandible, ramus (BG101): depth subequal over entire ramus (0); pronounced deepening at midpoint (1).
(115) Mandible, ramus (KC112): essentially straight or gently sloping (0); pronounced ventral deflection near midpoint (1).
(116) Mandible, dentary, length of dorsal edge relative to mandibular ramus length in lateral view (BG103): markedly more than half the length of ramus (0); approximately half the length of ramus (1).
(117) Mandible, articular, medial process (processus medialis) (BG104): not hoooked (0); hooked (1).
(118) Mandible, angular, aspect in dorsal view (BG106): sharply truncated caudally (0); caudally projected, forming retroarticular process (processus retroarticularis) (1).
(119) Mandible, processus retroarticularis (T120): absent (0); present as a caudally directed process (1); present as a dorsally curved process (2).
(120) Mandible, angular, retroarticular process (processus retroarticularis), aspect in dorsal view in relation to the articular area for the quadrate between the lateral and medial condyles (condylus lateralis and condylus medialis) (BG105): broad, approximately equal to the articular area (0); moderately long, narrower than the articular area (1); very long, longer and narrower than the articul…
(121) Mandible, medial emargination between medial and retroarticular processes (processus retroarticularis and processus medialis) (KC108): absent (0); weak concavity (1); strong concavity (2); Ordered.
(122) Atlas, processus ventralis (BG108): absent or slightly developed (0); well developed, high and prominent ridge on the dorsal surface of the arcus atlantis (1).
(123) Transition to free cervicothoracic ribs (BG109): starting at 13th cervical vertebra (0); starting at 14th cervical vertebra (1); starting at 15th cervical vertebra (2); Ordered.
(124) Cervical vertebrae, transverse process (processus transversus) in last five cervical vertebrae (BG111): not elongated laterally (0); greatly elongated laterally (1).
(125) Thoracic vertebrae, posteriormost vertebrae (KC114): heterocoelous (0); weakly opisthocoelous (1); strongly opisthocoelous (2); Ordered.
(126) Thoracic vertebrae, deep excavation on lateral face of posterior thoracic vertebrae (KC124): absent (0); present (1).
(127) Synsacrum, number of incorporated vertebrae (C117): eleven or less (0); twelve (1); thirteen (2); fourteen (3); fifteen or more (4).
(128) Synsacrum, height of crista synsacri between acetabula (KC126): flat or weakly projected (0); strongly projected (1).
(129) Synsacrum, first incorporated vertebra, position of fovea costalis (KS230): caudal to level of processus transversus (0); cranial to level of transverse process (1).
(130) Synsacrum, ventral surface of first few incorporated vertebrae (A63): rounded or flattened (0); sharp, blade-like ventral margin (1).
(131) Caudal vertebrae (BG113): seven (0); eight (1); nine or more (2); Ordered.
(132) Pygostyle, shape (KS232): tapers to a narrow edge both dorsally and ventrally as in most volant birds (0); triangular in cross-section with a wide, flat ventral margin (1).
(133) Thoracic ribs, uncinate processes (costae, processes uncinati) (BG114): elongate, narrow (0); wide at base, spatulate (1); extremely wide at base (2).
(134) Thoracic ribs, uncinate processes (costae, processes uncinati) (KC129): fused to ribs (0); unfused (1).
(135) Sternum, external spine (spina externa rostri) (OH13): absent (0); present (1).
(136) Sternum, facies articularis furculae projects as a distinctive process (BG116): absent (0); present (1).
(137) Sternum, orientation of sulcus articularis coracoideus in ventral view (A15): sulci oriented in essentially straight horizontal line (0); sulci directed caudolaterally so as to together form an inverted U shape (1).
(138) Sternum, articular facets for coracoids (sulcus articularis coracoideus) (C122): meet or overlap one another at midline (0); separated by wide non-articulatory surface (1).
(139) Sternum, labrum externum (C123): continues as sharp ridge onto the base of the spina externa (0); fades away without continuing onto the base (1).
(140) Sternum, caudal incisurae (KC133): none (0); two (1); four (2).
(141) Sternum, trabecula lateralis projects caudal to main body of sternum (KS234): no (0); yes (1).
(142) Furcula, boss for articulation with acrocoracoid process on cranial margin (T143): absent (0); Present (1).
(143) Furcula, ramus (CL218): sub-ovoid in cross-sectional omal end (0); mediolaterally flattened and craniocaudally expanded at omal end (1).
(144) Furcula, hypocleidium (apophysis furculae) (BG117): absent or low knob-like process (0); long, blade-like process (1); two distinct ventral processes (2).
(145) Scapula, length to ulna (T146): shorter to ulna (0); longer than ulna (1).
(146) Scapula, acromion (CL223): craniodorsally directed, nearly parallel to long axis of scapular shaft at apex (0); forms a blunt triangular projection with apex directed approximately at 45 degree angle from long axis of scapular shaft (1); narrow and tapering, apex omally directed (2); narrow and tapering, apex directed at a right angle to scapular shaft (3).
(147) Scapula, blade, caudal half (corpus scapulae, extremitas caudalis (BG118): blade-like (0); slightly expanded (1); broadly expanded, paddle-shaped (2).
(148) Scapula, facies articularis humeralis (KS235): rounded, projecting from shaft of scapula (0); compressed and ovoid, projecting from shaft of scapula (1); flattened and nearly merged with shaft of scapula (2).
(149) Coracoid, length (KC137): shorter than humerus (0); greatly elongated, longer than humerus (1).
(150) Coracoid, scapular cotyle (scapula cotylaris) (CL217): deep and socket-like (0); moderately concave (1); nearly flat (2); Ordered.
(151) Coracoid, processus acrocoracoideus, region of tuberculum brachiale (AH22): craniocaudally compressed (0); craniocaudally expanded, with a large flat surface cranial to tuberculum brachiale (1).
(152) Coracoid, pocoracoid process in medial view(New character): projects nearly straight (medially) (0); deflected dorsally (viscerally) (1).
(153) Coracoid, medial margin, coracoidal fenestra (OH14): absent (0); incomplete (1); complete (2).
(154) Coracoid, foramen nervi supracoracoidei, Mayr (2005) cited ontogenetic evidence that this foramen is not homologous to the coracoidal fenestra of penguins. (K122): absent (0); present (1).
(155) Coracoid, sternal margin (extremitas sternalis coracoidei (BG120): greatly expanded (0); moderate expansion (1).
(156) Coracoid, profile of the sternal margin (extremitas sternalis coracoidei) in ventral view (K124): convex (0); flat (1); concave (2). Ordered.This character codings has been modified from previous studies in order to represent a natural transition from one state to the other once treated in an ordered way.
(157) Coracoid, facies articularis sternalis, dorsal surface (KS236): single facet (0); two facets (1).
(158) Coracoid, lateral process (processus lateralis): absent or highly reduced (0); well-developed (1).
(159) Humerus/femur proporitons (T159): humerus longer (0); femur longer (1).
(160) Humerus, flatness index (midshaft width / midshaft breadth) (T160). Ordered. Circular or weakly flattened, flatness index <1.5 (0); Flattened, flatness index 1.5-2.0 (1); Highly flattened, flatness index >2.0 (2); Ordered.
(161) Humerus, head very developed and reniform, continuous with tuberculum dorsale (BG122): absent (0); present (1).
(162) Humerus, head width (New character): moderately expanded (0) greatly expanded, more than twice midshaft width (1).
(163) Humerus, head in dorsal view (C132): apex of humeral head located near midline (0); humeral head slopes so that apex of humeral head located caudally (1).
(164) Humerus, incisura capitis (K127): essentially confluent with sulcus transversus (0); clearly separated from sulcus transversus (1).
(165) Humerus, capital incisure (CL222): extends to secondary tricipital fossa (0); separated from secondary tricipital fossa (1).
(166) Humerus, pit for ligament insertion on proximal surface adjacent to head (K128): absent or very shallow (0); deep (1).
(167) Humerus, orientation of intumescentia humeri and tuberculum ventrale (K129): projects caudally from shaft (orientation as in volant birds)(0); projects caudally from shaft (orientation of humerus as in penguins, i.e. caudal corresponding to ventral in volant birds due to difference in posture and “twisting” of penguin humerus (1); intumescentia projected more caudoventrally (so as to be par…
(168) Humerus, proximal margin of tricipital fossa (fossa tricipitalis) (K135): weak projection (0); projects so as to be well-exposed in proximal view (1).
(169) Humerus, proximal border of tricipital fossa in caudal view (KT153): concave proximal margin (0); straight border (1).
(170) Humerus, tricipital fossa (fossa tricipitalis) (BG123): small with penetrating pneumatic foramina (0); moderate fossa without pneumatic foramen (1); deep fossa without pneumatic foramen (2).
(171) Humerus, tricipital fossa (fossa tricipitalis) (BG124): single (0); bipartite (1).
(172) Humerus, deltoid crest, impressio m. pectoralis (BG125): superficial poorly-defined groove (0); shallow, well-defined oblong fossa (1); deep, well-defined oblong fossa (2); Ordered.
(173) Humerus, pectoralis fossa (New character):narrow(0); greatly widened (e.g., as in Kaiika)(1).
(174) Humerus, impressio insertii m. supracoracoideus (K133): small, semicircular scar (0); greatly elongated with long axis sub-parallel to main axis of humeral shaft (1).
(175) Humerus, impressio insertii m. supracoracoideus, surface of the scar (New character): protruding scar as a raised surface for the muscle attachment (0); flat scar (1).
(176) Humerus, impressio insertii m. supracoracoideus, ditsal extent (New character): proximal to rim of fossa tricipitalis (0); subequal to level of rim of fossa tricipitalis (1); well distal to level of rim of fossa tricipitalis(2).
(177) Humerus, impressio insertii m. supracoracoideus and m. latissimus dorsi (K134): separated by a wide gap (0); separated by a moderate gap (1); separated by small gap or confluent (2); Ordered.
(178) Humerus, impressio insertii m. latissimus dorsi (T174): lineate (0); circular (1).
(179) Humerus, coracobrachialis caudalis scar (CL219): clearly separated from head (0); scar contacts distal margin of head (1).
(180) Humerus, coracobrachialis caudalis scar (CL220): deeply depressed, subcircular (0); flat, ovoid, oriented cranio-caudally (1); flat, elongate and oriented obliquely at approximately 45 degree angle to long axis of shaft (2).
(181) Humerus, groove for coracobrachialis nerve (CL221): absent or poorly defined (0); sharp, narrow sulcus (1).
(182) Humerus, shaft, dorsoventral width (K136): shaft thins or maintains width distally (0); shaft widens distally (1).
(183) Humerus, nutrient foramen (foramen nutricum) (C143): situated on caudal face of shaft (in outgroups, corresponding to ventral face (0); situated on ventral face of shaft (1).
(184) Humerus, humeral arterial sulcus (housing humeral arterial plexus in life) (T180): absent (0); Present (1).
(185) Humerus, ventral face of shaft elongate depression near ventral margin (C144): absent (0); present (1).
(186) Humerus, shaft, sigmoid curvature (K137): absent or weak (0); strong (1).
(187) Humerus, scar for origin of m. brachialis (A34): ovoid fossa on cranial face of humerus at distal end (0); proximodistally elongate scar on cranial margin of humeral shaft, with diagonally oriented proximal border (1); proximodistally elongate scar on cranial margin of humeral shaft, with chevron-shaped proximal border (2).
(188) Humerus, development of dorsal supracondylar tubercle (processus supracondylar dorsalis) (BG126): absent (0); compact tubercle (1); short process (2); elongate process (3).
(189) Humerus, demarcation of sulcus scapulotricipitalis (BG127): not demarcated (0); passage a well-marked groove (1); development of short trochlear ridge positioned on the dorsal face of the humerus and resulting in a deep sulcus (2); development of trochlear ridge for articulation with os sesamoideum m. scapulotricipitis (3); Ordered.
(190) Humerus, middle trochlear ridge (CH39): extends completely to contact shelf adjacent to condylus ventralis (0); does not extend to shelf (may coalesce with ventral trochlear ridge) (1).
(191) Humerus, dorsal trochlear ridge (BG128): extends beyond ventral margin of the humeral shaft (0); does not extend beyond the humeral shaft (1).
(192) Humerus, angle between main axis of shaft and tangent of ulnar and radial condyles (condylus dorsalis and condylus ventralis) (K141): less than 45 degrees (0); more than 45 degrees (1); about 90 degrees (2).
(193) Humerus, ulnar condyle (condylus ventralis) (K142): condyle projected and rounded (0); condyle flattened (1).
(194) Humerus, shelf adjacent to condylus ventralis: large, ratio of condyle width (K143): shelf width >1.3 (0); moderate, ratio of condyle width: shelf width 1.3-2.0 (1); greatly reduced, less than half condyle width (2); Ordered.
(195) Forearm elements(radius and ulna), shaft (revised character combining KC166 and B203): sub-cylindrical (0); moderately flattened (1); strongly flattened and broadened (2); Ordered.
(196) Radius, shaft, orientation (T192): nearly straight (0); strongly deflected (shaft with almost hockey-stick shape due to curvature near proxial end) (1).
(197) Radius, marked ridge on dorsal face, along cranial edge (T193): absent (0); present (1).
(198) Radius, distinct notch in cranial margin at insertion of m. brachialis (T194): absent (0); present (1).
(199) Radius, proximally projecting spike-like process at cranial margin (KS239): absent (0); present (1).
(200) Ulna incisura radialis (KS240): concave in proximal view, so that the ulna contacts the proximal radius at both its caudal and ventral surfaces (0); obsolete, so radius and ulna abut one another at a nearly flat contact (1).
(201) Ulna, distinct process extending toward sulcus humerotricipitalis of humerus (K145): absent (0); present (1).
(202) Ulna, processus condylaris dorsalis (M246): present (0); absent (1).
(203) Ulna, olecranon position (Modified from K144): Proximally surpassing, humeral cotylae (0); apex located at the level of proximal end of the ulna (1); Slightly distally displaced (2); Apex located one fourth of length to distal end (3); Ordered.
(204) Ulna ""jut-like edge"" (New character): absent(0); present (1).
(205) Ulna, olecranon, morphology (Modified from K144): rounded and knob-like (0); rounded and tab-like (1); squared and tab-like (2); broad and rounded (3); subtriangular (4).
(206) Ulna, tuberculum carpale (T201): present (0); absent (1).
(207) Ulnare (KC169): U-shaped (0); triangular, fan-shaped wedge (1).
(208) Ulnare, distal angle (This character refers to the distal angle in the specialized fan-shaped ulnare of penguins and is considered non-comparable for outgroup taxa) (KS241): rounded (0); pointed (1).
(209) Carpometacarpus, length (T204): short, less than half of humerus length (0); elgonated, more than half of humerus length (1).
(210) Carpometacarpus, pisiform process (processus pisiformis) (C155): well-projected round tubercle (0); reduced to a low ridge (1).
(211) Carpometacarpus, extensor process (processus extensorius) (KC175): present (0); absent (1).
(212) Carpometacarpus, separation between metacarpal I and trochlea carpalis (T207): proximal margin of metacarpal I placed far distal to that of trochlea carpalis (0); nearly at same level (1).
(213) Carpometacarpus, distal extension of metacarpal I relative to spatum intermetacarpale (T208): does not extend to, or just reachs, proximal margin of spatum intermetacarpale (0); extends well distal to level of spatum intermetacarpale (1).
(214) Carpometacarpus, distal facet on metacarpal I (C156): absent (0); present (1).
(215) Carpometacarpus, metacarpal II, distinct anterior bowing (C157): absent (0); present (1).
(216) Carpometacarpus, metacarpal II, distal expansion (KC176): absent (0); present (1).
(217) Carpometacarpus, extension of metacarpals II and III (C158): subequal or III slightly shorter (0); metacarpal III projects markedly distal of metacarpal II (1).
(218) Carpometacarpus, metacarpal III, tab-like caudal expnasion near distal third of element (T213): absent (0); present (1).
(219) Carpometacarpus, metacarpal III, distal articular surface (facies articularis digitalis major) (C159): wedge shaped or broadens anteriorly in distal view (0); slightly depressed ovoid surface (1).
(220) Phalanx III-1, proximal process (BG130): absent (0); present (1).
(221) Phalanx II-1, morphology (New character): bearing pila cranialis and fossa dorsalis (0); essentially flat (1).
(222) Manual phalanges: (C161): much shorter than phalanx II-1 (0); phalanx II-1 and phalanx III-1 subequal in length (1).
(223) Phalanges of manus, length relative to carpometacarpus (BG131): long (0); short (1).
(224) Fusion of ilia to synsacrum (K149): unfused (0); partially fused (1); well fused (2); Ordered.
(225) Pelvis, preacetabular ilia (KC181): flat, well-separated (0); approach one another, but do not contact at midline (1); contact at midline forming canalis iliosynsacralis (2).
(226) Pelvis, foramina intervertebralia large, forming wide openings on dorsal surface of pelvis (KC182): absent (0); present (1).
(227) Ilium, projected postiliac spine absent (0); present (1).
(228) Pelvis, size of foramen ilioischiadicum and foramen acetabuli (OH16): foramen ilioischiadicum smaller or similar in size (0); foramen ilioischiadicum larger (1).
(229) Pelvis, fenestra ischiopubica (BG133): very wide and closed at its caudal end (0); slit-like and open at its caudal end (1).
(230) Pelvis, rounded flange of bone projecting dorsally from the lateral margin of the postacetabular ilium (T224): absent (0); present (1).
(231) Ischium, caudal extent in relation to postacetabular ilium (BG134): ischium shorter than ilium (0); ischium projects slightly beyond the ilium (1); ischium produced far caudal to ilium (2).
(232) Femur, robustness of shaft (Modified from T226): not markedly widened (0); robust, the midshaft width is comprised between the 13% and the 15% of total femur length (1), strongly expanded, the midshaft width is greater than 15% of femur length.
(233) Femur, curvature of shaft in cranial view (T227): lateral margin nearly straight (0); lateral margin curved, especially at proximal 1/4th of bone (1).
(234) Femur, scars on lateral face of trochanter (=impressiones iliotrochanteris) (T228): shallow depression near proximal margin (0); deep depression near proximal margin (1); flat at proximal margin, with deep depression located more distally (2).
(235) Femur, medial and lateral linea intemuscularis (T229): meet on distal third of caudal face of shaft (0); meet near midshaft (1).
(236) Patella (KC 187): absent, unossified, or a small ossicle (0); present as a large, block-like element (1).
(237) Patella shape (T231): short, dorsal-ventral dimension less than 1.5 times cranial-caudal dimension (0); long, dorsal- ventral dimension more than 1.5 times cranial-caudal dimension (1).
(238) Patella, sulcus m. ambiens (BG135): shallow groove (0); deep groove (1); perforation (2).
(239) Patella, dorsal face (T233): falt or slightly convex (0); concaave with prominent lip (1).
(240) Tibiotarsus, crista patellaris (BG136): slightly developed (0); well-projected (1); greatly enlarged (2).
(241) Tibiotarsus, shaft, craniocaudal flattening (C169): weak, midshaft craniocaudal depth greater than 75% mediolateral width (0); strong, midshaft craniocaudal depth equal to or less than 75% mediolateral width (1).
(242) Tibiotarsus, sulcus extensorius (K139): laterally positioned (0); close to midline (1); medially positioned (2).
(243) Tibiotarsus, relative cranial projection of distal condyles (237): subequal projection (0); medial projects much more strongly (1).
(244) Tibiotarsus, medial margin in distal view (KS242): margin is nearly straight (0); margin strongly convex (1).
(245) Tibiotarsus, condylus medialis and epicondylus medialis connected by ridge (T239): absent (0); present (1).
(246) Tibiotarsus, condylus medialis with tab-like caudal projection from rim (T240): present (0); absent (1).
(247) Tibiotarsus, notch in distal edge of medial condyle (condylus medialis) (AH38): present (0); absent (1).
(248) Tibiotarsus, lateral condyle (condylus lateralis) in lateral profile (AH37): ovoid (0); subcircular (1).
(249) Tarsometatarsus, elongation index (proximodistal length / mediolateral width at proximal end) (BH139): slender, EI >3.0 (0); shortened, 2.5<EI < 3.0 (1); strongly shortened 2.0<EI<2.5 (2); very strongly shortened EI < 2.0 (3); Ordered.
(250) Tarsometatarsus, dimensions at midshaft (T244): widened, width twice or more breadth (0); mediolateral width and dorsoventral breath subequal (1); narrow, breadth approximately twice width (2).
(251) Tarsometatarsus, enclosed hypotarsal canals (canales hypotarsi) (BG141): present (0); absent (1).
(252) Tarsometatarsus, crista medialis hypotarsi (KS243): present (0); absent (1).
(253) Tarsometatarsus, relative plantar projection of medial and lateral hypotarsal crests (KT203): medial crest projects farther than lateral (0); projection of medial and lateral hypotarsal crests subequal (1).
(254) Tarsometatarsus, intermediate hypotarsal crests (crista intermediae hypotarsi) (K158): distinct, separated by groove (0); non-distinct (1).
(255) Tarsometatarsus, medial margin, pronounced convexity (K157): absent (0); present (1).
(256) Tarsometatarsus, dorsal sulcus between metatarsals II and III (sulcus longitudinalis dorsalis medialis) (K159): absent or barely perceptible (0); shallow groove (1); moderate groove (2); deep groove (3); Ordered.
(257) Tarsometatarsus, proximal vascular foramina on plantar surface (K162): foramen vasculare proximale mediale present, foramen vasculare proximale laterale absent or vestigial (0); both foramina present (1); foramen vasculare proximale laterale present, foramen vasculare proximale mediale absent or vestigial (2).
(258) Tarsometatarsus, foramen vasculare proximale mediale (BG139+140): opens distal to crista medialis hypotarsi (0); perforates crista medialis hypotarsi (1).
(259) Tarsometatarsus, insertion of m. tibialis cranialis: two large, subequal tubercles, placed near medial and lateral margins of metatarsal III (0); single large ovoid tubercle near center of metatarsal III, with much smaller insertion on lateral face of metatarsal II (1), two partially merged scars on metatarsal III, with medial scar more proximally placed (2).
(260) Tarsometatarsus, insertion of m. tibialis cranialis (T253): placed on the proximal third of the shaft (0); displaced distally, to near midpoint of shaft (1).
(261) Tarsometatarsus, distal vascular foramen (foramen vasculare distale) (K163): present, separated from incisura intertrochlearis lateralis by osseous bridge (0); present, open distally (1); absent (2); Ordered.
(262) Tarsometatarsus, metatarsal IV (K160): distal end projects laterally (0); straight (1); distal end deflected medially (2).
(263) Tarsometatarsus, trochleae in distal view (modified KT211): aligned in an arc, with MTII more plantarly displaced than IV (0); MTIII and MTIV aligned, MTII displaced plantarly (1); all in a row, or lightly arced (2); trochlea metatarsi IV displaced dorsally (3).
(264) M. latissimus dorsi, pars cranialis, accessory slip (BG143): absent (0); present (1).
(265) M. latissimus dorsi, pars cranialis and pars caudalis (BG144): separated (0); fused (1).
(266) M. latissimus dorsi, pars metapatagialis, development (BG145): wide (0); intermediate (1); narrow (2); Ordered.
(267) M. serratus profundus, cranial fascicle (BG146): absent (0); present (1).
(268) M. deltoideus, pars propatagialis, subdivision in superficial and deep layers (BG147): undivided (0); divided (1).
(269) M. deltoideus, pars major (BG148): triangular or fan-shaped (0); strap-shaped (1).
(270) M. deltoideus, pars major, caput caudale (BG149): short (0); intermediate (1); long (2); Ordered.
(271) M. deltoideus, pars minor, origin on the clavicular articulation of the coracoid (BG150): absent (0); present (1).
(272) M. ulnometacarpalis ventralis (BG151): absent (0); present (1).
(273) M. iliotrochantericus caudalis (BG152): narrow (0); wide (1).
(274) M. iliofemoralis, origin (BG153): tendinous (0); partially tendinous and partially fleshy (1); totally fleshy (2); Ordered.
(275) M. flexor perforatus digitis IV, rami II-III (BG154): free (0); fused (1).
(276) M. flexor perforatus digitis IV, rami I-IV (BG155): free (0); fused (1).
(277) M. flexor perforatus digitis IV, insertion of middle rami (BG156): on phalanx 3 (0); on phalanx 4 (1).
(278) M. latissimus dorsi, pars caudalis, additional origin from dorsal process of vertebrae (BG157): absent (0); present (1).
(279) Oral mucosa (bucca, tunica mucosa oris), buccal papillae group on the medial surface of the lower jaw (ramus mandibularis) at the level of the rictus (BG 158): small number of rudimentary papillae with no clear arrangement (0); large, elongated papillae with no clear arrangement (1); two clear rows of short conical papillae (2).
(280) Tracheal rings (KC219): single (0); bifurcated (1).
(281) Pedal digit I (KS245): small, with metatarsal I and single phalanx both present (0); metatarsal I reduced to an ossicle, claw represented by a minute ossicle or lost (1); metatarsal I absent (2); Ordered.

## Sheet: Fossil calibrations
#Fossil calibrations
Species	Minimal age (Ma)	Maximal age (Ma)	Average age (Ma)	Tip age (Ma)
Anthropornis grandis	34	45	39.5	39.5
Anthropornis nordenskjoeldi	34	45	39.5	39.5
Aptenodytes ridgeni	0.781	15.97	8.3755	8.3755
Archaeospheniscus lopdelli	25.2	29.8	27.5	27.5
Archaeospheniscus lowei	25.2	29.8	27.5	27.5
Burnside "Palaeeudyptes"	36	38.4	37.2	37.2
Delphinornis arctowskii	34	36	35	35
Delphinornis gracilis	34	36	35	35
Delphinornis larseni	34	45	39.5	39.5
Eretiscus tonnii	16	21	18.5	18.5
Eudyptes atatu	3.06	3.36	3.21	3.21
Eudyptes warhami	0.000533	0.000766	0.0006495	0.0006495
Icadyptes salasi	35.7	37.2	36.45	36.45
Inguza predemersus	5.15	5.25	5.2	5.2
Inkayacu paracasensis	35.7	37.2	36.45	36.45
Kairuku grebneffi	25.2	29.8	27.5	27.5
Kairuku waitaki	25.2	29.8	27.5	27.5
Madrynornis mirandus	9.7	10.3	10	10
Marambiornis exilis	34	36	35	35
Marplesornis novaezealandiae	0.781	15.97	8.3755	8.3755
Megadyptes antipodes richdalei	0	0.007	0.0035	0.0035
Megadyptes antipodes waitaha	0	0.0015	0.00075	0.00075
Mesetaornis polaris	34	36	35	35
Muriwaimanu tuatahi	56	61.25	58.625	58.625
Notodyptes wimani	34	45	39.5	39.5
Nucleornis insolitus	5.15	5.25	5.2	5.2
Pachydyptes ponderosus	34.5	36	35.25	35.25
Palaeeudyptes gunnari	34	45	39.5	39.5
Palaeeudyptes klekowskii	34	45	39.5	39.5
Palaeospheniscus bergi	9.7	21	15.35	15.35
Palaeospheniscus biloculata	16	21	18.5	18.5
Palaeospheniscus patagonicus	16	21	18.5	18.5
Paraptenodytes antarcticus	17.9	22.12	20.01	20.01
Perudyptes devriesi	37	47	42	42
Platydyptes marplesi	21.7	27.3	24.5	24.5
Platydyptes novaezealandiae	21.7	27.3	24.5	24.5
Pygoscelis calderensis	6.3	11.63	8.965	8.965
Pygoscelis grandis	2.5	8.9	5.7	5.7
Pygoscelis tyreii	0.781	15.97	8.3755	8.3755
Sequiwaimanu rosieae	61	61.1	61.05	61.05
Spheniscus chilensis	2.58	3.6	3.09	3.09
Spheniscus megaramphus	6.3	10	8.15	8.15
Spheniscus muizoni	9	9.2	9.1	9.1
Spheniscus urbinai	5.7	9.63	7.665	7.665
Waimanu manneringi	61.5	61.6	61.55	61.55
Crossvalia waiparensis	61	61.1	61	61
Crossvallia unienwillia	55	56.9	55.5	55.5
Kaiika maxwelli	50	56.5	53.25	53.25
Kumimanu biceae	55.5	59.5	57.5	57.5
Kupoupou stilwelli	60	62.5	61.25	61.25

## Sheet: Foraging distances
#Foraging distances for each lineage
Lineage	Category
Aptenodytes forsteri	Offshore
Aptenodytes patagonicus	Offshore
Eudyptes chrysocome*	Offshore
Eudyptes chrysolophus chrysolophus**	Offshore
Eudyptes pachyrhynchus	Offshore
Eudyptes robustus	Offshore
Eudyptes sclateri	Offshore
Eudyptula minor***	Inshore
Megadyptes antipodes antipodes	Inshore
Pygoscelis adeliae	Offshore
Pygoscelis antarctica	Offshore
Pygoscelis papua****	Inshore
Spheniscus demersus	Inshore
Spheniscus humboldti	Inshore
Spheniscus magellanicus	Offshore
Spheniscus mendiculus	Inshore
*Includes E. chrysocome, E. moseleyi and E. filholi
** Includes both E. c. chrysolophus and E. c. schlegeli
*** Includes all Eudyptula lineages
**** Includes all P. papua lineages

## Sheet:  Transitions and transversions
#The number of transitions and transversions between penguins
Lineage 1	Lineage 2	#transitions	#transversions	TotalLength (bp)
Aptenodytes forsteri	Aptenodytes patagonicus	8537640	3489740	2297116428
Aptenodytes forsteri	Eudyptes chrysocome	40864468	15912840	2297116428
Aptenodytes forsteri	Eudyptes filholi	40862076	15924436	2297116428
Aptenodytes forsteri	Eudyptes chrysolophus chrysolophus	23022322	8965584	1297891324
Aptenodytes forsteri	Eudyptes moseleyi	21748050	8467864	1221588444
Aptenodytes forsteri	Eudyptes pachyrhynchus	20946444	8166044	1166167736
Aptenodytes forsteri	Eudyptes robustus	20565736	8020654	1148558214
Aptenodytes forsteri	Eudyptes chrysolophus schlegeli	20517522	8030518	1148558214
Aptenodytes forsteri	Eudyptes sclateri	20331748	7911244	1148558214
Aptenodytes forsteri	Eudyptula minor	21686832	8600744	1148558214
Aptenodytes forsteri	Eudyptula minor Banks Peninsula	21648684	8577012	1148558214
Aptenodytes forsteri	Eudyptula novaehollandiae	21666730	8606986	1148558214
Aptenodytes forsteri	Gallus gallus	141300038	89695808	1148558214
Aptenodytes forsteri	Hydrobates tethys	51919056	24419572	1148558214
Aptenodytes forsteri	Megadyptes antipodes antipodes	20729192	8125732	1148558214
Aptenodytes forsteri	Oceanites oceanicus	55569458	26206316	1148558214
Aptenodytes forsteri	Pygoscelis adeliae	20173720	8239318	1148558214
Aptenodytes forsteri	Pygoscelis antarctica	20466056	8205492	1148558214
Aptenodytes forsteri	Pygoscelis papua West Antarctic Peninsula	20600150	8225248	1148558214
Aptenodytes forsteri	Pygoscelis papua Falklands/Malvinas	20619356	8238782	1148558214
Aptenodytes forsteri	Pygoscelis papua Kerguelen	20621290	8239190	1148558214
Aptenodytes forsteri	Pygoscelis papua South Georgia	20535676	8194834	1148558214
Aptenodytes forsteri	Megadyptes antipodes richdalei	18383744	6101826	899162602
Aptenodytes forsteri	Megadyptes antipodes waitaha	14970858	4158390	654311380
Aptenodytes forsteri	Megadyptes antipodes waitaha	1581730	327624	50435994
Aptenodytes forsteri	Spheniscus demersus	20343468	8005126	1148558214
Aptenodytes forsteri	Spheniscus humboldti	20468744	8262918	1148558214
Aptenodytes forsteri	Spheniscus magellanicus	20433054	8054836	1148558214
Aptenodytes forsteri	Spheniscus mendiculus	20467586	8069106	1148558214
Aptenodytes forsteri	Taeniopygia guttata	113271466	73756390	1148558214
Aptenodytes forsteri	Thalassarche chlororhynchos	46016800	20737310	1148558214
Aptenodytes patagonicus	Eudyptes chrysocome	40997092	15555212	2297116428
Aptenodytes patagonicus	Eudyptes filholi	40996740	15568120	2297116428
Aptenodytes patagonicus	Eudyptes chrysolophus chrysolophus	22707364	8617388	1275110808
Aptenodytes patagonicus	Eudyptes moseleyi	21657232	8216494	1211927084
Aptenodytes patagonicus	Eudyptes pachyrhynchus	20960150	7964384	1163061792
Aptenodytes patagonicus	Eudyptes robustus	20634996	7843140	1148558214
Aptenodytes patagonicus	Eudyptes chrysolophus schlegeli	20585692	7852524	1148558214
Aptenodytes patagonicus	Eudyptes sclateri	20397724	7732418	1148558214
Aptenodytes patagonicus	Eudyptula minor	21749278	8419970	1148558214
Aptenodytes patagonicus	Eudyptula minor Banks Peninsula	21709508	8396238	1148558214
Aptenodytes patagonicus	Eudyptula novaehollandiae	21726628	8426048	1148558214
Aptenodytes patagonicus	Gallus gallus	141336752	89547658	1148558214
Aptenodytes patagonicus	Hydrobates tethys	51971706	24248882	1148558214
Aptenodytes patagonicus	Megadyptes antipodes antipodes	20791700	7946086	1148558214
Aptenodytes patagonicus	Oceanites oceanicus	55620172	26035850	1148558214
Aptenodytes patagonicus	Pygoscelis adeliae	20243554	8064312	1148558214
Aptenodytes patagonicus	Pygoscelis antarctica	20529036	8026422	1148558214
Aptenodytes patagonicus	Pygoscelis papua West Antarctic Peninsula	20663462	8045606	1148558214
Aptenodytes patagonicus	Pygoscelis papua Falklands/Malvinas	20681118	8058520	1148558214
Aptenodytes patagonicus	Pygoscelis papua Kerguelen	20682778	8058912	1148558214
Aptenodytes patagonicus	Pygoscelis papua South Georgia	20597790	8014716	1148558214
Aptenodytes patagonicus	Megadyptes antipodes richdalei	18457524	6018542	899162602
Aptenodytes patagonicus	Megadyptes antipodes waitaha	15033206	4109650	654311380
Aptenodytes patagonicus	Megadyptes antipodes waitaha	1586140	324460	50435994
Aptenodytes patagonicus	Spheniscus demersus	20407364	7825720	1148558214
Aptenodytes patagonicus	Spheniscus humboldti	20534602	8085288	1148558214
Aptenodytes patagonicus	Spheniscus magellanicus	20499044	7877306	1148558214
Aptenodytes patagonicus	Spheniscus mendiculus	20531600	7889964	1148558214
Aptenodytes patagonicus	Taeniopygia guttata	113304082	73601692	1148558214
Aptenodytes patagonicus	Thalassarche chlororhynchos	46070414	20565900	1148558214
Eudyptes chrysocome	Eudyptes filholi	4237252	1508660	2297116428
Eudyptes chrysocome	Eudyptes chrysolophus chrysolophus	4532362	1636910	1275705388
Eudyptes chrysocome	Eudyptes moseleyi	2865856	1018774	1210497298
Eudyptes chrysocome	Eudyptes pachyrhynchus	4025818	1462692	1168173456
Eudyptes chrysocome	Eudyptes robustus	3865822	1404230	1148558214
Eudyptes chrysocome	Eudyptes chrysolophus schlegeli	4252884	1576550	1148558214
Eudyptes chrysocome	Eudyptes sclateri	3601026	1289108	1148558214
Eudyptes chrysocome	Eudyptula minor	14188808	5438892	1148558214
Eudyptes chrysocome	Eudyptula minor Banks Peninsula	14140822	5411316	1148558214
Eudyptes chrysocome	Eudyptula novaehollandiae	14158406	5441990	1148558214
Eudyptes chrysocome	Gallus gallus	142507112	90245288	1148558214
Eudyptes chrysocome	Hydrobates tethys	53865378	25079732	1148558214
Eudyptes chrysocome	Megadyptes antipodes	6277324	2367136	1148558214
Eudyptes chrysocome	Oceanites oceanicus	57469276	26861320	1148558214
Eudyptes chrysocome	Pygoscelis adeliae	21336032	8466490	1148558214
Eudyptes chrysocome	Pygoscelis antarctica	21618112	8425156	1148558214
Eudyptes chrysocome	Pygoscelis papua West Antarctic Peninsula	21751134	8446168	1148558214
Eudyptes chrysocome	Pygoscelis papua Falklands/Malvinas	21770076	8460534	1148558214
Eudyptes chrysocome	Pygoscelis papua Kerguelen	21772006	8460882	1148558214
Eudyptes chrysocome	Pygoscelis papua South Georgia	21685832	8415482	1148558214
Eudyptes chrysocome	Megadyptes antipodes richdalei	6914208	1777348	899162602
Eudyptes chrysocome	Megadyptes antipodes waitaha	5665904	728990	654311380
Eudyptes chrysocome	Megadyptes antipodes waitaha	897214	95152	50435994
Eudyptes chrysocome	Spheniscus demersus	12762100	4831650	1148558214
Eudyptes chrysocome	Spheniscus humboldti	12895380	5092286	1148558214
Eudyptes chrysocome	Spheniscus magellanicus	12874832	4892288	1148558214
Eudyptes chrysocome	Spheniscus mendiculus	12903670	4901382	1148558214
Eudyptes chrysocome	Taeniopygia guttata	114648658	74317578	1148558214
Eudyptes chrysocome	Thalassarche chlororhynchos	48014824	21407042	1148558214
Eudyptes filholi	Eudyptes chrysolophus	4799138	1742512	1347101378
Eudyptes filholi	Eudyptes moseleyi	2921148	1047870	1262238728
Eudyptes filholi	Eudyptes pachyrhynchus	4094168	1493326	1190876768
Eudyptes filholi	Eudyptes robustus	3862162	1409180	1149318970
Eudyptes filholi	Eudyptes chrysolophus schlegeli	4263890	1587972	1149002056
Eudyptes filholi	Eudyptes sclateri	3596506	1293914	1148558214
Eudyptes filholi	Eudyptula minor	14187972	5444338	1148558214
Eudyptes filholi	Eudyptula minor Banks Peninsula	14139666	5416786	1148558214
Eudyptes filholi	Eudyptula novaehollandiae	14158612	5447488	1148558214
Eudyptes filholi	Gallus gallus	142506842	90250274	1148558214
Eudyptes filholi	Hydrobates tethys	53864572	25085722	1148558214
Eudyptes filholi	Megadyptes antipodes	6276964	2373682	1148558214
Eudyptes filholi	Oceanites oceanicus	57469764	26866634	1148558214
Eudyptes filholi	Pygoscelis adeliae	21335358	8472780	1148558214
Eudyptes filholi	Pygoscelis antarctica	21618796	8431006	1148558214
Eudyptes filholi	Pygoscelis papua West Antarctic Peninsula	21751614	8452334	1148558214
Eudyptes filholi	Pygoscelis papua Falklands/Malvinas	21770942	8466828	1148558214
Eudyptes filholi	Pygoscelis papua Kerguelen	21772814	8467212	1148558214
Eudyptes filholi	Pygoscelis papua South Georgia	21686508	8421692	1148558214
Eudyptes filholi	Megadyptes antipodes richdalei	6914870	1783008	899162602
Eudyptes filholi	Megadyptes antipodes waitaha	5663058	731584	654311380
Eudyptes filholi	Megadyptes antipodes waitaha	897322	95482	50435994
Eudyptes filholi	Spheniscus demersus	12761402	4837072	1148558214
Eudyptes filholi	Spheniscus humboldti	12894460	5098000	1148558214
Eudyptes filholi	Spheniscus magellanicus	12873868	4897482	1148558214
Eudyptes filholi	Spheniscus mendiculus	12903024	4906856	1148558214
Eudyptes filholi	Taeniopygia guttata	114648700	74324148	1148558214
Eudyptes filholi	Thalassarche chlororhynchos	48012288	21412496	1148558214
Eudyptes chrysolophus chrysolophus	Eudyptes moseleyi	8069406	2913618	2235002156
Eudyptes chrysolophus chrysolophus	Eudyptes pachyrhynchus	8386318	3065596	2167555782
Eudyptes chrysolophus chrysolophus	Eudyptes robustus	8016016	2928032	2114901226
Eudyptes chrysolophus chrysolophus	Eudyptes chrysolophus schlegeli	2384760	890536	1242708082
Eudyptes chrysolophus chrysolophus	Eudyptes sclateri	4160220	1498914	1178212414
Eudyptes chrysolophus chrysolophus	Eudyptula minor	14249674	5465224	1156286844
Eudyptes chrysolophus chrysolophus	Eudyptula minor Banks Peninsula	14107554	5402226	1148698792
Eudyptes chrysolophus chrysolophus	Eudyptula novaehollandiae	14123368	5432260	1148558214
Eudyptes chrysolophus chrysolophus	Gallus gallus	142489354	90239594	1148558214
Eudyptes chrysolophus chrysolophus	Hydrobates tethys	53836712	25072458	1148558214
Eudyptes chrysolophus chrysolophus	Megadyptes antipodes	6241570	2355382	1148558214
Eudyptes chrysolophus chrysolophus	Oceanites oceanicus	57443420	26853526	1148558214
Eudyptes chrysolophus chrysolophus	Pygoscelis adeliae	21304712	8459668	1148558214
Eudyptes chrysolophus chrysolophus	Pygoscelis antarctica	21585382	8416798	1148558214
Eudyptes chrysolophus chrysolophus	Pygoscelis papua West Antarctic Peninsula	21718520	8437686	1148558214
Eudyptes chrysolophus chrysolophus	Pygoscelis papua Falklands/Malvinas	21737060	8451912	1148558214
Eudyptes chrysolophus chrysolophus	Pygoscelis papua Kerguelen	21739630	8452952	1148558214
Eudyptes chrysolophus chrysolophus	Pygoscelis papua South Georgia	21652258	8406380	1148558214
Eudyptes chrysolophus chrysolophus	Megadyptes antipodes richdalei	6885884	1772040	899162602
Eudyptes chrysolophus chrysolophus	Megadyptes antipodes waitaha	5848396	798180	654311380
Eudyptes chrysolophus chrysolophus	Megadyptes antipodes waitaha	894946	94752	50435994
Eudyptes chrysolophus chrysolophus	Spheniscus demersus	12728246	4822164	1148558214
Eudyptes chrysolophus chrysolophus	Spheniscus humboldti	12861974	5084000	1148558214
Eudyptes chrysolophus chrysolophus	Spheniscus magellanicus	12842342	4883754	1148558214
Eudyptes chrysolophus chrysolophus	Spheniscus mendiculus	12868726	4891688	1148558214
Eudyptes chrysolophus chrysolophus	Taeniopygia guttata	114629190	74310800	1148558214
Eudyptes chrysolophus chrysolophus	Thalassarche chlororhynchos	47987780	21399408	1148558214
Eudyptes moseleyi	Eudyptes pachyrhynchus	7764208	2815398	2232018402
Eudyptes moseleyi	Eudyptes robustus	7409026	2684432	2180733110
Eudyptes moseleyi	Eudyptes chrysolophus schlegeli	4964440	1837398	1326413960
Eudyptes moseleyi	Eudyptes sclateri	3856826	1380892	1219090922
Eudyptes moseleyi	Eudyptula minor	14431500	5528188	1166059998
Eudyptes moseleyi	Eudyptula minor albosignata	14180520	5423968	1149453684
Eudyptes moseleyi	Eudyptula novaehollandiae	14186908	5449770	1148558214
Eudyptes moseleyi	Gallus gallus	142525156	90253548	1148558214
Eudyptes moseleyi	Hydrobates tethys	53889480	25086804	1148558214
Eudyptes moseleyi	Megadyptes antipodes	6307454	2376276	1148558214
Eudyptes moseleyi	Oceanites oceanicus	57491094	26868372	1148558214
Eudyptes moseleyi	Pygoscelis adeliae	21363464	8474510	1148558214
Eudyptes moseleyi	Pygoscelis antarctica	21646092	8434148	1148558214
Eudyptes moseleyi	Pygoscelis papua West Antarctic Peninsula	21780088	8454656	1148558214
Eudyptes moseleyi	Pygoscelis papua Falklands/Malvinas	21799278	8469078	1148558214
Eudyptes moseleyi	Pygoscelis papua Kerguelen	21800374	8469322	1148558214
Eudyptes moseleyi	Pygoscelis papua South Georgia	21714546	8423834	1148558214
Eudyptes moseleyi	Megadyptes antipodes richdalei	6940642	1785100	899162602
Eudyptes moseleyi	Megadyptes antipodes waitaha	5683982	735990	654311380
Eudyptes moseleyi	Megadyptes antipodes waitaha	899792	95420	50435994
Eudyptes moseleyi	Spheniscus demersus	12790310	4840526	1148558214
Eudyptes moseleyi	Spheniscus humboldti	12921740	5100346	1148558214
Eudyptes moseleyi	Spheniscus magellanicus	12901142	4899816	1148558214
Eudyptes moseleyi	Spheniscus mendiculus	12931066	4910366	1148558214
Eudyptes moseleyi	Taeniopygia guttata	114667176	74326282	1148558214
Eudyptes moseleyi	Thalassarche chlororhynchos	48039280	21414114	1148558214
Eudyptes pachyrhynchus	Eudyptes robustus	3426056	1296478	2249192750
Eudyptes pachyrhynchus	Eudyptes chrysolophus schlegeli	5568182	2069906	1415385266
Eudyptes pachyrhynchus	Eudyptes sclateri	3714800	1342904	1307170818
Eudyptes pachyrhynchus	Eudyptula minor	15027750	5771032	1199936504
Eudyptes pachyrhynchus	Eudyptula minor albosignata	14588502	5595946	1167214824
Eudyptes pachyrhynchus	Eudyptula novaehollandiae	14391148	5543720	1149743678
Eudyptes pachyrhynchus	Gallus gallus	142553348	90268684	1148558214
Eudyptes pachyrhynchus	Hydrobates tethys	53951658	25118316	1148558214
Eudyptes pachyrhynchus	Megadyptes antipodes	6480636	2454008	1148558214
Eudyptes pachyrhynchus	Oceanites oceanicus	57576844	26911320	1148558214
Eudyptes pachyrhynchus	Pygoscelis adeliae	21536826	8554938	1148558214
Eudyptes pachyrhynchus	Pygoscelis antarctica	21817092	8514324	1148558214
Eudyptes pachyrhynchus	Pygoscelis papua West Antarctic Peninsula	21926302	8523628	1148558214
Eudyptes pachyrhynchus	Pygoscelis papua Falklands/Malvinas	21932576	8530346	1148558214
Eudyptes pachyrhynchus	Pygoscelis papua Kerguelen	21930464	8529490	1148558214
Eudyptes pachyrhynchus	Pygoscelis papua South Georgia	21883618	8504306	1148558214
Eudyptes pachyrhynchus	Megadyptes antipodes richdalei	7066114	1836246	899162602
Eudyptes pachyrhynchus	Megadyptes antipodes waitaha	5508056	682476	654311380
Eudyptes pachyrhynchus	Megadyptes antipodes waitaha	904158	97196	50435994
Eudyptes pachyrhynchus	Spheniscus demersus	12983914	4929066	1148558214
Eudyptes pachyrhynchus	Spheniscus humboldti	13115012	5189114	1148558214
Eudyptes pachyrhynchus	Spheniscus magellanicus	13029706	4955752	1148558214
Eudyptes pachyrhynchus	Spheniscus mendiculus	13103808	4989562	1148558214
Eudyptes pachyrhynchus	Taeniopygia guttata	114722490	74361438	1148558214
Eudyptes pachyrhynchus	Thalassarche chlororhynchos	48128682	21458882	1148558214
Eudyptes robustus	Eudyptes chrysolophus schlegeli	5911272	2203960	1521921674
Eudyptes robustus	Eudyptes sclateri	3874206	1397470	1404486220
Eudyptes robustus	Eudyptula minor	15856962	6086804	1273211502
Eudyptes robustus	Eudyptula minor Banks Peninsula	14598988	5602020	1174247958
Eudyptes robustus	Eudyptula novaehollandiae	14401250	5549434	1156932190
Eudyptes robustus	Gallus gallus	142725274	90385704	1149957940
Eudyptes robustus	Hydrobates tethys	53947598	25123546	1148558214
Eudyptes robustus	Megadyptes antipodes antipodes	6418616	2434610	1148558214
Eudyptes robustus	Oceanites oceanicus	57557400	26909030	1148558214
Eudyptes robustus	Pygoscelis adeliae	21470972	8530992	1148558214
Eudyptes robustus	Pygoscelis antarctica	21751818	8490410	1148558214
Eudyptes robustus	Pygoscelis papua West Antarctic Peninsula	21873182	8505910	1148558214
Eudyptes robustus	Pygoscelis papua Falklands/Malvinas	21889662	8518504	1148558214
Eudyptes robustus	Pygoscelis papua Kerguelen	21890712	8519108	1148558214
Eudyptes robustus	Pygoscelis papua South Georgia	21818926	8480552	1148558214
Eudyptes robustus	Megadyptes antipodes richdalei	7016762	1814710	899162602
Eudyptes robustus	Megadyptes antipodes waitaha	5456446	657982	654311380
Eudyptes robustus	Megadyptes antipodes waitaha	903172	96242	50435994
Eudyptes robustus	Spheniscus demersus	12907668	4900936	1148558214
Eudyptes robustus	Spheniscus humboldti	13038166	5160624	1148558214
Eudyptes robustus	Spheniscus magellanicus	12997304	4949698	1148558214
Eudyptes robustus	Spheniscus mendiculus	13037658	4965660	1148558214
Eudyptes robustus	Taeniopygia guttata	114711120	74361292	1148558214
Eudyptes robustus	Thalassarche chlororhynchos	48110142	21457076	1148558214
Eudyptes chrysolophus schlegeli	Eudyptes sclateri	8135410	3008616	2214466488
Eudyptes chrysolophus schlegeli	Eudyptula minor	26270138	10147782	2111780328
Eudyptes chrysolophus schlegeli	Eudyptula minor Banks Peninsula	25097090	9684342	2020334916
Eudyptes chrysolophus schlegeli	Eudyptula novaehollandiae	14975980	5798792	1205848732
Eudyptes chrysolophus schlegeli	Gallus gallus	144694816	91649746	1166416676
Eudyptes chrysolophus schlegeli	Hydrobates tethys	53986060	25164148	1151167526
Eudyptes chrysolophus schlegeli	Megadyptes antipodes antipodes	6350894	2431054	1148558214
Eudyptes chrysolophus schlegeli	Oceanites oceanicus	57487288	26897790	1148558214
Eudyptes chrysolophus schlegeli	Pygoscelis adeliae	21421804	8542112	1148558214
Eudyptes chrysolophus schlegeli	Pygoscelis antarctica	21703730	8501030	1148558214
Eudyptes chrysolophus schlegeli	Pygoscelis papu West Antarctic Peninsula	21815678	8510830	1148558214
Eudyptes chrysolophus schlegeli	Pygoscelis papua Falklands	21826798	8521136	1148558214
Eudyptes chrysolophus schlegeli	Pygoscelis papua Kerguelen	21820336	8518416	1148558214
Eudyptes chrysolophus schlegeli	Pygoscelis papua South Georgia	21772042	8490932	1148558214
Eudyptes chrysolophus schlegeli	Megadyptes antipodes richdalei	6960872	1822054	899162602
Eudyptes chrysolophus schlegeli	Megadyptes antipodes waitaha	5927558	845014	654311380
Eudyptes chrysolophus schlegeli	Megadyptes antipodes waitaha	899020	97450	50435994
Eudyptes chrysolophus schlegeli	Spheniscus demersus	12870724	4915668	1148558214
Eudyptes chrysolophus schlegeli	Spheniscus humboldti	13002368	5175936	1148558214
Eudyptes chrysolophus schlegeli	Spheniscus magellanicus	12925804	4948282	1148558214
Eudyptes chrysolophus schlegeli	Spheniscus mendiculus	12976312	4969164	1148558214
Eudyptes chrysolophus schlegeli	Taeniopygia guttata	114657486	74349080	1148558214
Eudyptes chrysolophus schlegeli	Thalassarche chlororhynchos	48033676	21445208	1148558214
Eudyptes sclateri	Eudyptula minor	27041874	10359736	2205385922
Eudyptes sclateri	Eudyptula minor Banks Peninsula	25905114	9909432	2119807820
Eudyptes sclateri	Eudyptula novaehollandiae	16303640	6260178	1335472216
Eudyptes sclateri	Gallus gallus	149176802	94433192	1203247064
Eudyptes sclateri	Hydrobates tethys	54263126	25255184	1158907558
Eudyptes sclateri	Megadyptes antipodes antipodes	6164220	2323138	1149079252
Eudyptes sclateri	Oceanites oceanicus	57394072	26817928	1148558214
Eudyptes sclateri	Pygoscelis adeliae	21235094	8421726	1148558214
Eudyptes sclateri	Pygoscelis antarctica	21517386	8380896	1148558214
Eudyptes sclateri	Pygoscelis papua West Antarctic Peninsula	21650628	8401816	1148558214
Eudyptes sclateri	Pygoscelis papua Falklands/Malvinas	21670320	8416282	1148558214
Eudyptes sclateri	Pygoscelis papua Kerguelen	21671316	8416750	1148558214
Eudyptes sclateri	Pygoscelis papua South Georgia	21585214	8370958	1148558214
Eudyptes sclateri	Megadyptes antipodes richdalei	6817646	1742324	899162602
Eudyptes sclateri	Megadyptes antipodes waitaha	5179702	564380	654311380
Eudyptes sclateri	Megadyptes antipodes waitaha	889394	92786	50435994
Eudyptes sclateri	Spheniscus demersus	12653148	4786110	1148558214
Eudyptes sclateri	Spheniscus humboldti	12785290	5046438	1148558214
Eudyptes sclateri	Spheniscus magellanicus	12764588	4846700	1148558214
Eudyptes sclateri	Spheniscus mendiculus	12793792	4855502	1148558214
Eudyptes sclateri	Taeniopygia guttata	114598784	74279822	1148558214
Eudyptes sclateri	Thalassarche chlororhynchos	47934398	21363302	1148558214
Eudyptula minor	Eudyptula minor Banks Peninsula	2880116	1191656	2224701060
Eudyptula minor	Eudyptula novaehollandiae	3511118	1469708	1458727478
Eudyptula minor	Gallus gallus	165518518	104814878	1330690974
Eudyptula minor	Hydrobates tethys	57126174	26742364	1196187108
Eudyptula minor	Megadyptes antipodes antipodes	14559324	5632308	1155044200
Eudyptula minor	Oceanites oceanicus	58478026	27471060	1149160744
Eudyptula minor	Pygoscelis adeliae	22585308	9109454	1148558214
Eudyptula minor	Pygoscelis antarctica	22856820	9067012	1148558214
Eudyptula minor	Pygoscelis papua West Antarctic Peninsula	22960394	9076152	1148558214
Eudyptula minor	Pygoscelis papua Falklands/Malvinas	22979674	9090934	1148558214
Eudyptula minor	Pygoscelis papua Kerguelen	22978598	9089354	1148558214
Eudyptula minor	Pygoscelis papua South Georgia	22913246	9054454	1148558214
Eudyptula minor	Megadyptes antipodes richdalei	13434866	4219498	899162602
Eudyptula minor	Megadyptes antipodes waitaha	11378654	2819428	654311380
Eudyptula minor	Megadyptes antipodes waitaha	1290420	223300	50435994
Eudyptula minor	Spheniscus demersus	12642794	4942746	1148558214
Eudyptula minor	Spheniscus humboldti	12775048	5203554	1148558214
Eudyptula minor	Spheniscus magellanicus	12734882	4993572	1148558214
Eudyptula minor	Spheniscus mendiculus	12751972	4997682	1148558214
Eudyptula minor	Taeniopygia guttata	115345572	74851406	1148558214
Eudyptula minor	Thalassarche chlororhynchos	49044166	22015386	1148558214
Eudyptula minor Banks Peninsula	Eudyptula novaehollandiae	4037106	1678452	1585658974
Eudyptula minor Banks Peninsula	Gallus gallus	180972370	114480272	1455927764
Eudyptula minor Banks Peninsula	Hydrobates tethys	62431500	29193714	1307969714
Eudyptula minor Banks Peninsula	Megadyptes antipodes antipodes	14832420	5730688	1178497518
Eudyptula minor Banks Peninsula	Oceanites oceanicus	58656060	27550314	1152963786
Eudyptula minor Banks Peninsula	Pygoscelis adeliae	22562378	9092670	1149490802
Eudyptula minor Banks Peninsula	Pygoscelis antarctica	22816038	9042800	1148558214
Eudyptula minor Banks Peninsula	Pygoscelis papua West Antarctic Peninsula	22938200	9061408	1148558214
Eudyptula minor Banks Peninsula	Pygoscelis papua Falklands/Malvinas	22956688	9075326	1148558214
Eudyptula minor Banks Peninsula	Pygoscelis papua Kerguelen	22958788	9075146	1148558214
Eudyptula minor Banks Peninsula	Pygoscelis papua South Georgia	22873054	9030502	1148558214
Eudyptula minor Banks Peninsula	Megadyptes antipodes richdalei	13420804	4209822	899162602
Eudyptula minor Banks Peninsula	Megadyptes antipodes waitaha	11358032	2808188	654311380
Eudyptula minor Banks Peninsula	Megadyptes antipodes waitaha	1289926	223366	50435994
Eudyptula minor Banks Peninsula	Spheniscus demersus	12593940	4914170	1148558214
Eudyptula minor Banks Peninsula	Spheniscus humboldti	12727476	5175290	1148558214
Eudyptula minor Banks Peninsula	Spheniscus magellanicus	12712312	4977084	1148558214
Eudyptula minor Banks Peninsula	Spheniscus mendiculus	12734742	4983554	1148558214
Eudyptula minor Banks Peninsula	Taeniopygia guttata	115338078	74842102	1148558214
Eudyptula minor Banks Peninsula	Thalassarche chlororhynchos	49028868	22003538	1148558214
Eudyptula novaehollandiae	Gallus gallus	275393820	174775016	2208792524
Eudyptula novaehollandiae	Hydrobates tethys	100380372	47016874	2099167540
Eudyptula novaehollandiae	Megadyptes antipodes antipodes	25071186	9730710	1986312250
Eudyptula novaehollandiae	Oceanites oceanicus	60682876	28522074	1192843730
Eudyptula novaehollandiae	Pygoscelis adeliae	22855664	9233594	1163575544
Eudyptula novaehollandiae	Pygoscelis antarctica	22878600	9089616	1150832294
Eudyptula novaehollandiae	Pygoscelis papua West Antarctic Peninsula	22956280	9090770	1148558214
Eudyptula novaehollandiae	Pygoscelis papua Falklands/Malvinas	22973960	9104544	1148558214
Eudyptula novaehollandiae	Pygoscelis papua Kerguelen	22976144	9104164	1148558214
Eudyptula novaehollandiae	Pygoscelis papua South Georgia	22890668	9059568	1148558214
Eudyptula novaehollandiae	Megadyptes antipodes richdalei	13435402	4232610	899162602
Eudyptula novaehollandiae	Megadyptes antipodes waitaha	11369210	2824742	654311380
Eudyptula novaehollandiae	Megadyptes antipodes waitaha	1290762	224410	50435994
Eudyptula novaehollandiae	Spheniscus demersus	12611132	4944452	1148558214
Eudyptula novaehollandiae	Spheniscus humboldti	12743732	5204804	1148558214
Eudyptula novaehollandiae	Spheniscus magellanicus	12729272	5007010	1148558214
Eudyptula novaehollandiae	Spheniscus mendiculus	12752056	5014380	1148558214
Eudyptula novaehollandiae	Taeniopygia guttata	115348088	74867112	1148558214
Eudyptula novaehollandiae	Thalassarche chlororhynchos	49045566	22033304	1148558214
Gallus gallus	Hydrobates tethys	280317186	179469000	2251847060
Gallus gallus	Megadyptes antipodes antipodes	272217946	172542492	2191525592
Gallus gallus	Oceanites oceanicus	202464908	129475078	1607009550
Gallus gallus	Pygoscelis adeliae	173240928	109958046	1397599088
Gallus gallus	Pygoscelis antarctica	160281482	101677434	1291049514
Gallus gallus	Pygoscelis papua West Antarctic Peninsula	143379346	90991186	1155649086
Gallus gallus	Pygoscelis papua Falklands/Malvinas	142587738	90499108	1149232166
Gallus gallus	Pygoscelis papua Kerguelen	142561298	90483912	1149042972
Gallus gallus	Pygoscelis papua South Georgia	142513870	90456862	1148558214
Gallus gallus	Megadyptes antipodes richdalei	114806260	70444526	899162602
Gallus gallus	Megadyptes antipodes waitaha	85329726	51189972	654311380
Gallus gallus	Megadyptes antipodes waitaha	7202700	4173694	50435994
Gallus gallus	Spheniscus demersus	142453574	90292006	1148558214
Gallus gallus	Spheniscus humboldti	142504312	90505810	1148558214
Gallus gallus	Spheniscus magellanicus	142434798	90276632	1148558214
Gallus gallus	Spheniscus mendiculus	142478688	90313542	1148558214
Gallus gallus	Taeniopygia guttata	172981122	126887486	1148558214
Gallus gallus	Thalassarche chlororhynchos	139260592	88401122	1148558214
Hydrobates tethys	Megadyptes antipodes antipodes	104717892	48856096	2225221804
Hydrobates tethys	Oceanites oceanicus	68061884	32285628	1522576418
Hydrobates tethys	Pygoscelis adeliae	62134886	29356952	1330632040
Hydrobates tethys	Pygoscelis antarctica	56311336	26461884	1200059274
Hydrobates tethys	Pygoscelis papua West Antarctic Peninsula	54301986	25489740	1156359006
Hydrobates tethys	Pygoscelis papua Falklands/Malvinas	54011090	25358186	1149903244
Hydrobates tethys	Pygoscelis papua Kerguelen	53969428	25340442	1148940408
Hydrobates tethys	Pygoscelis papua South Georgia	53937302	25323762	1148558214
Hydrobates tethys	Megadyptes antipodes richdalei	44794824	19354106	899162602
Hydrobates tethys	Megadyptes antipodes waitaha	34330248	13771966	654311380
Hydrobates tethys	Megadyptes antipodes waitaha	3157984	1076960	50435994
Hydrobates tethys	Spheniscus demersus	53779538	25126574	1148558214
Hydrobates tethys	Spheniscus humboldti	53881172	25374718	1148558214
Hydrobates tethys	Spheniscus magellanicus	53775490	25125212	1148558214
Hydrobates tethys	Spheniscus mendiculus	53836548	25161118	1148558214
Hydrobates tethys	Taeniopygia guttata	115206234	75690782	1148558214
Hydrobates tethys	Thalassarche chlororhynchos	43402966	19817142	1148558214
Megadyptes antipodes antipodes	Oceanites oceanicus	79920394	37354256	1598794880
Megadyptes antipodes antipodes	Pygoscelis adeliae	26459436	10547484	1407317106
Megadyptes antipodes antipodes	Pygoscelis antarctica	24098008	9442700	1264682796
Megadyptes antipodes antipodes	Pygoscelis papua West Antarctic Peninsula	22521348	8801274	1175247908
Megadyptes antipodes antipodes	Pygoscelis papua Falklands/Malvinas	22121478	8650398	1153596530
Megadyptes antipodes antipodes	Pygoscelis papua Kerguelen	22041798	8620650	1149099088
Megadyptes antipodes antipodes	Pygoscelis papua South Georgia	21974682	8584492	1148635842
Megadyptes antipodes antipodes	Megadyptes antipodes richdalei	2030532	64978	899162602
Megadyptes antipodes antipodes	Megadyptes antipodes waitaha	5701786	836608	654311380
Megadyptes antipodes antipodes	Megadyptes antipodes waitaha	595704	3850	50435994
Megadyptes antipodes antipodes	Spheniscus demersus	13084024	5006290	1148558214
Megadyptes antipodes antipodes	Spheniscus humboldti	13217524	5267258	1148558214
Megadyptes antipodes antipodes	Spheniscus magellanicus	13163280	5052220	1148558214
Megadyptes antipodes antipodes	Spheniscus mendiculus	13186922	5057814	1148558214
Megadyptes antipodes antipodes	Taeniopygia guttata	114767238	74444522	1148558214
Megadyptes antipodes antipodes	Thalassarche chlororhynchos	48213446	21548458	1148558214
Oceanites oceanicus	Pygoscelis adeliae	109270484	51786680	2188171038
Oceanites oceanicus	Pygoscelis antarctica	103862682	48990108	2071399274
Oceanites oceanicus	Pygoscelis papua West Antarctic Peninsula	96259410	45379330	1917654014
Oceanites oceanicus	Pygoscelis papua Falklands/Malvinas	61780104	29103364	1232642196
Oceanites oceanicus	Pygoscelis papua Kerguelen	58930738	27775962	1175722254
Oceanites oceanicus	Pygoscelis papua South Georgia	57820274	27235924	1154174388
Oceanites oceanicus	Megadyptes antipodes richdalei	47696706	20737164	899256084
Oceanites oceanicus	Megadyptes antipodes waitaha	36454838	14773454	654378242
Oceanites oceanicus	Megadyptes antipodes waitaha	3336482	1157318	50435994
Oceanites oceanicus	Spheniscus demersus	57383106	26907230	1148558214
Oceanites oceanicus	Spheniscus humboldti	57479684	27154938	1148558214
Oceanites oceanicus	Spheniscus magellanicus	57399852	26919316	1148558214
Oceanites oceanicus	Spheniscus mendiculus	57451824	26949834	1148558214
Oceanites oceanicus	Taeniopygia guttata	117617558	77218534	1148558214
Oceanites oceanicus	Thalassarche chlororhynchos	47176146	21616186	1148558214
Pygoscelis adeliae	Pygoscelis antarctica	18234058	7686938	2192803918
Pygoscelis adeliae	Pygoscelis papua West Antarctic Peninsula	17387838	7245602	2049579186
Pygoscelis adeliae	Pygoscelis papua Falklands/Malvinas	11710780	4877258	1380931264
Pygoscelis adeliae	Pygoscelis papua Kerguelen	10221484	4262380	1203313932
Pygoscelis adeliae	Pygoscelis papua South Georgia	9782376	4071678	1163693444
Pygoscelis adeliae	Megadyptes antipodes richdalei	19142718	6580814	900261220
Pygoscelis adeliae	Megadyptes antipodes waitaha	15510396	4522222	654311380
Pygoscelis adeliae	Megadyptes antipodes waitaha	1623698	360958	50435994
Pygoscelis adeliae	Spheniscus demersus	21250194	8515820	1148558214
Pygoscelis adeliae	Spheniscus humboldti	21374834	8773952	1148558214
Pygoscelis adeliae	Spheniscus magellanicus	21339784	8566170	1148558214
Pygoscelis adeliae	Spheniscus mendiculus	21374090	8580324	1148558214
Pygoscelis adeliae	Taeniopygia guttata	114535842	74579892	1148558214
Pygoscelis adeliae	Thalassarche chlororhynchos	47846246	21702072	1148558214
Pygoscelis antarctica	Pygoscelis papua West Antarctic Peninsula	13477190	5403092	2166473310
Pygoscelis antarctica	Pygoscelis papua Falklands/Malvinas	9618608	3855332	1544494322
Pygoscelis antarctica	Pygoscelis papua Kerguelen	8519672	3418812	1367206102
Pygoscelis antarctica	Pygoscelis papua South Georgia	7372938	2949820	1199268944
Pygoscelis antarctica	Megadyptes antipodes richdalei	19543712	6591378	908946398
Pygoscelis antarctica	Megadyptes antipodes waitaha	15691722	4478834	655279704
Pygoscelis antarctica	Megadyptes antipodes waitaha	1636994	351650	50435994
Pygoscelis antarctica	Spheniscus demersus	21526658	8473838	1148558214
Pygoscelis antarctica	Spheniscus humboldti	21652414	8733106	1148558214
Pygoscelis antarctica	Spheniscus magellanicus	21618034	8525220	1148558214
Pygoscelis antarctica	Spheniscus mendiculus	21649266	8538274	1148558214
Pygoscelis antarctica	Taeniopygia guttata	114669628	74552086	1148558214
Pygoscelis antarctica	Thalassarche chlororhynchos	48064304	21666218	1148558214
Pygoscelis papu West Antarctic Peninsula	Pygoscelis papua Falklands/Malvinas	1269448	546490	1753828208
Pygoscelis papu West Antarctic Peninsula	Pygoscelis papua Kerguelen	1555500	649136	1593039716
Pygoscelis papu West Antarctic Peninsula	Pygoscelis papua South Georgia	866524	383320	1418341518
Pygoscelis papu West Antarctic Peninsula	Megadyptes antipodes richdalei	20127064	6759880	932134918
Pygoscelis papu West Antarctic Peninsula	Megadyptes antipodes waitaha	15897468	4524438	660348660
Pygoscelis papu West Antarctic Peninsula	Megadyptes antipodes waitaha	1646670	351734	50505374
Pygoscelis papu West Antarctic Peninsula	Spheniscus demersus	21656324	8493782	1148558214
Pygoscelis papu West Antarctic Peninsula	Spheniscus humboldti	21779918	8752722	1148558214
Pygoscelis papu West Antarctic Peninsula	Spheniscus magellanicus	21713778	8528052	1148558214
Pygoscelis papu West Antarctic Peninsula	Spheniscus mendiculus	21752738	8545570	1148558214
Pygoscelis papu West Antarctic Peninsula	Taeniopygia guttata	114672392	74549442	1148558214
Pygoscelis papu West Antarctic Peninsula	Thalassarche chlororhynchos	48109796	21663170	1148558214
Pygoscelis papua Falklands/Malvinas	Pygoscelis papua Kerguelen	2137662	899864	2188406130
Pygoscelis papua Falklands/Malvinas	Pygoscelis papua South Georgia	1511812	665350	2058754422
Pygoscelis papua Falklands/Malvinas	Megadyptes antipodes richdalei	31897572	10724484	1475144052
Pygoscelis papua Falklands/Malvinas	Megadyptes antipodes waitaha	16438060	4681042	682496574
Pygoscelis papua Falklands/Malvinas	Megadyptes antipodes waitaha	1660818	354740	50952838
Pygoscelis papua Falklands/Malvinas	Spheniscus demersus	21681482	8509390	1148860604
Pygoscelis papua Falklands/Malvinas	Spheniscus humboldti	21800282	8767176	1148558214
Pygoscelis papua Falklands/Malvinas	Spheniscus magellanicus	21733862	8542014	1148558214
Pygoscelis papua Falklands/Malvinas	Spheniscus mendiculus	21770970	8558528	1148558214
Pygoscelis papua Falklands/Malvinas	Taeniopygia guttata	114682002	74557416	1148558214
Pygoscelis papua Falklands/Malvinas	Thalassarche chlororhynchos	48122638	21672940	1148558214
Pygoscelis papua Kerguelen	Pygoscelis papua South Georgia	2126462	901090	2192528166
Pygoscelis papua Kerguelen	Megadyptes antipodes richdalei	34394778	11561878	1591869984
Pygoscelis papua Kerguelen	Megadyptes antipodes waitaha	18949966	5394642	787262388
Pygoscelis papua Kerguelen	Megadyptes antipodes waitaha	1694804	361898	52008288
Pygoscelis papua Kerguelen	Spheniscus demersus	21712092	8520170	1150375162
Pygoscelis papua Kerguelen	Spheniscus humboldti	21802108	8767000	1148558214
Pygoscelis papua Kerguelen	Spheniscus magellanicus	21724126	8537374	1148558214
Pygoscelis papua Kerguelen	Spheniscus mendiculus	21775846	8560780	1148558214
Pygoscelis papua Kerguelen	Taeniopygia guttata	114680874	74558560	1148558214
Pygoscelis papua Kerguelen	Thalassarche chlororhynchos	48121714	21673736	1148558214
Pygoscelis papua South Georgia	Megadyptes antipodes richdalei	36464808	12247244	1690952476
Pygoscelis papua South Georgia	Megadyptes antipodes waitaha	21226308	6030532	884390882
Pygoscelis papua South Georgia	Megadyptes antipodes waitaha	1942234	414902	59649362
Pygoscelis papua South Georgia	Spheniscus demersus	21676460	8492790	1153051766
Pygoscelis papua South Georgia	Spheniscus humboldti	21717930	8722928	1148642264
Pygoscelis papua South Georgia	Spheniscus magellanicus	21682774	8514346	1148558214
Pygoscelis papua South Georgia	Spheniscus mendiculus	21713864	8527780	1148558214
Pygoscelis papua South Georgia	Taeniopygia guttata	114661998	74544396	1148558214
Pygoscelis papua South Georgia	Thalassarche chlororhynchos	48090356	21655048	1148558214
Megadyptes antipodes richdalei	Megadyptes antipodes waitaha	10389882	1312946	1346859892
Megadyptes antipodes richdalei	Megadyptes antipodes waitaha	1015570	7618	510385716
Megadyptes antipodes richdalei	Spheniscus demersus	19645704	6027326	1430774224
Megadyptes antipodes richdalei	Spheniscus humboldti	13415048	4257810	969817974
Megadyptes antipodes richdalei	Spheniscus magellanicus	12397268	3805860	901232722
Megadyptes antipodes richdalei	Spheniscus mendiculus	12404536	3809736	899262180
Megadyptes antipodes richdalei	Taeniopygia guttata	92790174	57788396	899262180
Megadyptes antipodes richdalei	Thalassarche chlororhynchos	40248754	16513972	899162602
Megadyptes antipodes waitaha	Megadyptes antipodes waitaha	1544322	103010	1046750958
Megadyptes antipodes waitaha	Spheniscus demersus	20746156	4913578	1286655452
Megadyptes antipodes waitaha	Spheniscus humboldti	19871810	4878608	1224839406
Megadyptes antipodes waitaha	Spheniscus magellanicus	16711312	3980824	1030224542
Megadyptes antipodes waitaha	Spheniscus mendiculus	13646972	3245986	841625608
Megadyptes antipodes waitaha	Taeniopygia guttata	71082144	42898644	672001416
Megadyptes antipodes waitaha	Thalassarche chlororhynchos	31106622	11737388	656038134
Megadyptes antipodes waitaha	Spheniscus demersus	2443660	402688	100871988
Megadyptes antipodes waitaha	Spheniscus humboldti	2451660	412470	100835358
Megadyptes antipodes waitaha	Spheniscus magellanicus	2403448	396276	99203836
Megadyptes antipodes waitaha	Spheniscus mendiculus	2382492	393980	98070970
Megadyptes antipodes waitaha	Taeniopygia guttata	11033606	6167048	94423926
Megadyptes antipodes waitaha	Thalassarche chlororhynchos	5034956	1575222	87588180
Spheniscus demersus	Spheniscus humboldti	3922012	1902088	1877891754
Spheniscus demersus	Spheniscus magellanicus	2239218	915138	1267911952
Spheniscus demersus	Spheniscus mendiculus	2455736	1000258	1172096580
Spheniscus demersus	Taeniopygia guttata	114915970	74574136	1151879358
Spheniscus demersus	Thalassarche chlororhynchos	47927084	21454258	1148664422
Spheniscus humboldti	Spheniscus magellanicus	3965888	1964096	1835154254
Spheniscus humboldti	Spheniscus mendiculus	797936	595108	1377853110
Spheniscus humboldti	Taeniopygia guttata	117759594	76586462	1180150104
Spheniscus humboldti	Thalassarche chlororhynchos	48311622	21830220	1155281638
Spheniscus magellanicus	Spheniscus mendiculus	4331132	1777682	2031916180
Spheniscus magellanicus	Taeniopygia guttata	167730650	108603138	1679899194
Spheniscus magellanicus	Thalassarche chlororhynchos	51266538	22949582	1226863118
Spheniscus mendiculus	Taeniopygia guttata	205819594	133472416	2065636026
Spheniscus mendiculus	Thalassarche chlororhynchos	70928998	31892918	1701075562
Taeniopygia guttata	Thalassarche chlororhynchos	206777298	134901840	2144488976

## Sheet: k2p distances
#k2p distances between penguins
ID	Aptenodytes forsteri	Aptenodytes patagonicus	Eudyptes chrysocome	Eudyptes filholi	Eudyptes chrysolophus chrysolophus	Eudyptes moseleyi	Eudyptes pachyrhynchus	Eudyptes robustus	Eudyptes chrysolophus schlegeli	Eudyptes sclateri	Eudyptula minor	Eudyptula minor Banks Peninsula	Eudyptula novaehollandiae	Gallus gallus	Hydrobates tethys	Megadyptes antipodes antipodes	Oceanites oceanicus	Pygoscelis adeliae	Pygoscelis antarctica	Pygoscelis papua West Antarctic Peninsula	Pygoscelis papua Falklands/Malvinas	Pygoscelis papua Kerguelen	Pygoscelis papua South Georgia	Megadyptes antipodes richdalei	Eudyptes warhami	Megadyptes antipodes waitaha	Spheniscus demersus	Spheniscus humboldti	Spheniscus magellanicus	Spheniscus mendiculus	Taeniopygia guttata	Thalassarche chlororhynchos
Aptenodytes forsteri	0	0.00525717	0.0252059	0.02521	0.0251324	0.0252248	0.0254633	0.0253849	0.0253499	0.0250741	0.0269263	0.0268702	0.0269136	0.238343	0.0700683	0.0256278	0.0753553	0.0252244	0.0254599	0.0255996	0.0256292	0.0256313	0.0255137	0.0278418	0.0299596	0.0391343	0.0251688	0.0255138	0.0252949	0.025339	0.185904	0.0608674
Aptenodytes patagonicus	0.00525717	0	0.025106	0.0251116	0.0250513	0.0251382	0.0253665	0.0252888	0.0252524	0.0249738	0.026821	0.0267634	0.0268058	0.238218	0.0699586	0.0255236	0.0752434	0.025131	0.0253567	0.0254961	0.0255238	0.0255257	0.0254087	0.0278324	0.0299832	0.0391628	0.0250662	0.0254145	0.0251958	0.0252367	0.185774	0.060759
Eudyptes chrysocome	0.0252059	0.025106	0	0.00250631	0.00485449	0.00321728	0.00471583	0.00460506	0.00509576	0.00427199	0.0173213	0.0172538	0.0172968	0.240539	0.0726047	0.00757105	0.0778617	0.026486	0.026706	0.0268462	0.0268764	0.0268784	0.0267591	0.00974443	0.00986009	0.0200375	0.0155048	0.015855	0.0156593	0.0156932	0.188143	0.0634274
Eudyptes filholi	0.02521	0.0251116	0.00250631	0	0.00487475	0.00315225	0.00470932	0.00460312	0.00511344	0.00427223	0.0173254	0.0172576	0.0173019	0.240544	0.0726096	0.00757648	0.0778673	0.0264911	0.0267119	0.0268522	0.0268828	0.0268848	0.0267653	0.00975154	0.00985967	0.0200464	0.015509	0.0158593	0.0156631	0.0156975	0.18815	0.0634301
Eudyptes chrysolophus chrysolophus	0.0251324	0.0250513	0.00485449	0.00487475	0	0.00493322	0.0053054	0.00519591	0.00264107	0.00482142	0.0172815	0.0172138	0.0172568	0.240509	0.0725696	0.00752919	0.0778286	0.0264514	0.0266687	0.0268088	0.0268385	0.0268418	0.0267203	0.0097064	0.0102512	0.0199826	0.0154661	0.0158178	0.0156227	0.0156534	0.188112	0.063394
Eudyptes moseleyi	0.0252248	0.0251382	0.00321728	0.00315225	0.00493322	0	0.0047577	0.00464542	0.00514874	0.00431104	0.0173504	0.017287	0.0173293	0.240572	0.0726351	0.00760566	0.0778901	0.0265182	0.0267396	0.0268802	0.0269107	0.0269119	0.0267928	0.00978306	0.00989905	0.020096	0.0155379	0.0158858	0.0156896	0.0157257	0.188174	0.0634577
Eudyptes pachyrhynchus	0.0254633	0.0253665	0.00471583	0.00470932	0.0053054	0.0047577	0	0.00210311	0.00541945	0.00388104	0.0175723	0.0175308	0.0175776	0.240626	0.0727262	0.00782674	0.0780162	0.0267484	0.0269675	0.0270755	0.0270873	0.0270846	0.0270192	0.00998261	0.00954257	0.0202219	0.0157895	0.0161374	0.0158542	0.0159505	0.188278	0.0635864
Eudyptes robustus	0.0253849	0.0252888	0.00460506	0.00460312	0.00519591	0.00464542	0.00210311	0	0.00535464	0.0037646	0.0174713	0.0174388	0.0174809	0.240632	0.0727272	0.00775497	0.0779948	0.0266669	0.0268865	0.0270111	0.0270375	0.027039	0.0269389	0.00990252	0.00942445	0.0201823	0.0156964	0.0160434	0.0158198	0.0158701	0.188264	0.0635668
Eudyptes chrysolophus schlegeli	0.0253499	0.0252524	0.00509576	0.00511344	0.00264107	0.00514874	0.00541945	0.00535464	0	0.00505236	0.0174815	0.0174513	0.0174642	0.240505	0.072629	0.00769209	0.0779144	0.0266321	0.0268522	0.0269631	0.0269825	0.0269742	0.0269054	0.00984751	0.0104469	0.0201212	0.0156764	0.0160249	0.0157546	0.0158183	0.188188	0.0634815
Eudyptes sclateri	0.0250741	0.0249738	0.00427199	0.00427223	0.00482142	0.00431104	0.00388104	0.0037646	0.00505236	0	0.017188	0.0171223	0.0171228	0.240275	0.0724718	0.00742927	0.0777457	0.0263539	0.0265745	0.0267147	0.0267457	0.026747	0.0266274	0.00959578	0.00884966	0.0198285	0.015367	0.0157159	0.0155204	0.0155543	0.188042	0.0633084
Eudyptula minor	0.0269263	0.026821	0.0173213	0.0173254	0.0172815	0.0173504	0.0175723	0.0174713	0.0174815	0.017188	0	0.00183285	0.00342351	0.241261	0.0741438	0.0177242	0.0794026	0.0282037	0.0284136	0.0285166	0.0285475	0.0285451	0.0284539	0.0199513	0.0221009	0.0308252	0.0154965	0.015846	0.0156239	0.0156429	0.189552	0.0649976
Eudyptula minor Banks Peninsula	0.0268702	0.0267634	0.0172538	0.0172576	0.0172138	0.017287	0.0175308	0.0174388	0.0174513	0.0171223	0.00183285	0	0.00361459	0.240951	0.0740754	0.0176906	0.0793761	0.0281442	0.0283546	0.028483	0.0285125	0.0285142	0.0283957	0.019924	0.0220505	0.0308162	0.0154275	0.0157784	0.0155891	0.0156149	0.189533	0.0649716
Eudyptula novaehollandiae	0.0269136	0.0268058	0.0172968	0.0173019	0.0172568	0.0173293	0.0175776	0.0174809	0.0174642	0.0171228	0.00342351	0.00361459	0	0.242181	0.0742596	0.0177647	0.0793914	0.0281856	0.0283964	0.028526	0.0285545	0.0285562	0.0284379	0.0199668	0.0220942	0.0308552	0.0154698	0.0158191	0.0156308	0.0156578	0.189572	0.0650158
Gallus gallus	0.238343	0.238218	0.240539	0.240544	0.240509	0.240572	0.240626	0.240632	0.240505	0.240275	0.241261	0.240951	0.242181	0	0.242653	0.240958	0.24607	0.240501	0.240892	0.240747	0.240768	0.240764	0.240794	0.245618	0.249584	0.274958	0.240524	0.240838	0.240482	0.240581	0.327671	0.234226
Hydrobates tethys	0.0700683	0.0699586	0.0726047	0.0726096	0.0725696	0.0726351	0.0727262	0.0727272	0.072629	0.0724718	0.0741438	0.0740754	0.0742596	0.242653	0	0.0729175	0.0694424	0.0726223	0.0728672	0.0728995	0.0729217	0.0729286	0.0729068	0.0755778	0.07808	0.0901631	0.0725646	0.0728998	0.0725593	0.0726534	0.190305	0.0574932
Megadyptes antipodes antipodes	0.0256278	0.0255236	0.00757105	0.00757648	0.00752919	0.00760566	0.00782674	0.00775497	0.00769209	0.00742927	0.0177242	0.0176906	0.0177647	0.240958	0.0729175	0	0.0777817	0.0268487	0.0270848	0.0272216	0.0272453	0.0272549	0.0271724	0.0023358	0.0100822	0.0120301	0.0159476	0.0162985	0.0160593	0.0160854	0.188422	0.0637526
Oceanites oceanicus	0.0753553	0.0752434	0.0778617	0.0778673	0.0778286	0.0778901	0.0780162	0.0779948	0.0779144	0.0777457	0.0794026	0.0793761	0.0793914	0.24607	0.0694424	0.0777817	0	0.0780549	0.0782708	0.0783482	0.0782025	0.0782212	0.0781617	0.080942	0.083483	0.0961031	0.0778199	0.078152	0.0778481	0.0779288	0.194855	0.0628106
Pygoscelis adeliae	0.0252244	0.025131	0.026486	0.0264911	0.0264514	0.0265182	0.0267484	0.0266669	0.0266321	0.0263539	0.0282037	0.0281442	0.0281856	0.240501	0.0726223	0.0268487	0.0780549	0	0.0119299	0.0121316	0.0121249	0.0121498	0.0120159	0.0292428	0.031406	0.04072	0.0264521	0.0267974	0.0265789	0.0266229	0.188296	0.0635404
Pygoscelis antarctica	0.0254599	0.0253567	0.026706	0.0267119	0.0266687	0.0267396	0.0269675	0.0268865	0.0268522	0.0265745	0.0284136	0.0283546	0.0283964	0.240892	0.0728672	0.0270848	0.0782708	0.0119299	0	0.0087742	0.00878343	0.00879171	0.00866555	0.0294331	0.0315825	0.0408109	0.0266664	0.0270138	0.0267958	0.026836	0.188424	0.0637183
Pygoscelis papua West Antarctic Peninsula	0.0255996	0.0254961	0.0268462	0.0268522	0.0268088	0.0268802	0.0270755	0.0270111	0.0269631	0.0267147	0.0285166	0.028483	0.028526	0.240747	0.0728995	0.0272216	0.0783482	0.0121316	0.0087742	0	0.00103624	0.0013854	0.00088179	0.0295292	0.0317348	0.0409611	0.0268025	0.0271477	0.0268856	0.0269369	0.188424	0.0637596
Pygoscelis papua Falklands/Malvinas	0.0256292	0.0255238	0.0268764	0.0268828	0.0268385	0.0269107	0.0270873	0.0270375	0.0269825	0.0267457	0.0285475	0.0285125	0.0285545	0.240768	0.0729217	0.0272453	0.0782025	0.0121249	0.00878343	0.00103624	0	0.00138949	0.00105837	0.0295805	0.0317537	0.0409495	0.0268322	0.0271793	0.0269165	0.0269652	0.188444	0.0637812
Pygoscelis papua Kerguelen	0.0256313	0.0255257	0.0268784	0.0268848	0.0268418	0.0269119	0.0270846	0.027039	0.0269742	0.026747	0.0285451	0.0285142	0.0285562	0.240764	0.0729286	0.0272549	0.0782212	0.0121498	0.00879171	0.0013854	0.00138949	0	0.00138232	0.0295555	0.0317318	0.040937	0.0268337	0.0271808	0.0269034	0.0269716	0.188444	0.0637811
Pygoscelis papua South Georgia	0.0255137	0.0254087	0.0267591	0.0267653	0.0267203	0.0267928	0.0270192	0.0269389	0.0269054	0.0266274	0.0284539	0.0283957	0.0284379	0.240794	0.0729068	0.0271724	0.0781617	0.0120159	0.00866555	0.00088179	0.00105837	0.00138232	0	0.0294904	0.0316233	0.0409057	0.0267132	0.0270624	0.026845	0.0268855	0.188406	0.0637331
Megadyptes antipodes richdalei	0.0278418	0.0278324	0.00974443	0.00975154	0.0097064	0.00978306	0.00998261	0.00990252	0.00984751	0.00959578	0.0199513	0.019924	0.0199668	0.245618	0.0755778	0.0023358	0.080942	0.0292428	0.0294331	0.0295292	0.0295805	0.0295555	0.0294904	0	0.00875746	0.00200873	0.0182086	0.0184951	0.018245	0.0182984	0.19218	0.0664393
Eudyptes warhami	0.0299596	0.0299832	0.00986009	0.00985967	0.0102512	0.00989905	0.00954257	0.00942445	0.0104469	0.00884966	0.0221009	0.0220505	0.0220942	0.249584	0.07808	0.0100822	0.083483	0.031406	0.0315825	0.0317348	0.0317537	0.0317318	0.0316233	0.00875746	0	0.00157609	0.0202836	0.0205551	0.0204303	0.0204167	0.195209	0.0689087
Megadyptes antipodes waitaha	0.0391343	0.0391628	0.0200375	0.0200464	0.0199826	0.020096	0.0202219	0.0201823	0.0201212	0.0198285	0.0308252	0.0308162	0.0308552	0.274958	0.0901631	0.0120301	0.0961031	0.04072	0.0408109	0.0409611	0.0409495	0.040937	0.0409057	0.00200873	0.00157609	0	0.028938	0.0291326	0.0289427	0.029036	0.21263	0.0804891
Spheniscus demersus	0.0251688	0.0250662	0.0155048	0.015509	0.0154661	0.0155379	0.0157895	0.0156964	0.0156764	0.015367	0.0154965	0.0154275	0.0154698	0.240524	0.0725646	0.0159476	0.0778199	0.0264521	0.0266664	0.0268025	0.0268322	0.0268337	0.0267132	0.0182086	0.0202836	0.028938	0	0.00310867	0.00249263	0.0029553	0.188112	0.0633804
Spheniscus humboldti	0.0255138	0.0254145	0.015855	0.0158593	0.0158178	0.0158858	0.0161374	0.0160434	0.0160249	0.0157159	0.015846	0.0157784	0.0158191	0.240838	0.0728998	0.0162985	0.078152	0.0267974	0.0270138	0.0271477	0.0271793	0.0271808	0.0270624	0.0184951	0.0205551	0.0291326	0.00310867	0	0.0032392	0.00101175	0.188332	0.0637201
Spheniscus magellanicus	0.0252949	0.0251958	0.0156593	0.0156631	0.0156227	0.0156896	0.0158542	0.0158198	0.0157546	0.0155204	0.0156239	0.0155891	0.0156308	0.240482	0.0725593	0.0160593	0.0778481	0.0265789	0.0267958	0.0268856	0.0269165	0.0269034	0.026845	0.018245	0.0204303	0.0289427	0.00249263	0.0032392	0	0.00301344	0.188107	0.0634805
Spheniscus mendiculus	0.025339	0.0252367	0.0156932	0.0156975	0.0156534	0.0157257	0.0159505	0.0158701	0.0158183	0.0155543	0.0156429	0.0156149	0.0156578	0.240581	0.0726534	0.0160854	0.0779288	0.0266229	0.026836	0.0269369	0.0269652	0.0269716	0.0268855	0.0182984	0.0204167	0.029036	0.0029553	0.00101175	0.00301344	0	0.187786	0.0634262
Taeniopygia guttata	0.185904	0.185774	0.188143	0.18815	0.188112	0.188174	0.188278	0.188264	0.188188	0.188042	0.189552	0.189533	0.189572	0.327671	0.190305	0.188422	0.194855	0.188296	0.188424	0.188424	0.188444	0.188444	0.188406	0.19218	0.195209	0.21263	0.188112	0.188332	0.188107	0.187786	0	0.181305
Thalassarche chlororhynchos	0.0608674	0.060759	0.0634274	0.0634301	0.063394	0.0634577	0.0635864	0.0635668	0.0634815	0.0633084	0.0649976	0.0649716	0.0650158	0.234226	0.0574932	0.0637526	0.0628106	0.0635404	0.0637183	0.0637596	0.0637812	0.0637811	0.0637331	0.0664393	0.0689087	0.0804891	0.0633804	0.0637201	0.0634805	0.0634262	0.181305	0

## Sheet: p distances
#P distances between penguins
ID	Aptenodytes forsteri	Aptenodytes patagonicus	Eudyptes chrysocome	Eudyptes filholi	Eudyptes chrysolophus chrysolophus	Eudyptes moseleyi	Eudyptes pachyrhynchus	Eudyptes robustus	Eudyptes chrysolophus schlegeli	Eudyptes sclateri	Eudyptula minor	Eudyptula minor Banks Peninsula	Eudyptula novaehollandiae	Gallus gallus	Hydrobates tethys	Megadyptes antipodes antipodes	Oceanites oceanicus	Pygoscelis adeliae	Pygoscelis antarctica	Pygoscelis papua West Antarctic Peninsula	Pygoscelis papua Falklands/Malvinas	Pygoscelis papua Kerguelen	Pygoscelis papua South Georgia	Megadyptes antipodes richdalei	Eudyptes warhami	Megadyptes antipodes waitaha	Spheniscus demersus	Spheniscus humboldti	Spheniscus magellanicus	Spheniscus mendiculus	Taeniopygia guttata	Thalassarche chlororhynchos
Aptenodytes forsteri	0	0.00523586	0.0247168	0.0247208	0.0246461	0.0247349	0.0249642	0.0248889	0.0248555	0.0245899	0.0263701	0.0263162	0.026358	0.201118	0.0664647	0.0251227	0.0711986	0.024738	0.0249631	0.025097	0.0251255	0.0251276	0.0250144	0.0272315	0.0292357	0.037857	0.0246819	0.0250154	0.0248032	0.0248457	0.162837	0.0581199
Aptenodytes patagonicus	0.00523586	0	0.0246188	0.0246243	0.0245663	0.0246498	0.0248693	0.0247947	0.0247599	0.0244917	0.0262671	0.0262118	0.0262526	0.201021	0.066362	0.0250208	0.0710944	0.0246464	0.024862	0.0249957	0.0250224	0.0250241	0.0249117	0.027221	0.0292565	0.0378817	0.0245813	0.0249181	0.0247061	0.0247454	0.162731	0.0580174
Eudyptes chrysocome	0.0247168	0.0246188	0	0.00250136	0.00483597	0.00320912	0.00469837	0.00458841	0.00507544	0.00425763	0.017089	0.0170232	0.0170652	0.202647	0.0687341	0.00752636	0.073423	0.0259478	0.0261574	0.0262915	0.0263205	0.0263225	0.0262079	0.00966628	0.00977347	0.0196757	0.0153181	0.0156611	0.0154691	0.0155021	0.164525	0.0604426
Eudyptes filholi	0.0247208	0.0246243	0.00250136	0	0.00485609	0.00314443	0.00469192	0.00458649	0.005093	0.00425788	0.017093	0.017027	0.0170702	0.202652	0.0687386	0.00753174	0.0734281	0.0259527	0.0261631	0.0262973	0.0263267	0.0263287	0.0262139	0.00967331	0.00977309	0.0196844	0.0153222	0.0156653	0.0154728	0.0155063	0.16453	0.0604452
Eudyptes chrysolophus chrysolophus	0.0246461	0.0245663	0.00483597	0.00485609	0	0.0049141	0.00528333	0.00517473	0.00263561	0.00480315	0.0170502	0.0169842	0.0170262	0.202627	0.0687028	0.00748499	0.0733937	0.0259146	0.0261216	0.0262557	0.0262842	0.0262874	0.0261708	0.00962887	0.0101581	0.0196229	0.0152804	0.0156248	0.0154334	0.0154632	0.164502	0.0604124
Eudyptes moseleyi	0.0247349	0.0246498	0.00320912	0.00314443	0.0049141	0	0.00473993	0.00462847	0.00512799	0.00429641	0.0171172	0.0170555	0.0170968	0.20267	0.0687612	0.00756055	0.0734481	0.0259786	0.0261896	0.0263241	0.0263534	0.0263545	0.0262402	0.0097043	0.0098118	0.0197322	0.0153504	0.0156911	0.0154985	0.0155338	0.164548	0.0604701
Eudyptes pachyrhynchus	0.0249642	0.0248693	0.00469837	0.00469192	0.00528333	0.00473993	0	0.00209966	0.00539647	0.0038692	0.0173332	0.0172928	0.0173385	0.202708	0.0688428	0.00777901	0.0735602	0.0261996	0.0264083	0.0265114	0.0265228	0.0265202	0.0264575	0.00990072	0.00946114	0.019854	0.0155961	0.0159366	0.0156592	0.0157531	0.164627	0.0605869
Eudyptes robustus	0.0248889	0.0247947	0.00458841	0.00458649	0.00517473	0.00462847	0.00209966	0	0.00533223	0.00375346	0.017235	0.0172034	0.0172445	0.202713	0.0688438	0.00770812	0.0735413	0.0261214	0.0263306	0.0264498	0.0264751	0.0264765	0.0263804	0.00982189	0.00934483	0.0198155	0.0155052	0.0158449	0.0156257	0.0156747	0.164617	0.0605692
Eudyptes chrysolophus schlegeli	0.0248555	0.0247599	0.00507544	0.005093	0.00263561	0.00512799	0.00539647	0.00533223	0	0.00503238	0.0172451	0.0172157	0.0172283	0.202624	0.0687565	0.00764606	0.0734704	0.0260883	0.026298	0.026404	0.0264226	0.0264146	0.0263487	0.0097679	0.0103507	0.0197571	0.0154858	0.0158271	0.0155622	0.0156244	0.16456	0.0604923
Eudyptes sclateri	0.0245899	0.0244917	0.00425763	0.00425788	0.00480315	0.00429641	0.0038692	0.00375346	0.00503238	0	0.0169592	0.0168952	0.0168958	0.20246	0.0686149	0.00738623	0.0733198	0.0258209	0.0260311	0.0261654	0.0261951	0.0261964	0.0260815	0.00951994	0.00877882	0.0194738	0.0151836	0.0155253	0.0153334	0.0153665	0.164448	0.0603345
Eudyptula minor	0.0263701	0.0262671	0.017089	0.017093	0.0170502	0.0171172	0.0173332	0.017235	0.0172451	0.0169592	0	0.00183026	0.0034145	0.203153	0.0701132	0.0174813	0.0747929	0.0275953	0.0277947	0.0278928	0.0279225	0.0279202	0.0278329	0.0196342	0.0216993	0.0300127	0.015311	0.0156532	0.0154354	0.0154539	0.165596	0.0618685
Eudyptula minor Banks Peninsula	0.0263162	0.0262118	0.0170232	0.017027	0.0169842	0.0170555	0.0172928	0.0172034	0.0172157	0.0168952	0.00183026	0	0.00360453	0.202931	0.0700515	0.0174486	0.0747694	0.0275383	0.0277381	0.0278607	0.0278889	0.0278906	0.0277771	0.0196078	0.0216506	0.0300042	0.0152435	0.0155872	0.0154014	0.0154266	0.165582	0.0618448
Eudyptula novaehollandiae	0.026358	0.0262526	0.0170652	0.0170702	0.0170262	0.0170968	0.0173385	0.0172445	0.0172283	0.0168958	0.0034145	0.00360453	0	0.203808	0.070217	0.0175209	0.0747834	0.0275781	0.0277783	0.027902	0.0279294	0.0279309	0.0278177	0.0196494	0.021693	0.0300415	0.0152849	0.015627	0.0154422	0.0154685	0.165612	0.0618853
Gallus gallus	0.201118	0.201021	0.202647	0.202652	0.202627	0.20267	0.202708	0.202713	0.202624	0.20246	0.203153	0.202931	0.203808	0	0.204182	0.202946	0.206558	0.202632	0.202904	0.202804	0.20282	0.202817	0.202838	0.206026	0.208646	0.225561	0.202642	0.202872	0.202612	0.202682	0.261083	0.198215
Hydrobates tethys	0.0664647	0.066362	0.0687341	0.0687386	0.0687028	0.0687612	0.0688428	0.0688438	0.0687565	0.0686149	0.0701132	0.0700515	0.070217	0.204182	0	0.0690151	0.0659064	0.0687582	0.0689743	0.0690026	0.0690226	0.0690287	0.0690092	0.071343	0.0735158	0.0839667	0.0687001	0.0690047	0.0686954	0.0687799	0.166206	0.055043
Megadyptes antipodes antipodes	0.0251227	0.0250208	0.00752636	0.00753174	0.00748499	0.00756055	0.00777901	0.00770812	0.00764606	0.00738623	0.0174813	0.0174486	0.0175209	0.202946	0.0690151	0	0.0733519	0.0262961	0.026521	0.0266519	0.0266747	0.0266839	0.0266047	0.00233051	0.00999279	0.0118874	0.0157504	0.0160939	0.0158595	0.0158849	0.164739	0.0607387
Oceanites oceanicus	0.0711986	0.0710944	0.073423	0.0734281	0.0733937	0.0734481	0.0735602	0.0735413	0.0734704	0.0733198	0.0747929	0.0747694	0.0747834	0.206558	0.0659064	0.0733519	0	0.0736036	0.073792	0.0738604	0.0737306	0.0737476	0.0736944	0.0761005	0.0782855	0.0890991	0.0733879	0.0736877	0.0734131	0.0734849	0.169635	0.0598945
Pygoscelis adeliae	0.024738	0.0246464	0.0259478	0.0259527	0.0259146	0.0259786	0.0261996	0.0261214	0.0260883	0.0258209	0.0275953	0.0275383	0.0275781	0.202632	0.0687582	0.0262961	0.0736036	0	0.0118209	0.0120188	0.0120122	0.0120366	0.0119052	0.0285734	0.0306163	0.03935	0.025916	0.0262492	0.0260378	0.02608	0.164655	0.0605527
Pygoscelis antarctica	0.0249631	0.024862	0.0261574	0.0261631	0.0261216	0.0261896	0.0264083	0.0263306	0.026298	0.0260311	0.0277947	0.0277381	0.0277783	0.202904	0.0689743	0.026521	0.073792	0.0118209	0	0.00871475	0.00872385	0.00873203	0.00860754	0.0287532	0.0307816	0.0394291	0.0261201	0.0264554	0.0262444	0.026283	0.164747	0.0607113
Pygoscelis papua West Antarctic Peninsula	0.025097	0.0249957	0.0262915	0.0262973	0.0262557	0.0263241	0.0265114	0.0264498	0.026404	0.0261654	0.0278928	0.0278607	0.027902	0.202804	0.0690026	0.0266519	0.0738604	0.0120188	0.00871475	0	0.00103541	0.00138392	0.0008812	0.0288445	0.0309259	0.0395682	0.0262504	0.0265835	0.0263302	0.0263794	0.164747	0.0607483
Pygoscelis papua Falklands/Malvinas	0.0251255	0.0250224	0.0263205	0.0263267	0.0262842	0.0263534	0.0265228	0.0264751	0.0264226	0.0261951	0.0279225	0.0278889	0.0279294	0.20282	0.0690226	0.0266747	0.0737306	0.0120122	0.00872385	0.00103541	0	0.00138801	0.00105751	0.0288935	0.0309439	0.0395573	0.026279	0.0266138	0.0263599	0.0264066	0.164763	0.060768
Pygoscelis papua Kerguelen	0.0251276	0.0250241	0.0263225	0.0263287	0.0262874	0.0263545	0.0265202	0.0264765	0.0264146	0.0261964	0.0279202	0.0278906	0.0279309	0.202817	0.0690287	0.0266839	0.0737476	0.0120366	0.00873203	0.00138392	0.00138801	0	0.00138085	0.0288696	0.0309231	0.0395457	0.0262804	0.0266152	0.0263474	0.0264128	0.164763	0.0607679
Pygoscelis papua South Georgia	0.0250144	0.0249117	0.0262079	0.0262139	0.0261708	0.0262402	0.0264575	0.0263804	0.0263487	0.0260815	0.0278329	0.0277771	0.0278177	0.202838	0.0690092	0.0266047	0.0736944	0.0119052	0.00860754	0.0008812	0.00105751	0.00138085	0	0.0288075	0.0308199	0.0395165	0.0261647	0.0265016	0.0262913	0.0263301	0.164734	0.0607243
Megadyptes antipodes richdalei	0.0272315	0.027221	0.00966628	0.00967331	0.00962887	0.0097043	0.00990072	0.00982189	0.0097679	0.00951994	0.0196342	0.0196078	0.0196494	0.206026	0.071343	0.00233051	0.0761005	0.0285734	0.0287532	0.0288445	0.0288935	0.0288696	0.0288075	0	0.00868897	0.00200473	0.0179434	0.0182229	0.0179789	0.0180306	0.167447	0.0631284
Eudyptes warhami	0.0292357	0.0292565	0.00977347	0.00977309	0.0101581	0.0098118	0.00946114	0.00934483	0.0103507	0.00877882	0.0216993	0.0216506	0.021693	0.208646	0.0735158	0.00999279	0.0782855	0.0306163	0.0307816	0.0309259	0.0309439	0.0309231	0.0308199	0.00868897	0	0.00157376	0.019943	0.0202071	0.0200851	0.0200718	0.169614	0.0653072
Megadyptes antipodes waitaha	0.037857	0.0378817	0.0196757	0.0196844	0.0196229	0.0197322	0.019854	0.0198155	0.0197571	0.0194738	0.0300127	0.0300042	0.0300415	0.225561	0.0839667	0.0118874	0.0890991	0.03935	0.0394291	0.0395682	0.0395573	0.0395457	0.0395165	0.00200473	0.00157376	0	0.0282174	0.028404	0.0282219	0.0283108	0.182164	0.0754688
Spheniscus demersus	0.0246819	0.0245813	0.0153181	0.0153222	0.0152804	0.0153504	0.0155961	0.0155052	0.0154858	0.0151836	0.015311	0.0152435	0.0152849	0.202642	0.0687001	0.0157504	0.0733879	0.025916	0.0261201	0.0262504	0.026279	0.0262804	0.0261647	0.0179434	0.019943	0.0282174	0	0.0031014	0.00248784	0.00294856	0.164505	0.0604017
Spheniscus humboldti	0.0250154	0.0249181	0.0156611	0.0156653	0.0156248	0.0156911	0.0159366	0.0158449	0.0158271	0.0155253	0.0156532	0.0155872	0.015627	0.202872	0.0690047	0.0160939	0.0736877	0.0262492	0.0264554	0.0265835	0.0266138	0.0266152	0.0265016	0.0182229	0.0202071	0.028404	0.0031014	0	0.00323133	0.00101103	0.164679	0.0607141
Spheniscus magellanicus	0.0248032	0.0247061	0.0154691	0.0154728	0.0154334	0.0154985	0.0156592	0.0156257	0.0155622	0.0153334	0.0154354	0.0154014	0.0154422	0.202612	0.0686954	0.0158595	0.0734131	0.0260378	0.0262444	0.0263302	0.0263599	0.0263474	0.0262913	0.0179789	0.0200851	0.0282219	0.00248784	0.00323133	0	0.00300643	0.164494	0.0604926
Spheniscus mendiculus	0.0248457	0.0247454	0.0155021	0.0155063	0.0154632	0.0155338	0.0157531	0.0156747	0.0156244	0.0153665	0.0154539	0.0154266	0.0154685	0.202682	0.0687799	0.0158849	0.0734849	0.02608	0.026283	0.0263794	0.0264066	0.0264128	0.0263301	0.0180306	0.0200718	0.0283108	0.00294856	0.00101103	0.00300643	0	0.164255	0.0604452
Taeniopygia guttata	0.162837	0.162731	0.164525	0.16453	0.164502	0.164548	0.164627	0.164617	0.16456	0.164448	0.165596	0.165582	0.165612	0.261083	0.166206	0.164739	0.169635	0.164655	0.164747	0.164747	0.164763	0.164763	0.164734	0.167447	0.169614	0.182164	0.164505	0.164679	0.164494	0.164255	0	0.159329
Thalassarche chlororhynchos	0.0581199	0.0580174	0.0604426	0.0604452	0.0604124	0.0604701	0.0605869	0.0605692	0.0604923	0.0603345	0.0618685	0.0618448	0.0618853	0.198215	0.055043	0.0607387	0.0598945	0.0605527	0.0607113	0.0607483	0.060768	0.0607679	0.0607243	0.0631284	0.0653072	0.0754688	0.0604017	0.0607141	0.0604926	0.0604452	0.159329	0

## Sheet: Divergence times
#Divergence times inferred from FBD dating
Node	Label	Divergence_time	0.95_HPD_min	0.95_HPD_max
1	Anthropornis grandis 39.5	38.4995	34.0934	42.7389
2	Anthropornis nordenskjoeldi 39.5	38.3908	34.001	42.6849
5	Aptenodytes ridgeni 8.3755	7.03118	1.90577	12.2149
6	Archaeospheniscus lopdelli 27.5	27.8115	25.6613	29.7962
7	Archaeospheniscus lowei 27.5	27.6864	25.5877	29.7986
8	Burnside Palaeeudyptes 37.2	37.0552	36.0003	38.1778
9	Crossvalia waiparensis 61	61.0501	61.0001	61.0949
10	Crossvallia unienwillia 55.5	56.1717	55.2026	56.9
11	Delphinornis arctowskii 35	35.0832	34.132	35.9996
12	Delphinornis gracilis 35	35.0854	34.1396	35.9997
13	Delphinornis larseni 39.5	35.8935	34.0006	38.8635
14	Eretiscus tonnii 18.5	17.8883	16.0001	20.3924
15	Eudyptes atatu 3.21	3.21005	3.075	3.35995
24	Eudyptes warhami 0.0006495	0.000670997	0.000558858	0.000759835
28	Icadyptes salasi 36.45	36.2972	35.7001	37.0535
29	Inguza predemersus 5.2	5.20041	5.15509	5.24995
30	Inkayacu paracasensis 36.45	36.5647	35.8279	37.2
31	Kaiika maxwelli 53.25	54.3048	51.1122	56.5
32	Kairuku grebneffi 27.5	27.9965	25.8046	29.7999
33	Kairuku waitaki 27.5	28.0401	25.8354	29.7996
34	Kumimanu biceae 57.5	57.076	55.5001	59.0474
35	Kupoupou stilwelli 61.25	61.1031	60.0006	62.3223
36	Madrynornis mirandus 10	9.98051	9.70011	10.2636
37	Marambiornis exilis 35	34.9785	34.0324	35.9148
38	Marplesornis novaezealandiae 8.3755	14.0702	10.5376	15.9699
40	Megadyptes antipodes richdalei 0.0035	0.00467757	0.00153115	0.00699555
41	Megadyptes antipodes waitaha 0.00075	0.000930324	0.000223746	0.00148319
42	Mesetaornis polaris 35	35.0213	34.1122	35.9962
43	Muriwaimanu tuatahi 58.625	58.2028	56.0001	60.7429
44	Notodyptes wimani 39.5	38.2686	34.0009	43.8596
45	Nucleornis insolitus 5.2	5.20025	5.15388	5.24842
46	Pachydyptes ponderosus 35.25	35.2273	34.5004	35.9055
47	Palaeeudyptes gunnari 39.5	37.7775	34.0013	41.9527
48	Palaeeudyptes klekowskii 39.5	38.5575	34.0006	42.6715
49	Palaeospheniscus bergi 15.35	17.9452	15.0293	20.9974
50	Palaeospheniscus biloculata 18.5	17.7042	16.0001	20.0844
51	Palaeospheniscus patagonicus 18.5	18.4009	16.252	20.6121
52	Paraptenodytes antarcticus 20.01	20.7591	18.5657	22.1199
53	Perudyptes devriesi 42	44.4866	39.8009	46.9999
54	Platydyptes marplesi 24.5	24.4792	21.8487	26.9284
55	Platydyptes novaezealandiae 24.5	24.5286	21.9777	27.0464
58	Pygoscelis calderensis 8.965	8.24201	6.30008	10.9594
59	Pygoscelis grandis 5.7	6.64306	3.77767	8.89973
64	Pygoscelis tyreii 8.3755	6.80037	2.4649	11.4732
65	Sequiwaimanu rosieae 61.05	61.0498	61.0014	61.0963
66	Spheniscus chilensis 3.09	3.10227	2.63531	3.59987
70	Spheniscus megaramphus 8.15	6.93314	6.3	7.94213
72	Spheniscus muizoni 9.1	9.09329	9.00005	9.18827
73	Spheniscus urbinai 7.665	7.18414	5.70127	8.67624
74	Waimanu manneringi 61.55	61.5493	61.5049	61.5999
75	NA	65.2369	62.7634	68.1321
76	NA	62.7597	61.0714	64.7948
77	NA	61.6238	60.0519	63.4512
78	NA	47.7761	43.9058	52.2575
79	NA	43.9008	40.4972	47.3275
80	NA	39.6279	35.2652	43.7881
81	NA	41.9114	38.8803	44.9832
82	NA	40.4782	37.7966	43.4279
83	NA	39.5312	37.3373	42.0291
84	NA	38.5102	36.9894	40.2608
85	NA	37.1767	35.8166	38.594
86	NA	36.1532	34.8781	37.4556
87	NA	34.2475	31.0615	37.0495
88	NA	30.1539	27.505	33.0451
89	NA	27.7851	24.8415	30.5566
90	NA	26.2885	23.7371	28.7988
91	NA	20.2456	18.1166	22.3936
92	NA	19.0979	17.1398	21.1645
93	NA	18.5302	16.4899	20.6091
94	NA	16.6279	14.4134	19.0154
95	NA	14.1354	12.1621	16.1955
96	NA	7.75849	2.85555	12.8079
97	NA	1.82206	0.782142	3.30099
98	NA	13.5753	11.8055	15.4662
99	NA	11.4784	10.2901	12.7867
100	NA	10.6959	9.49437	11.9525
101	NA	4.42687	3.25585	5.79617
102	NA	3.80463	2.70175	5.17584
103	NA	2.35555	1.46201	3.25327
104	NA	1.91159	1.19024	2.66606
105	NA	1.15969	0.555867	1.78434
106	NA	0.708169	0.260026	1.25126
107	NA	1.5389	0.850212	2.19098
108	NA	1.26937	0.639382	1.84192
109	NA	0.737425	0.338122	1.20058
110	NA	0.866108	0.316396	1.52792
111	NA	1.47981	0.519059	2.62691
112	NA	0.527856	0.157327	0.980361
113	NA	9.98057	9.10094	10.9103
114	NA	5.20054	5.15533	5.24997
115	NA	1.33909	0.476907	2.25879
116	NA	0.511764	0.118931	0.96866
117	NA	9.43599	9.01435	10.0584
118	NA	8.2834	7.05427	9.28881
119	NA	3.89911	2.64011	5.62509
120	NA	1.39567	0.746632	2.07292
121	NA	0.918883	0.401543	1.52538
122	NA	0.57455	0.203423	0.97588
123	NA	7.93999	6.75751	9.07193
124	NA	10.2929	7.49923	13.1463
125	NA	8.20708	5.70316	10.7923
126	NA	7.68941	5.37836	9.96347
127	NA	8.34381	6.36023	10.6821
128	NA	4.58569	2.59808	6.4804
129	NA	2.83321	1.30103	4.29167
130	NA	0.455848	0.191952	0.741237
131	NA	0.306891	0.111171	0.514727
132	NA	0.147531	0.0405899	0.27817
133	NA	18.1412	16.1371	20.3327
134	NA	25.2687	22.7439	27.6433
135	NA	28.6818	26.2828	30.8618
136	NA	28.4079	26.3133	29.7995
137	NA	37.1575	36.0535	38.182
138	NA	40.6508	37.6357	43.8119
139	NA	39.5111	36.4395	42.9254
140	NA	36.952	35.0169	39.551
141	NA	35.7759	34.1162	37.8638
142	NA	36.8543	34.7379	39.3059
143	NA	63.1122	61.6191	65.0168
144	NA	62.7771	61.5648	64.4346
145	NA	62.4448	61.557	63.7913
146	NA	58.8349	56.3675	61.3799
147	NA	58.2534	55.8116	60.7049

[truncated: 1 more sheets: Biogeobears models]
