# Supplementary material for: Genomic insights into the secondary aquatic transition of penguins
Source: Nat Commun. 2022 Jul 19;13:3912. doi: 10.1038/s41467-022-31508-9 (PMC9296559; doi:10.1038/s41467-022-31508-9)
Supplement: Supplementary file 5 — Supplementary Data 2 [file 41467_2022_31508_MOESM5_ESM.xlsx]

## Sheet: QuIBL summary
#The average proportion of ILS and Introgression between each pair identified by QUIBL
ILS\Introgression	Eudyptes robustus	Eudyptes pachyrhynchus	Eudyptes sclateri	Eudyptes warhami	Eudyptes filholi	Eudyptes chrysocome	Eudyptes moseleyi	Eudyptes chrysolophus schlegeli	Eudyptes chrysolophus chrysolophus	Megadyptes antipodes richdalei	Megadyptes antipodes antipodes	Megadyptes antipodes waitaha	Spheniscus mendiculus	Spheniscus humboldti	Spheniscus magellanicus	Spheniscus demersus	Eudyptula minor	Eudyptula minor Banks Peninsula	Eudyptula novaehollandiae	Pygoscelis papua West Antarctic Peninsula	Pygoscelis antarctica	Pygoscelis adeliae	Aptenodytes patagonicus	Aptenodytes forsteri
Eudyptes robustus	0	0	0	0	1.47	1.49	1.59	1.75	1.91	0	0	2.02	1.41	1.52	1.45	1.52	0.72	0.73	0.73	0	0	0	8.56	8.56
Eudyptes pachyrhynchus	0	0	0	0	1.69	1.79	1.86	1.85	1.99	0	0	1.95	1.27	1.44	1.22	1.44	0.75	0.77	0.74	0	0	0	8.89	8.89
Eudyptes sclateri	3.62	3.62	0	0	1.58	1.81	1.92	2.09	1.92	0	0	2.42	1.47	1.46	1.47	1.46	0.76	0.76	0.76	0	0	0	8.44	8.44
Eudyptes warhami	9.68	9.7	25.02	0	0	0	0	0	0	24.09	24.09	0.72	1.27	1.43	1.44	1.4	0.78	0.8	0.72	0	0	0	8.53	8.53
Eudyptes filholi	16.92	16.63	19.36	9.41	0	0	0.72	1.96	1.73	0	0	1.98	1.49	1.48	1.49	1.48	0.73	0.73	0.64	0	0	0	8.42	8.42
Eudyptes chrysocome	16.86	16.36	19.05	9.57	0	0	0	1.98	1.59	0	0	1.96	1.49	1.48	1.49	1.48	0.73	0.73	0.64	0	0	0	8.42	8.42
Eudyptes moseleyi	17.91	17.47	20	10.04	21.22	17.24	0	2.21	1.8	0	0	2.29	1.52	1.51	1.52	1.51	0.73	0.73	0.73	0	0	0	8.42	8.42
Eudyptes chrysolophus schlegeli	15.15	15.08	16.4	10.84	17.71	18.14	18.18	0	0	0	0	1.7	1.41	1.42	1.39	1.42	0.74	0.76	0.67	0	0	0	8.57	8.57
Eudyptes chrysolophus chrysolophus	15.18	15.08	16.75	10.91	18.21	18.71	18.74	0	0	0	0	1.69	1.44	1.43	1.44	1.4	0.76	0.76	0.67	0	0	0	8.42	8.42
Megadyptes antipodes richdalei	3.71	3.73	3.46	4.6	3.36	3.11	3.09	4.52	4.09	0	0	3.5	1.18	1.44	1.27	1.41	0.75	0.8	0.72	0	0	0	8.59	8.59
Megadyptes antipodes antipodes	3.7	3.73	3.46	4.6	3.36	3.11	3.08	4.52	4.08	0	0	0	1.18	1.44	1.27	1.41	0.75	0.8	0.72	0	0	0	8.59	8.59
Megadyptes antipodes waitaha	12.43	12.59	11.55	27.41	11.86	11.85	11.23	11.2	11.33	34.2	15.08	0	0.11	0.18	0.13	0.14	0.15	0.06	0	0	0	0	1.7	1.7
Spheniscus mendiculus	3.87	4.02	3.8	4.04	3.78	3.79	3.74	3.89	3.84	4.11	4.11	4.19	0	0	1.31	1.42	0	0	0	0	0	0	8.68	8.68
Spheniscus humboldti	3.76	3.84	3.83	3.85	3.82	3.82	3.78	3.85	3.88	3.81	3.81	4.02	0	0	1.79	1.2	0	0	0	0	0	0	8.42	8.42
Spheniscus magellanicus	3.84	4.09	3.81	3.84	3.8	3.8	3.76	3.88	3.86	3.99	3.99	4.06	11.68	11.36	0	0	0	0	0	0	0	0	8.44	8.44
Spheniscus demersus	3.76	3.84	3.83	3.88	3.81	3.81	3.78	3.85	3.91	3.83	3.83	3.82	10.44	10.75	0	0	0	0	0	0	0	0	8.42	8.42
Eudyptula minor	4.55	4.49	4.49	4.46	4.52	4.53	4.52	4.5	4.49	4.46	4.46	4.26	0	0	0	0	0	0	9.25	0	0	0	8.42	8.42
Eudyptula minor Banks Peninsula	4.53	4.46	4.5	4.44	4.54	4.54	4.54	4.48	4.5	4.39	4.39	4.27	0	0	0	0	0	0	0	0	0	0	8.42	8.42
Eudyptula novaehollandiae	4.53	4.5	4.5	4.53	4.64	4.64	4.54	4.58	4.6	4.49	4.49	4.57	0	0	0	0	6.84	5.03	0	0	0	0	8.42	8.42
Pygoscelis papua West Antarctic Peninsula	1.29	1.25	1.3	1.25	1.3	1.3	1.3	1.3	1.3	1.18	1.18	1	1.28	1.3	1.29	1.3	1.3	1.3	1.3	0	0	0	11.05	11.05
Pygoscelis antarctica	1.3	1.27	1.32	1.27	1.32	1.32	1.32	1.29	1.32	1.18	1.18	0.98	1.28	1.33	1.33	1.33	1.32	1.33	1.33	0	0	0	10.88	10.88
Pygoscelis adeliae	1.3	1.27	1.32	1.27	1.32	1.32	1.32	1.29	1.32	1.18	1.18	0.97	1.28	1.33	1.33	1.33	1.32	1.33	1.33	0	0	0	10.87	10.87
Aptenodytes patagonicus	1.27	0.92	1.4	1.29	1.42	1.42	1.42	1.23	1.42	1.21	1.21	1.78	1.14	1.42	1.38	1.42	1.42	1.42	1.42	1.28	1.48	1.48	0	0
Aptenodytes forsteri	1.27	0.92	1.4	1.29	1.42	1.42	1.42	1.23	1.42	1.21	1.21	1.78	1.14	1.42	1.38	1.42	1.42	1.42	1.42	1.28	1.48	1.48	0	0

## Sheet: QuIBL results
#The proportion of ILS and Introgression between two taxa identified by QUIBL
Taxon 1	Taxon 2	Type	Proportion of ILS （%）	Proportion of Introgression （%）
Spheniscus mendiculus	Pygoscelis papua West Antarctic Peninsula	ILS	1.28	0
Spheniscus mendiculus	Pygoscelis antarctica	ILS	1.28	0
Spheniscus mendiculus	Pygoscelis adeliae	ILS	1.28	0
Spheniscus mendiculus	Spheniscus magellanicus	ILS and Introgression	11.68	1.31
Spheniscus mendiculus	Spheniscus demersus	ILS and Introgression	10.44	1.42
Spheniscus mendiculus	Megadyptes antipodes waitaha	ILS and Introgression	4.19	0.11
Spheniscus mendiculus	Megadyptes antipodes richdalei	ILS and Introgression	4.11	1.18
Spheniscus mendiculus	Megadyptes antipodes antipodes	ILS and Introgression	4.11	1.18
Spheniscus mendiculus	Eudyptes warhami	ILS and Introgression	4.04	1.27
Spheniscus mendiculus	Eudyptes sclateri	ILS and Introgression	3.8	1.47
Spheniscus mendiculus	Eudyptes robustus	ILS and Introgression	3.87	1.41
Spheniscus mendiculus	Eudyptes pachyrhynchus	ILS and Introgression	4.02	1.27
Spheniscus mendiculus	Eudyptes moseleyi	ILS and Introgression	3.74	1.52
Spheniscus mendiculus	Eudyptes filholi	ILS and Introgression	3.78	1.49
Spheniscus mendiculus	Eudyptes chrysolophus schlegeli	ILS and Introgression	3.89	1.41
Spheniscus mendiculus	Eudyptes chrysolophus chrysolophus	ILS and Introgression	3.84	1.44
Spheniscus mendiculus	Eudyptes chrysocome	ILS and Introgression	3.79	1.49
Spheniscus mendiculus	Aptenodytes patagonicus	ILS and Introgression	1.14	8.68
Spheniscus mendiculus	Aptenodytes forsteri	ILS and Introgression	1.14	8.68
Spheniscus magellanicus	Pygoscelis papua West Antarctic Peninsula	ILS	1.29	0
Spheniscus magellanicus	Pygoscelis antarctica	ILS	1.33	0
Spheniscus magellanicus	Pygoscelis adeliae	ILS	1.33	0
Spheniscus magellanicus	Spheniscus mendiculus	ILS and Introgression	11.68	1.31
Spheniscus magellanicus	Spheniscus humboldti	ILS and Introgression	11.36	1.79
Spheniscus magellanicus	Megadyptes antipodes waitaha	ILS and Introgression	4.06	0.13
Spheniscus magellanicus	Megadyptes antipodes richdalei	ILS and Introgression	3.99	1.27
Spheniscus magellanicus	Megadyptes antipodes antipodes	ILS and Introgression	3.99	1.27
Spheniscus magellanicus	Eudyptes warhami	ILS and Introgression	3.84	1.44
Spheniscus magellanicus	Eudyptes sclateri	ILS and Introgression	3.81	1.47
Spheniscus magellanicus	Eudyptes robustus	ILS and Introgression	3.84	1.45
Spheniscus magellanicus	Eudyptes pachyrhynchus	ILS and Introgression	4.09	1.22
Spheniscus magellanicus	Eudyptes moseleyi	ILS and Introgression	3.76	1.52
Spheniscus magellanicus	Eudyptes filholi	ILS and Introgression	3.8	1.49
Spheniscus magellanicus	Eudyptes chrysolophus schlegeli	ILS and Introgression	3.88	1.39
Spheniscus magellanicus	Eudyptes chrysolophus chrysolophus	ILS and Introgression	3.86	1.44
Spheniscus magellanicus	Eudyptes chrysocome	ILS and Introgression	3.8	1.49
Spheniscus magellanicus	Aptenodytes patagonicus	ILS and Introgression	1.38	8.44
Spheniscus magellanicus	Aptenodytes forsteri	ILS and Introgression	1.38	8.44
Spheniscus humboldti	Pygoscelis papua West Antarctic Peninsula	ILS	1.3	0
Spheniscus humboldti	Pygoscelis antarctica	ILS	1.33	0
Spheniscus humboldti	Pygoscelis adeliae	ILS	1.33	0
Spheniscus humboldti	Spheniscus magellanicus	ILS and Introgression	11.36	1.79
Spheniscus humboldti	Spheniscus demersus	ILS and Introgression	10.75	1.2
Spheniscus humboldti	Megadyptes antipodes waitaha	ILS and Introgression	4.02	0.18
Spheniscus humboldti	Megadyptes antipodes richdalei	ILS and Introgression	3.81	1.44
Spheniscus humboldti	Megadyptes antipodes antipodes	ILS and Introgression	3.81	1.44
Spheniscus humboldti	Eudyptes warhami	ILS and Introgression	3.85	1.43
Spheniscus humboldti	Eudyptes sclateri	ILS and Introgression	3.83	1.46
Spheniscus humboldti	Eudyptes robustus	ILS and Introgression	3.76	1.52
Spheniscus humboldti	Eudyptes pachyrhynchus	ILS and Introgression	3.84	1.44
Spheniscus humboldti	Eudyptes moseleyi	ILS and Introgression	3.78	1.51
Spheniscus humboldti	Eudyptes filholi	ILS and Introgression	3.82	1.48
Spheniscus humboldti	Eudyptes chrysolophus schlegeli	ILS and Introgression	3.85	1.42
Spheniscus humboldti	Eudyptes chrysolophus chrysolophus	ILS and Introgression	3.88	1.43
Spheniscus humboldti	Eudyptes chrysocome	ILS and Introgression	3.82	1.48
Spheniscus humboldti	Aptenodytes patagonicus	ILS and Introgression	1.42	8.42
Spheniscus humboldti	Aptenodytes forsteri	ILS and Introgression	1.42	8.42
Spheniscus demersus	Pygoscelis papua West Antarctic Peninsula	ILS	1.3	0
Spheniscus demersus	Pygoscelis antarctica	ILS	1.33	0
Spheniscus demersus	Pygoscelis adeliae	ILS	1.33	0
Spheniscus demersus	Spheniscus mendiculus	ILS and Introgression	10.44	1.42
Spheniscus demersus	Spheniscus humboldti	ILS and Introgression	10.75	1.2
Spheniscus demersus	Megadyptes antipodes waitaha	ILS and Introgression	3.82	0.14
Spheniscus demersus	Megadyptes antipodes richdalei	ILS and Introgression	3.83	1.41
Spheniscus demersus	Megadyptes antipodes antipodes	ILS and Introgression	3.83	1.41
Spheniscus demersus	Eudyptes warhami	ILS and Introgression	3.88	1.4
Spheniscus demersus	Eudyptes sclateri	ILS and Introgression	3.83	1.46
Spheniscus demersus	Eudyptes robustus	ILS and Introgression	3.76	1.52
Spheniscus demersus	Eudyptes pachyrhynchus	ILS and Introgression	3.84	1.44
Spheniscus demersus	Eudyptes moseleyi	ILS and Introgression	3.78	1.51
Spheniscus demersus	Eudyptes filholi	ILS and Introgression	3.81	1.48
Spheniscus demersus	Eudyptes chrysolophus schlegeli	ILS and Introgression	3.85	1.42
Spheniscus demersus	Eudyptes chrysolophus chrysolophus	ILS and Introgression	3.91	1.4
Spheniscus demersus	Eudyptes chrysocome	ILS and Introgression	3.81	1.48
Spheniscus demersus	Aptenodytes patagonicus	ILS and Introgression	1.42	8.42
Spheniscus demersus	Aptenodytes forsteri	ILS and Introgression	1.42	8.42
Pygoscelis papua West Antarctic Peninsula	Spheniscus mendiculus	ILS	1.28	0
Pygoscelis papua West Antarctic Peninsula	Spheniscus magellanicus	ILS	1.29	0
Pygoscelis papua West Antarctic Peninsula	Spheniscus humboldti	ILS	1.3	0
Pygoscelis papua West Antarctic Peninsula	Spheniscus demersus	ILS	1.3	0
Pygoscelis papua West Antarctic Peninsula	Megadyptes antipodes waitaha	ILS	1	0
Pygoscelis papua West Antarctic Peninsula	Megadyptes antipodes richdalei	ILS	1.18	0
Pygoscelis papua West Antarctic Peninsula	Megadyptes antipodes antipodes	ILS	1.18	0
Pygoscelis papua West Antarctic Peninsula	Eudyptula novaehollandiae	ILS	1.3	0
Pygoscelis papua West Antarctic Peninsula	Eudyptula minor	ILS	1.3	0
Pygoscelis papua West Antarctic Peninsula	Eudyptula minor Banks Peninsula	ILS	1.3	0
Pygoscelis papua West Antarctic Peninsula	Eudyptes warhami	ILS	1.25	0
Pygoscelis papua West Antarctic Peninsula	Eudyptes sclateri	ILS	1.3	0
Pygoscelis papua West Antarctic Peninsula	Eudyptes robustus	ILS	1.29	0
Pygoscelis papua West Antarctic Peninsula	Eudyptes pachyrhynchus	ILS	1.25	0
Pygoscelis papua West Antarctic Peninsula	Eudyptes moseleyi	ILS	1.3	0
Pygoscelis papua West Antarctic Peninsula	Eudyptes filholi	ILS	1.3	0
Pygoscelis papua West Antarctic Peninsula	Eudyptes chrysolophus schlegeli	ILS	1.3	0
Pygoscelis papua West Antarctic Peninsula	Eudyptes chrysolophus chrysolophus	ILS	1.3	0
Pygoscelis papua West Antarctic Peninsula	Eudyptes chrysocome	ILS	1.3	0
Pygoscelis papua West Antarctic Peninsula	Aptenodytes patagonicus	ILS and Introgression	1.28	11.05
Pygoscelis papua West Antarctic Peninsula	Aptenodytes forsteri	ILS and Introgression	1.28	11.05
Pygoscelis antarctica	Spheniscus mendiculus	ILS	1.28	0
Pygoscelis antarctica	Spheniscus magellanicus	ILS	1.33	0
Pygoscelis antarctica	Spheniscus humboldti	ILS	1.33	0
Pygoscelis antarctica	Spheniscus demersus	ILS	1.33	0
Pygoscelis antarctica	Megadyptes antipodes waitaha	ILS	0.98	0
Pygoscelis antarctica	Megadyptes antipodes richdalei	ILS	1.18	0
Pygoscelis antarctica	Megadyptes antipodes antipodes	ILS	1.18	0
Pygoscelis antarctica	Eudyptula novaehollandiae	ILS	1.33	0
Pygoscelis antarctica	Eudyptula minor	ILS	1.32	0
Pygoscelis antarctica	Eudyptula minor Banks Peninsula	ILS	1.33	0
Pygoscelis antarctica	Eudyptes warhami	ILS	1.27	0
Pygoscelis antarctica	Eudyptes sclateri	ILS	1.32	0
Pygoscelis antarctica	Eudyptes robustus	ILS	1.3	0
Pygoscelis antarctica	Eudyptes pachyrhynchus	ILS	1.27	0
Pygoscelis antarctica	Eudyptes moseleyi	ILS	1.32	0
Pygoscelis antarctica	Eudyptes filholi	ILS	1.32	0
Pygoscelis antarctica	Eudyptes chrysolophus schlegeli	ILS	1.29	0
Pygoscelis antarctica	Eudyptes chrysolophus chrysolophus	ILS	1.32	0
Pygoscelis antarctica	Eudyptes chrysocome	ILS	1.32	0
Pygoscelis antarctica	Aptenodytes patagonicus	ILS and Introgression	1.48	10.88
Pygoscelis antarctica	Aptenodytes forsteri	ILS and Introgression	1.48	10.88
Pygoscelis adeliae	Spheniscus mendiculus	ILS	1.28	0
Pygoscelis adeliae	Spheniscus magellanicus	ILS	1.33	0
Pygoscelis adeliae	Spheniscus humboldti	ILS	1.33	0
Pygoscelis adeliae	Spheniscus demersus	ILS	1.33	0
Pygoscelis adeliae	Megadyptes antipodes waitaha	ILS	0.97	0
Pygoscelis adeliae	Megadyptes antipodes richdalei	ILS	1.18	0
Pygoscelis adeliae	Megadyptes antipodes antipodes	ILS	1.18	0
Pygoscelis adeliae	Eudyptula novaehollandiae	ILS	1.33	0
Pygoscelis adeliae	Eudyptula minor	ILS	1.32	0
Pygoscelis adeliae	Eudyptula minor Banks Peninsula	ILS	1.33	0
Pygoscelis adeliae	Eudyptes warhami	ILS	1.27	0
Pygoscelis adeliae	Eudyptes sclateri	ILS	1.32	0
Pygoscelis adeliae	Eudyptes robustus	ILS	1.3	0
Pygoscelis adeliae	Eudyptes pachyrhynchus	ILS	1.27	0
Pygoscelis adeliae	Eudyptes moseleyi	ILS	1.32	0
Pygoscelis adeliae	Eudyptes filholi	ILS	1.32	0
Pygoscelis adeliae	Eudyptes chrysolophus schlegeli	ILS	1.29	0
Pygoscelis adeliae	Eudyptes chrysolophus chrysolophus	ILS	1.32	0
Pygoscelis adeliae	Eudyptes chrysocome	ILS	1.32	0
Pygoscelis adeliae	Aptenodytes patagonicus	ILS and Introgression	1.48	10.87
Pygoscelis adeliae	Aptenodytes forsteri	ILS and Introgression	1.48	10.87
Megadyptes antipodes waitaha	Pygoscelis papua West Antarctic Peninsula	ILS	1	0
Megadyptes antipodes waitaha	Pygoscelis antarctica	ILS	0.98	0
Megadyptes antipodes waitaha	Pygoscelis adeliae	ILS	0.97	0
Megadyptes antipodes waitaha	Megadyptes antipodes antipodes	ILS	15.08	0
Megadyptes antipodes waitaha	Eudyptula novaehollandiae	ILS	4.57	0
Megadyptes antipodes waitaha	Spheniscus mendiculus	ILS and Introgression	4.19	0.11
Megadyptes antipodes waitaha	Spheniscus magellanicus	ILS and Introgression	4.06	0.13
Megadyptes antipodes waitaha	Spheniscus humboldti	ILS and Introgression	4.02	0.18
Megadyptes antipodes waitaha	Spheniscus demersus	ILS and Introgression	3.82	0.14
Megadyptes antipodes waitaha	Megadyptes antipodes richdalei	ILS and Introgression	34.2	3.5
Megadyptes antipodes waitaha	Eudyptula minor	ILS and Introgression	4.26	0.15
Megadyptes antipodes waitaha	Eudyptula minor Banks Peninsula	ILS and Introgression	4.27	0.06
Megadyptes antipodes waitaha	Eudyptes warhami	ILS and Introgression	27.41	0.72
Megadyptes antipodes waitaha	Eudyptes sclateri	ILS and Introgression	11.55	2.42
Megadyptes antipodes waitaha	Eudyptes robustus	ILS and Introgression	12.43	2.02
Megadyptes antipodes waitaha	Eudyptes pachyrhynchus	ILS and Introgression	12.59	1.95
Megadyptes antipodes waitaha	Eudyptes moseleyi	ILS and Introgression	11.23	2.29
Megadyptes antipodes waitaha	Eudyptes filholi	ILS and Introgression	11.86	1.98
Megadyptes antipodes waitaha	Eudyptes chrysolophus schlegeli	ILS and Introgression	11.2	1.7
Megadyptes antipodes waitaha	Eudyptes chrysolophus chrysolophus	ILS and Introgression	11.33	1.69
Megadyptes antipodes waitaha	Eudyptes chrysocome	ILS and Introgression	11.85	1.96
Megadyptes antipodes waitaha	Aptenodytes patagonicus	ILS and Introgression	1.78	1.7
Megadyptes antipodes waitaha	Aptenodytes forsteri	ILS and Introgression	1.78	1.7
Megadyptes antipodes richdalei	Pygoscelis papua West Antarctic Peninsula	ILS	1.18	0
Megadyptes antipodes richdalei	Pygoscelis antarctica	ILS	1.18	0
Megadyptes antipodes richdalei	Pygoscelis adeliae	ILS	1.18	0
Megadyptes antipodes richdalei	Eudyptes sclateri	ILS	3.46	0
Megadyptes antipodes richdalei	Eudyptes robustus	ILS	3.71	0
Megadyptes antipodes richdalei	Eudyptes pachyrhynchus	ILS	3.73	0
Megadyptes antipodes richdalei	Eudyptes moseleyi	ILS	3.09	0
Megadyptes antipodes richdalei	Eudyptes filholi	ILS	3.36	0
Megadyptes antipodes richdalei	Eudyptes chrysolophus schlegeli	ILS	4.52	0
Megadyptes antipodes richdalei	Eudyptes chrysolophus chrysolophus	ILS	4.09	0
Megadyptes antipodes richdalei	Eudyptes chrysocome	ILS	3.11	0
Megadyptes antipodes richdalei	Spheniscus mendiculus	ILS and Introgression	4.11	1.18
Megadyptes antipodes richdalei	Spheniscus magellanicus	ILS and Introgression	3.99	1.27
Megadyptes antipodes richdalei	Spheniscus humboldti	ILS and Introgression	3.81	1.44
Megadyptes antipodes richdalei	Spheniscus demersus	ILS and Introgression	3.83	1.41
Megadyptes antipodes richdalei	Megadyptes antipodes waitaha	ILS and Introgression	34.2	3.5
Megadyptes antipodes richdalei	Eudyptula novaehollandiae	ILS and Introgression	4.49	0.72
Megadyptes antipodes richdalei	Eudyptula minor	ILS and Introgression	4.46	0.75
Megadyptes antipodes richdalei	Eudyptula minor Banks Peninsula	ILS and Introgression	4.39	0.8
Megadyptes antipodes richdalei	Eudyptes warhami	ILS and Introgression	4.6	24.09
Megadyptes antipodes richdalei	Aptenodytes patagonicus	ILS and Introgression	1.21	8.59
Megadyptes antipodes richdalei	Aptenodytes forsteri	ILS and Introgression	1.21	8.59
Megadyptes antipodes antipodes	Pygoscelis papua West Antarctic Peninsula	ILS	1.18	0
Megadyptes antipodes antipodes	Pygoscelis antarctica	ILS	1.18	0
Megadyptes antipodes antipodes	Pygoscelis adeliae	ILS	1.18	0
Megadyptes antipodes antipodes	Megadyptes antipodes waitaha	ILS	15.08	0
Megadyptes antipodes antipodes	Eudyptes sclateri	ILS	3.46	0
Megadyptes antipodes antipodes	Eudyptes robustus	ILS	3.7	0
Megadyptes antipodes antipodes	Eudyptes pachyrhynchus	ILS	3.73	0
Megadyptes antipodes antipodes	Eudyptes moseleyi	ILS	3.08	0
Megadyptes antipodes antipodes	Eudyptes filholi	ILS	3.36	0
Megadyptes antipodes antipodes	Eudyptes chrysolophus schlegeli	ILS	4.52	0
Megadyptes antipodes antipodes	Eudyptes chrysolophus chrysolophus	ILS	4.08	0
Megadyptes antipodes antipodes	Eudyptes chrysocome	ILS	3.11	0
Megadyptes antipodes antipodes	Spheniscus mendiculus	ILS and Introgression	4.11	1.18
Megadyptes antipodes antipodes	Spheniscus magellanicus	ILS and Introgression	3.99	1.27
Megadyptes antipodes antipodes	Spheniscus humboldti	ILS and Introgression	3.81	1.44
Megadyptes antipodes antipodes	Spheniscus demersus	ILS and Introgression	3.83	1.41
Megadyptes antipodes antipodes	Eudyptula novaehollandiae	ILS and Introgression	4.49	0.72
Megadyptes antipodes antipodes	Eudyptula minor	ILS and Introgression	4.46	0.75
Megadyptes antipodes antipodes	Eudyptula minor Banks Peninsula	ILS and Introgression	4.39	0.8
Megadyptes antipodes antipodes	Eudyptes warhami	ILS and Introgression	4.6	24.09
Megadyptes antipodes antipodes	Aptenodytes patagonicus	ILS and Introgression	1.21	8.59
Megadyptes antipodes antipodes	Aptenodytes forsteri	ILS and Introgression	1.21	8.59
Eudyptula novaehollandiae	Pygoscelis papua West Antarctic Peninsula	ILS	1.3	0
Eudyptula novaehollandiae	Pygoscelis antarctica	ILS	1.33	0
Eudyptula novaehollandiae	Pygoscelis adeliae	ILS	1.33	0
Eudyptula novaehollandiae	Megadyptes antipodes waitaha	ILS	4.57	0
Eudyptula novaehollandiae	Eudyptula minor Banks Peninsula	ILS	5.03	0
Eudyptula novaehollandiae	Megadyptes antipodes richdalei	ILS and Introgression	4.49	0.72
Eudyptula novaehollandiae	Megadyptes antipodes antipodes	ILS and Introgression	4.49	0.72
Eudyptula novaehollandiae	Eudyptula minor	ILS and Introgression	6.84	9.25
Eudyptula novaehollandiae	Eudyptes warhami	ILS and Introgression	4.53	0.72
Eudyptula novaehollandiae	Eudyptes sclateri	ILS and Introgression	4.5	0.76
Eudyptula novaehollandiae	Eudyptes robustus	ILS and Introgression	4.53	0.73
Eudyptula novaehollandiae	Eudyptes pachyrhynchus	ILS and Introgression	4.5	0.74
Eudyptula novaehollandiae	Eudyptes moseleyi	ILS and Introgression	4.54	0.73
Eudyptula novaehollandiae	Eudyptes filholi	ILS and Introgression	4.64	0.64
Eudyptula novaehollandiae	Eudyptes chrysolophus schlegeli	ILS and Introgression	4.58	0.67
Eudyptula novaehollandiae	Eudyptes chrysolophus chrysolophus	ILS and Introgression	4.6	0.67
Eudyptula novaehollandiae	Eudyptes chrysocome	ILS and Introgression	4.64	0.64
Eudyptula novaehollandiae	Aptenodytes patagonicus	ILS and Introgression	1.42	8.42
Eudyptula novaehollandiae	Aptenodytes forsteri	ILS and Introgression	1.42	8.42
Eudyptula minor	Pygoscelis papua West Antarctic Peninsula	ILS	1.3	0
Eudyptula minor	Pygoscelis antarctica	ILS	1.32	0
Eudyptula minor	Pygoscelis adeliae	ILS	1.32	0
Eudyptula minor	Megadyptes antipodes waitaha	ILS and Introgression	4.26	0.15
Eudyptula minor	Megadyptes antipodes richdalei	ILS and Introgression	4.46	0.75
Eudyptula minor	Megadyptes antipodes antipodes	ILS and Introgression	4.46	0.75
Eudyptula minor	Eudyptula novaehollandiae	ILS and Introgression	6.84	9.25
Eudyptula minor	Eudyptes warhami	ILS and Introgression	4.46	0.78
Eudyptula minor	Eudyptes sclateri	ILS and Introgression	4.49	0.76
Eudyptula minor	Eudyptes robustus	ILS and Introgression	4.55	0.72
Eudyptula minor	Eudyptes pachyrhynchus	ILS and Introgression	4.49	0.75
Eudyptula minor	Eudyptes moseleyi	ILS and Introgression	4.52	0.73
Eudyptula minor	Eudyptes filholi	ILS and Introgression	4.52	0.73
Eudyptula minor	Eudyptes chrysolophus schlegeli	ILS and Introgression	4.5	0.74
Eudyptula minor	Eudyptes chrysolophus chrysolophus	ILS and Introgression	4.49	0.76
Eudyptula minor	Eudyptes chrysocome	ILS and Introgression	4.53	0.73
Eudyptula minor	Aptenodytes patagonicus	ILS and Introgression	1.42	8.42
Eudyptula minor	Aptenodytes forsteri	ILS and Introgression	1.42	8.42
Eudyptula minor Banks Peninsula	Pygoscelis papua West Antarctic Peninsula	ILS	1.3	0
Eudyptula minor Banks Peninsula	Pygoscelis antarctica	ILS	1.33	0
Eudyptula minor Banks Peninsula	Pygoscelis adeliae	ILS	1.33	0
Eudyptula minor Banks Peninsula	Eudyptula novaehollandiae	ILS	5.03	0
Eudyptula minor Banks Peninsula	Megadyptes antipodes waitaha	ILS and Introgression	4.27	0.06
Eudyptula minor Banks Peninsula	Megadyptes antipodes richdalei	ILS and Introgression	4.39	0.8
Eudyptula minor Banks Peninsula	Megadyptes antipodes antipodes	ILS and Introgression	4.39	0.8
Eudyptula minor Banks Peninsula	Eudyptes warhami	ILS and Introgression	4.44	0.8
Eudyptula minor Banks Peninsula	Eudyptes sclateri	ILS and Introgression	4.5	0.76
Eudyptula minor Banks Peninsula	Eudyptes robustus	ILS and Introgression	4.53	0.73
Eudyptula minor Banks Peninsula	Eudyptes pachyrhynchus	ILS and Introgression	4.46	0.77
Eudyptula minor Banks Peninsula	Eudyptes moseleyi	ILS and Introgression	4.54	0.73
Eudyptula minor Banks Peninsula	Eudyptes filholi	ILS and Introgression	4.54	0.73
Eudyptula minor Banks Peninsula	Eudyptes chrysolophus schlegeli	ILS and Introgression	4.48	0.76
Eudyptula minor Banks Peninsula	Eudyptes chrysolophus chrysolophus	ILS and Introgression	4.5	0.76
Eudyptula minor Banks Peninsula	Eudyptes chrysocome	ILS and Introgression	4.54	0.73
Eudyptula minor Banks Peninsula	Aptenodytes patagonicus	ILS and Introgression	1.42	8.42
Eudyptula minor Banks Peninsula	Aptenodytes forsteri	ILS and Introgression	1.42	8.42
Eudyptes warhami	Pygoscelis papua West Antarctic Peninsula	ILS	1.25	0
Eudyptes warhami	Pygoscelis antarctica	ILS	1.27	0
Eudyptes warhami	Pygoscelis adeliae	ILS	1.27	0
Eudyptes warhami	Eudyptes sclateri	ILS	25.02	0
Eudyptes warhami	Eudyptes robustus	ILS	9.68	0
Eudyptes warhami	Eudyptes pachyrhynchus	ILS	9.7	0
Eudyptes warhami	Eudyptes moseleyi	ILS	10.04	0
Eudyptes warhami	Eudyptes filholi	ILS	9.41	0
Eudyptes warhami	Eudyptes chrysolophus schlegeli	ILS	10.84	0
Eudyptes warhami	Eudyptes chrysolophus chrysolophus	ILS	10.91	0
Eudyptes warhami	Eudyptes chrysocome	ILS	9.57	0
Eudyptes warhami	Spheniscus mendiculus	ILS and Introgression	4.04	1.27
Eudyptes warhami	Spheniscus magellanicus	ILS and Introgression	3.84	1.44
Eudyptes warhami	Spheniscus humboldti	ILS and Introgression	3.85	1.43
Eudyptes warhami	Spheniscus demersus	ILS and Introgression	3.88	1.4
Eudyptes warhami	Megadyptes antipodes waitaha	ILS and Introgression	27.41	0.72
Eudyptes warhami	Megadyptes antipodes richdalei	ILS and Introgression	4.6	24.09
Eudyptes warhami	Megadyptes antipodes antipodes	ILS and Introgression	4.6	24.09
Eudyptes warhami	Eudyptula novaehollandiae	ILS and Introgression	4.53	0.72
Eudyptes warhami	Eudyptula minor	ILS and Introgression	4.46	0.78
Eudyptes warhami	Eudyptula minor Banks Peninsula	ILS and Introgression	4.44	0.8
Eudyptes warhami	Aptenodytes patagonicus	ILS and Introgression	1.29	8.53
Eudyptes warhami	Aptenodytes forsteri	ILS and Introgression	1.29	8.53
Eudyptes sclateri	Pygoscelis papua	ILS	1.3	0
Eudyptes sclateri	Pygoscelis antarctica	ILS	1.32	0
Eudyptes sclateri	Pygoscelis adeliae	ILS	1.32	0
Eudyptes sclateri	Megadyptes antipodes richdalei	ILS	3.46	0
Eudyptes sclateri	Megadyptes antipodes antipodes	ILS	3.46	0
Eudyptes sclateri	Eudyptes warhami	ILS	25.02	0
Eudyptes sclateri	Eudyptes robustus	ILS	3.62	0
Eudyptes sclateri	Eudyptes pachyrhynchus	ILS	3.62	0
Eudyptes sclateri	Spheniscus mendiculus	ILS and Introgression	3.8	1.47
Eudyptes sclateri	Spheniscus magellanicus	ILS and Introgression	3.81	1.47
Eudyptes sclateri	Spheniscus humboldti	ILS and Introgression	3.83	1.46
Eudyptes sclateri	Spheniscus demersus	ILS and Introgression	3.83	1.46
Eudyptes sclateri	Megadyptes antipodes waitaha	ILS and Introgression	11.55	2.42
Eudyptes sclateri	Eudyptula novaehollandiae	ILS and Introgression	4.5	0.76
Eudyptes sclateri	Eudyptula minor	ILS and Introgression	4.49	0.76
Eudyptes sclateri	Eudyptula minor Banks Peninsula	ILS and Introgression	4.5	0.76
Eudyptes sclateri	Eudyptes moseleyi	ILS and Introgression	20	1.92
Eudyptes sclateri	Eudyptes filholi	ILS and Introgression	19.36	1.58
Eudyptes sclateri	Eudyptes chrysolophus schlegeli	ILS and Introgression	16.4	2.09
Eudyptes sclateri	Eudyptes chrysolophus chrysolophus	ILS and Introgression	16.75	1.92
Eudyptes sclateri	Eudyptes chrysocome	ILS and Introgression	19.05	1.81
Eudyptes sclateri	Aptenodytes patagonicus	ILS and Introgression	1.4	8.44
Eudyptes sclateri	Aptenodytes forsteri	ILS and Introgression	1.4	8.44
Eudyptes robustus	Pygoscelis papua West Antarctic Peninsula	ILS	1.29	0
Eudyptes robustus	Pygoscelis antarctica	ILS	1.3	0
Eudyptes robustus	Pygoscelis adeliae	ILS	1.3	0
Eudyptes robustus	Megadyptes antipodes richdalei	ILS	3.71	0
Eudyptes robustus	Megadyptes antipodes antipodes	ILS	3.7	0
Eudyptes robustus	Eudyptes warhami	ILS	9.68	0
Eudyptes robustus	Eudyptes sclateri	ILS	3.62	0
Eudyptes robustus	Spheniscus mendiculus	ILS and Introgression	3.87	1.41
Eudyptes robustus	Spheniscus magellanicus	ILS and Introgression	3.84	1.45
Eudyptes robustus	Spheniscus humboldti	ILS and Introgression	3.76	1.52
Eudyptes robustus	Spheniscus demersus	ILS and Introgression	3.76	1.52
Eudyptes robustus	Megadyptes antipodes waitaha	ILS and Introgression	12.43	2.02
Eudyptes robustus	Eudyptula novaehollandiae	ILS and Introgression	4.53	0.73
Eudyptes robustus	Eudyptula minor	ILS and Introgression	4.55	0.72
Eudyptes robustus	Eudyptula minor Banks Peninsula	ILS and Introgression	4.53	0.73
Eudyptes robustus	Eudyptes moseleyi	ILS and Introgression	17.91	1.59
Eudyptes robustus	Eudyptes filholi	ILS and Introgression	16.92	1.47
Eudyptes robustus	Eudyptes chrysolophus schlegeli	ILS and Introgression	15.15	1.75
Eudyptes robustus	Eudyptes chrysolophus chrysolophus	ILS and Introgression	15.18	1.91
Eudyptes robustus	Eudyptes chrysocome	ILS and Introgression	16.86	1.49
Eudyptes robustus	Aptenodytes patagonicus	ILS and Introgression	1.27	8.56
Eudyptes robustus	Aptenodytes forsteri	ILS and Introgression	1.27	8.56
Eudyptes pachyrhynchus	Pygoscelis papua West Antarctic Peninsula	ILS	1.25	0
Eudyptes pachyrhynchus	Pygoscelis antarctica	ILS	1.27	0
Eudyptes pachyrhynchus	Pygoscelis adeliae	ILS	1.27	0
Eudyptes pachyrhynchus	Megadyptes antipodes richdalei	ILS	3.73	0
Eudyptes pachyrhynchus	Megadyptes antipodes antipodes	ILS	3.73	0
Eudyptes pachyrhynchus	Eudyptes warhami	ILS	9.7	0
Eudyptes pachyrhynchus	Eudyptes sclateri	ILS	3.62	0
Eudyptes pachyrhynchus	Spheniscus mendiculus	ILS and Introgression	4.02	1.27
Eudyptes pachyrhynchus	Spheniscus magellanicus	ILS and Introgression	4.09	1.22
Eudyptes pachyrhynchus	Spheniscus humboldti	ILS and Introgression	3.84	1.44
Eudyptes pachyrhynchus	Spheniscus demersus	ILS and Introgression	3.84	1.44
Eudyptes pachyrhynchus	Megadyptes antipodes waitaha	ILS and Introgression	12.59	1.95
Eudyptes pachyrhynchus	Eudyptula novaehollandiae	ILS and Introgression	4.5	0.74
Eudyptes pachyrhynchus	Eudyptula minor	ILS and Introgression	4.49	0.75
Eudyptes pachyrhynchus	Eudyptula minor Banks Peninsula	ILS and Introgression	4.46	0.77
Eudyptes pachyrhynchus	Eudyptes moseleyi	ILS and Introgression	17.47	1.86
Eudyptes pachyrhynchus	Eudyptes filholi	ILS and Introgression	16.63	1.69
Eudyptes pachyrhynchus	Eudyptes chrysolophus schlegeli	ILS and Introgression	15.08	1.85
Eudyptes pachyrhynchus	Eudyptes chrysolophus chrysolophus	ILS and Introgression	15.08	1.99
Eudyptes pachyrhynchus	Eudyptes chrysocome	ILS and Introgression	16.36	1.79
Eudyptes pachyrhynchus	Aptenodytes patagonicus	ILS and Introgression	0.92	8.89
Eudyptes pachyrhynchus	Aptenodytes forsteri	ILS and Introgression	0.92	8.89
Eudyptes moseleyi	Pygoscelis papua West Antarctic Peninsula	ILS	1.3	0
Eudyptes moseleyi	Pygoscelis antarctica	ILS	1.32	0
Eudyptes moseleyi	Pygoscelis adeliae	ILS	1.32	0
Eudyptes moseleyi	Megadyptes antipodes richdalei	ILS	3.09	0
Eudyptes moseleyi	Megadyptes antipodes antipodes	ILS	3.08	0
Eudyptes moseleyi	Eudyptes warhami	ILS	10.04	0
Eudyptes moseleyi	Eudyptes chrysocome	ILS	17.24	0
Eudyptes moseleyi	Spheniscus mendiculus	ILS and Introgression	3.74	1.52
Eudyptes moseleyi	Spheniscus magellanicus	ILS and Introgression	3.76	1.52
Eudyptes moseleyi	Spheniscus humboldti	ILS and Introgression	3.78	1.51
Eudyptes moseleyi	Spheniscus demersus	ILS and Introgression	3.78	1.51
Eudyptes moseleyi	Megadyptes antipodes waitaha	ILS and Introgression	11.23	2.29
Eudyptes moseleyi	Eudyptula novaehollandiae	ILS and Introgression	4.54	0.73
Eudyptes moseleyi	Eudyptula minor	ILS and Introgression	4.52	0.73
Eudyptes moseleyi	Eudyptula minor Banks Peninsula	ILS and Introgression	4.54	0.73
Eudyptes moseleyi	Eudyptes sclateri	ILS and Introgression	20	1.92
Eudyptes moseleyi	Eudyptes robustus	ILS and Introgression	17.91	1.59
Eudyptes moseleyi	Eudyptes pachyrhynchus	ILS and Introgression	17.47	1.86
Eudyptes moseleyi	Eudyptes filholi	ILS and Introgression	21.22	0.72
Eudyptes moseleyi	Eudyptes chrysolophus schlegeli	ILS and Introgression	18.18	2.21
Eudyptes moseleyi	Eudyptes chrysolophus chrysolophus	ILS and Introgression	18.74	1.8
Eudyptes moseleyi	Aptenodytes patagonicus	ILS and Introgression	1.42	8.42
Eudyptes moseleyi	Aptenodytes forsteri	ILS and Introgression	1.42	8.42
Eudyptes filholi	Pygoscelis papua West Antarctic Peninsula	ILS	1.3	0
Eudyptes filholi	Pygoscelis antarctica	ILS	1.32	0
Eudyptes filholi	Pygoscelis adeliae	ILS	1.32	0
Eudyptes filholi	Megadyptes antipodes richdalei	ILS	3.36	0
Eudyptes filholi	Megadyptes antipodes antipodes	ILS	3.36	0
Eudyptes filholi	Eudyptes warhami	ILS	9.41	0
Eudyptes filholi	Spheniscus mendiculus	ILS and Introgression	3.78	1.49
Eudyptes filholi	Spheniscus magellanicus	ILS and Introgression	3.8	1.49
Eudyptes filholi	Spheniscus humboldti	ILS and Introgression	3.82	1.48
Eudyptes filholi	Spheniscus demersus	ILS and Introgression	3.81	1.48
Eudyptes filholi	Megadyptes antipodes waitaha	ILS and Introgression	11.86	1.98
Eudyptes filholi	Eudyptula novaehollandiae	ILS and Introgression	4.64	0.64
Eudyptes filholi	Eudyptula minor	ILS and Introgression	4.52	0.73
Eudyptes filholi	Eudyptula minor Banks Peninsula	ILS and Introgression	4.54	0.73
Eudyptes filholi	Eudyptes sclateri	ILS and Introgression	19.36	1.58
Eudyptes filholi	Eudyptes robustus	ILS and Introgression	16.92	1.47
Eudyptes filholi	Eudyptes pachyrhynchus	ILS and Introgression	16.63	1.69
Eudyptes filholi	Eudyptes moseleyi	ILS and Introgression	21.22	0.72
Eudyptes filholi	Eudyptes chrysolophus schlegeli	ILS and Introgression	17.71	1.96
Eudyptes filholi	Eudyptes chrysolophus chrysolophus	ILS and Introgression	18.21	1.73
Eudyptes filholi	Aptenodytes patagonicus	ILS and Introgression	1.42	8.42
Eudyptes filholi	Aptenodytes forsteri	ILS and Introgression	1.42	8.42
Eudyptes chrysolophus schlegeli	Pygoscelis papua West Antarctic Peninsula	ILS	1.3	0
Eudyptes chrysolophus schlegeli	Pygoscelis antarctica	ILS	1.29	0
Eudyptes chrysolophus schlegeli	Pygoscelis adeliae	ILS	1.29	0
Eudyptes chrysolophus schlegeli	Megadyptes antipodes richdalei	ILS	4.52	0
Eudyptes chrysolophus schlegeli	Megadyptes antipodes antipodes	ILS	4.52	0
Eudyptes chrysolophus schlegeli	Eudyptes warhami	ILS	10.84	0
Eudyptes chrysolophus schlegeli	Spheniscus mendiculus	ILS and Introgression	3.89	1.41
Eudyptes chrysolophus schlegeli	Spheniscus magellanicus	ILS and Introgression	3.88	1.39
Eudyptes chrysolophus schlegeli	Spheniscus humboldti	ILS and Introgression	3.85	1.42
Eudyptes chrysolophus schlegeli	Spheniscus demersus	ILS and Introgression	3.85	1.42
Eudyptes chrysolophus schlegeli	Megadyptes antipodes waitaha	ILS and Introgression	11.2	1.7
Eudyptes chrysolophus schlegeli	Eudyptula novaehollandiae	ILS and Introgression	4.58	0.67
Eudyptes chrysolophus schlegeli	Eudyptula minor	ILS and Introgression	4.5	0.74
Eudyptes chrysolophus schlegeli	Eudyptula minor Banks Peninsula	ILS and Introgression	4.48	0.76
Eudyptes chrysolophus schlegeli	Eudyptes sclateri	ILS and Introgression	16.4	2.09
Eudyptes chrysolophus schlegeli	Eudyptes robustus	ILS and Introgression	15.15	1.75
Eudyptes chrysolophus schlegeli	Eudyptes pachyrhynchus	ILS and Introgression	15.08	1.85
Eudyptes chrysolophus schlegeli	Eudyptes moseleyi	ILS and Introgression	18.18	2.21
Eudyptes chrysolophus schlegeli	Eudyptes filholi	ILS and Introgression	17.71	1.96
Eudyptes chrysolophus schlegeli	Eudyptes chrysocome	ILS and Introgression	18.14	1.98
Eudyptes chrysolophus schlegeli	Aptenodytes patagonicus	ILS and Introgression	1.23	8.57
Eudyptes chrysolophus schlegeli	Aptenodytes forsteri	ILS and Introgression	1.23	8.57
Eudyptes chrysolophus chrysolophus	Pygoscelis papua West Antarctic Peninsula	ILS	1.3	0
Eudyptes chrysolophus chrysolophus	Pygoscelis antarctica	ILS	1.32	0
Eudyptes chrysolophus chrysolophus	Pygoscelis adeliae	ILS	1.32	0
Eudyptes chrysolophus chrysolophus	Megadyptes antipodes richdalei	ILS	4.09	0
Eudyptes chrysolophus chrysolophus	Megadyptes antipodes antipodes	ILS	4.08	0
Eudyptes chrysolophus chrysolophus	Eudyptes warhami	ILS	10.91	0
Eudyptes chrysolophus chrysolophus	Spheniscus mendiculus	ILS and Introgression	3.84	1.44
Eudyptes chrysolophus chrysolophus	Spheniscus magellanicus	ILS and Introgression	3.86	1.44
Eudyptes chrysolophus chrysolophus	Spheniscus humboldti	ILS and Introgression	3.88	1.43
Eudyptes chrysolophus chrysolophus	Spheniscus demersus	ILS and Introgression	3.91	1.4
Eudyptes chrysolophus chrysolophus	Megadyptes antipodes waitaha	ILS and Introgression	11.33	1.69
Eudyptes chrysolophus chrysolophus	Eudyptula novaehollandiae	ILS and Introgression	4.6	0.67
Eudyptes chrysolophus chrysolophus	Eudyptula minor	ILS and Introgression	4.49	0.76
Eudyptes chrysolophus chrysolophus	Eudyptula minor Banks Peninsula	ILS and Introgression	4.5	0.76
Eudyptes chrysolophus chrysolophus	Eudyptes sclateri	ILS and Introgression	16.75	1.92
Eudyptes chrysolophus chrysolophus	Eudyptes robustus	ILS and Introgression	15.18	1.91
Eudyptes chrysolophus chrysolophus	Eudyptes pachyrhynchus	ILS and Introgression	15.08	1.99
Eudyptes chrysolophus chrysolophus	Eudyptes moseleyi	ILS and Introgression	18.74	1.8
Eudyptes chrysolophus chrysolophus	Eudyptes filholi	ILS and Introgression	18.21	1.73
Eudyptes chrysolophus chrysolophus	Eudyptes chrysocome	ILS and Introgression	18.71	1.59
Eudyptes chrysolophus chrysolophus	Aptenodytes patagonicus	ILS and Introgression	1.42	8.42
Eudyptes chrysolophus chrysolophus	Aptenodytes forsteri	ILS and Introgression	1.42	8.42
Eudyptes chrysocome	Pygoscelis papua West Antarctic Peninsula	ILS	1.3	0
Eudyptes chrysocome	Pygoscelis antarctica	ILS	1.32	0
Eudyptes chrysocome	Pygoscelis adeliae	ILS	1.32	0
Eudyptes chrysocome	Megadyptes antipodes richdalei	ILS	3.11	0
Eudyptes chrysocome	Megadyptes antipodes antipodes	ILS	3.11	0
Eudyptes chrysocome	Eudyptes warhami	ILS	9.57	0
Eudyptes chrysocome	Eudyptes moseleyi	ILS	17.24	0
Eudyptes chrysocome	Spheniscus mendiculus	ILS and Introgression	3.79	1.49
Eudyptes chrysocome	Spheniscus magellanicus	ILS and Introgression	3.8	1.49
Eudyptes chrysocome	Spheniscus humboldti	ILS and Introgression	3.82	1.48
Eudyptes chrysocome	Spheniscus demersus	ILS and Introgression	3.81	1.48
Eudyptes chrysocome	Megadyptes antipodes waitaha	ILS and Introgression	11.85	1.96
Eudyptes chrysocome	Eudyptula novaehollandiae	ILS and Introgression	4.64	0.64
Eudyptes chrysocome	Eudyptula minor	ILS and Introgression	4.53	0.73
Eudyptes chrysocome	Eudyptula minor Banks Peninsula	ILS and Introgression	4.54	0.73
Eudyptes chrysocome	Eudyptes sclateri	ILS and Introgression	19.05	1.81
Eudyptes chrysocome	Eudyptes robustus	ILS and Introgression	16.86	1.49
Eudyptes chrysocome	Eudyptes pachyrhynchus	ILS and Introgression	16.36	1.79
Eudyptes chrysocome	Eudyptes chrysolophus schlegeli	ILS and Introgression	18.14	1.98
Eudyptes chrysocome	Eudyptes chrysolophus chrysolophus	ILS and Introgression	18.71	1.59
Eudyptes chrysocome	Aptenodytes patagonicus	ILS and Introgression	1.42	8.42
Eudyptes chrysocome	Aptenodytes forsteri	ILS and Introgression	1.42	8.42
Aptenodytes patagonicus	Spheniscus mendiculus	ILS and Introgression	1.14	8.68
Aptenodytes patagonicus	Spheniscus magellanicus	ILS and Introgression	1.38	8.44
Aptenodytes patagonicus	Spheniscus humboldti	ILS and Introgression	1.42	8.42
Aptenodytes patagonicus	Spheniscus demersus	ILS and Introgression	1.42	8.42
Aptenodytes patagonicus	Pygoscelis papua West Antarctic Peninsula	ILS and Introgression	1.28	11.05
Aptenodytes patagonicus	Pygoscelis antarctica	ILS and Introgression	1.48	10.88
Aptenodytes patagonicus	Pygoscelis adeliae	ILS and Introgression	1.48	10.87
Aptenodytes patagonicus	Megadyptes antipodes waitaha	ILS and Introgression	1.78	1.7
Aptenodytes patagonicus	Megadyptes antipodes richdalei	ILS and Introgression	1.21	8.59
Aptenodytes patagonicus	Megadyptes antipodes antipodes	ILS and Introgression	1.21	8.59
Aptenodytes patagonicus	Eudyptula novaehollandiae	ILS and Introgression	1.42	8.42
Aptenodytes patagonicus	Eudyptula minor	ILS and Introgression	1.42	8.42
Aptenodytes patagonicus	Eudyptula minor Banks Peninsula	ILS and Introgression	1.42	8.42
Aptenodytes patagonicus	Eudyptes warhami	ILS and Introgression	1.29	8.53
Aptenodytes patagonicus	Eudyptes sclateri	ILS and Introgression	1.4	8.44
Aptenodytes patagonicus	Eudyptes robustus	ILS and Introgression	1.27	8.56
Aptenodytes patagonicus	Eudyptes pachyrhynchus	ILS and Introgression	0.92	8.89
Aptenodytes patagonicus	Eudyptes moseleyi	ILS and Introgression	1.42	8.42
Aptenodytes patagonicus	Eudyptes filholi	ILS and Introgression	1.42	8.42
Aptenodytes patagonicus	Eudyptes chrysolophus schlegeli	ILS and Introgression	1.23	8.57
Aptenodytes patagonicus	Eudyptes chrysolophus chrysolophus	ILS and Introgression	1.42	8.42
Aptenodytes patagonicus	Eudyptes chrysocome	ILS and Introgression	1.42	8.42
Aptenodytes forsteri	Spheniscus mendiculus	ILS and Introgression	1.14	8.68
Aptenodytes forsteri	Spheniscus magellanicus	ILS and Introgression	1.38	8.44
Aptenodytes forsteri	Spheniscus humboldti	ILS and Introgression	1.42	8.42
Aptenodytes forsteri	Spheniscus demersus	ILS and Introgression	1.42	8.42
Aptenodytes forsteri	Pygoscelis papua West Antarctic Peninsula	ILS and Introgression	1.28	11.05
Aptenodytes forsteri	Pygoscelis antarctica	ILS and Introgression	1.48	10.88
Aptenodytes forsteri	Pygoscelis adeliae	ILS and Introgression	1.48	10.87
Aptenodytes forsteri	Megadyptes antipodes waitaha	ILS and Introgression	1.78	1.7
Aptenodytes forsteri	Megadyptes antipodes richdalei	ILS and Introgression	1.21	8.59
Aptenodytes forsteri	Megadyptes antipodes antipodes	ILS and Introgression	1.21	8.59
Aptenodytes forsteri	Eudyptula novaehollandiae	ILS and Introgression	1.42	8.42
Aptenodytes forsteri	Eudyptula minor	ILS and Introgression	1.42	8.42
Aptenodytes forsteri	Eudyptula minor Banks Peninsula	ILS and Introgression	1.42	8.42
Aptenodytes forsteri	Eudyptes warhami	ILS and Introgression	1.29	8.53
Aptenodytes forsteri	Eudyptes sclateri	ILS and Introgression	1.4	8.44
Aptenodytes forsteri	Eudyptes robustus	ILS and Introgression	1.27	8.56
Aptenodytes forsteri	Eudyptes pachyrhynchus	ILS and Introgression	0.92	8.89
Aptenodytes forsteri	Eudyptes moseleyi	ILS and Introgression	1.42	8.42
Aptenodytes forsteri	Eudyptes filholi	ILS and Introgression	1.42	8.42
Aptenodytes forsteri	Eudyptes chrysolophus schlegeli	ILS and Introgression	1.23	8.57
Aptenodytes forsteri	Eudyptes chrysolophus chrysolophus	ILS and Introgression	1.42	8.42
Aptenodytes forsteri	Eudyptes chrysocome	ILS and Introgression	1.42	8.42

## Sheet: DFOIL
#DFOIL results
Groups	Donor	Acceptor	Introgressed windows number
Group1	Eudyptes chrysocome+Eudyptes moseleyi	Eudyptes sclateri	2201
Group1	Eudyptes chrysocome+Eudyptes moseleyi	Eudyptes pachyrhynchus	222
Group1	Eudyptes sclateri	Eudyptes chrysocome	25
Group1	Eudyptes moseleyi	Eudyptes sclateri	38
Group1	Eudyptes sclateri	Eudyptes moseleyi	21
Group1	Eudyptes chrysocome	Eudyptes sclateri	69
Group1	Eudyptes pachyrhynchus	Eudyptes chrysocome	11
Group2	Eudyptes chrysocome+Eudyptes moseleyi	Eudyptes sclateri	2454
Group2	Eudyptes chrysocome	Eudyptes sclateri	79
Group2	Eudyptes chrysocome+Eudyptes moseleyi	Eudyptes robustus	183
Group2	Eudyptes moseleyi	Eudyptes sclateri	43
Group2	Eudyptes sclateri	Eudyptes moseleyi	16
Group2	Eudyptes sclateri	Eudyptes chrysocome	18
Group2	Eudyptes chrysocome	Eudyptes robustus	11
Group3	Eudyptes filholi+Eudyptes chrysocome	Eudyptes pachyrhynchus	596
Group3	Eudyptes filholi+Eudyptes chrysocome	Eudyptes robustus	376
Group4	Eudyptes filholi+Eudyptes chrysocome	Eudyptes sclateri	2525
Group4	Eudyptes filholi+Eudyptes chrysocome	Eudyptes pachyrhynchus	257
Group4	Eudyptes chrysocome	Eudyptes sclateri	36
Group4	Eudyptes sclateri	Eudyptes filholi	12
Group4	Eudyptes filholi	Eudyptes sclateri	51
Group4	Eudyptes sclateri	Eudyptes chrysocome	15
Group4	Eudyptes filholi	Eudyptes pachyrhynchus	11
Group5	Eudyptes filholi+Eudyptes chrysocome	Eudyptes sclateri	2756
Group5	Eudyptes filholi+Eudyptes chrysocome	Eudyptes robustus	226
Group5	Eudyptes filholi	Eudyptes sclateri	53
Group5	Eudyptes chrysocome	Eudyptes sclateri	44
Group5	Eudyptes sclateri	Eudyptes chrysocome	11
Group5	Eudyptes sclateri	Eudyptes filholi	18
Group6	Eudyptes filholi+Eudyptes chrysocome	Eudyptes chrysolophus schlegeli	175
Group6	Eudyptes filholi+Eudyptes chrysocome	Eudyptes chrysolophus chrysolophus	713
Group6	Eudyptes chrysolophus chrysolophus	Eudyptes filholi	11
Group6	Eudyptes filholi	Eudyptes chrysolophus chrysolophus	11
Group6	Eudyptes chrysolophus chrysolophus	Eudyptes chrysocome	12
Group7	Eudyptes filholi	Eudyptes sclateri	67
Group7	Eudyptes filholi+Eudyptes moseleyi	Eudyptes pachyrhynchus	235
Group7	Eudyptes filholi+Eudyptes moseleyi	Eudyptes sclateri	2235
Group7	Eudyptes sclateri	Eudyptes moseleyi	22
Group7	Eudyptes sclateri	Eudyptes filholi	36
Group7	Eudyptes moseleyi	Eudyptes sclateri	24
Group8	Eudyptes filholi+Eudyptes moseleyi	Eudyptes sclateri	2424
Group8	Eudyptes filholi	Eudyptes sclateri	82
Group8	Eudyptes filholi+Eudyptes moseleyi	Eudyptes robustus	197
Group8	Eudyptes moseleyi	Eudyptes sclateri	32
Group8	Eudyptes sclateri	Eudyptes moseleyi	27
Group8	Eudyptes sclateri	Eudyptes filholi	22
Group9	Eudyptes pachyrhynchus+Eudyptes robustus	Eudyptes chrysocome	505
Group9	Eudyptes pachyrhynchus+Eudyptes robustus	Eudyptes moseleyi	385
Group9	Eudyptes pachyrhynchus	Eudyptes moseleyi	13
Group10	Eudyptes pachyrhynchus+Eudyptes robustus	Eudyptes moseleyi	364
Group10	Eudyptes pachyrhynchus+Eudyptes robustus	Eudyptes filholi	587
Group11	Eudyptes pachyrhynchus+Eudyptes robustus	Eudyptes chrysolophus chrysolophus	453
Group11	Eudyptes pachyrhynchus+Eudyptes robustus	Eudyptes chrysolophus schlegeli	181
Group11	Eudyptes pachyrhynchus	Eudyptes chrysolophus chrysolophus	19
Group11	Eudyptes chrysolophus chrysolophus	Eudyptes pachyrhynchus	14
Group11	Eudyptes chrysolophus chrysolophus	Eudyptes robustus	20
Group12	Eudyptes chrysolophus chrysolophus+Eudyptes chrysolophus schlegeli	Eudyptes moseleyi	279
Group12	Eudyptes chrysolophus chrysolophus+Eudyptes chrysolophus schlegeli	Eudyptes chrysocome	554
Group12	Eudyptes chrysocome	Eudyptes chrysolophus chrysolophus	21
Group12	Eudyptes chrysolophus chrysolophus	Eudyptes chrysocome	19
Group13	Eudyptes chrysolophus chrysolophus+Eudyptes chrysolophus schlegeli	Eudyptes moseleyi	309
Group13	Eudyptes chrysolophus chrysolophus+Eudyptes chrysolophus schlegeli	Eudyptes filholi	491
Group13	Eudyptes filholi	Eudyptes chrysolophus chrysolophus	18
Group13	Eudyptes chrysolophus chrysolophus	Eudyptes filholi	13
Group14	Eudyptes chrysolophus chrysolophus+Eudyptes chrysolophus schlegeli	Eudyptes sclateri	2211
Group14	Eudyptes chrysolophus chrysolophus+Eudyptes chrysolophus schlegeli	Eudyptes pachyrhynchus	85
Group14	Eudyptes chrysolophus schlegeli	Eudyptes sclateri	27
Group14	Eudyptes chrysolophus chrysolophus	Eudyptes sclateri	43
Group14	Eudyptes sclateri	Eudyptes chrysolophus chrysolophus	31
Group15	Eudyptes chrysolophus chrysolophus+Eudyptes chrysolophus schlegeli	Eudyptes sclateri	2495
Group15	Eudyptes chrysolophus chrysolophus+Eudyptes chrysolophus schlegeli	Eudyptes robustus	92
Group15	Eudyptes chrysolophus chrysolophus	Eudyptes sclateri	46
Group15	Eudyptes sclateri	Eudyptes chrysolophus chrysolophus	47
Group15	Eudyptes chrysolophus schlegeli	Eudyptes sclateri	21
Group15	Eudyptes chrysolophus chrysolophus	Eudyptes robustus	12
Group16	Spheniscus mendiculus+Spheniscus humboldti	Spheniscus magellanicus	596
Group16	Spheniscus mendiculus+Spheniscus humboldti	Spheniscus demersus	326
Group16	Spheniscus mendiculus	Spheniscus demersus	69
Group16	Spheniscus demersus	Spheniscus mendiculus	44
Group16	Spheniscus magellanicus	Spheniscus mendiculus	49
Group16	Spheniscus mendiculus	Spheniscus magellanicus	76
Group16	Spheniscus humboldti	Spheniscus demersus	13
Group16	Spheniscus humboldti	Spheniscus magellanicus	12
Group16	Spheniscus demersus	Spheniscus humboldti	17
#Introgression analysis within the genus using DFOIL.
Donor	Acceptor	Introgressed windows	Groups	Introgressed windows
Eudyptes chrysocome	Eudyptes robustus	11 (0.08%)	Group 2	11
Eudyptes chrysocome	Eudyptes sclateri	57.00 (0.43%)	Group 1; Group 2; Group 4; Group 5	69; 79; 36; 44
Eudyptes chrysocome	Eudyptes chrysolophus chrysolophus	21 (0.16%)	Group 12	21
Eudyptes chrysocome+Eudyptes moseleyi	Eudyptes pachyrhynchus	222 (1.69%)	Group 1	222
Eudyptes chrysocome+Eudyptes moseleyi	Eudyptes robustus	183 (1.40%)	Group 2	183
Eudyptes chrysocome+Eudyptes moseleyi	Eudyptes sclateri	2327.50 (17.74%)	Group 1; Group 2	2201; 2454
Eudyptes filholi	Eudyptes pachyrhynchus	11 (0.08%)	Group 4	11
Eudyptes filholi	Eudyptes sclateri	63.25 (0.48%)	Group 4; Group 5; Group 7; Group 8	51; 53; 67; 82
Eudyptes filholi	Eudyptes chrysolophus chrysolophus	14.50 (0.11%)	Group 6; Group 13	11; 18
Eudyptes filholi+Eudyptes chrysocome	Eudyptes chrysolophus schlegeli	175 (1.33%)	Group 6	175
Eudyptes filholi+Eudyptes chrysocome	Eudyptes pachyrhynchus	426.50 (3.25%)	Group 3; Group 4	596; 257
Eudyptes filholi+Eudyptes chrysocome	Eudyptes robustus	301.00 (2.29%)	Group 3; Group 5	376; 226
Eudyptes filholi+Eudyptes chrysocome	Eudyptes sclateri	2640.50 (20.13%)	Group 4; Group 5	2525; 2756
Eudyptes filholi+Eudyptes chrysocome	Eudyptes chrysolophus chrysolophus	713 (5.44%)	Group 6	713
Eudyptes filholi+Eudyptes moseleyi	Eudyptes pachyrhynchus	235 (1.79%)	Group 7	235
Eudyptes filholi+Eudyptes moseleyi	Eudyptes robustus	197 (1.50%)	Group 8	197
Eudyptes filholi+Eudyptes moseleyi	Eudyptes sclateri	2329.50 (17.76%)	Group 7; Group 8	2235; 2424
Eudyptes chrysolophus schlegeli	Eudyptes sclateri	24.00 (0.18%)	Group 14; Group 15	27; 21
Eudyptes moseleyi	Eudyptes sclateri	34.25 (0.26%)	Group 1; Group 2; Group 7; Group 8	38; 43; 24; 32
Eudyptes pachyrhynchus	Eudyptes chrysocome	11 (0.08%)	Group 1	11
Eudyptes pachyrhynchus	Eudyptes moseleyi	13 (0.10%)	Group 9	13
Eudyptes pachyrhynchus	Eudyptes chrysolophus chrysolophus	19 (0.14%)	Group 11	19
Eudyptes pachyrhynchus+Eudyptes robustus	Eudyptes chrysocome	505 (3.85%)	Group 9	505
Eudyptes pachyrhynchus+Eudyptes robustus	Eudyptes filholi	587 (4.47%)	Group 10	587
Eudyptes pachyrhynchus+Eudyptes robustus	Eudyptes chrysolophus schlegeli	181 (1.38%)	Group 11	181
Eudyptes pachyrhynchus+Eudyptes robustus	Eudyptes moseleyi	374.50 (2.85%)	Group 9; Group 10	385; 364
Eudyptes pachyrhynchus+Eudyptes robustus	Eudyptes chrysolophus chrysolophus	453 (3.45%)	Group 11	453
Eudyptes sclateri	Eudyptes chrysocome	17.25 (0.13%)	Group 1; Group 2; Group 4; Group 5	25; 18; 15; 11
Eudyptes sclateri	Eudyptes filholi	22.00 (0.17%)	Group 4; Group 5; Group 7; Group 8	12; 18; 36; 22
Eudyptes sclateri	Eudyptes moseleyi	21.50 (0.16%)	Group 1; Group 2; Group 7; Group 8	21; 16; 22; 27
Eudyptes sclateri	Eudyptes chrysolophus chrysolophus	39.00 (0.30%)	Group 14; Group 15	31; 47
Eudyptes chrysolophus chrysolophus	Eudyptes chrysocome	15.50 (0.12%)	Group 6; Group 12	12; 19
Eudyptes chrysolophus chrysolophus	Eudyptes filholi	12.00 (0.09%)	Group 6; Group 13	11; 13
Eudyptes chrysolophus chrysolophus	Eudyptes pachyrhynchus	14 (0.11%)	Group 11	14
Eudyptes chrysolophus chrysolophus	Eudyptes robustus	16.00 (0.12%)	Group 11; Group 15	20; 12
Eudyptes chrysolophus chrysolophus	Eudyptes sclateri	44.50 (0.34%)	Group 14; Group 15	43; 46
Eudyptes chrysolophus chrysolophus+Eudyptes chrysolophus schlegeli	Eudyptes chrysocome	554 (4.22%)	Group 12	554
Eudyptes chrysolophus chrysolophus+Eudyptes chrysolophus schlegeli	Eudyptes filholi	491 (3.74%)	Group 13	491
Eudyptes chrysolophus chrysolophus+Eudyptes chrysolophus schlegeli	Eudyptes moseleyi	294.00 (2.24%)	Group 12; Group 13	279; 309
Eudyptes chrysolophus chrysolophus+Eudyptes chrysolophus schlegeli	Eudyptes pachyrhynchus	85 (0.65%)	Group 14	85
Eudyptes chrysolophus chrysolophus+Eudyptes chrysolophus schlegeli	Eudyptes robustus	92 (0.70%)	Group 15	92
Eudyptes chrysolophus chrysolophus+Eudyptes chrysolophus schlegeli	Eudyptes sclateri	2353.00 (17.94%)	Group 14; Group 15	2211; 2495
Spheniscus demersus	Spheniscus humboldti	17 (0.13%)	Group 16	17
Spheniscus demersus	Spheniscus mendiculus	44 (0.34%)	Group 16	44
Spheniscus humboldti	Spheniscus demersus	13 (0.10%)	Group 16	13
Spheniscus humboldti	Spheniscus magellanicus	12 (0.09%)	Group 16	12
Spheniscus magellanicus	Spheniscus mendiculus	49 (0.37%)	Group 16	49
Spheniscus mendiculus	Spheniscus demersus	69 (0.53%)	Group 16	69
Spheniscus mendiculus	Spheniscus magellanicus	76 (0.58%)	Group 16	76
Spheniscus mendiculus+Spheniscus humboldti	Spheniscus demersus	326 (2.49%)	Group 16	326
Spheniscus mendiculus+Spheniscus humboldti	Spheniscus magellanicus	596 (4.54%)	Group 16	596
#Introgression analysis at genus levels using DFOIL.
Groups	Donor	Acceptor	Windows number	Percentage
Group 1	Aptenodytes forsteri+Aptenodytes patagonicus	Pygoscelis adeliae	497	0.0378869
Group 1	Aptenodytes patagonicus	Pygoscelis adeliae	12	0.000914774
Group 1	Aptenodytes forsteri+Aptenodytes patagonicus	Pygoscelis antarctica	321	0.0244702
Group 2	Spheniscus demersus+Spheniscus magellanicus	Eudyptula minor	209	0.0159335
Group 2	Spheniscus demersus+Spheniscus magellanicus	Eudyptula novaehollandiae	140	0.0106732
Group 2	Eudyptula novaehollandiae	Spheniscus demersus	11	0.000838606
Group 3	Spheniscus mendiculus+Spheniscus humboldti	Eudyptula minor	133	0.0101395
Group 3	Spheniscus mendiculus+Spheniscus humboldti	Eudyptula novaehollandiae	98	0.00747122

## Sheet: ABBA-BABA
#ABBA-BABA statistics results
Species1	Species2	Species3	Outgroup	S1 to S3	S2 to S3	None	NA	Total
Eudyptes chrysocome	Pygoscelis antarctica	Aptenodytes forsteri	Thalassarche chlororhynchos	104 (0.79%)	219 (1.67%)	12795 (97.54%)	0 (0.00%)	13118
Pygoscelis papua West Antarctic Peninsula	Pygoscelis antarctica	Aptenodytes forsteri	Thalassarche chlororhynchos	72 (0.55%)	351 (2.68%)	12694 (96.77%)	1 (0.01%)	13118
Eudyptes chrysocome	Pygoscelis papua West Antarctic Peninsula	Aptenodytes forsteri	Thalassarche chlororhynchos	277 (2.11%)	154 (1.17%)	12687 (96.71%)	0 (0.00%)	13118
Eudyptula minor Banks Peninsula	Pygoscelis papua West Antarctic Peninsula	Aptenodytes forsteri	Thalassarche chlororhynchos	209 (1.59%)	436 (3.32%)	12470 (95.07%)	1 (0.01%)	13116
Eudyptes sclateri	Pygoscelis antarctica	Aptenodytes patagonicus	Thalassarche chlororhynchos	129 (0.98%)	265 (2.02%)	12724 (97.00%)	0 (0.00%)	13118
Eudyptula minor Banks Peninsula	Pygoscelis antarctica	Aptenodytes patagonicus	Thalassarche chlororhynchos	97 (0.74%)	520 (3.96%)	12498 (95.29%)	1 (0.01%)	13116
Pygoscelis papua West Antarctic Peninsula	Pygoscelis antarctica	Aptenodytes patagonicus	Thalassarche chlororhynchos	103 (0.79%)	346 (2.64%)	12667 (96.56%)	2 (0.02%)	13118
Eudyptes sclateri	Eudyptes pachyrhynchus	Eudyptes chrysocome	Megadyptes antipodes antipodes	1324 (10.09%)	1185 (9.03%)	10376 (79.10%)	233 (1.78%)	13118
Eudyptes sclateri	Eudyptes chrysocome	Eudyptes chrysolophus chrysolophus	Megadyptes antipodes antipodes	779 (5.94%)	1918 (14.62%)	10307 (78.57%)	114 (0.87%)	13118
Eudyptes sclateri	Eudyptes pachyrhynchus	Eudyptes filholi	Megadyptes antipodes antipodes	1285 (9.80%)	1203 (9.17%)	10394 (79.23%)	236 (1.80%)	13118
Eudyptes chrysocome	Eudyptes filholi	Eudyptes moseleyi	Megadyptes antipodes antipodes	654 (4.99%)	1597 (12.17%)	10227 (77.96%)	640 (4.88%)	13118
Eudyptes sclateri	Eudyptes pachyrhynchus	Eudyptes moseleyi	Megadyptes antipodes antipodes	1270 (9.68%)	1308 (9.97%)	10285 (78.40%)	255 (1.94%)	13118
Eudyptes pachyrhynchus	Eudyptes robustus	Eudyptes sclateri	Megadyptes antipodes antipodes	563 (4.29%)	617 (4.70%)	9374 (71.46%)	2564 (19.55%)	13118
Eudyptula minor	Eudyptula Banks Peninsula	Eudyptula novaehollandiae	Spheniscus humboldti	2438 (18.59%)	691 (5.27%)	7787 (59.37%)	2199 (16.77%)	13115
Pygoscelis papua West Antarctic Peninsula	Pygoscelis papua South Georgia	Pygoscelis papua Falklands/Malvinas	Aptenodytes patagonicus	1952 (14.88%)	1846 (14.07%)	7522 (57.34%)	1798 (13.71%)	13118
Pygoscelis papua South Georgia	Pygoscelis papua Falklands/Malvinas	Pygoscelis papua Kerguelen	Aptenodytes patagonicus	1524 (11.62%)	1770 (13.49%)	8261 (62.97%)	1563 (11.91%)	13118
Pygoscelis papua West Antarctic Peninsula	Pygoscelis papua South Georgia	Pygoscelis papua Kerguelen	Aptenodytes patagonicus	1532 (11.68%)	1433 (10.92%)	7684 (58.58%)	2469 (18.82%)	13118
#Summary for ABBA-BABA statistics
Taxon 1	Taxon 2	Introgressed windows	Window number	Percentage
Pygoscelis antarctica	Aptenodytes forsteri	285.00 (2.17%)	219; 351	1.67%; 2.68%
Pygoscelis antarctica	Aptenodytes patagonicus	377.00 (2.87%)	265; 520; 346	2.02%; 3.96%; 2.64%
Eudyptes sclateri	Eudyptes filholi	1285 (9.80%)	1285	0.098
Eudyptes sclateri	Eudyptes pachyrhynchus	563 (4.29%)	563	0.0429
Eudyptes sclateri	Aptenodytes patagonicus	129 (0.98%)	129	0.0098
Eudyptes sclateri	Eudyptes chrysolophus chrysolophus	779 (5.94%)	779	0.0594
Eudyptes sclateri	Eudyptes moseleyi	1270 (9.68%)	1270	0.0968
Eudyptes sclateri	Eudyptes robustus	617 (4.70%)	617	0.047
Eudyptes sclateri	Eudyptes chrysocome	1324 (10.09%)	1324	0.1009
Eudyptes filholi	Eudyptes pachyrhynchus	1203 (9.17%)	1203	0.0917
Eudyptes filholi	Eudyptes moseleyi	1597 (12.17%)	1597	0.1217
Eudyptes pachyrhynchus	Eudyptes moseleyi	1308 (9.97%)	1308	0.0997
Eudyptes pachyrhynchus	Eudyptes chrysocome	1185 (9.03%)	1185	0.0903
Pygoscelis papu West Antarctic Peninsula	Aptenodytes forsteri	220.67 (1.68%)	72; 154; 436	0.55%; 1.17%; 3.32%
Pygoscelis papu West Antarctic Peninsula	Pygoscelis papua Falklands/Malvinas	1952 (14.88%)	1952	0.1488
Pygoscelis papu West Antarctic Peninsula	Pygoscelis papua Kerguelen	1532 (11.68%)	1532	0.1168
Pygoscelis papu West Antarctic Peninsula	Aptenodytes patagonicus	103 (0.79%)	103	0.0079
Pygoscelis papua Falklands/Malvinas	Pygoscelis papua Kerguelen	1770 (13.49%)	1770	0.1349
Pygoscelis papua Falklands/Malvinas	Pygoscelis papua South Georgia	1846 (14.07%)	1846	0.1407
Pygoscelis papua South Georgia	Pygoscelis papua Kerguelen	1478.50 (11.27%)	1524; 1433	11.62%; 10.92%
Eudyptula minor	Eudyptula novaehollandiae	2438 (18.59%)	2438	0.1859
Eudyptula minor Banks Peninsula	Eudyptula novaehollandiae	691 (5.27%)	691	0.0527
Eudyptula minor Banks Peninsula	Aptenodytes forsteri	209 (1.59%)	209	0.0159
Eudyptula minor Banks Peninsula	Aptenodytes patagonicus	97 (0.74%)	97	0.0074
Eudyptes chrysocome	Aptenodytes forsteri	190.50 (1.45%)	104; 277	0.79%; 2.11%
Eudyptes chrysocome	Eudyptes chrysolophus chrysolophus	1918 (14.62%)	1918	0.1462
Eudyptes chrysocome	Eudyptes moseleyi	654 (4.99%)	654	0.0499

## Sheet: hPSMC
#hPSMC results
Group	lineage 1	lineage 2	Mapping reference	Mean divergence time (Ma)	Pre-divergence Ne	Inferred ancient bound for divergence	Inferred recent bound for divergence	Isolation followed by recontact
1	Eudyptes pachyrhynchus	Eudyptes robustus	Eudyptes chrysocome	0.74	30000	300000	<300000	high probability
1	Eudyptes pachyrhynchus	Eudyptes robustus	Eudyptes pachyrhynchus	0.74	30000	250000	<250000	high probability
2	Eudyptes filholi	Eudyptes moseleyi	Eudyptes filholi	1.16	30000	400000	<400000	high probability
2	Eudyptes filholi	Eudyptes moseleyi	Eudyptes chrysocome	1.16	30000	400000	<400000	high probability
3	Eudyptes chrysocome	Eudyptes moseleyi	Eudyptes chrysocome	1.16	30000	400000	<400000	high probability
4	Eudyptes chrysolophus chrysolophus	Eudyptes chrysolophus schlegeli	Eudyptes chrysolophus schlegeli	0.87	15000	75000	<75000	high probability
5	Eudyptes filholi	Eudyptes chrysocome	Eudyptes chrysocome	0.71	25000	100000	0	Not detected
6	Eudyptula minor Banks Peninsula	Eudyptula minor	Eudyptula minor Banks Peninsula	0.51	30000	500000	50000	high probability
7	Eudyptula novaehollandiae	Eudyptula minor Banks Peninsula	Eudyptula novaehollandiae	1.34	50000	900000	200000	high probability
8	Eudyptula novaehollandiae	Eudyptula minor	Eudyptula novaehollandiae	1.34	50000	400000	100000	high probability
9	Pygoscelis papua South Georgia	Pygoscelis papua Kerguelen	Pygoscelis papua South Georgia	0.46	25000	50000	<50000	high probability
10	Pygoscelis papua South Georgia	Pygoscelis papua Falklands/Malvinas	Pygoscelis papua South Georgia	0.31	50000	150000	<150000	high probability
11	Pygoscelis papua South Georgia	Pygoscelis papua West Antarctic Peninsula	Pygoscelis papua South Georgia	0.15	15000	100000	<100000	high probability
12	Pygoscelis papua Kerguelen	Pygoscelis papua Falklands/Malvinas	Pygoscelis papua Kerguelen	0.46	25000	250000	0	high probability
13	Pygoscelis papua Kerguelen	Pygoscelis papua West Antarctic Peninsula	Pygoscelis papua Kerguelen	0.46	25000	200000	0	high probability
14	Pygoscelis papua West Antarctic Peninsula	Pygoscelis papua Falklands/Malvinas	Pygoscelis papua West Antarctic Peninsula	0.31	50000	200000	<200000	high probability
15	Spheniscus humboldti	Spheniscus magellanicus	Spheniscus humboldti	1.4	30000	500000	<500000	high probability
15	Spheniscus humboldti	Spheniscus magellanicus	Spheniscus magellanicus	1.4	30000	300000	<300000	high probability
16	Spheniscus mendiculus	Spheniscus demersus	Spheniscus demersus	1.4	30000	800000	100000	high probability
16	Spheniscus mendiculus	Spheniscus demersus	Spheniscus mendiculus	1.4	30000	650000	50000	high probability
17	Spheniscus magellanicus	Spheniscus mendiculus	Spheniscus magellanicus	1.4	30000	400000	<400000	high probability
18	Spheniscus humboldti	Spheniscus demersus	Spheniscus demersus	1.4	30000	400000	50000	high probability
19	Spheniscus demersus	Spheniscus magellanicus	Spheniscus demersus	0.92	25000	150000	0	high probability
19	Spheniscus demersus	Spheniscus magellanicus	Spheniscus magellanicus	0.92	25000	250000	0	high probability
20	Spheniscus humboldti	Spheniscus_mendiculus	Spheniscus mendiculus	0.57	10000	100000	<100000	high probability

## Sheet: SNP calling
#SNP calling results for extant penguins
Species	clean base (bp)	Reads Mapping rate	Reads mapping rate after removing duplicates	Genome coverage	depth (X)	SNP number
Aptenodytes forsteri	35262965600	0.9579	0.9031	0.9966	33	3378374
Aptenodytes patagonicus	87305301600	0.9221	0.6848	0.9996	45	2276660
Pygoscelis adeliae	93510291600	0.9554	0.9143	0.9995	64	4960254
Pygoscelis antarctica	90728417200	0.929	0.6831	0.9996	47	2293543
Pygoscelis papua West Antarctic Peninsula	80288783800	0.9228	0.6537	0.9995	38	785680
Pygoscelis papua Kerguelen	130254770600	0.9283	0.6632	0.9996	63	1439782
Pygoscelis papua Falklands/Malvinas	132977584600	0.9035	0.5901	0.9996	54	920371
Pygoscelis papua South Georgia	132317392600	0.9349	0.6818	0.9996	68	918194
Eudyptes filholi	99828311400	0.9079	0.9052	0.9999	69	4556798
Eudyptes chrysocome	81152946300	0.9047	0.903	0.9999	55	2684137
Eudyptes moseleyi	93310128600	0.9253	0.8895	0.9958	62	2082487
Eudyptes pachyrhynchus	74131045500	0.9301	0.9019	0.993	49	1624706
Eudyptes chrysolophus schlegeli	94508883300	0.9062	0.8476	0.997	58	3073150
Eudyptes sclateri	70705492500	0.8936	0.8995	0.9999	48	2938884
Eudyptes robustus	79848833400	0.8688	0.8294	0.9947	47	1858103
Eudyptes chrysolophus chrysolophus	82256041800	0.9217	0.6122	0.9994	35	2889889
Megadyptes antipodes antipodes	67650306600	0.9262	0.6511	0.9995	32	197533
Eudyptula minor Banks Peninsula	81593877000	0.9263	0.635	0.9996	36	1779840
Eudyptula minor	73039838400	0.9161	0.5914	0.9996	28	2017729
Eudyptula novaehollandiae	82113730600	0.9411	0.678	0.9997	40	1586438
Spheniscus humboldti	62160856800	0.9035	0.8753	0.9967	41	1038182
Spheniscus magellanicus	65813942400	0.9071	0.8893	0.9957	43	1971979
Spheniscus demersus	85889829600	0.9477	0.7186	0.9997	48	1342202
Spheniscus mendiculus	75834939600	0.8957	0.6408	0.9996	34	250589
#SNP calling results for extinct penguins
Sample	Total bases	Filtered bases1	Genome coverage	Multiple filters2	Depth >=3	Depth >=5	Depth >=10
Megadyptes antipodes waitaha	69504898	60064941	0.0366	798	798	418	150
Megadyptes antipodes richdalei	3565434165	3149672485	0.7133	1063459	1063459	801649	113099
Eudyptes warhami	1426815524	1252700995	0.4876	258422	258422	85910	3332
1 Removed 5bp from both 5’ and 3’ ends of the reads to exclude sites with post-mortem damage.
2 Applied filters consisting of minimum base quality = 30, minimum mapping quality = 37, exclude sites within a 5bp window from indels.

## Sheet: Evolutionary rate
#Generation times and evolutionary rate for each penguin lineage.
Species*	Raw		add 40%	reduce 40%
	generation time (year)	mutation rate	generation time (year)	generation time (year)
Aptenodytes forsteri	20.4	3.0122e-08	28.56	12.24
Aptenodytes patagonicus	14	1.9896e-08	19.6	8.4
Eudyptes chrysocome	11.5	1.7745e-08	16.1	6.9
Eudyptes filholi	11.5	1.7745e-08	16.1	6.9
Eudyptes chrysolophus chrysolophus	11.4	1.5875e-08	15.96	6.84
Eudyptes chrysolophus schlegeli	14.1	2.354e-08	19.74	8.46
Eudyptes moseleyi	9	1.288e-08	12.6	5.4
Eudyptes pachyrhynchus	9.6	1.4482e-08	13.44	5.76
Eudyptes robustus	11.1	1.4956e-08	15.54	6.66
Eudyptes sclateri	11.5	1.5617e-08	16.1	6.9
Eudyptula minor Banks Peninsula	7.6	1.0389e-08	10.64	4.56
Eudyptula minor	7.6	1.0389e-08	10.64	4.56
Eudyptula novaehollandiae	7.6	9.4496e-09	10.64	4.56
Megadyptes antipodes antipodes	7	7.4117e-09	9.8	4.2
Megadyptes antipodes richdalei	7	7.4117e-09	9.8	4.2
Megadyptes antipodes waitaha	7	7.4117e-09	9.8	4.2
Pygoscelis adeliae	12	1.5332e-08	16.8	7.2
Pygoscelis antarcticus	9.9	1.5098e-08	13.86	5.94
Pygoscelis papua West Antarctic Peninsula	7	1.1871e-08	9.8	4.2
Pygoscelis papua Falklands/Malvinas	7	1.1871e-08	9.8	4.2
Pygoscelis papua Kerguelen	7	1.1871e-08	9.8	4.2
Pygoscelis papua South Georgia	7	1.1871e-08	9.8	4.2
Spheniscus demersus	10	1.2823e-08	14	6
Spheniscus humboldti	10.6	1.0787e-08	14.84	6.36
Spheniscus magellanicus	17.5	2.5168e-08	24.5	10.5
Spheniscus mendiculus	11.2	8.353e-09	15.68	6.72
* Lineages with the same generation time from the same species share the same mutation rate (substitution per site per year) in this study.

## Sheet: Heterozygosity rate
#Heterozygosity rate
Species	Genome_size(Gb)	heterozygosity	heterozygosity_rate
Charadrius vociferus	1.19099	840897	0.000706051
Acanthisitta chloris	1.03712	1279066	0.00123329
Apaloderma vittatum	1.07934	1831464	0.00169683
Balearica regulorum	1.13339	1677115	0.00147973
Buceros rhinoceros	1.08468	551708	0.000508634
Calypte anna	1.07584	1352661	0.00125731
Antrostomus carolinensis	1.13932	3198809	0.00280766
Cariama cristata	1.13977	2180848	0.00191341
Cathartes aura	1.1653	856912	0.000735354
Chaetura pelagica	1.07989	1005584	0.000931194
Chlamydotis macqueenii	1.08869	2291564	0.00210489
Colius striatus	1.07915	2177399	0.00201769
Columba livia	1.0908	1386177	0.00127079
Corvus brachyrhynchos	1.05483	607358	0.000575788
Cuculus canorus	1.13149	1445364	0.0012774
Egretta garzetta	1.1622	970204	0.000834801
Eurypyga helias	1.09141	2884333	0.00264275
Falco peregrinus	1.15544	466894	0.000404083
Fulmarus glacialis	1.1451	1855616	0.00162048
Gavia stellata	1.13568	1920020	0.00169063
Geospiza fortis	1.04854	683802	0.000652149
Haliaeetus leucocephalus	1.20883	30716	2.54096e-05
Leptosomus discolor	1.14454	2254706	0.00196996
Melopsittacus undulatus	1.0866	1944466	0.0017895
Merops nubicus	1.06018	2719245	0.00256488
Mesitornis unicolor	1.09564	1016925	0.00092816
Nestor notabilis	1.05608	765415	0.000724769
Opisthocomus hoazin	1.14676	105700	9.21727e-05
Pelecanus crispus	1.16216	497673	0.00042823
Phaethon lepturus	1.15863	1339080	0.00115575
Phalacrocorax carbo	1.1409	1180416	0.00103464
Phoenicopterus ruber	1.13807	2886714	0.0025365
Picoides pubescens	1.1309	689381	0.000609588
Podiceps cristatus	1.14224	1722923	0.00150838
Pterocles gutturalis	1.07259	1169098	0.00108998
Struthio camelus	1.18788	450793	0.000379493
Tauraco erythrolophus	1.16435	2187900	0.00187908
Tinamus guttatus	1.03731	2785579	0.00268538
Tyto alba	1.1272	1036173	0.000919242
Callaeas wilsoni	1.06187	3325893	0.00313211
Casuarius casuarius	1.17945	1425982	0.00120903
Crypturellus soui	1.02778	4517919	0.0043958
Crypturellus undulatus	1.02831	4459446	0.00433666
Menura novaehollandiae	1.05037	2040309	0.00194246
Ardeotis kori	1.11201	1667092	0.00149917
Ceuthmochares aereus	1.04257	3452204	0.00331126
Cochlearius cochlearius	1.15604	4164041	0.003602
Geococcyx californianus	1.21495	1395453	0.00114857
Glareola pratincola	1.1445	4774142	0.00417139
Nyctibius bracteatus	1.12923	2898011	0.00256635
Oceanites oceanicus	1.14972	2666120	0.00231892
Rhodinocichla rosea	1.00363	1316058	0.00131129
Tachuris rubrigastra	1.0473	1328934	0.00126891
Ptilorrhoa leucosticta	1.0348	3927767	0.00379566
Chaetorhynchus papuensis	1.03519	4301631	0.00415541
Smithornis capensis	1.02775	2864271	0.00278693
Chunga burmeisteri	1.15642	3881174	0.00335619
Lophotis ruficrista	1.09346	2800068	0.00256075
Anhinga anhinga	1.15596	1420470	0.00122883
Corythaeola cristata	0.977579	1863696	0.00190644
Dromaius novaehollandiae	1.17492	2256284	0.00192037
Cephalopterus ornatus	1.05865	2302098	0.00217456
Grallaria varia	1.05618	2282423	0.00216102
Sclerurus mexicanus	1.04115	1556042	0.00149454
Eubucco bourcierii	1.22008	1701230	0.00139436
Sakesphorus luctuosus	1.07327	2066544	0.00192546
Ciccaba nigrolineata	1.17824	1308628	0.00111066
Penelope pileata	1.02256	2247316	0.00219774
Campylorhamphus procurvoides	1.04652	2016555	0.00192691
Alaudala cheleensis	1.06894	6124475	0.00572949
Bucco capensis	0.98305	3513210	0.00357379
Catharus fuscescens	1.04652	6310760	0.00603023
Regulus satrapa	1.00086	4158077	0.0041545
Loxia leucoptera	1.02368	3519436	0.00343803
Stercorarius parasiticus	1.15486	1743353	0.00150958
Baryphthengus martii	1.10949	2740072	0.00246966
Vireo altiloquus	1.06206	3680809	0.00346574
Hemiprocne comata	1.12543	3001840	0.00266729
Psilopogon haemacephalus	1.20274	1511011	0.00125631
Edolisoma coerulescens	1.03719	2667566	0.00257191
Irena cyanogastra	1.03406	1887895	0.0018257
Sterrhoptilus dennistouni	1.03841	2165464	0.00208536
Pachycephala philippinensis	1.03725	2966006	0.0028595
Rhabdornis inornatus	1.0356	1384011	0.00133643
Ramphastos sulfuratus	1.17862	2027795	0.00172048
Quiscalus mexicanus	1.04225	1533727	0.00147156
Hydrobates tethys	1.18193	3128043	0.00264656
Myiagra hebetior	1.04274	1816201	0.00174176
Dicaeum eximium	1.00993	3089027	0.00305867
Leptocoma aspasia	1.02821	1554986	0.00151233
Zosterops hypoxanthus	1.05335	3641549	0.00345712
Tyrannus savana	1.05776	6780454	0.00641021
Alectura lathami	1.03433	495240	0.000478804
Podargus strigoides	1.17258	5568898	0.00474926
Semnornis frantzii	1.07336	1142558	0.00106446
Formicarius rufipectus	1.0418	1452870	0.00139458
Mesembrinibis cayennensis	1.19543	1782586	0.00149117
Setophaga kirtlandii	1.05544	3268025	0.00309636
Amazona guildingii	1.12757	1860963	0.00165042
Ciconia maguari	1.19122	493434	0.000414225
Dicrurus megarhynchus	1.07709	1018498	0.0009456
Rhipidura dahli	1.01735	970542	0.000953994
Odontophorus gujanensis	0.976739	2363261	0.00241954
Heliornis fulica	1.08919	2949630	0.0027081
Nyctibius grandis	1.15429	2833643	0.00245489
Anseranas semipalmata	1.12344	2643567	0.00235311
Psophia crepitans	1.15935	4184761	0.00360956
Chloroceryle aenea	1.03774	2996347	0.00288737
Galbula dea	1.00829	1836765	0.00182167
Donacobius atricapilla	1.04919	2352355	0.00224206
Burhinus bistriatus	1.21629	1409384	0.00115875
Lanius ludovicianus	1.03497	1059705	0.0010239
Polioptila caerulea	1.03012	6201462	0.00602015
Hirundo rustica	1.03895	4862112	0.00467985
Thryothorus ludovicianus	1.0264	4813664	0.00468984
Cardinalis cardinalis	1.03673	4154933	0.00400772
Hylia prasina	1.02535	4982276	0.00485909
Dyaphorophyia castanea	1.05334	4982627	0.00473033
Pachyramphus minor	1.05308	6212234	0.00589908
Oenanthe oenanthe	0.999179	3877539	0.00388072
Motacilla alba	1.03539	2775671	0.00268081
Cinclus mexicanus	1.00031	1109436	0.00110909
Indicator maculatus	1.11979	2619452	0.00233924
Ploceus nigricollis	1.02681	3954424	0.00385119
Illadopsis cleaveri	1.04468	5627925	0.00538725
Leucopsar rothschildi	1.01218	496352	0.000490379
Serilophus lunatus	1.0352	1077553	0.00104091
Gymnorhina tibicen	1.04832	3590659	0.00342514
Oxyruncus cristatus	1.05641	3394911	0.00321363
Sinosuthora webbiana	1.04677	3634733	0.00347233
Locustella ochotensis	1.02249	3962137	0.003875
Aegithalos caudatus	1.00915	2121842	0.00210261
Aramus guarauna	1.16363	4362075	0.00374867
Himantopus himantopus	1.18953	3334522	0.00280323
Nycticryphes semicollaris	1.12032	2380858	0.00212516
Toxostoma redivivum	1.02595	890129	0.000867617
Rynchops niger	1.16869	2394041	0.00204849
Hippolais icterina	1.04823	3710680	0.00353995
Sylvia borin	1.0294	5274903	0.00512425
Certhia brachydactyla	1.0233	1164617	0.0011381
Paradisaea raggiana	1.04365	1700070	0.00162897
Bombycilla garrulus	1.02768	4144889	0.00403324
Oriolus oriolus	1.03559	2331103	0.002251
Sitta europaea	1.01323	1033218	0.00101973
Rhadina sibilatrix	1.04406	4889173	0.00468285
Larus smithsonianus	1.19289	2331912	0.00195485
Cisticola juncidis	1.00964	1548333	0.00153356
Phainopepla nitens	1.02256	2711326	0.0026515
Rhinopomastus cyanomelas	0.995812	2107834	0.0021167
Rhinoptilus africanus	1.14805	4355130	0.0037935
Tricholaema leucomelas	1.25584	2652548	0.00211216
Nicator chloris	1.06041	3479672	0.00328143
Pycnonotus jocosus	1.02817	3957270	0.00384884
Leiothrix lutea	1.0049	5933375	0.00590444
Scytalopus superciliaris	1.05297	2004768	0.00190392
Thinocorus orbignyianus	1.08569	3532565	0.00325374
Fregata magnificens	1.1813	359991	0.000304741
Sula dactylatra	1.14507	372264	0.000325102
Vidua macroura	1.03068	2130408	0.00206699
Eurystomus gularis	1.12804	3125119	0.00277041
Peucedramus taeniatus	1.03859	3636832	0.0035017
Pitta sordida	1.08077	4035424	0.00373386
Calyptomena viridis	1.04459	4833593	0.00462726
Dryoscopus gambensis	1.00135	2315954	0.00231284
Chloropsis cyanopogon	0.978383	3911369	0.00399779
Erpornis zantholeuca	1.01977	1830904	0.00179541
Jacana jacana	1.08496	3120913	0.00287654
Erythrocercus mccallii	1.00988	2981941	0.00295277
Todus mexicanus	0.911975	2131506	0.00233724
Scopus umbretta	1.1178	782603	0.000700126
Pomatostomus ruficeps	1.02818	2014293	0.0019591
Neodrepanis coruscans	0.92041	1117358	0.00121398
Oxylabes madagascariensis	0.985122	1241549	0.0012603
Mystacornis crossleyi	1.03486	2398739	0.00231795
Hypocryptadius cinnamomeus	0.903625	1457880	0.00161337
Furnarius figulus	1.00051	1738949	0.00173806
Mionectes macconnelli	1.02645	3633103	0.0035395
Syrrhaptes paradoxus	1.10369	4739659	0.00429438
Crotophaga sulcirostris	1.05574	2534594	0.00240078
Neopipo cinnamomea	1.0215	1024671	0.00100311
Nyctiprogne leucopyga	1.07269	3581540	0.00333883
Arenaria interpres	1.12158	3922692	0.00349748
Herpetotheres cachinnans	1.16282	2395294	0.0020599
Alopecoenas beccarii	1.12791	3683421	0.0032657
Fregetta grallaria	1.11496	1785834	0.00160171
Rostratula benghalensis	1.09089	1487009	0.00136312
Piprites chloris	1.04314	2964195	0.00284162
Trogon melanurus	1.0865	5456187	0.00502181
Spizaetus tyrannus	1.17211	1135305	0.000968602
Piaya cayana	1.15426	5950494	0.00515524
Chordeiles acutipennis	1.14247	2374475	0.00207837
Glaucidium brasilianum	1.15556	3057866	0.00264623
Podilymbus podiceps	1.16823	2468931	0.00211339
Phaetusa simplex	1.10145	1724787	0.00156593
Sylvietta virens	1.00752	1767120	0.00175393
Circaetus pectoralis	1.16012	1084125	0.000934496
Corythaixoides concolor	1.16564	1390978	0.00119332
Chauna torquata	1.1388	2519129	0.00221209
Sagittarius serpentarius	1.14067	935485	0.000820117
Anthoscopus minutus	1.00049	2122670	0.00212164
Zapornia atra	1.11746	377044	0.000337411
Buphagus erythrorhynchus	0.984791	2415364	0.00245267
Ptilonorhynchus violaceus	1.05341	2068067	0.00196322
Pluvianellus socialis	1.17937	507793	0.000430565
Picathartes gymnocephalus	1.01562	695228	0.000684539
Upupa epops	0.966517	4401012	0.00455347
Urocynchramus pylzowi	1.02316	2446801	0.00239143
Chaetops frenatus	1.03835	2133025	0.00205425
Pelecanoides urinatrix	1.21522	3248907	0.00267351
Prunella fulvescens	1.00662	2212507	0.00219795
Tichodroma muraria	0.911122	346255	0.000380031
Brachypteracias leptosomus	1.0736	916643	0.000853801
Dromas ardeola	1.15489	759594	0.000657721
Balaeniceps rex	1.10893	60983	5.49928e-05
Pandion haliaetus	1.15074	486775	0.000423011
Grus americana	1.15006	697364	0.00060637
Bucorvus abyssinicus	1.10034	2811373	0.00255502
Prunella himalayana	0.999696	5070644	0.00507218
Ceyx cyanopectus	1.06225	245438	0.000231055
Emberiza fucata	0.990856	2999351	0.00302703
Calcarius ornatus	1.01377	6487114	0.00639898
Centropus bengalensis	0.991912	2054265	0.00207101
Centropus unirufus	1.02932	3106033	0.00301755
Probosciger aterrimus	1.03067	1107825	0.00107486
Columbina picui	1.02295	6086234	0.00594971
Chroicocephalus maculipennis	1.12496	2738982	0.00243474
Spizella passerina	1.04204	2585139	0.00248084
Halcyon senegalensis	1.1194	3191444	0.00285104
Eolophus roseicapilla	1.02115	1581808	0.00154904
Pterocles burchelli	1.07436	2642002	0.00245913
Onychorhynchus coronatus	1.06151	1171466	0.00110358
Thalassarche chlororhynchos	1.10573	804704	0.000727755
Anhinga rufa	0.990634	1013900	0.00102349
Orthonyx spaldingii	1.03004	2108912	0.00204741
Struthidea cinerea	1.03606	2420112	0.00233587
Aleadryas rufinucha	1.04691	3281697	0.00313466
Melanocharis versteri	1.02977	4561182	0.00442933
Cnemophilus loriae	1.04392	3472400	0.0033263
Eulacestoma nigropectus	1.03539	1608893	0.00155389
Rhagologus leucostigma	1.04086	2998031	0.00288033
Ifrita kowaldi	1.03954	2511790	0.00241624
Oreocharis arfaki	1.03587	5765205	0.00556557
Machaerirhynchus nigripectus	1.03935	4143833	0.00398694
Malurus elegans	1.00847	3023482	0.00299809
Turnix velox	0.969394	4948962	0.00510521
Daphoenositta chrysoptera	1.02956	5605389	0.00544445
Dasyornis broadbenti	1.02047	1579861	0.00154817
Grantiella picta	1.01022	3440734	0.00340591
Pardalotus punctatus	1.03129	4045216	0.00392249
Origma solitaria	1.02762	1381694	0.00134456
Climacteris rufus	1.0511	3220977	0.00306437
Rhynochetos jubatus	1.10972	2379298	0.00214405
Atrichornis clamosus	1.05467	2654378	0.00251677
Horornis vulcanius	1.01866	1202527	0.0011805
Notiomystis cincta	1.01926	864999	0.000848656
Aegotheles bennettii	1.07981	3534216	0.003273
Falcunculus frontatus	1.04895	2414163	0.00230151
Pedionomus torquatus	1.12736	2978828	0.0026423
Drymodes brunneopygia	1.06618	2358337	0.00221195
Panurus biarmicus	0.854809	1487844	0.00174056
Mohoua ochrocephala	1.03536	2462890	0.00237878
Ibidorhyncha struthersii	1.19458	391566	0.000327787
Sapayoa aenigma	0.993766	1454908	0.00146403
Urocolius indicus	1.10682	2015559	0.00182103
Elachura formosa	0.981133	1657468	0.00168934
Eudromia elegans	0.937043	2064248	0.00220294
Pteruthius melanotis	1.02884	2624913	0.00255134
Chloropsis hardwickii	1.0272	2884389	0.00280801
Pomatorhinus ruficollis	1.01067	5548318	0.00548973
Nothocercus julius	0.978106	1616192	0.00165237
Nothocercus nigrocapillus	0.967768	2305220	0.002382
Nothoprocta ornata	0.943452	3197090	0.00338872
Nothoprocta pentlandii	0.939814	3163908	0.00336653
Chionis minor	1.17027	362325	0.000309608
Promerops cafer	1.0388	2883715	0.00277602
Coturnix japonica	0.917259	1346701	0.00146818
Sturnus vulgaris	1.01282	3732846	0.00368561
Apteryx australis	1.38197	1591803	0.00115184
Falco cherrug	1.15099	1231183	0.00106967
Zonotrichia albicollis	1.00629	3506880	0.00348495
Lepidothrix coronata	1.05719	4678226	0.00442514
Anser cygnoides	1.08376	2858460	0.00263755
Setophaga coronata	1.04598	4402264	0.00420874
Gallus gallus	1.03285	529804	0.000512951
Ficedula albicollis	1.10232	574576	0.000521241
Aquila chrysaetos canadensis	1.18003	1391122	0.00117888
Patagioenas fasciata	1.0729	3275240	0.00305269
Corvus cornix cornix	1.01166	1378310	0.00136242
Passer domesticus	0.999727	2686103	0.00268684
Parus major	1.00231	2609765	0.00260375
Colinus virginianus	1.13425	3695319	0.00325794
Callipepla squamata	1.01693	1909922	0.00187813
Sporophila hypoxantha	1.01606	1291995	0.00127157
Urile pelagicus	1.20106	932720	0.000776582
Nannopterum auritus	1.23391	940155	0.00076193
Nannopterum harrisi	1.19239	141377	0.000118566
Nannopterum brasilianus	1.3352	2146817	0.00160786
Lonchura striata	1.02901	2918127	0.00283586
Anas zonorhyncha	1.17929	4337863	0.00367838
Phylloscopus trochilus	1.04787	5108538	0.00487515
Saxicola maurus	0.991453	2972834	0.00299846
Uria lomvia	1.15338	5911348	0.00512524
Strix occidentalis caurina	1.24176	153416	0.000123547
Anas platyrhynchos	1.16988	2495212	0.00213288
Agapornis roseicollis	1.15202	785948	0.000682234
Alca torda	1.15872	2457755	0.00212109
Melospiza melodia	1.05859	3201116	0.00302393
Loxia curvirostra	1.02681	2746275	0.00267457
Sylvia atricapilla	0.984073	4756005	0.00483298
Erithacus rubecula	0.964567	3193113	0.00331041
Limosa lapponica	0.968311	2342721	0.00241939
Passerina amoena	1.0371	6333802	0.00610721
Pheucticus melanocephalus	1.0236	4806737	0.0046959
Uria aalge	1.15445	3545147	0.00307086
Cepphus grylle	1.28294	2429845	0.00189397
Rissa tridactyla	1.22591	1980350	0.00161541
Aphelocoma coerulescens	1.04157	1317053	0.00126449
Poecile atricapillus	1.01627	4400569	0.00433012
Cercotrichas coryphaeus	0.98446	5057535	0.00513737
Calonectris borealis	1.17938	2385399	0.00202259
Apteryx haastii	1.20359	1066136	0.000885797
Apteryx owenii	1.214	335056	0.000275995
Apteryx rowi	1.21043	1056157	0.000872549
Crypturellus cinnamomeus	1.09093	2860265	0.00262185
Nothoprocta perdicaria	0.953771	1940679	0.00203474
Rhea americana	1.14675	3475470	0.00303072
Rhea pennata	1.15924	1646229	0.00142009
Hemignathus wilsoni	1.01486	1467992	0.0014465
Cairina moschata	1.08046	1532655	0.00141852
Certhia familiaris	1.02336	1713043	0.00167394
Haliaeetus albicilla	1.19777	1010743	0.000843854
Phasianus colchicus	1.01533	3545736	0.00349221
Manacus manacus	1.16796	3537554	0.00302882
Vidua chalybeata	1.07012	1039055	0.00097097
Molothrus ater	1.2004	3783961	0.00315224
Agelaius phoeniceus	1.05979	5567152	0.00525305
Asarcornis scutulata	1.10102	458315	0.000416263
Nesospiza acunhae	1.04932	288023	0.000274486
Acrocephalus arundinaceus	1.04231	3072017	0.00294731
Atlantisia rogersi	1.20255	415956	0.000345896
Xiphorhynchus elegans	1.03786	2633892	0.00253782
Corvus moneduloides	1.04405	573014	0.00054884
Copsychus sechellarum	1.00988	468727	0.000464141
Numida meleagris	1.02312	1119248	0.00109395
Aptenodytes forsteri	1.18254	3047591	0.00257716
Aptenodytes patagonicus	1.22508	2268120	0.0018514
Eudyptes chrysocome	1.1978	2654721	0.00221633
Eudyptes filholi	1.19287	4533039	0.0038001
Eudyptes chrysolophus chrysolophus	1.33395	2881803	0.00216036
Eudyptes moseleyi	1.24324	2051187	0.00164988
Eudyptes pachyrhynchus	1.26622	1595428	0.00126
Eudyptes robustus	1.2346	1823231	0.00147678
Eudyptes chrysolophus schlegeli	1.25704	3031622	0.00241172
Eudyptes sclateri	1.18765	2912547	0.00245236
Eudyptula minor Banks Peninsula	1.31819	1773525	0.00134543
Eudyptula minor	1.3938	2011213	0.00144297
Eudyptula novaehollandiae	1.31204	1580625	0.00120471
Megadyptes antipodes	1.25852	190951	0.000151727
Pygoscelis adeliae	1.16244	4782365	0.00411407
Pygoscelis antarctica	1.23349	2284832	0.00185234
Pygoscelis papua West Antarctic Peninsula	1.27756	785680	0.000614983
Spheniscus demersus	1.22371	1331230	0.00108786
Spheniscus humboldti	1.21335	730150	0.000601765
Spheniscus magellanicus	1.23891	1932788	0.00156007
Spheniscus mendiculus	1.27838	244896	0.000191567
Pygoscelis papua Falklands/Malvinas	1.30117	880653	0.000676815
Pygoscelis papua Kerguelen	1.27473	1395817	0.00109499
Pygoscelis papua South Georgia	1.23482	907596	0.000735006

## Sheet:  Comparison of heterozygosity
#Comparison of heterozygosity rate
Group 1	Group 2	Shapiro test	Bartlett test	Test Methods	p value	Pass
Accipitriformes	Sphenisciformes	yes	no	one-sided Wilcoxon Rank sum tes	0.0135	yes
Anseriformes	Sphenisciformes	yes	yes	one-sided t test	0.263	no
Apterygiformes	Sphenisciformes	yes	yes	one-sided t test	0.0121	yes
Bucerotiformes	Sphenisciformes	yes	yes	one-sided t test	0.398	no
Caprimulgiformes	Sphenisciformes	yes	yes	one-sided t test	0.0226	yes
Charadriiformes	Sphenisciformes	yes	yes	one-sided t test	0.0516	no
Columbiformes	Sphenisciformes	yes	yes	one-sided t test	0.161	no
Coraciiformes	Sphenisciformes	no	yes	one-sided Wilcoxon Rank sum tes	0.0943	no
Cuculiformes	Sphenisciformes	yes	yes	one-sided t test	0.106	no
Falconiformes	Sphenisciformes	yes	yes	one-sided t test	0.477	no
Galliformes	Sphenisciformes	yes	yes	one-sided t test	0.541	no
Gruiformes	Sphenisciformes	yes	yes	one-sided t test	0.717	no
Musophagiformes	Sphenisciformes	yes	yes	one-sided t test	0.867	no
Otidiformes	Sphenisciformes	yes	yes	one-sided t test	0.289	no
Passeriformes	Sphenisciformes	no	no	one-sided Wilcoxon Rank sum tes	0.000139	yes
Pelecaniformes	Sphenisciformes	no	yes	one-sided Wilcoxon Rank sum tes	0.0113	yes
Phoenicopteriformes	Sphenisciformes	yes	yes	one-sided t test	0.28	no
Piciformes	Sphenisciformes	yes	yes	one-sided t test	0.655	no
Procellariiformes	Sphenisciformes	yes	yes	one-sided t test	0.323	no
Psittaciformes	Sphenisciformes	yes	yes	one-sided t test	0.221	no
Pterocliformes	Sphenisciformes	yes	yes	one-sided t test	0.391	no
Strigiformes	Sphenisciformes	yes	yes	one-sided t test	0.513	no
Tinamiformes	Sphenisciformes	yes	yes	one-sided t test	0.002	yes
