# Supplementary material for: Genomic insights into the secondary aquatic transition of penguins
Source: Nat Commun. 2022 Jul 19;13:3912. doi: 10.1038/s41467-022-31508-9 (PMC9296559; doi:10.1038/s41467-022-31508-9)
Supplement: Supplementary file 6 — Supplementary Data 3 [file 41467_2022_31508_MOESM6_ESM.xlsx]

## Sheet: Distances to MRCA 1
#P and K2P distances between birds and the most recent common ancestor of all birds
ID	Order	Family	Latin name	Transitions	Transversions	Effictive lengths	Transition frequency	Transversion frequency	P distances	K2P distances
1	Columbiformes	Columbidae	Columbina picui	63927861	41929767	855267588	0.0747	0.049	0.1238	0.1364
2	Columbiformes	Columbidae	Patagioenas fasciata	66986251	43126980	878707427	0.0762	0.0491	0.1253	0.1384
3	Columbiformes	Columbidae	Columba livia	66504654	43192076	879635482	0.0756	0.0491	0.1247	0.1376
4	Columbiformes	Columbidae	Alopecoenas beccarii	66169059	42017019	887848739	0.0745	0.0473	0.1219	0.1342
5	Columbiformes	Columbidae	Caloenas nicobarica	59975443	38104036	831991582	0.0721	0.0458	0.1179	0.1294
6	Caprimulgiformes	Steatornithidae	Steatornis caripensis	64826340	40108472	922078086	0.0703	0.0435	0.1138	0.1245
7	Caprimulgiformes	Nyctibiidae	Nyctibius grandis	56496630	35319187	914112086	0.0618	0.0386	0.1004	0.1086
8	Caprimulgiformes	Nyctibiidae	Nyctibius bracteatus	56448495	35200544	896568413	0.063	0.0393	0.1022	0.1107
9	Caprimulgiformes	Podargidae	Podargus strigoides	61273944	38923207	883430734	0.0694	0.0441	0.1134	0.124
10	Caprimulgiformes	Aegothelidae	Aegotheles bennettii	63983782	40041954	879552664	0.0727	0.0455	0.1183	0.1299
11	Caprimulgiformes	Apodidae	Chaetura pelagica	67228747	47061325	851814687	0.0789	0.0552	0.1342	0.1491
12	Caprimulgiformes	Apodidae	Hemiprocne comata	64818082	44676273	881600964	0.0735	0.0507	0.1242	0.1369
13	Caprimulgiformes	Trochilidae	Oreotrochilus melanogaster	69198820	49984574	833503433	0.083	0.06	0.143	0.16
14	Caprimulgiformes	Trochilidae	Calypte anna	69616675	50645678	832746247	0.0836	0.0608	0.1444	0.1618
15	Caprimulgiformes	Caprimulgidae	Chordeiles acutipennis	62417895	40405849	894191708	0.0698	0.0452	0.115	0.1258
16	Caprimulgiformes	Caprimulgidae	Antrostomus carolinensis	61946310	39529793	897899939	0.069	0.044	0.113	0.1235
17	Caprimulgiformes	Caprimulgidae	Nyctiprogne leucopyga	56872514	36677973	848112256	0.0671	0.0432	0.1103	0.1202
18	Cuculiformes	Cuculidae	Crotophaga sulcirostris	66677362	43041523	861431751	0.0774	0.05	0.1274	0.1409
19	Cuculiformes	Cuculidae	Geococcyx californianus	72167573	47108048	876231835	0.0824	0.0538	0.1361	0.1517
20	Cuculiformes	Cuculidae	Centropus bengalensis	71916498	50021439	821857672	0.0875	0.0609	0.1484	0.167
21	Cuculiformes	Cuculidae	Centropus unirufus	72854882	50170827	842349434	0.0865	0.0596	0.1461	0.164
22	Cuculiformes	Cuculidae	Ceuthmochares aereus	69197078	44686791	842925289	0.0821	0.053	0.1351	0.1505
23	Cuculiformes	Cuculidae	Piaya cayana	72796445	47907018	848360871	0.0858	0.0565	0.1423	0.1594
24	Cuculiformes	Cuculidae	Cuculus canorus	71885068	46542310	873432540	0.0823	0.0533	0.1356	0.1511
25	Coraciiformes	Meropidae	Merops nubicus	68760289	45746792	856904005	0.0802	0.0534	0.1336	0.1485
26	Coraciiformes	Coraciidae	Eurystomus gularis	65883924	42157587	883168963	0.0746	0.0477	0.1223	0.1347
27	Coraciiformes	Brachypteraciidae	Brachypteracias leptosomus	62803605	40073216	837570345	0.075	0.0478	0.1228	0.1354
28	Coraciiformes	Todidae	Todus mexicanus	57380852	36620551	743275507	0.0772	0.0493	0.1265	0.1398
29	Coraciiformes	Alcedinidae	Ceyx cyanopectus	59846919	44084016	745963503	0.0802	0.0591	0.1393	0.1554
30	Coraciiformes	Alcedinidae	Chloroceryle aenea	66526223	46020730	838450112	0.0793	0.0549	0.1342	0.1492
31	Coraciiformes	Alcedinidae	Halcyon senegalensis	66134556	44424281	871464250	0.0759	0.051	0.1269	0.1402
32	Coraciiformes	Momotidae	Baryphthengus martii	69191469	44311147	867994890	0.0797	0.0511	0.1308	0.1451
33	Piciformes	Bucconidae	Bucco capensis	58692939	41748733	765062337	0.0767	0.0546	0.1313	0.1455
34	Piciformes	Galbulidae	Galbula dea	62911901	43235601	800574437	0.0786	0.054	0.1326	0.1472
35	Piciformes	Picidae	Picoides pubescens	67113977	46709558	766624709	0.0875	0.0609	0.1485	0.1671
36	Piciformes	Indicatoridae	Indicator maculatus	67505300	46440217	784220496	0.0861	0.0592	0.1453	0.1631
37	Piciformes	Ramphastidae	Psilopogon haemacephalus	68997976	47753315	750214617	0.092	0.0637	0.1556	0.1763
38	Piciformes	Ramphastidae	Eubucco bourcierii	70643569	48019432	762510845	0.0926	0.063	0.1556	0.1763
39	Piciformes	Ramphastidae	Ramphastos sulfuratus	69992637	47257670	776065648	0.0902	0.0609	0.1511	0.1705
40	Piciformes	Ramphastidae	Semnornis frantzii	67770372	45907118	740032333	0.0916	0.062	0.1536	0.1738
41	Piciformes	Ramphastidae	Tricholaema leucomelas	69934668	47801360	757407393	0.0923	0.0631	0.1554	0.1761
42	Accipitriformes	Cathartidae	Cathartes aura	51212855	31229366	932261826	0.0549	0.0335	0.0884	0.0947
43	Accipitriformes	Sagittariidae	Sagittarius serpentarius	57382041	35185481	914412645	0.0628	0.0385	0.1012	0.1096
44	Accipitriformes	Pandionidae	Pandion haliaetus	55841536	35055320	906390453	0.0616	0.0387	0.1003	0.1084
45	Accipitriformes	Accipitridae	Circaetus pectoralis	54277391	33888727	926791456	0.0586	0.0366	0.0951	0.1024
46	Accipitriformes	Accipitridae	Haliaeetus albicilla	56304013	34852244	931550559	0.0604	0.0374	0.0979	0.1056
47	Accipitriformes	Accipitridae	Haliaeetus leucocephalus	56235957	34771788	930877657	0.0604	0.0374	0.0978	0.1055
48	Accipitriformes	Accipitridae	Spizaetus tyrannus	55018562	34338898	931083906	0.0591	0.0369	0.096	0.1034
49	Accipitriformes	Accipitridae	Aquila chrysaetos canadensis	55231192	34296705	934706492	0.0591	0.0367	0.0958	0.1032
50	Psittaciformes	Strigopidae	Nestor notabilis	66303337	42965052	872538202	0.076	0.0492	0.1252	0.1383
51	Psittaciformes	Psittaculidae	Melopsittacus undulatus	69448803	45767699	858348923	0.0809	0.0533	0.1342	0.1493
52	Psittaciformes	Psittaculidae	Agapornis roseicollis	70670435	46465782	859978103	0.0822	0.054	0.1362	0.1518
53	Psittaciformes	Psittacidae	Amazona guildingii	70136318	45625923	869720111	0.0806	0.0525	0.1331	0.1479
54	Psittaciformes	Cacatuidae	Probosciger aterrimus	63734369	41620976	849887314	0.075	0.049	0.124	0.1367
55	Psittaciformes	Cacatuidae	Eolophus roseicapilla	62672216	40773899	840787646	0.0745	0.0485	0.123	0.1356
56	Passeriformes	Acanthisittidae	Acanthisitta chloris	68077605	47001863	842696629	0.0808	0.0558	0.1366	0.1521
57	Passeriformes	Atrichornithidae	Atrichornis clamosus	71209383	49393771	859654579	0.0828	0.0575	0.1403	0.1568
58	Passeriformes	Menuridae	Menura novaehollandiae	68242738	46671624	863176011	0.0791	0.0541	0.1331	0.1479
59	Passeriformes	Ptilonorhynchidae	Ptilonorhynchus violaceus	69996782	47738286	855379010	0.0818	0.0558	0.1376	0.1535
60	Passeriformes	Climacteridae	Climacteris rufus	71668817	50714848	852090769	0.0841	0.0595	0.1436	0.1609
61	Passeriformes	Maluridae	Malurus elegans	73690098	52006094	822245227	0.0896	0.0632	0.1529	0.1727
62	Passeriformes	Dasyornithidae	Dasyornis broadbenti	72317148	50325213	842152680	0.0859	0.0598	0.1456	0.1635
63	Passeriformes	Acanthizidae	Origma solitaria	71938416	50332242	839854457	0.0857	0.0599	0.1456	0.1634
64	Passeriformes	Pardalotidae	Pardalotus punctatus	71792772	50275757	839887477	0.0855	0.0599	0.1453	0.1631
65	Passeriformes	Meliphagidae	Grantiella picta	71376669	50718180	835567122	0.0854	0.0607	0.1461	0.164
66	Passeriformes	Pomatostomidae	Pomatostomus ruficeps	72092336	49982669	827561876	0.0871	0.0604	0.1475	0.1659
67	Passeriformes	Orthonychidae	Orthonyx spaldingii	71935800	49819059	846065425	0.085	0.0589	0.1439	0.1613
68	Passeriformes	Cinclosomatidae	Ptilorrhoa leucosticta	69908968	47798262	840481269	0.0832	0.0569	0.14	0.1565
69	Passeriformes	Mohouidae	Mohoua ochrocephala	71628692	48409401	847182913	0.0845	0.0571	0.1417	0.1586
70	Passeriformes	Neosittidae	Daphoenositta chrysoptera	71044447	50237359	844510826	0.0841	0.0595	0.1436	0.1609
71	Passeriformes	Eulacestomatidae	Eulacestoma nigropectus	71243157	48935250	849280361	0.0839	0.0576	0.1415	0.1583
72	Passeriformes	Paramythiidae	Oreocharis arfaki	73248650	50262215	847351646	0.0864	0.0593	0.1458	0.1637
73	Passeriformes	Vireonidae	Pteruthius melanotis	71660368	50385767	835310977	0.0858	0.0603	0.1461	0.1641
74	Passeriformes	Vireonidae	Vireo altiloquus	72753983	51092561	838937983	0.0867	0.0609	0.1476	0.166
75	Passeriformes	Vireonidae	Erpornis zantholeuca	70628883	49917466	818084858	0.0863	0.061	0.1474	0.1656
76	Passeriformes	Oriolidae	Oriolus oriolus	71871229	49220621	847012411	0.0849	0.0581	0.143	0.1602
77	Passeriformes	Pachycephalidae	Pachycephala philippinensis	70302113	48709637	845142039	0.0832	0.0576	0.1408	0.1574
78	Passeriformes	Falcunculidae	Falcunculus frontatus	71592641	49260298	849050500	0.0843	0.058	0.1423	0.1594
79	Passeriformes	Oreoicidae	Aleadryas rufinucha	71045325	48931951	847052759	0.0839	0.0578	0.1416	0.1585
80	Passeriformes	Rhipiduridae	Chaetorhynchus papuensis	71216836	49346269	839820976	0.0848	0.0588	0.1436	0.1609
81	Passeriformes	Rhipiduridae	Rhipidura dahli	73406271	51629952	838538416	0.0875	0.0616	0.1491	0.1679
82	Passeriformes	Dicruridae	Dicrurus megarhynchus	70773688	49062392	847828740	0.0835	0.0579	0.1413	0.1581
83	Passeriformes	Corcoracidae	Struthidea cinerea	71199710	49143569	848493738	0.0839	0.0579	0.1418	0.1587
84	Passeriformes	Corvidae	Aphelocoma coerulescens	71101973	49496847	845944395	0.0841	0.0585	0.1426	0.1596
85	Passeriformes	Corvidae	Corvus moneduloides	71049853	49455674	845423693	0.084	0.0585	0.1425	0.1596
86	Passeriformes	Corvidae	Corvus brachyrhynchos	70760566	49057759	843200293	0.0839	0.0582	0.1421	0.159
87	Passeriformes	Corvidae	Corvus cornix cornix	70298161	48621270	837654052	0.0839	0.058	0.142	0.1589
88	Passeriformes	Laniidae	Lanius ludovicianus	73663110	51986279	841297237	0.0876	0.0618	0.1494	0.1682
89	Passeriformes	Ifritidae	Ifrita kowaldi	71387093	49152319	847069500	0.0843	0.058	0.1423	0.1593
90	Passeriformes	Paradisaeidae	Paradisaea raggiana	70648171	48368102	847944781	0.0833	0.057	0.1404	0.1569
91	Passeriformes	Monarchidae	Myiagra hebetior	71928146	50296604	844410550	0.0852	0.0596	0.1447	0.1623
92	Passeriformes	Machaerirhynchidae	Machaerirhynchus nigripectus	72023985	50056386	847026677	0.085	0.0591	0.1441	0.1616
93	Passeriformes	Rhagologidae	Rhagologus leucostigma	71346806	48678439	850069834	0.0839	0.0573	0.1412	0.1579
94	Passeriformes	Malaconotidae	Dryoscopus gambensis	67958606	46981024	806417827	0.0843	0.0583	0.1425	0.1596
95	Passeriformes	Platysteiridae	Dyaphorophyia castanea	72448030	49958782	843267900	0.0859	0.0592	0.1452	0.1629
96	Passeriformes	Vangidae	Mystacornis crossleyi	70580026	49009328	821675735	0.0859	0.0596	0.1455	0.1634
97	Passeriformes	Artamidae	Gymnorhina tibicen	71304238	48798874	849202122	0.084	0.0575	0.1414	0.1582
98	Passeriformes	Campephagidae	Edolisoma coerulescens	70797797	48920767	849552967	0.0833	0.0576	0.1409	0.1576
99	Passeriformes	Cnemophilidae	Cnemophilus loriae	71746229	48979746	848164212	0.0846	0.0577	0.1423	0.1594
100	Passeriformes	Notiomystidae	Notiomystis cincta	72884397	51243271	834779853	0.0873	0.0614	0.1487	0.1673
101	Passeriformes	Callaeidae	Callaeas wilsoni	72292216	49934619	848675827	0.0852	0.0588	0.144	0.1615
102	Passeriformes	Remizidae	Anthoscopus minutus	72360875	51378367	800806060	0.0904	0.0642	0.1545	0.1748
103	Passeriformes	Paridae	Poecile atricapillus	73370035	52085935	825606481	0.0889	0.0631	0.152	0.1715
104	Passeriformes	Paridae	Pseudopodoces humilis	73751781	52256627	828729740	0.089	0.0631	0.1521	0.1716
105	Passeriformes	Paridae	Parus major	73620641	52450283	825013318	0.0892	0.0636	0.1528	0.1726
106	Passeriformes	Panuridae	Panurus biarmicus	60454843	43015456	694238547	0.0871	0.062	0.149	0.1677
107	Passeriformes	Alaudidae	Alaudala cheleensis	73315042	52745924	818108841	0.0896	0.0645	0.1541	0.1742
108	Passeriformes	Macrosphenidae	Sylvietta virens	72267339	51215956	820990955	0.088	0.0624	0.1504	0.1695
109	Passeriformes	Cisticolidae	Cisticola juncidis	74464576	53159462	818556541	0.091	0.0649	0.1559	0.1766
110	Passeriformes	Acrocephalidae	Hippolais icterina	73338001	51533319	827171667	0.0887	0.0623	0.151	0.1702
111	Passeriformes	Acrocephalidae	Acrocephalus arundinaceus	72564064	51222514	825996480	0.0879	0.062	0.1499	0.1688
112	Passeriformes	Bernieridae	Oxylabes madagascariensis	64450520	45040734	754896161	0.0854	0.0597	0.145	0.1627
113	Passeriformes	Donacobiidae	Donacobius atricapilla	74431050	52519477	826987474	0.09	0.0635	0.1535	0.1735
114	Passeriformes	Locustellidae	Locustella ochotensis	73488160	51903836	821584627	0.0894	0.0632	0.1526	0.1724
115	Passeriformes	Hirundinidae	Hirundo rustica	74863479	52696644	823537208	0.0909	0.064	0.1549	0.1753
116	Passeriformes	Phylloscopidae	Phylloscopus trochilus	73255416	52057351	823880188	0.0889	0.0632	0.1521	0.1717
117	Passeriformes	Phylloscopidae	Rhadina sibilatrix	73816335	51630105	826497273	0.0893	0.0625	0.1518	0.1713
118	Passeriformes	Scotocercidae	Hylia prasina	73112588	51721457	825551969	0.0886	0.0627	0.1512	0.1705
119	Passeriformes	Aegithalidae	Aegithalos caudatus	72037211	51545414	811013558	0.0888	0.0636	0.1524	0.172
120	Passeriformes	Scotocercidae	Cettia cetti	73473779	52402640	824956344	0.0891	0.0635	0.1526	0.1723
121	Passeriformes	Scotocercidae	Horornis vulcanius	69525350	49270771	792379277	0.0877	0.0622	0.1499	0.1689
122	Passeriformes	Scotocercidae	Erythrocercus mccallii	72442239	51026302	819629728	0.0884	0.0623	0.1506	0.1698
123	Passeriformes	Sylviidae	Sinosuthora webbiana	73114766	51632676	827036186	0.0884	0.0624	0.1508	0.1701
124	Passeriformes	Sylviidae	Sylvia borin	74612780	52677674	823882078	0.0906	0.0639	0.1545	0.1748
125	Passeriformes	Sylviidae	Sylvia atricapilla	73452939	52121817	808866806	0.0908	0.0644	0.1552	0.1757
126	Passeriformes	Timaliidae	Pomatorhinus ruficollis	71951512	50170719	817853944	0.088	0.0613	0.1493	0.1682
127	Passeriformes	Pellorneidae	Illadopsis cleaveri	72736092	51068096	825991747	0.0881	0.0618	0.1499	0.1689
128	Passeriformes	Leiothrichidae	Leiothrix lutea	71094473	49681872	806105228	0.0882	0.0616	0.1498	0.1688
129	Passeriformes	Zosteropidae	Zosterops hypoxanthus	73454701	51749749	821087218	0.0895	0.063	0.1525	0.1722
130	Passeriformes	Zosteropidae	Zosterops lateralis	72587820	51012436	814120746	0.0892	0.0627	0.1518	0.1713
131	Passeriformes	Zosteropidae	Sterrhoptilus dennistouni	73566320	51840992	821913397	0.0895	0.0631	0.1526	0.1723
132	Passeriformes	Pycnonotidae	Pycnonotus jocosus	73197811	51391181	819288108	0.0893	0.0627	0.1521	0.1717
133	Passeriformes	Pycnonotidae	Brachypodius atriceps	67550566	47107472	751789508	0.0899	0.0627	0.1525	0.1723
134	Passeriformes	Nicatoridae	Nicator chloris	72657126	51558475	828199705	0.0877	0.0623	0.15	0.169
135	Passeriformes	Sittidae	Tichodroma muraria	64176615	44186213	745172132	0.0861	0.0593	0.1454	0.1632
136	Passeriformes	Troglodytidae	Thryothorus ludovicianus	74712387	52772774	823005257	0.0908	0.0641	0.1549	0.1753
137	Passeriformes	Polioptilidae	Polioptila caerulea	74236432	52813526	829261884	0.0895	0.0637	0.1532	0.1731
138	Passeriformes	Certhiidae	Certhia familiaris	73410429	52333401	821763433	0.0893	0.0637	0.153	0.1728
139	Passeriformes	Certhiidae	Certhia brachydactyla	74380867	53075460	829678076	0.0897	0.064	0.1536	0.1736
140	Passeriformes	Sittidae	Sitta europaea	73568306	52771504	820213957	0.0897	0.0643	0.154	0.1741
141	Passeriformes	Timaliidae	Elachura formosa	75497243	54973282	803913040	0.0939	0.0684	0.1623	0.1848
142	Passeriformes	Cinclidae	Cinclus mexicanus	73698439	52561287	813847918	0.0906	0.0646	0.1551	0.1756
143	Passeriformes	Buphagidae	Buphagus erythrorhynchus	68184807	47884330	789951078	0.0863	0.0606	0.1469	0.1651
144	Passeriformes	Mimidae	Toxostoma redivivum	73029445	51696285	825081001	0.0885	0.0627	0.1512	0.1705
145	Passeriformes	Sturnidae	Leucopsar rothschildi	73139307	51829279	824913712	0.0887	0.0628	0.1515	0.1709
146	Passeriformes	Sturnidae	Sturnus vulgaris	72924790	51838080	824861268	0.0884	0.0628	0.1513	0.1706
147	Passeriformes	Sturnidae	Rhabdornis inornatus	73216039	51398196	830488983	0.0882	0.0619	0.15	0.1691
148	Passeriformes	Turdidae	Catharus fuscescens	73752063	52600491	819495396	0.09	0.0642	0.1542	0.1743
149	Passeriformes	Muscicapidae	Ficedula albicollis	73403117	51948680	818628652	0.0897	0.0635	0.1531	0.173
150	Passeriformes	Muscicapidae	Saxicola maurus	71970218	51229070	808748514	0.089	0.0633	0.1523	0.172
151	Passeriformes	Muscicapidae	Oenanthe oenanthe	72295817	51599053	809690539	0.0893	0.0637	0.153	0.1728
152	Passeriformes	Muscicapidae	Erithacus rubecula	72888246	52198865	805964036	0.0904	0.0648	0.1552	0.1756
153	Passeriformes	Muscicapidae	Copsychus sechellarum	72515793	51456800	812451474	0.0893	0.0633	0.1526	0.1723
154	Passeriformes	Muscicapidae	Cercotrichas coryphaeus	72313589	50947957	811906745	0.0891	0.0628	0.1518	0.1713
155	Passeriformes	Regulidae	Regulus satrapa	75309046	54319189	816779048	0.0922	0.0665	0.1587	0.1801
156	Passeriformes	Ptiliogonatidae	Phainopepla nitens	73900297	52090456	832320210	0.0888	0.0626	0.1514	0.1708
157	Passeriformes	Bombycillidae	Bombycilla garrulus	74291327	52728212	824199499	0.0901	0.064	0.1541	0.1743
158	Passeriformes	Promeropidae	Promerops cafer	71874003	50802940	838107288	0.0858	0.0606	0.1464	0.1644
159	Passeriformes	Dicaeidae	Dicaeum eximium	71678796	50897836	820343873	0.0874	0.062	0.1494	0.1682
160	Passeriformes	Nectariniidae	Leptocoma aspasia	71879244	50457583	831968690	0.0864	0.0606	0.147	0.1652
161	Passeriformes	Irenidae	Chloropsis cyanopogon	67223376	47520370	781655022	0.086	0.0608	0.1468	0.1649
162	Passeriformes	Irenidae	Chloropsis hardwickii	71255100	51296022	816458946	0.0873	0.0628	0.1501	0.1691
163	Passeriformes	Peucedramidae	Peucedramus taeniatus	72488858	51508003	830797273	0.0873	0.062	0.1493	0.168
164	Passeriformes	Urocynchramidae	Urocynchramus pylzowi	72520313	51663181	831281633	0.0872	0.0621	0.1494	0.1682
165	Passeriformes	Ploceidae	Ploceus nigricollis	71738353	50482515	832866452	0.0861	0.0606	0.1467	0.1649
166	Passeriformes	Viduidae	Vidua chalybeata	72434391	51461143	826973309	0.0876	0.0622	0.1498	0.1687
167	Passeriformes	Viduidae	Vidua macroura	70782686	50172874	812986651	0.0871	0.0617	0.1488	0.1674
168	Passeriformes	Estrildidae	Lonchura striata	73744723	53080425	818435845	0.0901	0.0649	0.155	0.1753
169	Passeriformes	Estrildidae	Taeniopygia guttata	72659942	52305864	812076814	0.0895	0.0644	0.1539	0.1739
170	Passeriformes	Prunellidae	Prunella fulvescens	69393080	49314763	801831017	0.0865	0.0615	0.148	0.1665
171	Passeriformes	Prunellidae	Prunella himalayana	71194171	50603076	822185722	0.0866	0.0615	0.1481	0.1666
172	Passeriformes	Passeridae	Passer domesticus	72999516	52336042	820395651	0.089	0.0638	0.1528	0.1725
173	Passeriformes	Passeridae	Hypocryptadius cinnamomeus	63111251	44437824	741831987	0.0851	0.0599	0.145	0.1626
174	Passeriformes	Motacillidae	Motacilla alba	73551888	52539852	827373390	0.0889	0.0635	0.1524	0.172
175	Passeriformes	Fringillidae	Hemignathus wilsoni	73436030	52758087	824090158	0.0891	0.064	0.1531	0.1729
176	Passeriformes	Fringillidae	Chlorodrepanis virens	73390211	52702537	822940225	0.0892	0.064	0.1532	0.1731
177	Passeriformes	Fringillidae	Serinus canaria	73695686	53436799	820911814	0.0898	0.0651	0.1549	0.1752
178	Passeriformes	Fringillidae	Loxia curvirostra	73684920	53432370	821534216	0.0897	0.065	0.1547	0.175
179	Passeriformes	Fringillidae	Loxia leucoptera	73588531	53321890	821151862	0.0896	0.0649	0.1546	0.1747
180	Passeriformes	Rhodinocichlidae	Rhodinocichla rosea	71850292	51228099	815773202	0.0881	0.0628	0.1509	0.1701
181	Passeriformes	Plectrophenacidae	Calcarius ornatus	71971531	51643528	811655076	0.0887	0.0636	0.1523	0.1719
182	Passeriformes	Emberizidae	Emberiza fucata	71302933	51287007	802636246	0.0888	0.0639	0.1527	0.1724
183	Passeriformes	Thraupidae	Nesospiza acunhae	73042485	52486169	821124288	0.089	0.0639	0.1529	0.1726
184	Passeriformes	Thraupidae	Geospiza fortis	72422834	51638077	818058429	0.0885	0.0631	0.1517	0.1711
185	Passeriformes	Thraupidae	Sporophila hypoxantha	65679129	47718918	747045057	0.0879	0.0639	0.1518	0.1712
186	Passeriformes	Cardinalidae	Pheucticus melanocephalus	71766630	51164378	810571925	0.0885	0.0631	0.1517	0.1711
187	Passeriformes	Cardinalidae	Cardinalis cardinalis	73607884	52614313	821752599	0.0896	0.064	0.1536	0.1736
188	Passeriformes	Cardinalidae	Passerina amoena	71314999	51244102	807541005	0.0883	0.0635	0.1518	0.1712
189	Passeriformes	Icteridae	Quiscalus mexicanus	72713670	52203078	822494288	0.0884	0.0635	0.1519	0.1713
190	Passeriformes	Icteridae	Molothrus ater	72734509	52314303	823378302	0.0883	0.0635	0.1519	0.1713
191	Passeriformes	Icteridae	Agelaius phoeniceus	72138727	51862963	818911344	0.0881	0.0633	0.1514	0.1708
192	Passeriformes	Parulidae	Setophaga coronata	72362092	52674111	811759418	0.0891	0.0649	0.154	0.1741
193	Passeriformes	Parulidae	Setophaga kirtlandii	74277494	53210039	819984028	0.0906	0.0649	0.1555	0.176
194	Passeriformes	Emberizidae	Zonotrichia albicollis	72574300	52233264	807643370	0.0899	0.0647	0.1545	0.1747
195	Passeriformes	Emberizidae	Junco hyemalis	67822000	48896271	754161615	0.0899	0.0648	0.1548	0.175
196	Passeriformes	Emberizidae	Melospiza melodia	73433744	52936752	817226561	0.0899	0.0648	0.1546	0.1749
197	Passeriformes	Passerellidae	Spizella passerina	66332922	47660518	757215639	0.0876	0.0629	0.1505	0.1696
198	Passeriformes	Irenidae	Irena cyanogastra	73927481	51564274	831259613	0.0889	0.062	0.151	0.1703
199	Passeriformes	Eupetidae	Picathartes gymnocephalus	70501163	49674793	820179968	0.086	0.0606	0.1465	0.1646
200	Passeriformes	Eupetidae	Chaetops frenatus	72002025	51108583	824605140	0.0873	0.062	0.1493	0.1681
201	Passeriformes	Petroicidae	Drymodes brunneopygia	71956161	50428583	829801452	0.0867	0.0608	0.1475	0.1658
202	Passeriformes	Melanocharitidae	Melanocharis versteri	71687895	48998232	844930512	0.0848	0.058	0.1428	0.16
203	Passeriformes	Cotingidae	Cephalopterus ornatus	69965780	47327709	855977176	0.0817	0.0553	0.137	0.1527
204	Passeriformes	Tityridae	Pachyramphus minor	69985925	47951156	845892863	0.0827	0.0567	0.1394	0.1557
205	Passeriformes	Onychorhynchidae	Onychorhynchus coronatus	70419844	47859483	847134982	0.0831	0.0565	0.1396	0.156
206	Passeriformes	Oxyruncidae	Oxyruncus cristatus	70266458	47710612	850473658	0.0826	0.0561	0.1387	0.1548
207	Passeriformes	Pipritidae	Piprites chloris	70579855	48353469	843510530	0.0837	0.0573	0.141	0.1577
208	Passeriformes	Platyrinchidae	Neopipo cinnamomea	66071133	45259749	818479933	0.0807	0.0553	0.136	0.1514
209	Passeriformes	Tachurididae	Tachuris rubrigastra	70094790	48572967	841911783	0.0833	0.0577	0.141	0.1576
210	Passeriformes	Tyrannidae	Tyrannus savana	69909190	47557204	840526090	0.0832	0.0566	0.1398	0.1561
211	Passeriformes	Pipromorphidae	Mionectes macconnelli	71949630	48186065	834995251	0.0862	0.0577	0.1439	0.1614
212	Passeriformes	Pipridae	Lepidothrix coronata	69052675	46314754	852866905	0.081	0.0543	0.1353	0.1506
213	Passeriformes	Pipridae	Manacus manacus	68824878	46004749	847335447	0.0812	0.0543	0.1355	0.1509
214	Passeriformes	Thamnophilidae	Rhegmatorhina hoffmannsi	66255575	46273375	772399036	0.0858	0.0599	0.1457	0.1635
215	Passeriformes	Thamnophilidae	Sakesphorus luctuosus	71428999	50043825	836407582	0.0854	0.0598	0.1452	0.163
216	Passeriformes	Grallariidae	Grallaria varia	72335907	49784858	844017226	0.0857	0.059	0.1447	0.1623
217	Passeriformes	Rhinocryptidae	Scytalopus superciliaris	71056258	48404635	846467939	0.0839	0.0572	0.1411	0.1579
218	Passeriformes	Formicariidae	Formicarius rufipectus	73656823	51284960	836158197	0.0881	0.0613	0.1494	0.1683
219	Passeriformes	Scleruridae	Sclerurus mexicanus	70469533	47800427	840537516	0.0838	0.0569	0.1407	0.1573
220	Passeriformes	Furnariidae	Furnarius figulus	68553856	47504838	816925736	0.0839	0.0582	0.1421	0.159
221	Passeriformes	Dendrocolaptidae	Campylorhamphus procurvoides	70704556	48896155	836647341	0.0845	0.0584	0.143	0.1601
222	Passeriformes	Furnariidae	Xiphorhynchus elegans	69088232	47763965	824739009	0.0838	0.0579	0.1417	0.1585
223	Passeriformes	Eurylaimidae	Serilophus lunatus	72509247	49821626	833645986	0.087	0.0598	0.1467	0.1649
224	Passeriformes	Philepittidae	Neodrepanis coruscans	60642312	41928547	726486502	0.0835	0.0577	0.1412	0.1579
225	Passeriformes	Pittidae	Pitta sordida	69635067	49088955	793562587	0.0878	0.0619	0.1496	0.1685
226	Passeriformes	Sapayoidae	Sapayoa aenigma	67433026	45318635	789785144	0.0854	0.0574	0.1428	0.16
227	Passeriformes	Calyptomenidae	Calyptomena viridis	67425899	45909959	815728863	0.0827	0.0563	0.1389	0.1551
228	Passeriformes	Calyptomenidae	Smithornis capensis	71024544	48744082	832762389	0.0853	0.0585	0.1438	0.1612
229	Pelecaniformes	Fregatidae	Fregata magnificens	52060589	31884536	915423170	0.0569	0.0348	0.0917	0.0985
230	Pelecaniformes	Sulidae	Sula dactylatra	56169250	34841921	894998346	0.0628	0.0389	0.1017	0.1101
231	Pelecaniformes	Anhingidae	Anhinga rufa	49319805	30666413	800535892	0.0616	0.0383	0.0999	0.108
232	Pelecaniformes	Anhingidae	Anhinga anhinga	57777344	36193921	914401759	0.0632	0.0396	0.1028	0.1114
233	Pelecaniformes	Phalacrocoracidae	Urile pelagicus	62516459	39535928	926354269	0.0675	0.0427	0.1102	0.1201
234	Pelecaniformes	Phalacrocoracidae	Phalacrocorax carbo	61596012	38885482	916923079	0.0672	0.0424	0.1096	0.1194
235	Pelecaniformes	Phalacrocoracidae	Nannopterum harrisi	62622636	39563391	925994569	0.0676	0.0427	0.1104	0.1203
236	Pelecaniformes	Phalacrocoracidae	Nannopterum auritus	62629049	39507546	926267359	0.0676	0.0427	0.1103	0.1202
237	Pelecaniformes	Phalacrocoracidae	Nannopterum brasilianus	62536647	39445175	925595600	0.0676	0.0426	0.1102	0.1201
238	Pelecaniformes	Ardeidae	Egretta garzetta	61035256	37652495	918877422	0.0664	0.041	0.1074	0.1169
239	Pelecaniformes	Ardeidae	Cochlearius cochlearius	59375766	36593233	925960924	0.0641	0.0395	0.1036	0.1124
240	Pelecaniformes	Scopidae	Scopus umbretta	56424431	34959984	886302247	0.0637	0.0394	0.1031	0.1118
241	Pelecaniformes	Pelecanidae	Pelecanus crispus	55304902	34132081	923361054	0.0599	0.037	0.0969	0.1045
242	Pelecaniformes	Balaenicipitidae	Balaeniceps rex	48224266	29456964	850760133	0.0567	0.0346	0.0913	0.098
243	Pelecaniformes	Threskiornithidae	Nipponia nippon	55099124	33936728	935091604	0.0589	0.0363	0.0952	0.1025
244	Pelecaniformes	Threskiornithidae	Mesembrinibis cayennensis	54376638	33668409	935711428	0.0581	0.036	0.0941	0.1012
245	Pelecaniformes	Ciconiidae	Ciconia maguari	52340157	32769695	939261032	0.0557	0.0349	0.0906	0.0972
246	Sphenisciformes	Spheniscidae	Aptenodytes forsteri	51380615	31379763	936998541	0.0548	0.0335	0.0883	0.0946
247	Sphenisciformes	Spheniscidae	Aptenodytes patagonicus	51242237	31161690	934031357	0.0549	0.0334	0.0882	0.0945
248	Sphenisciformes	Spheniscidae	Eudyptes chrysocome	52592546	31820583	936023255	0.0562	0.034	0.0902	0.0967
249	Sphenisciformes	Spheniscidae	Eudyptes filholi	52638130	31856751	936562282	0.0562	0.034	0.0902	0.0968
250	Sphenisciformes	Spheniscidae	Eudyptes chrysolophus chrysolophus	52532008	31770680	935273104	0.0562	0.034	0.0901	0.0967
251	Sphenisciformes	Spheniscidae	Eudyptes moseleyi	52810180	31977129	938698113	0.0563	0.0341	0.0903	0.0969
252	Sphenisciformes	Spheniscidae	Eudyptes pachyrhynchus	52831749	31977980	938691086	0.0563	0.0341	0.0903	0.0969
253	Sphenisciformes	Spheniscidae	Eudyptes robustus	52772478	31937316	937896226	0.0563	0.0341	0.0903	0.0969
254	Sphenisciformes	Spheniscidae	Eudyptes chrysolophus schlegeli	52773328	31965225	938496973	0.0562	0.0341	0.0903	0.0969
255	Sphenisciformes	Spheniscidae	Eudyptes sclateri	52531761	31777189	935606739	0.0561	0.034	0.0901	0.0967
256	Sphenisciformes	Spheniscidae	Eudyptula minor Banks Peninsula	52939474	32059218	932901919	0.0567	0.0344	0.0911	0.0978
257	Sphenisciformes	Spheniscidae	Eudyptula minor	52989514	32092768	933682578	0.0568	0.0344	0.0911	0.0978
258	Sphenisciformes	Spheniscidae	Eudyptula novaehollandiae	53156500	32219391	935877741	0.0568	0.0344	0.0912	0.0979
259	Sphenisciformes	Spheniscidae	Megadyptes antipodes antipodes	52662958	31885159	935786802	0.0563	0.0341	0.0904	0.0969
260	Sphenisciformes	Spheniscidae	Pygoscelis adeliae	52170434	31764665	932677960	0.0559	0.0341	0.09	0.0965
261	Sphenisciformes	Spheniscidae	Pygoscelis antarctica	52429090	31858525	933528478	0.0562	0.0341	0.0903	0.0969
262	Sphenisciformes	Spheniscidae	Pygoscelis papua Kerguelen	52161084	31710831	928279546	0.0562	0.0342	0.0904	0.0969
263	Sphenisciformes	Spheniscidae	Pygoscelis papua Falklands/Malvinas	52192166	31730415	928704130	0.0562	0.0342	0.0904	0.0969
264	Sphenisciformes	Spheniscidae	Pygoscelis papua South Georgia	52170069	31723775	928321791	0.0562	0.0342	0.0904	0.0969
265	Sphenisciformes	Spheniscidae	Pygoscelis papua West Antarctic Peninsula	52164482	31710097	928387959	0.0562	0.0342	0.0903	0.0969
266	Sphenisciformes	Spheniscidae	Spheniscus demersus	52402203	31763947	934350576	0.0561	0.034	0.0901	0.0966
267	Sphenisciformes	Spheniscidae	Spheniscus humboldti	52767386	32143667	938393026	0.0562	0.0343	0.0905	0.0971
268	Sphenisciformes	Spheniscidae	Spheniscus magellanicus	52701060	31972400	938697162	0.0561	0.0341	0.0902	0.0968
269	Sphenisciformes	Spheniscidae	Spheniscus mendiculus	52341776	31726821	932986183	0.0561	0.034	0.0901	0.0966
270	Procellariiformes	Diomedeidae	Thalassarche chlororhynchos	47429300	28869519	897067741	0.0529	0.0322	0.0851	0.0908
271	Procellariiformes	Oceanitidae	Oceanites oceanicus	54166622	33089253	918081274	0.059	0.036	0.095	0.1023
272	Procellariiformes	Oceanitidae	Fregetta grallaria	51711846	31494565	891922317	0.058	0.0353	0.0933	0.1003
273	Procellariiformes	Procellariidae	Fulmarus glacialis	52324307	31813567	928156939	0.0564	0.0343	0.0907	0.0973
274	Procellariiformes	Procellariidae	Pelecanoides urinatrix	54439213	33637559	929188289	0.0586	0.0362	0.0948	0.102
275	Procellariiformes	Procellariidae	Calonectris borealis	52747414	32319156	933104373	0.0565	0.0346	0.0912	0.0979
276	Procellariiformes	Hydrobatidae	Hydrobates tethys	53146083	32674342	934027988	0.0569	0.035	0.0919	0.0987
277	Charadriiformes	Charadriidae	Charadrius vociferus	60624848	38578155	924823116	0.0656	0.0417	0.1073	0.1166
278	Charadriiformes	Charadriidae	Charadrius alexandrinus	59325895	37497168	930858850	0.0637	0.0403	0.104	0.1128
279	Charadriiformes	Haematopodidae	Ibidorhyncha struthersii	60567191	38208061	927899284	0.0653	0.0412	0.1065	0.1157
280	Charadriiformes	Recurvirostridae	Himantopus himantopus	58970809	37307691	930651808	0.0634	0.0401	0.1035	0.1121
281	Charadriiformes	Burhinidae	Burhinus bistriatus	59060911	36645901	932862406	0.0633	0.0393	0.1026	0.1112
282	Charadriiformes	Chionidae	Pluvianellus socialis	65242229	41278503	920884947	0.0708	0.0448	0.1157	0.1267
283	Charadriiformes	Chionidae	Chionis minor	64824122	40898870	922990919	0.0702	0.0443	0.1145	0.1253
284	Charadriiformes	Pedionomidae	Pedionomus torquatus	70454531	45629775	879881594	0.0801	0.0519	0.1319	0.1465
285	Charadriiformes	Thinocoridae	Thinocorus orbignyianus	69481879	44128126	873777187	0.0795	0.0505	0.13	0.1442
286	Charadriiformes	Jacanidae	Jacana jacana	67156966	44622493	845825061	0.0794	0.0528	0.1322	0.1467
287	Charadriiformes	Rostratulidae	Nycticryphes semicollaris	67917624	44701488	884746953	0.0768	0.0505	0.1273	0.1407
288	Charadriiformes	Rostratulidae	Rostratula benghalensis	68524359	45995715	873610571	0.0784	0.0527	0.1311	0.1454
289	Charadriiformes	Scolopacidae	Limosa lapponica	52710711	33327108	808361793	0.0652	0.0412	0.1064	0.1157
290	Charadriiformes	Scolopacidae	Calidris pugnax	63799022	41441536	896165527	0.0712	0.0462	0.1174	0.1288
291	Charadriiformes	Scolopacidae	Arenaria interpres	63726621	40737467	900834061	0.0707	0.0452	0.116	0.127
292	Charadriiformes	Turnicidae	Turnix velox	69901292	49674563	773744822	0.0903	0.0642	0.1545	0.1748
293	Charadriiformes	Dromadidae	Dromas ardeola	59341157	37767451	919342242	0.0645	0.0411	0.1056	0.1147
294	Charadriiformes	Glareolidae	Rhinoptilus africanus	63781940	41415537	910833711	0.07	0.0455	0.1155	0.1264
295	Charadriiformes	Glareolidae	Glareola pratincola	63553258	40874371	907432555	0.07	0.045	0.1151	0.126
296	Charadriiformes	Laridae	Rynchops niger	62203799	40086168	918636815	0.0677	0.0436	0.1114	0.1215
297	Charadriiformes	Laridae	Phaetusa simplex	58601876	37294090	888280472	0.066	0.042	0.108	0.1175
298	Charadriiformes	Laridae	Chroicocephalus maculipennis	59273006	37571380	896876101	0.0661	0.0419	0.108	0.1175
299	Charadriiformes	Laridae	Larus smithsonianus	61084980	38730096	922073626	0.0662	0.042	0.1083	0.1178
300	Charadriiformes	Laridae	Rissa tridactyla	61115120	38735571	923225590	0.0662	0.042	0.1082	0.1177
301	Charadriiformes	Stercorariidae	Stercorarius parasiticus	60306370	38119596	922840299	0.0653	0.0413	0.1067	0.1159
302	Charadriiformes	Alcidae	Cepphus grylle	61526271	38953215	921438275	0.0668	0.0423	0.109	0.1188
303	Charadriiformes	Alcidae	Alca torda	60946972	38389282	921460366	0.0661	0.0417	0.1078	0.1173
304	Charadriiformes	Alcidae	Uria lomvia	60988130	38328716	920343391	0.0663	0.0416	0.1079	0.1174
305	Charadriiformes	Alcidae	Uria aalge	60983193	38328998	920686550	0.0662	0.0416	0.1079	0.1174
306	Gruiformes	Psophiidae	Psophia crepitans	66049697	41237361	913440860	0.0723	0.0451	0.1175	0.1289
307	Gruiformes	Gruidae	Grus americana	57726446	35926739	918117837	0.0629	0.0391	0.102	0.1105
308	Gruiformes	Gruidae	Balearica regulorum	58252922	36512353	918410361	0.0634	0.0398	0.1032	0.1118
309	Gruiformes	Aramidae	Aramus guarauna	60259393	38279676	921903169	0.0654	0.0415	0.1069	0.1162
310	Gruiformes	Heliornithidae	Heliornis fulica	73424354	50263899	865285168	0.0849	0.0581	0.1429	0.1601
311	Gruiformes	Rallidae	Zapornia atra	71704011	47657310	878355527	0.0816	0.0543	0.1359	0.1514
312	Gruiformes	Rallidae	Atlantisia rogersi	73284898	49072051	883525387	0.0829	0.0555	0.1385	0.1546
313	Anseriformes	Anhimidae	Chauna torquata	63439535	37695511	924930348	0.0686	0.0408	0.1093	0.1192
314	Anseriformes	Anatidae	Anser cygnoides	69936941	43530191	904760755	0.0773	0.0481	0.1254	0.1386
315	Anseriformes	Anatidae	Cairina moschata	72473633	46180992	891409849	0.0813	0.0518	0.1331	0.148
316	Anseriformes	Anatidae	Asarcornis scutulata	72490954	46204410	893327306	0.0811	0.0517	0.1329	0.1477
317	Anseriformes	Anatidae	Anas zonorhyncha	72559294	46283801	893495210	0.0812	0.0518	0.133	0.1479
318	Anseriformes	Anatidae	Anas platyrhynchos	72568181	46287147	893582827	0.0812	0.0518	0.133	0.1479
319	Anseriformes	Anseranatidae	Anseranas semipalmata	62696289	37468223	931681731	0.0673	0.0402	0.1075	0.117
320	Galliformes	Megapodiidae	Alectura lathami	78295875	48842719	885582526	0.0884	0.0552	0.1436	0.1612
321	Galliformes	Cracidae	Penelope pileata	81883222	49965174	884973865	0.0925	0.0565	0.149	0.1682
322	Galliformes	Numididae	Numida meleagris	90800982	57814948	874446147	0.1038	0.0661	0.17	0.1954
323	Galliformes	Odontophoridae	Odontophorus gujanensis	94500925	61181898	848351587	0.1114	0.0721	0.1835	0.2137
324	Galliformes	Odontophoridae	Callipepla squamata	93993765	61124704	838967813	0.112	0.0729	0.1849	0.2155
325	Galliformes	Odontophoridae	Colinus virginianus	93975542	61222257	837505214	0.1122	0.0731	0.1853	0.2161
326	Galliformes	Phasianidae	Gallus gallus	99173071	63455656	824616100	0.1203	0.077	0.1972	0.2328
327	Galliformes	Phasianidae	Coturnix japonica	92076880	60347639	808928192	0.1138	0.0746	0.1884	0.2203
328	Galliformes	Phasianidae	Phasianus colchicus	96674430	61928416	853796731	0.1132	0.0725	0.1858	0.2168
329	Galliformes	Phasianidae	Meleagris gallopavo	96635281	61607893	854812934	0.113	0.0721	0.1851	0.2159
330	Galliformes	Phasianidae	Tympanuchus cupido	98109607	62952347	849257224	0.1155	0.0741	0.1897	0.2222

## Sheet: Distances to MRCA 2
#P and K2P distances between birds and the most recent common ancestor of Neoaves
ID	Order	Family	Latin name	Transitions	Transversions	Effictive lengths	Transition frequency	Transversion frequency	P distances	K2P distances
1	Columbiformes	Columbidae	Columbina picui	45060573	25769632	895590854	0.050314	0.028774	0.079088	0.084105
2	Columbiformes	Columbidae	Patagioenas fasciata	47587151	26253535	922372178	0.051592	0.028463	0.080055	0.085231
3	Columbiformes	Columbidae	Columba livia	46940273	26312017	923100881	0.050851	0.028504	0.079355	0.084423
4	Columbiformes	Columbidae	Alopecoenas beccarii	45965231	24718231	932362070	0.0493	0.026511	0.075811	0.080449
5	Columbiformes	Columbidae	Caloenas nicobarica	40479160	21652803	874085860	0.04631	0.024772	0.071082	0.075141
6	Caprimulgiformes	Steatornithidae	Steatornis caripensis	41555115	20900022	973337955	0.042693	0.021473	0.064166	0.067479
7	Caprimulgiformes	Nyctibiidae	Nyctibius grandis	31867558	15861712	963440798	0.033077	0.016464	0.04954	0.051486
8	Caprimulgiformes	Nyctibiidae	Nyctibius bracteatus	32859664	16369411	943998117	0.034809	0.017341	0.05215	0.054311
9	Caprimulgiformes	Podargidae	Podargus strigoides	40045733	21094956	928105307	0.043148	0.022729	0.065877	0.06935
10	Caprimulgiformes	Aegothelidae	Aegotheles bennettii	43531320	22555793	923407143	0.047142	0.024427	0.071569	0.075707
11	Caprimulgiformes	Apodidae	Chaetura pelagica	49465187	31465150	891444221	0.055489	0.035297	0.090786	0.097375
12	Caprimulgiformes	Apodidae	Hemiprocne comata	44713327	27621074	926068727	0.048283	0.029826	0.078109	0.082938
13	Caprimulgiformes	Trochilidae	Oreotrochilus melanogaster	53020993	35408851	871072911	0.060869	0.04065	0.101518	0.109798
14	Caprimulgiformes	Trochilidae	Calypte anna	53609853	36159038	870372674	0.061594	0.041544	0.103138	0.111688
15	Caprimulgiformes	Caprimulgidae	Chordeiles acutipennis	40894907	22369172	940756472	0.04347	0.023778	0.067248	0.070852
16	Caprimulgiformes	Caprimulgidae	Antrostomus carolinensis	40048093	21308039	944301373	0.04241	0.022565	0.064975	0.068345
17	Caprimulgiformes	Caprimulgidae	Nyctiprogne leucopyga	36153307	19573134	892173802	0.040523	0.021939	0.062461	0.065558
18	Cuculiformes	Cuculidae	Crotophaga sulcirostris	48331439	26689968	902858185	0.053532	0.029562	0.083093	0.088689
19	Cuculiformes	Cuculidae	Geococcyx californianus	54354823	30724436	920152184	0.059072	0.033391	0.092462	0.099441
20	Cuculiformes	Cuculidae	Centropus bengalensis	56817737	35884464	859029681	0.066142	0.041773	0.107915	0.117426
21	Cuculiformes	Cuculidae	Centropus unirufus	56936742	35361500	881433078	0.064596	0.040118	0.104714	0.113659
22	Cuculiformes	Cuculidae	Ceuthmochares aereus	52341363	29175416	881621524	0.059369	0.033093	0.092462	0.099458
23	Cuculiformes	Cuculidae	Piaya cayana	56700054	32663032	887883784	0.06386	0.036788	0.100647	0.108972
24	Cuculiformes	Cuculidae	Cuculus canorus	54051277	30205548	916567475	0.058971	0.032955	0.091926	0.098834
25	Coraciiformes	Meropidae	Merops nubicus	50642645	29777788	897050039	0.056455	0.033195	0.08965	0.096147
26	Coraciiformes	Coraciidae	Eurystomus gularis	45512845	24740049	927262947	0.049083	0.026681	0.075764	0.080388
27	Coraciiformes	Brachypteraciidae	Brachypteracias leptosomus	44345953	23956511	877363421	0.050545	0.027305	0.07785	0.082749
28	Coraciiformes	Todidae	Todus mexicanus	42272942	23177914	775366232	0.05452	0.029893	0.084413	0.090203
29	Coraciiformes	Alcedinidae	Ceyx cyanopectus	45967340	31679684	774817617	0.059327	0.040887	0.100213	0.108231
30	Coraciiformes	Alcedinidae	Chloroceryle aenea	49022705	30696935	876263023	0.055945	0.035032	0.090977	0.097612
31	Coraciiformes	Alcedinidae	Halcyon senegalensis	46655848	27705864	913889998	0.051052	0.030316	0.081368	0.086661
32	Coraciiformes	Momotidae	Baryphthengus martii	50483603	27726749	909584291	0.055502	0.030483	0.085985	0.092002
33	Piciformes	Bucconidae	Bucco capensis	43628217	28364448	795051459	0.054875	0.035676	0.090551	0.097082
34	Piciformes	Galbulidae	Galbula dea	46827291	28815557	834139865	0.056138	0.034545	0.090684	0.097292
35	Piciformes	Picidae	Picoides pubescens	53442218	33881228	796935482	0.06706	0.042514	0.109574	0.119393
36	Piciformes	Indicatoridae	Indicator maculatus	53217181	32997070	816512454	0.065176	0.040412	0.105588	0.114695
37	Piciformes	Ramphastidae	Psilopogon haemacephalus	56666568	35624372	779337638	0.072711	0.045711	0.118422	0.130029
38	Piciformes	Ramphastidae	Eubucco bourcierii	58047318	35489986	792674096	0.07323	0.044772	0.118002	0.129574
39	Piciformes	Ramphastidae	Ramphastos sulfuratus	56577332	34201953	807510404	0.070064	0.042355	0.112419	0.12287
40	Piciformes	Ramphastidae	Semnornis frantzii	55550500	33805326	769013562	0.072236	0.043959	0.116195	0.1274
41	Piciformes	Ramphastidae	Tricholaema leucomelas	57399203	35418793	787100973	0.072925	0.044999	0.117924	0.129462
42	Accipitriformes	Cathartidae	Cathartes aura	23717501	10490745	983976715	0.024104	0.010662	0.034765	0.035725
43	Accipitriformes	Sagittariidae	Sagittarius serpentarius	32455067	15510543	965355388	0.03362	0.016067	0.049687	0.051657
44	Accipitriformes	Pandionidae	Pandion haliaetus	31347524	15605963	956913817	0.032759	0.016309	0.049068	0.050975
45	Accipitriformes	Accipitridae	Circaetus pectoralis	28115752	13608108	978848982	0.028723	0.013902	0.042625	0.044061
46	Accipitriformes	Accipitridae	Haliaeetus albicilla	30561326	14579057	983693549	0.031068	0.014821	0.045889	0.047562
47	Accipitriformes	Accipitridae	Haliaeetus leucocephalus	30508534	14533636	982743337	0.031044	0.014789	0.045833	0.047503
48	Accipitriformes	Accipitridae	Spizaetus tyrannus	28883081	13977419	983444884	0.029369	0.014213	0.043582	0.045084
49	Accipitriformes	Accipitridae	Aquila chrysaetos canadensis	28939490	13818996	987400139	0.029309	0.013995	0.043304	0.04479
50	Psittaciformes	Strigopidae	Nestor notabilis	46905840	26103195	914545378	0.051289	0.028542	0.079831	0.08497
51	Psittaciformes	Psittaculidae	Melopsittacus undulatus	51751976	29753725	898768983	0.057581	0.033105	0.090686	0.097367
52	Psittaciformes	Psittaculidae	Agapornis roseicollis	53156579	30476774	900846425	0.059007	0.033831	0.092839	0.099862
53	Psittaciformes	Psittacidae	Amazona guildingii	51785542	29173954	911827533	0.056793	0.031995	0.088788	0.095199
54	Psittaciformes	Cacatuidae	Probosciger aterrimus	44854139	25307110	890896472	0.050347	0.028406	0.078754	0.083737
55	Psittaciformes	Cacatuidae	Eolophus roseicapilla	43996290	24656873	881193070	0.049928	0.027981	0.077909	0.082787
56	Passeriformes	Acanthisittidae	Acanthisitta chloris	50974710	31712433	880777416	0.057875	0.036005	0.09388	0.100976
57	Passeriformes	Atrichornithidae	Atrichornis clamosus	53866671	33816101	900095116	0.059846	0.037569	0.097415	0.105077
58	Passeriformes	Menuridae	Menura novaehollandiae	49947974	30630374	903939701	0.055256	0.033885	0.089141	0.095519
59	Passeriformes	Ptilonorhynchidae	Ptilonorhynchus violaceus	52476555	32128296	894952077	0.058636	0.035899	0.094536	0.101755
60	Passeriformes	Climacteridae	Climacteris rufus	54956619	35584810	891248916	0.061662	0.039927	0.101589	0.109922
61	Passeriformes	Maluridae	Malurus elegans	58963989	38083102	857718792	0.068745	0.0444	0.113146	0.123628
62	Passeriformes	Dasyornithidae	Dasyornis broadbenti	56178327	35481837	879860059	0.063849	0.040327	0.104176	0.112999
63	Passeriformes	Acanthizidae	Origma solitaria	55850327	35603179	877105708	0.063676	0.040592	0.104267	0.113094
64	Passeriformes	Pardalotidae	Pardalotus punctatus	55725627	35528802	877137862	0.063531	0.040505	0.104037	0.112822
65	Passeriformes	Meliphagidae	Grantiella picta	55491610	36176101	872270530	0.063617	0.041473	0.105091	0.114035
66	Passeriformes	Pomatostomidae	Pomatostomus ruficeps	56469104	35564449	864194294	0.065343	0.041153	0.106496	0.115747
67	Passeriformes	Orthonychidae	Orthonyx spaldingii	55521557	34786373	884455133	0.062775	0.039331	0.102106	0.110572
68	Passeriformes	Cinclosomatidae	Ptilorrhoa leucosticta	53113562	32679411	878353638	0.060469	0.037205	0.097675	0.105404
69	Passeriformes	Mohouidae	Mohoua ochrocephala	54688462	33178302	885612216	0.061752	0.037464	0.099216	0.107224
70	Passeriformes	Neosittidae	Daphoenositta chrysoptera	54450089	35324374	882481119	0.061701	0.040028	0.10173	0.110084
71	Passeriformes	Eulacestomatidae	Eulacestoma nigropectus	54373376	33668358	887962698	0.061234	0.037916	0.09915	0.107121
72	Passeriformes	Paramythiidae	Oreocharis arfaki	56854551	35232131	885738557	0.064189	0.039777	0.103966	0.112779
73	Passeriformes	Vireonidae	Pteruthius melanotis	55627051	35762960	872630961	0.063746	0.040983	0.104729	0.113628
74	Passeriformes	Vireonidae	Vireo altiloquus	56932988	36473497	876449970	0.064959	0.041615	0.106574	0.115813
75	Passeriformes	Vireonidae	Erpornis zantholeuca	55364927	35835657	853821927	0.064844	0.041971	0.106815	0.116084
76	Passeriformes	Oriolidae	Oriolus oriolus	55211732	34087242	885398398	0.062358	0.038499	0.100857	0.109125
77	Passeriformes	Pachycephalidae	Pachycephala philippinensis	53447844	33594029	883218582	0.060515	0.038036	0.098551	0.106401
78	Passeriformes	Falcunculidae	Falcunculus frontatus	54850413	34061883	887682198	0.061791	0.038372	0.100162	0.108303
79	Passeriformes	Oreoicidae	Aleadryas rufinucha	54264069	33753708	885359087	0.06129	0.038124	0.099415	0.107425
80	Passeriformes	Rhipiduridae	Chaetorhynchus papuensis	54782091	34455191	877546965	0.062426	0.039263	0.101689	0.110078
81	Passeriformes	Rhipiduridae	Rhipidura dahli	57689366	37062832	875919135	0.065862	0.042313	0.108175	0.117708
82	Passeriformes	Dicruridae	Dicrurus megarhynchus	53889858	33871586	886234520	0.060808	0.03822	0.099027	0.106958
83	Passeriformes	Corcoracidae	Struthidea cinerea	54303928	33928407	886972610	0.061224	0.038252	0.099476	0.107491
84	Passeriformes	Corvidae	Aphelocoma coerulescens	54467984	34411571	884272670	0.061596	0.038915	0.100511	0.108689
85	Passeriformes	Corvidae	Corvus moneduloides	54398057	34367564	883738924	0.061554	0.038889	0.100443	0.108609
86	Passeriformes	Corvidae	Corvus brachyrhynchos	54111864	34008101	881000079	0.061421	0.038602	0.100023	0.108123
87	Passeriformes	Corvidae	Corvus cornix cornix	53677786	33624993	874874111	0.061355	0.038434	0.099789	0.107854
88	Passeriformes	Laniidae	Lanius ludovicianus	57973149	37364021	878969659	0.065956	0.042509	0.108465	0.118048
89	Passeriformes	Ifritidae	Ifrita kowaldi	54641935	33997521	885372112	0.061716	0.038399	0.100115	0.108245
90	Passeriformes	Paradisaeidae	Paradisaea raggiana	53673833	33097568	886329508	0.060557	0.037342	0.0979	0.105664
91	Passeriformes	Monarchidae	Myiagra hebetior	55555943	35390326	882445180	0.062957	0.040105	0.103062	0.111674
92	Passeriformes	Machaerirhynchidae	Machaerirhynchus nigripectus	55410379	35011402	885449274	0.062579	0.039541	0.10212	0.110577
93	Passeriformes	Rhagologidae	Rhagologus leucostigma	54407532	33361854	888786771	0.061216	0.037536	0.098752	0.106667
94	Passeriformes	Malaconotidae	Dryoscopus gambensis	52442312	32866666	841912576	0.062289	0.039038	0.101328	0.109658
95	Passeriformes	Platysteiridae	Dyaphorophyia castanea	56138941	35020722	881291072	0.063701	0.039738	0.103439	0.112148
96	Passeriformes	Vangidae	Mystacornis crossleyi	54848380	34630980	858187577	0.063912	0.040354	0.104266	0.113106
97	Passeriformes	Artamidae	Gymnorhina tibicen	54401434	33536526	887974015	0.061265	0.037767	0.099032	0.106988
98	Passeriformes	Campephagidae	Edolisoma coerulescens	53795355	33668406	888285260	0.060561	0.037903	0.098464	0.106305
99	Passeriformes	Cnemophilidae	Cnemophilus loriae	55011222	33783560	886767768	0.062036	0.038097	0.100133	0.108283
100	Passeriformes	Notiomystidae	Notiomystis cincta	57324082	36813091	871678169	0.065763	0.042232	0.107995	0.117496
101	Passeriformes	Callaeidae	Callaeas wilsoni	55725364	34830057	887355169	0.062799	0.039252	0.102051	0.110511
102	Passeriformes	Remizidae	Anthoscopus minutus	58507800	38018514	835149730	0.070057	0.045523	0.11558	0.126539
103	Passeriformes	Paridae	Poecile atricapillus	58479539	38039927	861632394	0.067871	0.044149	0.112019	0.122269
104	Passeriformes	Paridae	Pseudopodoces humilis	58805486	38143291	865005077	0.067983	0.044096	0.112079	0.122345
105	Passeriformes	Paridae	Parus major	58837801	38472234	860912644	0.068344	0.044688	0.113031	0.123471
106	Passeriformes	Panuridae	Panurus biarmicus	48173606	31514276	723013429	0.066629	0.043587	0.110216	0.120108
107	Passeriformes	Alaudidae	Alaudala cheleensis	58761910	39024165	853181694	0.068874	0.04574	0.114613	0.125341
108	Passeriformes	Macrosphenidae	Sylvietta virens	57166603	37153645	856783260	0.066722	0.043364	0.110086	0.119964
109	Passeriformes	Cisticolidae	Cisticola juncidis	60126604	39491221	853493801	0.070448	0.04627	0.116718	0.12789
110	Passeriformes	Acrocephalidae	Hippolais icterina	58299541	37357642	863192814	0.067539	0.043278	0.110818	0.120858
111	Passeriformes	Acrocephalidae	Acrocephalus arundinaceus	57417553	37037377	861987835	0.066611	0.042967	0.109578	0.11937
112	Passeriformes	Bernieridae	Oxylabes madagascariensis	50890806	32398395	785902803	0.064755	0.041224	0.105979	0.115119
113	Passeriformes	Donacobiidae	Donacobius atricapilla	59553628	38466914	862875244	0.069018	0.04458	0.113598	0.12417
114	Passeriformes	Locustellidae	Locustella ochotensis	58634310	37940794	857134224	0.068407	0.044265	0.112672	0.123058
115	Passeriformes	Hirundinidae	Hirundo rustica	60220771	38794236	859260958	0.070084	0.045148	0.115233	0.126137
116	Passeriformes	Phylloscopidae	Phylloscopus trochilus	58337458	38050681	859503534	0.067873	0.044271	0.112144	0.122413
117	Passeriformes	Phylloscopidae	Rhadina sibilatrix	58880994	37507385	862341646	0.06828	0.043495	0.111775	0.122011
118	Passeriformes	Scotocercidae	Hylia prasina	58096380	37638161	861306655	0.067451	0.043699	0.11115	0.121237
119	Passeriformes	Aegithalidae	Aegithalos caudatus	57581099	37936444	845527708	0.068101	0.044867	0.112968	0.123382
120	Passeriformes	Scotocercidae	Cettia cetti	58651305	38430747	860630381	0.068149	0.044654	0.112803	0.123194
121	Passeriformes	Scotocercidae	Horornis vulcanius	55329864	35953136	826034187	0.066983	0.043525	0.110508	0.120466
122	Passeriformes	Scotocercidae	Erythrocercus mccallii	57590900	37034032	854791886	0.067374	0.043325	0.110699	0.120711
123	Passeriformes	Sylviidae	Sinosuthora webbiana	57952520	37499293	862983696	0.067154	0.043453	0.110607	0.120591
124	Passeriformes	Sylviidae	Sylvia borin	60031069	38771167	859328306	0.069858	0.045118	0.114976	0.125824
125	Passeriformes	Sylviidae	Sylvia atricapilla	59191402	38511810	843623340	0.070163	0.04565	0.115814	0.126819
126	Passeriformes	Timaliidae	Pomatorhinus ruficollis	56907261	36121045	852736238	0.066735	0.042359	0.109094	0.118819
127	Passeriformes	Pellorneidae	Illadopsis cleaveri	57604930	36879416	861767042	0.066845	0.042795	0.10964	0.119456
128	Passeriformes	Leiothrichidae	Leiothrix lutea	56508489	35976374	840155578	0.06726	0.042821	0.110081	0.11999
129	Passeriformes	Zosteropidae	Zosterops hypoxanthus	58828369	37848524	856223640	0.068707	0.044204	0.112911	0.123353
130	Passeriformes	Zosteropidae	Zosterops lateralis	58062683	37228963	848522438	0.068428	0.043875	0.112303	0.122632
131	Passeriformes	Zosteropidae	Sterrhoptilus dennistouni	58886070	37912522	857096394	0.068704	0.044234	0.112938	0.123385
132	Passeriformes	Pycnonotidae	Pycnonotus jocosus	58523526	37486102	854382195	0.068498	0.043875	0.112373	0.122717
133	Passeriformes	Pycnonotidae	Brachypodius atriceps	54002949	34308123	783757884	0.068903	0.043774	0.112676	0.123094
134	Passeriformes	Nicatoridae	Nicator chloris	57345681	37360945	864511247	0.066333	0.043216	0.109549	0.119321
135	Passeriformes	Sittidae	Tichodroma muraria	50967057	31736950	775718064	0.065703	0.040913	0.106616	0.115906
136	Passeriformes	Troglodytidae	Thryothorus ludovicianus	60259254	38901655	858612447	0.070182	0.045308	0.11549	0.126443
137	Passeriformes	Polioptilidae	Polioptila caerulea	59269134	38710622	865391464	0.068488	0.044732	0.11322	0.123699
138	Passeriformes	Certhiidae	Certhia familiaris	58750064	38430450	857211396	0.068536	0.044832	0.113368	0.123873
139	Passeriformes	Certhiidae	Certhia brachydactyla	59570002	39009354	865936520	0.068793	0.045049	0.113841	0.124439
140	Passeriformes	Sittidae	Sitta europaea	58985723	38993830	855267408	0.068968	0.045593	0.11456	0.125285
141	Passeriformes	Timaliidae	Elachura formosa	62199606	41920790	837767345	0.074244	0.050039	0.124283	0.137014
142	Passeriformes	Cinclidae	Cinclus mexicanus	59478490	38953239	848693070	0.070082	0.045898	0.11598	0.127008
143	Passeriformes	Buphagidae	Buphagus erythrorhynchus	53835856	34463371	823305944	0.06539	0.04186	0.10725	0.116616
144	Passeriformes	Mimidae	Toxostoma redivivum	58170329	37635930	860794309	0.067578	0.043722	0.1113	0.121418
145	Passeriformes	Sturnidae	Leucopsar rothschildi	58236463	37784778	860500686	0.067677	0.04391	0.111588	0.121757
146	Passeriformes	Sturnidae	Sturnus vulgaris	58015936	37796392	860590706	0.067414	0.043919	0.111333	0.121447
147	Passeriformes	Sturnidae	Rhabdornis inornatus	58038546	37122388	866732996	0.066962	0.04283	0.109793	0.119639
148	Passeriformes	Turdidae	Catharus fuscescens	59339721	38855209	854552419	0.06944	0.045468	0.114908	0.125719
149	Passeriformes	Muscicapidae	Ficedula albicollis	58822248	38154142	853281440	0.068937	0.044715	0.113651	0.124227
150	Passeriformes	Muscicapidae	Saxicola maurus	57697423	37696630	842403412	0.068491	0.044749	0.11324	0.123722
151	Passeriformes	Muscicapidae	Oenanthe oenanthe	58065712	38105673	843287798	0.068856	0.045187	0.114043	0.124677
152	Passeriformes	Muscicapidae	Erithacus rubecula	58974651	38841098	839542353	0.070246	0.046265	0.116511	0.127636
153	Passeriformes	Muscicapidae	Copsychus sechellarum	58109273	37785731	846932991	0.068611	0.044615	0.113226	0.123713
154	Passeriformes	Muscicapidae	Cercotrichas coryphaeus	57802470	37207652	846315492	0.068299	0.043964	0.112263	0.122578
155	Passeriformes	Regulidae	Regulus satrapa	61265071	40866383	851525681	0.071947	0.047992	0.119939	0.131754
156	Passeriformes	Ptiliogonatidae	Phainopepla nitens	58707624	37822990	868771436	0.067575	0.043536	0.111112	0.1212
157	Passeriformes	Bombycillidae	Bombycilla garrulus	59642293	38827822	859832803	0.069365	0.045157	0.114522	0.125266
158	Passeriformes	Promeropidae	Promerops cafer	55895845	36182241	875323506	0.063857	0.041336	0.105193	0.114166
159	Passeriformes	Dicaeidae	Dicaeum eximium	56638857	36919153	855378100	0.066215	0.043161	0.109376	0.119114
160	Passeriformes	Nectariniidae	Leptocoma aspasia	56243480	35997616	868401039	0.064767	0.041453	0.106219	0.115395
161	Passeriformes	Irenidae	Chloropsis cyanopogon	52973641	34335692	814235099	0.065059	0.042169	0.107229	0.116572
162	Passeriformes	Irenidae	Chloropsis hardwickii	56233005	37405451	851421020	0.066046	0.043933	0.109979	0.1198
163	Passeriformes	Peucedramidae	Peucedramus taeniatus	57148738	37239231	867163777	0.065903	0.042944	0.108847	0.118485
164	Passeriformes	Urocynchramidae	Urocynchramus pylzowi	57133695	37391182	867589498	0.065853	0.043098	0.108951	0.118602
165	Passeriformes	Ploceidae	Ploceus nigricollis	56034988	35999013	869287097	0.064461	0.041412	0.105873	0.11498
166	Passeriformes	Viduidae	Vidua chalybeata	57254781	37278928	862963533	0.066347	0.043199	0.109545	0.119317
167	Passeriformes	Viduidae	Vidua macroura	55905271	36294784	847819023	0.06594	0.04281	0.10875	0.118375
168	Passeriformes	Estrildidae	Lonchura striata	59400041	39390928	853462420	0.069599	0.046154	0.115753	0.126712
169	Passeriformes	Estrildidae	Taeniopygia guttata	58287956	38705060	846255703	0.068877	0.045737	0.114614	0.125342
170	Passeriformes	Prunellidae	Prunella fulvescens	54810289	35748123	835799604	0.065578	0.042771	0.108349	0.117893
171	Passeriformes	Prunellidae	Prunella himalayana	55976639	36499158	857714576	0.065263	0.042554	0.107817	0.11726
172	Passeriformes	Passeridae	Passer domesticus	58292363	38513664	855625320	0.068128	0.045012	0.113141	0.123584
173	Passeriformes	Passeridae	Hypocryptadius cinnamomeus	49912768	32115171	771890971	0.064663	0.041606	0.106269	0.115446
174	Passeriformes	Motacillidae	Motacilla alba	58532671	38502418	863113580	0.067816	0.044609	0.112424	0.122735
175	Passeriformes	Fringillidae	Hemignathus wilsoni	58577255	38837672	859606146	0.068144	0.045181	0.113325	0.123799
176	Passeriformes	Fringillidae	Chlorodrepanis virens	58565656	38809314	858299379	0.068235	0.045217	0.113451	0.123951
177	Passeriformes	Fringillidae	Serinus canaria	59100517	39717139	856036769	0.06904	0.046397	0.115436	0.126308
178	Passeriformes	Fringillidae	Loxia curvirostra	59069205	39684216	856820953	0.06894	0.046316	0.115256	0.126092
179	Passeriformes	Fringillidae	Loxia leucoptera	58968736	39576272	856357337	0.06886	0.046215	0.115075	0.125876
180	Passeriformes	Rhodinocichlidae	Rhodinocichla rosea	57068804	37415408	850811562	0.067076	0.043976	0.111052	0.121101
181	Passeriformes	Plectrophenacidae	Calcarius ornatus	57423165	38015122	845907540	0.067884	0.04494	0.112824	0.123202
182	Passeriformes	Emberizidae	Emberiza fucata	57045978	37905101	836410838	0.068203	0.045319	0.113522	0.124031
183	Passeriformes	Thraupidae	Nesospiza acunhae	58328547	38668697	856262130	0.06812	0.04516	0.11328	0.123745
184	Passeriformes	Thraupidae	Geospiza fortis	57657369	37821799	852637069	0.067622	0.044359	0.111981	0.122209
185	Passeriformes	Thraupidae	Sporophila hypoxantha	52157028	35169987	778825628	0.066969	0.045158	0.112127	0.122338
186	Passeriformes	Cardinalidae	Pheucticus melanocephalus	57259746	37533428	844744146	0.067784	0.044432	0.112215	0.12249
187	Passeriformes	Cardinalidae	Cardinalis cardinalis	58962943	38805638	856851672	0.068813	0.045289	0.114102	0.124743
188	Passeriformes	Cardinalidae	Passerina amoena	56844763	37727120	841370053	0.067562	0.04484	0.112402	0.122694
189	Passeriformes	Icteridae	Quiscalus mexicanus	57860558	38317791	857566109	0.067471	0.044682	0.112153	0.122399
190	Passeriformes	Icteridae	Molothrus ater	57860631	38415270	858698295	0.067382	0.044737	0.112118	0.122354
191	Passeriformes	Icteridae	Agelaius phoeniceus	57342313	38052947	853805634	0.067161	0.044569	0.111729	0.12189
192	Passeriformes	Parulidae	Setophaga coronata	58011629	39206662	845783720	0.068589	0.046355	0.114945	0.125708
193	Passeriformes	Parulidae	Setophaga kirtlandii	59905015	39529639	854948241	0.070069	0.046236	0.116305	0.127385
194	Passeriformes	Emberizidae	Zonotrichia albicollis	58319314	38806161	841213744	0.069328	0.046131	0.115459	0.126352
195	Passeriformes	Emberizidae	Junco hyemalis	54437986	36328046	785885864	0.06927	0.046226	0.115495	0.126391
196	Passeriformes	Emberizidae	Melospiza melodia	58983796	39324790	851838159	0.069243	0.046165	0.115408	0.126288
197	Passeriformes	Passerellidae	Spizella passerina	53243132	35362722	787246753	0.067632	0.044919	0.112552	0.122871
198	Passeriformes	Irenidae	Irena cyanogastra	58776398	37272363	867737759	0.067735	0.042953	0.110689	0.120721
199	Passeriformes	Eupetidae	Picathartes gymnocephalus	55087331	35480297	856136265	0.064344	0.041442	0.105786	0.114874
200	Passeriformes	Eupetidae	Chaetops frenatus	56783497	36974315	860709270	0.065973	0.042958	0.108931	0.118586
201	Passeriformes	Petroicidae	Drymodes brunneopygia	56397577	36033701	865969566	0.065127	0.041611	0.106737	0.116011
202	Passeriformes	Melanocharitidae	Melanocharis versteri	55095604	33923118	882845224	0.062407	0.038425	0.100832	0.109099
203	Passeriformes	Cotingidae	Cephalopterus ornatus	52491806	31644400	895843449	0.058595	0.035324	0.093918	0.101057
204	Passeriformes	Tityridae	Pachyramphus minor	53206339	32712537	884705884	0.06014	0.036976	0.097116	0.104753
205	Passeriformes	Onychorhynchidae	Onychorhynchus coronatus	53508954	32527312	886129697	0.060385	0.036707	0.097092	0.104739
206	Passeriformes	Oxyruncidae	Oxyruncus cristatus	53075925	32258388	889722147	0.059654	0.036257	0.095911	0.103363
207	Passeriformes	Pipritidae	Piprites chloris	53924066	33203229	882066996	0.061134	0.037643	0.098776	0.106691
208	Passeriformes	Platyrinchidae	Neopipo cinnamomea	49535237	30509913	855654131	0.057892	0.035657	0.093548	0.100603
209	Passeriformes	Tachurididae	Tachuris rubrigastra	53547604	33527449	880288335	0.06083	0.038087	0.098917	0.106833
210	Passeriformes	Tyrannidae	Tyrannus savana	53250213	32461783	878313949	0.060628	0.036959	0.097587	0.105313
211	Passeriformes	Pipromorphidae	Mionectes macconnelli	56045490	33359068	872254335	0.064254	0.038245	0.102498	0.111105
212	Passeriformes	Pipridae	Lepidothrix coronata	51541450	30585475	892561463	0.057746	0.034267	0.092013	0.098866
213	Passeriformes	Pipridae	Manacus manacus	51497506	30415504	886260927	0.058106	0.034319	0.092425	0.099349
214	Passeriformes	Thamnophilidae	Rhegmatorhina hoffmannsi	51421438	32610061	807383020	0.063689	0.04039	0.104079	0.112879
215	Passeriformes	Thamnophilidae	Sakesphorus luctuosus	55467210	35305249	874528272	0.063425	0.040371	0.103796	0.112541
216	Passeriformes	Grallariidae	Grallaria varia	56039396	34815313	882443727	0.063505	0.039453	0.102958	0.111587
217	Passeriformes	Rhinocryptidae	Scytalopus superciliaris	54467364	33218098	884977617	0.061547	0.037536	0.099082	0.107061
218	Passeriformes	Formicariidae	Formicarius rufipectus	58191621	36725504	873778824	0.066598	0.042031	0.108628	0.118274
219	Passeriformes	Scleruridae	Sclerurus mexicanus	53961423	32734194	878432371	0.061429	0.037264	0.098694	0.106613
220	Passeriformes	Furnariidae	Furnarius figulus	52831260	33098772	853349332	0.06191	0.038787	0.100697	0.108918
221	Passeriformes	Dendrocolaptidae	Campylorhamphus procurvoides	54587383	34092319	874036917	0.062454	0.039006	0.10146	0.109818
222	Passeriformes	Furnariidae	Xiphorhynchus elegans	53191625	33208980	861147984	0.061768	0.038564	0.100332	0.108494
223	Passeriformes	Eurylaimidae	Serilophus lunatus	57035718	35200850	871381551	0.065454	0.040397	0.105851	0.115013
224	Passeriformes	Philepittidae	Neodrepanis coruscans	47684503	29687094	757336879	0.062963	0.039199	0.102163	0.110648
225	Passeriformes	Pittidae	Pitta sordida	55487479	35722581	826747833	0.067115	0.043209	0.110324	0.120262
226	Passeriformes	Sapayoidae	Sapayoa aenigma	52598063	31370307	825529721	0.063714	0.038	0.101715	0.11018
227	Passeriformes	Calyptomenidae	Calyptomena viridis	51592466	31357641	852672012	0.060507	0.036776	0.097283	0.104962
228	Passeriformes	Calyptomenidae	Smithornis capensis	55223040	33987048	870320532	0.063451	0.039051	0.102503	0.111064
229	Pelecaniformes	Fregatidae	Fregata magnificens	24879482	11211094	967614389	0.025712	0.011586	0.037299	0.038403
230	Pelecaniformes	Sulidae	Sula dactylatra	31509790	15293043	945061882	0.033342	0.016182	0.049524	0.051475
231	Pelecaniformes	Anhingidae	Anhinga rufa	27985760	13681277	842453141	0.033219	0.01624	0.049459	0.051403
232	Pelecaniformes	Anhingidae	Anhinga anhinga	32444467	16223254	964611688	0.033635	0.016818	0.050453	0.052471
233	Pelecaniformes	Phalacrocoracidae	Urile pelagicus	37853477	19538469	978321992	0.038692	0.019971	0.058664	0.061404
234	Pelecaniformes	Phalacrocoracidae	Phalacrocorax carbo	37199451	19271684	966462767	0.03849	0.01994	0.058431	0.061147
235	Pelecaniformes	Phalacrocoracidae	Nannopterum harrisi	38001904	19583358	977952004	0.038859	0.020025	0.058884	0.061646
236	Pelecaniformes	Phalacrocoracidae	Nannopterum auritus	37978693	19518588	978231227	0.038824	0.019953	0.058777	0.06153
237	Pelecaniformes	Phalacrocoracidae	Nannopterum brasilianus	37902666	19476521	977425821	0.038778	0.019926	0.058704	0.061451
238	Pelecaniformes	Ardeidae	Egretta garzetta	36071148	17825012	968731135	0.037235	0.0184	0.055636	0.058109
239	Pelecaniformes	Ardeidae	Cochlearius cochlearius	33158324	16230952	977369590	0.033926	0.016607	0.050533	0.052564
240	Pelecaniformes	Scopidae	Scopus umbretta	32246931	15767484	934525679	0.034506	0.016872	0.051378	0.053481
241	Pelecaniformes	Pelecanidae	Pelecanus crispus	28688993	13640912	973404615	0.029473	0.014014	0.043486	0.044986
242	Pelecaniformes	Balaenicipitidae	Balaeniceps rex	23510757	10618439	897888772	0.026184	0.011826	0.03801	0.039158
243	Pelecaniformes	Threskiornithidae	Nipponia nippon	27399688	12851947	988347359	0.027723	0.013003	0.040726	0.04204
244	Pelecaniformes	Threskiornithidae	Mesembrinibis cayennensis	26517387	12517950	989078319	0.02681	0.012656	0.039466	0.040697
245	Pelecaniformes	Ciconiidae	Ciconia maguari	23721409	11364686	993100520	0.023886	0.011444	0.03533	0.036309
246	Sphenisciformes	Spheniscidae	Aptenodytes forsteri	20444160	9359707	990658907	0.020637	0.009448	0.030085	0.030796
247	Sphenisciformes	Spheniscidae	Aptenodytes patagonicus	20523226	9212504	987459675	0.020784	0.009329	0.030113	0.030828
248	Sphenisciformes	Spheniscidae	Eudyptes chrysocome	22495030	9943811	989648477	0.02273	0.010048	0.032778	0.033629
249	Sphenisciformes	Spheniscidae	Eudyptes filholi	22516901	9958441	990315941	0.022737	0.010056	0.032793	0.033645
250	Sphenisciformes	Spheniscidae	Eudyptes chrysolophus chrysolophus	22442606	9923163	988673296	0.0227	0.010037	0.032737	0.033586
251	Sphenisciformes	Spheniscidae	Eudyptes moseleyi	22617620	10007414	992909225	0.022779	0.010079	0.032858	0.033713
252	Sphenisciformes	Spheniscidae	Eudyptes pachyrhynchus	22703770	10046703	992891324	0.022866	0.010119	0.032985	0.033847
253	Sphenisciformes	Spheniscidae	Eudyptes robustus	22651450	10022686	991886158	0.022837	0.010105	0.032941	0.033801
254	Sphenisciformes	Spheniscidae	Eudyptes chrysolophus schlegeli	22635600	10041195	992571078	0.022805	0.010116	0.032921	0.03378
255	Sphenisciformes	Spheniscidae	Eudyptes sclateri	22421447	9903519	989162228	0.022667	0.010012	0.032679	0.033525
256	Sphenisciformes	Spheniscidae	Eudyptula minor Banks Peninsula	23180733	10323549	986270514	0.023503	0.010467	0.033971	0.034885
257	Sphenisciformes	Spheniscidae	Eudyptula minor	23230714	10354875	987113434	0.023534	0.01049	0.034024	0.034941
258	Sphenisciformes	Spheniscidae	Eudyptula novaehollandiae	23290565	10396450	989563649	0.023536	0.010506	0.034042	0.03496
259	Sphenisciformes	Spheniscidae	Megadyptes antipodes antipodes	22668234	10051466	989516570	0.022908	0.010158	0.033066	0.033932
260	Sphenisciformes	Spheniscidae	Pygoscelis adeliae	21890894	10061620	985219342	0.022219	0.010213	0.032432	0.03326
261	Sphenisciformes	Spheniscidae	Pygoscelis antarctica	22271886	10075174	986697613	0.022572	0.010211	0.032783	0.033632
262	Sphenisciformes	Spheniscidae	Pygoscelis papua Kerguelen	22211734	10037358	981258264	0.022636	0.010229	0.032865	0.033718
263	Sphenisciformes	Spheniscidae	Pygoscelis papua Falklands/Malvinas	22227412	10044712	981670749	0.022642	0.010232	0.032875	0.033728
264	Sphenisciformes	Spheniscidae	Pygoscelis papua South Georgia	22180344	10023491	981260417	0.022604	0.010215	0.032819	0.033669
265	Sphenisciformes	Spheniscidae	Pygoscelis papua West Antarctic Peninsula	22210524	10032361	981397995	0.022632	0.010223	0.032854	0.033706
266	Sphenisciformes	Spheniscidae	Spheniscus demersus	22359737	9941654	987815551	0.022636	0.010064	0.0327	0.033546
267	Sphenisciformes	Spheniscidae	Spheniscus humboldti	22593558	10195909	992593013	0.022762	0.010272	0.033034	0.033896
268	Sphenisciformes	Spheniscidae	Spheniscus magellanicus	22545114	10038281	992903590	0.022706	0.01011	0.032816	0.033669
269	Sphenisciformes	Spheniscidae	Spheniscus mendiculus	22406638	9968895	986397428	0.022716	0.010106	0.032822	0.033675
270	Procellariiformes	Diomedeidae	Thalassarche chlororhynchos	19451971	8226454	948209829	0.020514	0.008676	0.02919	0.029867
271	Procellariiformes	Oceanitidae	Oceanites oceanicus	27175539	12472874	969301354	0.028036	0.012868	0.040904	0.042234
272	Procellariiformes	Oceanitidae	Fregetta grallaria	25503302	11620463	941313065	0.027093	0.012345	0.039438	0.040674
273	Procellariiformes	Procellariidae	Fulmarus glacialis	24126658	10743433	979474400	0.024632	0.010969	0.035601	0.036607
274	Procellariiformes	Procellariidae	Pelecanoides urinatrix	27026951	12731574	981403017	0.027539	0.012973	0.040512	0.041811
275	Procellariiformes	Procellariidae	Calonectris borealis	24419661	11078191	985831603	0.024771	0.011237	0.036008	0.037035
276	Procellariiformes	Hydrobatidae	Hydrobates tethys	24881406	11427954	987134626	0.025206	0.011577	0.036783	0.037853
277	Charadriiformes	Charadriidae	Charadrius vociferus	36524425	19311565	975681782	0.037435	0.019793	0.057228	0.059821
278	Charadriiformes	Charadriidae	Charadrius alexandrinus	34420043	17790103	983082980	0.035012	0.018096	0.053109	0.05534
279	Charadriiformes	Haematopodidae	Ibidorhyncha struthersii	36260055	18719884	979625564	0.037014	0.019109	0.056123	0.058624
280	Charadriiformes	Recurvirostridae	Himantopus himantopus	34016593	17583529	982952776	0.034607	0.017888	0.052495	0.054673
281	Charadriiformes	Burhinidae	Burhinus bistriatus	34102448	16680783	985988754	0.034587	0.016918	0.051505	0.053618
282	Charadriiformes	Chionidae	Pluvianellus socialis	42526263	22461799	971419869	0.043777	0.023123	0.0669	0.070485
283	Charadriiformes	Chionidae	Chionis minor	41891876	21946957	973789244	0.043019	0.022538	0.065557	0.068999
284	Charadriiformes	Pedionomidae	Pedionomus torquatus	51719060	28968024	923393486	0.05601	0.031371	0.087381	0.093586
285	Charadriiformes	Thinocoridae	Thinocorus orbignyianus	50870412	27529700	916206859	0.055523	0.030047	0.08557	0.091542
286	Charadriiformes	Jacanidae	Jacana jacana	49238030	28876589	887348998	0.055489	0.032543	0.088031	0.094287
287	Charadriiformes	Rostratulidae	Nycticryphes semicollaris	48352263	27699643	929288177	0.052032	0.029807	0.081839	0.087227
288	Charadriiformes	Rostratulidae	Rostratula benghalensis	49714765	29559127	916770316	0.054228	0.032243	0.086471	0.092483
289	Charadriiformes	Scolopacidae	Limosa lapponica	33121975	17472115	846991099	0.039105	0.020628	0.059734	0.062569
290	Charadriiformes	Scolopacidae	Calidris pugnax	42423245	23696421	941972990	0.045037	0.025156	0.070193	0.074119
291	Charadriiformes	Scolopacidae	Arenaria interpres	41900481	22688071	947723639	0.044212	0.02394	0.068151	0.071862
292	Charadriiformes	Turnicidae	Turnix velox	57212658	37171245	804645426	0.071103	0.046196	0.117299	0.12861
293	Charadriiformes	Dromadidae	Dromas ardeola	35103228	18537855	969789760	0.036197	0.019115	0.055312	0.05773
294	Charadriiformes	Glareolidae	Rhinoptilus africanus	41365414	23069245	959340300	0.043119	0.024047	0.067166	0.070749
295	Charadriiformes	Glareolidae	Glareola pratincola	41085519	22547557	955631966	0.042993	0.023594	0.066587	0.070116
296	Charadriiformes	Laridae	Rynchops niger	38855489	21233641	968574920	0.040116	0.021923	0.062039	0.065088
297	Charadriiformes	Laridae	Phaetusa simplex	35794473	19112788	935719240	0.038253	0.020426	0.058679	0.061406
298	Charadriiformes	Laridae	Chroicocephalus maculipennis	36193241	19128556	945321356	0.038287	0.020235	0.058522	0.061238
299	Charadriiformes	Laridae	Larus smithsonianus	37190522	19589819	972549232	0.03824	0.020143	0.058383	0.061088
300	Charadriiformes	Laridae	Rissa tridactyla	37155927	19535655	973896955	0.038152	0.020059	0.058211	0.0609
301	Charadriiformes	Stercorariidae	Stercorarius parasiticus	36222759	18834364	973442557	0.037211	0.019348	0.056559	0.059097
302	Charadriiformes	Alcidae	Cepphus grylle	37785371	19837725	972019826	0.038873	0.020409	0.059282	0.062075
303	Charadriiformes	Alcidae	Alca torda	36988184	19200141	971815185	0.038061	0.019757	0.057818	0.060475
304	Charadriiformes	Alcidae	Uria lomvia	37121545	19179827	970720608	0.038241	0.019758	0.058	0.060676
305	Charadriiformes	Alcidae	Uria aalge	37118625	19180072	970753078	0.038237	0.019758	0.057995	0.060671
306	Gruiformes	Psophiidae	Psophia crepitans	43919637	22690790	962851773	0.045614	0.023566	0.06918	0.073038
307	Gruiformes	Gruidae	Grus americana	33340636	16463505	968687547	0.034418	0.016996	0.051414	0.053516
308	Gruiformes	Gruidae	Balearica regulorum	34067371	17240081	967673546	0.035205	0.017816	0.053021	0.055253
309	Gruiformes	Aramidae	Aramus guarauna	36478991	19044963	972629512	0.037506	0.019581	0.057086	0.059672
310	Gruiformes	Heliornithidae	Heliornis fulica	56355603	34706098	907119992	0.062126	0.03826	0.100386	0.108575
311	Gruiformes	Rallidae	Zapornia atra	53327918	31261281	922487550	0.057809	0.033888	0.091697	0.098514
312	Gruiformes	Rallidae	Atlantisia rogersi	55136440	32690607	928154329	0.059404	0.035221	0.094625	0.101897
313	Anseriformes	Anhimidae	Chauna torquata	63119954	36372627	929548327	0.067904	0.039129	0.107033	0.116521
314	Anseriformes	Anatidae	Anser cygnoides	69217379	42355303	908948443	0.076151	0.046598	0.122749	0.135342
315	Anseriformes	Anatidae	Cairina moschata	71865030	45111332	895482783	0.080253	0.050377	0.130629	0.144969
316	Anseriformes	Anatidae	Asarcornis scutulata	71874182	45128115	897501719	0.080083	0.050282	0.130364	0.144641
317	Anseriformes	Anatidae	Anas zonorhyncha	71926027	45206087	897689330	0.080124	0.050358	0.130482	0.144784
318	Anseriformes	Anatidae	Anas platyrhynchos	71935513	45210521	897785888	0.080125	0.050358	0.130483	0.144786
319	Anseriformes	Anseranatidae	Anseranas semipalmata	62420847	36392739	937622469	0.066574	0.038814	0.105387	0.114549
320	Galliformes	Megapodiidae	Alectura lathami	77476076	47615688	892238037	0.086833	0.053367	0.1402	0.156977
321	Galliformes	Cracidae	Penelope pileata	81168230	48743253	891759616	0.09102	0.05466	0.14568	0.163995
322	Galliformes	Numididae	Numida meleagris	90452246	56741437	883195360	0.102415	0.064246	0.16666	0.191105
323	Galliformes	Odontophoridae	Odontophorus gujanensis	94315887	60210871	855250480	0.110279	0.070401	0.18068	0.20986
324	Galliformes	Odontophoridae	Callipepla squamata	93769776	60185251	845460948	0.11091	0.071186	0.182096	0.211763
325	Galliformes	Odontophoridae	Colinus virginianus	93752980	60288330	843930386	0.111091	0.071438	0.182528	0.212343
326	Galliformes	Phasianidae	Gallus gallus	98935908	62427525	834058391	0.11862	0.074848	0.193468	0.227587
327	Galliformes	Phasianidae	Coturnix japonica	91962463	59470990	815115766	0.112821	0.07296	0.185782	0.216773
328	Galliformes	Phasianidae	Phasianus colchicus	96566528	60943346	862302758	0.111987	0.070675	0.182662	0.212628
329	Galliformes	Phasianidae	Meleagris gallopavo	96493868	60586935	862977426	0.111815	0.070207	0.182022	0.211781
330	Galliformes	Phasianidae	Tympanuchus cupido	98002671	61993872	857257997	0.114321	0.072316	0.186638	0.218079

## Sheet: Bird evolutionary rate
#Evolutionary rate for each bird
Order	Species	Time (Million years ago)	Substitution per site	Substitution Rate
Pterocliformes	Syrrhaptes paradoxus	62	0.0658895	1.06273e-09
Pterocliformes	Pterocles gutturalis	62	0.0606683	9.78522e-10
Pterocliformes	Pterocles burchelli	62	0.0649748	1.04798e-09
Columbiformes	Columbina picui	66	0.07719	1.16955e-09
Columbiformes	Patagioenas fasciata	66	0.0803361	1.21721e-09
Columbiformes	Columba livia	66	0.0786762	1.19206e-09
Columbiformes	Alopecoenas beccarii	66	0.0734329	1.11262e-09
Columbiformes	Caloenas nicobarica	66	0.0701473	1.06284e-09
Caprimulgiformes	Steatornis caripensis	67	0.0591214	8.82409e-10
Caprimulgiformes	Nyctibius grandis	67	0.0479863	7.16214e-10
Caprimulgiformes	Nyctibius bracteatus	67	0.0524238	7.82445e-10
Caprimulgiformes	Podargus strigoides	67	0.0620295	9.25814e-10
Caprimulgiformes	Aegotheles bennettii	67	0.0686212	1.0242e-09
Caprimulgiformes	Chaetura pelagica	67	0.093803	1.40004e-09
Caprimulgiformes	Hemiprocne comata	67	0.0765061	1.14188e-09
Caprimulgiformes	Oreotrochilus melanogaster	67	0.107113	1.5987e-09
Caprimulgiformes	Calypte anna	67	0.10799	1.61179e-09
Caprimulgiformes	Chordeiles acutipennis	67	0.0620051	9.25449e-10
Caprimulgiformes	Antrostomus carolinensis	67	0.0595267	8.88458e-10
Caprimulgiformes	Nyctiprogne leucopyga	67	0.0579255	8.6456e-10
Bucerotiformes	Rhinopomastus cyanomelas	52	0.167228	3.21593e-09
Bucerotiformes	Upupa epops	52	0.15889	3.05557e-09
Bucerotiformes	Buceros rhinoceros	52	0.082958	1.59535e-09
Bucerotiformes	Bucorvus abyssinicus	52	0.0721902	1.38827e-09
Coraciiformes	Merops nubicus	42	0.0872335	2.07699e-09
Coraciiformes	Eurystomus gularis	42	0.0624052	1.48584e-09
Coraciiformes	Brachypteracias leptosomus	42	0.0728891	1.73545e-09
Coraciiformes	Todus mexicanus	42	0.0765762	1.82324e-09
Coraciiformes	Ceyx cyanopectus	42	0.110766	2.63728e-09
Coraciiformes	Chloroceryle aenea	42	0.0818486	1.94878e-09
Coraciiformes	Halcyon senegalensis	42	0.0685989	1.63331e-09
Coraciiformes	Baryphthengus martii	42	0.0756182	1.80043e-09
Piciformes	Bucco capensis	42	0.106614	2.53842e-09
Piciformes	Galbula dea	42	0.094747	2.25588e-09
Piciformes	Picoides pubescens	42	0.122441	2.91527e-09
Piciformes	Indicator maculatus	42	0.116377	2.77088e-09
Piciformes	Psilopogon haemacephalus	42	0.140898	3.35471e-09
Piciformes	Eubucco bourcierii	42	0.133102	3.16909e-09
Piciformes	Ramphastos sulfuratus	42	0.125399	2.9857e-09
Piciformes	Semnornis frantzii	42	0.133374	3.17558e-09
Piciformes	Tricholaema leucomelas	42	0.134771	3.20883e-09
Psittaciformes	Nestor notabilis	54	0.071942	1.33226e-09
Psittaciformes	Melopsittacus undulatus	54	0.087488	1.62015e-09
Psittaciformes	Agapornis roseicollis	54	0.0917219	1.69855e-09
Psittaciformes	Amazona guildingii	54	0.0867357	1.60622e-09
Psittaciformes	Probosciger aterrimus	54	0.0750784	1.39034e-09
Psittaciformes	Eolophus roseicapilla	54	0.0747387	1.38405e-09
Passeriformes	Acanthisitta chloris	54	0.0894629	1.65672e-09
Passeriformes	Atrichornis clamosus	54	0.0902717	1.6717e-09
Passeriformes	Menura novaehollandiae	54	0.0822536	1.52321e-09
Passeriformes	Ptilonorhynchus violaceus	54	0.0906447	1.67861e-09
Passeriformes	Climacteris rufus	54	0.0987756	1.82918e-09
Passeriformes	Malurus elegans	54	0.115511	2.1391e-09
Passeriformes	Dasyornis broadbenti	54	0.102754	1.90285e-09
Passeriformes	Origma solitaria	54	0.101188	1.87386e-09
Passeriformes	Pardalotus punctatus	54	0.101196	1.87399e-09
Passeriformes	Grantiella picta	54	0.103218	1.91144e-09
Passeriformes	Pomatostomus ruficeps	54	0.112395	2.08139e-09
Passeriformes	Orthonyx spaldingii	54	0.100076	1.85327e-09
Passeriformes	Ptilorrhoa leucosticta	54	0.096211	1.78168e-09
Passeriformes	Mohoua ochrocephala	54	0.0964815	1.78669e-09
Passeriformes	Daphoenositta chrysoptera	54	0.0999019	1.85003e-09
Passeriformes	Eulacestoma nigropectus	54	0.0989863	1.83308e-09
Passeriformes	Oreocharis arfaki	54	0.103048	1.90829e-09
Passeriformes	Pteruthius melanotis	54	0.105771	1.95872e-09
Passeriformes	Vireo altiloquus	54	0.10709	1.98314e-09
Passeriformes	Erpornis zantholeuca	54	0.108576	2.01066e-09
Passeriformes	Oriolus oriolus	54	0.0994939	1.84248e-09
Passeriformes	Pachycephala philippinensis	54	0.096878	1.79404e-09
Passeriformes	Falcunculus frontatus	54	0.098068	1.81607e-09
Passeriformes	Aleadryas rufinucha	54	0.0979315	1.81355e-09
Passeriformes	Chaetorhynchus papuensis	54	0.10184	1.88592e-09
Passeriformes	Rhipidura dahli	54	0.109826	2.03381e-09
Passeriformes	Dicrurus megarhynchus	54	0.0981291	1.81721e-09
Passeriformes	Struthidea cinerea	54	0.0994116	1.84095e-09
Passeriformes	Aphelocoma coerulescens	54	0.101251	1.87501e-09
Passeriformes	Corvus moneduloides	54	0.102356	1.89548e-09
Passeriformes	Corvus brachyrhynchos	54	0.101642	1.88225e-09
Passeriformes	Corvus cornix	54	0.101542	1.88041e-09
Passeriformes	Lanius ludovicianus	54	0.110464	2.04564e-09
Passeriformes	Ifrita kowaldi	54	0.0992107	1.83724e-09
Passeriformes	Paradisaea raggiana	54	0.0963045	1.78342e-09
Passeriformes	Myiagra hebetior	54	0.102717	1.90217e-09
Passeriformes	Machaerirhynchus nigripectus	54	0.10079	1.86648e-09
Passeriformes	Rhagologus leucostigma	54	0.0983629	1.82153e-09
Passeriformes	Dryoscopus gambensis	54	0.102998	1.90736e-09
Passeriformes	Dyaphorophyia castanea	54	0.104635	1.93768e-09
Passeriformes	Mystacornis crossleyi	54	0.106009	1.96312e-09
Passeriformes	Gymnorhina tibicen	54	0.0975412	1.80632e-09
Passeriformes	Edolisoma coerulescens	54	0.0957035	1.77229e-09
Passeriformes	Cnemophilus loriae	54	0.0975142	1.80582e-09
Passeriformes	Notiomystis cincta	54	0.107986	1.99975e-09
Passeriformes	Callaeas wilsoni	54	0.0996394	1.84517e-09
Passeriformes	Anthoscopus minutus	54	0.1207	2.23518e-09
Passeriformes	Poecile atricapillus	54	0.111712	2.06875e-09
Passeriformes	Pseudopodoces humilis	54	0.113544	2.10266e-09
Passeriformes	Parus major	54	0.113434	2.10062e-09
Passeriformes	Panurus biarmicus	54	0.114585	2.12194e-09
Passeriformes	Alaudala cheleensis	54	0.123726	2.29122e-09
Passeriformes	Sylvietta virens	54	0.114684	2.12378e-09
Passeriformes	Cisticola juncidis	54	0.12573	2.32833e-09
Passeriformes	Hippolais icterina	54	0.11408	2.1126e-09
Passeriformes	Acrocephalus arundinaceus	54	0.113574	2.10321e-09
Passeriformes	Oxylabes madagascariensis	54	0.113036	2.09325e-09
Passeriformes	Donacobius atricapilla	54	0.120166	2.22529e-09
Passeriformes	Locustella ochotensis	54	0.117018	2.16701e-09
Passeriformes	Hirundo rustica	54	0.120711	2.23539e-09
Passeriformes	Phylloscopus trochilus	54	0.117164	2.1697e-09
Passeriformes	Rhadina sibilatrix	54	0.115975	2.14768e-09
Passeriformes	Hylia prasina	54	0.115904	2.14637e-09
Passeriformes	Aegithalos caudatus	54	0.118305	2.19083e-09
Passeriformes	Cettia cetti	54	0.117492	2.17578e-09
Passeriformes	Horornis vulcanius	54	0.114923	2.12821e-09
Passeriformes	Erythrocercus mccallii	54	0.117246	2.17121e-09
Passeriformes	Sinosuthora webbiana	54	0.115457	2.13808e-09
Passeriformes	Sylvia borin	54	0.120251	2.22687e-09
Passeriformes	Sylvia atricapilla	54	0.12224	2.2637e-09
Passeriformes	Pomatorhinus ruficollis	54	0.115501	2.13891e-09
Passeriformes	Illadopsis cleaveri	54	0.11681	2.16316e-09
Passeriformes	Leiothrix lutea	54	0.118967	2.20308e-09
Passeriformes	Zosterops hypoxanthus	54	0.120339	2.2285e-09
Passeriformes	Zosterops lateralis	54	0.120104	2.22415e-09
Passeriformes	Sterrhoptilus dennistouni	54	0.120598	2.2333e-09
Passeriformes	Pycnonotus jocosus	54	0.118281	2.19038e-09
Passeriformes	Brachypodius atriceps	54	0.119096	2.20548e-09
Passeriformes	Nicator chloris	54	0.11285	2.08982e-09
Passeriformes	Tichodroma muraria	54	0.111382	2.06262e-09
Passeriformes	Thryothorus ludovicianus	54	0.117783	2.18117e-09
Passeriformes	Polioptila caerulea	54	0.115038	2.13033e-09
Passeriformes	Certhia familiaris	54	0.115084	2.13118e-09
Passeriformes	Certhia brachydactyla	54	0.115127	2.13198e-09
Passeriformes	Sitta europaea	54	0.117947	2.1842e-09
Passeriformes	Elachura formosa	54	0.134255	2.4862e-09
Passeriformes	Cinclus mexicanus	54	0.122473	2.26801e-09
Passeriformes	Buphagus erythrorhynchus	54	0.113323	2.09858e-09
Passeriformes	Toxostoma redivivum	54	0.116794	2.16285e-09
Passeriformes	Leucopsar rothschildi	54	0.116227	2.15236e-09
Passeriformes	Sturnus vulgaris	54	0.115036	2.13029e-09
Passeriformes	Rhabdornis inornatus	54	0.115503	2.13894e-09
Passeriformes	Catharus fuscescens	54	0.118953	2.20283e-09
Passeriformes	Ficedula albicollis	54	0.121473	2.24949e-09
Passeriformes	Saxicola maurus	54	0.122654	2.27138e-09
Passeriformes	Oenanthe oenanthe	54	0.123494	2.28692e-09
Passeriformes	Erithacus rubecula	54	0.126018	2.33366e-09
Passeriformes	Copsychus sechellarum	54	0.120558	2.23255e-09
Passeriformes	Cercotrichas coryphaeus	54	0.118873	2.20135e-09
Passeriformes	Regulus satrapa	54	0.121584	2.25155e-09
Passeriformes	Phainopepla nitens	54	0.114008	2.11125e-09
Passeriformes	Bombycilla garrulus	54	0.118719	2.19849e-09
Passeriformes	Promerops cafer	54	0.105745	1.95825e-09
Passeriformes	Dicaeum eximium	54	0.114636	2.12289e-09
Passeriformes	Leptocoma aspasia	54	0.108679	2.01258e-09
Passeriformes	Chloropsis cyanopogon	54	0.111332	2.0617e-09
Passeriformes	Chloropsis hardwickii	54	0.11653	2.15797e-09
Passeriformes	Peucedramus taeniatus	54	0.110899	2.05368e-09
Passeriformes	Urocynchramus pylzowi	54	0.111754	2.06952e-09
Passeriformes	Ploceus nigricollis	54	0.108682	2.01263e-09
Passeriformes	Vidua chalybeata	54	0.114089	2.11276e-09
Passeriformes	Vidua macroura	54	0.113652	2.10467e-09
Passeriformes	Lonchura striata	54	0.12219	2.26278e-09
Passeriformes	Taeniopygia guttata	54	0.121539	2.25071e-09
Passeriformes	Prunella fulvescens	54	0.113085	2.09417e-09
Passeriformes	Prunella himalayana	54	0.112251	2.07873e-09
Passeriformes	Passer domesticus	54	0.116269	2.15312e-09
Passeriformes	Hypocryptadius cinnamomeus	54	0.112206	2.07788e-09
Passeriformes	Motacilla alba	54	0.116186	2.1516e-09
Passeriformes	Hemignathus wilsoni	54	0.120085	2.22379e-09
Passeriformes	Chlorodrepanis virens	54	0.120003	2.22228e-09
Passeriformes	Serinus canaria	54	0.121512	2.25023e-09
Passeriformes	Loxia curvirostra	54	0.121648	2.25273e-09
Passeriformes	Loxia leucoptera	54	0.121349	2.2472e-09
Passeriformes	Rhodinocichla rosea	54	0.118321	2.19114e-09
Passeriformes	Calcarius ornatus	54	0.121286	2.24603e-09
Passeriformes	Emberiza fucata	54	0.123135	2.28027e-09
Passeriformes	Nesospiza acunhae	54	0.123238	2.28218e-09
Passeriformes	Geospiza fortis	54	0.1208	2.23704e-09
Passeriformes	Sporophila hypoxantha	54	0.120838	2.23774e-09
Passeriformes	Pheucticus melanocephalus	54	0.120983	2.24043e-09
Passeriformes	Cardinalis cardinalis	54	0.12255	2.26944e-09
Passeriformes	Passerina amoena	54	0.121463	2.24932e-09
Passeriformes	Quiscalus mexicanus	54	0.121762	2.25485e-09
Passeriformes	Molothrus ater	54	0.121456	2.24918e-09
Passeriformes	Agelaius phoeniceus	54	0.120581	2.23298e-09
Passeriformes	Setophaga coronata	54	0.124337	2.30254e-09
Passeriformes	Setophaga kirtlandii	54	0.125184	2.31822e-09
Passeriformes	Zonotrichia albicollis	54	0.126303	2.33894e-09
Passeriformes	Junco hyemalis	54	0.125503	2.32412e-09
Passeriformes	Melospiza melodia	54	0.126031	2.3339e-09
Passeriformes	Spizella passerina	54	0.124701	2.30927e-09
Passeriformes	Irena cyanogastra	54	0.114535	2.12103e-09
Passeriformes	Picathartes gymnocephalus	54	0.109258	2.0233e-09
Passeriformes	Chaetops frenatus	54	0.111548	2.06571e-09
Passeriformes	Drymodes brunneopygia	54	0.110472	2.04578e-09
Passeriformes	Melanocharis versteri	54	0.0977304	1.80982e-09
Passeriformes	Cephalopterus ornatus	54	0.090353	1.6732e-09
Passeriformes	Pachyramphus minor	54	0.0939806	1.74038e-09
Passeriformes	Onychorhynchus coronatus	54	0.0965089	1.7872e-09
Passeriformes	Oxyruncus cristatus	54	0.0933419	1.72855e-09
Passeriformes	Piprites chloris	54	0.0970393	1.79702e-09
Passeriformes	Neopipo cinnamomea	54	0.0941277	1.7431e-09
Passeriformes	Tachuris rubrigastra	54	0.0972799	1.80148e-09
Passeriformes	Tyrannus savana	54	0.0962921	1.78319e-09
Passeriformes	Mionectes macconnelli	54	0.102424	1.89675e-09
Passeriformes	Lepidothrix coronata	54	0.0879652	1.62899e-09
Passeriformes	Manacus manacus	54	0.0890407	1.6489e-09
Passeriformes	Rhegmatorhina hoffmannsi	54	0.106451	1.97131e-09
Passeriformes	Sakesphorus luctuosus	54	0.104969	1.94387e-09
Passeriformes	Grallaria varia	54	0.104305	1.93158e-09
Passeriformes	Scytalopus superciliaris	54	0.0946536	1.75284e-09
Passeriformes	Formicarius rufipectus	54	0.113414	2.10025e-09
Passeriformes	Sclerurus mexicanus	54	0.097297	1.8018e-09
Passeriformes	Furnarius figulus	54	0.0985688	1.82535e-09
Passeriformes	Campylorhamphus procurvoides	54	0.101956	1.88807e-09
Passeriformes	Xiphorhynchus elegans	54	0.100306	1.85752e-09
Passeriformes	Serilophus lunatus	54	0.104787	1.94051e-09
Passeriformes	Neodrepanis coruscans	54	0.105861	1.96039e-09
Passeriformes	Pitta sordida	54	0.114845	2.12676e-09
Passeriformes	Sapayoa aenigma	54	0.100671	1.86428e-09
Passeriformes	Calyptomena viridis	54	0.095992	1.77763e-09
Passeriformes	Smithornis capensis	54	0.101384	1.87748e-09
Falconiformes	Herpetotheres cachinnans	60	0.039817	6.63616e-10
Falconiformes	Falco cherrug	60	0.0561816	9.3636e-10
Falconiformes	Falco peregrinus	60	0.0563024	9.38374e-10
Pelecaniformes	Fregata magnificens	61	0.0316453	5.18775e-10
Pelecaniformes	Sula dactylatra	61	0.0430759	7.06163e-10
Pelecaniformes	Anhinga rufa	61	0.0430327	7.05454e-10
Pelecaniformes	Anhinga anhinga	61	0.0427655	7.01074e-10
Pelecaniformes	Phalacrocorax pelagicus	61	0.0518554	8.50089e-10
Pelecaniformes	Phalacrocorax carbo	61	0.0514754	8.43859e-10
Pelecaniformes	Phalacrocorax harrisi	61	0.0520583	8.53415e-10
Pelecaniformes	Phalacrocorax auritus	61	0.0512337	8.39897e-10
Pelecaniformes	Phalacrocorax brasilianus	61	0.0509783	8.3571e-10
Pelecaniformes	Egretta garzetta	61	0.0456468	7.48308e-10
Pelecaniformes	Cochlearius cochlearius	61	0.0418692	6.86381e-10
Pelecaniformes	Scopus umbretta	61	0.0439881	7.21116e-10
Pelecaniformes	Pelecanus crispus	61	0.0366458	6.00751e-10
Pelecaniformes	Balaeniceps rex	61	0.0326448	5.3516e-10
Pelecaniformes	Nipponia nippon	61	0.0337222	5.52823e-10
Pelecaniformes	Mesembrinibis cayennensis	61	0.031294	5.13016e-10
Pelecaniformes	Ciconia maguari	61	0.0286545	4.69746e-10
Sphenisciformes	Aptenodytes forsteri	60	0.0274949	4.58248e-10
Sphenisciformes	Aptenodytes patagonicus	60	0.0276365	4.60608e-10
Sphenisciformes	Eudyptes chrysocome	60	0.0306353	5.10589e-10
Sphenisciformes	Eudyptes filholi	60	0.0303759	5.06266e-10
Sphenisciformes	Eudyptes chrysolophus chrysolophus	60	0.0303862	5.06437e-10
Sphenisciformes	Eudyptes moseleyi	60	0.030612	5.102e-10
Sphenisciformes	Eudyptes pachyrhynchus	60	0.0306191	5.10319e-10
Sphenisciformes	Eudyptes robustus	60	0.0307684	5.12807e-10
Sphenisciformes	Eudyptes chrysolophus schlegeli	60	0.0307445	5.12409e-10
Sphenisciformes	Eudyptes sclateri	60	0.0303617	5.06028e-10
Sphenisciformes	Eudyptula minor Banks Peninsula	60	0.0328503	5.47505e-10
Sphenisciformes	Eudyptula minor	60	0.0326063	5.43438e-10
Sphenisciformes	Eudyptula novaehollandiae	60	0.0325084	5.41807e-10
Sphenisciformes	Megadyptes antipodes antipodes	60	0.0311011	5.18352e-10
Sphenisciformes	Pygoscelis adeliae	60	0.0301774	5.02956e-10
Sphenisciformes	Pygoscelis antarctica	60	0.0308167	5.13611e-10
Sphenisciformes	Pygoscelis papua West Antarctic Peninsula	60	0.0314248	5.23747e-10
Sphenisciformes	Spheniscus demersus	60	0.0310008	5.16681e-10
Sphenisciformes	Spheniscus humboldti	60	0.0312424	5.20707e-10
Sphenisciformes	Spheniscus magellanicus	60	0.030868	5.14467e-10
Sphenisciformes	Spheniscus mendiculus	60	0.0308642	5.14404e-10
Sphenisciformes	Pygoscelis papua Falklands/Malvinas	60	0.031292	5.21534e-10
Sphenisciformes	Pygoscelis papua Kerguelen	60	0.0312064	5.20106e-10
Sphenisciformes	Pygoscelis papua South Georgia	60	0.0314137	5.23562e-10
Procellariiformes	Thalassarche chlororhynchos	60	0.0231753	3.86255e-10
Procellariiformes	Oceanites oceanicus	60	0.0339062	5.65103e-10
Procellariiformes	Fregetta grallaria	60	0.0333971	5.56619e-10
Procellariiformes	Fulmarus glacialis	60	0.029236	4.87266e-10
Procellariiformes	Pelecanoides urinatrix	60	0.0350207	5.83679e-10
Procellariiformes	Calonectris borealis	60	0.0286894	4.78156e-10
Procellariiformes	Hydrobates tethys	60	0.0305937	5.09895e-10
Charadriiformes	Charadrius vociferus	65	0.0436428	6.71427e-10
Charadriiformes	Charadrius alexandrinus	65	0.0394068	6.06258e-10
Charadriiformes	Ibidorhyncha struthersii	65	0.0440625	6.77885e-10
Charadriiformes	Himantopus himantopus	65	0.0391042	6.01603e-10
Charadriiformes	Burhinus bistriatus	65	0.041643	6.40662e-10
Charadriiformes	Pluvianellus socialis	65	0.0529526	8.14655e-10
Charadriiformes	Chionis minor	65	0.0524056	8.06239e-10
Charadriiformes	Pedionomus torquatus	65	0.0782118	1.20326e-09
Charadriiformes	Thinocorus orbignyianus	65	0.0779331	1.19897e-09
Charadriiformes	Jacana jacana	65	0.0827861	1.27363e-09
Charadriiformes	Nycticryphes semicollaris	65	0.0724472	1.11457e-09
Charadriiformes	Rostratula benghalensis	65	0.0789758	1.21501e-09
Charadriiformes	Limosa lapponica	65	0.0499177	7.67964e-10
Charadriiformes	Calidris pugnax	65	0.0584186	8.98747e-10
Charadriiformes	Arenaria interpres	65	0.055337	8.51339e-10
Charadriiformes	Turnix velox	65	0.139361	2.14402e-09
Charadriiformes	Dromas ardeola	65	0.0437347	6.72841e-10
Charadriiformes	Rhinoptilus africanus	65	0.054749	8.42292e-10
Charadriiformes	Glareola pratincola	65	0.0544637	8.37904e-10
Charadriiformes	Rynchops niger	65	0.0519853	7.99774e-10
Charadriiformes	Phaetusa simplex	65	0.0486084	7.47822e-10
Charadriiformes	Chroicocephalus maculipennis	65	0.0473537	7.28518e-10
Charadriiformes	Larus smithsonianus	65	0.0462276	7.11193e-10
Charadriiformes	Rissa tridactyla	65	0.0459461	7.06864e-10
Charadriiformes	Stercorarius parasiticus	65	0.0459856	7.07471e-10
Charadriiformes	Cepphus grylle	65	0.0490509	7.54628e-10
Charadriiformes	Alca torda	65	0.0478509	7.36167e-10
Charadriiformes	Uria lomvia	65	0.0477133	7.34051e-10
Charadriiformes	Uria aalge	65	0.0478749	7.36537e-10
Gruiformes	Psophia crepitans	65	0.0570063	8.77019e-10
Gruiformes	Grus americana	65	0.0401513	6.17712e-10
Gruiformes	Balearica regulorum	65	0.0420066	6.46256e-10
Gruiformes	Aramus guarauna	65	0.0443839	6.82829e-10
Gruiformes	Heliornis fulica	65	0.0932023	1.43388e-09
Gruiformes	Zapornia atra	65	0.0822875	1.26596e-09
Gruiformes	Atlantisia rogersi	65	0.0848463	1.30533e-09
Anseriformes	Chauna torquata	66	0.046552	7.05333e-10
Anseriformes	Anser cygnoid	66	0.0633398	9.59693e-10
Anseriformes	Cairina moschata	66	0.0752532	1.1402e-09
Anseriformes	Asarcornis scutulata	66	0.0760648	1.1525e-09
Anseriformes	Anas zonorhyncha	66	0.0750902	1.13773e-09
Anseriformes	Anas platyrhynchos	66	0.0750387	1.13695e-09
Anseriformes	Anseranas semipalmata	66	0.0417285	6.3225e-10
Galliformes	Alectura lathami	66	0.0905975	1.37269e-09
Galliformes	Penelope pileata	66	0.0919332	1.39293e-09
Galliformes	Numida meleagris	66	0.104143	1.57792e-09
Galliformes	Odontophorus gujanensis	66	0.12911	1.95622e-09
Galliformes	Callipepla squamata	66	0.131581	1.99365e-09
Galliformes	Colinus virginianus	66	0.132116	2.00176e-09
Galliformes	Gallus gallus	66	0.117558	1.78119e-09
Galliformes	Coturnix japonica	66	0.13514	2.04757e-09
Galliformes	Phasianus colchicus	66	0.119051	1.8038e-09
Galliformes	Meleagris gallopavo	66	0.121897	1.84692e-09
Galliformes	Tympanuchus cupido	66	0.128728	1.95042e-09
Tinamiformes	Nothocercus nigrocapillus	84	0.12357	1.47108e-09
Tinamiformes	Nothocercus julius	84	0.123565	1.47101e-09
Tinamiformes	Tinamus guttatus	84	0.12984	1.54571e-09
Tinamiformes	Crypturellus soui	84	0.13906	1.65547e-09
Tinamiformes	Crypturellus cinnamomeus	84	0.136492	1.6249e-09
Tinamiformes	Crypturellus undulatus	84	0.135688	1.61533e-09
Tinamiformes	Nothoprocta perdicaria	84	0.150669	1.79368e-09
Tinamiformes	Nothoprocta ornata	84	0.148814	1.7716e-09
Tinamiformes	Nothoprocta pentlandii	84	0.148821	1.77168e-09
Tinamiformes	Eudromia elegans	84	0.151213	1.80016e-09

## Sheet: Comparison of rate
#Comparisons of distances, substitution per site and evolutionary rate at bird order levels (one sided Wilcoxon Rank sum test).
group 1	group 2	p.value	Pass	type
Anseriformes	Sphenisciformes	3.9e-05	yes	Evolutionary rate
Bucerotiformes	Sphenisciformes	0.00089569	yes	Evolutionary rate
Caprimulgiformes	Sphenisciformes	7.23e-07	yes	Evolutionary rate
Charadriiformes	Sphenisciformes	2.64e-10	yes	Evolutionary rate
Columbiformes	Sphenisciformes	0.00029142	yes	Evolutionary rate
Coraciiformes	Sphenisciformes	1.59e-05	yes	Evolutionary rate
Falconiformes	Sphenisciformes	0.00304335	yes	Evolutionary rate
Galliformes	Sphenisciformes	1.46e-06	yes	Evolutionary rate
Gruiformes	Sphenisciformes	3.92e-05	yes	Evolutionary rate
Passeriformes	Sphenisciformes	1.09e-15	yes	Evolutionary rate
Pelecaniformes	Sphenisciformes	1.61e-05	yes	Evolutionary rate
Piciformes	Sphenisciformes	6.84e-06	yes	Evolutionary rate
Procellariiformes	Sphenisciformes	0.528286	no	Evolutionary rate
Psittaciformes	Sphenisciformes	0.00010313	yes	Evolutionary rate
Pterocliformes	Sphenisciformes	0.00304335	yes	Evolutionary rate
Tinamiformes	Sphenisciformes	3.07e-06	yes	Evolutionary rate
Anseriformes	Procellariiformes	0.00103439	yes	Evolutionary rate
Bucerotiformes	Procellariiformes	0.0030303	yes	Evolutionary rate
Caprimulgiformes	Procellariiformes	1.98e-05	yes	Evolutionary rate
Charadriiformes	Procellariiformes	2.7e-05	yes	Evolutionary rate
Columbiformes	Procellariiformes	0.00126263	yes	Evolutionary rate
Coraciiformes	Procellariiformes	0.0001554	yes	Evolutionary rate
Falconiformes	Procellariiformes	0.00833333	yes	Evolutionary rate
Galliformes	Procellariiformes	3.14e-05	yes	Evolutionary rate
Gruiformes	Procellariiformes	0.00029138	yes	Evolutionary rate
Passeriformes	Procellariiformes	3.77e-06	yes	Evolutionary rate
Pelecaniformes	Procellariiformes	0.00339782	yes	Evolutionary rate
Piciformes	Procellariiformes	8.74e-05	yes	Evolutionary rate
Psittaciformes	Procellariiformes	0.00058275	yes	Evolutionary rate
Pterocliformes	Procellariiformes	0.00833333	yes	Evolutionary rate
Sphenisciformes	Procellariiformes	0.490564	no	Evolutionary rate
Tinamiformes	Procellariiformes	0.00037169	yes	Evolutionary rate
Anseriformes	Sphenisciformes	3.8e-07	yes	Substitution per site
Bucerotiformes	Sphenisciformes	4.88e-05	yes	Substitution per site
Caprimulgiformes	Sphenisciformes	7.99e-10	yes	Substitution per site
Charadriiformes	Sphenisciformes	1.28e-15	yes	Substitution per site
Columbiformes	Sphenisciformes	8.42e-06	yes	Substitution per site
Coraciiformes	Sphenisciformes	9.51e-08	yes	Substitution per site
Falconiformes	Sphenisciformes	0.00034188	yes	Substitution per site
Galliformes	Sphenisciformes	2.4e-09	yes	Substitution per site
Gruiformes	Sphenisciformes	3.8e-07	yes	Substitution per site
Passeriformes	Sphenisciformes	1.1e-15	yes	Substitution per site
Pelecaniformes	Sphenisciformes	2.25e-07	yes	Substitution per site
Piciformes	Sphenisciformes	2.59e-08	yes	Substitution per site
Procellariiformes	Sphenisciformes	0.545932	no	Substitution per site
Psittaciformes	Sphenisciformes	1.68e-06	yes	Substitution per site
Pterocliformes	Sphenisciformes	0.00034188	yes	Substitution per site
Tinamiformes	Sphenisciformes	7.63e-09	yes	Substitution per site
Anseriformes	Procellariiformes	0.00029138	yes	Substitution per site
Bucerotiformes	Procellariiformes	0.0030303	yes	Substitution per site
Caprimulgiformes	Procellariiformes	1.98e-05	yes	Substitution per site
Charadriiformes	Procellariiformes	1.2e-07	yes	Substitution per site
Columbiformes	Procellariiformes	0.00126263	yes	Substitution per site
Coraciiformes	Procellariiformes	0.0001554	yes	Substitution per site
Falconiformes	Procellariiformes	0.00833333	yes	Substitution per site
Galliformes	Procellariiformes	3.14e-05	yes	Substitution per site
Gruiformes	Procellariiformes	0.00029138	yes	Substitution per site
Passeriformes	Procellariiformes	3.79e-06	yes	Substitution per site
Pelecaniformes	Procellariiformes	0.00268416	yes	Substitution per site
Piciformes	Procellariiformes	8.74e-05	yes	Substitution per site
Psittaciformes	Procellariiformes	0.00058275	yes	Substitution per site
Pterocliformes	Procellariiformes	0.00833333	yes	Substitution per site
Sphenisciformes	Procellariiformes	0.472405	no	Substitution per site
Tinamiformes	Procellariiformes	5.14e-05	yes	Substitution per site
Accipitriformes	Sphenisciformes	0.00064902	yes	P distances to MRCA1
Anseriformes	Sphenisciformes	3.6e-05	yes	P distances to MRCA1
Caprimulgiformes	Sphenisciformes	6.68e-07	yes	P distances to MRCA1
Charadriiformes	Sphenisciformes	2.53e-10	yes	P distances to MRCA1
Columbiformes	Sphenisciformes	0.00026918	yes	P distances to MRCA1
Coraciiformes	Sphenisciformes	1.46e-05	yes	P distances to MRCA1
Cuculiformes	Sphenisciformes	3.61e-05	yes	P distances to MRCA1
Galliformes	Sphenisciformes	1.35e-06	yes	P distances to MRCA1
Gruiformes	Sphenisciformes	3.61e-05	yes	P distances to MRCA1
Passeriformes	Sphenisciformes	1.09e-15	yes	P distances to MRCA1
Pelecaniformes	Sphenisciformes	5.19e-08	yes	P distances to MRCA1
Piciformes	Sphenisciformes	6.28e-06	yes	P distances to MRCA1
Procellariiformes	Sphenisciformes	0.00388191	yes	P distances to MRCA1
Psittaciformes	Sphenisciformes	9.49e-05	yes	P distances to MRCA1
Accipitriformes	Sphenisciformes	1.41e-05	yes	P distances to MRCA2
Anseriformes	Sphenisciformes	3.48e-05	yes	P distances to MRCA2
Caprimulgiformes	Sphenisciformes	6.47e-07	yes	P distances to MRCA2
Charadriiformes	Sphenisciformes	2.49e-10	yes	P distances to MRCA2
Columbiformes	Sphenisciformes	0.00026063	yes	P distances to MRCA2
Coraciiformes	Sphenisciformes	1.41e-05	yes	P distances to MRCA2
Cuculiformes	Sphenisciformes	3.48e-05	yes	P distances to MRCA2
Galliformes	Sphenisciformes	1.31e-06	yes	P distances to MRCA2
Gruiformes	Sphenisciformes	3.49e-05	yes	P distances to MRCA2
Passeriformes	Sphenisciformes	1.1e-15	yes	P distances to MRCA2
Pelecaniformes	Sphenisciformes	3.24e-08	yes	P distances to MRCA2
Piciformes	Sphenisciformes	6.08e-06	yes	P distances to MRCA2
Procellariiformes	Sphenisciformes	0.00229804	yes	P distances to MRCA2
Psittaciformes	Sphenisciformes	9.18e-05	yes	P distances to MRCA2
Accipitriformes	Sphenisciformes	0.00057638	yes	K2P distances to MRCA1
Anseriformes	Sphenisciformes	2.96e-05	yes	K2P distances to MRCA1
Caprimulgiformes	Sphenisciformes	5.59e-07	yes	K2P distances to MRCA1
Charadriiformes	Sphenisciformes	2.31e-10	yes	K2P distances to MRCA1
Columbiformes	Sphenisciformes	0.00022372	yes	K2P distances to MRCA1
Coraciiformes	Sphenisciformes	1.2e-05	yes	K2P distances to MRCA1
Cuculiformes	Sphenisciformes	2.97e-05	yes	K2P distances to MRCA1
Galliformes	Sphenisciformes	1.12e-06	yes	K2P distances to MRCA1
Gruiformes	Sphenisciformes	2.97e-05	yes	K2P distances to MRCA1
Passeriformes	Sphenisciformes	1.09e-15	yes	K2P distances to MRCA1
Pelecaniformes	Sphenisciformes	4.49e-08	yes	K2P distances to MRCA1
Piciformes	Sphenisciformes	5.18e-06	yes	K2P distances to MRCA1
Procellariiformes	Sphenisciformes	0.00353918	yes	K2P distances to MRCA1
Psittaciformes	Sphenisciformes	7.84e-05	yes	K2P distances to MRCA1
Accipitriformes	Sphenisciformes	1.43e-05	yes	K2P distances to MRCA2
Anseriformes	Sphenisciformes	3.52e-05	yes	K2P distances to MRCA2
Caprimulgiformes	Sphenisciformes	6.54e-07	yes	K2P distances to MRCA2
Charadriiformes	Sphenisciformes	2.51e-10	yes	K2P distances to MRCA2
Columbiformes	Sphenisciformes	0.00026318	yes	K2P distances to MRCA2
Coraciiformes	Sphenisciformes	1.43e-05	yes	K2P distances to MRCA2
Cuculiformes	Sphenisciformes	3.52e-05	yes	K2P distances to MRCA2
Galliformes	Sphenisciformes	1.32e-06	yes	K2P distances to MRCA2
Gruiformes	Sphenisciformes	3.52e-05	yes	K2P distances to MRCA2
Passeriformes	Sphenisciformes	1.1e-15	yes	K2P distances to MRCA2
Pelecaniformes	Sphenisciformes	3.28e-08	yes	K2P distances to MRCA2
Piciformes	Sphenisciformes	6.14e-06	yes	K2P distances to MRCA2
Procellariiformes	Sphenisciformes	0.00231059	yes	K2P distances to MRCA2
Psittaciformes	Sphenisciformes	9.27e-05	yes	K2P distances to MRCA2

## Sheet: Crown penguin evolutionary rate
#The evolutionary rate of extant penguins and the ancestors of extant penguins.
Node	label	substitution per site	time (Ma)	evolutionary rate	minimal divergence time (Ma)	maximal divergence time (Ma)
1	Aptenodytes forsteri	0.00269	1.82206	1.47656e-09	0	1.8221
2	Aptenodytes patagonicus	0.002589	1.82206	1.42116e-09	0	1.8221
3	Eudyptes chrysocome	0.001789	1.15969	1.54303e-09	0	0.7082
4	Eudyptes moseleyi	0.00166	1.15969	1.43109e-09	0	1.1597
5	Eudyptes pachyrhynchus	0.001112	0.737425	1.50857e-09	0	0.73746
6	Eudyptes robustus	0.000994	0.737425	1.34743e-09	0	0.73746
7	Eudyptes sclateri	0.001724	1.26936	1.35802e-09	0	1.2694
8	Eudyptes chrysolophus chrysolophus	0.001206	0.866107	1.39256e-09	0	0.86614
9	Eudyptes chrysolophus schlegeli	0.001446	0.866107	1.66948e-09	0	0.86614
10	Megadyptes antipodes antipodes	0.004028	3.80463	1.05882e-09	0	3.80463
11	Eudyptula minor	0.001831	1.33909	1.36702e-09	0	1.33909
12	Eudyptula novaehollandiae	0.001665	1.33909	1.24337e-09	0	1.3391
13	Spheniscus demersus	0.001178	0.918883	1.28232e-09	0	0.91891
14	Spheniscus magellanicus	0.001322	0.918883	1.43817e-09	0	0.91891
15	Spheniscus humboldti	0.000585	0.57455	1.01767e-09	0	0.57457
16	Spheniscus mendiculus	0.000429	0.57455	7.45801e-10	0	0.57457
17	Pygoscelis adeliae	0.005859	4.58569	1.27764e-09	0	4.5857
18	Pygoscelis antarctica	0.004321	2.83321	1.52504e-09	0	2.8332
19	Pygoscelis papua West Antarctic Peninsula	0.004805	2.83322	1.69581e-09	0	2.83321
21	NA	0.008543	12.3134	6.9376e-10	1.8221	14.135
22	NA	0.001154	0.560156	2.06027e-09	13.575	14.135
23	NA	0.005779	2.87942	2.00713e-09	10.696	13.575
24	NA	0.004323	6.89122	6.27314e-10	3.8047	10.696
25	NA	0.001154	1.44908	7.96029e-10	2.3556	3.8047
26	NA	0.000408	0.443957	9.1885e-10	1.9116	2.3556
27	NA	0.000735	0.751909	9.76913e-10	1.1597	1.9116
28	NA	0.000558	0.64223	8.68303e-10	1.2694	1.9116
29	NA	0.00116	0.53194	2.18117e-09	0.73746	1.2694
30	NA	0.001391	1.48944	9.33767e-10	0.86614	1.9116
31	NA	0.001105	0.715291	1.5442e-09	9.9806	10.696
32	NA	0.007117	8.64147	8.2363e-10	1.3391	9.9806
33	NA	0.005671	8.5849	6.60612e-10	1.3957	9.9806
34	NA	0.000406	0.476787	8.50568e-10	0.91891	1.3957
35	NA	0.001024	0.82112	1.24666e-09	0.57457	1.3957
36	NA	0.007754	8.98959	8.62509e-10	4.5857	13.575
37	NA	0.001927	1.75247	1.09943e-09	2.8332	4.5857
Pruned_Astral_examl_tree	((Aptenodytes_forsteri:0.00269039,Aptenodytes_patagonicus:0.00258943):0.00854255,((((((Eudyptes_chrysocome:0.00178943,Eudyptes_moseleyi:0.00165962):0.00073455,((Eudyptes_pachyrhynchus:0.00111246,Eudyptes_robustus:0.00099363):0.00116025,Eudyptes_sclateri:0.00172382):0.00055765):0.00040793,(Eudyptes_chrysolophus_chrysolophus:0.00120611,Eudyptes_chrysolophus_schlegeli:0.00144595):0.00139079):0.00115…
Pruned_Dated_tree	((Aptenodytes_forsteri:1.82206,Aptenodytes_patagonicus:1.82206):12.3134,((((((Eudyptes_chrysocome:1.159685,Eudyptes_moseleyi:1.15969):0.751909,((Eudyptes_pachyrhynchus:0.737425,Eudyptes_robustus:0.737425):0.53194,Eudyptes_sclateri:1.26936):0.64223):0.443957,(Eudyptes_chrysolophus_chrysolophus:0.866107,Eudyptes_chrysolophus_schlegeli:0.866107):1.48944):1.44908,Megadyptes_antipodes_antipodes:3.8046…

## Sheet: Body size and temperature
# Average body mass and humerus measurements and average sea temperature of extant penguins
Taxa	body size (KG)	N	temperature (℃)
Aptenodytes forsteri	32.6	16	-1.73
Aptenodytes patagonicus	13.2	8	6.11
Eudyptes chrysocome	3	-	7.78
Eudyptes moseleyi	3	1	13.45
Eudyptes pachyrhynchus	4.1	21	12.24
Eudyptes chrysolophus chrysolophus1	5	13	4.84
Eudyptes chrysolophus schlegeli	5.5	4	-
Eudyptes robustus2	3	19	11.63
Eudyptes sclateri3	5.6	16	8.4
Eudyptula minor4	1.1	35	14.59
Eudyptula novaehollandiae4	1.1	5	16.6
Megadyptes antipodes antipodes5	5.1	14	10.18
Pygoscelis papua West Antarctic Peninsula6	5.4	8	3.11
Pygoscelis adeliae	5	10	-1.6
Pygoscelis antarctica	4.7	6	1.97
Spheniscus demersus7	3	14	18.16
Spheniscus magellanicus9	4.8	8	11.39
Spheniscus humboldti8	4.4	7	19.12
Spheniscus mendiculus10	1.9	3	25.25
## Measurements were taken directly. Body mass is based on average of male and female “arrival at colony” values from Borboroglu and Boersma (2013) unless otherwise indicated. Notes on body mass: 1: Average of “pre-egg laying” Heard Island population. 2: Average of parents of fledging stage chicks. 3: Average of “arrival” females (data on males not available). 4: Species average from Dunning (200…

## Sheet: AIC PGLS
#AIC test results for phylogenetic generalized least squares model selection
formula	Models	aic.vals	aic.weight	adj.r.squared.vals	Coefficients.vals	Intercept.vals
rate~temperature	BM	-750.579	0.0777863	0.449459	-3.02425e-11	1.68733e-09
	OUrandomRoot	-753.675	0.365685	0.342781	-1.89332e-11	1.53361e-09
	OUfixedRoot	-753.711	0.372387	0.336932	-1.89798e-11	1.53733e-09
	lambda	-749.907	0.0555795	0.16727	-1.69495e-11	1.56032e-09
	kappa	-750.364	0.0698709	0.23865	-2.06671e-11	1.58445e-09
	delta	-748.635	0.0294319	0.428487	-2.95671e-11	1.68167e-09
	trend	-748.624	0.0292594	0.414206	-3.03993e-11	1.69916e-09
rate~lg(body mass)	BM	-744.739	0.0704813	0.238471	5.02102e-10	1.08924e-09
	OUrandomRoot	-747.292	0.252595	0.0641095	2.17468e-10	1.2233e-09
	OUfixedRoot	-747.649	0.30194	0.0732331	2.35537e-10	1.2224e-09
	lambda	-745.805	0.120073	-0.049179	9.08606e-11	1.33752e-09
	kappa	-746.747	0.192313	0.0182988	1.98933e-10	1.26709e-09
	delta	-743.431	0.0366476	0.15587	4.27326e-10	1.13799e-09
	trend	-742.741	0.0259492	0.187774	5.02694e-10	1.09116e-09
rate (per generation time)~temperature	BM	-640.567	0.223462	0.585181	-8.3235e-10	2.28918e-08
	OUrandomRoot	-636.561	0.0301504	0.499115	-7.48568e-10	2.11849e-08
	OUfixedRoot	-639.001	0.10216	0.543669	-7.9275e-10	2.24042e-08
	lambda	-640.146	0.181041	0.500608	-7.7516e-10	2.23654e-08
	kappa	-638.656	0.0859422	0.572351	-8.33506e-10	2.28592e-08
	delta	-641.11	0.29326	0.486527	-6.92173e-10	2.16911e-08
	trend	-638.61	0.0839856	0.558577	-8.35618e-10	2.31382e-08
rate (per generation time)~lg(body mass)	BM	-630.884	0.00672856	0.289635	1.32895e-08	6.75168e-09
	OUrandomRoot	-638.937	0.377167	0.494481	1.20478e-08	7.52616e-09
	OUfixedRoot	-638.949	0.379508	0.494045	1.20458e-08	7.52732e-09
	lambda	-637.789	0.212542	0.200635	8.8288e-09	9.51683e-09
	kappa	-632.193	0.0129489	0.37667	1.43278e-08	5.96119e-09
	delta	-631.382	0.00863057	0.112459	8.54626e-09	9.76391e-09
	trend	-628.884	0.00247553	0.242285	1.32848e-08	6.7362e-09
lg(body mass)~temperature	BM	-6.54149	0.323791	0.561547	-0.0353928	0.949964
	OUrandomRoot	-1.44605	0.0253398	0.525155	-0.0353282	0.954481
	OUfixedRoot	-4.57352	0.121039	0.55405	-0.0353715	0.949699
	lambda	-4.92156	0.144046	0.475492	-0.0320438	0.917353
	kappa	-4.54149	0.119116	0.561547	-0.0353928	0.949964
	delta	-4.96951	0.147542	0.523837	-0.0340898	0.937367
	trend	-4.54165	0.119126	0.532321	-0.0353838	0.94929

## Sheet: Repeat elements
#The proportion of repeat elements of all sampled birds.
Genus	Sample	TRF	DNA	LINE	SINE	LTR	Other	Unknown
Accipitriformes	APP-011	8795853	10000655	38806854	2207296	14525359	1066	7661644
	APP-025	16137088	8903922	42487848	1728424	25769279	1546	16045049
	B10K-DU-007-42	11017616	7745740	42048744	1249368	23882472	2121	6514259
	B10K-DU-010-60	6990036	9265858	42706070	2003216	22934208	719	6228926
	B10K-DU-011-38	5680827	8467734	42016170	1759740	24449799	1859	5064285
	B10K-DU-012-58	6515220	8863745	43438066	1557917	34830089	1770	5755150
	NCBI-014	7586910	9033711	43141696	1428948	24449642	2941	6526944
	OUT-0040	10976848	8143636	43672143	1439171	27905125	1556	8383552
Anseriformes	B10K-DU-001-57	10042794	8178301	51342884	1271501	9878223	2621	3815782
	B10K-DU-011-36	10552853	7694667	50162533	1219001	15445767	1153	4006454
	NCBI-009	14115734	6485457	54672502	1045640	12429657	2179	3097312
	NCBI-032	29426197	7123819	62174480	820690	21316208	7738	18832188
	NCBI-037	27417494	6773145	62979862	751597	21597412	8363	8537508
	OUT-0036	15325461	6373318	53442063	680970	16193173	7245	3437820
	OUT-0051	17735413	6100782	65265047	635261	22405228	4675	4439730
Apterygiformes	NCBI-005	115250367	16167831	52021050	2514310	4626311	6029	10137381
	OUT-0026	7443743	14436123	47121524	2076617	4033405	1094	16675315
	OUT-0027	9037348	14047221	49928968	2272190	5042435	1308	13866595
	OUT-0028	8659466	14595295	48471620	2179740	4104378	897	15166262
Bucerotiformes	APP-007	13901487	6000103	47685344	2828560	13808215	689	9916297
	B10K-DU-002-35	12568712	6378938	191710291	1055633	10413982	989	20112284
	B10K-DU-012-37	11152375	5168947	136878906	611618	11786581	1470	13303126
	B10K-DU-012-80	6488315	7114590	51131473	1736231	14205208	1165	9577662
Caprimulgiformes	APP-008	22835456	4883610	67762770	597562	14195008	1465	8135292
	APP-009	13573490	9249093	70915720	1165188	23394526	2075	5359227
	APP-012	25155493	5365650	78620028	750072	13105479	2696	37204647
	B10K-CU-031-10	8651758	8416274	77125780	1767005	19228368	2223	7233642
	B10K-DU-001-23	9261152	5860142	86635903	961413	13092372	1586	12307774
	B10K-DU-001-40	11968768	7368986	60247004	1349220	16244630	2693	7664389
	B10K-DU-001-56	9573710	8491662	65751567	1520608	14388473	2434	4800562
	B10K-DU-005-01	14419957	7447484	71520769	1050509	27788850	4980	8059047
	B10K-DU-008-62	14804637	6976357	78662547	948357	27942151	3522	5697234
	B10K-DU-029-76	9361577	6950564	69914277	1039104	10401423	2078	6875290
	OUT-0002	7124994	4324307	35897608	693121	7398789	1327	2873714
	OUT-0004	39094729	7577991	54623737	1215830	21870714	1539	7149875
Cariamiformes	APP-010	7914348	8627167	49615479	1442850	12915567	1055	5075132
	B10K-CU-031-22	7169181	8039102	54094193	1601464	14682904	1173	4630465
Casuariiformes	B10K-Casuarius-casuarius	7800681	12947334	38735093	2021788	4623322	1100	8518683
	B10K-Dromaius-novaehollandiae	8110089	12028856	37528782	1671938	3962531	3026	8465178
Charadriiformes	APP-001	11640685	8579370	72142203	1279773	15950771	2020	5652366
	B10K-CU-031-08	13049268	8062898	63975665	1248720	14163126	1706	5453872
	B10K-DU-001-20	9095302	7709842	58997324	1297211	11212625	1205	5291146
	B10K-DU-001-64	10961605	8323064	65118009	1469546	15289997	1304	6219031
	B10K-DU-002-13	9905826	8338557	60906749	1424692	13996785	1438	5601069
	B10K-DU-002-14	10585070	6298329	71272602	944986	10899752	1947	2493209
	B10K-DU-002-16	10518143	7547191	65242820	1182875	10556630	1651	6161457
	B10K-DU-002-28	10016298	8430106	59180688	1481408	12487732	1566	4944447
	B10K-DU-002-36	9472377	7426317	61307668	1179699	12032783	1095	5196810
	B10K-DU-002-47	10782910	5903103	70056483	912140	11854313	2073	8140981
	B10K-DU-002-59	12082876	6208567	87376719	923923	12446520	2597	3699443
	B10K-DU-005-73	8163371	7196152	63944923	1184183	11163640	1043	3536547
	B10K-DU-006-20	8947179	5587334	70248174	860360	10764596	1113	2250450
	B10K-DU-009-16	8809889	8182947	60333171	1238196	11985629	1123	8951139
	B10K-DU-012-14	20762085	8346694	68718594	1175483	15290521	2127	4632120
	B10K-DU-012-55	9252943	7988814	60976381	1488252	11020862	2730	4613941
	B10K-DU-021-33	9731180	7777176	63660217	1534676	13896217	994	8714671
	B10K-DU-029-46	21454649	5170442	98904085	727339	8285090	1049	3922749
	B10K-DU-029-80	13298416	6064392	82578890	867232	15038362	3508	3720964
	B10K-DU-030-25	8462213	8488721	72555433	1332864	16992346	3276	6470092
	B10K-UC-030-51	14116463	7350125	67114860	1378486	14233166	2002	4437362
	NCBI-015	45512399	7416769	80719866	1084348	10981485	4083	7311826
	NCBI-035	9600384	8490504	51379391	1251565	11755826	1542	4538696
	OUT-0003	10841922	7873848	58624745	1627383	10808438	1746	5481087
	OUT-0016	7683000	7317924	51318938	1150261	11178719	1629	3252825
	OUT-0019	7941088	7483911	49289652	1283508	10359813	1609	7401002
	OUT-0020	24039337	11108165	89112752	1451368	20765500	1903	33215655
	OUT-0021	11928465	8093767	75633941	1903778	18207238	900	13987513
	OUT-0046	15064689	8325141	71454158	1319295	12787742	2103	5127903
Coliiformes	APP-014	14017382	6074561	77012022	886024	25979955	3877	3105534
	B10K-DU-030-59	17342093	5722039	74813912	895107	28713273	1541	4737359
Columbiformes	APP-015	18610178	8635984	61498770	912840	9823172	2521	9126715
	B10K-DU-006-06	13371105	7260904	52461578	1021178	11308814	2428	12284424
	B10K-DU-021-26	19902292	7875076	46279719	911295	8530054	1834	8121081
	NCBI-019	10183381	7900766	50988916	1011405	11904313	2075	8997960
	OUT-0007	8190689	6802001	46683348	960448	8817231	1543	6514015
Coraciiformes	APP-029	11234509	5577190	60981126	1029785	16331396	2088	10437305
	B10K-DU-001-21	10645026	5908263	73201695	878683	17198022	1711	6243443
	B10K-DU-001-61	11024585	4980937	60649574	891337	13342225	808	2693933
	B10K-DU-002-51	7867039	6808868	75253397	1156367	17790388	1762	8980263
	B10K-DU-002-69	10975813	5669559	47783349	818366	13733001	1395	3948349
	B10K-DU-012-52	14787892	6843674	76375077	975856	14032837	934	10189096
	B10K-DU-013-51	32823513	5634882	60463029	776224	11288667	2900	3213169
	B10K-DU-024-03	11869615	6072200	82786848	857050	16621672	2079	3704449
Cuculiformes	APP-017	24272395	7172708	94988995	835020	9693844	2593	6088434
	B10K-CU-031-02	12866529	6745051	85097231	802324	8828136	520	5116841
	B10K-CU-031-07	16898013	9524202	78922951	898319	14830005	2980	5729905
	B10K-DU-003-44	10100641	7513222	78778066	1041180	8098788	4562	6839756
	B10K-DU-008-47	23080796	7321144	107333163	784544	10802337	1656	7915150
	B10K-DU-017-21	11134884	5286233	62097044	695862	8546850	1534	7573537
	B10K-DU-017-25	11739132	5950066	66331647	765402	8764838	2323	4114156
Eurypygiformes	APP-019	9895825	6873775	58122071	1248286	20549062	1945	3158009
	B10K-DU-029-58	7493582	6340177	55786377	1090896	21787948	1459	4056332
Falconiformes	APP-020	11089997	7268949	44445434	1234085	16844311	1807	5804955
	B10K-DU-005-78	7825027	8333954	49408496	1407773	17835017	3067	4156250
	NCBI-006	12150573	7969962	43548490	1076414	16387154	1787	5091821
Galliformes	B10K-DU-001-08	10546225	14206357	56451760	833945	12243728	3667	2881930
	B10K-DU-001-39	13299323	5029865	61734662	718584	9619668	1641	10261205
	B10K-DU-001-53	18136700	12103254	63788196	613770	15451956	1660	2449540
	NCBI-001	20596663	11521000	57241204	803219	13843271	6092	1025231
	NCBI-004	16065595	14267662	88614543	805293	30993269	3072	21772150
	NCBI-011	10603861	13929789	78779279	571067	21043114	1638	20514532
	NCBI-016	9786562	11883262	66196503	474808	13829125	2100	1489831
	NCBI-024	37864483	31602440	89962946	598374	22979138	4991	6162491
	NCBI-025	24950321	14647570	64505282	514693	23274260	1978	2802523
	OUT-0045	18051278	12778187	74057812	613936	16459548	3295	3317782
	OUT-0062	10253000	13661294	73922386	653322	16149896	1555	2387349
Gaviiformes	APP-022	9457522	10290501	46795800	2203357	10133902	1277	6483099
Gruiformes	APP-006	7724375	8623055	49050604	1422921	18536137	1210	4128075
	B10K-DU-001-55	10125361	5802912	75537014	783978	19373175	3385	7579615
	B10K-DU-001-60	6551646	6852852	77623294	1144196	20315069	2137	3682453
	B10K-DU-002-11	9936090	7512924	48004002	1307217	19418331	3699	4816974
	B10K-DU-011-47	7754692	6428148	83604440	919189	25720546	1973	3988264
	B10K-DU-012-65	7838467	8312548	48643274	1418631	19051115	2300	8126299
	OUT-0055	17216728	8353799	109851697	1087992	32193788	2959	45418514
Leptosomatiformes	APP-026	8138311	7789355	55191556	1245238	16536470	1348	5233994
Mesitornithiformes	APP-030	14122404	9366955	59465685	1260295	18289292	3413	11404754
Musophagiformes	APP-043	10464947	8334285	75915855	1286321	24174892	1614	6979936
	B10K-CU-031-40	7535545	6703527	46871435	1277929	16784422	868	5598520
	B10K-DU-011-20	12413131	6847717	61110203	1212543	27124054	1651	8428834
Opisthocomiformes	APP-033	12441752	6827772	76029029	1145039	17223210	1133	6548277
Otidiformes	APP-013	9998307	7511023	51622703	1343034	17277520	1711	4197012
	B10K-CU-031-01	7865661	7523314	57013042	1266045	23295032	1680	4844525
	B10K-CU-031-23	8814693	6584074	53286834	1123417	17586054	1283	6452533
Passeriformes	APP-002	24256252	6015737	73135944	876980	17988273	1478	3724690
	APP-016	18032660	5634191	46879459	878466	29823967	2659	12136002
	APP-023	24612933	6042302	43431917	751644	36792354	3591	8531255
	B10K-Callaeas-wilsoni	19310854	6237982	45904243	902770	19691190	3868	5788185
	B10K-CU-030-46	11732397	5450333	50237722	1043217	14342302	2298	4402671
	B10K-CU-031-12	21495825	4925505	41546199	765298	26163698	3075	6526761
	B10K-CU-031-13	11737587	5481333	56587106	1020177	19758281	1236	5479516
	B10K-CU-031-17	17486211	5334302	45429560	981269	26908953	4274	6910468
	B10K-CU-031-19	15376628	5408931	44772786	868921	23557399	4480	7506942
	B10K-CU-031-20	11901360	4930922	56097047	972037	16482290	2038	9284735
	B10K-DU-001-01	10158544	5627356	55794245	1150467	14857887	1085	5917443
	B10K-DU-001-02	18694617	5560037	54610596	1281414	16022535	4318	7190804
	B10K-DU-001-03	13077200	5092151	52047133	1053393	15394527	1904	6892522
	B10K-DU-001-06	21750411	6570855	64591795	4391075	20681816	1742	13851919
	B10K-DU-001-09	15871805	5377833	52055380	1019257	15670947	2147	7711157
	B10K-DU-001-15	29052875	5708541	42188899	800924	29637432	2895	7690498
	B10K-DU-001-17	26893842	14748797	39971525	727845	26782128	3247	11365774
	B10K-DU-001-18	15529857	4779787	39385236	662678	23442342	4437	4545897
	B10K-DU-001-19	20458933	5538758	41478083	731687	28299740	4197	5772292
	B10K-DU-001-22	22074042	5636798	44653287	1264703	29261455	2580	11538485
	B10K-DU-001-25	13031573	5065431	46870750	919222	17815575	2220	5111420
	B10K-DU-001-26	20571081	5126109	43088945	781472	23484852	2320	7022094
	B10K-DU-001-27	22227975	5576154	42585950	708529	31012938	2987	7692576
	B10K-DU-001-28	15927690	5104247	45530312	913723	21185088	2045	4750991
	B10K-DU-001-29	21758632	5535397	43103178	767755	23875830	2546	6423070
	B10K-DU-001-31	27407889	6633080	42446288	861659	35008880	5395	9800303
	B10K-DU-001-33	16774411	5523165	45402620	967390	22050050	3975	6129052
	B10K-DU-001-34	20050542	5006644	40956101	821266	24989134	4197	6050798
	B10K-DU-001-35	18468471	4933983	43637555	800870	22265936	2873	6593110
	B10K-DU-001-36	27925270	5894626	41342651	838494	30595126	2897	8847439
	B10K-DU-001-37	13582604	5139903	52560798	1500163	15931852	2062	5297731
	B10K-DU-001-43	15376383	5063954	50744063	1631838	16995580	1173	9291389
	B10K-DU-001-45	27352850	5514068	41662878	737595	31882432	3576	6764739
	B10K-DU-001-48	13804339	5523986	45867027	1046521	17801879	3292	5121416
	B10K-DU-001-49	12701899	5088190	42871927	793381	15812993	3349	5886747
	B10K-DU-001-63	18435228	4894922	43117353	849490	31438945	2517	6570908
	B10K-DU-001-65	12550364	4585366	44476478	824683	23387006	2682	9347457
	B10K-DU-001-66	17332015	4732595	42493591	762916	23879404	4443	4782467
	B10K-DU-001-67	22572402	4541303	41732411	655379	33584262	4406	8116972
	B10K-DU-001-68	19156452	5062587	41609839	769587	26782846	3361	4037608
	B10K-DU-001-69	23606357	5453272	41782892	773629	33543888	3703	6707081
	B10K-DU-001-70	14891584	4467292	41917763	775035	24604974	2796	4547891
	B10K-DU-001-71	17776354	4901384	45428538	968467	26376908	4298	8214256
	B10K-DU-001-72	12036220	4931384	54989897	1540767	14946342	1744	6576898
	B10K-DU-001-74	24737662	5355551	38346462	721692	21020542	3062	6007969
	B10K-DU-001-75	23728706	5878113	43379680	751775	27398660	4018	4896752
	B10K-DU-001-77	17567046	5555878	41722003	745962	19783869	4683	4445824
	B10K-DU-001-79	14500747	5452605	43557597	940740	23199951	2533	4576720
	B10K-DU-002-01	18859594	4989948	43507128	783751	25778382	3093	5984178
	B10K-DU-002-02	20394153	5155348	41352063	766574	18584391	2887	6050730
	B10K-DU-002-03	10780603	5277425	55222129	1023078	17005688	2789	15546235
	B10K-DU-002-05	13676948	5489521	46922467	1037058	23279872	4675	5475361
	B10K-DU-002-07	11343798	5279604	56630804	1077484	15988608	1473	4632401
	B10K-DU-002-08	21387606	4973847	42886000	783265	27053417	2519	7076025
	B10K-DU-002-09	19747889	4461288	41765594	693128	32038320	3063	5076941
	B10K-DU-002-10	20507587	4642894	41034383	697970	24184140	5307	5811158
	B10K-DU-002-15	20719986	5300536	41900549	791178	24871273	2649	7838343
	B10K-DU-002-18	23149665	5546295	43565026	773868	27543127	3579	7536454
	B10K-DU-002-19	16343300	4431106	41378749	782415	24512173	3133	13394329
	B10K-DU-002-20	19037632	5336481	41512184	752783	23169520	4913	4094171
	B10K-DU-002-22	12792153	5228758	47001650	933413	19447608	2594	7108427
	B10K-DU-002-23	20363049	5439313	40979426	726651	28467588	1886	7222816
	B10K-DU-002-24	11057651	5290539	45951669	890888	18265099	2956	8215399
	B10K-DU-002-25	21165917	5168921	40471717	716984	29040711	3523	4782416
	B10K-DU-002-26	20046528	4382261	41938447	765097	26811245	3308	6168919
	B10K-DU-002-30	25845346	5759649	39690564	679441	22388123	3310	5956355
	B10K-DU-002-32	16384630	5176508	42576486	783085	20297337	3677	5293653
	B10K-DU-002-40	21233554	5697635	43301143	877225	27529659	2275	7164489
	B10K-DU-002-42	20648224	5177081	41634796	754529	23865718	2757	6603208
	B10K-DU-002-43	37073255	5345896	39234276	767141	22542525	5140	7577026
	B10K-DU-002-46	14383336	5284664	53437125	1277981	15294811	1619	8142954
	B10K-DU-002-50	25731476	5966961	42982692	844294	33132079	3997	10624513
	B10K-DU-002-52	21057563	6435851	43702095	785927	30174405	3775	6629223
	B10K-DU-002-53	20056578	8754681	96048503	5288594	23479495	1543	53034484
	B10K-DU-002-55	15189544	5124335	52993826	1125934	21895372	1383	12807128
	B10K-DU-002-56	14677892	5142550	44574022	857192	26994801	4891	11012775
	B10K-DU-002-57	24412327	5659038	41646743	737648	25379250	1204	7513556
	B10K-DU-002-58	18846183	5062508	42323768	808297	29266159	3335	20519876
	B10K-DU-002-60	13503310	4700169	40964258	859944	23311196	2799	7076631
	B10K-DU-002-71	22472472	6217338	41940146	1141487	23519923	3374	10470808
	B10K-DU-002-79	18487619	4542039	40940464	1065172	12699323	1604	20563769
	B10K-DU-002-81	20978997	4624329	37145590	816854	22837096	2102	13447202
	B10K-DU-002-82	17052532	5000437	39346123	901254	19787783	1491	7544703
	B10K-DU-002-83	21934167	5748859	39135574	739538	18389021	2954	5673817
	B10K-DU-003-06	14308364	5414323	49393325	928082	13066858	1934	9291758
	B10K-DU-003-16	10344171	4587462	51945076	3325321	15604848	768	5849201
	B10K-DU-004-15	16004373	4907559	56295694	973208	21162431	997	7526646
	B10K-DU-007-02	12768457	4702300	55593853	905946	15269289	1941	6387454
	B10K-DU-009-59	16706450	5680879	41892075	952504	25802221	1493	7526062
	B10K-DU-011-42	16268305	5573049	41039534	815466	29813003	3065	8314912
	B10K-DU-012-02	17948022	5146176	36173345	781913	16471668	2506	3320160
	B10K-DU-012-10	11426569	5720359	48931679	993009	21318478	2739	6987307
	B10K-DU-012-30	15400107	5303921	42840300	877476	24115887	3260	5588481
	B10K-DU-012-38	22990081	5453265	42712527	795264	19981617	5646	2877405
	B10K-DU-012-41	19690776	4729868	44314584	814535	22605651	3399	6367856
	B10K-DU-012-46	27016072	5004558	42220786	940564	22933116	2218	5317786
	B10K-DU-012-47	12924656	4869614	38527191	819579	20507289	3056	4014782
	B10K-DU-013-18	21456956	4879682	41001562	785987	18024498	2656	4212788
	B10K-DU-015-11	21138582	4657962	39985852	737677	32053033	2682	6135523
	B10K-DU-015-28	35666349	5826277	39397386	1011542	27489675	5607	8491018
	B10K-DU-023-52	26201702	5131253	35767546	799327	25047224	3334	4657558
	B10K-DU-028-75	11325852	5459489	57583944	1883262	17275090	2369	12070682
	B10K-DU-029-32	14021418	4909391	45032277	999752	15995726	2846	6435364
	B10K-DU-029-33	11654587	5062210	45448527	859464	17269159	2273	8118322
	B10K-DU-029-36	24492393	6279330	46122120	1033552	18126032	2682	6179735
	B10K-DU-029-37	17729838	6192524	44270872	882183	13958933	3278	4098275
	B10K-DU-029-38	14264453	5612711	47050620	940452	16948422	3400	4374877
	B10K-DU-029-39	12508934	4893383	45708414	880293	18603445	2785	5464985
	B10K-DU-029-40	12877553	5337987	46337872	910339	20291774	3382	5866005
	B10K-DU-029-41	21094790	5517152	46267527	923557	16676056	1834	5535192
	B10K-DU-029-42	13928661	4916664	44939235	879777	15278583	2554	5270077
	B10K-DU-029-43	12808800	4984921	45696424	886080	20182467	2718	5621180
	B10K-DU-029-44	26634155	5457133	38928793	770839	17649001	4183	5452009
	B10K-DU-029-47	13847175	5033033	44099273	879078	17261054	2046	6316206
	B10K-DU-029-49	13346701	5129738	43082976	799885	15370871	3979	5065686
	B10K-DU-029-50	16201944	5169988	41165888	908663	14185208	1314	6008458
	B10K-DU-029-51	19001264	6015512	42385040	821655	18326475	5459	7272460
	B10K-DU-029-52	21709205	6061155	42676527	937430	16857134	4986	5880808
	B10K-DU-029-53	18032698	5347013	46485748	880423	21497277	3706	8798177
	B10K-DU-029-61	12085557	5204484	47813589	1003708	14863083	3192	4238025
	B10K-DU-029-69	16584196	5140941	39600727	849627	19161441	2330	5271292
	B10K-DU-029-75	21994859	5620717	43900415	849629	17232167	3351	3814197
	B10K-DU-029-77	15138488	5597054	45716791	893191	17612129	3506	5009994
	B10K-DU-030-03	23597050	6251325	43074921	965303	21557843	4146	6187007
	B10K-DU-030-18	25391879	4161727	35580838	615028	21243245	3414	4485429
	B10K-DU-030-22	13319078	5693708	46272495	1066186	18525460	3286	4676240
	B10K-DU-030-41	15360884	15489204	54121859	1063692	18539578	2310	9267419
	B10K-Elachura-formosa	13973284	4494082	36552480	681731	29840479	1427	4988993
	B10K-IZ-033-77	14674312	4578602	43089331	834843	20528508	1677	6621565
	B10K-IZ-033-78	23318338	4997244	40756152	735763	30702075	1644	10330642
	B10K-IZ-033-81	27482348	5366181	40801452	773403	22906062	3150	6954172
	B10K-UC-030-53	15723367	5279898	45874199	873207	22695588	5552	5522498
	NCBI-002	17991759	5526979	40620917	821692	18891935	5074	5632991
	NCBI-003	20429016	4565196	40293740	676541	26371743	2235	6919341
	NCBI-007	26496506	5892953	39358333	678972	31745019	6529	6924559
	NCBI-008	13716889	5799527	58969877	2314807	13431205	2618	6246758
	NCBI-010	32992677	7199606	39751498	761518	26593578	2981	8554275
	NCBI-012	55909123	7176322	41691707	597683	22544216	4915	6955496
	NCBI-013	25800776	5985051	51144902	883324	50817604	4713	13099829
	NCBI-017	23844137	6583002	41396827	680005	24571709	4966	6148305
	NCBI-018	32512771	7751229	45484744	738842	54469243	4177	50999702
	NCBI-020	7973081	4621266	44566145	862162	21002836	2414	8810619
	NCBI-021	14891256	4435398	40641942	746444	24475652	3128	4535165
	NCBI-022	13861668	5211629	40266359	693286	21443776	5470	3673798
	NCBI-026	54299491	10405131	39034414	615579	34149296	4280	14080937
	NCBI-031	29710579	6077610	39830389	601304	30266856	5651	6084999
	NCBI-033	33711391	6409118	42680515	655573	27407323	5342	13002315
	NCBI-034	30098764	5911252	37334983	650144	21617395	5690	5433337
	OUT-0008	37187881	7746852	43294469	659420	39470362	4825	10254188
	OUT-0010	9724363	5047821	48470867	3455120	12690951	2252	12336346
	OUT-0011	24915056	5667260	40595973	792670	24271239	4323	6303908
	OUT-0012	17550750	5238653	33920014	628984	22687934	3843	4628045
	OUT-0013	13691135	3845879	39266235	639295	21724655	4953	3515612
	OUT-0015	15862950	4218152	36142527	598289	17173465	5079	4504325
	OUT-0017	24226338	6680831	42923424	826432	41904442	4926	11771030
	OUT-0018	25080770	5812369	41685838	888749	34633951	3568	10223089
	OUT-0022	12399863	4978471	45350012	847497	23223346	5644	9199841
	OUT-0023	21446383	7500799	40561935	817387	24078459	7264	5033370
	OUT-0024	13723598	4659421	38246638	726356	20158086	4627	4849852
	OUT-0034	16404024	5407149	41025170	723045	23548480	2287	4531750
	OUT-0035	18174859	5978335	40684069	721247	23922757	2170	5963865
	OUT-0037	10491565	4062146	34297422	629939	13627256	2780	2620866
	OUT-0039	16807070	5328426	41835552	695216	35421035	6785	6502214
	OUT-0047	27747880	7054908	74555288	4551786	34147870	2113	24149120
	OUT-0048	25778467	5398334	43100104	832466	38071520	5412	8162292
	OUT-0049	62202289	10752342	49747261	1056673	59254316	10780	25961339
	OUT-0050	35572886	8733343	42677250	765456	36653029	7440	11055901
	OUT-0053	34225515	5912542	41657869	792624	33753401	3287	14225652
	OUT-0054	21493312	5680256	43692095	777247	26899640	4864	8203571
	OUT-0056	25919448	6299010	45001997	900148	31568527	7040	30236385
	OUT-0059	16203640	5697125	50826561	1090993	16669860	1270	13811587
	OUT-0060	11827759	4786391	45256905	856434	23726805	2384	10220280
	OUT-0061	26212085	6284238	39448044	717723	27667165	4376	5726591
Pelecaniformes	APP-018	15198516	8303660	62484845	1355374	17955229	2329	4668007
	APP-032	14060251	10120234	65052759	1492047	24098064	3594	9427646
	APP-034	10101889	9744750	60371228	1963264	24187478	1732	5686580
	APP-036	16542481	8462123	54530192	1339362	17671505	1177	5473138
	B10K-CU-031-03	8647987	9265710	55207334	1501878	16330373	2079	3934166
	B10K-CU-031-38	7542039	9257217	64440198	1787160	21242257	1490	6037836
	B10K-DU-001-44	9016104	9509794	50756515	1662234	16662340	3304	6022739
	B10K-DU-001-47	8303774	10076534	44664825	1727077	18597445	1761	6196740
	B10K-DU-002-48	9202955	10206307	58907692	1742135	21845107	1226	6042126
	B10K-DU-002-49	10647286	8406380	56462363	1478488	23862741	1811	6469862
	B10K-DU-002-70	8057488	8612979	39728893	1388352	16697810	2623	4722889
	B10K-DU-012-56	16603727	9464034	59304206	1883134	25067524	2339	7275104
	B10K-DU-029-28	6871354	7881503	41332590	1267401	13581966	2643	4121534
	NCBI-027	17398264	6893821	63352421	1451652	19620123	1935	12224132
	NCBI-028	24103527	7699864	67398514	1211944	25671937	1743	5144520
	NCBI-029	10793847	7564216	64873097	1197217	22724942	2325	3954685
	NCBI-030	49822087	9180819	69194175	1519026	25697761	2427	4808822
Phaethontiformes	APP-035	8812308	8616519	64765461	1488564	22070458	2229	5505342
Phoenicopteriformes	APP-037	8316300	9975402	49081263	1789711	14058962	1179	5647331
Piciformes	APP-038	24616439	6587744	228737010	750822	13163414	3954	56581457
	B10K-DU-001-04	44607338	11278152	277902172	714225	14369306	4987	88363059
	B10K-DU-001-16	18959536	5728128	102048832	2973601	14982106	1542	18175117
	B10K-DU-001-24	49316443	9101599	261939528	570995	34091734	3078	50212890
	B10K-DU-001-30	34301574	8835904	212054468	758431	13784498	4154	32723272
	B10K-DU-001-42	24023139	7935868	184132062	718915	13059128	3171	31835414
	B10K-DU-001-62	11231830	5317643	91163920	1066971	15314938	3738	6455464
	B10K-DU-001-78	28938708	6803722	183763959	666701	13128320	4861	47050205
	B10K-DU-002-37	34536790	9313910	298209973	772166	18102294	1831	63797424
Podicipiformes	APP-039	13035216	7876099	64454134	1240698	19860444	2141	3971673
	B10K-DU-009-04	14506729	6434535	69942430	1061597	25796372	1845	11931472
Procellariiformes	APP-021	9840467	10095997	44362006	1856142	16349771	1395	5001915
	B10K-CU-031-11	10501141	8172757	53982174	1518213	19561601	2202	6101243
	B10K-DU-001-32	10375034	10174835	43642750	1593248	13363132	1780	6044078
	B10K-DU-006-09	10378148	9063010	51543199	1464421	22154960	1289	5380139
	B10K-DU-012-45	15428052	10489301	50656175	1674848	19039885	3920	5565664
	B10K-DU-029-24	6943803	10390449	41856139	1766094	14374696	2035	5822959
	OUT-0025	9772728	10538300	38017404	1723018	11148491	2132	5710543
Psittaciformes	APP-028	6005316	5875014	79222229	1360309	22216909	851	16512489
	APP-031	8295828	6459932	57467045	979376	15827083	1680	3325519
	B10K-DU-001-46	13119612	7002594	90221804	915148	29485394	1906	21366892
	B10K-DU-017-47	8571028	5933710	57469177	931305	12444279	1715	2974199
	B10K-DU-025-06	8304948	6391826	58506645	961613	15990173	1489	16601992
	OUT-0001	27137464	6780113	94899295	1191007	24678661	2091	12034529
Pterocliformes	APP-040	11468549	7651794	46006823	1100684	16275216	831	5116544
	B10K-DU-003-42	17655185	6490891	45197740	1031163	15468343	1658	4754061
	B10K-DU-027-49	10720704	6841483	54359265	985085	20309882	841	6053558
Rheiformes	OUT-0031	8601174	9248200	49700145	1847033	2230283	2521	4710005
	OUT-0032	9311554	9638380	48910250	1691817	2144088	2881	5003567
Sphenisciformes	Aptenodytes forsteri	28086190	9803901	48146424	1688528	16324708	1055	7282160
	Aptenodytes patagonicus	6868165	10168244	72365142	1648828	32969208	2273	5756170
	Eudyptes chrysocome filholi	7812634	9998105	58251336	1596373	23459709	2662	6824151
	Eudyptes chrysocome	7332611	9782973	57837245	1636177	23080913	2095	15524721
	Eudyptes chrysolophus	7624752	9804166	81290137	1779618	42196875	2109	8783155
	Eudyptes moseleyi	45959293	9675132	58573894	1692820	24214056	2664	7456154
	Eudyptes pachyrhynchus	15315109	10104718	59058521	1899195	27846088	7332	7766742
	Eudyptes robustus	13082350	9718085	54671150	1665965	23485046	1197	5944833
	Eudyptes schlegeli	27041073	10125509	57365616	1690699	24168113	1709	7603333
	Eudyptes sclateri	7045858	9436771	57734663	1992392	22684435	2155	5659065
	Eudyptula minor albosignata	8661285	9969550	85785661	1783260	49063981	2285	4509398
	Eudyptula minor	9083782	11280321	101532977	2199297	61856576	2245	8496416
	Eudyptula novaehollandiae	8531830	10197402	87087583	1778046	53121768	1522	14326027
	Megadyptes antipodes	7802048	9808453	78603944	1895564	47404008	1059	20189570
	Pygoscelis adeliae	8584747	9710362	52053612	1657708	17579863	1685	6049124
	Pygoscelis antarcticus	6850733	9346610	73577013	1504708	35664668	1424	7002519
	Pygoscelis papua Falklands	8542324	10142737	81424797	1736362	48557596	1128	8161895
	Pygoscelis papua Kerguelen	8478912	10011263	80418369	2137994	49026386	1450	7814244
	Pygoscelis papua South Georgia	8290290	10388180	74795237	1703158	36481642	2086	25822660
	Pygoscelis papua West Antarctic Peninsula	7857958	10849072	79987869	1950492	45352488	2163	7703149
	Spheniscus demersus	6712698	10033868	73224195	1772923	34623360	1509	6090295
	Spheniscus humboldti	10846563	9149842	63162382	1911415	26044679	2610	6360393
	Spheniscus magellanicus	10398934	9627231	65659244	1686899	27145597	1546	6240157
	Spheniscus mendiculus	7421979	10174540	79902299	1706562	43321081	2265	7914577
Strigiformes	APP-045	10667519	8096270	40751243	1215992	21229348	1451	6885117
	B10K-DU-001-07	10190342	8989884	48959815	1379642	18238283	2233	7231992
	B10K-DU-008-63	8533743	7281908	50762376	1174878	22216958	1306	8995704
	NCBI-036	15786846	8965597	67387707	1298015	35574625	2149	12351706
Struthioniformes	APP-042	10168659	12064075	46967673	2459794	2905758	1349	16264203
Tinamiformes	APP-044	14677603	6771996	35514998	754610	4170437	2965	6383391
	B10K-Crypturellus-soui	22581663	5996493	33906255	704732	4696972	4774	5407111
	B10K-Crypturellus-undulatus	25980485	7083176	34505053	805932	5669500	4130	7614928
	B10K-Eudromia-elegans	10345722	5875764	29663645	575029	2819859	3953	2057721
	B10K-Nothocercus-julius	10333213	5972223	31664896	886053	3514281	2237	2883649
	B10K-Nothocercus-nigrocapillus	9622191	6091056	30494250	907385	2657059	2130	3229365
	B10K-Nothoprocta-ornata	13506499	5923483	32663226	579981	3118561	3072	2381055
	B10K-Nothoprocta-pentlandii	13337991	5592043	32147428	627523	2659903	3691	7330583
	OUT-0029	20726586	23440443	55566210	610090	5833882	3049	5214500
	OUT-0030	14672973	5968098	37022883	504790	3318863	4712	3647999
Trogoniformes	APP-004	9392304	7571794	71554670	1699769	16366719	1561	6518169
	B10K-DU-007-40	10493266	6726666	70294368	1327380	15204727	1156	6079692
