# Supplementary material for: Genomic insights into the secondary aquatic transition of penguins
Source: Nat Commun. 2022 Jul 19;13:3912. doi: 10.1038/s41467-022-31508-9 (PMC9296559; doi:10.1038/s41467-022-31508-9)
Supplement: Supplementary file 7 — Supplementary Data 4 [file 41467_2022_31508_MOESM7_ESM.xlsx]

## Sheet: Test 1
#In the bLCA of penguins
##branch model
##chi-square test
##FDR correction method: Benjamini and Hochberg method
id	gene	ω ratios #1	ω ratios	pvalue	qvalue # BH correction	mark	Descriptions (genecards)
GALGAL_R12613	MCF2	0.138043	0.083624	1.94195e-09	1.69261e-05	REG	MCF2 (MCF.2 Cell Line Derived Transforming Sequence) is a Protein Coding gene. Diseases associated with MCF2 include Inclusion Body Myopathy With Early-Onset Paget Disease Of Bone With Or Without Frontote mporal Dementia 3 and Inclusion Body Myopathy With Early-Onset Paget Disease Of Bone With Or Without Frontotemporal Dementia 2. Among its related pathways are Signaling by GPCR and p75 NTR recep…
GALGAL_R13174	EVPL	0.54015	0.134961	1.33215e-08	5.8055e-05	REG	EVPL (Envoplakin) is a Protein Coding gene. Diseases associated with EVPL include Paraneoplastic Pemphigus and Pemphigus. Among its related pathways are Cytoskeleton remodeling Neurofilaments and Keratinization.
GALGAL_R02015	TMEM30A	1.54842	0.069061	7.22345e-08	0.000209865	PSG	TMEM30A (Transmembrane Protein 30A) is a Protein Coding gene. Diseases associated with TMEM30A include Cholestasis, Benign Recurrent Intrahepatic, 1 and Progressive Familial Intrahepatic Cholestasis. Among its related pathways are Innate Immune System.
GALGAL_R12198	ALS2CL	0.706815	0.114351	7.71409e-07	0.0011206	REG	ALS2CL (ALS2 C-Terminal Like) is a Protein Coding gene. Diseases associated with ALS2CL include Deafness, Autosomal Recessive 6. Among its related pathways are RAB GEFs exchange GTP for GDP on RABs and Vesicle-mediated transport.
GALGAL_R14346	Arel1	0.660089	0.079326	1.33919e-06	0.00166749	REG	AREL1 (Apoptosis Resistant E3 Ubiquitin Protein Ligase 1) is a Protein Coding gene. Diseases associated with AREL1 include Colorectal Cancer, Hereditary Nonpolyposis, Type 7 and Lynch Syndrome. Among its related pathways are Innate Immune System and Class I MHC mediated antigen processing and presentation.
GALGAL_R14902	NFIA	0.450097	0.134334	2.51941e-06	0.0027449	REG	NFIA (Nuclear Factor I A) is a Protein Coding gene. Diseases associated with NFIA include Brain Malformations With Or Without Urinary Tract Defects and Hydrocephalus. Among its related pathways are FOXA1 transcription factor network and Gene Expression.
GALGAL_R06806	Kcnv2	0.55455	0.076748	3.04389e-06	0.00294784	REG	KCNV2 (Potassium Voltage-Gated Channel Modifier Subfamily V Member 2) is a Protein Coding gene. Diseases associated with KCNV2 include Retinal Cone Dystrophy 3B and Retinal Cone Dystrophy 3A. Among its related pathways are Sweet Taste Signaling and Hepatic ABC Transporters.
GALGAL_R08130	CPSF6	0.444019	0.0324373	1.03625e-05	0.00903192	REG	CPSF6 (Cleavage And Polyadenylation Specific Factor 6) is a Protein Coding gene. Diseases associated with CPSF6 include Carnitine-Acylcarnitine Translocase Deficiency and Acute Promyelocytic Leukemia. Among its related pathways are Signaling by FGFR2 in disease and mRNA surveillance pathway.
GALGAL_R02018	CGAS	0.729627	0.433499	1.68519e-05	0.0133528	REG	CGAS (Cyclic GMP-AMP Synthase) is a Protein Coding gene. Diseases associated with CGAS include Herpes Simplex and Sting-Associated Vasculopathy With Onset In Infancy. Among its related pathways are Shigellosis and Cytosolic sensors of pathogen-associated DNA.
GALGAL_R12993	EXOC1	1.91676	0.308704	3.10851e-05	0.0208413	PSG	EXOC1 (Exocyst Complex Component 1) is a Protein Coding gene. Diseases associated with EXOC1 include West Nile Virus and Dengue Virus. Among its related pathways are Organelle biogenesis and maintenance and Actin Nucleation by ARP-WASP Complex.
GALGAL_R10302	IMPG2	1.06114	0.381056	3.55723e-05	0.0221463	PSG	IMPG2 (Interphotoreceptor Matrix Proteoglycan 2) is a Protein Coding gene. Diseases associated with IMPG2 include Macular Dystrophy, Vitelliform, 5 and Retinitis Pigmentosa 56. Among its related pathways are Integrin Pathway and ERK Signaling.
GALGAL_R06436	RPRD1B	0.944179	0.0232357	4.59736e-05	0.0267137	REG	RPRD1B (Regulation Of Nuclear Pre-MRNA Domain Containing 1B) is a Protein Coding gene. Diseases associated with RPRD1B include Retroperitoneal Leiomyosarcoma and Polyneuropathy Due To Drug. Among its related pathways are Gene Expression and HIV Transcription Elongation.
GALGAL_R09039	Gnb3	0.864993	0.0302869	5.20222e-05	0.0271619	REG	GNB3 (G Protein Subunit Beta 3) is a Protein Coding gene. Diseases associated with GNB3 include Night Blindness, Congenital Stationary, Type 1H and Hypertension, Essential. Among its related pathways are Neuroscience and Translation Translation regulation by Alpha-1 adrenergic receptors.
GALGAL_R11152	slc18a3a	0.228689	0.0386289	5.29776e-05	0.0271619	REG	NA
GALGAL_R12580	ANKRD12	1.12914	0.0925918	0.000109274	0.0458913	PSG	ANKRD12 (Ankyrin Repeat Domain 12) is a Protein Coding gene. Diseases associated with ANKRD12 include Mitochondrial Complex I Deficiency, Nuclear Type 1.
GALGAL_R10076	TBXT	0.190031	0.115389	0.00012039	0.0458913	REG	TBXT (T-Box Transcription Factor T) is a Protein Coding gene. Diseases associated with TBXT include Sacral Agenesis With Vertebral Anomalies and Neural Tube Defects. Among its related pathways are Regulation of Wnt-mediated beta catenin signaling and target gene transcription and Embryonic and Induced Pluripotent Stem Cells and Lineage-specific Markers.
GALGAL_R06229	SIAH2	0.161513	0.0258914	0.000125839	0.0458913	REG	SIAH2 (Siah E3 Ubiquitin Protein Ligase 2) is a Protein Coding gene. Diseases associated with SIAH2 include Usher Syndrome. Among its related pathways are Netrin-1 signaling and Metabolism of proteins.
GALGAL_R06335	TFRC	1.32942	0.365205	0.000126364	0.0458913	PSG	TFRC (Transferrin Receptor) is a Protein Coding gene. Diseases associated with TFRC include Immunodeficiency 46 and Iron Deficiency Anemia. Among its related pathways are Clathrin-mediated endocytosis and Clathrin derived vesicle budding.
##branch-site model
id	gene	pvalue	qvalue # BH correction	mark	Descriptions (genecards)
GALGAL_R07783	ift20	8.4001e-09	7.32153e-05	PSG	IFT20 (Intraflagellar Transport 20) is a Protein Coding gene. Diseases associated with IFT20 include Achondrogenesis and Polycystic Kidney Disease 2 With Or Without Polycystic Liver Disease. Among its related pathways are Organelle biogenesis and maintenance and Intraflagellar transport.
GALGAL_R05743	KATNBL1	2.84451e-08	0.000117225	PSG	KATNBL1 (Katanin Regulatory Subunit B1 Like 1) is a Protein Coding gene.
GALGAL_R09512	IL12B	4.03482e-08	0.000117225	PSG	IL12B (Interleukin 12B) is a Protein Coding gene. Diseases associated with IL12B include Immunodeficiency 29 and Takayasu Arteritis. Among its related pathways are Tuberculosis and PEDF Induced Signaling.
GALGAL_R08817	NPAS2	1.55079e-06	0.00293199	PSG	NPAS2 (Neuronal PAS Domain Protein 2) is a Protein Coding gene. Diseases associated with NPAS2 include Anxiety and Delayed Sleep Phase Disorder. Among its related pathways are Metabolism and Metabolic States and Circadian Oscillators.
GALGAL_R10184	ERCC5	1.68196e-06	0.00293199	PSG	ERCC5 (ERCC Excision Repair 5, Endonuclease) is a Protein Coding gene. Diseases associated with ERCC5 include Xeroderma Pigmentosum, Complementation Group G and Cerebrooculofacioskeletal Syndrome 3. Among its related pathways are Transcription-Coupled Nucleotide Excision Repair (TC-NER) and Nucleotide excision repair.
GALGAL_R04704	TEDC2	3.08732e-06	0.00448485	PSG	TEDC2 (Tubulin Epsilon And Delta Complex 2) is a Protein Coding gene.
GALGAL_R08560	LRTM2	3.79269e-06	0.00472244	PSG	LRTM2 (Leucine Rich Repeats And Transmembrane Domains 2) is a Protein Coding gene. Diseases associated with LRTM2 include Preretinal Fibrosis.
GALGAL_R04495	GRXCR2	5.82454e-06	0.00593245	PSG	GRXCR2 (Glutaredoxin And Cysteine Rich Domain Containing 2) is a Protein Coding gene. Diseases associated with GRXCR2 include Deafness, Autosomal Recessive 101 and Autosomal Recessive Non-Syndromic Sensorineural Deafness Type Dfnb.
GALGAL_R00915	APPL1	6.12575e-06	0.00593245	PSG	APPL1 (Adaptor Protein, Phosphotyrosine Interacting With PH Domain And Leucine Zipper 1) is a Protein Coding gene. Diseases associated with APPL1 include Maturity-Onset Diabetes Of The Young, Type 14 and Maturity-Onset Diabetes Of The Young.
GALGAL_R01643	MAP3K7	1.04512e-05	0.0087004	PSG	MAP3K7 (Mitogen-Activated Protein Kinase Kinase Kinase 7) is a Protein Coding gene. Diseases associated with MAP3K7 include Cardiospondylocarpofacial Syndrome and Frontometaphyseal Dysplasia 2. Among its related pathways are Nucleotide-binding domain, leucine rich repeat containing receptor (NLR) signaling pathways and Signal transduction_JNK pathway.
GALGAL_R00528	SUA5	1.09803e-05	0.0087004	PSG	YRDC (YrdC N6-Threonylcarbamoyltransferase Domain Containing) is a Protein Coding gene. Diseases associated with YRDC include Galloway-Mowat Syndrome 1 and Ischemia.
GALGAL_R01091	slc25a42	1.4278e-05	0.0103706	PSG	SLC25A42 (Solute Carrier Family 25 Member 42) is a Protein Coding gene. Diseases associated with SLC25A42 include Metabolic Crises, Recurrent, With Variable Encephalomyopathic Features And Neurologic Regression and Mitochondrial Myopathy.
GALGAL_R05827	CNIH1	2.43035e-05	0.0151307	PSG	CNIH1 (Cornichon Family AMPA Receptor Auxiliary Protein 1) is a Protein Coding gene. Diseases associated with CNIH1 include Tarp Syndrome and Schizophrenia. Among its related pathways are Transport to the Golgi and subsequent modification and Metabolism of proteins.
GALGAL_R11182	DSL1	2.751e-05	0.0157755	PSG	NA
GALGAL_R04687	NOMO1	3.07691e-05	0.0157755	PSG	NOMO1 (NODAL Modulator 1) is a Protein Coding gene. Diseases associated with NOMO1 include Pseudoxanthoma Elasticum and Superficial Urinary Bladder Cancer.
GALGAL_R06391	FETUB	3.66974e-05	0.0177697	PSG	FETUB (Fetuin B) is a Protein Coding gene. Diseases associated with FETUB include Encephalitozoonosis and Distal Arthrogryposis.
GALGAL_R13038	Kiaa1211	4.43128e-05	0.0203279	PSG	CRACD (Capping Protein Inhibiting Regulator Of Actin Dynamics) is a Protein Coding gene.
GALGAL_R04634	Eif2ak1	6.86744e-05	0.0285031	PSG	EIF2AK1 (Eukaryotic Translation Initiation Factor 2 Alpha Kinase 1) is a Protein Coding gene. Diseases associated with EIF2AK1 include Leukoencephalopathy, Motor Delay, Spasticity, And Dysarthria Syndrome and Pyriform Sinus Cancer. Among its related pathways are Toll-like Receptor Signaling Pathway and Regulation of lipid metabolism Insulin signaling-generic cascades.
GALGAL_R10245	NAALAD2	8.11557e-05	0.0317119	PSG	NAALAD2 (N-Acetylated Alpha-Linked Acidic Dipeptidase 2) is a Protein Coding gene. Among its related pathways are Viral mRNA Translation and Metabolism.
GALGAL_R04496	TCOF1	8.36822e-05	0.0317119	PSG	TCOF1 (Treacle Ribosome Biogenesis Factor 1) is a Protein Coding gene. Diseases associated with TCOF1 include Treacher Collins Syndrome 1 and Crouzon Syndrome. Among its related pathways are Ribosome biogenesis in eukaryotes.
GALGAL_R10116	Gpr34	0.000123119	0.0447127	PSG	GPR34 (G Protein-Coupled Receptor 34) is a Protein Coding gene. Diseases associated with GPR34 include Congenital Stationary Night Blindness and Alzheimer Disease 14. Among its related pathways are Peptide ligand-binding receptors.
GALGAL_R08758	CFAP54	0.000139549	0.0486524	PSG	CFAP54 (Cilia And Flagella Associated Protein 54) is a Protein Coding gene. Diseases associated with CFAP54 include Primary Ciliary Dyskinesia.

## Sheet: KEGGGO test 1
##PSGs and REGs which were detected in the branch leading to ancestor of penguins
##Databases: KEGG PATHWAY, Gene Ontology
##Statistical test method: hypergeometric test / Fisher's exact test
##FDR correction method: Benjamini and Hochberg
#Term	Database	ID	Input number	Background number	P-Value	Corrected P-Value	Input	Hyperlink
Herpes simplex virus 1 infection	KEGG PATHWAY	gga05168	4	150	0.000127	0.0311193	Eif2ak1|MAP3K7|CGAS|IL12B	http://www.genome.jp/kegg-bin/show_pathway?gga05168/gga:421864%09red/gga:395360%09red/gga:421808%09red/gga:404671%09red
RIG-I-like receptor signaling pathway	KEGG PATHWAY	gga04622	2	57	0.004411	0.0699273	MAP3K7|IL12B	http://www.genome.jp/kegg-bin/show_pathway?gga04622/gga:421808%09red/gga:404671%09red
Toll-like receptor signaling pathway	KEGG PATHWAY	gga04620	2	84	0.009159	0.0699273	MAP3K7|IL12B	http://www.genome.jp/kegg-bin/show_pathway?gga04620/gga:421808%09red/gga:404671%09red
Phototransduction	KEGG PATHWAY	gga04744	1	23	0.039476	0.0869466	Gnb3	http://www.genome.jp/kegg-bin/show_pathway?gga04744/gga:419402%09red
Cytokine-cytokine receptor interaction	KEGG PATHWAY	gga04060	2	202	0.045861	0.0887509	IL12B|DSL1	http://www.genome.jp/kegg-bin/show_pathway?gga04060/gga:396412%09red/gga:404671%09red
Ferroptosis	KEGG PATHWAY	gga04216	1	34	0.057057	0.0973326	TFRC	http://www.genome.jp/kegg-bin/show_pathway?gga04216/gga:396191%09red
Nucleotide excision repair	KEGG PATHWAY	gga03420	1	38	0.063372	0.103054	ERCC5	http://www.genome.jp/kegg-bin/show_pathway?gga03420/gga:428019%09red
Cytosolic DNA-sensing pathway	KEGG PATHWAY	gga04623	1	44	0.072767	0.112547	CGAS	http://www.genome.jp/kegg-bin/show_pathway?gga04623/gga:421864%09red
Ribosome biogenesis in eukaryotes	KEGG PATHWAY	gga03008	1	67	0.107939	0.147305	TCOF1	http://www.genome.jp/kegg-bin/show_pathway?gga03008/gga:416276%09red
mRNA surveillance pathway	KEGG PATHWAY	gga03015	1	70	0.11243	0.150483	CPSF6	http://www.genome.jp/kegg-bin/show_pathway?gga03015/gga:417844%09red
Adherens junction	KEGG PATHWAY	gga04520	1	70	0.11243	0.150483	MAP3K7	http://www.genome.jp/kegg-bin/show_pathway?gga04520/gga:421808%09red
C-type lectin receptor signaling pathway	KEGG PATHWAY	gga04625	1	87	0.137463	0.172076	IL12B	http://www.genome.jp/kegg-bin/show_pathway?gga04625/gga:404671%09red
Autophagy - animal	KEGG PATHWAY	gga04140	1	117	0.179971	0.210875	MAP3K7	http://www.genome.jp/kegg-bin/show_pathway?gga04140/gga:421808%09red
Apelin signaling pathway	KEGG PATHWAY	gga04371	1	119	0.182731	0.213391	Gnb3	http://www.genome.jp/kegg-bin/show_pathway?gga04371/gga:419402%09red
NOD-like receptor signaling pathway	KEGG PATHWAY	gga04621	1	124	0.189592	0.219926	MAP3K7	http://www.genome.jp/kegg-bin/show_pathway?gga04621/gga:421808%09red
Phagosome	KEGG PATHWAY	gga04145	1	132	0.200452	0.229465	TFRC	http://www.genome.jp/kegg-bin/show_pathway?gga04145/gga:396191%09red
Influenza A	KEGG PATHWAY	gga05164	1	135	0.204488	0.233317	IL12B	http://www.genome.jp/kegg-bin/show_pathway?gga05164/gga:404671%09red
Wnt signaling pathway	KEGG PATHWAY	gga04310	1	141	0.2125	0.241667	MAP3K7	http://www.genome.jp/kegg-bin/show_pathway?gga04310/gga:421808%09red
Protein processing in endoplasmic reticulum	KEGG PATHWAY	gga04141	1	153	0.228289	0.253817	Eif2ak1	http://www.genome.jp/kegg-bin/show_pathway?gga04141/gga:395360%09red
Endocytosis	KEGG PATHWAY	gga04144	1	228	0.320205	0.339729	TFRC	http://www.genome.jp/kegg-bin/show_pathway?gga04144/gga:396191%09red
MAPK signaling pathway	KEGG PATHWAY	gga04010	1	261	0.35718	0.371041	MAP3K7	http://www.genome.jp/kegg-bin/show_pathway?gga04010/gga:421808%09red
--------------------
#Term	Database	ID	Input number	Background number	P-Value	Corrected P-Value	Input	Hyperlink
positive regulation of defense response to virus by host	Gene Ontology	GO:0002230	2	10	0.000179	0.0311193	IL12B|CGAS	http://amigo.geneontology.org/cgi-bin/amigo/term_details?term=GO:0002230
inner ear receptor cell stereocilium organization	Gene Ontology	GO:0060122	2	18	0.000511	0.043851	ift20|GRXCR2	http://amigo.geneontology.org/cgi-bin/amigo/term_details?term=GO:0060122
stereocilium	Gene Ontology	GO:0032420	2	20	0.000619	0.043851	ift20|GRXCR2	http://amigo.geneontology.org/cgi-bin/amigo/term_details?term=GO:0032420
protein-containing complex binding	Gene Ontology	GO:0044877	3	97	0.00063	0.043851	APPL1|TFRC|Gnb3	http://amigo.geneontology.org/cgi-bin/amigo/term_details?term=GO:0044877
integral component of membrane	Gene Ontology	GO:0016021	12	2565	0.000756	0.0438567	CNIH1|slc25a42|IMPG2|ADGRF5|Kcnv2|TFRC|slc18a3a|TMEM30A|NAALAD2|LRTM2|Gpr34|Arel1	http://amigo.geneontology.org/cgi-bin/amigo/term_details?term=GO:0016021
scaffold protein binding	Gene Ontology	GO:0097110	2	33	0.001574	0.0699273	TCOF1|MAP3K7	http://amigo.geneontology.org/cgi-bin/amigo/term_details?term=GO:0097110
photoreceptor outer segment	Gene Ontology	GO:0001750	2	41	0.002368	0.0699273	ift20|Gnb3	http://amigo.geneontology.org/cgi-bin/amigo/term_details?term=GO:0001750
phosphatidylinositol-4,5-bisphosphate binding	Gene Ontology	GO:0005546	2	51	0.003575	0.0699273	EXOC1|CGAS	http://amigo.geneontology.org/cgi-bin/amigo/term_details?term=GO:0005546
endosome membrane	Gene Ontology	GO:0010008	2	57	0.004411	0.0699273	APPL1|TFRC	http://amigo.geneontology.org/cgi-bin/amigo/term_details?term=GO:0010008
defense response to virus	Gene Ontology	GO:0051607	2	61	0.005014	0.0699273	IL12B|CGAS	http://amigo.geneontology.org/cgi-bin/amigo/term_details?term=GO:0051607
positive regulation of I-kappaB kinase/NF-kappaB signaling	Gene Ontology	GO:0043123	2	75	0.007402	0.0699273	TFRC|MAP3K7	http://amigo.geneontology.org/cgi-bin/amigo/term_details?term=GO:0043123
heparin binding	Gene Ontology	GO:0008201	2	75	0.007402	0.0699273	LRTM2|IMPG2	http://amigo.geneontology.org/cgi-bin/amigo/term_details?term=GO:0008201
G protein-coupled receptor signaling pathway	Gene Ontology	GO:0007186	3	249	0.008617	0.0699273	Gpr34|Gnb3|ADGRF5	http://amigo.geneontology.org/cgi-bin/amigo/term_details?term=GO:0007186
cell population proliferation	Gene Ontology	GO:0008283	2	85	0.009365	0.0699273	IL12B|Gnb3	http://amigo.geneontology.org/cgi-bin/amigo/term_details?term=GO:0008283
cellular response to leukemia inhibitory factor	Gene Ontology	GO:1990830	2	85	0.009365	0.0699273	MCF2|TFRC	http://amigo.geneontology.org/cgi-bin/amigo/term_details?term=GO:1990830
positive regulation of transcription by RNA polymerase II	Gene Ontology	GO:0045944	5	779	0.009596	0.0699273	NFIA|RPRD1B|NPAS2|DSL1|TBXT	http://amigo.geneontology.org/cgi-bin/amigo/term_details?term=GO:0045944
cytokine activity	Gene Ontology	GO:0005125	2	88	0.009994	0.0699273	IL12B|DSL1	http://amigo.geneontology.org/cgi-bin/amigo/term_details?term=GO:0005125
dephosphorylation of RNA polymerase II C-terminal domain	Gene Ontology	GO:0070940	1	5	0.010015	0.0699273	RPRD1B	http://amigo.geneontology.org/cgi-bin/amigo/term_details?term=GO:0070940
RNA polymerase I core binding	Gene Ontology	GO:0001042	1	5	0.010015	0.0699273	TCOF1	http://amigo.geneontology.org/cgi-bin/amigo/term_details?term=GO:0001042
cornified envelope	Gene Ontology	GO:0001533	1	5	0.010015	0.0699273	EVPL	http://amigo.geneontology.org/cgi-bin/amigo/term_details?term=GO:0001533
pharyngeal arch artery morphogenesis	Gene Ontology	GO:0061626	1	5	0.010015	0.0699273	ADGRF5	http://amigo.geneontology.org/cgi-bin/amigo/term_details?term=GO:0061626
opsin binding	Gene Ontology	GO:0002046	1	5	0.010015	0.0699273	ift20	http://amigo.geneontology.org/cgi-bin/amigo/term_details?term=GO:0002046
paraspeckles	Gene Ontology	GO:0042382	1	5	0.010015	0.0699273	CPSF6	http://amigo.geneontology.org/cgi-bin/amigo/term_details?term=GO:0042382
negative regulation of interleukin-17 production	Gene Ontology	GO:0032700	1	5	0.010015	0.0699273	IL12B	http://amigo.geneontology.org/cgi-bin/amigo/term_details?term=GO:0032700
positive regulation of granulocyte macrophage colony-stimulating factor production	Gene Ontology	GO:0032725	1	5	0.010015	0.0699273	IL12B	http://amigo.geneontology.org/cgi-bin/amigo/term_details?term=GO:0032725
carboxypeptidase activity	Gene Ontology	GO:0004180	1	5	0.010015	0.0699273	NAALAD2	http://amigo.geneontology.org/cgi-bin/amigo/term_details?term=GO:0004180
positive regulation of RNA export from nucleus	Gene Ontology	GO:0046833	1	5	0.010015	0.0699273	CPSF6	http://amigo.geneontology.org/cgi-bin/amigo/term_details?term=GO:0046833
negative regulation of blood vessel endothelial cell proliferation involved in sprouting angiogenesis	Gene Ontology	GO:1903588	1	5	0.010015	0.0699273	IL12B	http://amigo.geneontology.org/cgi-bin/amigo/term_details?term=GO:1903588
positive regulation of type I interferon production	Gene Ontology	GO:0032481	1	5	0.010015	0.0699273	CGAS	http://amigo.geneontology.org/cgi-bin/amigo/term_details?term=GO:0032481
dendrite terminus	Gene Ontology	GO:0044292	1	5	0.010015	0.0699273	ift20	http://amigo.geneontology.org/cgi-bin/amigo/term_details?term=GO:0044292
negative regulation of interleukin-10 production	Gene Ontology	GO:0032693	1	5	0.010015	0.0699273	IL12B	http://amigo.geneontology.org/cgi-bin/amigo/term_details?term=GO:0032693
growth factor activity	Gene Ontology	GO:0008083	2	93	0.011083	0.0699273	IL12B|DSL1	http://amigo.geneontology.org/cgi-bin/amigo/term_details?term=GO:0008083
positive regulation of interleukin-17 production	Gene Ontology	GO:0032740	1	6	0.011674	0.0699273	IL12B	http://amigo.geneontology.org/cgi-bin/amigo/term_details?term=GO:0032740
positive regulation of cAMP-mediated signaling	Gene Ontology	GO:0043950	1	6	0.011674	0.0699273	CGAS	http://amigo.geneontology.org/cgi-bin/amigo/term_details?term=GO:0043950
regulation of cell cycle process	Gene Ontology	GO:0010564	1	6	0.011674	0.0699273	RPRD1B	http://amigo.geneontology.org/cgi-bin/amigo/term_details?term=GO:0010564
photoreceptor cell outer segment organization	Gene Ontology	GO:0035845	1	6	0.011674	0.0699273	ift20	http://amigo.geneontology.org/cgi-bin/amigo/term_details?term=GO:0035845
growth hormone receptor signaling pathway	Gene Ontology	GO:0060396	1	6	0.011674	0.0699273	IL12B	http://amigo.geneontology.org/cgi-bin/amigo/term_details?term=GO:0060396
adiponectin-activated signaling pathway	Gene Ontology	GO:0033211	1	6	0.011674	0.0699273	APPL1	http://amigo.geneontology.org/cgi-bin/amigo/term_details?term=GO:0033211
negative regulation of vascular endothelial growth factor signaling pathway	Gene Ontology	GO:1900747	1	6	0.011674	0.0699273	IL12B	http://amigo.geneontology.org/cgi-bin/amigo/term_details?term=GO:1900747
surfactant homeostasis	Gene Ontology	GO:0043129	1	6	0.011674	0.0699273	ADGRF5	http://amigo.geneontology.org/cgi-bin/amigo/term_details?term=GO:0043129
interferon-gamma production	Gene Ontology	GO:0032609	1	6	0.011674	0.0699273	IL12B	http://amigo.geneontology.org/cgi-bin/amigo/term_details?term=GO:0032609
RNA polymerase II, holoenzyme	Gene Ontology	GO:0016591	1	6	0.011674	0.0699273	RPRD1B	http://amigo.geneontology.org/cgi-bin/amigo/term_details?term=GO:0016591
positive regulation of cellular senescence	Gene Ontology	GO:2000774	1	6	0.011674	0.0699273	CGAS	http://amigo.geneontology.org/cgi-bin/amigo/term_details?term=GO:2000774
macropinosome	Gene Ontology	GO:0044354	1	6	0.011674	0.0699273	APPL1	http://amigo.geneontology.org/cgi-bin/amigo/term_details?term=GO:0044354
positive regulation of T cell cytokine production	Gene Ontology	GO:0002726	1	6	0.011674	0.0699273	MAP3K7	http://amigo.geneontology.org/cgi-bin/amigo/term_details?term=GO:0002726
signaling	Gene Ontology	GO:0023052	1	6	0.011674	0.0699273	APPL1	http://amigo.geneontology.org/cgi-bin/amigo/term_details?term=GO:0023052
neurotransmitter transport	Gene Ontology	GO:0006836	1	6	0.011674	0.0699273	slc18a3a	http://amigo.geneontology.org/cgi-bin/amigo/term_details?term=GO:0006836
cellular response to exogenous dsRNA	Gene Ontology	GO:0071360	1	7	0.013331	0.0699273	CGAS	http://amigo.geneontology.org/cgi-bin/amigo/term_details?term=GO:0071360
positive regulation of T cell mediated cytotoxicity	Gene Ontology	GO:0001916	1	7	0.013331	0.0699273	IL12B	http://amigo.geneontology.org/cgi-bin/amigo/term_details?term=GO:0001916
regulation of autophagosome assembly	Gene Ontology	GO:2000785	1	7	0.013331	0.0699273	ift20	http://amigo.geneontology.org/cgi-bin/amigo/term_details?term=GO:2000785
sensory perception of taste	Gene Ontology	GO:0050909	1	7	0.013331	0.0699273	Gnb3	http://amigo.geneontology.org/cgi-bin/amigo/term_details?term=GO:0050909
response to redox state	Gene Ontology	GO:0051775	1	7	0.013331	0.0699273	NPAS2	http://amigo.geneontology.org/cgi-bin/amigo/term_details?term=GO:0051775
response to UV-B	Gene Ontology	GO:0010224	1	7	0.013331	0.0699273	IL12B	http://amigo.geneontology.org/cgi-bin/amigo/term_details?term=GO:0010224
protein kinase B binding	Gene Ontology	GO:0043422	1	7	0.013331	0.0699273	APPL1	http://amigo.geneontology.org/cgi-bin/amigo/term_details?term=GO:0043422
negative regulation of DNA biosynthetic process	Gene Ontology	GO:2000279	1	7	0.013331	0.0699273	DSL1	http://amigo.geneontology.org/cgi-bin/amigo/term_details?term=GO:2000279
proteasome-mediated ubiquitin-dependent protein catabolic process	Gene Ontology	GO:0043161	2	108	0.014649	0.0699273	SIAH2|Arel1	http://amigo.geneontology.org/cgi-bin/amigo/term_details?term=GO:0043161
protein localization to endosome	Gene Ontology	GO:0036010	1	8	0.014985	0.0699273	TMEM30A	http://amigo.geneontology.org/cgi-bin/amigo/term_details?term=GO:0036010
cellular response to cold	Gene Ontology	GO:0070417	1	8	0.014985	0.0699273	IL12B	http://amigo.geneontology.org/cgi-bin/amigo/term_details?term=GO:0070417
defense response to protozoan	Gene Ontology	GO:0042832	1	8	0.014985	0.0699273	IL12B	http://amigo.geneontology.org/cgi-bin/amigo/term_details?term=GO:0042832
early phagosome	Gene Ontology	GO:0032009	1	8	0.014985	0.0699273	APPL1	http://amigo.geneontology.org/cgi-bin/amigo/term_details?term=GO:0032009
positive regulation of endothelial cell differentiation	Gene Ontology	GO:0045603	1	8	0.014985	0.0699273	DSL1	http://amigo.geneontology.org/cgi-bin/amigo/term_details?term=GO:0045603
energy reserve metabolic process	Gene Ontology	GO:0006112	1	8	0.014985	0.0699273	ADGRF5	http://amigo.geneontology.org/cgi-bin/amigo/term_details?term=GO:0006112
regulation of response to DNA damage stimulus	Gene Ontology	GO:2001020	1	8	0.014985	0.0699273	NPAS2	http://amigo.geneontology.org/cgi-bin/amigo/term_details?term=GO:2001020
G protein-coupled purinergic nucleotide receptor activity	Gene Ontology	GO:0045028	1	8	0.014985	0.0699273	Gpr34	http://amigo.geneontology.org/cgi-bin/amigo/term_details?term=GO:0045028
neural precursor cell proliferation	Gene Ontology	GO:0061351	1	8	0.014985	0.0699273	ift20	http://amigo.geneontology.org/cgi-bin/amigo/term_details?term=GO:0061351
regulation of fibroblast migration	Gene Ontology	GO:0010762	1	8	0.014985	0.0699273	APPL1	http://amigo.geneontology.org/cgi-bin/amigo/term_details?term=GO:0010762
positive regulation of cytokine production involved in inflammatory response	Gene Ontology	GO:1900017	1	9	0.016637	0.0699273	APPL1	http://amigo.geneontology.org/cgi-bin/amigo/term_details?term=GO:1900017
protein heterotetramerization	Gene Ontology	GO:0051290	1	9	0.016637	0.0699273	CPSF6	http://amigo.geneontology.org/cgi-bin/amigo/term_details?term=GO:0051290
I-kappaB phosphorylation	Gene Ontology	GO:0007252	1	9	0.016637	0.0699273	MAP3K7	http://amigo.geneontology.org/cgi-bin/amigo/term_details?term=GO:0007252
regulation of innate immune response	Gene Ontology	GO:0045088	1	9	0.016637	0.0699273	APPL1	http://amigo.geneontology.org/cgi-bin/amigo/term_details?term=GO:0045088
exocyst localization	Gene Ontology	GO:0051601	1	9	0.016637	0.0699273	EXOC1	http://amigo.geneontology.org/cgi-bin/amigo/term_details?term=GO:0051601
positive regulation of protein exit from endoplasmic reticulum	Gene Ontology	GO:0070863	1	9	0.016637	0.0699273	TMEM30A	http://amigo.geneontology.org/cgi-bin/amigo/term_details?term=GO:0070863
JNK cascade	Gene Ontology	GO:0007254	1	9	0.016637	0.0699273	MAP3K7	http://amigo.geneontology.org/cgi-bin/amigo/term_details?term=GO:0007254
positive regulation of activated T cell proliferation	Gene Ontology	GO:0042104	1	9	0.016637	0.0699273	IL12B	http://amigo.geneontology.org/cgi-bin/amigo/term_details?term=GO:0042104
positive regulation of isotype switching	Gene Ontology	GO:0045830	1	9	0.016637	0.0699273	TFRC	http://amigo.geneontology.org/cgi-bin/amigo/term_details?term=GO:0045830
positive regulation of osteoclast differentiation	Gene Ontology	GO:0045672	1	9	0.016637	0.0699273	IL12B	http://amigo.geneontology.org/cgi-bin/amigo/term_details?term=GO:0045672
glomerular filtration	Gene Ontology	GO:0003094	1	9	0.016637	0.0699273	ADGRF5	http://amigo.geneontology.org/cgi-bin/amigo/term_details?term=GO:0003094
metalloendopeptidase inhibitor activity	Gene Ontology	GO:0008191	1	9	0.016637	0.0699273	FETUB	http://amigo.geneontology.org/cgi-bin/amigo/term_details?term=GO:0008191
regulation of cilium assembly	Gene Ontology	GO:1902017	1	10	0.018286	0.0699273	ift20	http://amigo.geneontology.org/cgi-bin/amigo/term_details?term=GO:1902017
G protein-coupled purinergic nucleotide receptor signaling pathway	Gene Ontology	GO:0035589	1	10	0.018286	0.0699273	Gpr34	http://amigo.geneontology.org/cgi-bin/amigo/term_details?term=GO:0035589
macrophage differentiation	Gene Ontology	GO:0030225	1	10	0.018286	0.0699273	Eif2ak1	http://amigo.geneontology.org/cgi-bin/amigo/term_details?term=GO:0030225
MAP kinase kinase kinase activity	Gene Ontology	GO:0004709	1	10	0.018286	0.0699273	MAP3K7	http://amigo.geneontology.org/cgi-bin/amigo/term_details?term=GO:0004709
positive regulation of bone resorption	Gene Ontology	GO:0045780	1	10	0.018286	0.0699273	TFRC	http://amigo.geneontology.org/cgi-bin/amigo/term_details?term=GO:0045780
iron ion transport	Gene Ontology	GO:0006826	1	10	0.018286	0.0699273	TFRC	http://amigo.geneontology.org/cgi-bin/amigo/term_details?term=GO:0006826
activation of NF-kappaB-inducing kinase activity	Gene Ontology	GO:0007250	1	10	0.018286	0.0699273	MAP3K7	http://amigo.geneontology.org/cgi-bin/amigo/term_details?term=GO:0007250
AP-2 adaptor complex	Gene Ontology	GO:0030122	1	10	0.018286	0.0699273	slc18a3a	http://amigo.geneontology.org/cgi-bin/amigo/term_details?term=GO:0030122
negative regulation of smooth muscle cell proliferation	Gene Ontology	GO:0048662	1	10	0.018286	0.0699273	IL12B	http://amigo.geneontology.org/cgi-bin/amigo/term_details?term=GO:0048662
regulation of G1/S transition of mitotic cell cycle	Gene Ontology	GO:2000045	1	10	0.018286	0.0699273	APPL1	http://amigo.geneontology.org/cgi-bin/amigo/term_details?term=GO:2000045
regulation of protein localization to plasma membrane	Gene Ontology	GO:1903076	1	11	0.019932	0.0722522	APPL1	http://amigo.geneontology.org/cgi-bin/amigo/term_details?term=GO:1903076
positive regulation of interleukin-10 production	Gene Ontology	GO:0032733	1	11	0.019932	0.0722522	IL12B	http://amigo.geneontology.org/cgi-bin/amigo/term_details?term=GO:0032733
positive regulation of interleukin-2 production	Gene Ontology	GO:0032743	1	11	0.019932	0.0722522	MAP3K7	http://amigo.geneontology.org/cgi-bin/amigo/term_details?term=GO:0032743
establishment of epithelial cell apical/basal polarity	Gene Ontology	GO:0045198	1	11	0.019932	0.0722522	ift20	http://amigo.geneontology.org/cgi-bin/amigo/term_details?term=GO:0045198
pathway-restricted SMAD protein phosphorylation	Gene Ontology	GO:0060389	1	11	0.019932	0.0722522	DSL1	http://amigo.geneontology.org/cgi-bin/amigo/term_details?term=GO:0060389
positive regulation of receptor signaling pathway via JAK-STAT	Gene Ontology	GO:0046427	1	12	0.021575	0.0743377	IL12B	http://amigo.geneontology.org/cgi-bin/amigo/term_details?term=GO:0046427
negative regulation of endothelial cell migration	Gene Ontology	GO:0010596	1	12	0.021575	0.0743377	DSL1	http://amigo.geneontology.org/cgi-bin/amigo/term_details?term=GO:0010596
positive regulation of interleukin-12 production	Gene Ontology	GO:0032735	1	12	0.021575	0.0743377	IL12B	http://amigo.geneontology.org/cgi-bin/amigo/term_details?term=GO:0032735
cellular response to hepatocyte growth factor stimulus	Gene Ontology	GO:0035729	1	12	0.021575	0.0743377	APPL1	http://amigo.geneontology.org/cgi-bin/amigo/term_details?term=GO:0035729
positive regulation of cartilage development	Gene Ontology	GO:0061036	1	12	0.021575	0.0743377	DSL1	http://amigo.geneontology.org/cgi-bin/amigo/term_details?term=GO:0061036
establishment of planar polarity	Gene Ontology	GO:0001736	1	13	0.023216	0.0769435	ift20	http://amigo.geneontology.org/cgi-bin/amigo/term_details?term=GO:0001736
cardiac muscle cell differentiation	Gene Ontology	GO:0055007	1	13	0.023216	0.0769435	ift20	http://amigo.geneontology.org/cgi-bin/amigo/term_details?term=GO:0055007
positive regulation of interleukin-8 production	Gene Ontology	GO:0032757	1	13	0.023216	0.0769435	DSL1	http://amigo.geneontology.org/cgi-bin/amigo/term_details?term=GO:0032757
activation of innate immune response	Gene Ontology	GO:0002218	1	13	0.023216	0.0769435	CGAS	http://amigo.geneontology.org/cgi-bin/amigo/term_details?term=GO:0002218
determination of adult lifespan	Gene Ontology	GO:0008340	1	14	0.024854	0.0779198	CGAS	http://amigo.geneontology.org/cgi-bin/amigo/term_details?term=GO:0008340
activin receptor signaling pathway	Gene Ontology	GO:0032924	1	14	0.024854	0.0779198	DSL1	http://amigo.geneontology.org/cgi-bin/amigo/term_details?term=GO:0032924
centrosome localization	Gene Ontology	GO:0051642	1	14	0.024854	0.0779198	ift20	http://amigo.geneontology.org/cgi-bin/amigo/term_details?term=GO:0051642
cysteine-type endopeptidase inhibitor activity	Gene Ontology	GO:0004869	1	14	0.024854	0.0779198	FETUB	http://amigo.geneontology.org/cgi-bin/amigo/term_details?term=GO:0004869
negative regulation of protein secretion	Gene Ontology	GO:0050709	1	14	0.024854	0.0779198	IL12B	http://amigo.geneontology.org/cgi-bin/amigo/term_details?term=GO:0050709
Ada2/Gcn5/Ada3 transcription activator complex	Gene Ontology	GO:0005671	1	14	0.024854	0.0779198	MAP3K7	http://amigo.geneontology.org/cgi-bin/amigo/term_details?term=GO:0005671
early endosome	Gene Ontology	GO:0005769	2	146	0.025542	0.0784722	APPL1|TFRC	http://amigo.geneontology.org/cgi-bin/amigo/term_details?term=GO:0005769
positive regulation of protein localization to nucleus	Gene Ontology	GO:1900182	1	15	0.026489	0.0784722	TFRC	http://amigo.geneontology.org/cgi-bin/amigo/term_details?term=GO:1900182
cochlea development	Gene Ontology	GO:0090102	1	15	0.026489	0.0784722	ift20	http://amigo.geneontology.org/cgi-bin/amigo/term_details?term=GO:0090102
endopeptidase inhibitor activity	Gene Ontology	GO:0004866	1	15	0.026489	0.0784722	FETUB	http://amigo.geneontology.org/cgi-bin/amigo/term_details?term=GO:0004866
regulation of cell differentiation	Gene Ontology	GO:0045595	1	15	0.026489	0.0784722	TBXT	http://amigo.geneontology.org/cgi-bin/amigo/term_details?term=GO:0045595
protein localization to Golgi apparatus	Gene Ontology	GO:0034067	1	15	0.026489	0.0784722	ift20	http://amigo.geneontology.org/cgi-bin/amigo/term_details?term=GO:0034067
identical protein binding	Gene Ontology	GO:0042802	4	678	0.02679	0.0784722	ALS2CL|RPRD1B|MAP3K7|IL12B	http://amigo.geneontology.org/cgi-bin/amigo/term_details?term=GO:0042802
receptor complex	Gene Ontology	GO:0043235	2	150	0.026834	0.0784722	IMPG2|IL12B	http://amigo.geneontology.org/cgi-bin/amigo/term_details?term=GO:0043235
intermediate filament cytoskeleton organization	Gene Ontology	GO:0045104	1	16	0.028122	0.0789222	EVPL	http://amigo.geneontology.org/cgi-bin/amigo/term_details?term=GO:0045104
binding of sperm to zona pellucida	Gene Ontology	GO:0007339	1	16	0.028122	0.0789222	FETUB	http://amigo.geneontology.org/cgi-bin/amigo/term_details?term=GO:0007339
erythrocyte development	Gene Ontology	GO:0048821	1	16	0.028122	0.0789222	ADGRF5	http://amigo.geneontology.org/cgi-bin/amigo/term_details?term=GO:0048821
negative regulation of double-strand break repair via homologous recombination	Gene Ontology	GO:2000042	1	16	0.028122	0.0789222	CGAS	http://amigo.geneontology.org/cgi-bin/amigo/term_details?term=GO:2000042
GTP-Rho binding	Gene Ontology	GO:0017049	1	16	0.028122	0.0789222	EXOC1	http://amigo.geneontology.org/cgi-bin/amigo/term_details?term=GO:0017049
positive regulation of JUN kinase activity	Gene Ontology	GO:0043507	1	17	0.029752	0.0802604	MAP3K7	http://amigo.geneontology.org/cgi-bin/amigo/term_details?term=GO:0043507
vesicle membrane	Gene Ontology	GO:0012506	1	17	0.029752	0.0802604	APPL1	http://amigo.geneontology.org/cgi-bin/amigo/term_details?term=GO:0012506
epidermis development	Gene Ontology	GO:0008544	1	17	0.029752	0.0802604	EVPL	http://amigo.geneontology.org/cgi-bin/amigo/term_details?term=GO:0008544
Golgi to plasma membrane transport	Gene Ontology	GO:0006893	1	17	0.029752	0.0802604	EXOC1	http://amigo.geneontology.org/cgi-bin/amigo/term_details?term=GO:0006893
intraciliary transport particle B	Gene Ontology	GO:0030992	1	17	0.029752	0.0802604	ift20	http://amigo.geneontology.org/cgi-bin/amigo/term_details?term=GO:0030992
regulation of canonical Wnt signaling pathway	Gene Ontology	GO:0060828	1	18	0.031379	0.0814918	ift20	http://amigo.geneontology.org/cgi-bin/amigo/term_details?term=GO:0060828
positive regulation of DNA repair	Gene Ontology	GO:0045739	1	18	0.031379	0.0814918	NPAS2	http://amigo.geneontology.org/cgi-bin/amigo/term_details?term=GO:0045739
exocyst	Gene Ontology	GO:0000145	1	18	0.031379	0.0814918	EXOC1	http://amigo.geneontology.org/cgi-bin/amigo/term_details?term=GO:0000145
protein disulfide oxidoreductase activity	Gene Ontology	GO:0015035	1	18	0.031379	0.0814918	GRXCR2	http://amigo.geneontology.org/cgi-bin/amigo/term_details?term=GO:0015035
pituitary gland development	Gene Ontology	GO:0021983	1	18	0.031379	0.0814918	TBXT	http://amigo.geneontology.org/cgi-bin/amigo/term_details?term=GO:0021983
mitotic spindle pole	Gene Ontology	GO:0097431	1	19	0.033004	0.0844506	KATNBL1	http://amigo.geneontology.org/cgi-bin/amigo/term_details?term=GO:0097431
intraciliary transport	Gene Ontology	GO:0042073	1	19	0.033004	0.0844506	ift20	http://amigo.geneontology.org/cgi-bin/amigo/term_details?term=GO:0042073
negative regulation of endothelial cell proliferation	Gene Ontology	GO:0001937	1	20	0.034626	0.0848573	DSL1	http://amigo.geneontology.org/cgi-bin/amigo/term_details?term=GO:0001937
protein localization to cilium	Gene Ontology	GO:0061512	1	20	0.034626	0.0848573	ift20	http://amigo.geneontology.org/cgi-bin/amigo/term_details?term=GO:0061512
hyaluronic acid binding	Gene Ontology	GO:0005540	1	20	0.034626	0.0848573	IMPG2	http://amigo.geneontology.org/cgi-bin/amigo/term_details?term=GO:0005540
growth factor binding	Gene Ontology	GO:0019838	1	20	0.034626	0.0848573	IL12B	http://amigo.geneontology.org/cgi-bin/amigo/term_details?term=GO:0019838
GTPase binding	Gene Ontology	GO:0051020	1	20	0.034626	0.0848573	Gnb3	http://amigo.geneontology.org/cgi-bin/amigo/term_details?term=GO:0051020
iron ion homeostasis	Gene Ontology	GO:0055072	1	20	0.034626	0.0848573	Eif2ak1	http://amigo.geneontology.org/cgi-bin/amigo/term_details?term=GO:0055072
external side of plasma membrane	Gene Ontology	GO:0009897	2	174	0.035118	0.0848738	TFRC|IL12B	http://amigo.geneontology.org/cgi-bin/amigo/term_details?term=GO:0009897
cytoplasm	Gene Ontology	GO:0005737	8	2299	0.03512	0.0848738	SIAH2|Eif2ak1|IL12B|Gnb3|NPAS2|CPSF6|EVPL|Arel1	http://amigo.geneontology.org/cgi-bin/amigo/term_details?term=GO:0005737
ciliary base	Gene Ontology	GO:0097546	1	21	0.036245	0.0866834	ift20	http://amigo.geneontology.org/cgi-bin/amigo/term_details?term=GO:0097546
ubiquitin-dependent protein catabolic process	Gene Ontology	GO:0006511	2	179	0.036955	0.0866834	SIAH2|Arel1	http://amigo.geneontology.org/cgi-bin/amigo/term_details?term=GO:0006511
protein homodimerization activity	Gene Ontology	GO:0042803	3	438	0.037394	0.0866834	Eif2ak1|APPL1|TFRC	http://amigo.geneontology.org/cgi-bin/amigo/term_details?term=GO:0042803
activation of MAPKK activity	Gene Ontology	GO:0000186	1	22	0.037862	0.0866834	MAP3K7	http://amigo.geneontology.org/cgi-bin/amigo/term_details?term=GO:0000186
osteoclast differentiation	Gene Ontology	GO:0030316	1	22	0.037862	0.0866834	TFRC	http://amigo.geneontology.org/cgi-bin/amigo/term_details?term=GO:0030316
terminal bouton	Gene Ontology	GO:0043195	1	22	0.037862	0.0866834	slc18a3a	http://amigo.geneontology.org/cgi-bin/amigo/term_details?term=GO:0043195
heart morphogenesis	Gene Ontology	GO:0003007	1	22	0.037862	0.0866834	TBXT	http://amigo.geneontology.org/cgi-bin/amigo/term_details?term=GO:0003007
phospholipid translocation	Gene Ontology	GO:0045332	1	22	0.037862	0.0866834	TMEM30A	http://amigo.geneontology.org/cgi-bin/amigo/term_details?term=GO:0045332
positive regulation of interferon-gamma production	Gene Ontology	GO:0032729	1	23	0.039476	0.0869466	IL12B	http://amigo.geneontology.org/cgi-bin/amigo/term_details?term=GO:0032729
RNA polymerase II complex binding	Gene Ontology	GO:0000993	1	23	0.039476	0.0869466	RPRD1B	http://amigo.geneontology.org/cgi-bin/amigo/term_details?term=GO:0000993
heterotrimeric G-protein complex	Gene Ontology	GO:0005834	1	23	0.039476	0.0869466	Gnb3	http://amigo.geneontology.org/cgi-bin/amigo/term_details?term=GO:0005834
ATP transmembrane transporter activity	Gene Ontology	GO:0005347	1	23	0.039476	0.0869466	slc25a42	http://amigo.geneontology.org/cgi-bin/amigo/term_details?term=GO:0005347
beta-tubulin binding	Gene Ontology	GO:0048487	1	23	0.039476	0.0869466	APPL1	http://amigo.geneontology.org/cgi-bin/amigo/term_details?term=GO:0048487
ubiquitin protein ligase activity	Gene Ontology	GO:0061630	2	187	0.039969	0.0871025	SIAH2|Arel1	http://amigo.geneontology.org/cgi-bin/amigo/term_details?term=GO:0061630
dendrite development	Gene Ontology	GO:0016358	1	24	0.041087	0.0871025	MCF2	http://amigo.geneontology.org/cgi-bin/amigo/term_details?term=GO:0016358
branching involved in blood vessel morphogenesis	Gene Ontology	GO:0001569	1	24	0.041087	0.0871025	DSL1	http://amigo.geneontology.org/cgi-bin/amigo/term_details?term=GO:0001569
photoreceptor connecting cilium	Gene Ontology	GO:0032391	1	24	0.041087	0.0871025	ift20	http://amigo.geneontology.org/cgi-bin/amigo/term_details?term=GO:0032391
cleavage furrow	Gene Ontology	GO:0032154	1	24	0.041087	0.0871025	KATNBL1	http://amigo.geneontology.org/cgi-bin/amigo/term_details?term=GO:0032154
ATP transport	Gene Ontology	GO:0015867	1	24	0.041087	0.0871025	slc25a42	http://amigo.geneontology.org/cgi-bin/amigo/term_details?term=GO:0015867
ubiquitin conjugating enzyme binding	Gene Ontology	GO:0031624	1	25	0.042696	0.0871025	SIAH2	http://amigo.geneontology.org/cgi-bin/amigo/term_details?term=GO:0031624
receptor internalization	Gene Ontology	GO:0031623	1	25	0.042696	0.0871025	TFRC	http://amigo.geneontology.org/cgi-bin/amigo/term_details?term=GO:0031623
negative regulation of extrinsic apoptotic signaling pathway	Gene Ontology	GO:2001237	1	25	0.042696	0.0871025	SIAH2	http://amigo.geneontology.org/cgi-bin/amigo/term_details?term=GO:2001237
histone H3 acetylation	Gene Ontology	GO:0043966	1	25	0.042696	0.0871025	MAP3K7	http://amigo.geneontology.org/cgi-bin/amigo/term_details?term=GO:0043966
negative regulation of apoptotic process	Gene Ontology	GO:0043066	2	196	0.043467	0.0871025	TFRC|Arel1	http://amigo.geneontology.org/cgi-bin/amigo/term_details?term=GO:0043066
negative regulation of cell death	Gene Ontology	GO:0060548	1	26	0.044302	0.0871025	NPAS2	http://amigo.geneontology.org/cgi-bin/amigo/term_details?term=GO:0060548
positive regulation of tumor necrosis factor production	Gene Ontology	GO:0032760	1	26	0.044302	0.0871025	IL12B	http://amigo.geneontology.org/cgi-bin/amigo/term_details?term=GO:0032760
phagocytosis	Gene Ontology	GO:0006909	1	26	0.044302	0.0871025	Eif2ak1	http://amigo.geneontology.org/cgi-bin/amigo/term_details?term=GO:0006909
cell fate specification	Gene Ontology	GO:0001708	1	26	0.044302	0.0871025	TBXT	http://amigo.geneontology.org/cgi-bin/amigo/term_details?term=GO:0001708
positive regulation of glucose import	Gene Ontology	GO:0046326	1	26	0.044302	0.0871025	APPL1	http://amigo.geneontology.org/cgi-bin/amigo/term_details?term=GO:0046326
positive regulation of BMP signaling pathway	Gene Ontology	GO:0030513	1	26	0.044302	0.0871025	DSL1	http://amigo.geneontology.org/cgi-bin/amigo/term_details?term=GO:0030513
mesoderm formation	Gene Ontology	GO:0001707	1	26	0.044302	0.0871025	TBXT	http://amigo.geneontology.org/cgi-bin/amigo/term_details?term=GO:0001707
positive regulation of T cell proliferation	Gene Ontology	GO:0042102	1	26	0.044302	0.0871025	TFRC	http://amigo.geneontology.org/cgi-bin/amigo/term_details?term=GO:0042102
positive regulation of protein-containing complex assembly	Gene Ontology	GO:0031334	1	27	0.045906	0.0887509	TFRC	http://amigo.geneontology.org/cgi-bin/amigo/term_details?term=GO:0031334
clathrin-coated pit	Gene Ontology	GO:0005905	1	27	0.045906	0.0887509	TFRC	http://amigo.geneontology.org/cgi-bin/amigo/term_details?term=GO:0005905
plasma membrane	Gene Ontology	GO:0005886	6	1580	0.047069	0.0893636	EXOC1|MAP3K7|APPL1|TFRC|CGAS|TMEM30A	http://amigo.geneontology.org/cgi-bin/amigo/term_details?term=GO:0005886
positive regulation of tyrosine phosphorylation of STAT protein	Gene Ontology	GO:0042531	1	28	0.047507	0.0893636	IL12B	http://amigo.geneontology.org/cgi-bin/amigo/term_details?term=GO:0042531
electron transfer activity	Gene Ontology	GO:0009055	1	28	0.047507	0.0893636	GRXCR2	http://amigo.geneontology.org/cgi-bin/amigo/term_details?term=GO:0009055
negative regulation of phosphatase activity	Gene Ontology	GO:0010923	1	28	0.047507	0.0893636	GRXCR2	http://amigo.geneontology.org/cgi-bin/amigo/term_details?term=GO:0010923
positive regulation of B cell proliferation	Gene Ontology	GO:0030890	1	28	0.047507	0.0893636	TFRC	http://amigo.geneontology.org/cgi-bin/amigo/term_details?term=GO:0030890
defense response to Gram-negative bacterium	Gene Ontology	GO:0050829	1	29	0.049105	0.0894684	IL12B	http://amigo.geneontology.org/cgi-bin/amigo/term_details?term=GO:0050829
negative chemotaxis	Gene Ontology	GO:0050919	1	29	0.049105	0.0894684	LRTM2	http://amigo.geneontology.org/cgi-bin/amigo/term_details?term=GO:0050919
retina development in camera-type eye	Gene Ontology	GO:0060041	1	29	0.049105	0.0894684	Gnb3	http://amigo.geneontology.org/cgi-bin/amigo/term_details?term=GO:0060041
visual learning	Gene Ontology	GO:0008542	1	29	0.049105	0.0894684	ift20	http://amigo.geneontology.org/cgi-bin/amigo/term_details?term=GO:0008542
phospholipase C-activating G protein-coupled receptor signaling pathway	Gene Ontology	GO:0007200	1	29	0.049105	0.0894684	Gnb3	http://amigo.geneontology.org/cgi-bin/amigo/term_details?term=GO:0007200
cellular iron ion homeostasis	Gene Ontology	GO:0006879	1	29	0.049105	0.0894684	TFRC	http://amigo.geneontology.org/cgi-bin/amigo/term_details?term=GO:0006879
cis-Golgi network	Gene Ontology	GO:0005801	1	30	0.0507	0.0904808	ift20	http://amigo.geneontology.org/cgi-bin/amigo/term_details?term=GO:0005801
cytokine binding	Gene Ontology	GO:0019955	1	30	0.0507	0.0904808	IL12B	http://amigo.geneontology.org/cgi-bin/amigo/term_details?term=GO:0019955
melanosome	Gene Ontology	GO:0042470	1	30	0.0507	0.0904808	TFRC	http://amigo.geneontology.org/cgi-bin/amigo/term_details?term=GO:0042470
Hsp90 protein binding	Gene Ontology	GO:0051879	1	30	0.0507	0.0904808	NPAS2	http://amigo.geneontology.org/cgi-bin/amigo/term_details?term=GO:0051879
motile cilium	Gene Ontology	GO:0031514	1	31	0.052294	0.0923764	ift20	http://amigo.geneontology.org/cgi-bin/amigo/term_details?term=GO:0031514
peptide hormone binding	Gene Ontology	GO:0017046	1	31	0.052294	0.0923764	IL12B	http://amigo.geneontology.org/cgi-bin/amigo/term_details?term=GO:0017046
cellular response to drug	Gene Ontology	GO:0035690	1	32	0.053884	0.0942292	TFRC	http://amigo.geneontology.org/cgi-bin/amigo/term_details?term=GO:0035690
electron transport chain	Gene Ontology	GO:0022900	1	32	0.053884	0.0942292	GRXCR2	http://amigo.geneontology.org/cgi-bin/amigo/term_details?term=GO:0022900
negative regulation of cysteine-type endopeptidase activity involved in apoptotic process	Gene Ontology	GO:0043154	1	33	0.055472	0.0960407	SIAH2	http://amigo.geneontology.org/cgi-bin/amigo/term_details?term=GO:0043154
endosome organization	Gene Ontology	GO:0007032	1	33	0.055472	0.0960407	ALS2CL	http://amigo.geneontology.org/cgi-bin/amigo/term_details?term=GO:0007032
double-stranded DNA binding	Gene Ontology	GO:0003690	1	34	0.057057	0.0973326	CGAS	http://amigo.geneontology.org/cgi-bin/amigo/term_details?term=GO:0003690
somitogenesis	Gene Ontology	GO:0001756	1	34	0.057057	0.0973326	TBXT	http://amigo.geneontology.org/cgi-bin/amigo/term_details?term=GO:0001756
regulation of circadian rhythm	Gene Ontology	GO:0042752	1	36	0.06022	0.101239	SIAH2	http://amigo.geneontology.org/cgi-bin/amigo/term_details?term=GO:0042752
receptor tyrosine kinase binding	Gene Ontology	GO:0030971	1	36	0.06022	0.101239	MAP3K7	http://amigo.geneontology.org/cgi-bin/amigo/term_details?term=GO:0030971
positive regulation of pathway-restricted SMAD protein phosphorylation	Gene Ontology	GO:0010862	1	36	0.06022	0.101239	DSL1	http://amigo.geneontology.org/cgi-bin/amigo/term_details?term=GO:0010862
positive regulation of endothelial cell proliferation	Gene Ontology	GO:0001938	1	37	0.061797	0.102897	DSL1	http://amigo.geneontology.org/cgi-bin/amigo/term_details?term=GO:0001938
positive regulation of synapse assembly	Gene Ontology	GO:0051965	1	37	0.061797	0.102897	LRTM2	http://amigo.geneontology.org/cgi-bin/amigo/term_details?term=GO:0051965
DNA replication	Gene Ontology	GO:0006260	1	38	0.063372	0.103054	NFIA	http://amigo.geneontology.org/cgi-bin/amigo/term_details?term=GO:0006260
positive regulation of peptidyl-tyrosine phosphorylation	Gene Ontology	GO:0050731	1	38	0.063372	0.103054	IL12B	http://amigo.geneontology.org/cgi-bin/amigo/term_details?term=GO:0050731
cytokine receptor activity	Gene Ontology	GO:0004896	1	38	0.063372	0.103054	IL12B	http://amigo.geneontology.org/cgi-bin/amigo/term_details?term=GO:0004896
phosphatidylserine binding	Gene Ontology	GO:0001786	1	38	0.063372	0.103054	APPL1	http://amigo.geneontology.org/cgi-bin/amigo/term_details?term=GO:0001786
protein ubiquitination	Gene Ontology	GO:0016567	2	244	0.063901	0.103431	SIAH2|Arel1	http://amigo.geneontology.org/cgi-bin/amigo/term_details?term=GO:0016567
wound healing	Gene Ontology	GO:0042060	1	39	0.064944	0.104151	EVPL	http://amigo.geneontology.org/cgi-bin/amigo/term_details?term=GO:0042060
cell cycle arrest	Gene Ontology	GO:0007050	1	39	0.064944	0.104151	IL12B	http://amigo.geneontology.org/cgi-bin/amigo/term_details?term=GO:0007050
microvillus	Gene Ontology	GO:0005902	1	40	0.066514	0.105213	ift20	http://amigo.geneontology.org/cgi-bin/amigo/term_details?term=GO:0005902
site of double-strand break	Gene Ontology	GO:0035861	1	40	0.066514	0.105213	CGAS	http://amigo.geneontology.org/cgi-bin/amigo/term_details?term=GO:0035861
cell projection	Gene Ontology	GO:0042995	1	40	0.066514	0.105213	IMPG2	http://amigo.geneontology.org/cgi-bin/amigo/term_details?term=GO:0042995
cellular response to interferon-gamma	Gene Ontology	GO:0071346	1	41	0.068081	0.106722	IL12B	http://amigo.geneontology.org/cgi-bin/amigo/term_details?term=GO:0071346
insulin receptor signaling pathway	Gene Ontology	GO:0008286	1	41	0.068081	0.106722	APPL1	http://amigo.geneontology.org/cgi-bin/amigo/term_details?term=GO:0008286
vasculogenesis	Gene Ontology	GO:0001570	1	44	0.072767	0.112547	DSL1	http://amigo.geneontology.org/cgi-bin/amigo/term_details?term=GO:0001570
kidney development	Gene Ontology	GO:0001822	1	44	0.072767	0.112547	ift20	http://amigo.geneontology.org/cgi-bin/amigo/term_details?term=GO:0001822
positive regulation of neuron projection development	Gene Ontology	GO:0010976	1	45	0.074324	0.114446	TMEM30A	http://amigo.geneontology.org/cgi-bin/amigo/term_details?term=GO:0010976
RNA polymerase II activating transcription factor binding	Gene Ontology	GO:0001102	1	46	0.075879	0.115309	TBXT	http://amigo.geneontology.org/cgi-bin/amigo/term_details?term=GO:0001102
voltage-gated potassium channel activity	Gene Ontology	GO:0005249	1	46	0.075879	0.115309	Kcnv2	http://amigo.geneontology.org/cgi-bin/amigo/term_details?term=GO:0005249
extracellular matrix structural constituent	Gene Ontology	GO:0005201	1	46	0.075879	0.115309	IMPG2	http://amigo.geneontology.org/cgi-bin/amigo/term_details?term=GO:0005201
apical part of cell	Gene Ontology	GO:0045177	1	47	0.077431	0.116649	ADGRF5	http://amigo.geneontology.org/cgi-bin/amigo/term_details?term=GO:0045177
double-stranded RNA binding	Gene Ontology	GO:0003725	1	47	0.077431	0.116649	TFRC	http://amigo.geneontology.org/cgi-bin/amigo/term_details?term=GO:0003725
positive regulation of protein catabolic process	Gene Ontology	GO:0045732	1	48	0.07898	0.117961	Arel1	http://amigo.geneontology.org/cgi-bin/amigo/term_details?term=GO:0045732
circadian regulation of gene expression	Gene Ontology	GO:0032922	1	48	0.07898	0.117961	NPAS2	http://amigo.geneontology.org/cgi-bin/amigo/term_details?term=GO:0032922
voltage-gated potassium channel complex	Gene Ontology	GO:0008076	1	49	0.080527	0.119758	Kcnv2	http://amigo.geneontology.org/cgi-bin/amigo/term_details?term=GO:0008076
fat cell differentiation	Gene Ontology	GO:0045444	1	51	0.083613	0.123293	ADGRF5	http://amigo.geneontology.org/cgi-bin/amigo/term_details?term=GO:0045444
ruffle	Gene Ontology	GO:0001726	1	51	0.083613	0.123293	APPL1	http://amigo.geneontology.org/cgi-bin/amigo/term_details?term=GO:0001726
exocytosis	Gene Ontology	GO:0006887	1	52	0.085152	0.12437	EXOC1	http://amigo.geneontology.org/cgi-bin/amigo/term_details?term=GO:0006887
transforming growth factor beta receptor signaling pathway	Gene Ontology	GO:0007179	1	52	0.085152	0.12437	APPL1	http://amigo.geneontology.org/cgi-bin/amigo/term_details?term=GO:0007179
DNA-binding transcription factor activity, RNA polymerase II-specific	Gene Ontology	GO:0000981	2	289	0.085415	0.12437	NFIA|NPAS2	http://amigo.geneontology.org/cgi-bin/amigo/term_details?term=GO:0000981
protein import into nucleus	Gene Ontology	GO:0006606	1	53	0.086688	0.125698	APPL1	http://amigo.geneontology.org/cgi-bin/amigo/term_details?term=GO:0006606
osteoblast differentiation	Gene Ontology	GO:0001649	1	54	0.088223	0.127392	DSL1	http://amigo.geneontology.org/cgi-bin/amigo/term_details?term=GO:0001649
extracellular exosome	Gene Ontology	GO:0070062	1	55	0.089754	0.127488	TFRC	http://amigo.geneontology.org/cgi-bin/amigo/term_details?term=GO:0070062
BMP signaling pathway	Gene Ontology	GO:0030509	1	55	0.089754	0.127488	DSL1	http://amigo.geneontology.org/cgi-bin/amigo/term_details?term=GO:0030509
SMAD protein signal transduction	Gene Ontology	GO:0060395	1	55	0.089754	0.127488	DSL1	http://amigo.geneontology.org/cgi-bin/amigo/term_details?term=GO:0060395
smoothened signaling pathway	Gene Ontology	GO:0007224	1	55	0.089754	0.127488	ift20	http://amigo.geneontology.org/cgi-bin/amigo/term_details?term=GO:0007224
carbohydrate binding	Gene Ontology	GO:0030246	1	56	0.091283	0.12861	NOMO1	http://amigo.geneontology.org/cgi-bin/amigo/term_details?term=GO:0030246
mRNA processing	Gene Ontology	GO:0006397	1	56	0.091283	0.12861	CPSF6	http://amigo.geneontology.org/cgi-bin/amigo/term_details?term=GO:0006397
positive regulation of peptidyl-serine phosphorylation	Gene Ontology	GO:0033138	1	57	0.09281	0.12971	TFRC	http://amigo.geneontology.org/cgi-bin/amigo/term_details?term=GO:0033138
activation of MAPK activity	Gene Ontology	GO:0000187	1	57	0.09281	0.12971	MAP3K7	http://amigo.geneontology.org/cgi-bin/amigo/term_details?term=GO:0000187
cellular response to lipopolysaccharide	Gene Ontology	GO:0071222	1	60	0.097375	0.135546	IL12B	http://amigo.geneontology.org/cgi-bin/amigo/term_details?term=GO:0071222
guanyl-nucleotide exchange factor activity	Gene Ontology	GO:0005085	1	61	0.098891	0.137108	MCF2	http://amigo.geneontology.org/cgi-bin/amigo/term_details?term=GO:0005085
regulation of ion transmembrane transport	Gene Ontology	GO:0034765	1	62	0.100406	0.138655	Kcnv2	http://amigo.geneontology.org/cgi-bin/amigo/term_details?term=GO:0034765
recycling endosome	Gene Ontology	GO:0055037	1	65	0.104933	0.143767	TFRC	http://amigo.geneontology.org/cgi-bin/amigo/term_details?term=GO:0055037
phosphatidylinositol binding	Gene Ontology	GO:0035091	1	65	0.104933	0.143767	APPL1	http://amigo.geneontology.org/cgi-bin/amigo/term_details?term=GO:0035091
cytokine-mediated signaling pathway	Gene Ontology	GO:0019221	1	68	0.109439	0.148189	IL12B	http://amigo.geneontology.org/cgi-bin/amigo/term_details?term=GO:0019221
negative regulation of cell growth	Gene Ontology	GO:0030308	1	68	0.109439	0.148189	DSL1	http://amigo.geneontology.org/cgi-bin/amigo/term_details?term=GO:0030308
positive regulation of angiogenesis	Gene Ontology	GO:0045766	1	70	0.11243	0.150483	DSL1	http://amigo.geneontology.org/cgi-bin/amigo/term_details?term=GO:0045766
positive regulation of NF-kappaB transcription factor activity	Gene Ontology	GO:0051092	1	71	0.113922	0.151896	TFRC	http://amigo.geneontology.org/cgi-bin/amigo/term_details?term=GO:0051092
nucleus	Gene Ontology	GO:0005634	7	2478	0.11674	0.154679	NFIA|TBXT|NPAS2|ERCC5|APPL1|CGAS|CPSF6	http://amigo.geneontology.org/cgi-bin/amigo/term_details?term=GO:0005634
glucose homeostasis	Gene Ontology	GO:0042593	1	73	0.116898	0.154679	ADGRF5	http://amigo.geneontology.org/cgi-bin/amigo/term_details?term=GO:0042593
single-stranded DNA binding	Gene Ontology	GO:0003697	1	75	0.119865	0.156816	ERCC5	http://amigo.geneontology.org/cgi-bin/amigo/term_details?term=GO:0003697
sensory perception of sound	Gene Ontology	GO:0007605	1	75	0.119865	0.156816	GRXCR2	http://amigo.geneontology.org/cgi-bin/amigo/term_details?term=GO:0007605
centriole	Gene Ontology	GO:0005814	1	75	0.119865	0.156816	ift20	http://amigo.geneontology.org/cgi-bin/amigo/term_details?term=GO:0005814
protein homooligomerization	Gene Ontology	GO:0051260	1	76	0.121345	0.157567	Kcnv2	http://amigo.geneontology.org/cgi-bin/amigo/term_details?term=GO:0051260
cell surface receptor signaling pathway	Gene Ontology	GO:0007166	1	76	0.121345	0.157567	ADGRF5	http://amigo.geneontology.org/cgi-bin/amigo/term_details?term=GO:0007166
cilium	Gene Ontology	GO:0005929	1	77	0.122822	0.158893	ift20	http://amigo.geneontology.org/cgi-bin/amigo/term_details?term=GO:0005929
negative regulation of endopeptidase activity	Gene Ontology	GO:0010951	1	78	0.124297	0.160205	FETUB	http://amigo.geneontology.org/cgi-bin/amigo/term_details?term=GO:0010951
structural molecule activity	Gene Ontology	GO:0005198	1	80	0.12724	0.163393	EVPL	http://amigo.geneontology.org/cgi-bin/amigo/term_details?term=GO:0005198
transmembrane transporter activity	Gene Ontology	GO:0022857	1	81	0.128708	0.16467	slc18a3a	http://amigo.geneontology.org/cgi-bin/amigo/term_details?term=GO:0022857
basolateral plasma membrane	Gene Ontology	GO:0016323	1	82	0.130173	0.165935	TFRC	http://amigo.geneontology.org/cgi-bin/amigo/term_details?term=GO:0016323
potassium ion transmembrane transport	Gene Ontology	GO:0071805	1	84	0.133096	0.169042	Kcnv2	http://amigo.geneontology.org/cgi-bin/amigo/term_details?term=GO:0071805
cytosol	Gene Ontology	GO:0005829	6	2089	0.134367	0.169655	SIAH2|IL12B|NPAS2|APPL1|CGAS|Arel1	http://amigo.geneontology.org/cgi-bin/amigo/term_details?term=GO:0005829
visual perception	Gene Ontology	GO:0007601	1	85	0.134554	0.169655	IMPG2	http://amigo.geneontology.org/cgi-bin/amigo/term_details?term=GO:0007601
mitochondrial inner membrane	Gene Ontology	GO:0005743	1	86	0.13601	0.170872	slc25a42	http://amigo.geneontology.org/cgi-bin/amigo/term_details?term=GO:0005743
protein localization to plasma membrane	Gene Ontology	GO:0072659	1	90	0.141809	0.17688	ift20	http://amigo.geneontology.org/cgi-bin/amigo/term_details?term=GO:0072659
midbody	Gene Ontology	GO:0030496	1	91	0.143253	0.178043	KATNBL1	http://amigo.geneontology.org/cgi-bin/amigo/term_details?term=GO:0030496
Rab GTPase binding	Gene Ontology	GO:0017137	1	92	0.144694	0.179194	ift20	http://amigo.geneontology.org/cgi-bin/amigo/term_details?term=GO:0017137
DNA binding	Gene Ontology	GO:0003677	2	403	0.147396	0.181893	NFIA|NPAS2	http://amigo.geneontology.org/cgi-bin/amigo/term_details?term=GO:0003677
protein autophosphorylation	Gene Ontology	GO:0046777	1	95	0.149004	0.183228	Eif2ak1	http://amigo.geneontology.org/cgi-bin/amigo/term_details?term=GO:0046777
protein kinase activity	Gene Ontology	GO:0004672	1	96	0.150436	0.183505	Eif2ak1	http://amigo.geneontology.org/cgi-bin/amigo/term_details?term=GO:0004672
RNA polymerase II cis-regulatory region sequence-specific DNA binding	Gene Ontology	GO:0000978	2	409	0.15088	0.183505	NPAS2|TBXT	http://amigo.geneontology.org/cgi-bin/amigo/term_details?term=GO:0000978
vesicle-mediated transport	Gene Ontology	GO:0016192	1	97	0.151866	0.183505	CNIH1	http://amigo.geneontology.org/cgi-bin/amigo/term_details?term=GO:0016192
negative regulation of canonical Wnt signaling pathway	Gene Ontology	GO:0090090	1	97	0.151866	0.183505	SIAH2	http://amigo.geneontology.org/cgi-bin/amigo/term_details?term=GO:0090090
regulation of cell population proliferation	Gene Ontology	GO:0042127	1	97	0.151866	0.183505	TBXT	http://amigo.geneontology.org/cgi-bin/amigo/term_details?term=GO:0042127
heme binding	Gene Ontology	GO:0020037	1	104	0.161808	0.194841	Eif2ak1	http://amigo.geneontology.org/cgi-bin/amigo/term_details?term=GO:0020037
protein polyubiquitination	Gene Ontology	GO:0000209	1	106	0.164628	0.197553	Arel1	http://amigo.geneontology.org/cgi-bin/amigo/term_details?term=GO:0000209
chemical synaptic transmission	Gene Ontology	GO:0007268	1	107	0.166034	0.198556	slc18a3a	http://amigo.geneontology.org/cgi-bin/amigo/term_details?term=GO:0007268
membrane	Gene Ontology	GO:0016020	2	438	0.167948	0.200157	TMEM30A|EVPL	http://amigo.geneontology.org/cgi-bin/amigo/term_details?term=GO:0016020
protein dimerization activity	Gene Ontology	GO:0046983	1	111	0.171636	0.203161	NPAS2	http://amigo.geneontology.org/cgi-bin/amigo/term_details?term=GO:0046983
intermediate filament	Gene Ontology	GO:0005882	1	111	0.171636	0.203161	EVPL	http://amigo.geneontology.org/cgi-bin/amigo/term_details?term=GO:0005882
nucleolus	Gene Ontology	GO:0005730	2	446	0.172717	0.203428	TCOF1|KATNBL1	http://amigo.geneontology.org/cgi-bin/amigo/term_details?term=GO:0005730
axon guidance	Gene Ontology	GO:0007411	1	112	0.173031	0.203428	LRTM2	http://amigo.geneontology.org/cgi-bin/amigo/term_details?term=GO:0007411
cellular response to DNA damage stimulus	Gene Ontology	GO:0006974	1	123	0.188224	0.21907	CGAS	http://amigo.geneontology.org/cgi-bin/amigo/term_details?term=GO:0006974
cytoplasmic vesicle	Gene Ontology	GO:0031410	1	125	0.190957	0.220043	ADGRF5	http://amigo.geneontology.org/cgi-bin/amigo/term_details?term=GO:0031410
spermatogenesis	Gene Ontology	GO:0007283	1	125	0.190957	0.220043	ift20	http://amigo.geneontology.org/cgi-bin/amigo/term_details?term=GO:0007283
cilium assembly	Gene Ontology	GO:0060271	1	127	0.193681	0.222446	ift20	http://amigo.geneontology.org/cgi-bin/amigo/term_details?term=GO:0060271
apical plasma membrane	Gene Ontology	GO:0016324	1	144	0.216477	0.245387	TMEM30A	http://amigo.geneontology.org/cgi-bin/amigo/term_details?term=GO:0016324
negative regulation of transcription by RNA polymerase II	Gene Ontology	GO:0000122	2	520	0.217758	0.246038	NFIA|TBXT	http://amigo.geneontology.org/cgi-bin/amigo/term_details?term=GO:0000122
mRNA binding	Gene Ontology	GO:0003729	1	148	0.221748	0.249736	CPSF6	http://amigo.geneontology.org/cgi-bin/amigo/term_details?term=GO:0003729
nuclear chromatin	Gene Ontology	GO:0000790	1	149	0.223061	0.250404	TBXT	http://amigo.geneontology.org/cgi-bin/amigo/term_details?term=GO:0000790
cell migration	Gene Ontology	GO:0016477	1	151	0.225679	0.252529	IL12B	http://amigo.geneontology.org/cgi-bin/amigo/term_details?term=GO:0016477
Golgi apparatus	Gene Ontology	GO:0005794	2	534	0.226419	0.252544	TMEM30A|ift20	http://amigo.geneontology.org/cgi-bin/amigo/term_details?term=GO:0005794
magnesium ion binding	Gene Ontology	GO:0000287	1	154	0.229591	0.254451	MAP3K7	http://amigo.geneontology.org/cgi-bin/amigo/term_details?term=GO:0000287
positive regulation of gene expression	Gene Ontology	GO:0010628	1	162	0.239928	0.265064	TFRC	http://amigo.geneontology.org/cgi-bin/amigo/term_details?term=GO:0010628
transcription regulator complex	Gene Ontology	GO:0005667	1	165	0.24377	0.268455	NPAS2	http://amigo.geneontology.org/cgi-bin/amigo/term_details?term=GO:0005667
multicellular organism development	Gene Ontology	GO:0007275	1	172	0.25266	0.27673	SIAH2	http://amigo.geneontology.org/cgi-bin/amigo/term_details?term=GO:0007275
nucleoplasm	Gene Ontology	GO:0005654	4	1526	0.252874	0.27673	CPSF6|SIAH2|NPAS2|KATNBL1	http://amigo.geneontology.org/cgi-bin/amigo/term_details?term=GO:0005654
protein heterodimerization activity	Gene Ontology	GO:0046982	1	181	0.26394	0.287935	IL12B	http://amigo.geneontology.org/cgi-bin/amigo/term_details?term=GO:0046982
negative regulation of cell population proliferation	Gene Ontology	GO:0008285	1	184	0.267663	0.291084	Eif2ak1	http://amigo.geneontology.org/cgi-bin/amigo/term_details?term=GO:0008285
transmembrane transport	Gene Ontology	GO:0055085	1	189	0.273828	0.29686	slc18a3a	http://amigo.geneontology.org/cgi-bin/amigo/term_details?term=GO:0055085
RNA polymerase II transcription regulatory region sequence-specific DNA binding	Gene Ontology	GO:0000977	1	197	0.283586	0.306484	TBXT	http://amigo.geneontology.org/cgi-bin/amigo/term_details?term=GO:0000977
DNA-binding transcription factor activity	Gene Ontology	GO:0003700	1	216	0.306251	0.329955	NPAS2	http://amigo.geneontology.org/cgi-bin/amigo/term_details?term=GO:0003700
positive regulation of cell population proliferation	Gene Ontology	GO:0008284	1	217	0.307425	0.330197	RPRD1B	http://amigo.geneontology.org/cgi-bin/amigo/term_details?term=GO:0008284
positive regulation of transcription, DNA-templated	Gene Ontology	GO:0045893	1	222	0.313263	0.335432	NPAS2	http://amigo.geneontology.org/cgi-bin/amigo/term_details?term=GO:0045893
GTPase activity	Gene Ontology	GO:0003924	1	223	0.314424	0.335643	Gnb3	http://amigo.geneontology.org/cgi-bin/amigo/term_details?term=GO:0003924
extracellular region	Gene Ontology	GO:0005576	1	226	0.317898	0.338314	FETUB	http://amigo.geneontology.org/cgi-bin/amigo/term_details?term=GO:0005576
nuclear speck	Gene Ontology	GO:0016607	1	235	0.328217	0.347172	CPSF6	http://amigo.geneontology.org/cgi-bin/amigo/term_details?term=GO:0016607
intracellular signal transduction	Gene Ontology	GO:0035556	1	240	0.333884	0.352096	MCF2	http://amigo.geneontology.org/cgi-bin/amigo/term_details?term=GO:0035556
G protein-coupled receptor activity	Gene Ontology	GO:0004930	1	244	0.338384	0.355763	ADGRF5	http://amigo.geneontology.org/cgi-bin/amigo/term_details?term=GO:0004930
extracellular space	Gene Ontology	GO:0005615	2	731	0.348967	0.365784	IL12B|DSL1	http://amigo.geneontology.org/cgi-bin/amigo/term_details?term=GO:0005615
endoplasmic reticulum membrane	Gene Ontology	GO:0005789	1	257	0.352805	0.368697	NOMO1	http://amigo.geneontology.org/cgi-bin/amigo/term_details?term=GO:0005789
proteolysis	Gene Ontology	GO:0006508	1	258	0.353902	0.368736	NAALAD2	http://amigo.geneontology.org/cgi-bin/amigo/term_details?term=GO:0006508
cell surface	Gene Ontology	GO:0009986	1	264	0.360443	0.373316	ADGRF5	http://amigo.geneontology.org/cgi-bin/amigo/term_details?term=GO:0009986
protein kinase binding	Gene Ontology	GO:0019901	1	270	0.366919	0.378896	TFRC	http://amigo.geneontology.org/cgi-bin/amigo/term_details?term=GO:0019901
chromatin binding	Gene Ontology	GO:0003682	1	300	0.398355	0.410141	CGAS	http://amigo.geneontology.org/cgi-bin/amigo/term_details?term=GO:0003682
perinuclear region of cytoplasm	Gene Ontology	GO:0048471	1	307	0.405468	0.416233	TFRC	http://amigo.geneontology.org/cgi-bin/amigo/term_details?term=GO:0048471
DNA-binding transcription activator activity, RNA polymerase II-specific	Gene Ontology	GO:0001228	1	319	0.417472	0.427295	TBXT	http://amigo.geneontology.org/cgi-bin/amigo/term_details?term=GO:0001228
centrosome	Gene Ontology	GO:0005813	1	333	0.431177	0.440029	ift20	http://amigo.geneontology.org/cgi-bin/amigo/term_details?term=GO:0005813
RNA binding	Gene Ontology	GO:0003723	1	365	0.461335	0.469428	CPSF6	http://amigo.geneontology.org/cgi-bin/amigo/term_details?term=GO:0003723
regulation of transcription by RNA polymerase II	Gene Ontology	GO:0006357	1	396	0.48906	0.496189	NPAS2	http://amigo.geneontology.org/cgi-bin/amigo/term_details?term=GO:0006357
ATP binding	Gene Ontology	GO:0005524	2	1073	0.543342	0.54966	Eif2ak1|MAP3K7	http://amigo.geneontology.org/cgi-bin/amigo/term_details?term=GO:0005524
endoplasmic reticulum	Gene Ontology	GO:0005783	1	524	0.589522	0.594648	TMEM30A	http://amigo.geneontology.org/cgi-bin/amigo/term_details?term=GO:0005783
zinc ion binding	Gene Ontology	GO:0008270	1	527	0.591629	0.595049	SIAH2	http://amigo.geneontology.org/cgi-bin/amigo/term_details?term=GO:0008270
integral component of plasma membrane	Gene Ontology	GO:0005887	1	646	0.667203	0.669126	TFRC	http://amigo.geneontology.org/cgi-bin/amigo/term_details?term=GO:0005887
metal ion binding	Gene Ontology	GO:0046872	1	714	0.70407	0.70407	NPAS2	http://amigo.geneontology.org/cgi-bin/amigo/term_details?term=GO:0046872
--------------------

## Sheet: Test 2
#In the bLCA of penguins and the genomes of four flightless/nearly flightless birds
##branch model
##chi-square test
##FDR correction method: Benjamini and Hochberg method
id	gene	ω ratios #1	ω ratios	pvalue	qvalue # BH correction	mark	Descriptions (genecards)
GALGAL_R04703	CCNF	0.532525	0.158473	2.15887e-09	8.29891e-06	REG	CCNF (Cyclin F) is a Protein Coding gene. Diseases associated with CCNF include Amyotrophic Lateral Sclerosis 1 and Deafness, Autosomal Recessive 86. Among its related pathways are GADD45 Pathway and Innate Immune System.
GALGAL_R02558	CCNE1	0.68467	0.165632	8.14543e-09	1.42902e-05	REG	CCNE1 (Cyclin E1) is a Protein Coding gene. Diseases associated with CCNE1 include Bowenoid Papulosis and Facial Dermatosis. Among its related pathways are E2F transcription factor network and Chaperonin-mediated protein folding.
GALGAL_R14493	CCDC40	1.03633	0.432302	8.19771e-09	1.42902e-05	PSG	CCDC40 (Coiled-Coil Domain Containing 40) is a Protein Coding gene. Diseases associated with CCDC40 include Ciliary Dyskinesia, Primary, 15 and Ciliary Dyskinesia, Primary, 1.
GALGAL_R13194	CEP112	0.934578	0.340681	1.02712e-08	1.49206e-05	REG	CEP112 (Centrosomal Protein 112) is a Protein Coding gene.
GALGAL_R07393	CALCRL	0.173978	0.0196224	1.54909e-08	1.92884e-05	REG	CALCRL (Calcitonin Receptor Like Receptor) is a Protein Coding gene. Diseases associated with CALCRL include Lymphatic Malformation 8 and Primary Angle-Closure Glaucoma. Among its related pathways are Signaling by GPCR and G alpha (s) signalling events.
GALGAL_R12198	ALS2CL	0.404952	0.108316	7.08729e-08	7.72161e-05	REG	ALS2CL (ALS2 C-Terminal Like) is a Protein Coding gene. Diseases associated with ALS2CL include Deafness, Autosomal Recessive 6. Among its related pathways are RAB GEFs exchange GTP for GDP on RABs and Vesicle-mediated transport.
GALGAL_R00734	SMAD3	0.109944	0.0027845	1.29574e-06	0.000806692	REG	SMAD3 (SMAD Family Member 3) is a Protein Coding gene. Diseases associated with SMAD3 include Loeys-Dietz Syndrome 3 and Familial Thoracic Aortic Aneurysm And Aortic Dissection. Among its related pathways are Transcriptional activity of SMAD2/SMAD3-SMAD4 heterotrimer and Signal transduction_PKA signaling.
GALGAL_R08627	Tmem60	0.575031	0.0323153	1.63552e-06	0.000923454	REG	TMEM60 (Transmembrane Protein 60) is a Protein Coding gene. Diseases associated with TMEM60 include Hypophosphatemic Nephrolithiasis/Osteoporosis.
GALGAL_R02929	PLPP5	0.405069	0.118903	3.17382e-06	0.00162724	REG	PLPP5 (Phospholipid Phosphatase 5) is a Protein Coding gene. Diseases associated with PLPP5 include Cone-Rod Dystrophy 9 and Hepatocellular Carcinoma. Among its related pathways are Glycerolipid metabolism and Regulation of actin dynamics for phagocytic cup formation.
GALGAL_R04406	FOXP1	0.215771	0.0403729	3.84734e-06	0.00176492	REG	FOXP1 (Forkhead Box P1) is a Protein Coding gene. Diseases associated with FOXP1 include Mental Retardation With Language Impairment And With Or Without Autistic Features and Lymphoma, Mucosa-Associated Lymphoid Type. Among its related pathways are Transcriptional regulation of pluripotent stem cells and Developmental Biology.
GALGAL_R15177	RPA1	0.374024	0.150121	7.13397e-06	0.0028394	REG	RPA1 (Replication Protein A1) is a Protein Coding gene. Diseases associated with RPA1 include Ataxia-Telangiectasia and Xeroderma Pigmentosum, Complementation Group A. Among its related pathways are Regulation of activated PAK-2p34 by proteasome mediated degradation and Homologous DNA Pairing and Strand Exchange.
GALGAL_R00742	KIF23	0.118788	0.0519069	7.16691e-06	0.0028394	REG	KIF23 (Kinesin Family Member 23) is a Protein Coding gene. Diseases associated with KIF23 include Anemia, Congenital Dyserythropoietic, Type Iii and Congenital Dyserythropoietic Anemia. Among its related pathways are Response to elevated platelet cytosolic Ca2+ and Mitotic Telophase/Cytokinesis.
GALGAL_R03511	GOLPH3	0.193566	0.040402	1.60486e-05	0.00519506	REG	GOLPH3 (Golgi Phosphoprotein 3) is a Protein Coding gene. Diseases associated with GOLPH3 include Chronic Sphenoidal Sinusitis and Cerebral Falx Meningioma.
GALGAL_R06620	ENTPD2	0.283469	0.121321	1.92488e-05	0.00599187	REG	ENTPD2 (Ectonucleoside Triphosphate Diphosphohydrolase 2) is a Protein Coding gene. Diseases associated with ENTPD2 include Focal Epilepsy and Granulomatous Amebic Encephalitis. Among its related pathways are ATP/ITP metabolism and Metabolism of nucleotides.
GALGAL_R01949	PLG	0.549044	0.266347	2.21787e-05	0.00666584	REG	PLG (Plasminogen) is a Protein Coding gene. Diseases associated with PLG include Plasminogen Deficiency, Type I and Plg-Related Hereditary Angioedema With Normal C1inh. Among its related pathways are Folate Metabolism and Cell adhesion_Plasmin signaling.
GALGAL_R15059	CASP1	1.40305	0.358704	2.67839e-05	0.00778161	PSG	CASP1 (Caspase 1) is a Protein Coding gene. Diseases associated with CASP1 include Cowpox and Shigellosis. Among its related pathways are Nucleotide-binding domain, leucine rich repeat containing receptor (NLR) signaling pathways and Apoptosis Modulation and Signaling.
GALGAL_R13160	CFAP52	0.603722	0.310029	2.80994e-05	0.00790046	REG	CFAP52 (Cilia And Flagella Associated Protein 52) is a Protein Coding gene. Diseases associated with CFAP52 include Dextrocardia With Situs Inversus and Hepatocellular Carcinoma.
GALGAL_R14779	FNDC3B	0.201715	0.0756335	3.20232e-05	0.0084801	REG	FNDC3B (Fibronectin Type III Domain Containing 3B) is a Protein Coding gene. Diseases associated with FNDC3B include Urethra Clear Cell Adenocarcinoma and Urethra Adenocarcinoma.
GALGAL_R04401	Lrig1	0.210706	0.0823648	3.78594e-05	0.00942806	REG	LRIG1 (Leucine Rich Repeats And Immunoglobulin Like Domains 1) is a Protein Coding gene. Diseases associated with LRIG1 include Verrucous Carcinoma and Hyaline Fibromatosis Syndrome. Among its related pathways are RET signaling and Signaling by GPCR.
GALGAL_R09043	GAPDH	0.170643	0.021751	4.50142e-05	0.0103248	REG	GAPDH (Glyceraldehyde-3-Phosphate Dehydrogenase) is a Protein Coding gene. Diseases associated with GAPDH include Schistosomiasis and Huntington Disease. Among its related pathways are Neuroscience and Glucose metabolism.
GALGAL_R02241	AIFM2	0.760382	0.162703	4.67399e-05	0.0104458	REG	AIFM2 (Apoptosis Inducing Factor Mitochondria Associated 2) is a Protein Coding gene. Diseases associated with AIFM2 include Febrile Seizures, Familial, 9. Among its related pathways are TP53 Regulates Transcription of Cell Death Genes and Gene Expression.
GALGAL_R10580	GUCY2C	0.778584	0.341012	5.40598e-05	0.0116033	REG	GUCY2C (Guanylate Cyclase 2C) is a Protein Coding gene. Diseases associated with GUCY2C include Meconium Ileus and Diarrhea 6. Among its related pathways are Sweet Taste Signaling and Metabolism.
GALGAL_R01900	Rnaset2b	0.977018	0.244425	5.45817e-05	0.0116033	REG	NA
GALGAL_R01147	LMNB2	0.166086	0.0507892	6.44553e-05	0.013376	REG	LMNB2 (Lamin B2) is a Protein Coding gene. Diseases associated with LMNB2 include Epilepsy, Progressive Myoclonic, 9 and Lipodystrophy, Partial, Acquired. Among its related pathways are Gastric Cancer Network 2 and Apoptosis and survival Caspase cascade.
GALGAL_R10675	WNT7B	0.194721	0.00477022	0.000108485	0.019699	REG	WNT7B (Wnt Family Member 7B) is a Protein Coding gene. Diseases associated with WNT7B include Microphthalmia, Syndromic 9 and Exudative Vitreoretinopathy 1. Among its related pathways are Signaling by GPCR and Gastric cancer.
GALGAL_R08078	RRP1B	0.824414	0.449145	0.00011999	0.0205214	REG	RRP1B (Ribosomal RNA Processing 1B) is a Protein Coding gene. Diseases associated with RRP1B include Microinvasive Gastric Cancer and Laryngeal Squamous Cell Carcinoma.
GALGAL_R06057	Hectd3	0.304751	0.14594	0.000125205	0.0205214	REG	HECTD3 (HECT Domain E3 Ubiquitin Protein Ligase 3) is a Protein Coding gene. Among its related pathways are Innate Immune System and Class I MHC mediated antigen processing and presentation.
GALGAL_R10076	TBXT	0.129463	0.114471	0.000131874	0.0205214	REG	TBXT (T-Box Transcription Factor T) is a Protein Coding gene. Diseases associated with TBXT include Sacral Agenesis With Vertebral Anomalies and Neural Tube Defects. Among its related pathways are Regulation of Wnt-mediated beta catenin signaling and target gene transcription and Embryonic and Induced Pluripotent Stem Cells and Lineage-specific Markers.
GALGAL_R13174	EVPL	0.244975	0.134173	0.000213706	0.0288707	REG	EVPL (Envoplakin) is a Protein Coding gene. Diseases associated with EVPL include Paraneoplastic Pemphigus and Pemphigus. Among its related pathways are Cytoskeleton remodeling Neurofilaments and Keratinization.
GALGAL_R13488	CERS3	0.399063	0.127177	0.000215305	0.0288707	REG	CERS3 (Ceramide Synthase 3) is a Protein Coding gene. Diseases associated with CERS3 include Ichthyosis, Congenital, Autosomal Recessive 9 and Autosomal Recessive Congenital Ichthyosis. Among its related pathways are Sphingolipid signaling pathway and Sphingolipid metabolism.
GALGAL_R00493	CASP6	0.669454	0.241691	0.000223882	0.029566	REG	CASP6 (Caspase 6) is a Protein Coding gene. Diseases associated with CASP6 include Cardiomyopathy, Familial Hypertrophic, 1 and Dystrophinopathies. Among its related pathways are Apoptosis Modulation and Signaling and PEDF Induced Signaling.
GALGAL_R02601	TMEM132D	0.246215	0.100448	0.000234853	0.0296663	REG	TMEM132D (Transmembrane Protein 132D) is a Protein Coding gene. Diseases associated with TMEM132D include Joubert Syndrome 20 and Panic Disorder.
GALGAL_R11260	PRSS12	0.107115	0.0871963	0.00025075	0.0307822	REG	PRSS12 (Serine Protease 12) is a Protein Coding gene. Diseases associated with PRSS12 include Autosomal Recessive Non-Syndromic Intellectual Disability and Non-Syndromic Intellectual Disability.
GALGAL_R10683	C4	0.603899	0.400951	0.000361442	0.0402451	REG	C4A (Complement C4A (Rodgers Blood Group)) is a Protein Coding gene. Diseases associated with C4A include Complement Component 4A Deficiency and Blood Group, Chido/Rodgers System. Among its related pathways are Immune response Lectin induced complement pathway and Allograft rejection.
GALGAL_R03897	CDC25A	0.306362	0.125587	0.000363645	0.0402451	REG	CDC25A (Cell Division Cycle 25A) is a Protein Coding gene. Diseases associated with CDC25A include Retinoblastoma and Ataxia-Telangiectasia. Among its related pathways are ATM Pathway and Cyclin A/B1 associated events during G2/M transition.
GALGAL_R08266	CFAP44	0.997781	0.510962	0.000364773	0.0402451	REG	CFAP44 (Cilia And Flagella Associated Protein 44) is a Protein Coding gene. Diseases associated with CFAP44 include Spermatogenic Failure 20 and Non-Syndromic Male Infertility Due To Sperm Motility Disorder.
GALGAL_R01598	SRF	0.127321	0.0279094	0.000396532	0.0429425	REG	SRF (Serum Response Factor) is a Protein Coding gene. Diseases associated with SRF include Miller Fisher Syndrome and Myofibroma. Among its related pathways are NGF Pathway and Signaling by GPCR.
GALGAL_R13527	PADI1	0.215034	0.102513	0.00041448	0.0435254	REG	PADI1 (Peptidyl Arginine Deiminase 1) is a Protein Coding gene. Diseases associated with PADI1 include Myopathy, Distal, 1. Among its related pathways are protein citrullination and Chromatin organization.
GALGAL_R13290	MXRA7	0.360969	0.0001	0.000432576	0.0448849	REG	MXRA7 (Matrix Remodeling Associated 7) is a Protein Coding gene.
GALGAL_R10073	UPK1B	0.235213	0.219165	0.000482667	0.0483555	REG	UPK1B (Uroplakin 1B) is a Protein Coding gene. Diseases associated with UPK1B include Transitional Cell Carcinoma and Fraser Syndrome 1.
##branch-site model
id	gene	pvalue	qvalue # BH correction	mark	Descriptions (genecards)
GALGAL_R10211	FREM2	5.90639e-14	2.57371e-10	PSG	FREM2 (FRAS1 Related Extracellular Matrix 2) is a Protein Coding gene. Diseases associated with FREM2 include Cryptophthalmos, Unilateral Or Bilateral, Isolated and Fraser Syndrome 2. Among its related pathways are Integrin Pathway and ERK Signaling.
GALGAL_R12897	TNMD	3.70684e-09	1.07684e-05	PSG	TNMD (Tenomodulin) is a Protein Coding gene. Diseases associated with TNMD include Epicondylitis and Epileptic Encephalopathy, Early Infantile, 9.
GALGAL_R08560	LRTM2	6.78283e-08	0.000147781	PSG	LRTM2 (Leucine Rich Repeats And Transmembrane Domains 2) is a Protein Coding gene. Diseases associated with LRTM2 include Preretinal Fibrosis.
GALGAL_R16442	ITGB2	1.04518e-07	0.000182174	PSG	ITGB2 (Integrin Subunit Beta 2) is a Protein Coding gene. Diseases associated with ITGB2 include Leukocyte Adhesion Deficiency, Type I and Pertussis. Among its related pathways are Integrin Pathway and Degradation of the extracellular matrix.
GALGAL_R06243	RNF7	1.57474e-07	0.000228732	PSG	RNF7 (Ring Finger Protein 7) is a Protein Coding gene. Diseases associated with RNF7 include Brachydactyly, Type E2 and Lung Cancer. Among its related pathways are Innate Immune System and Class I MHC mediated antigen processing and presentation.
GALGAL_R01091	slc25a42	2.46438e-07	0.000287147	PSG	SLC25A42 (Solute Carrier Family 25 Member 42) is a Protein Coding gene. Diseases associated with SLC25A42 include Metabolic Crises, Recurrent, With Variable Encephalomyopathic Features And Neurologic Regression and Mitochondrial Myopathy.
GALGAL_R10694	DHRS12	2.63589e-07	0.000287147	PSG	DHRS12 (Dehydrogenase/Reductase 12) is a Protein Coding gene. Diseases associated with DHRS12 include Transient Arthritis.
GALGAL_R15068	Sh2b2	8.35833e-07	0.000727934	PSG	SH2B2 (SH2B Adaptor Protein 2) is a Protein Coding gene. Among its related pathways are Signaling by GPCR and Development HGF signaling pathway.
GALGAL_R02722	HSCB	9.18792e-07	0.000727934	PSG	HSCB (HscB Mitochondrial Iron-Sulfur Cluster Cochaperone) is a Protein Coding gene. Diseases associated with HSCB include Anemia, Sideroblastic, And Spinocerebellar Ataxia and Multiple Mitochondrial Dysfunctions Syndrome 1. Among its related pathways are Metabolism of proteins and Mitochondrial protein import.
GALGAL_R13339	ALPK3	3.33205e-06	0.0024199	PSG	ALPK3 (Alpha Kinase 3) is a Protein Coding gene. Diseases associated with ALPK3 include Cardiomyopathy, Familial Hypertrophic 27 and Hypertrophic Cardiomyopathy.
GALGAL_R07708	RC3H2	6.40539e-06	0.00429407	PSG	RC3H2 (Ring Finger And CCCH-Type Domains 2) is a Protein Coding gene.
GALGAL_R03979	VWDE	7.92997e-06	0.00493641	PSG	VWDE (Von Willebrand Factor D And EGF Domains) is a Protein Coding gene. Diseases associated with VWDE include Hypertrophy Of Breast.
GALGAL_R02877	Hes5	1.07847e-05	0.0058743	PSG	HES5 (Hes Family BHLH Transcription Factor 5) is a Protein Coding gene. Diseases associated with HES5 include Large Intestine Adenoma and Chromosome 1P36 Deletion Syndrome. Among its related pathways are Signaling by GPCR and Neural Crest Differentiation.
GALGAL_R17519	MARS	1.31712e-05	0.00675216	PSG	MARS1 (Methionyl-TRNA Synthetase 1) is a Protein Coding gene. Diseases associated with MARS1 include Interstitial Lung And Liver Disease and Charcot-Marie-Tooth Disease, Axonal, Type 2U. Among its related pathways are tRNA Aminoacylation and One carbon pool by folate.
GALGAL_R00386	SCARB2	2.60025e-05	0.0119269	PSG	SCARB2 (Scavenger Receptor Class B Member 2) is a Protein Coding gene. Diseases associated with SCARB2 include Epilepsy, Progressive Myoclonic, 4, With Or Without Renal Failure and Unverricht-Lundborg Syndrome. Among its related pathways are Lysosome and Clathrin-mediated endocytosis.
GALGAL_R06751	ELL	3.95324e-05	0.0172262	PSG	ELL (Elongation Factor For RNA Polymerase II) is a Protein Coding gene. Diseases associated with ELL include Leukemia and Childhood Leukemia. Among its related pathways are Transcription-Coupled Nucleotide Excision Repair (TC-NER) and HIV Transcription Elongation.
GALGAL_R11415	SFI1	4.47175e-05	0.0185578	PSG	SFI1 (SFI1 Centrin Binding Protein) is a Protein Coding gene. Diseases associated with SFI1 include Inflammatory Bowel Disease 2 and Spinal Muscular Atrophy, Type I. Among its related pathways are Organelle biogenesis and maintenance and Regulation of PLK1 Activity at G2/M Transition.
GALGAL_R13194	CEP112	7.09472e-05	0.0268828	PSG	CEP112 (Centrosomal Protein 112) is a Protein Coding gene.
GALGAL_R15123	Slc13a2	7.96415e-05	0.0287189	PSG	SLC13A2 (Solute Carrier Family 13 Member 2) is a Protein Coding gene. Diseases associated with SLC13A2 include Nasal Cavity Benign Neoplasm and Nephrolithiasis. Among its related pathways are Transport of glucose and other sugars, bile salts and organic acids, metal ions and amine compounds.
GALGAL_R17235	GPR160	8.48435e-05	0.0287189	PSG	GPR160 (G Protein-Coupled Receptor 160) is a Protein Coding gene. Diseases associated with GPR160 include Verrucous Papilloma.
GALGAL_R07361	NFE2L2	8.56789e-05	0.0287189	PSG	NFE2L2 (Nuclear Factor, Erythroid 2 Like 2) is a Protein Coding gene. Diseases associated with NFE2L2 include Immunodeficiency, Developmental Delay, And Hypohomocysteinemia and Lung Squamous Cell Carcinoma. Among its related pathways are Simplified Interaction Map Between LOXL4 and Oxidative Stress Pathway and Photodynamic therapy-induced NFE2L2 (NRF2) survival signaling.
GALGAL_R15763	IPCEF1	0.000113641	0.0366807	PSG	IPCEF1 (Interaction Protein For Cytohesin Exchange Factors 1) is a Protein Coding gene. Among its related pathways are AKT Siganaling Pathway and Arf6 signaling events.

## Sheet: KEGGGO test 2
##PSGs and REGs which were detected in the branch leading to flightless birds
##Databases: KEGG PATHWAY, Gene Ontology
##Statistical test method: hypergeometric test / Fisher's exact test
##FDR correction method: Benjamini and Hochberg
#Term	Database	ID	Input number	Background number	P-Value	Corrected P-Value	Input	Hyperlink
Cell cycle	KEGG PATHWAY	gga04110	3	114	0.003198	0.0578089	CDC25A|CCNE1|SMAD3	http://www.genome.jp/kegg-bin/show_pathway?gga04110/gga:395132%09red/gga:420375%09red/gga:426117%09red
Cellular senescence	KEGG PATHWAY	gga04218	3	143	0.005934	0.0827428	CDC25A|CCNE1|SMAD3	http://www.genome.jp/kegg-bin/show_pathway?gga04218/gga:395132%09red/gga:420375%09red/gga:426117%09red
p53 signaling pathway	KEGG PATHWAY	gga04115	2	66	0.012708	0.0991811	AIFM2|CCNE1	http://www.genome.jp/kegg-bin/show_pathway?gga04115/gga:426117%09red/gga:423720%09red
Selenocompound metabolism	KEGG PATHWAY	gga00450	1	15	0.039453	0.0991811	MARS	http://www.genome.jp/kegg-bin/show_pathway?gga00450/gga:425613%09red
Purine metabolism	KEGG PATHWAY	gga00230	2	125	0.04063	0.0991811	GUCY2C|ENTPD2	http://www.genome.jp/kegg-bin/show_pathway?gga00230/gga:417968%09red/gga:395797%09red
Apoptosis	KEGG PATHWAY	gga04210	2	127	0.041792	0.0991811	CASP6|LMNB2	http://www.genome.jp/kegg-bin/show_pathway?gga04210/gga:395477%09red/gga:396222%09red
Influenza A	KEGG PATHWAY	gga05164	2	135	0.046564	0.10124	PLG|CASP1	http://www.genome.jp/kegg-bin/show_pathway?gga05164/gga:421580%09red/gga:395764%09red
Mismatch repair	KEGG PATHWAY	gga03430	1	20	0.051465	0.107329	RPA1	http://www.genome.jp/kegg-bin/show_pathway?gga03430/gga:417563%09red
DNA replication	KEGG PATHWAY	gga03030	1	31	0.077375	0.130653	RPA1	http://www.genome.jp/kegg-bin/show_pathway?gga03030/gga:417563%09red
Nucleotide excision repair	KEGG PATHWAY	gga03420	1	38	0.093499	0.1417	RPA1	http://www.genome.jp/kegg-bin/show_pathway?gga03420/gga:417563%09red
Homologous recombination	KEGG PATHWAY	gga03440	1	38	0.093499	0.1417	RPA1	http://www.genome.jp/kegg-bin/show_pathway?gga03440/gga:417563%09red
Aminoacyl-tRNA biosynthesis	KEGG PATHWAY	gga00970	1	43	0.104846	0.150928	MARS	http://www.genome.jp/kegg-bin/show_pathway?gga00970/gga:425613%09red
Cytosolic DNA-sensing pathway	KEGG PATHWAY	gga04623	1	44	0.107098	0.153267	CASP1	http://www.genome.jp/kegg-bin/show_pathway?gga04623/gga:395764%09red
Fanconi anemia pathway	KEGG PATHWAY	gga03460	1	50	0.120498	0.168008	RPA1	http://www.genome.jp/kegg-bin/show_pathway?gga03460/gga:417563%09red
Glycolysis / Gluconeogenesis	KEGG PATHWAY	gga00010	1	53	0.127123	0.173285	GAPDH	http://www.genome.jp/kegg-bin/show_pathway?gga00010/gga:374193%09red
Biosynthesis of amino acids	KEGG PATHWAY	gga01230	1	60	0.142391	0.186793	GAPDH	http://www.genome.jp/kegg-bin/show_pathway?gga01230/gga:374193%09red
Glycerolipid metabolism	KEGG PATHWAY	gga00561	1	60	0.142391	0.186793	PLPP5	http://www.genome.jp/kegg-bin/show_pathway?gga00561/gga:770752%09red
Adherens junction	KEGG PATHWAY	gga04520	1	70	0.163749	0.209187	SMAD3	http://www.genome.jp/kegg-bin/show_pathway?gga04520/gga:395132%09red
Salmonella infection	KEGG PATHWAY	gga05132	1	70	0.163749	0.209187	CASP1	http://www.genome.jp/kegg-bin/show_pathway?gga05132/gga:395764%09red
Progesterone-mediated oocyte maturation	KEGG PATHWAY	gga04914	1	78	0.180458	0.22071	CDC25A	http://www.genome.jp/kegg-bin/show_pathway?gga04914/gga:420375%09red
ECM-receptor interaction	KEGG PATHWAY	gga04512	1	83	0.190734	0.230963	FREM2	http://www.genome.jp/kegg-bin/show_pathway?gga04512/gga:418893%09red
C-type lectin receptor signaling pathway	KEGG PATHWAY	gga04625	1	87	0.198863	0.237856	CASP1	http://www.genome.jp/kegg-bin/show_pathway?gga04625/gga:395764%09red
TGF-beta signaling pathway	KEGG PATHWAY	gga04350	1	90	0.204907	0.242706	SMAD3	http://www.genome.jp/kegg-bin/show_pathway?gga04350/gga:395132%09red
AGE-RAGE signaling pathway in diabetic complications	KEGG PATHWAY	gga04933	1	90	0.204907	0.242706	SMAD3	http://www.genome.jp/kegg-bin/show_pathway?gga04933/gga:395132%09red
Neuroactive ligand-receptor interaction	KEGG PATHWAY	gga04080	2	333	0.205689	0.243041	PLG|CALCRL	http://www.genome.jp/kegg-bin/show_pathway?gga04080/gga:421580%09red/gga:423990%09red
Melanogenesis	KEGG PATHWAY	gga04916	1	91	0.206912	0.243896	WNT7B	http://www.genome.jp/kegg-bin/show_pathway?gga04916/gga:427937%09red
Glycerophospholipid metabolism	KEGG PATHWAY	gga00564	1	94	0.212897	0.249744	PLPP5	http://www.genome.jp/kegg-bin/show_pathway?gga00564/gga:770752%09red
Oocyte meiosis	KEGG PATHWAY	gga04114	1	99	0.222772	0.25884	CCNE1	http://www.genome.jp/kegg-bin/show_pathway?gga04114/gga:426117%09red
Carbon metabolism	KEGG PATHWAY	gga01200	1	102	0.228639	0.264398	GAPDH	http://www.genome.jp/kegg-bin/show_pathway?gga01200/gga:374193%09red
Lysosome	KEGG PATHWAY	gga04142	1	110	0.244072	0.278939	SCARB2	http://www.genome.jp/kegg-bin/show_pathway?gga04142/gga:422638%09red
Vascular smooth muscle contraction	KEGG PATHWAY	gga04270	1	117	0.257326	0.292716	CALCRL	http://www.genome.jp/kegg-bin/show_pathway?gga04270/gga:423990%09red
Apelin signaling pathway	KEGG PATHWAY	gga04371	1	119	0.261071	0.294914	SMAD3	http://www.genome.jp/kegg-bin/show_pathway?gga04371/gga:395132%09red
Insulin signaling pathway	KEGG PATHWAY	gga04910	1	121	0.264797	0.297744	Sh2b2	http://www.genome.jp/kegg-bin/show_pathway?gga04910/gga:771172%09red
Cell adhesion molecules (CAMs)	KEGG PATHWAY	gga04514	1	122	0.266654	0.297773	ITGB2	http://www.genome.jp/kegg-bin/show_pathway?gga04514/gga:396181%09red
FoxO signaling pathway	KEGG PATHWAY	gga04068	1	123	0.268505	0.298715	SMAD3	http://www.genome.jp/kegg-bin/show_pathway?gga04068/gga:395132%09red
NOD-like receptor signaling pathway	KEGG PATHWAY	gga04621	1	124	0.270352	0.299845	CASP1	http://www.genome.jp/kegg-bin/show_pathway?gga04621/gga:395764%09red
Ubiquitin mediated proteolysis	KEGG PATHWAY	gga04120	1	127	0.275866	0.303204	RNF7	http://www.genome.jp/kegg-bin/show_pathway?gga04120/gga:424781%09red
Necroptosis	KEGG PATHWAY	gga04217	1	131	0.283153	0.309125	CASP1	http://www.genome.jp/kegg-bin/show_pathway?gga04217/gga:395764%09red
Phagosome	KEGG PATHWAY	gga04145	1	132	0.284964	0.310407	ITGB2	http://www.genome.jp/kegg-bin/show_pathway?gga04145/gga:396181%09red
mTOR signaling pathway	KEGG PATHWAY	gga04150	1	140	0.299288	0.324561	WNT7B	http://www.genome.jp/kegg-bin/show_pathway?gga04150/gga:427937%09red
Wnt signaling pathway	KEGG PATHWAY	gga04310	1	141	0.301058	0.325757	WNT7B	http://www.genome.jp/kegg-bin/show_pathway?gga04310/gga:427937%09red
Protein processing in endoplasmic reticulum	KEGG PATHWAY	gga04141	1	153	0.321964	0.345315	NFE2L2	http://www.genome.jp/kegg-bin/show_pathway?gga04141/gga:396014%09red
Regulation of actin cytoskeleton	KEGG PATHWAY	gga04810	1	190	0.382629	0.399835	ITGB2	http://www.genome.jp/kegg-bin/show_pathway?gga04810/gga:396181%09red
Metabolic pathways	KEGG PATHWAY	gga01100	4	1290	0.41023	0.425037	GAPDH|GUCY2C|ENTPD2|MARS	http://www.genome.jp/kegg-bin/show_pathway?gga01100/gga:417968%09red/gga:395797%09red/gga:425613%09red/gga:374193%09red
Endocytosis	KEGG PATHWAY	gga04144	1	228	0.439374	0.454268	SMAD3	http://www.genome.jp/kegg-bin/show_pathway?gga04144/gga:395132%09red
MAPK signaling pathway	KEGG PATHWAY	gga04010	1	261	0.484469	0.494604	SRF	http://www.genome.jp/kegg-bin/show_pathway?gga04010/gga:396103%09red
--------------------
#Term	Database	ID	Input number	Background number	P-Value	Corrected P-Value	Input	Hyperlink
nucleus	Gene Ontology	GO:0005634	19	2478	6.48e-06	0.00316172	LMNB2|ALPK3|FOXP1|SRF|CERS3|RRP1B|NFE2L2|CDC25A|CCNE1|RPA1|GAPDH|KIF23|SMAD3|PADI1|CCNF|TBXT|AIFM2|RNF7|Hes5	http://amigo.geneontology.org/cgi-bin/amigo/term_details?term=GO:0005634
phosphatase binding	Gene Ontology	GO:0019902	3	25	4.72e-05	0.00854793	SFI1|ELL|SMAD3	http://amigo.geneontology.org/cgi-bin/amigo/term_details?term=GO:0019902
mesoderm formation	Gene Ontology	GO:0001707	3	26	5.25e-05	0.00854793	SRF|TBXT|SMAD3	http://amigo.geneontology.org/cgi-bin/amigo/term_details?term=GO:0001707
heart looping	Gene Ontology	GO:0001947	3	41	0.000185	0.0178233	SMAD3|SRF|CCDC40	http://amigo.geneontology.org/cgi-bin/amigo/term_details?term=GO:0001947
centrosome	Gene Ontology	GO:0005813	6	333	0.000205	0.0178233	NFE2L2|CCNE1|KIF23|CCNF|CEP112|SFI1	http://amigo.geneontology.org/cgi-bin/amigo/term_details?term=GO:0005813
primary miRNA binding	Gene Ontology	GO:0070878	2	7	0.000221	0.0178233	SRF|SMAD3	http://amigo.geneontology.org/cgi-bin/amigo/term_details?term=GO:0070878
RNA polymerase II activating transcription factor binding	Gene Ontology	GO:0001102	3	46	0.000256	0.0178233	NFE2L2|TBXT|SMAD3	http://amigo.geneontology.org/cgi-bin/amigo/term_details?term=GO:0001102
cysteine-type endopeptidase activity involved in execution phase of apoptosis	Gene Ontology	GO:0097200	2	10	0.000403	0.0245777	CASP6|CASP1	http://amigo.geneontology.org/cgi-bin/amigo/term_details?term=GO:0097200
cysteine-type endopeptidase activity involved in apoptotic process	Gene Ontology	GO:0097153	2	11	0.000475	0.0257773	CASP6|CASP1	http://amigo.geneontology.org/cgi-bin/amigo/term_details?term=GO:0097153
chaperone binding	Gene Ontology	GO:0051087	3	67	0.000732	0.0357065	HSCB|SCARB2|CDC25A	http://amigo.geneontology.org/cgi-bin/amigo/term_details?term=GO:0051087
execution phase of apoptosis	Gene Ontology	GO:0097194	2	15	0.000824	0.0359783	CASP6|CASP1	http://amigo.geneontology.org/cgi-bin/amigo/term_details?term=GO:0097194
platelet activation	Gene Ontology	GO:0030168	2	16	0.000925	0.0359783	SRF|ENTPD2	http://amigo.geneontology.org/cgi-bin/amigo/term_details?term=GO:0030168
thyroid gland development	Gene Ontology	GO:0030878	2	17	0.001032	0.0359783	SRF|SMAD3	http://amigo.geneontology.org/cgi-bin/amigo/term_details?term=GO:0030878
mitotic cell cycle phase transition	Gene Ontology	GO:0044772	2	17	0.001032	0.0359783	CCNF|CCNE1	http://amigo.geneontology.org/cgi-bin/amigo/term_details?term=GO:0044772
developmental growth	Gene Ontology	GO:0048589	2	18	0.001145	0.0372506	SRF|SMAD3	http://amigo.geneontology.org/cgi-bin/amigo/term_details?term=GO:0048589
nuclear inner membrane	Gene Ontology	GO:0005637	2	20	0.001388	0.0389703	LMNB2|SMAD3	http://amigo.geneontology.org/cgi-bin/amigo/term_details?term=GO:0005637
integral component of membrane	Gene Ontology	GO:0016021	15	2565	0.001447	0.0389703	slc25a42|GUCY2C|PLPP5|ENTPD2|Lrig1|TNMD|SCARB2|Slc13a2|Tmem60|FREM2|FNDC3B|TMEM132D|LRTM2|GPR160|CERS3	http://amigo.geneontology.org/cgi-bin/amigo/term_details?term=GO:0016021
cytoplasm	Gene Ontology	GO:0005737	14	2299	0.001472	0.0389703	HSCB|CASP6|SRF|CASP1|NFE2L2|CDC25A|CCNE1|GAPDH|CCDC40|PADI1|CCNF|AIFM2|EVPL|SMAD3	http://amigo.geneontology.org/cgi-bin/amigo/term_details?term=GO:0005737
cyclin-dependent protein kinase holoenzyme complex	Gene Ontology	GO:0000307	2	21	0.001517	0.0389703	CCNF|CCNE1	http://amigo.geneontology.org/cgi-bin/amigo/term_details?term=GO:0000307
cyclin-dependent protein serine/threonine kinase regulator activity	Gene Ontology	GO:0016538	2	24	0.00194	0.0463925	CCNF|CCNE1	http://amigo.geneontology.org/cgi-bin/amigo/term_details?term=GO:0016538
sarcomere organization	Gene Ontology	GO:0045214	2	25	0.002091	0.0463925	FOXP1|SRF	http://amigo.geneontology.org/cgi-bin/amigo/term_details?term=GO:0045214
telomere maintenance	Gene Ontology	GO:0000723	2	25	0.002091	0.0463925	CCNE1|RPA1	http://amigo.geneontology.org/cgi-bin/amigo/term_details?term=GO:0000723
regulation of cyclin-dependent protein serine/threonine kinase activity	Gene Ontology	GO:0000079	2	26	0.002249	0.0477119	CCNF|CCNE1	http://amigo.geneontology.org/cgi-bin/amigo/term_details?term=GO:0000079
negative regulation of phosphatase activity	Gene Ontology	GO:0010923	2	28	0.002579	0.0516704	SFI1|ELL	http://amigo.geneontology.org/cgi-bin/amigo/term_details?term=GO:0010923
extracellular region	Gene Ontology	GO:0005576	4	226	0.002678	0.0516704	PLG|VWDE|Rnaset2b|CCDC40	http://amigo.geneontology.org/cgi-bin/amigo/term_details?term=GO:0005576
positive regulation of pri-miRNA transcription by RNA polymerase II	Gene Ontology	GO:1902895	2	29	0.002753	0.0516704	SRF|SMAD3	http://amigo.geneontology.org/cgi-bin/amigo/term_details?term=GO:1902895
somitogenesis	Gene Ontology	GO:0001756	2	34	0.0037	0.064483	TBXT|SMAD3	http://amigo.geneontology.org/cgi-bin/amigo/term_details?term=GO:0001756
epithelial cell differentiation	Gene Ontology	GO:0030855	2	38	0.004551	0.0740353	CASP6|UPK1B	http://amigo.geneontology.org/cgi-bin/amigo/term_details?term=GO:0030855
activation of cysteine-type endopeptidase activity involved in apoptotic process	Gene Ontology	GO:0006919	2	38	0.004551	0.0740353	CASP1|SMAD3	http://amigo.geneontology.org/cgi-bin/amigo/term_details?term=GO:0006919
protein kinase binding	Gene Ontology	GO:0019901	4	270	0.004992	0.0785794	CDC25A|CCNE1|ITGB2|SMAD3	http://amigo.geneontology.org/cgi-bin/amigo/term_details?term=GO:0019901
chromatin DNA binding	Gene Ontology	GO:0031490	2	42	0.005485	0.0827428	SRF|SMAD3	http://amigo.geneontology.org/cgi-bin/amigo/term_details?term=GO:0031490
scavenger receptor activity	Gene Ontology	GO:0005044	2	43	0.00573	0.0827428	SCARB2|PRSS12	http://amigo.geneontology.org/cgi-bin/amigo/term_details?term=GO:0005044
plasma membrane	Gene Ontology	GO:0005886	10	1580	0.005899	0.0827428	GUCY2C|ENTPD2|CALCRL|NFE2L2|PRSS12|GAPDH|SMAD3|SCARB2|AIFM2|GPR160	http://amigo.geneontology.org/cgi-bin/amigo/term_details?term=GO:0005886
nuclear chromatin	Gene Ontology	GO:0000790	3	149	0.006631	0.0898913	SRF|TBXT|SMAD3	http://amigo.geneontology.org/cgi-bin/amigo/term_details?term=GO:0000790
lipid droplet	Gene Ontology	GO:0005811	2	48	0.007034	0.0927716	AIFM2|GAPDH	http://amigo.geneontology.org/cgi-bin/amigo/term_details?term=GO:0005811
cell-matrix adhesion	Gene Ontology	GO:0007160	2	52	0.008164	0.0991811	ITGB2|SRF	http://amigo.geneontology.org/cgi-bin/amigo/term_details?term=GO:0007160
DNA-binding transcription activator activity, RNA polymerase II-specific	Gene Ontology	GO:0001228	4	319	0.008834	0.0991811	NFE2L2|SRF|TBXT|SMAD3	http://amigo.geneontology.org/cgi-bin/amigo/term_details?term=GO:0001228
response to hypoxia	Gene Ontology	GO:0001666	2	57	0.009684	0.0991811	SRF|SMAD3	http://amigo.geneontology.org/cgi-bin/amigo/term_details?term=GO:0001666
negative regulation of transcription by RNA polymerase II	Gene Ontology	GO:0000122	5	520	0.010188	0.0991811	CCNE1|FOXP1|Hes5|TBXT|SMAD3	http://amigo.geneontology.org/cgi-bin/amigo/term_details?term=GO:0000122
basement membrane	Gene Ontology	GO:0005604	2	60	0.010651	0.0991811	FREM2|ENTPD2	http://amigo.geneontology.org/cgi-bin/amigo/term_details?term=GO:0005604
mitotic spindle midzone assembly	Gene Ontology	GO:0051256	1	5	0.014978	0.0991811	KIF23	http://amigo.geneontology.org/cgi-bin/amigo/term_details?term=GO:0051256
positive regulation of transcription by RNA polymerase III	Gene Ontology	GO:0045945	1	5	0.014978	0.0991811	ELL	http://amigo.geneontology.org/cgi-bin/amigo/term_details?term=GO:0045945
regulation of cellular response to oxidative stress	Gene Ontology	GO:1900407	1	5	0.014978	0.0991811	AIFM2	http://amigo.geneontology.org/cgi-bin/amigo/term_details?term=GO:1900407
dorsal aorta morphogenesis	Gene Ontology	GO:0035912	1	5	0.014978	0.0991811	SRF	http://amigo.geneontology.org/cgi-bin/amigo/term_details?term=GO:0035912
negative regulation of amyloid-beta clearance	Gene Ontology	GO:1900222	1	5	0.014978	0.0991811	SRF	http://amigo.geneontology.org/cgi-bin/amigo/term_details?term=GO:1900222
immunoglobulin V(D)J recombination	Gene Ontology	GO:0033152	1	5	0.014978	0.0991811	FOXP1	http://amigo.geneontology.org/cgi-bin/amigo/term_details?term=GO:0033152
cornified envelope	Gene Ontology	GO:0001533	1	5	0.014978	0.0991811	EVPL	http://amigo.geneontology.org/cgi-bin/amigo/term_details?term=GO:0001533
co-SMAD binding	Gene Ontology	GO:0070410	1	5	0.014978	0.0991811	SMAD3	http://amigo.geneontology.org/cgi-bin/amigo/term_details?term=GO:0070410
primitive streak formation	Gene Ontology	GO:0090009	1	5	0.014978	0.0991811	SRF	http://amigo.geneontology.org/cgi-bin/amigo/term_details?term=GO:0090009
Cul5-RING ubiquitin ligase complex	Gene Ontology	GO:0031466	1	5	0.014978	0.0991811	RNF7	http://amigo.geneontology.org/cgi-bin/amigo/term_details?term=GO:0031466
peptide receptor activity	Gene Ontology	GO:0001653	1	5	0.014978	0.0991811	GUCY2C	http://amigo.geneontology.org/cgi-bin/amigo/term_details?term=GO:0001653
tRNA aminoacylation for protein translation	Gene Ontology	GO:0006418	1	5	0.014978	0.0991811	MARS	http://amigo.geneontology.org/cgi-bin/amigo/term_details?term=GO:0006418
positive regulation of superoxide anion generation	Gene Ontology	GO:0032930	1	5	0.014978	0.0991811	ITGB2	http://amigo.geneontology.org/cgi-bin/amigo/term_details?term=GO:0032930
regulation of removal of superoxide radicals	Gene Ontology	GO:2000121	1	5	0.014978	0.0991811	NFE2L2	http://amigo.geneontology.org/cgi-bin/amigo/term_details?term=GO:2000121
rRNA transcription	Gene Ontology	GO:0009303	1	5	0.014978	0.0991811	MARS	http://amigo.geneontology.org/cgi-bin/amigo/term_details?term=GO:0009303
single-stranded telomeric DNA binding	Gene Ontology	GO:0043047	1	5	0.014978	0.0991811	RPA1	http://amigo.geneontology.org/cgi-bin/amigo/term_details?term=GO:0043047
negative regulation of endopeptidase activity	Gene Ontology	GO:0010951	2	78	0.017293	0.0991811	GAPDH|C4	http://amigo.geneontology.org/cgi-bin/amigo/term_details?term=GO:0010951
skin morphogenesis	Gene Ontology	GO:0043589	1	6	0.017453	0.0991811	SRF	http://amigo.geneontology.org/cgi-bin/amigo/term_details?term=GO:0043589
stem cell proliferation	Gene Ontology	GO:0072089	1	6	0.017453	0.0991811	WNT7B	http://amigo.geneontology.org/cgi-bin/amigo/term_details?term=GO:0072089
pericardium development	Gene Ontology	GO:0060039	1	6	0.017453	0.0991811	SMAD3	http://amigo.geneontology.org/cgi-bin/amigo/term_details?term=GO:0060039
DEAD/H-box RNA helicase binding	Gene Ontology	GO:0017151	1	6	0.017453	0.0991811	SMAD3	http://amigo.geneontology.org/cgi-bin/amigo/term_details?term=GO:0017151
negative regulation of hydrogen peroxide-induced cell death	Gene Ontology	GO:1903206	1	6	0.017453	0.0991811	NFE2L2	http://amigo.geneontology.org/cgi-bin/amigo/term_details?term=GO:1903206
negative regulation of oxidative stress-induced intrinsic apoptotic signaling pathway	Gene Ontology	GO:1902176	1	6	0.017453	0.0991811	NFE2L2	http://amigo.geneontology.org/cgi-bin/amigo/term_details?term=GO:1902176
snRNA transcription by RNA polymerase III	Gene Ontology	GO:0042796	1	6	0.017453	0.0991811	ELL	http://amigo.geneontology.org/cgi-bin/amigo/term_details?term=GO:0042796
positive regulation of blood coagulation	Gene Ontology	GO:0030194	1	6	0.017453	0.0991811	NFE2L2	http://amigo.geneontology.org/cgi-bin/amigo/term_details?term=GO:0030194
fibrinolysis	Gene Ontology	GO:0042730	1	6	0.017453	0.0991811	PLG	http://amigo.geneontology.org/cgi-bin/amigo/term_details?term=GO:0042730
ventral spinal cord development	Gene Ontology	GO:0021517	1	6	0.017453	0.0991811	FOXP1	http://amigo.geneontology.org/cgi-bin/amigo/term_details?term=GO:0021517
protein maturation by iron-sulfur cluster transfer	Gene Ontology	GO:0097428	1	6	0.017453	0.0991811	HSCB	http://amigo.geneontology.org/cgi-bin/amigo/term_details?term=GO:0097428
sphingosine N-acyltransferase activity	Gene Ontology	GO:0050291	1	6	0.017453	0.0991811	CERS3	http://amigo.geneontology.org/cgi-bin/amigo/term_details?term=GO:0050291
aspartic-type endopeptidase inhibitor activity	Gene Ontology	GO:0019828	1	6	0.017453	0.0991811	GAPDH	http://amigo.geneontology.org/cgi-bin/amigo/term_details?term=GO:0019828
stress fiber assembly	Gene Ontology	GO:0043149	1	6	0.017453	0.0991811	SRF	http://amigo.geneontology.org/cgi-bin/amigo/term_details?term=GO:0043149
cellular response to copper ion	Gene Ontology	GO:0071280	1	6	0.017453	0.0991811	NFE2L2	http://amigo.geneontology.org/cgi-bin/amigo/term_details?term=GO:0071280
DNA-binding transcription factor activity	Gene Ontology	GO:0003700	3	216	0.017734	0.0991811	NFE2L2|SRF|SMAD3	http://amigo.geneontology.org/cgi-bin/amigo/term_details?term=GO:0003700
Golgi cisterna	Gene Ontology	GO:0031985	1	7	0.019922	0.0991811	GOLPH3	http://amigo.geneontology.org/cgi-bin/amigo/term_details?term=GO:0031985
lens fiber cell development	Gene Ontology	GO:0070307	1	7	0.019922	0.0991811	WNT7B	http://amigo.geneontology.org/cgi-bin/amigo/term_details?term=GO:0070307
positive regulation of transcription of nucleolar large rRNA by RNA polymerase I	Gene Ontology	GO:1901838	1	7	0.019922	0.0991811	MARS	http://amigo.geneontology.org/cgi-bin/amigo/term_details?term=GO:1901838
cardiac muscle cell development	Gene Ontology	GO:0055013	1	7	0.019922	0.0991811	ALPK3	http://amigo.geneontology.org/cgi-bin/amigo/term_details?term=GO:0055013
G-rich strand telomeric DNA binding	Gene Ontology	GO:0098505	1	7	0.019922	0.0991811	RPA1	http://amigo.geneontology.org/cgi-bin/amigo/term_details?term=GO:0098505
negative regulation of osteoblast proliferation	Gene Ontology	GO:0033689	1	7	0.019922	0.0991811	SMAD3	http://amigo.geneontology.org/cgi-bin/amigo/term_details?term=GO:0033689
lung morphogenesis	Gene Ontology	GO:0060425	1	7	0.019922	0.0991811	SRF	http://amigo.geneontology.org/cgi-bin/amigo/term_details?term=GO:0060425
snRNA transcription by RNA polymerase II	Gene Ontology	GO:0042795	1	7	0.019922	0.0991811	ELL	http://amigo.geneontology.org/cgi-bin/amigo/term_details?term=GO:0042795
negative regulation of wound healing	Gene Ontology	GO:0061045	1	7	0.019922	0.0991811	SMAD3	http://amigo.geneontology.org/cgi-bin/amigo/term_details?term=GO:0061045
embryonic foregut morphogenesis	Gene Ontology	GO:0048617	1	7	0.019922	0.0991811	SMAD3	http://amigo.geneontology.org/cgi-bin/amigo/term_details?term=GO:0048617
cysteine-type endopeptidase activity involved in apoptotic signaling pathway	Gene Ontology	GO:0097199	1	7	0.019922	0.0991811	CASP1	http://amigo.geneontology.org/cgi-bin/amigo/term_details?term=GO:0097199
protein phosphorylation	Gene Ontology	GO:0006468	3	226	0.019935	0.0991811	ALPK3|CCNE1|GUCY2C	http://amigo.geneontology.org/cgi-bin/amigo/term_details?term=GO:0006468
RNA polymerase II cis-regulatory region sequence-specific DNA binding	Gene Ontology	GO:0000978	4	409	0.020086	0.0991811	NFE2L2|FOXP1|TBXT|SMAD3	http://amigo.geneontology.org/cgi-bin/amigo/term_details?term=GO:0000978
cell communication	Gene Ontology	GO:0007154	1	8	0.022384	0.0991811	FREM2	http://amigo.geneontology.org/cgi-bin/amigo/term_details?term=GO:0007154
transforming growth factor beta receptor binding	Gene Ontology	GO:0005160	1	8	0.022384	0.0991811	SMAD3	http://amigo.geneontology.org/cgi-bin/amigo/term_details?term=GO:0005160
regulation of transforming growth factor beta receptor signaling pathway	Gene Ontology	GO:0017015	1	8	0.022384	0.0991811	SMAD3	http://amigo.geneontology.org/cgi-bin/amigo/term_details?term=GO:0017015
cardiac myofibril assembly	Gene Ontology	GO:0055003	1	8	0.022384	0.0991811	SRF	http://amigo.geneontology.org/cgi-bin/amigo/term_details?term=GO:0055003
RNA catabolic process	Gene Ontology	GO:0006401	1	8	0.022384	0.0991811	Rnaset2b	http://amigo.geneontology.org/cgi-bin/amigo/term_details?term=GO:0006401
protein ubiquitination	Gene Ontology	GO:0016567	3	244	0.024261	0.0991811	RNF7|CCNF|NFE2L2	http://amigo.geneontology.org/cgi-bin/amigo/term_details?term=GO:0016567
RNA stem-loop binding	Gene Ontology	GO:0035613	1	9	0.024841	0.0991811	RC3H2	http://amigo.geneontology.org/cgi-bin/amigo/term_details?term=GO:0035613
phosphatidate phosphatase activity	Gene Ontology	GO:0008195	1	9	0.024841	0.0991811	PLPP5	http://amigo.geneontology.org/cgi-bin/amigo/term_details?term=GO:0008195
phospholipid dephosphorylation	Gene Ontology	GO:0046839	1	9	0.024841	0.0991811	PLPP5	http://amigo.geneontology.org/cgi-bin/amigo/term_details?term=GO:0046839
positive thymic T cell selection	Gene Ontology	GO:0045059	1	9	0.024841	0.0991811	SRF	http://amigo.geneontology.org/cgi-bin/amigo/term_details?term=GO:0045059
circulatory system development	Gene Ontology	GO:0072359	1	9	0.024841	0.0991811	FOXP1	http://amigo.geneontology.org/cgi-bin/amigo/term_details?term=GO:0072359
guanylate cyclase activity	Gene Ontology	GO:0004383	1	9	0.024841	0.0991811	GUCY2C	http://amigo.geneontology.org/cgi-bin/amigo/term_details?term=GO:0004383
negative regulation of vascular endothelial growth factor receptor signaling pathway	Gene Ontology	GO:0030948	1	9	0.024841	0.0991811	TNMD	http://amigo.geneontology.org/cgi-bin/amigo/term_details?term=GO:0030948
heteromeric SMAD protein complex	Gene Ontology	GO:0071144	1	9	0.024841	0.0991811	SMAD3	http://amigo.geneontology.org/cgi-bin/amigo/term_details?term=GO:0071144
endothelial cell morphogenesis	Gene Ontology	GO:0001886	1	9	0.024841	0.0991811	TNMD	http://amigo.geneontology.org/cgi-bin/amigo/term_details?term=GO:0001886
leukocyte cell-cell adhesion	Gene Ontology	GO:0007159	1	9	0.024841	0.0991811	ITGB2	http://amigo.geneontology.org/cgi-bin/amigo/term_details?term=GO:0007159
defense response to fungus	Gene Ontology	GO:0050832	1	9	0.024841	0.0991811	GAPDH	http://amigo.geneontology.org/cgi-bin/amigo/term_details?term=GO:0050832
preribosome, small subunit precursor	Gene Ontology	GO:0030688	1	9	0.024841	0.0991811	RRP1B	http://amigo.geneontology.org/cgi-bin/amigo/term_details?term=GO:0030688
inner dynein arm assembly	Gene Ontology	GO:0036159	1	9	0.024841	0.0991811	CCDC40	http://amigo.geneontology.org/cgi-bin/amigo/term_details?term=GO:0036159
regulation of epithelial cell proliferation	Gene Ontology	GO:0050678	1	9	0.024841	0.0991811	SMAD3	http://amigo.geneontology.org/cgi-bin/amigo/term_details?term=GO:0050678
hematopoietic stem cell differentiation	Gene Ontology	GO:0060218	1	9	0.024841	0.0991811	SRF	http://amigo.geneontology.org/cgi-bin/amigo/term_details?term=GO:0060218
membrane	Gene Ontology	GO:0016020	4	438	0.025008	0.0991811	EVPL|RC3H2|ENTPD2|GAPDH	http://amigo.geneontology.org/cgi-bin/amigo/term_details?term=GO:0016020
regulation of cell population proliferation	Gene Ontology	GO:0042127	2	97	0.025754	0.0991811	GUCY2C|TBXT	http://amigo.geneontology.org/cgi-bin/amigo/term_details?term=GO:0042127
N-acyltransferase activity	Gene Ontology	GO:0016410	1	10	0.027291	0.0991811	CERS3	http://amigo.geneontology.org/cgi-bin/amigo/term_details?term=GO:0016410
regulation of peptidyl-tyrosine phosphorylation	Gene Ontology	GO:0050730	1	10	0.027291	0.0991811	ITGB2	http://amigo.geneontology.org/cgi-bin/amigo/term_details?term=GO:0050730
heart trabecula formation	Gene Ontology	GO:0060347	1	10	0.027291	0.0991811	SRF	http://amigo.geneontology.org/cgi-bin/amigo/term_details?term=GO:0060347
glucocorticoid receptor binding	Gene Ontology	GO:0035259	1	10	0.027291	0.0991811	SMAD3	http://amigo.geneontology.org/cgi-bin/amigo/term_details?term=GO:0035259
eyelid development in camera-type eye	Gene Ontology	GO:0061029	1	10	0.027291	0.0991811	SRF	http://amigo.geneontology.org/cgi-bin/amigo/term_details?term=GO:0061029
long-term synaptic depression	Gene Ontology	GO:0060292	1	10	0.027291	0.0991811	SRF	http://amigo.geneontology.org/cgi-bin/amigo/term_details?term=GO:0060292
cullin-RING ubiquitin ligase complex	Gene Ontology	GO:0031461	1	10	0.027291	0.0991811	RNF7	http://amigo.geneontology.org/cgi-bin/amigo/term_details?term=GO:0031461
apoptotic mitochondrial changes	Gene Ontology	GO:0008637	1	10	0.027291	0.0991811	AIFM2	http://amigo.geneontology.org/cgi-bin/amigo/term_details?term=GO:0008637
receptor guanylyl cyclase signaling pathway	Gene Ontology	GO:0007168	1	10	0.027291	0.0991811	GUCY2C	http://amigo.geneontology.org/cgi-bin/amigo/term_details?term=GO:0007168
epithelial cell-cell adhesion	Gene Ontology	GO:0090136	1	10	0.027291	0.0991811	SRF	http://amigo.geneontology.org/cgi-bin/amigo/term_details?term=GO:0090136
DNA replication factor A complex	Gene Ontology	GO:0005662	1	10	0.027291	0.0991811	RPA1	http://amigo.geneontology.org/cgi-bin/amigo/term_details?term=GO:0005662
lymph node development	Gene Ontology	GO:0048535	1	10	0.027291	0.0991811	RC3H2	http://amigo.geneontology.org/cgi-bin/amigo/term_details?term=GO:0048535
aminoacyl-tRNA synthetase multienzyme complex	Gene Ontology	GO:0017101	1	10	0.027291	0.0991811	MARS	http://amigo.geneontology.org/cgi-bin/amigo/term_details?term=GO:0017101
serine-type endopeptidase activity	Gene Ontology	GO:0004252	2	101	0.027711	0.0991811	PLG|PRSS12	http://amigo.geneontology.org/cgi-bin/amigo/term_details?term=GO:0004252
proteolysis	Gene Ontology	GO:0006508	3	258	0.027951	0.0991811	CASP6|PLG|CASP1	http://amigo.geneontology.org/cgi-bin/amigo/term_details?term=GO:0006508
identical protein binding	Gene Ontology	GO:0042802	5	678	0.0283	0.0991811	HSCB|CASP6|ALS2CL|FOXP1|GAPDH	http://amigo.geneontology.org/cgi-bin/amigo/term_details?term=GO:0042802
apoptotic process	Gene Ontology	GO:0006915	2	104	0.029218	0.0991811	CASP6|CASP1	http://amigo.geneontology.org/cgi-bin/amigo/term_details?term=GO:0006915
cell surface	Gene Ontology	GO:0009986	3	264	0.029619	0.0991811	VWDE|RC3H2|ITGB2	http://amigo.geneontology.org/cgi-bin/amigo/term_details?term=GO:0009986
cellular response to platelet-derived growth factor stimulus	Gene Ontology	GO:0036120	1	11	0.029736	0.0991811	MARS	http://amigo.geneontology.org/cgi-bin/amigo/term_details?term=GO:0036120
axoneme assembly	Gene Ontology	GO:0035082	1	11	0.029736	0.0991811	CCDC40	http://amigo.geneontology.org/cgi-bin/amigo/term_details?term=GO:0035082
cell migration involved in sprouting angiogenesis	Gene Ontology	GO:0002042	1	11	0.029736	0.0991811	SRF	http://amigo.geneontology.org/cgi-bin/amigo/term_details?term=GO:0002042
lens fiber cell differentiation	Gene Ontology	GO:0070306	1	11	0.029736	0.0991811	SMAD3	http://amigo.geneontology.org/cgi-bin/amigo/term_details?term=GO:0070306
negative regulation of pri-miRNA transcription by RNA polymerase II	Gene Ontology	GO:1902894	1	11	0.029736	0.0991811	SRF	http://amigo.geneontology.org/cgi-bin/amigo/term_details?term=GO:1902894
morphogenesis of an epithelial sheet	Gene Ontology	GO:0002011	1	11	0.029736	0.0991811	SRF	http://amigo.geneontology.org/cgi-bin/amigo/term_details?term=GO:0002011
mRNA transcription by RNA polymerase II	Gene Ontology	GO:0042789	1	11	0.029736	0.0991811	SRF	http://amigo.geneontology.org/cgi-bin/amigo/term_details?term=GO:0042789
positive regulation of smooth muscle contraction	Gene Ontology	GO:0045987	1	11	0.029736	0.0991811	SRF	http://amigo.geneontology.org/cgi-bin/amigo/term_details?term=GO:0045987
osteoblast development	Gene Ontology	GO:0002076	1	12	0.032174	0.0991811	SMAD3	http://amigo.geneontology.org/cgi-bin/amigo/term_details?term=GO:0002076
cell-cell junction organization	Gene Ontology	GO:0045216	1	12	0.032174	0.0991811	SMAD3	http://amigo.geneontology.org/cgi-bin/amigo/term_details?term=GO:0045216
smooth muscle tissue development	Gene Ontology	GO:0048745	1	12	0.032174	0.0991811	FOXP1	http://amigo.geneontology.org/cgi-bin/amigo/term_details?term=GO:0048745
protein neddylation	Gene Ontology	GO:0045116	1	12	0.032174	0.0991811	RNF7	http://amigo.geneontology.org/cgi-bin/amigo/term_details?term=GO:0045116
muscle cell cellular homeostasis	Gene Ontology	GO:0046716	1	12	0.032174	0.0991811	SRF	http://amigo.geneontology.org/cgi-bin/amigo/term_details?term=GO:0046716
complement activation	Gene Ontology	GO:0006956	1	12	0.032174	0.0991811	C4	http://amigo.geneontology.org/cgi-bin/amigo/term_details?term=GO:0006956
positive regulation of transcription elongation from RNA polymerase II promoter	Gene Ontology	GO:0032968	1	12	0.032174	0.0991811	ELL	http://amigo.geneontology.org/cgi-bin/amigo/term_details?term=GO:0032968
intermediate filament	Gene Ontology	GO:0005882	2	111	0.032856	0.0991811	LMNB2|EVPL	http://amigo.geneontology.org/cgi-bin/amigo/term_details?term=GO:0005882
protein dimerization activity	Gene Ontology	GO:0046983	2	111	0.032856	0.0991811	SRF|Hes5	http://amigo.geneontology.org/cgi-bin/amigo/term_details?term=GO:0046983
positive regulation of cytokine secretion	Gene Ontology	GO:0050715	1	13	0.034606	0.0991811	GAPDH	http://amigo.geneontology.org/cgi-bin/amigo/term_details?term=GO:0050715
protein complex oligomerization	Gene Ontology	GO:0051259	1	13	0.034606	0.0991811	HSCB	http://amigo.geneontology.org/cgi-bin/amigo/term_details?term=GO:0051259
platelet formation	Gene Ontology	GO:0030220	1	13	0.034606	0.0991811	SRF	http://amigo.geneontology.org/cgi-bin/amigo/term_details?term=GO:0030220
associative learning	Gene Ontology	GO:0008306	1	13	0.034606	0.0991811	SRF	http://amigo.geneontology.org/cgi-bin/amigo/term_details?term=GO:0008306
protein targeting to lysosome	Gene Ontology	GO:0006622	1	13	0.034606	0.0991811	SCARB2	http://amigo.geneontology.org/cgi-bin/amigo/term_details?term=GO:0006622
motile cilium assembly	Gene Ontology	GO:0044458	1	13	0.034606	0.0991811	CCDC40	http://amigo.geneontology.org/cgi-bin/amigo/term_details?term=GO:0044458
cardiac muscle cell differentiation	Gene Ontology	GO:0055007	1	13	0.034606	0.0991811	FOXP1	http://amigo.geneontology.org/cgi-bin/amigo/term_details?term=GO:0055007
cGMP biosynthetic process	Gene Ontology	GO:0006182	1	13	0.034606	0.0991811	GUCY2C	http://amigo.geneontology.org/cgi-bin/amigo/term_details?term=GO:0006182
heterotypic cell-cell adhesion	Gene Ontology	GO:0034113	1	13	0.034606	0.0991811	ITGB2	http://amigo.geneontology.org/cgi-bin/amigo/term_details?term=GO:0034113
transcription coactivator binding	Gene Ontology	GO:0001223	1	13	0.034606	0.0991811	SMAD3	http://amigo.geneontology.org/cgi-bin/amigo/term_details?term=GO:0001223
telomere maintenance via telomerase	Gene Ontology	GO:0007004	1	13	0.034606	0.0991811	RPA1	http://amigo.geneontology.org/cgi-bin/amigo/term_details?term=GO:0007004
DNA-dependent DNA replication	Gene Ontology	GO:0006261	1	13	0.034606	0.0991811	RPA1	http://amigo.geneontology.org/cgi-bin/amigo/term_details?term=GO:0006261
regulation of cellular protein localization	Gene Ontology	GO:1903827	1	13	0.034606	0.0991811	CCNE1	http://amigo.geneontology.org/cgi-bin/amigo/term_details?term=GO:1903827
posttranscriptional regulation of gene expression	Gene Ontology	GO:0010608	1	13	0.034606	0.0991811	RC3H2	http://amigo.geneontology.org/cgi-bin/amigo/term_details?term=GO:0010608
B cell homeostasis	Gene Ontology	GO:0001782	1	13	0.034606	0.0991811	RC3H2	http://amigo.geneontology.org/cgi-bin/amigo/term_details?term=GO:0001782
cellular senescence	Gene Ontology	GO:0090398	1	13	0.034606	0.0991811	SRF	http://amigo.geneontology.org/cgi-bin/amigo/term_details?term=GO:0090398
T cell activation	Gene Ontology	GO:0042110	1	13	0.034606	0.0991811	SMAD3	http://amigo.geneontology.org/cgi-bin/amigo/term_details?term=GO:0042110
DNA unwinding involved in DNA replication	Gene Ontology	GO:0006268	1	13	0.034606	0.0991811	RPA1	http://amigo.geneontology.org/cgi-bin/amigo/term_details?term=GO:0006268
receptor clustering	Gene Ontology	GO:0043113	1	13	0.034606	0.0991811	ITGB2	http://amigo.geneontology.org/cgi-bin/amigo/term_details?term=GO:0043113
positive regulation of nitric oxide biosynthetic process	Gene Ontology	GO:0045429	1	13	0.034606	0.0991811	SMAD3	http://amigo.geneontology.org/cgi-bin/amigo/term_details?term=GO:0045429
heart development	Gene Ontology	GO:0007507	2	115	0.035011	0.0991811	FREM2|CALCRL	http://amigo.geneontology.org/cgi-bin/amigo/term_details?term=GO:0007507
positive regulation of transcription initiation from RNA polymerase II promoter	Gene Ontology	GO:0060261	1	14	0.037033	0.0991811	SRF	http://amigo.geneontology.org/cgi-bin/amigo/term_details?term=GO:0060261
sperm axoneme assembly	Gene Ontology	GO:0007288	1	14	0.037033	0.0991811	CFAP44	http://amigo.geneontology.org/cgi-bin/amigo/term_details?term=GO:0007288
integrin complex	Gene Ontology	GO:0008305	1	14	0.037033	0.0991811	ITGB2	http://amigo.geneontology.org/cgi-bin/amigo/term_details?term=GO:0008305
T cell proliferation	Gene Ontology	GO:0042098	1	14	0.037033	0.0991811	RC3H2	http://amigo.geneontology.org/cgi-bin/amigo/term_details?term=GO:0042098
respiratory electron transport chain	Gene Ontology	GO:0022904	1	14	0.037033	0.0991811	AIFM2	http://amigo.geneontology.org/cgi-bin/amigo/term_details?term=GO:0022904
plasma membrane raft	Gene Ontology	GO:0044853	1	14	0.037033	0.0991811	ITGB2	http://amigo.geneontology.org/cgi-bin/amigo/term_details?term=GO:0044853
Flemming body	Gene Ontology	GO:0090543	1	14	0.037033	0.0991811	KIF23	http://amigo.geneontology.org/cgi-bin/amigo/term_details?term=GO:0090543
regulation of embryonic development	Gene Ontology	GO:0045995	1	14	0.037033	0.0991811	NFE2L2	http://amigo.geneontology.org/cgi-bin/amigo/term_details?term=GO:0045995
I-SMAD binding	Gene Ontology	GO:0070411	1	14	0.037033	0.0991811	SMAD3	http://amigo.geneontology.org/cgi-bin/amigo/term_details?term=GO:0070411
endoderm development	Gene Ontology	GO:0007492	1	14	0.037033	0.0991811	SMAD3	http://amigo.geneontology.org/cgi-bin/amigo/term_details?term=GO:0007492
nucleoplasm	Gene Ontology	GO:0005654	8	1526	0.037218	0.0991811	HSCB|CASP6|NFE2L2|CCNE1|RPA1|KIF23|SMAD3|RNF7	http://amigo.geneontology.org/cgi-bin/amigo/term_details?term=GO:0005654
nuclear membrane	Gene Ontology	GO:0031965	2	120	0.03778	0.0991811	LMNB2|GAPDH	http://amigo.geneontology.org/cgi-bin/amigo/term_details?term=GO:0031965
disordered domain specific binding	Gene Ontology	GO:0097718	1	15	0.039453	0.0991811	GAPDH	http://amigo.geneontology.org/cgi-bin/amigo/term_details?term=GO:0097718
cell adhesion mediated by integrin	Gene Ontology	GO:0033627	1	15	0.039453	0.0991811	ITGB2	http://amigo.geneontology.org/cgi-bin/amigo/term_details?term=GO:0033627
site of DNA damage	Gene Ontology	GO:0090734	1	15	0.039453	0.0991811	RPA1	http://amigo.geneontology.org/cgi-bin/amigo/term_details?term=GO:0090734
transcription elongation factor complex	Gene Ontology	GO:0008023	1	15	0.039453	0.0991811	ELL	http://amigo.geneontology.org/cgi-bin/amigo/term_details?term=GO:0008023
positive regulation of mesenchymal cell proliferation	Gene Ontology	GO:0002053	1	15	0.039453	0.0991811	FOXP1	http://amigo.geneontology.org/cgi-bin/amigo/term_details?term=GO:0002053
endopeptidase inhibitor activity	Gene Ontology	GO:0004866	1	15	0.039453	0.0991811	C4	http://amigo.geneontology.org/cgi-bin/amigo/term_details?term=GO:0004866
DNA replication initiation	Gene Ontology	GO:0006270	1	15	0.039453	0.0991811	CCNE1	http://amigo.geneontology.org/cgi-bin/amigo/term_details?term=GO:0006270
positive regulation of G2/M transition of mitotic cell cycle	Gene Ontology	GO:0010971	1	15	0.039453	0.0991811	CDC25A	http://amigo.geneontology.org/cgi-bin/amigo/term_details?term=GO:0010971
morphogenesis of an epithelium	Gene Ontology	GO:0002009	1	15	0.039453	0.0991811	FREM2	http://amigo.geneontology.org/cgi-bin/amigo/term_details?term=GO:0002009
regulation of cell differentiation	Gene Ontology	GO:0045595	1	15	0.039453	0.0991811	TBXT	http://amigo.geneontology.org/cgi-bin/amigo/term_details?term=GO:0045595
transcriptionally active chromatin	Gene Ontology	GO:0035327	1	15	0.039453	0.0991811	ELL	http://amigo.geneontology.org/cgi-bin/amigo/term_details?term=GO:0035327
intermediate filament cytoskeleton organization	Gene Ontology	GO:0045104	1	16	0.041867	0.0991811	EVPL	http://amigo.geneontology.org/cgi-bin/amigo/term_details?term=GO:0045104
innervation	Gene Ontology	GO:0060384	1	16	0.041867	0.0991811	Lrig1	http://amigo.geneontology.org/cgi-bin/amigo/term_details?term=GO:0060384
negative regulation of mitotic cell cycle	Gene Ontology	GO:0045930	1	16	0.041867	0.0991811	SMAD3	http://amigo.geneontology.org/cgi-bin/amigo/term_details?term=GO:0045930
transcription elongation from RNA polymerase II promoter	Gene Ontology	GO:0006368	1	16	0.041867	0.0991811	ELL	http://amigo.geneontology.org/cgi-bin/amigo/term_details?term=GO:0006368
megakaryocyte development	Gene Ontology	GO:0035855	1	16	0.041867	0.0991811	SRF	http://amigo.geneontology.org/cgi-bin/amigo/term_details?term=GO:0035855
proteasomal ubiquitin-independent protein catabolic process	Gene Ontology	GO:0010499	1	16	0.041867	0.0991811	NFE2L2	http://amigo.geneontology.org/cgi-bin/amigo/term_details?term=GO:0010499
antimicrobial humoral immune response mediated by antimicrobial peptide	Gene Ontology	GO:0061844	1	16	0.041867	0.0991811	GAPDH	http://amigo.geneontology.org/cgi-bin/amigo/term_details?term=GO:0061844
ATPase activator activity	Gene Ontology	GO:0001671	1	16	0.041867	0.0991811	HSCB	http://amigo.geneontology.org/cgi-bin/amigo/term_details?term=GO:0001671
face development	Gene Ontology	GO:0060324	1	16	0.041867	0.0991811	SRF	http://amigo.geneontology.org/cgi-bin/amigo/term_details?term=GO:0060324
R-SMAD binding	Gene Ontology	GO:0070412	1	16	0.041867	0.0991811	SMAD3	http://amigo.geneontology.org/cgi-bin/amigo/term_details?term=GO:0070412
erythrocyte development	Gene Ontology	GO:0048821	1	16	0.041867	0.0991811	SRF	http://amigo.geneontology.org/cgi-bin/amigo/term_details?term=GO:0048821
positive regulation of reactive oxygen species metabolic process	Gene Ontology	GO:2000379	1	16	0.041867	0.0991811	NFE2L2	http://amigo.geneontology.org/cgi-bin/amigo/term_details?term=GO:2000379
response to hormone	Gene Ontology	GO:0009725	1	17	0.044276	0.0995695	SRF	http://amigo.geneontology.org/cgi-bin/amigo/term_details?term=GO:0009725
positive regulation of chondrocyte differentiation	Gene Ontology	GO:0032332	1	17	0.044276	0.0995695	SMAD3	http://amigo.geneontology.org/cgi-bin/amigo/term_details?term=GO:0032332
NADP binding	Gene Ontology	GO:0050661	1	17	0.044276	0.0995695	GAPDH	http://amigo.geneontology.org/cgi-bin/amigo/term_details?term=GO:0050661
motor neuron axon guidance	Gene Ontology	GO:0008045	1	17	0.044276	0.0995695	FOXP1	http://amigo.geneontology.org/cgi-bin/amigo/term_details?term=GO:0008045
positive regulation of axon extension	Gene Ontology	GO:0045773	1	17	0.044276	0.0995695	SRF	http://amigo.geneontology.org/cgi-bin/amigo/term_details?term=GO:0045773
response to cytokine	Gene Ontology	GO:0034097	1	17	0.044276	0.0995695	SRF	http://amigo.geneontology.org/cgi-bin/amigo/term_details?term=GO:0034097
positive regulation of smooth muscle cell proliferation	Gene Ontology	GO:0048661	1	17	0.044276	0.0995695	CALCRL	http://amigo.geneontology.org/cgi-bin/amigo/term_details?term=GO:0048661
epidermis development	Gene Ontology	GO:0008544	1	17	0.044276	0.0995695	EVPL	http://amigo.geneontology.org/cgi-bin/amigo/term_details?term=GO:0008544
positive regulation of filopodium assembly	Gene Ontology	GO:0051491	1	17	0.044276	0.0995695	SRF	http://amigo.geneontology.org/cgi-bin/amigo/term_details?term=GO:0051491
homologous chromosome pairing at meiosis	Gene Ontology	GO:0007129	1	17	0.044276	0.0995695	CCNE1	http://amigo.geneontology.org/cgi-bin/amigo/term_details?term=GO:0007129
embryonic pattern specification	Gene Ontology	GO:0009880	1	17	0.044276	0.0995695	SMAD3	http://amigo.geneontology.org/cgi-bin/amigo/term_details?term=GO:0009880
apoptotic signaling pathway	Gene Ontology	GO:0097190	1	18	0.046678	0.10124	CASP1	http://amigo.geneontology.org/cgi-bin/amigo/term_details?term=GO:0097190
zymogen activation	Gene Ontology	GO:0031638	1	18	0.046678	0.10124	PRSS12	http://amigo.geneontology.org/cgi-bin/amigo/term_details?term=GO:0031638
pituitary gland development	Gene Ontology	GO:0021983	1	18	0.046678	0.10124	TBXT	http://amigo.geneontology.org/cgi-bin/amigo/term_details?term=GO:0021983
embryonic cranial skeleton morphogenesis	Gene Ontology	GO:0048701	1	18	0.046678	0.10124	SMAD3	http://amigo.geneontology.org/cgi-bin/amigo/term_details?term=GO:0048701
extrinsic apoptotic signaling pathway	Gene Ontology	GO:0097191	1	18	0.046678	0.10124	SMAD3	http://amigo.geneontology.org/cgi-bin/amigo/term_details?term=GO:0097191
endodermal cell differentiation	Gene Ontology	GO:0035987	1	18	0.046678	0.10124	ITGB2	http://amigo.geneontology.org/cgi-bin/amigo/term_details?term=GO:0035987
T cell homeostasis	Gene Ontology	GO:0043029	1	18	0.046678	0.10124	RC3H2	http://amigo.geneontology.org/cgi-bin/amigo/term_details?term=GO:0043029
regulation of immune response	Gene Ontology	GO:0050776	1	19	0.049075	0.105037	SMAD3	http://amigo.geneontology.org/cgi-bin/amigo/term_details?term=GO:0050776
cullin family protein binding	Gene Ontology	GO:0097602	1	19	0.049075	0.105037	RNF7	http://amigo.geneontology.org/cgi-bin/amigo/term_details?term=GO:0097602
meiotic cell cycle	Gene Ontology	GO:0051321	1	19	0.049075	0.105037	RPA1	http://amigo.geneontology.org/cgi-bin/amigo/term_details?term=GO:0051321
ATPase activity	Gene Ontology	GO:0016887	2	140	0.049644	0.105792	ENTPD2|KIF23	http://amigo.geneontology.org/cgi-bin/amigo/term_details?term=GO:0016887
positive regulation of cytokinesis	Gene Ontology	GO:0032467	1	20	0.051465	0.107329	KIF23	http://amigo.geneontology.org/cgi-bin/amigo/term_details?term=GO:0032467
negative regulation of endothelial cell proliferation	Gene Ontology	GO:0001937	1	20	0.051465	0.107329	TNMD	http://amigo.geneontology.org/cgi-bin/amigo/term_details?term=GO:0001937
negative regulation of endothelial cell apoptotic process	Gene Ontology	GO:2000352	1	20	0.051465	0.107329	NFE2L2	http://amigo.geneontology.org/cgi-bin/amigo/term_details?term=GO:2000352
mismatch repair	Gene Ontology	GO:0006298	1	20	0.051465	0.107329	RPA1	http://amigo.geneontology.org/cgi-bin/amigo/term_details?term=GO:0006298
endoribonuclease activity	Gene Ontology	GO:0004521	1	21	0.05385	0.10904	Rnaset2b	http://amigo.geneontology.org/cgi-bin/amigo/term_details?term=GO:0004521
positive regulation of ATPase activity	Gene Ontology	GO:0032781	1	21	0.05385	0.10904	HSCB	http://amigo.geneontology.org/cgi-bin/amigo/term_details?term=GO:0032781
glycolytic process	Gene Ontology	GO:0006096	1	21	0.05385	0.10904	GAPDH	http://amigo.geneontology.org/cgi-bin/amigo/term_details?term=GO:0006096
response to toxic substance	Gene Ontology	GO:0009636	1	21	0.05385	0.10904	GUCY2C	http://amigo.geneontology.org/cgi-bin/amigo/term_details?term=GO:0009636
phosphatidylinositol-4-phosphate binding	Gene Ontology	GO:0070273	1	21	0.05385	0.10904	GOLPH3	http://amigo.geneontology.org/cgi-bin/amigo/term_details?term=GO:0070273
cis-regulatory region sequence-specific DNA binding	Gene Ontology	GO:0000987	1	21	0.05385	0.10904	SMAD3	http://amigo.geneontology.org/cgi-bin/amigo/term_details?term=GO:0000987
preribosome, large subunit precursor	Gene Ontology	GO:0030687	1	21	0.05385	0.10904	RRP1B	http://amigo.geneontology.org/cgi-bin/amigo/term_details?term=GO:0030687
receptor complex	Gene Ontology	GO:0043235	2	150	0.056018	0.109758	GPR160|SMAD3	http://amigo.geneontology.org/cgi-bin/amigo/term_details?term=GO:0043235
cognition	Gene Ontology	GO:0050890	1	22	0.056229	0.109758	CERS3	http://amigo.geneontology.org/cgi-bin/amigo/term_details?term=GO:0050890
positive regulation of mitotic cell cycle	Gene Ontology	GO:0045931	1	22	0.056229	0.109758	CDC25A	http://amigo.geneontology.org/cgi-bin/amigo/term_details?term=GO:0045931
heart morphogenesis	Gene Ontology	GO:0003007	1	22	0.056229	0.109758	TBXT	http://amigo.geneontology.org/cgi-bin/amigo/term_details?term=GO:0003007
cellular response to epidermal growth factor stimulus	Gene Ontology	GO:0071364	1	22	0.056229	0.109758	MARS	http://amigo.geneontology.org/cgi-bin/amigo/term_details?term=GO:0071364
phosphatidylcholine binding	Gene Ontology	GO:0031210	1	22	0.056229	0.109758	SCARB2	http://amigo.geneontology.org/cgi-bin/amigo/term_details?term=GO:0031210
bHLH transcription factor binding	Gene Ontology	GO:0043425	1	22	0.056229	0.109758	SMAD3	http://amigo.geneontology.org/cgi-bin/amigo/term_details?term=GO:0043425
regulation of cell adhesion	Gene Ontology	GO:0030155	1	22	0.056229	0.109758	SRF	http://amigo.geneontology.org/cgi-bin/amigo/term_details?term=GO:0030155
nucleotide-excision repair	Gene Ontology	GO:0006289	1	22	0.056229	0.109758	RPA1	http://amigo.geneontology.org/cgi-bin/amigo/term_details?term=GO:0006289
ureteric bud development	Gene Ontology	GO:0001657	1	23	0.058602	0.112589	SMAD3	http://amigo.geneontology.org/cgi-bin/amigo/term_details?term=GO:0001657
Cajal body	Gene Ontology	GO:0015030	1	23	0.058602	0.112589	ELL	http://amigo.geneontology.org/cgi-bin/amigo/term_details?term=GO:0015030
phospholipid metabolic process	Gene Ontology	GO:0006644	1	23	0.058602	0.112589	PLPP5	http://amigo.geneontology.org/cgi-bin/amigo/term_details?term=GO:0006644
ATP transmembrane transporter activity	Gene Ontology	GO:0005347	1	23	0.058602	0.112589	slc25a42	http://amigo.geneontology.org/cgi-bin/amigo/term_details?term=GO:0005347
Golgi to plasma membrane protein transport	Gene Ontology	GO:0043001	1	24	0.060969	0.11532	GOLPH3	http://amigo.geneontology.org/cgi-bin/amigo/term_details?term=GO:0043001
branching involved in blood vessel morphogenesis	Gene Ontology	GO:0001569	1	24	0.060969	0.11532	SRF	http://amigo.geneontology.org/cgi-bin/amigo/term_details?term=GO:0001569
base-excision repair	Gene Ontology	GO:0006284	1	24	0.060969	0.11532	RPA1	http://amigo.geneontology.org/cgi-bin/amigo/term_details?term=GO:0006284
ATP transport	Gene Ontology	GO:0015867	1	24	0.060969	0.11532	slc25a42	http://amigo.geneontology.org/cgi-bin/amigo/term_details?term=GO:0015867
receptor internalization	Gene Ontology	GO:0031623	1	25	0.06333	0.11753	CALCRL	http://amigo.geneontology.org/cgi-bin/amigo/term_details?term=GO:0031623
gluconeogenesis	Gene Ontology	GO:0006094	1	25	0.06333	0.11753	GAPDH	http://amigo.geneontology.org/cgi-bin/amigo/term_details?term=GO:0006094
eye development	Gene Ontology	GO:0001654	1	25	0.06333	0.11753	FREM2	http://amigo.geneontology.org/cgi-bin/amigo/term_details?term=GO:0001654
regulation of neurogenesis	Gene Ontology	GO:0050767	1	25	0.06333	0.11753	Hes5	http://amigo.geneontology.org/cgi-bin/amigo/term_details?term=GO:0050767
DNA-binding transcription repressor activity, RNA polymerase II-specific	Gene Ontology	GO:0001227	2	161	0.063341	0.11753	FOXP1|Hes5	http://amigo.geneontology.org/cgi-bin/amigo/term_details?term=GO:0001227
microtubule binding	Gene Ontology	GO:0008017	2	162	0.064022	0.118282	GAPDH|KIF23	http://amigo.geneontology.org/cgi-bin/amigo/term_details?term=GO:0008017
cell fate specification	Gene Ontology	GO:0001708	1	26	0.065685	0.118282	TBXT	http://amigo.geneontology.org/cgi-bin/amigo/term_details?term=GO:0001708
positive regulation of glucose import	Gene Ontology	GO:0046326	1	26	0.065685	0.118282	NFE2L2	http://amigo.geneontology.org/cgi-bin/amigo/term_details?term=GO:0046326
NAD binding	Gene Ontology	GO:0051287	1	26	0.065685	0.118282	GAPDH	http://amigo.geneontology.org/cgi-bin/amigo/term_details?term=GO:0051287
inner ear development	Gene Ontology	GO:0048839	1	26	0.065685	0.118282	FREM2	http://amigo.geneontology.org/cgi-bin/amigo/term_details?term=GO:0048839
protein-DNA complex	Gene Ontology	GO:0032993	1	26	0.065685	0.118282	NFE2L2	http://amigo.geneontology.org/cgi-bin/amigo/term_details?term=GO:0032993
spleen development	Gene Ontology	GO:0048536	1	26	0.065685	0.118282	RC3H2	http://amigo.geneontology.org/cgi-bin/amigo/term_details?term=GO:0048536
ceramide biosynthetic process	Gene Ontology	GO:0046513	1	26	0.065685	0.118282	CERS3	http://amigo.geneontology.org/cgi-bin/amigo/term_details?term=GO:0046513
cellular response to retinoic acid	Gene Ontology	GO:0071300	1	27	0.068035	0.12073	WNT7B	http://amigo.geneontology.org/cgi-bin/amigo/term_details?term=GO:0071300
negative regulation of osteoblast differentiation	Gene Ontology	GO:0045668	1	27	0.068035	0.12073	SMAD3	http://amigo.geneontology.org/cgi-bin/amigo/term_details?term=GO:0045668
neuron apoptotic process	Gene Ontology	GO:0051402	1	27	0.068035	0.12073	GAPDH	http://amigo.geneontology.org/cgi-bin/amigo/term_details?term=GO:0051402
cellular response to hydrogen peroxide	Gene Ontology	GO:0070301	1	27	0.068035	0.12073	NFE2L2	http://amigo.geneontology.org/cgi-bin/amigo/term_details?term=GO:0070301
positive regulation of epithelial to mesenchymal transition	Gene Ontology	GO:0010718	1	28	0.070378	0.123988	SMAD3	http://amigo.geneontology.org/cgi-bin/amigo/term_details?term=GO:0010718
phosphatase activity	Gene Ontology	GO:0016791	1	28	0.070378	0.123988	PLPP5	http://amigo.geneontology.org/cgi-bin/amigo/term_details?term=GO:0016791
negative chemotaxis	Gene Ontology	GO:0050919	1	29	0.072716	0.126734	LRTM2	http://amigo.geneontology.org/cgi-bin/amigo/term_details?term=GO:0050919
skeletal muscle tissue development	Gene Ontology	GO:0007519	1	29	0.072716	0.126734	FOXP1	http://amigo.geneontology.org/cgi-bin/amigo/term_details?term=GO:0007519
frizzled binding	Gene Ontology	GO:0005109	1	29	0.072716	0.126734	WNT7B	http://amigo.geneontology.org/cgi-bin/amigo/term_details?term=GO:0005109
positive regulation of epithelial cell proliferation	Gene Ontology	GO:0050679	1	30	0.075048	0.128956	FOXP1	http://amigo.geneontology.org/cgi-bin/amigo/term_details?term=GO:0050679
amyloid-beta binding	Gene Ontology	GO:0001540	1	30	0.075048	0.128956	ITGB2	http://amigo.geneontology.org/cgi-bin/amigo/term_details?term=GO:0001540
cellular response to UV	Gene Ontology	GO:0034644	1	30	0.075048	0.128956	CDC25A	http://amigo.geneontology.org/cgi-bin/amigo/term_details?term=GO:0034644
G2/M transition of mitotic cell cycle	Gene Ontology	GO:0000086	1	30	0.075048	0.128956	CDC25A	http://amigo.geneontology.org/cgi-bin/amigo/term_details?term=GO:0000086
cytosol	Gene Ontology	GO:0005829	9	2089	0.077343	0.130653	HSCB|CASP6|NFE2L2|GOLPH3|GAPDH|SMAD3|MARS|AIFM2|RNF7	http://amigo.geneontology.org/cgi-bin/amigo/term_details?term=GO:0005829
bicellular tight junction assembly	Gene Ontology	GO:0070830	1	31	0.077375	0.130653	SRF	http://amigo.geneontology.org/cgi-bin/amigo/term_details?term=GO:0070830
peptide hormone binding	Gene Ontology	GO:0017046	1	31	0.077375	0.130653	GUCY2C	http://amigo.geneontology.org/cgi-bin/amigo/term_details?term=GO:0017046
limb development	Gene Ontology	GO:0060173	1	31	0.077375	0.130653	RC3H2	http://amigo.geneontology.org/cgi-bin/amigo/term_details?term=GO:0060173
cellular response to drug	Gene Ontology	GO:0035690	1	32	0.079695	0.132283	NFE2L2	http://amigo.geneontology.org/cgi-bin/amigo/term_details?term=GO:0035690
positive regulation of NIK/NF-kappaB signaling	Gene Ontology	GO:1901224	1	32	0.079695	0.132283	RC3H2	http://amigo.geneontology.org/cgi-bin/amigo/term_details?term=GO:1901224
negative regulation of fat cell differentiation	Gene Ontology	GO:0045599	1	32	0.079695	0.132283	SMAD3	http://amigo.geneontology.org/cgi-bin/amigo/term_details?term=GO:0045599
anion transmembrane transport	Gene Ontology	GO:0098656	1	32	0.079695	0.132283	Slc13a2	http://amigo.geneontology.org/cgi-bin/amigo/term_details?term=GO:0098656
kinesin complex	Gene Ontology	GO:0005871	1	32	0.079695	0.132283	KIF23	http://amigo.geneontology.org/cgi-bin/amigo/term_details?term=GO:0005871
ubiquitin protein ligase activity	Gene Ontology	GO:0061630	2	187	0.081823	0.13276	RNF7|RC3H2	http://amigo.geneontology.org/cgi-bin/amigo/term_details?term=GO:0061630
receptor-mediated endocytosis	Gene Ontology	GO:0006898	1	33	0.08201	0.13276	SCARB2	http://amigo.geneontology.org/cgi-bin/amigo/term_details?term=GO:0006898
damaged DNA binding	Gene Ontology	GO:0003684	1	33	0.08201	0.13276	RPA1	http://amigo.geneontology.org/cgi-bin/amigo/term_details?term=GO:0003684
G1/S transition of mitotic cell cycle	Gene Ontology	GO:0000082	1	33	0.08201	0.13276	CCNE1	http://amigo.geneontology.org/cgi-bin/amigo/term_details?term=GO:0000082
regulation of inflammatory response	Gene Ontology	GO:0050727	1	33	0.08201	0.13276	CASP1	http://amigo.geneontology.org/cgi-bin/amigo/term_details?term=GO:0050727
endosome organization	Gene Ontology	GO:0007032	1	33	0.08201	0.13276	ALS2CL	http://amigo.geneontology.org/cgi-bin/amigo/term_details?term=GO:0007032
calcium ion transport	Gene Ontology	GO:0006816	1	33	0.08201	0.13276	CALCRL	http://amigo.geneontology.org/cgi-bin/amigo/term_details?term=GO:0006816
DNA binding	Gene Ontology	GO:0003677	3	403	0.082159	0.13276	AIFM2|RC3H2|CERS3	http://amigo.geneontology.org/cgi-bin/amigo/term_details?term=GO:0003677
neutrophil chemotaxis	Gene Ontology	GO:0030593	1	34	0.084319	0.133596	ITGB2	http://amigo.geneontology.org/cgi-bin/amigo/term_details?term=GO:0030593
retrograde vesicle-mediated transport, Golgi to endoplasmic reticulum	Gene Ontology	GO:0006890	1	34	0.084319	0.133596	GOLPH3	http://amigo.geneontology.org/cgi-bin/amigo/term_details?term=GO:0006890
cell redox homeostasis	Gene Ontology	GO:0045454	1	34	0.084319	0.133596	NFE2L2	http://amigo.geneontology.org/cgi-bin/amigo/term_details?term=GO:0045454
kinase activity	Gene Ontology	GO:0016301	1	34	0.084319	0.133596	CCNE1	http://amigo.geneontology.org/cgi-bin/amigo/term_details?term=GO:0016301
cellular response to glucose starvation	Gene Ontology	GO:0042149	1	34	0.084319	0.133596	NFE2L2	http://amigo.geneontology.org/cgi-bin/amigo/term_details?term=GO:0042149
cholesterol binding	Gene Ontology	GO:0015485	1	34	0.084319	0.133596	SCARB2	http://amigo.geneontology.org/cgi-bin/amigo/term_details?term=GO:0015485
blood coagulation	Gene Ontology	GO:0007596	1	35	0.086622	0.136361	PLG	http://amigo.geneontology.org/cgi-bin/amigo/term_details?term=GO:0007596
heat shock protein binding	Gene Ontology	GO:0031072	1	35	0.086622	0.136361	ITGB2	http://amigo.geneontology.org/cgi-bin/amigo/term_details?term=GO:0031072
RNA polymerase II transcription regulatory region sequence-specific DNA binding	Gene Ontology	GO:0000977	2	197	0.089327	0.140165	Hes5|TBXT	http://amigo.geneontology.org/cgi-bin/amigo/term_details?term=GO:0000977
mitotic cytokinesis	Gene Ontology	GO:0000281	1	37	0.091212	0.1417	KIF23	http://amigo.geneontology.org/cgi-bin/amigo/term_details?term=GO:0000281
positive regulation of synapse assembly	Gene Ontology	GO:0051965	1	37	0.091212	0.1417	LRTM2	http://amigo.geneontology.org/cgi-bin/amigo/term_details?term=GO:0051965
flagellated sperm motility	Gene Ontology	GO:0030317	1	37	0.091212	0.1417	CCDC40	http://amigo.geneontology.org/cgi-bin/amigo/term_details?term=GO:0030317
DNA replication	Gene Ontology	GO:0006260	1	38	0.093499	0.1417	RPA1	http://amigo.geneontology.org/cgi-bin/amigo/term_details?term=GO:0006260
thymus development	Gene Ontology	GO:0048538	1	38	0.093499	0.1417	SRF	http://amigo.geneontology.org/cgi-bin/amigo/term_details?term=GO:0048538
cellular response to oxidative stress	Gene Ontology	GO:0034599	1	38	0.093499	0.1417	NFE2L2	http://amigo.geneontology.org/cgi-bin/amigo/term_details?term=GO:0034599
anatomical structure morphogenesis	Gene Ontology	GO:0009653	1	38	0.093499	0.1417	SMAD3	http://amigo.geneontology.org/cgi-bin/amigo/term_details?term=GO:0009653
phosphatidylserine binding	Gene Ontology	GO:0001786	1	38	0.093499	0.1417	SCARB2	http://amigo.geneontology.org/cgi-bin/amigo/term_details?term=GO:0001786
SCF-dependent proteasomal ubiquitin-dependent protein catabolic process	Gene Ontology	GO:0031146	1	38	0.093499	0.1417	CCNF	http://amigo.geneontology.org/cgi-bin/amigo/term_details?term=GO:0031146
RNA phosphodiester bond hydrolysis, endonucleolytic	Gene Ontology	GO:0090502	1	39	0.095779	0.142501	Rnaset2b	http://amigo.geneontology.org/cgi-bin/amigo/term_details?term=GO:0090502
liver development	Gene Ontology	GO:0001889	1	39	0.095779	0.142501	SMAD3	http://amigo.geneontology.org/cgi-bin/amigo/term_details?term=GO:0001889
G protein-coupled peptide receptor activity	Gene Ontology	GO:0008528	1	39	0.095779	0.142501	CALCRL	http://amigo.geneontology.org/cgi-bin/amigo/term_details?term=GO:0008528
cell cycle arrest	Gene Ontology	GO:0007050	1	39	0.095779	0.142501	SMAD3	http://amigo.geneontology.org/cgi-bin/amigo/term_details?term=GO:0007050
anatomical structure development	Gene Ontology	GO:0048856	1	39	0.095779	0.142501	VWDE	http://amigo.geneontology.org/cgi-bin/amigo/term_details?term=GO:0048856
wound healing	Gene Ontology	GO:0042060	1	39	0.095779	0.142501	EVPL	http://amigo.geneontology.org/cgi-bin/amigo/term_details?term=GO:0042060
collagen binding	Gene Ontology	GO:0005518	1	40	0.098054	0.144563	SMAD3	http://amigo.geneontology.org/cgi-bin/amigo/term_details?term=GO:0005518
cell fate commitment	Gene Ontology	GO:0045165	1	40	0.098054	0.144563	WNT7B	http://amigo.geneontology.org/cgi-bin/amigo/term_details?term=GO:0045165
microtubule motor activity	Gene Ontology	GO:0003777	1	40	0.098054	0.144563	KIF23	http://amigo.geneontology.org/cgi-bin/amigo/term_details?term=GO:0003777
protein homodimerization activity	Gene Ontology	GO:0042803	3	438	0.099212	0.145829	SCARB2|SRF|SMAD3	http://amigo.geneontology.org/cgi-bin/amigo/term_details?term=GO:0042803
intercellular bridge	Gene Ontology	GO:0045171	1	41	0.100324	0.146143	KIF23	http://amigo.geneontology.org/cgi-bin/amigo/term_details?term=GO:0045171
embryonic digit morphogenesis	Gene Ontology	GO:0042733	1	41	0.100324	0.146143	FREM2	http://amigo.geneontology.org/cgi-bin/amigo/term_details?term=GO:0042733
cellular response to interferon-gamma	Gene Ontology	GO:0071346	1	41	0.100324	0.146143	GAPDH	http://amigo.geneontology.org/cgi-bin/amigo/term_details?term=GO:0071346
cellular response to insulin stimulus	Gene Ontology	GO:0032869	1	42	0.102588	0.148996	MARS	http://amigo.geneontology.org/cgi-bin/amigo/term_details?term=GO:0032869
negative regulation of translation	Gene Ontology	GO:0017148	1	43	0.104846	0.150928	GAPDH	http://amigo.geneontology.org/cgi-bin/amigo/term_details?term=GO:0017148
positive regulation of JNK cascade	Gene Ontology	GO:0046330	1	43	0.104846	0.150928	WNT7B	http://amigo.geneontology.org/cgi-bin/amigo/term_details?term=GO:0046330
adenylate cyclase-modulating G protein-coupled receptor signaling pathway	Gene Ontology	GO:0007188	1	44	0.107098	0.153267	CALCRL	http://amigo.geneontology.org/cgi-bin/amigo/term_details?term=GO:0007188
positive regulation of transcription, DNA-templated	Gene Ontology	GO:0045893	2	222	0.108916	0.155412	NFE2L2|FOXP1	http://amigo.geneontology.org/cgi-bin/amigo/term_details?term=GO:0045893
SCF ubiquitin ligase complex	Gene Ontology	GO:0019005	1	47	0.113823	0.161002	CCNF	http://amigo.geneontology.org/cgi-bin/amigo/term_details?term=GO:0019005
negative regulation of angiogenesis	Gene Ontology	GO:0016525	1	47	0.113823	0.161002	TNMD	http://amigo.geneontology.org/cgi-bin/amigo/term_details?term=GO:0016525
double-stranded RNA binding	Gene Ontology	GO:0003725	1	47	0.113823	0.161002	RC3H2	http://amigo.geneontology.org/cgi-bin/amigo/term_details?term=GO:0003725
flavin adenine dinucleotide binding	Gene Ontology	GO:0050660	1	48	0.116053	0.163682	AIFM2	http://amigo.geneontology.org/cgi-bin/amigo/term_details?term=GO:0050660
cysteine-type endopeptidase activity	Gene Ontology	GO:0004197	1	49	0.118278	0.166339	CASP1	http://amigo.geneontology.org/cgi-bin/amigo/term_details?term=GO:0004197
positive regulation of DNA-binding transcription factor activity	Gene Ontology	GO:0051091	1	50	0.120498	0.168008	SRF	http://amigo.geneontology.org/cgi-bin/amigo/term_details?term=GO:0051091
lung development	Gene Ontology	GO:0030324	1	50	0.120498	0.168008	CCDC40	http://amigo.geneontology.org/cgi-bin/amigo/term_details?term=GO:0030324
axoneme	Gene Ontology	GO:0005930	1	51	0.122711	0.170123	CCDC40	http://amigo.geneontology.org/cgi-bin/amigo/term_details?term=GO:0005930
canonical Wnt signaling pathway	Gene Ontology	GO:0060070	1	51	0.122711	0.170123	WNT7B	http://amigo.geneontology.org/cgi-bin/amigo/term_details?term=GO:0060070
integrin-mediated signaling pathway	Gene Ontology	GO:0007229	1	52	0.12492	0.171721	ITGB2	http://amigo.geneontology.org/cgi-bin/amigo/term_details?term=GO:0007229
cellular response to starvation	Gene Ontology	GO:0009267	1	52	0.12492	0.171721	MARS	http://amigo.geneontology.org/cgi-bin/amigo/term_details?term=GO:0009267
transforming growth factor beta receptor signaling pathway	Gene Ontology	GO:0007179	1	52	0.12492	0.171721	SMAD3	http://amigo.geneontology.org/cgi-bin/amigo/term_details?term=GO:0007179
ubiquitin binding	Gene Ontology	GO:0043130	1	53	0.127123	0.173285	SMAD3	http://amigo.geneontology.org/cgi-bin/amigo/term_details?term=GO:0043130
negative regulation of inflammatory response	Gene Ontology	GO:0050728	1	53	0.127123	0.173285	SMAD3	http://amigo.geneontology.org/cgi-bin/amigo/term_details?term=GO:0050728
T cell receptor signaling pathway	Gene Ontology	GO:0050852	1	54	0.12932	0.175301	RC3H2	http://amigo.geneontology.org/cgi-bin/amigo/term_details?term=GO:0050852
rRNA processing	Gene Ontology	GO:0006364	1	54	0.12932	0.175301	RRP1B	http://amigo.geneontology.org/cgi-bin/amigo/term_details?term=GO:0006364
BMP signaling pathway	Gene Ontology	GO:0030509	1	55	0.131512	0.176799	SMAD3	http://amigo.geneontology.org/cgi-bin/amigo/term_details?term=GO:0030509
SMAD protein signal transduction	Gene Ontology	GO:0060395	1	55	0.131512	0.176799	SMAD3	http://amigo.geneontology.org/cgi-bin/amigo/term_details?term=GO:0060395
post-embryonic development	Gene Ontology	GO:0009791	1	55	0.131512	0.176799	RC3H2	http://amigo.geneontology.org/cgi-bin/amigo/term_details?term=GO:0009791
ATP binding	Gene Ontology	GO:0005524	5	1073	0.133473	0.178616	ALPK3|GUCY2C|ENTPD2|KIF23|MARS	http://amigo.geneontology.org/cgi-bin/amigo/term_details?term=GO:0005524
positive regulation of transcription by RNA polymerase II	Gene Ontology	GO:0045944	4	779	0.133596	0.178616	FOXP1|SRF|TBXT|SMAD3	http://amigo.geneontology.org/cgi-bin/amigo/term_details?term=GO:0045944
microtubule-based movement	Gene Ontology	GO:0007018	1	57	0.13588	0.181173	KIF23	http://amigo.geneontology.org/cgi-bin/amigo/term_details?term=GO:0007018
Wnt signaling pathway	Gene Ontology	GO:0016055	1	58	0.138056	0.182578	CCNE1	http://amigo.geneontology.org/cgi-bin/amigo/term_details?term=GO:0016055
PML body	Gene Ontology	GO:0016605	1	58	0.138056	0.182578	RPA1	http://amigo.geneontology.org/cgi-bin/amigo/term_details?term=GO:0016605
mitochondrial outer membrane	Gene Ontology	GO:0005741	1	58	0.138056	0.182578	AIFM2	http://amigo.geneontology.org/cgi-bin/amigo/term_details?term=GO:0005741
cellular response to tumor necrosis factor	Gene Ontology	GO:0071356	1	59	0.140226	0.184947	NFE2L2	http://amigo.geneontology.org/cgi-bin/amigo/term_details?term=GO:0071356
microtubule cytoskeleton	Gene Ontology	GO:0015630	1	61	0.144551	0.189118	GAPDH	http://amigo.geneontology.org/cgi-bin/amigo/term_details?term=GO:0015630
cell differentiation	Gene Ontology	GO:0030154	2	266	0.145747	0.190173	Hes5|SMAD3	http://amigo.geneontology.org/cgi-bin/amigo/term_details?term=GO:0030154
neuron projection development	Gene Ontology	GO:0031175	1	63	0.148854	0.193709	SRF	http://amigo.geneontology.org/cgi-bin/amigo/term_details?term=GO:0031175
response to bacterium	Gene Ontology	GO:0009617	1	65	0.153136	0.198224	UPK1B	http://amigo.geneontology.org/cgi-bin/amigo/term_details?term=GO:0009617
multicellular organism growth	Gene Ontology	GO:0035264	1	65	0.153136	0.198224	RC3H2	http://amigo.geneontology.org/cgi-bin/amigo/term_details?term=GO:0035264
double-strand break repair via homologous recombination	Gene Ontology	GO:0000724	1	66	0.155269	0.200454	RPA1	http://amigo.geneontology.org/cgi-bin/amigo/term_details?term=GO:0000724
negative regulation of cell growth	Gene Ontology	GO:0030308	1	68	0.15952	0.205397	SMAD3	http://amigo.geneontology.org/cgi-bin/amigo/term_details?term=GO:0030308
transcription coregulator activity	Gene Ontology	GO:0003712	1	70	0.163749	0.209187	SMAD3	http://amigo.geneontology.org/cgi-bin/amigo/term_details?term=GO:0003712
chromatin	Gene Ontology	GO:0000785	1	71	0.165856	0.210775	NFE2L2	http://amigo.geneontology.org/cgi-bin/amigo/term_details?term=GO:0000785
Golgi organization	Gene Ontology	GO:0007030	1	71	0.165856	0.210775	GOLPH3	http://amigo.geneontology.org/cgi-bin/amigo/term_details?term=GO:0007030
integrin binding	Gene Ontology	GO:0005178	1	72	0.167957	0.212891	ITGB2	http://amigo.geneontology.org/cgi-bin/amigo/term_details?term=GO:0005178
adenylate cyclase-activating G protein-coupled receptor signaling pathway	Gene Ontology	GO:0007189	1	74	0.172145	0.2169	CALCRL	http://amigo.geneontology.org/cgi-bin/amigo/term_details?term=GO:0007189
single-stranded DNA binding	Gene Ontology	GO:0003697	1	75	0.174231	0.2169	RPA1	http://amigo.geneontology.org/cgi-bin/amigo/term_details?term=GO:0003697
sensory perception of sound	Gene Ontology	GO:0007605	1	75	0.174231	0.2169	Lrig1	http://amigo.geneontology.org/cgi-bin/amigo/term_details?term=GO:0007605
neuron migration	Gene Ontology	GO:0001764	1	75	0.174231	0.2169	SRF	http://amigo.geneontology.org/cgi-bin/amigo/term_details?term=GO:0001764
heparin binding	Gene Ontology	GO:0008201	1	75	0.174231	0.2169	LRTM2	http://amigo.geneontology.org/cgi-bin/amigo/term_details?term=GO:0008201
centriole	Gene Ontology	GO:0005814	1	75	0.174231	0.2169	CCNF	http://amigo.geneontology.org/cgi-bin/amigo/term_details?term=GO:0005814
ribonucleoprotein complex	Gene Ontology	GO:1990904	1	75	0.174231	0.2169	GAPDH	http://amigo.geneontology.org/cgi-bin/amigo/term_details?term=GO:1990904
cell junction	Gene Ontology	GO:0030054	1	76	0.176312	0.218376	CCNF	http://amigo.geneontology.org/cgi-bin/amigo/term_details?term=GO:0030054
cell surface receptor signaling pathway	Gene Ontology	GO:0007166	1	76	0.176312	0.218376	CALCRL	http://amigo.geneontology.org/cgi-bin/amigo/term_details?term=GO:0007166
neuron differentiation	Gene Ontology	GO:0030182	1	77	0.178387	0.219277	WNT7B	http://amigo.geneontology.org/cgi-bin/amigo/term_details?term=GO:0030182
cilium	Gene Ontology	GO:0005929	1	77	0.178387	0.219277	CCDC40	http://amigo.geneontology.org/cgi-bin/amigo/term_details?term=GO:0005929
regulation of cell cycle	Gene Ontology	GO:0051726	1	77	0.178387	0.219277	CCNE1	http://amigo.geneontology.org/cgi-bin/amigo/term_details?term=GO:0051726
anterior/posterior pattern specification	Gene Ontology	GO:0009952	1	78	0.180458	0.22071	Hes5	http://amigo.geneontology.org/cgi-bin/amigo/term_details?term=GO:0009952
structural molecule activity	Gene Ontology	GO:0005198	1	80	0.184583	0.225192	EVPL	http://amigo.geneontology.org/cgi-bin/amigo/term_details?term=GO:0005198
transmembrane transporter activity	Gene Ontology	GO:0022857	1	81	0.186639	0.227131	Slc13a2	http://amigo.geneontology.org/cgi-bin/amigo/term_details?term=GO:0022857
cell division	Gene Ontology	GO:0051301	1	83	0.190734	0.230963	CCNE1	http://amigo.geneontology.org/cgi-bin/amigo/term_details?term=GO:0051301
peptidyl-tyrosine dephosphorylation	Gene Ontology	GO:0035335	1	85	0.194808	0.235313	CDC25A	http://amigo.geneontology.org/cgi-bin/amigo/term_details?term=GO:0035335
microtubule cytoskeleton organization	Gene Ontology	GO:0000226	1	86	0.196838	0.236012	GAPDH	http://amigo.geneontology.org/cgi-bin/amigo/term_details?term=GO:0000226
protein tyrosine phosphatase activity	Gene Ontology	GO:0004725	1	86	0.196838	0.236012	CDC25A	http://amigo.geneontology.org/cgi-bin/amigo/term_details?term=GO:0004725
mitochondrial inner membrane	Gene Ontology	GO:0005743	1	86	0.196838	0.236012	slc25a42	http://amigo.geneontology.org/cgi-bin/amigo/term_details?term=GO:0005743
cytokine activity	Gene Ontology	GO:0005125	1	88	0.200883	0.239684	WNT7B	http://amigo.geneontology.org/cgi-bin/amigo/term_details?term=GO:0005125
lysosomal membrane	Gene Ontology	GO:0005765	1	90	0.204907	0.242706	SCARB2	http://amigo.geneontology.org/cgi-bin/amigo/term_details?term=GO:0005765
protein transport	Gene Ontology	GO:0015031	1	94	0.212897	0.249744	CALCRL	http://amigo.geneontology.org/cgi-bin/amigo/term_details?term=GO:0015031
protein kinase activity	Gene Ontology	GO:0004672	1	96	0.216862	0.253178	GUCY2C	http://amigo.geneontology.org/cgi-bin/amigo/term_details?term=GO:0004672
transcription regulatory region sequence-specific DNA binding	Gene Ontology	GO:0000976	1	96	0.216862	0.253178	NFE2L2	http://amigo.geneontology.org/cgi-bin/amigo/term_details?term=GO:0000976
immune response	Gene Ontology	GO:0006955	1	98	0.220807	0.257169	SMAD3	http://amigo.geneontology.org/cgi-bin/amigo/term_details?term=GO:0006955
actin cytoskeleton organization	Gene Ontology	GO:0030036	1	100	0.224733	0.260498	SRF	http://amigo.geneontology.org/cgi-bin/amigo/term_details?term=GO:0030036
protein stabilization	Gene Ontology	GO:0050821	1	105	0.234462	0.270491	GAPDH	http://amigo.geneontology.org/cgi-bin/amigo/term_details?term=GO:0050821
protein polyubiquitination	Gene Ontology	GO:0000209	1	106	0.236394	0.272076	RC3H2	http://amigo.geneontology.org/cgi-bin/amigo/term_details?term=GO:0000209
DNA repair	Gene Ontology	GO:0006281	1	107	0.238321	0.273648	RPA1	http://amigo.geneontology.org/cgi-bin/amigo/term_details?term=GO:0006281
proteasome-mediated ubiquitin-dependent protein catabolic process	Gene Ontology	GO:0043161	1	108	0.240242	0.275207	NFE2L2	http://amigo.geneontology.org/cgi-bin/amigo/term_details?term=GO:0043161
axon guidance	Gene Ontology	GO:0007411	1	112	0.247882	0.282632	LRTM2	http://amigo.geneontology.org/cgi-bin/amigo/term_details?term=GO:0007411
endocytosis	Gene Ontology	GO:0006897	1	118	0.259201	0.293481	PRSS12	http://amigo.geneontology.org/cgi-bin/amigo/term_details?term=GO:0006897
focal adhesion	Gene Ontology	GO:0005925	1	118	0.259201	0.293481	ITGB2	http://amigo.geneontology.org/cgi-bin/amigo/term_details?term=GO:0005925
protein domain specific binding	Gene Ontology	GO:0019904	1	120	0.262937	0.296335	NFE2L2	http://amigo.geneontology.org/cgi-bin/amigo/term_details?term=GO:0019904
inflammatory response	Gene Ontology	GO:0006954	1	122	0.266654	0.297773	NFE2L2	http://amigo.geneontology.org/cgi-bin/amigo/term_details?term=GO:0006954
enzyme binding	Gene Ontology	GO:0019899	1	122	0.266654	0.297773	SCARB2	http://amigo.geneontology.org/cgi-bin/amigo/term_details?term=GO:0019899
metal ion binding	Gene Ontology	GO:0046872	3	714	0.268721	0.298715	RC3H2|RPA1|FOXP1	http://amigo.geneontology.org/cgi-bin/amigo/term_details?term=GO:0046872
positive regulation of apoptotic process	Gene Ontology	GO:0043065	1	125	0.272194	0.300522	AIFM2	http://amigo.geneontology.org/cgi-bin/amigo/term_details?term=GO:0043065
trans-Golgi network	Gene Ontology	GO:0005802	1	125	0.272194	0.300522	GOLPH3	http://amigo.geneontology.org/cgi-bin/amigo/term_details?term=GO:0005802
angiogenesis	Gene Ontology	GO:0001525	1	126	0.274032	0.301869	CALCRL	http://amigo.geneontology.org/cgi-bin/amigo/term_details?term=GO:0001525
microtubule	Gene Ontology	GO:0005874	1	129	0.279518	0.306528	KIF23	http://amigo.geneontology.org/cgi-bin/amigo/term_details?term=GO:0005874
extracellular space	Gene Ontology	GO:0005615	3	731	0.280353	0.306754	WNT7B|Lrig1|C4	http://amigo.geneontology.org/cgi-bin/amigo/term_details?term=GO:0005615
signaling receptor binding	Gene Ontology	GO:0005102	1	133	0.28677	0.311679	VWDE	http://amigo.geneontology.org/cgi-bin/amigo/term_details?term=GO:0005102
lysosome	Gene Ontology	GO:0005764	1	142	0.302824	0.326943	CALCRL	http://amigo.geneontology.org/cgi-bin/amigo/term_details?term=GO:0005764
mRNA binding	Gene Ontology	GO:0003729	1	148	0.313329	0.337538	RC3H2	http://amigo.geneontology.org/cgi-bin/amigo/term_details?term=GO:0003729
cell migration	Gene Ontology	GO:0016477	1	151	0.318523	0.342377	ITGB2	http://amigo.geneontology.org/cgi-bin/amigo/term_details?term=GO:0016477
transcription factor binding	Gene Ontology	GO:0008134	1	155	0.325388	0.348223	SMAD3	http://amigo.geneontology.org/cgi-bin/amigo/term_details?term=GO:0008134
extracellular matrix	Gene Ontology	GO:0031012	1	157	0.328795	0.351099	Lrig1	http://amigo.geneontology.org/cgi-bin/amigo/term_details?term=GO:0031012
endosome	Gene Ontology	GO:0005768	1	161	0.335559	0.357539	CALCRL	http://amigo.geneontology.org/cgi-bin/amigo/term_details?term=GO:0005768
transcription regulator complex	Gene Ontology	GO:0005667	1	165	0.342255	0.363879	SMAD3	http://amigo.geneontology.org/cgi-bin/amigo/term_details?term=GO:0005667
cell adhesion	Gene Ontology	GO:0007155	1	166	0.343919	0.364853	FREM2	http://amigo.geneontology.org/cgi-bin/amigo/term_details?term=GO:0007155
multicellular organism development	Gene Ontology	GO:0007275	1	172	0.353815	0.374537	SRF	http://amigo.geneontology.org/cgi-bin/amigo/term_details?term=GO:0007275
sequence-specific DNA binding	Gene Ontology	GO:0043565	1	177	0.361949	0.382318	RPA1	http://amigo.geneontology.org/cgi-bin/amigo/term_details?term=GO:0043565
ubiquitin-dependent protein catabolic process	Gene Ontology	GO:0006511	1	179	0.365174	0.384892	RNF7	http://amigo.geneontology.org/cgi-bin/amigo/term_details?term=GO:0006511
endoplasmic reticulum	Gene Ontology	GO:0005783	2	524	0.382066	0.399835	CERS3|CALCRL	http://amigo.geneontology.org/cgi-bin/amigo/term_details?term=GO:0005783
ubiquitin protein ligase binding	Gene Ontology	GO:0031625	1	190	0.382629	0.399835	SMAD3	http://amigo.geneontology.org/cgi-bin/amigo/term_details?term=GO:0031625
Golgi membrane	Gene Ontology	GO:0000139	1	190	0.382629	0.399835	GOLPH3	http://amigo.geneontology.org/cgi-bin/amigo/term_details?term=GO:0000139
zinc ion binding	Gene Ontology	GO:0008270	2	527	0.384758	0.401201	RNF7|SMAD3	http://amigo.geneontology.org/cgi-bin/amigo/term_details?term=GO:0008270
negative regulation of apoptotic process	Gene Ontology	GO:0043066	1	196	0.39195	0.407829	GAPDH	http://amigo.geneontology.org/cgi-bin/amigo/term_details?term=GO:0043066
protein serine/threonine kinase activity	Gene Ontology	GO:0004674	1	207	0.408681	0.424333	ALPK3	http://amigo.geneontology.org/cgi-bin/amigo/term_details?term=GO:0004674
nuclear speck	Gene Ontology	GO:0016607	1	235	0.449253	0.4635	ELL	http://amigo.geneontology.org/cgi-bin/amigo/term_details?term=GO:0016607
intracellular membrane-bounded organelle	Gene Ontology	GO:0043231	1	237	0.452044	0.465395	RC3H2	http://amigo.geneontology.org/cgi-bin/amigo/term_details?term=GO:0043231
intracellular signal transduction	Gene Ontology	GO:0035556	1	240	0.456204	0.46869	GUCY2C	http://amigo.geneontology.org/cgi-bin/amigo/term_details?term=GO:0035556
mitochondrion	Gene Ontology	GO:0005739	2	617	0.462965	0.474636	HSCB|AIFM2	http://amigo.geneontology.org/cgi-bin/amigo/term_details?term=GO:0005739
G protein-coupled receptor signaling pathway	Gene Ontology	GO:0007186	1	249	0.468499	0.479303	ENTPD2	http://amigo.geneontology.org/cgi-bin/amigo/term_details?term=GO:0007186
DNA-binding transcription factor activity, RNA polymerase II-specific	Gene Ontology	GO:0000981	1	289	0.519919	0.529687	SRF	http://amigo.geneontology.org/cgi-bin/amigo/term_details?term=GO:0000981
chromatin binding	Gene Ontology	GO:0003682	1	300	0.53318	0.542066	FOXP1	http://amigo.geneontology.org/cgi-bin/amigo/term_details?term=GO:0003682
signal transduction	Gene Ontology	GO:0007165	1	342	0.58058	0.58903	GUCY2C	http://amigo.geneontology.org/cgi-bin/amigo/term_details?term=GO:0007165
RNA binding	Gene Ontology	GO:0003723	1	365	0.604498	0.612023	Rnaset2b	http://amigo.geneontology.org/cgi-bin/amigo/term_details?term=GO:0003723
regulation of transcription by RNA polymerase II	Gene Ontology	GO:0006357	1	396	0.634624	0.641194	NFE2L2	http://amigo.geneontology.org/cgi-bin/amigo/term_details?term=GO:0006357
oxidation-reduction process	Gene Ontology	GO:0055114	1	421	0.657266	0.662698	GAPDH	http://amigo.geneontology.org/cgi-bin/amigo/term_details?term=GO:0055114
nucleolus	Gene Ontology	GO:0005730	1	446	0.678527	0.682145	MARS	http://amigo.geneontology.org/cgi-bin/amigo/term_details?term=GO:0005730
calcium ion binding	Gene Ontology	GO:0005509	1	447	0.679349	0.682145	PADI1	http://amigo.geneontology.org/cgi-bin/amigo/term_details?term=GO:0005509
Golgi apparatus	Gene Ontology	GO:0005794	1	534	0.743546	0.745073	NFE2L2	http://amigo.geneontology.org/cgi-bin/amigo/term_details?term=GO:0005794
integral component of plasma membrane	Gene Ontology	GO:0005887	1	646	0.80788	0.80788	UPK1B	http://amigo.geneontology.org/cgi-bin/amigo/term_details?term=GO:0005887
--------------------

## Sheet: Test 3
#In the bLCA of Aptenodytes				##chi-square test
##branch model				##FDR correction method: Benjamini and Hochberg method
id	gene	ω ratios #1	ω ratios	pvalue	qvalue # BH correction	mark	Descriptions (genecards)
GALGAL_R04372	abhd14a	0.640706	0.131402	0	0	REG	ABHD14A (Abhydrolase Domain Containing 14A) is a Protein Coding gene. Diseases associated with ABHD14A include Chanarin-Dorfman Syndrome and Hypotonia-Cystinuria Syndrome.
GALGAL_R13772	GBA	0.023005	0.171808	0	0	ECG	GBA (Glucosylceramidase Beta) is a Protein Coding gene. Diseases associated with GBA include Gaucher Disease, Type I and Gaucher Disease, Perinatal Lethal. Among its related pathways are Lysosome and Chaperonin-mediated protein folding.
GALGAL_R10444	LRRK2	0.51382	0.178379	9.3758e-08	0.000144722	REG	LRRK2 (Leucine Rich Repeat Kinase 2) is a Protein Coding gene. Diseases associated with LRRK2 include Parkinson Disease 8, Autosomal Dominant and Hereditary Late-Onset Parkinson Disease. Among its related pathways are Neuroscience and Signaling by PTK6.
GALGAL_R07353	LRP2	0.0406605	0.134331	2.89936e-07	0.000348085	ECG	LRP2 (LDL Receptor Related Protein 2) is a Protein Coding gene. Diseases associated with LRP2 include Donnai-Barrow Syndrome and Dent Disease 1. Among its related pathways are Clathrin-mediated endocytosis and Signaling by GPCR.
GALGAL_R00608	EVC	0.208152	0.470518	5.72665e-07	0.000618764	ECG	EVC (EvC Ciliary Complex Subunit 1) is a Protein Coding gene. Diseases associated with EVC include Ellis-Van Creveld Syndrome and Weyers Acrofacial Dysostosis. Among its related pathways are Signaling by GPCR and Signaling by Hedgehog.
GALGAL_R04563	Npy6r	0.356746	0.232451	2.25775e-06	0.00221772	REG	NPY6R (Neuropeptide Y Receptor Y6 (Pseudogene)) is a Pseudogene. Among its related pathways are Peptide ligand-binding receptors.
GALGAL_R11091	COL17A1	0.213812	0.288806	2.59865e-05	0.0215988	ECG	COL17A1 (Collagen Type XVII Alpha 1 Chain) is a Protein Coding gene. Diseases associated with COL17A1 include Epithelial Recurrent Erosion Dystrophy and Epidermolysis Bullosa, Junctional, Non-Herlitz Type. Among its related pathways are Integrin Pathway and Collagen chain trimerization.
GALGAL_R17159	Hnrnpa0	1.76708	0.0239998	2.88805e-05	0.0222896	PSG	HNRNPA0 (Heterogeneous Nuclear Ribonucleoprotein A0) is a Protein Coding gene. Among its related pathways are Chromatin Regulation / Acetylation and Gene Expression.
GALGAL_R08610	STIMATE	5.56029	0.38756	3.37013e-05	0.0242762	PSG	STIMATE (STIM Activating Enhancer) is a Protein Coding gene. Diseases associated with STIMATE include Ascaridiasis and Stormorken Syndrome.
##branch-site model
id	gene	pvalue	qvalue # BH correction	mark	Descriptions (genecards)
GALGAL_R12625	Otud4	0	0	PSG	OTUD4 (OTU Deubiquitinase 4) is a Protein Coding gene. Diseases associated with OTUD4 include Boucher-Neuhauser Syndrome and Gordon Holmes Syndrome.
GALGAL_R17416	SPEG	0	0	PSG	SPEG (Striated Muscle Enriched Protein Kinase) is a Protein Coding gene. Diseases associated with SPEG include Myopathy, Centronuclear, 5 and Myopathy, Centronuclear, 2.
GALGAL_R08192	SVOP	0	0	PSG	SVOP (SV2 Related Protein) is a Protein Coding gene. Diseases associated with SVOP include Familial Atrial Fibrillation.
GALGAL_R03615	Nbeal2	4.60521e-12	7.10846e-09	PSG	NBEAL2 (Neurobeachin Like 2) is a Protein Coding gene. Diseases associated with NBEAL2 include Gray Platelet Syndrome and Thrombocytopenia. Among its related pathways are Innate Immune System.
GALGAL_R10551	LTA4H	2.75906e-11	3.72645e-08	PSG	LTA4H (Leukotriene A4 Hydrolase) is a Protein Coding gene. Diseases associated with LTA4H include Tuberculous Meningitis and Intestinal Tuberculosis. Among its related pathways are Eicosanoid Synthesis and Arachidonic acid metabolism.
GALGAL_R03738	FASTKD3	1.07701e-10	1.29301e-07	PSG	FASTKD3 (FAST Kinase Domains 3) is a Protein Coding gene. Diseases associated with FASTKD3 include Sengers Syndrome.
GALGAL_R09579	PCDHGC5	2.27954e-10	2.46305e-07	PSG	PCDHGC5 (Protocadherin Gamma Subfamily C, 5) is a Protein Coding gene.
GALGAL_R09316	ERN2	9.45928e-09	8.5173e-06	PSG	ERN2 (Endoplasmic Reticulum To Nucleus Signaling 2) is a Protein Coding gene. Diseases associated with ERN2 include Orbital Granuloma and Ileocolitis.
GALGAL_R00234	SMARCAD1	1.84237e-08	1.53129e-05	PSG	SMARCAD1 (SWI/SNF-Related, Matrix-Associated Actin-Dependent Regulator Of Chromatin, Subfamily A, Containing DEAD/H Box 1) is a Protein Coding gene. Diseases associated with SMARCAD1 include Adermatoglyphia and Basan Syndrome. Among its related pathways are BRCA1 Pathway and Chromatin Regulation / Acetylation.
GALGAL_R00719	Tmc3	2.57612e-08	1.98821e-05	PSG	TMC3 (Transmembrane Channel Like 3) is a Protein Coding gene. Diseases associated with TMC3 include Deafness, Autosomal Recessive 48 and Deafness, Autosomal Dominant 36.
GALGAL_R13986	OVCH2	4.54848e-07	0.000327642	PSG	OVCH2 (Ovochymase 2) is a Protein Coding gene.
GALGAL_R15736	KIF26B	1.00419e-06	0.000674372	PSG	KIF26B (Kinesin Family Member 26B) is a Protein Coding gene. Diseases associated with KIF26B include Pontocerebellar Hypoplasia. Among its related pathways are Response to elevated platelet cytosolic Ca2+ and Golgi-to-ER retrograde transport.
GALGAL_R07190	Krt19	3.61123e-06	0.00216774	PSG	KRT19 (Keratin 19) is a Protein Coding gene. Diseases associated with KRT19 include Breast Cancer and Cholangiolocellular Carcinoma. Among its related pathways are Cytoskeleton remodeling Neurofilaments and Embryonic and Induced Pluripotent Stem Cells and Lineage-specific Markers.
GALGAL_R15780	CALHM4	7.3663e-06	0.00397964	PSG	CALHM4 (Calcium Homeostasis Modulator Family Member 4) is a Protein Coding gene.
GALGAL_R07511	TULP1	1.43394e-05	0.00712665	PSG	TULP1 (TUB Like Protein 1) is a Protein Coding gene. Diseases associated with TULP1 include Leber Congenital Amaurosis 15 and Retinitis Pigmentosa 14.
GALGAL_R15345	MAGI3	1.45105e-05	0.00712665	PSG	MAGI3 (Membrane Associated Guanylate Kinase, WW And PDZ Domain Containing 3) is a Protein Coding gene. Among its related pathways are Ras signaling pathway and Phospholipase-C Pathway.
GALGAL_R03660	Dync1i1	1.60353e-05	0.00753311	PSG	DYNC1I1 (Dynein Cytoplasmic 1 Intermediate Chain 1) is a Protein Coding gene. Diseases associated with DYNC1I1 include Joubert Syndrome 31 and Split-Hand/Foot Malformation 1 With Sensorineural Hearing Loss, Autosomal Recessive. Among its related pathways are Cell cycle_Spindle assembly and chromosome separation and Transport to the Golgi and subsequent modification.
GALGAL_R14016	CREB3L1	3.25651e-05	0.0146611	PSG	CREB3L1 (CAMP Responsive Element Binding Protein 3 Like 1) is a Protein Coding gene. Diseases associated with CREB3L1 include Osteogenesis Imperfecta, Type Xvi and Myxofibrosarcoma. Among its related pathways are Respiratory electron transport, ATP synthesis by chemiosmotic coupling, and heat production by uncoupling proteins. and AKT Siganaling Pathway.
GALGAL_R11983	sycp2l	4.11472e-05	0.0177838	PSG	SYCP2L (Synaptonemal Complex Protein 2 Like) is a Protein Coding gene. Diseases associated with SYCP2L include Orofacial Cleft 1.
GALGAL_R08125	MON2	7.20726e-05	0.0299517	PSG	MON2 (MON2 Homolog, Regulator Of Endosome-To-Golgi Trafficking) is a Protein Coding gene. Diseases associated with MON2 include Mucocutaneous Leishmaniasis and Robinow Syndrome, Autosomal Dominant 2.
GALGAL_R04459	DUSP1	8.78346e-05	0.0351501	PSG	DUSP1 (Dual Specificity Phosphatase 1) is a Protein Coding gene. Diseases associated with DUSP1 include Schuurs-Hoeijmakers Syndrome and Variola Major. Among its related pathways are RET signaling and Signaling by GPCR.
GALGAL_R14659	NCL	9.47581e-05	0.0365665	PSG	NCL (Nucleolin) is a Protein Coding gene. Diseases associated with NCL include Dermatopathia Pigmentosa Reticularis and Spinal Muscular Atrophy. Among its related pathways are Pathogenic Escherichia coli infection and Chromatin Regulation / Acetylation.
GALGAL_R12900	DIAPH1	0.000121952	0.0439232	PSG	DIAPH1 (Diaphanous Related Formin 1) is a Protein Coding gene. Diseases associated with DIAPH1 include Deafness, Autosomal Dominant 1 and Seizures, Cortical Blindness, And Microcephaly Syndrome. Among its related pathways are Signaling by GPCR and Actin Nucleation by ARP-WASP Complex.

## Sheet: Test 4
#In the branch of penguins living in tropical region (Spheniscus humboldti and Spheniscus mendiculus)			##chi-square test
##branch model			##FDR correction method: Benjamini and Hochberg method
id	gene	ω ratios #1	ω ratios	pvalue	qvalue # BH correction	mark	Descriptions (genecards)
GALGAL_R16274	TTLL4	0.429956	0.320826	8.23958e-06	0.0222572	REG	TTLL4 (Tubulin Tyrosine Ligase Like 4) is a Protein Coding gene. Diseases associated with TTLL4 include Polycystic Kidney Disease 2 With Or Without Polycystic Liver Disease and Fundus Dystro phy.
##branch-site model
id	gene	pvalue	qvalue # BH correction	mark	Descriptions (genecards)
GALGAL_R06692	COL5A1	3.33067e-16	3.59879e-12	PSG	COL5A1 (Collagen Type V Alpha 1 Chain) is a Protein Coding gene. Diseases associated with COL5A1 include Ehlers-Danlos Syndrome, Classic Type, 1 and Classic Ehlers-Danlos Syndrome. Among its related pathways are Integrin Pathway and Collagen chain trimerization.
GALGAL_R11975	GRHPR	3.09706e-11	8.36592e-08	PSG	GRHPR (Glyoxylate And Hydroxypyruvate Reductase) is a Protein Coding gene. Diseases associated with GRHPR include Hyperoxaluria, Primary, Type Ii and Primary Hyperoxaluria. Among its related pathways are Glyoxylate and dicarboxylate metabolism and Viral mRNA Translation.
GALGAL_R05445	OTOG	1.85542e-09	3.07503e-06	PSG	OTOG (Otogelin) is a Protein Coding gene. Diseases associated with OTOG include Deafness, Autosomal Recessive 18B and Branchiootic Syndrome 1.
GALGAL_R16568	Bpifb4	1.99215e-09	3.07503e-06	PSG	BPIFB4 (BPI Fold Containing Family B Member 4) is a Protein Coding gene. Diseases associated with BPIFB4 include Midface Dysplasia. Among its related pathways are Innate Immune System and Defensins.
GALGAL_R13523	LCTL	1.97609e-08	2.59523e-05	PSG	LCTL (Lactase Like) is a Protein Coding gene.
GALGAL_R02298	DNTT	2.16169e-08	2.59523e-05	PSG	DNTT (DNA Nucleotidylexotransferase) is a Protein Coding gene. Diseases associated with DNTT include Lymphoblastic Lymphoma and Myeloid Sarcoma. Among its related pathways are Validated targets of C-MYC transcriptional repression and Hematopoietic cell lineage.
GALGAL_R15177	RPA1	1.52202e-07	0.000126503	PSG	RPA1 (Replication Protein A1) is a Protein Coding gene. Diseases associated with RPA1 include Ataxia-Telangiectasia and Xeroderma Pigmentosum, Complementation Group A. Among its related pathways are Regulation of activated PAK-2p34 by proteasome mediated degradation and Homologous DNA Pairing and Strand Exchange.
GALGAL_R08134	LGR5	3.45101e-07	0.000266344	PSG	LGR5 (Leucine Rich Repeat Containing G Protein-Coupled Receptor 5) is a Protein Coding gene. Diseases associated with LGR5 include Colon Adenoma and Ankyloglossia With Or Without Tooth Anomalies. Among its related pathways are Signaling by GPCR and Signaling by Wnt.
GALGAL_R05679	OSBPL5	5.35613e-06	0.00361706	PSG	OSBPL5 (Oxysterol Binding Protein Like 5) is a Protein Coding gene. Diseases associated with OSBPL5 include Silver-Russell Syndrome 1 and Beckwith-Wiedemann Syndrome. Among its related pathways are Metabolism and Glycerophospholipid biosynthesis.
GALGAL_R01983	SESN1	1.33343e-05	0.00847514	PSG	SESN1 (Sestrin 1) is a Protein Coding gene. Diseases associated with SESN1 include Endometrial Adenosquamous Carcinoma and Tuberous Sclerosis 2. Among its related pathways are DNA Damage Response and Gene Expression.
GALGAL_R09517	CPEB4	3.42093e-05	0.0184816	PSG	CPEB4 (Cytoplasmic Polyadenylation Element Binding Protein 4) is a Protein Coding gene. Among its related pathways are Oocyte meiosis.
GALGAL_R15408	LUZP1	5.49575e-05	0.028277	PSG	LUZP1 (Leucine Zipper Protein 1) is a Protein Coding gene. Diseases associated with LUZP1 include Chromosome 1P36 Deletion Syndrome and Wernicke-Korsakoff Syndrome.

## Sheet: Test 5
#In the bLCA of Eudyptes (yellow crests)			##chi-square test
##branch model			##FDR correction method: Benjamini and Hochberg method
id	gene	ω ratios #1	ω ratios	pvalue	qvalue # BH correction	mark	Descriptions (genecards)
GALGAL_R02105	JMJD1C	0.290006	0.16898	4.22608e-06	0.00913255	REG	JMJD1C (Jumonji Domain Containing 1C) is a Protein Coding gene. Diseases associated with JMJD1C include Central Nervous System Germinoma and Digeorge Syndrome. Among its related pathways are Transcriptional misregulation in cancer and Response to elevated platelet cytosolic Ca2+.
GALGAL_R02018	CGAS	0.565588	0.435012	5.73717e-06	0.0103317	REG	CGAS (Cyclic GMP-AMP Synthase) is a Protein Coding gene. Diseases associated with CGAS include Herpes Simplex and Sting-Associated Vasculopathy With Onset In Infancy. Among its related pathways are Shigellosis and Cytosolic sensors of pathogen-associated DNA.
##branch-site model
id	gene	pvalue	qvalue # BH correction	mark	Descriptions (genecards)
GALGAL_R14906	RAVER2	0	0	PSG	RAVER2 (Ribonucleoprotein, PTB Binding 2) is a Protein Coding gene. Diseases associated with RAVER2 include Leukodystrophy, Demyelinating, Adult-Onset, Autosomal Dominant and Leukodystrophy.
GALGAL_R06591	TOR1A	6.92522e-08	0.000149654	PSG	TOR1A (Torsin Family 1 Member A) is a Protein Coding gene. Diseases associated with TOR1A include Dystonia 1, Torsion, Autosomal Dominant and Dystonia. Among its related pathways are Neuroscience and Clathrin-mediated endocytosis.
GALGAL_R15435	azin2	1.20618e-07	0.000217213	PSG	AZIN2 (Antizyme Inhibitor 2) is a Protein Coding gene. Diseases associated with AZIN2 include Corpus Luteum Cyst and Orbit Lymphoma. Among its related pathways are Viral mRNA Translation and Regulation of activated PAK-2p34 by proteasome mediated degradation.
GALGAL_R00598	prom1a	8.32355e-07	0.00111083	PSG	NA
GALGAL_R14915	PDE4DIP	9.2526e-07	0.00111083	PSG	PDE4DIP (Phosphodiesterase 4D Interacting Protein) is a Protein Coding gene. Diseases associated with PDE4DIP include Schizophrenia 1 and Adult Pineoblastoma.
GALGAL_R05273	RORB	7.8831e-06	0.00851769	PSG	RORB (RAR Related Orphan Receptor B) is a Protein Coding gene. Diseases associated with RORB include Epilepsy, Idiopathic Generalized 15 and Epilepsy, Idiopathic Generalized. Among its related pathways are Gene Expression and Circadian rythm related genes.
GALGAL_R09226	DNAH3	9.53758e-06	0.00936851	PSG	DNAH3 (Dynein Axonemal Heavy Chain 3) is a Protein Coding gene. Diseases associated with DNAH3 include Primary Ciliary Dyskinesia. Among its related pathways are Parkinson disease.
GALGAL_R06083	TUT4	1.35332e-05	0.0121856	PSG	TUT4 (Terminal Uridylyl Transferase 4) is a Protein Coding gene. Diseases associated with TUT4 include Perlman Syndrome and Renal Wilms' Tumor.

## Sheet: Test 6
#In the bLCA of Aptenodytes and bLCA of Eudyptes + Megadyptes (yellow plumage)						##chi-square test
##branch model						##FDR correction method: Benjamini and Hochberg method
id	gene	ω ratios #1	ω ratios	pvalue	qvalue # BH correction	mark	Descriptions (genecards)
GALGAL_R14906	RAVER2	0.114726	0.149277	0	0	ECG	RAVER2 (Ribonucleoprotein, PTB Binding 2) is a Protein Coding gene. Diseases associated with RAVER2 include Leukodystrophy, Demyelinating, Adult-Onset, Autosomal Dominant and Leukodystrophy.
GALGAL_R14001	MUC5B	0.231903	0.25184	4.23e-12	1.52e-08	ECG	MUC5B (Mucin 5B, Oligomeric Mucus/Gel-Forming) is a Protein Coding gene. Diseases associated with MUC5B include Pulmonary Fibrosis, Idiopathic and Panbronchiolitis, Diffuse. Among its related pathways are Defective C1GALT1C1 causes Tn polyagglutination syndrome (TNPS) and Metabolism of proteins.
GALGAL_R07252	KALRN	0.041232	0.033843	1.34e-09	3.62e-06	REG	KALRN (Kalirin RhoGEF Kinase) is a Protein Coding gene. Diseases associated with KALRN include Coronary Heart Disease 5 and Midline Cystocele. Among its related pathways are RET signaling and Signaling by GPCR.
GALGAL_R02018	CGAS	0.501401	0.500343	1.88e-07	0.000407	REG	CGAS (Cyclic GMP-AMP Synthase) is a Protein Coding gene. Diseases associated with CGAS include Herpes Simplex and Sting-Associated Vasculopathy With Onset In Infancy. Among its related pathways are Shigellosis and Cytosolic sensors of pathogen-associated DNA.
GALGAL_R06267	C3orf33	0.289179	0.456413	1.01e-06	0.001369	ECG	C3orf33 (Chromosome 3 Open Reading Frame 33) is a Protein Coding gene.
GALGAL_R08610	STIMATE	5.87468	0.367302	1.45e-05	0.014219	PSG	STIMATE (STIM Activating Enhancer) is a Protein Coding gene. Diseases associated with STIMATE include Ascaridiasis and Stormorken Syndrome.
GALGAL_R17159	Hnrnpa0	1.76696	0.024001	2.89e-05	0.020799	PSG	HNRNPA0 (Heterogeneous Nuclear Ribonucleoprotein A0) is a Protein Coding gene. Among its related pathways are Chromatin Regulation / Acetylation and Gene Expression.
GALGAL_R15560	IDH3B	0.28148	0.024159	3.41e-05	0.021941	REG	IDH3B (Isocitrate Dehydrogenase (NAD(+)) 3 Non-Catalytic Subunit Beta) is a Protein Coding gene. Diseases associated with IDH3B include Retinitis Pigmentosa 46 and Retinitis Pigmentosa. Among its related pathways are Metabolism and Carbon metabolism.
GALGAL_R08355	Ing1	0.812276	0.022351	6.68e-05	0.037445	REG	ING1 (Inhibitor Of Growth Family Member 1) is a Protein Coding gene. Diseases associated with ING1 include Squamous Cell Carcinoma, Head And Neck and Squamous Cell Carcinoma. Among its related pathways are Chromatin Regulation / Acetylation and Senescence and Autophagy in Cancer.
##branch-site model
id	gene	pvalue	qvalue # BH correction	mark	Descriptions (genecards)
GALGAL_R17416	SPEG	0	0	PSG	SPEG (Striated Muscle Enriched Protein Kinase) is a Protein Coding gene. Diseases associated with SPEG include Myopathy, Centronuclear, 5 and Myopathy, Centronuclear, 2.
GALGAL_R00283	PDCL2	2.19e-14	3.94e-11	PSG	PDCL2 (Phosducin Like 2) is a Protein Coding gene. Diseases associated with PDCL2 include Metal Allergy and Hypercholesterolemia, Familial, 4.
GALGAL_R04372	abhd14a	2.11e-13	3.26e-10	PSG	ABHD14A (Abhydrolase Domain Containing 14A) is a Protein Coding gene. Diseases associated with ABHD14A include Chanarin-Dorfman Syndrome and Hypotonia-Cystinuria Syndrome.
GALGAL_R02314	POLL	2.72e-12	3.68e-09	PSG	POLL (DNA Polymerase Lambda) is a Protein Coding gene. Diseases associated with POLL include Xeroderma Pigmentosum, Variant Type and Histrionic Personality Disorder.
GALGAL_R09029	A2ML1	2.31e-11	2.77e-08	PSG	A2ML1 (Alpha-2-Macroglobulin Like 1) is a Protein Coding gene. Diseases associated with A2ML1 include Otitis Media and Noonan Syndrome 1.
GALGAL_R10551	LTA4H	2.76e-11	2.98e-08	PSG	LTA4H (Leukotriene A4 Hydrolase) is a Protein Coding gene. Diseases associated with LTA4H include Tuberculous Meningitis and Intestinal Tuberculosis. Among its related pathways are Eicosanoid Synthesis and Arachidonic acid metabolism.
GALGAL_R06811	CACTIN	1.27e-10	1.25e-07	PSG	CACTIN (Cactin, Spliceosome C Complex Subunit) is a Protein Coding gene. Diseases associated with CACTIN include Gluten Allergy and Schopf-Schulz-Passarge Syndrome.
GALGAL_R03738	FASTKD3	6.2e-10	5.59e-07	PSG	FASTKD3 (FAST Kinase Domains 3) is a Protein Coding gene. Diseases associated with FASTKD3 include Sengers Syndrome.
GALGAL_R16568	Bpifb4	1.08e-09	8.97e-07	PSG	BPIFB4 (BPI Fold Containing Family B Member 4) is a Protein Coding gene. Diseases associated with BPIFB4 include Midface Dysplasia. Among its related pathways are Innate Immune System and Defensins.
GALGAL_R02191	INPP5A	1.9e-09	1.47e-06	PSG	INPP5A (Inositol Polyphosphate-5-Phosphatase A) is a Protein Coding gene. Diseases associated with INPP5A include Alternating Esotropia and Lowe Oculocerebrorenal Syndrome. Among its related pathways are Inositol phosphate metabolism (KEGG) and Metabolism.
GALGAL_R11403	SUDS3	3.86e-08	2.78e-05	PSG	SUDS3 (SDS3 Homolog, SIN3A Corepressor Complex Component) is a Protein Coding gene. Diseases associated with SUDS3 include Cataract 28 and Isolated Growth Hormone Deficiency Type Iii. Among its related pathways are Chromatin organization and Metabolism of proteins.
GALGAL_R01568	LYST	4.36e-08	2.95e-05	PSG	LYST (Lysosomal Trafficking Regulator) is a Protein Coding gene. Diseases associated with LYST include Chediak-Higashi Syndrome and Attenuated Chediak-Higashi Syndrome.
GALGAL_R03150	Slc14a2	1.27e-07	8.06e-05	PSG	SLC14A2 (Solute Carrier Family 14 Member 2) is a Protein Coding gene. Among its related pathways are Transport of glucose and other sugars, bile salts and organic acids, metal ions and amine compounds.
GALGAL_R02878	Cfap74	1.41e-07	8.45e-05	PSG	CFAP74 (Cilia And Flagella Associated Protein 74) is a Protein Coding gene. Diseases associated with CFAP74 include Chromosome 1P36 Deletion Syndrome and Familial Cold Autoinflammatory Syndrome 2.
GALGAL_R03615	Nbeal2	2.1e-07	0.000117	PSG	NBEAL2 (Neurobeachin Like 2) is a Protein Coding gene. Diseases associated with NBEAL2 include Gray Platelet Syndrome and Thrombocytopenia. Among its related pathways are Innate Immune System.
GALGAL_R05097	Clta	2.16e-07	0.000117	PSG	CLTA (Clathrin Light Chain A) is a Protein Coding gene. Diseases associated with CLTA include Leber Plus Disease. Among its related pathways are Regulation of activated PAK-2p34 by proteasome mediated degradation and Lipoprotein metabolism.
GALGAL_R09579	PCDHGC5	4.35e-07	0.000224	PSG	PCDHGC5 (Protocadherin Gamma Subfamily C, 5) is a Protein Coding gene.
GALGAL_R09316	ERN2	9.67e-07	0.000475	PSG	ERN2 (Endoplasmic Reticulum To Nucleus Signaling 2) is a Protein Coding gene. Diseases associated with ERN2 include Orbital Granuloma and Ileocolitis.
GALGAL_R09432	STK10	1.33e-06	0.000627	PSG	STK10 (Serine/Threonine Kinase 10) is a Protein Coding gene. Diseases associated with STK10 include Testicular Germ Cell Tumor and Kummell's Disease. Among its related pathways are Sweet Taste Signaling and Innate Immune System.
GALGAL_R10267	VTCN1	1.43e-06	0.000637	PSG	VTCN1 (V-Set Domain Containing T Cell Activation Inhibitor 1) is a Protein Coding gene. Diseases associated with VTCN1 include Lung Cancer and Ovarian Cancer.
GALGAL_R14016	CREB3L1	1.47e-06	0.000637	PSG	CREB3L1 (CAMP Responsive Element Binding Protein 3 Like 1) is a Protein Coding gene. Diseases associated with CREB3L1 include Osteogenesis Imperfecta, Type Xvi and Myxofibrosarcoma. Among its related pathways are Respiratory electron transport, ATP synthesis by chemiosmotic coupling, and heat production by uncoupling proteins. and AKT Siganaling Pathway.
GALGAL_R14971	ABCA4	2.86e-06	0.00119	PSG	ABCA4 (ATP Binding Cassette Subfamily A Member 4) is a Protein Coding gene. Diseases associated with ABCA4 include Macular Degeneration, Age-Related, 2 and Stargardt Disease 1. Among its related pathways are Signaling by GPCR and Metabolism of fat-soluble vitamins.
GALGAL_R05271	MCTP1	3.96e-06	0.001585	PSG	MCTP1 (Multiple C2 And Transmembrane Domain Containing 1) is a Protein Coding gene.
GALGAL_R13370	ACAN	6.25e-06	0.002412	PSG	ACAN (Aggrecan) is a Protein Coding gene. Diseases associated with ACAN include Spondyloepimetaphyseal Dysplasia, Aggrecan Type and Short Stature And Advanced Bone Age, With Or Without Early-Onset Osteoarthritis And/Or Osteochondritis Dissecans. Among its related pathways are Integrin Pathway and Degradation of the extracellular matrix.
GALGAL_R00719	Tmc3	6.82e-06	0.002542	PSG	TMC3 (Transmembrane Channel Like 3) is a Protein Coding gene. Diseases associated with TMC3 include Deafness, Autosomal Recessive 48 and Deafness, Autosomal Dominant 36.
GALGAL_R00259	RUFY3	8.4e-06	0.003026	PSG	RUFY3 (RUN And FYVE Domain Containing 3) is a Protein Coding gene. Diseases associated with RUFY3 include Gastric Cancer and Smith-Mccort Dysplasia 1.
GALGAL_R11035	pax2-a	8.76e-06	0.003028	PSG	NA
GALGAL_R04633	TXNDC11	8.97e-06	0.003028	PSG	TXNDC11 (Thioredoxin Domain Containing 11) is a Protein Coding gene.
GALGAL_R12633	HMGB3	1.2e-05	0.003838	PSG	HMGB3 (High Mobility Group Box 3) is a Protein Coding gene. Diseases associated with HMGB3 include Microphthalmia, Syndromic 13 and Microphthalmia.
GALGAL_R07671	TRAF2	1.21e-05	0.003838	PSG	TRAF2 (TNF Receptor Associated Factor 2) is a Protein Coding gene. Diseases associated with TRAF2 include Lymphoma, Mucosa-Associated Lymphoid Type and Incontinentia Pigmenti. Among its related pathways are Apoptosis Modulation and Signaling and Signal transduction_JNK pathway.
GALGAL_R00446	Abce1	2.29e-05	0.007056	PSG	ABCE1 (ATP Binding Cassette Subfamily E Member 1) is a Protein Coding gene. Diseases associated with ABCE1 include Abcd Syndrome and Noonan Syndrome 2. Among its related pathways are Transport of glucose and other sugars, bile salts and organic acids, metal ions and amine compounds and Regulation of activated PAK-2p34 by proteasome mediated degradation.
GALGAL_R02291	FAS	2.55e-05	0.007649	PSG	FAS (Fas Cell Surface Death Receptor) is a Protein Coding gene. Diseases associated with FAS include Autoimmune Lymphoproliferative Syndrome and Lymphoproliferative Syndrome. Among its related pathways are Apoptosis Modulation and Signaling and Signal transduction_JNK pathway.
GALGAL_R13986	OVCH2	2.81e-05	0.007979	PSG	OVCH2 (Ovochymase 2) is a Protein Coding gene. Gene Ontology (GO) annotations related to this gene include serine-type endopeptidase activity.
GALGAL_R14067	SERPINA1	2.87e-05	0.007979	PSG	SERPINA1 (Serpin Family A Member 1) is a Protein Coding gene. Diseases associated with SERPINA1 include Alpha-1-Antitrypsin Deficiency and Hemorrhagic Disease Due To Alpha-1-Antitrypsin Pittsburgh Mutation. Among its related pathways are Response to elevated platelet cytosolic Ca2+ and Transport to the Golgi and subsequent modification.
GALGAL_R10456	PLXNB2	4.03e-05	0.010887	PSG	PLXNB2 (Plexin B2) is a Protein Coding gene. Diseases associated with PLXNB2 include Colloid Adenoma. Among its related pathways are Axon guidance.
GALGAL_R07190	Krt19	4.61e-05	0.012143	PSG	KRT19 (Keratin 19) is a Protein Coding gene. Diseases associated with KRT19 include Breast Cancer and Cholangiolocellular Carcinoma. Among its related pathways are Cytoskeleton remodeling Neurofilaments and Embryonic and Induced Pluripotent Stem Cells and Lineage-specific Markers.
GALGAL_R09627	Dnali1	5.88e-05	0.015131	PSG	DNALI1 (Dynein Axonemal Light Intermediate Chain 1) is a Protein Coding gene. Diseases associated with DNALI1 include Osteogenesis Imperfecta, Type Xi and Primary Ciliary Dyskinesia. Among its related pathways are Parkinson disease.
GALGAL_R15345	MAGI3	6.48e-05	0.016195	PSG	MAGI3 (Membrane Associated Guanylate Kinase, WW And PDZ Domain Containing 3) is a Protein Coding gene. Among its related pathways are Ras signaling pathway and Phospholipase-C Pathway.
GALGAL_R16380	ANKZF1	6.59e-05	0.016195	PSG	ANKZF1 (Ankyrin Repeat And Zinc Finger Peptidyl TRNA Hydrolase 1) is a Protein Coding gene.
GALGAL_R15736	KIF26B	7.51e-05	0.018042	PSG	KIF26B (Kinesin Family Member 26B) is a Protein Coding gene. Diseases associated with KIF26B include Pontocerebellar Hypoplasia. Among its related pathways are Response to elevated platelet cytosolic Ca2+ and Golgi-to-ER retrograde transport.
GALGAL_R01621	ECHDC1	8.09e-05	0.018712	PSG	ECHDC1 (Ethylmalonyl-CoA Decarboxylase 1) is a Protein Coding gene. Diseases associated with ECHDC1 include Schizophrenia 13 and Extratemporal Epilepsy. Among its related pathways are Metabolism and Fatty Acid Biosynthesis (WikiPathways).
GALGAL_R07297	Spag16	8.14e-05	0.018712	PSG	SPAG16 (Sperm Associated Antigen 16) is a Protein Coding gene. Diseases associated with SPAG16 include Pulmonary Subvalvular Stenosis and Primary Ciliary Dyskinesia.
GALGAL_R14618	SAP130	9.51e-05	0.02141	PSG	SAP130 (Sin3A Associated Protein 130) is a Protein Coding gene. Among its related pathways are Chromatin organization and Activated PKN1 stimulates transcription of AR (androgen receptor) regulated genes KLK2 and KLK3.
GALGAL_R05853	MEIS2	0.000101	0.022344	PSG	MEIS2 (Meis Homeobox 2) is a Protein Coding gene. Diseases associated with MEIS2 include Cleft Palate, Cardiac Defects, And Mental Retardation and Chromosome 15Q14 Deletion Syndrome.
GALGAL_R10005	GGA1	0.00015	0.031676	PSG	GGA1 (Golgi Associated, Gamma Adaptin Ear Containing, ARF Binding Protein 1) is a Protein Coding gene. Diseases associated with GGA1 include 3-Methylglutaconic Aciduria, Type Iv and 3-Methylglutaconic Aciduria, Type Vii. Among its related pathways are TBC/RABGAPs and Lysosome.
GALGAL_R04657	Gid4	0.000163	0.033887	PSG	GID4 (GID Complex Subunit 4 Homolog) is a Protein Coding gene. Diseases associated with GID4 include Smith-Magenis Syndrome.
GALGAL_R16512	fam83d-b	0.0002	0.040161	PSG	NA
GALGAL_R16286	PARP14	0.000201	0.040161	PSG	PARP14 (Poly(ADP-Ribose) Polymerase Family Member 14) is a Protein Coding gene. Diseases associated with PARP14 include Pilar Sheath Acanthoma and Factitious Disorder. Among its related pathways are all-trans-Retinoic Acid Mediated Apoptosis and Metabolism of water-soluble vitamins and cofactors.
GALGAL_R13426	RGMA	0.000221	0.04297	PSG	RGMA (Repulsive Guidance Molecule BMP Co-Receptor A) is a Protein Coding gene. Diseases associated with RGMA include Hemochromatosis Type 2 and Amusia. Among its related pathways are Netrin-1 signaling and Signaling by BMP.
GALGAL_R11472	oaf	0.000223	0.04297	PSG	OAF (Out At First Homolog) is a Protein Coding gene. Diseases associated with OAF include Acute Maxillary Sinusitis and Alveolar Periostitis.
GALGAL_R08361	Slc15a1	0.000239	0.045102	PSG	SLC15A1 (Solute Carrier Family 15 Member 1) is a Protein Coding gene. Diseases associated with SLC15A1 include Short Bowel Syndrome and Hartnup Disorder. Among its related pathways are Transport of glucose and other sugars, bile salts and organic acids, metal ions and amine compounds and Collagen chain trimerization.
GALGAL_R17471	PIGR	0.000256	0.046827	PSG	PIGR (Polymeric Immunoglobulin Receptor) is a Protein Coding gene. Diseases associated with PIGR include Protein-Energy Malnutrition and Periampullary Adenocarcinoma. Among its related pathways are IL4-mediated signaling events and Innate Immune System.

## Sheet: Test 7 Site model
#Positively selected genes under the site-model						##chi-square test	##FDR correction method: Benjamini and Hochberg method
Locus	locus_ID	lnL_model1	lnL_model2	LRT	LRT_corrected	p-value	q-value	q<0.1	q<0.01	REMOVE	locus	q<0.1+FILT	q<0.01+FILT
GALGAL_R00130	MYLK_SHEEP	-743.642	-735.312	16.6602	16.6602	0.00024115	0.00415034	1	1	KEEP	GALGAL_R00130	1	1
GALGAL_R00230	WRN_XENLA	-8659.08	-8644.37	29.4171	29.4171	4.09e-07	1.61e-05	1	1	KEEP	GALGAL_R00230	1	1
GALGAL_R00280	RHG07_BOVIN	-5361.99	-5353.41	17.1611	17.1611	0.00018773	0.00337974	1	1	KEEP	GALGAL_R00280	1	1
GALGAL_R00311	LST2_XENTR	-4340.79	-4331.47	18.6419	18.6419	8.95e-05	0.00183398	1	1	KEEP	GALGAL_R00311	1	1
GALGAL_R00337	THYG_MOUSE	-2859.37	-2849.32	20.1004	20.1004	4.32e-05	0.00098404	1	1	KEEP	GALGAL_R00337	1	1
GALGAL_R00347	NEK1_HUMAN	-5890.04	-5872.62	34.8327	34.8327	2.73e-08	1.42e-06	1	1	KEEP	GALGAL_R00347	1	1
GALGAL_R00410	CD40L_CHICK	-1502.79	-1494.29	16.9994	16.9994	0.00020353	0.00363094	1	1	KEEP	GALGAL_R00410	1	1
GALGAL_R00464	HERC4_RAT	-937.662	-907.03	61.2648	61.2648	4.97e-14	6.46e-12	1	1	KEEP	GALGAL_R00464	1	1
GALGAL_R00521	FIBB_CHICK	-2446.83	-2437.56	18.5426	18.5426	9.41e-05	0.00190295	1	1	KEEP	GALGAL_R00521	1	1
GALGAL_R00664	GP174_HUMAN	-1970.85	-1943.97	53.7681	53.7681	2.11e-12	2.33e-10	1	1	KEEP	GALGAL_R00664	1	1
GALGAL_R00685	DUOX2_PIG	-8554.11	-8545.35	17.5139	17.5139	0.00015736	0.00290873	1	1	KEEP	GALGAL_R00685	1	1
GALGAL_R00686	DOXA1_HUMAN	-1878.14	-1867.76	20.7689	20.7689	3.09e-05	0.00074748	1	1	KEEP	GALGAL_R00686	1	1
GALGAL_R00797	TBD2B_HUMAN	-4367.55	-4356.4	22.2855	22.2855	1.45e-05	0.0003867	1	1	KEEP	GALGAL_R00797	1	1
GALGAL_R00799	WDR61_CHICK	-1484.81	-1475.95	17.7089	17.7089	0.00014274	0.00268987	1	1	KEEP	GALGAL_R00799	1	1
GALGAL_R00974	S26A6_MOUSE	-4474.84	-4460	29.6736	29.6736	3.6e-07	1.45e-05	1	1	KEEP	GALGAL_R00974	1	1
GALGAL_R01043	CAND1_PONAB	-6327.87	-6320.44	14.8646	14.8646	0.00059182	0.00897631	1	1	KEEP	GALGAL_R01043	1	1
GALGAL_R01047	RBNS5_HUMAN	-3911.12	-3899.82	22.608	22.608	1.23e-05	0.00033216	1	1	KEEP	GALGAL_R01047	1	1
GALGAL_R01116	MYO9B_HUMAN	-9864.29	-9855.03	18.516	18.516	9.53e-05	0.00191703	1	1	KEEP	GALGAL_R01116	1	1
GALGAL_R01382	NICA_HUMAN	-3709.97	-3699.97	20.0013	20.0013	4.54e-05	0.00102598	1	1	KEEP	GALGAL_R01382	1	1
GALGAL_R01487	BUB1_HUMAN	-6646.93	-6636.76	20.3402	20.3402	3.83e-05	0.00089632	1	1	KEEP	GALGAL_R01487	1	1
GALGAL_R01498	DZAN1_HUMAN	-4074.7	-4063.83	21.7308	21.7308	1.91e-05	0.0004951	1	1	KEEP	GALGAL_R01498	1	1
GALGAL_R01527	TLR5_HUMAN	-4745.56	-4731.17	28.7782	28.7782	5.64e-07	2.14e-05	1	1	KEEP	GALGAL_R01527	1	1
GALGAL_R01588	TCPA_PALPA	-2780.45	-2770.85	19.1992	19.1992	6.78e-05	0.00144576	1	1	KEEP	GALGAL_R01588	1	1
GALGAL_R01677	TDR15_HUMAN	-8909.66	-8889.7	39.9199	39.9199	2.15e-09	1.46e-07	1	1	KEEP	GALGAL_R01677	1	1
GALGAL_R01764	PERP_HUMAN	-1047.07	-1037.89	18.3577	18.3577	0.0001032	0.00204189	1	1	KEEP	GALGAL_R01764	1	1
GALGAL_R01801	TAF1A_HUMAN	-2046.61	-2038.15	16.918	16.918	0.00021198	0.00374346	1	1	KEEP	GALGAL_R01801	1	1
GALGAL_R01845	EPCAM_CHICK	-1496.84	-1488.01	17.6618	17.6618	0.00014615	0.00274805	1	1	KEEP	GALGAL_R01845	1	1
GALGAL_R02065	CD2AP_HUMAN	-3375.46	-3367.57	15.7786	15.7786	0.00037474	0.00610948	1	1	KEEP	GALGAL_R02065	1	1
GALGAL_R02118	STOX1_HUMAN	-4545.29	-4534.78	21.0203	21.0203	2.73e-05	0.00067226	1	1	KEEP	GALGAL_R02118	1	1
GALGAL_R02143	LICH_MACFA	-2604.78	-2590.55	28.463	28.463	6.6e-07	2.48e-05	1	1	KEEP	GALGAL_R02143	1	1
GALGAL_R02229	CEFIP_HUMAN	-8176.84	-8167.24	19.2026	19.2026	6.76e-05	0.00144576	1	1	KEEP	GALGAL_R02229	1	1
GALGAL_R02292	IFIT5_HUMAN	-3164.01	-3135.67	56.6713	56.6713	4.94e-13	5.98e-11	1	1	KEEP	GALGAL_R02292	1	1
GALGAL_R02322	SLK_HUMAN	-5991.31	-5981.64	19.3276	19.3276	6.35e-05	0.00136931	1	1	KEEP	GALGAL_R02322	1	1
GALGAL_R02330	ACSL5_HUMAN	-3523.25	-3514.88	16.7328	16.7328	0.00023256	0.00403315	1	1	KEEP	GALGAL_R02330	1	1
GALGAL_R02345	unknown_locus	-1391.89	-1376.82	30.1379	30.1379	2.86e-07	1.2e-05	1	1	KEEP	GALGAL_R02345	1	1
GALGAL_R02383	LIPP_PIG	-1445.81	-1438.47	14.6816	14.6816	0.00064853	0.00965126	1	1	KEEP	GALGAL_R02383	1	1
GALGAL_R02403	NSMA2_RAT	-3196.88	-3186.33	21.0925	21.0925	2.63e-05	0.000654	1	1	KEEP	GALGAL_R02403	1	1
GALGAL_R02824	P3H1_CHICK	-4443.77	-4434.75	18.0372	18.0372	0.00012114	0.00233838	1	1	KEEP	GALGAL_R02824	1	1
GALGAL_R02837	UBX10_HUMAN	-1875.72	-1858.09	35.2573	35.2573	2.21e-08	1.19e-06	1	1	KEEP	GALGAL_R02837	1	1
GALGAL_R02878	CFA74_MOUSE	-3157.98	-3143.25	29.4414	29.4414	4.04e-07	1.6e-05	1	1	KEEP	GALGAL_R02878	1	1
GALGAL_R02926	RFIP1_HUMAN	-7684.52	-7675.57	17.8905	17.8905	0.00013036	0.00249862	1	1	KEEP	GALGAL_R02926	1	1
GALGAL_R03166	LIPE_HUMAN	-2632.44	-2624.03	16.8197	16.8197	0.00022266	0.00387696	1	1	KEEP	GALGAL_R03166	1	1
GALGAL_R03185	SMRP1_BOVIN	-2303.18	-2292.86	20.6476	20.6476	3.28e-05	0.00078122	1	1	KEEP	GALGAL_R03185	1	1
GALGAL_R03186	ARI3A_DANRE	-3371.39	-3345.03	52.726	52.726	3.55e-12	3.73e-10	1	1	KEEP	GALGAL_R03186	1	1
GALGAL_R03222	ARG28_HUMAN	-9798.04	-9777.9	40.2843	40.2843	1.79e-09	1.23e-07	1	1	KEEP	GALGAL_R03222	1	1
GALGAL_R03236	ROR2_HUMAN	-4350.68	-4337.54	26.2791	26.2791	1.97e-06	6.56e-05	1	1	KEEP	GALGAL_R03236	1	1
GALGAL_R03402	SDK2_MOUSE	-1932.02	-1924.56	14.9161	14.9161	0.00057679	0.00877886	1	1	KEEP	GALGAL_R03402	1	1
GALGAL_R03769	DSG2_HUMAN	-6249.34	-6232.4	33.8655	33.8655	4.43e-08	2.17e-06	1	1	KEEP	GALGAL_R03769	1	1
GALGAL_R03805	TBC31_HUMAN	-5529.06	-5516.28	25.5502	25.5502	2.83e-06	9.16e-05	1	1	KEEP	GALGAL_R03805	1	1
GALGAL_R03825	CDCP1_HUMAN	-4451.86	-4435.2	33.3262	33.3262	5.8e-08	2.78e-06	1	1	KEEP	GALGAL_R03825	1	1
GALGAL_R03931	NOP2_SCHPO	-2334.47	-2324.9	19.1481	19.1481	6.95e-05	0.00146878	1	1	KEEP	GALGAL_R03931	1	1
GALGAL_R03970	unknown_locus	-827.252	-816.371	21.761	21.761	1.88e-05	0.0004902	1	1	KEEP	GALGAL_R03970	1	1
GALGAL_R03984	MDR1_CRIGR	-6208.23	-6190.25	35.9627	35.9627	1.55e-08	8.66e-07	1	1	KEEP	GALGAL_R03984	1	1
GALGAL_R04001	OXSM_HUMAN	-2398.19	-2388.96	18.4753	18.4753	9.73e-05	0.00194749	1	1	KEEP	GALGAL_R04001	1	1
GALGAL_R04007	CKLF7_HUMAN	-903.664	-893.254	20.8214	20.8214	3.01e-05	0.00073015	1	1	KEEP	GALGAL_R04007	1	1
GALGAL_R04034	PK1IP_CHICK	-1904.77	-1897.02	15.5083	15.5083	0.00042895	0.00685669	1	1	KEEP	GALGAL_R04034	1	1
GALGAL_R04058	ABCAD_MOUSE	-1047.07	-1038.2	17.7443	17.7443	0.00014024	0.00264851	1	1	KEEP	GALGAL_R04058	1	1
GALGAL_R04077	IFI6_BOVIN	-659.985	-651.164	17.6437	17.6437	0.00014748	0.0027671	1	1	KEEP	GALGAL_R04077	1	1
GALGAL_R04099	CTIP_HUMAN	-4933.62	-4920.98	25.2773	25.2773	3.24e-06	0.00010346	1	1	KEEP	GALGAL_R04099	1	1
GALGAL_R04108	SPIDR_HUMAN	-1199.42	-1163.56	71.7299	71.7299	2.65e-16	4.28e-14	1	1	KEEP	GALGAL_R04108	1	1
GALGAL_R04114	RP1_PAPHA	-7152.63	-7144.21	16.8509	16.8509	0.00021922	0.00384012	1	1	KEEP	GALGAL_R04114	1	1
GALGAL_R04116	TGS1_HUMAN	-5255.51	-5245.62	19.7967	19.7967	5.03e-05	0.0011219	1	1	KEEP	GALGAL_R04116	1	1
GALGAL_R04209	LAMA3_HUMAN	-567.973	-560.507	14.9333	14.9333	0.00057183	0.00874603	1	1	KEEP	GALGAL_R04209	1	1
GALGAL_R04301	SHQ1_HUMAN	-3358.09	-3345.07	26.0338	26.0338	2.22e-06	7.33e-05	1	1	KEEP	GALGAL_R04301	1	1
GALGAL_R04307	LMOD3_MOUSE	-2983.02	-2975.53	14.9786	14.9786	0.00055904	0.00856867	1	1	KEEP	GALGAL_R04307	1	1
GALGAL_R04456	CDHR2_HUMAN	-7931.51	-7905.12	52.785	52.785	3.45e-12	3.69e-10	1	1	KEEP	GALGAL_R04456	1	1
GALGAL_R04534	KI20A_HUMAN	-4809.77	-4800.25	19.0441	19.0441	7.32e-05	0.00153236	1	1	KEEP	GALGAL_R04534	1	1
GALGAL_R04573	IRF1_CHICK	-1851.2	-1837.04	28.3078	28.3078	7.13e-07	2.64e-05	1	1	KEEP	GALGAL_R04573	1	1
GALGAL_R04676	PLK1_HUMAN	-2194.4	-2187.06	14.6772	14.6772	0.00064996	0.00965126	1	1	KEEP	GALGAL_R04676	1	1
GALGAL_R04699	ECI1_HUMAN	-1615.08	-1607.59	14.9812	14.9812	0.00055831	0.00856867	1	1	KEEP	GALGAL_R04699	1	1
GALGAL_R04745	MYADM_XENLA	-1914.45	-1880.97	66.9539	66.9539	2.89e-15	4.27e-13	1	1	KEEP	GALGAL_R04745	1	1
GALGAL_R04809	TMC5_HUMAN	-3273.66	-3260.98	25.3746	25.3746	3.09e-06	9.89e-05	1	1	KEEP	GALGAL_R04809	1	1
GALGAL_R04817	SDK1_HUMAN	-9026.75	-9006.99	39.509	39.509	2.63e-09	1.76e-07	1	1	KEEP	GALGAL_R04817	1	1
GALGAL_R04952	CP045_RAT	-914.596	-906.139	16.9129	16.9129	0.00021252	0.00374536	1	1	KEEP	GALGAL_R04952	1	1
GALGAL_R05079	GCNT4_HUMAN	-3208.61	-3195.54	26.1346	26.1346	2.11e-06	7e-05	1	1	KEEP	GALGAL_R05079	1	1
GALGAL_R05127	unknown_locus	-1752.6	-1742.27	20.6533	20.6533	3.27e-05	0.00078111	1	1	KEEP	GALGAL_R05127	1	1
GALGAL_R05327	BRX1_BOVIN	-1660.61	-1650.63	19.9667	19.9667	4.62e-05	0.00104119	1	1	KEEP	GALGAL_R05327	1	1
GALGAL_R05332	GHR_CHICK	-3313.8	-3304.53	18.5412	18.5412	9.42e-05	0.00190295	1	1	KEEP	GALGAL_R05332	1	1
GALGAL_R05339	FST_CHICK	-2210.7	-2197.9	25.5956	25.5956	2.77e-06	8.99e-05	1	1	KEEP	GALGAL_R05339	1	1
GALGAL_R05341	GRAA_BOVIN	-1960.34	-1900.24	120.213	120.213	7.87e-27	4.28e-24	1	1	KEEP	GALGAL_R05341	1	1
GALGAL_R05360	ZO2_HUMAN	-5910.17	-5901.68	16.9746	16.9746	0.00020607	0.00366884	1	1	KEEP	GALGAL_R05360	1	1
GALGAL_R05410	O1019_MOUSE	-2255.12	-2245.87	18.5042	18.5042	9.59e-05	0.00192398	1	1	KEEP	GALGAL_R05410	1	1
GALGAL_R05457	INCE_CHICK	-4872.88	-4859.42	26.9298	26.9298	1.42e-06	4.96e-05	1	1	KEEP	GALGAL_R05457	1	1
GALGAL_R05521	AMNLS_MOUSE	-2807.09	-2799.42	15.3512	15.3512	0.00046401	0.00731828	1	1	KEEP	GALGAL_R05521	1	1
GALGAL_R05533	ARMD4_BOVIN	-4895.21	-4871.99	46.4248	46.4248	8.3e-11	6.95e-09	1	1	KEEP	GALGAL_R05533	1	1
GALGAL_R05637	NAT10_HUMAN	-4767.43	-4757.54	19.7671	19.7671	5.1e-05	0.00113282	1	1	KEEP	GALGAL_R05637	1	1
GALGAL_R05654	unknown_locus	-638.264	-628.19	20.1488	20.1488	4.21e-05	0.00096992	1	1	KEEP	GALGAL_R05654	1	1
GALGAL_R05719	NUSAP_CHICK	-2404.44	-2389.62	29.6415	29.6415	3.66e-07	1.46e-05	1	1	KEEP	GALGAL_R05719	1	1
GALGAL_R05893	MTA1_MOUSE	-3144.45	-3135.77	17.3684	17.3684	0.00016924	0.0030954	1	1	KEEP	GALGAL_R05893	1	1
GALGAL_R05919	PTBP2_RAT	-2915.61	-2899.47	32.2715	32.2715	9.83e-08	4.48e-06	1	1	KEEP	GALGAL_R05919	1	1
GALGAL_R05965	CO8B_HUMAN	-3062	-3051.64	20.718	20.718	3.17e-05	0.00075833	1	1	KEEP	GALGAL_R05965	1	1
GALGAL_R06107	CP2J2_HUMAN	-964.939	-954.061	21.7567	21.7567	1.89e-05	0.0004902	1	1	KEEP	GALGAL_R06107	1	1
GALGAL_R06181	GPR55_HUMAN	-1579.14	-1564.71	28.8483	28.8483	5.44e-07	2.09e-05	1	1	KEEP	GALGAL_R06181	1	1
GALGAL_R06228	GP171_HUMAN	-1631.96	-1622.58	18.7581	18.7581	8.45e-05	0.00174277	1	1	KEEP	GALGAL_R06228	1	1
GALGAL_R06397	GPR35_HUMAN	-1688.03	-1673.04	29.9781	29.9781	3.09e-07	1.29e-05	1	1	KEEP	GALGAL_R06397	1	1
GALGAL_R06540	F210B_MOUSE	-632.796	-622.286	21.0206	21.0206	2.73e-05	0.00067226	1	1	KEEP	GALGAL_R06540	1	1
GALGAL_R06571	CNTRL_HUMAN	-12035.3	-12024.9	20.7342	20.7342	3.15e-05	0.00075639	1	1	KEEP	GALGAL_R06571	1	1
GALGAL_R06619	FUT7_MOUSE	-1932.9	-1921.5	22.798	22.798	1.12e-05	0.0003087	1	1	KEEP	GALGAL_R06619	1	1
GALGAL_R06658	TLR4_PIG	-4329.25	-4320.12	18.2596	18.2596	0.00010839	0.0021349	1	1	KEEP	GALGAL_R06658	1	1
GALGAL_R06698	B3GN5_HUMAN	-2028.35	-2018.09	20.5086	20.5086	3.52e-05	0.00083061	1	1	KEEP	GALGAL_R06698	1	1
GALGAL_R06833	TCAM1_BOVIN	-4073.74	-4057.59	32.2881	32.2881	9.74e-08	4.46e-06	1	1	KEEP	GALGAL_R06833	1	1
GALGAL_R06835	CAF1A_CHICK	-4619.72	-4609.22	20.9991	20.9991	2.75e-05	0.00067659	1	1	KEEP	GALGAL_R06835	1	1
GALGAL_R07063	K1C20_MOUSE	-2504.37	-2492.32	24.0859	24.0859	5.89e-06	0.00017489	1	1	KEEP	GALGAL_R07063	1	1
GALGAL_R07163	unknown_locus	-837.519	-827.79	19.457	19.457	5.96e-05	0.00129959	1	1	KEEP	GALGAL_R07163	1	1
GALGAL_R07177	5NT3B_CHICK	-1472.69	-1462.65	20.0794	20.0794	4.36e-05	0.00099181	1	1	KEEP	GALGAL_R07177	1	1
GALGAL_R07233	CC173_HUMAN	-2805.45	-2793.62	23.6423	23.6423	7.35e-06	0.00021251	1	1	KEEP	GALGAL_R07233	1	1
GALGAL_R07240	DPP4_PIG	-4312.43	-4284.01	56.8492	56.8492	4.52e-13	5.62e-11	1	1	KEEP	GALGAL_R07240	1	1
GALGAL_R07244	CFA65_CHICK	-9490.56	-9483.01	15.098	15.098	0.00052664	0.00817281	1	1	KEEP	GALGAL_R07244	1	1
GALGAL_R07280	CASP8_HUMAN	-2452.03	-2442.59	18.8927	18.8927	7.9e-05	0.001641	1	1	KEEP	GALGAL_R07280	1	1
GALGAL_R07311	RAB17_MOUSE	-1266.69	-1256.2	20.973	20.973	2.79e-05	0.00068257	1	1	KEEP	GALGAL_R07311	1	1
GALGAL_R07337	ATG9A_PONAB	-4454.5	-4435.63	37.7266	37.7266	6.42e-09	3.91e-07	1	1	KEEP	GALGAL_R07337	1	1
GALGAL_R07477	CATE_HUMAN	-2100.57	-2091.35	18.4372	18.4372	9.92e-05	0.00197584	1	1	KEEP	GALGAL_R07477	1	1
GALGAL_R07482	PIGR_MOUSE	-4328.99	-4302.6	52.7717	52.7717	3.47e-12	3.69e-10	1	1	KEEP	GALGAL_R07482	1	1
GALGAL_R07565	OPSG_CHICK	-2856.59	-2846.03	21.1026	21.1026	2.62e-05	0.00065256	1	1	KEEP	GALGAL_R07565	1	1
GALGAL_R07574	S26A9_HUMAN	-4585.15	-4577.14	16.0231	16.0231	0.00033162	0.00549912	1	1	KEEP	GALGAL_R07574	1	1
GALGAL_R07586	CO5_MOUSE	-8879.43	-8856.34	46.1749	46.1749	9.4e-11	7.58e-09	1	1	KEEP	GALGAL_R07586	1	1
GALGAL_R07598	SURF6_MOUSE	-2031.91	-2022.97	17.887	17.887	0.00013059	0.00249862	1	1	KEEP	GALGAL_R07598	1	1
GALGAL_R07624	LRSM1_MOUSE	-3838.18	-3830.69	14.9801	14.9801	0.00055862	0.00856867	1	1	KEEP	GALGAL_R07624	1	1
GALGAL_R07637	KLHL9_HUMAN	-3067.31	-3058.98	16.6596	16.6596	0.00024122	0.00415034	1	1	KEEP	GALGAL_R07637	1	1
GALGAL_R07845	SMYD4_CHICK	-4041.02	-4032.44	17.1593	17.1593	0.00018789	0.00337974	1	1	KEEP	GALGAL_R07845	1	1
GALGAL_R08098	CDHR3_HUMAN	-4839.11	-4830.59	17.0505	17.0505	0.0001984	0.00354672	1	1	KEEP	GALGAL_R08098	1	1
GALGAL_R08124	GOGB1_HUMAN	-19458.5	-19448.9	19.1087	19.1087	7.09e-05	0.00149442	1	1	KEEP	GALGAL_R08124	1	1
GALGAL_R08127	HELB_HUMAN	-6303.72	-6279.5	48.4431	48.4431	3.02e-11	2.71e-09	1	1	KEEP	GALGAL_R08127	1	1
GALGAL_R08149	B2L14_HUMAN	-2069.12	-2054.75	28.7412	28.7412	5.74e-07	2.17e-05	1	1	KEEP	GALGAL_R08149	1	1
GALGAL_R08269	DCBD2_RAT	-3751.66	-3743.47	16.3787	16.3787	0.0002776	0.00470192	1	1	KEEP	GALGAL_R08269	1	1
GALGAL_R08344	I18RA_HUMAN	-2935.39	-2926.12	18.5232	18.5232	9.5e-05	0.0019146	1	1	KEEP	GALGAL_R08344	1	1
GALGAL_R08362	OXGR1_RAT	-2188.93	-2179.21	19.426	19.426	6.05e-05	0.00131661	1	1	KEEP	GALGAL_R08362	1	1
GALGAL_R08363	OXGR1_MOUSE	-2268.61	-2254.2	28.8156	28.8156	5.53e-07	2.11e-05	1	1	KEEP	GALGAL_R08363	1	1
GALGAL_R08379	CDAC1_HUMAN	-2335.03	-2327	16.0433	16.0433	0.00032828	0.00546455	1	1	KEEP	GALGAL_R08379	1	1
GALGAL_R08388	SPART_MOUSE	-3089	-3079.21	19.5702	19.5702	5.63e-05	0.00124051	1	1	KEEP	GALGAL_R08388	1	1
GALGAL_R08433	SUV92_CHICK	-1747.22	-1736.78	20.8841	20.8841	2.92e-05	0.0007096	1	1	KEEP	GALGAL_R08433	1	1
GALGAL_R08474	AKA11_HUMAN	-10104.5	-10094.3	20.3323	20.3323	3.85e-05	0.00089746	1	1	KEEP	GALGAL_R08474	1	1
GALGAL_R08512	PPR3A_HUMAN	-5784.54	-5776.49	16.1088	16.1088	0.0003177	0.0052986	1	1	KEEP	GALGAL_R08512	1	1
GALGAL_R08668	MX_CHICK	-3307.68	-3300	15.3712	15.3712	0.0004594	0.00725873	1	1	KEEP	GALGAL_R08668	1	1
GALGAL_R08737	ACE2_PAGLA	-4317.06	-4294.27	45.5894	45.5894	1.26e-10	9.97e-09	1	1	KEEP	GALGAL_R08737	1	1
GALGAL_R08741	FANCB_HUMAN	-5086.44	-5068.66	35.573	35.573	1.89e-08	1.04e-06	1	1	KEEP	GALGAL_R08741	1	1
GALGAL_R08792	EMP1_PONAB	-917.674	-902.406	30.5356	30.5356	2.34e-07	9.94e-06	1	1	KEEP	GALGAL_R08792	1	1
GALGAL_R08837	LEG2_HUMAN	-882.632	-866.794	31.6751	31.6751	1.32e-07	5.91e-06	1	1	KEEP	GALGAL_R08837	1	1
GALGAL_R08849	P2RY8_CHICK	-1830.73	-1810.15	41.1484	41.1484	1.16e-09	8.15e-08	1	1	KEEP	GALGAL_R08849	1	1
GALGAL_R08887	PAR12_MOUSE	-3343.53	-3335.88	15.3104	15.3104	0.00047357	0.00744206	1	1	KEEP	GALGAL_R08887	1	1
GALGAL_R08947	LRMP_HUMAN	-1833.15	-1824.03	18.2435	18.2435	0.00010926	0.00214572	1	1	KEEP	GALGAL_R08947	1	1
GALGAL_R08979	UBP18_HUMAN	-1810.13	-1801.03	18.1967	18.1967	0.00011185	0.00218335	1	1	KEEP	GALGAL_R08979	1	1
GALGAL_R09032	FOXM1_RAT	-4130.22	-4122.83	14.7814	14.7814	0.00061696	0.00930889	1	1	KEEP	GALGAL_R09032	1	1
GALGAL_R09040	CD4_MOUSE	-2296.86	-2287.64	18.4448	18.4448	9.88e-05	0.00197289	1	1	KEEP	GALGAL_R09040	1	1
GALGAL_R09041	LAG3_HUMAN	-879.055	-869.785	18.54	18.54	9.42e-05	0.00190295	1	1	KEEP	GALGAL_R09041	1	1
GALGAL_R09104	TACT_HUMAN	-923.552	-904.066	38.9712	38.9712	3.45e-09	2.26e-07	1	1	KEEP	GALGAL_R09104	1	1
GALGAL_R09107	BBX_HUMAN	-4798.69	-4787.05	23.2711	23.2711	8.85e-06	0.00024843	1	1	KEEP	GALGAL_R09107	1	1
GALGAL_R09278	TMC7_CHICK	-4189.5	-4170.96	37.077	37.077	8.89e-09	5.23e-07	1	1	KEEP	GALGAL_R09278	1	1
GALGAL_R09315	ERI2_HUMAN	-3888.25	-3880.58	15.3387	15.3387	0.00046691	0.00735073	1	1	KEEP	GALGAL_R09315	1	1
GALGAL_R09356	PMM2_MACFA	-1170.84	-1161.81	18.0552	18.0552	0.00012005	0.00232259	1	1	KEEP	GALGAL_R09356	1	1
GALGAL_R09376	MP2K3_HUMAN	-1507.52	-1499.45	16.1415	16.1415	0.00031255	0.00523641	1	1	KEEP	GALGAL_R09376	1	1
GALGAL_R09381	CP3A9_RAT	-3048.11	-3040.77	14.677	14.677	0.00065004	0.00965126	1	1	KEEP	GALGAL_R09381	1	1
GALGAL_R09442	ADA19_HUMAN	-4141.77	-4132.98	17.5693	17.5693	0.00015306	0.0028374	1	1	KEEP	GALGAL_R09442	1	1
GALGAL_R09446	FXDC2_HUMAN	-1742.39	-1731.23	22.3241	22.3241	1.42e-05	0.00038047	1	1	KEEP	GALGAL_R09446	1	1
GALGAL_R09481	CCNI_MOUSE	-1989.06	-1980.01	18.1002	18.1002	0.00011738	0.00228103	1	1	KEEP	GALGAL_R09481	1	1
GALGAL_R09526	IOV7_CHICK	-2270.6	-2261.3	18.5984	18.5984	9.15e-05	0.00186539	1	1	KEEP	GALGAL_R09526	1	1
GALGAL_R09621	MA1C1_HUMAN	-2811.52	-2799.34	24.3671	24.3671	5.11e-06	0.00015618	1	1	KEEP	GALGAL_R09621	1	1
GALGAL_R09705	TR150_RAT	-4281.59	-4272.29	18.5939	18.5939	9.17e-05	0.00186539	1	1	KEEP	GALGAL_R09705	1	1
GALGAL_R09920	LAMB4_DANRE	-9644.56	-9635.02	19.0874	19.0874	7.17e-05	0.00150677	1	1	KEEP	GALGAL_R09920	1	1
GALGAL_R09929	DNJC2_RAT	-2855.05	-2832.78	44.5291	44.5291	2.14e-10	1.62e-08	1	1	KEEP	GALGAL_R09929	1	1
GALGAL_R10109	RIPK4_MOUSE	-3848.67	-3840.67	16.017	16.017	0.00033262	0.00550532	1	1	KEEP	GALGAL_R10109	1	1
GALGAL_R10119	XK_HUMAN	-2193.6	-2182.88	21.4532	21.4532	2.2e-05	0.00055884	1	1	KEEP	GALGAL_R10119	1	1
GALGAL_R10141	OFD1_HUMAN	-5132.78	-5115	35.5622	35.5622	1.9e-08	1.04e-06	1	1	KEEP	GALGAL_R10141	1	1
GALGAL_R10176	CUL4A_HUMAN	-3639.56	-3628.79	21.5364	21.5364	2.11e-05	0.00054243	1	1	KEEP	GALGAL_R10176	1	1
GALGAL_R10178	FA7_HUMAN	-2181.28	-2170.36	21.8471	21.8471	1.8e-05	0.00047276	1	1	KEEP	GALGAL_R10178	1	1
GALGAL_R10194	LMO7_HUMAN	-8945.4	-8935.19	20.4233	20.4233	3.67e-05	0.00086215	1	1	KEEP	GALGAL_R10194	1	1
GALGAL_R10200	CC122_HUMAN	-1402.51	-1391.38	22.2466	22.2466	1.48e-05	0.00039189	1	1	KEEP	GALGAL_R10200	1	1
GALGAL_R10208	NEK5_HUMAN	-3983.62	-3974.81	17.61	17.61	0.00014998	0.00280201	1	1	KEEP	GALGAL_R10208	1	1
GALGAL_R10223	USPL1_MOUSE	-5841.08	-5830.31	21.529	21.529	2.11e-05	0.00054282	1	1	KEEP	GALGAL_R10223	1	1
GALGAL_R10290	CE126_HUMAN	-6451.87	-6437.77	28.198	28.198	7.53e-07	2.74e-05	1	1	KEEP	GALGAL_R10290	1	1
GALGAL_R10359	BORG5_BOVIN	-1690.08	-1681.05	18.0617	18.0617	0.00011966	0.00232018	1	1	KEEP	GALGAL_R10359	1	1
GALGAL_R10403	TAP26_MOUSE	-1122.97	-1112.32	21.2937	21.2937	2.38e-05	0.00059825	1	1	KEEP	GALGAL_R10403	1	1
GALGAL_R10414	IKIP_MOUSE	-2004.04	-1994.18	19.7305	19.7305	5.2e-05	0.00115084	1	1	KEEP	GALGAL_R10414	1	1
GALGAL_R10494	SCAFB_HUMAN	-3433.88	-3426.17	15.4234	15.4234	0.00044757	0.00712345	1	1	KEEP	GALGAL_R10494	1	1
GALGAL_R10499	CL066_HUMAN	-1908.15	-1899.72	16.8641	16.8641	0.00021777	0.00382239	1	1	KEEP	GALGAL_R10499	1	1
GALGAL_R10507	IFNG_CHICK	-887.562	-878.971	17.1819	17.1819	0.00018578	0.00335562	1	1	KEEP	GALGAL_R10507	1	1
GALGAL_R10519	SPSY_HUMAN	-1820.42	-1788.22	64.4042	64.4042	1.03e-14	1.45e-12	1	1	KEEP	GALGAL_R10519	1	1
GALGAL_R10580	GUC2C_PIG	-5757.82	-5730.97	53.6885	53.6885	2.2e-12	2.39e-10	1	1	KEEP	GALGAL_R10580	1	1
GALGAL_R10672	BRCA2_FELCA	-18912.3	-18888.7	47.2409	47.2409	5.52e-11	4.76e-09	1	1	KEEP	GALGAL_R10672	1	1
GALGAL_R10683	CO4_RAT	-9094.12	-9082.3	23.6349	23.6349	7.37e-06	0.00021259	1	1	KEEP	GALGAL_R10683	1	1
GALGAL_R10702	LPAR6_CHICK	-1786.02	-1760.17	51.7076	51.7076	5.91e-12	5.85e-10	1	1	KEEP	GALGAL_R10702	1	1
GALGAL_R10795	QTRT2_CHICK	-2227.98	-2192.06	71.8506	71.8506	2.5e-16	4.18e-14	1	1	KEEP	GALGAL_R10795	1	1
GALGAL_R10994	OXLA_OPHHA	-2842.37	-2834.52	15.71	15.71	0.00038781	0.00627559	1	1	KEEP	GALGAL_R10994	1	1
GALGAL_R11083	ZP4_PIG	-3282.51	-3273.9	17.2169	17.2169	0.00018256	0.00330421	1	1	KEEP	GALGAL_R11083	1	1
GALGAL_R11359	T132C_HUMAN	-4780.06	-4771.34	17.4452	17.4452	0.00016286	0.00300107	1	1	KEEP	GALGAL_R11359	1	1
GALGAL_R11385	CML1_BOVIN	-2098.88	-2065.28	67.188	67.188	2.57e-15	3.86e-13	1	1	KEEP	GALGAL_R11385	1	1
GALGAL_R11530	CD3D_PIG	-1261.92	-1208.22	107.4	107.4	4.77e-24	1.98e-21	1	1	KEEP	GALGAL_R11530	1	1
GALGAL_R11594	CD3E_CHICK	-1386.06	-1319.16	133.8	133.8	8.82e-30	1.54e-26	1	1	KEEP	GALGAL_R11594	1	1
GALGAL_R11738	TCHP_PONAB	-2455.25	-2445.91	18.6834	18.6834	8.77e-05	0.00180053	1	1	KEEP	GALGAL_R11738	1	1
GALGAL_R11938	S4A10_BOVIN	-5510.11	-5496.78	26.6708	26.6708	1.62e-06	5.5e-05	1	1	KEEP	GALGAL_R11938	1	1
GALGAL_R12019	CNDP2_BOVIN	-2389.2	-2381.12	16.1668	16.1668	0.00030862	0.00518703	1	1	KEEP	GALGAL_R12019	1	1
GALGAL_R12042	GARE1_HUMAN	-4736.82	-4717.34	38.9524	38.9524	3.48e-09	2.26e-07	1	1	KEEP	GALGAL_R12042	1	1
GALGAL_R12134	XIRP1_CHICK	-13433.9	-13421.4	24.8862	24.8862	3.94e-06	0.00012354	1	1	KEEP	GALGAL_R12134	1	1
GALGAL_R12274	SPB10_CHICK	-2527.5	-2483.49	88.0353	88.0353	7.64e-20	2.02e-17	1	1	KEEP	GALGAL_R12274	1	1
GALGAL_R12326	ASTE1_HUMAN	-3482.84	-3475.26	15.1557	15.1557	0.00051167	0.00798312	1	1	KEEP	GALGAL_R12326	1	1
GALGAL_R12471	S7A13_MOUSE	-2610.26	-2597.36	25.7919	25.7919	2.51e-06	8.24e-05	1	1	KEEP	GALGAL_R12471	1	1
GALGAL_R12478	CAD17_HUMAN	-4301.09	-4282.69	36.8067	36.8067	1.02e-08	5.91e-07	1	1	KEEP	GALGAL_R12478	1	1
GALGAL_R12505	DERL1_HUMAN	-1217.7	-1207.78	19.8403	19.8403	4.92e-05	0.00110053	1	1	KEEP	GALGAL_R12505	1	1
GALGAL_R12525	LY6E_CHICK	-537.278	-529.444	15.6675	15.6675	0.00039613	0.00638783	1	1	KEEP	GALGAL_R12525	1	1
GALGAL_R12831	GRIN3_HUMAN	-4568.85	-4561.46	14.7762	14.7762	0.00061856	0.00931694	1	1	KEEP	GALGAL_R12831	1	1
GALGAL_R12911	CX021_MOUSE	-1764.39	-1756.42	15.9484	15.9484	0.00034423	0.00567592	1	1	KEEP	GALGAL_R12911	1	1
GALGAL_R13036	ZSC29_HUMAN	-593.547	-584.742	17.6109	17.6109	0.00014991	0.00280201	1	1	KEEP	GALGAL_R13036	1	1
GALGAL_R13050	NIPA3_MOUSE	-2113.35	-2103.38	19.9271	19.9271	4.71e-05	0.00105649	1	1	KEEP	GALGAL_R13050	1	1
GALGAL_R13158	RNZ2_RAT	-4940.22	-4932.87	14.6888	14.6888	0.0006462	0.00964983	1	1	KEEP	GALGAL_R13158	1	1
GALGAL_R13174	EVPL_HUMAN	-10087.6	-10079.7	15.7641	15.7641	0.00037745	0.00614227	1	1	KEEP	GALGAL_R13174	1	1
GALGAL_R13264	unknown_locus	-637.922	-628.162	19.5192	19.5192	5.77e-05	0.00126616	1	1	KEEP	GALGAL_R13264	1	1
GALGAL_R13273	ADAP2_RAT	-1707.75	-1699.73	16.0375	16.0375	0.00032923	0.00547003	1	1	KEEP	GALGAL_R13273	1	1
GALGAL_R13364	SHC4_HUMAN	-3254.75	-3245.95	17.5961	17.5961	0.00015103	0.00280956	1	1	KEEP	GALGAL_R13364	1	1
GALGAL_R13420	IREB2_CHICK	-4807.28	-4797.91	18.7474	18.7474	8.49e-05	0.00174796	1	1	KEEP	GALGAL_R13420	1	1
GALGAL_R13487	F169B_MOUSE	-1303.6	-1295.12	16.9552	16.9552	0.00020808	0.00368952	1	1	KEEP	GALGAL_R13487	1	1
GALGAL_R13552	TMCO4_HUMAN	-3150.43	-3142.57	15.7239	15.7239	0.00038512	0.00625526	1	1	KEEP	GALGAL_R13552	1	1
GALGAL_R13840	FGL1L_CHICK	-2332.29	-2322.17	20.2313	20.2313	4.04e-05	0.0009339	1	1	KEEP	GALGAL_R13840	1	1
GALGAL_R13865	CATS_SAIBB	-1975.55	-1963.71	23.6747	23.6747	7.23e-06	0.0002098	1	1	KEEP	GALGAL_R13865	1	1
GALGAL_R13993	SAA_ANAPL	-967.6	-950.431	34.338	34.338	3.5e-08	1.78e-06	1	1	KEEP	GALGAL_R13993	1	1
GALGAL_R14025	PPN_HUMAN	-7546.58	-7538.88	15.4088	15.4088	0.00045083	0.00716232	1	1	KEEP	GALGAL_R14025	1	1
GALGAL_R14051	RPKL1_HUMAN	-2702	-2692.92	18.1685	18.1685	0.00011344	0.0022094	1	1	KEEP	GALGAL_R14051	1	1
GALGAL_R14067	A1AT_CHLAE	-2473.05	-2465.35	15.394	15.394	0.00045419	0.00720249	1	1	KEEP	GALGAL_R14067	1	1
GALGAL_R14254	CD81_CHLAE	-1205.18	-1193.33	23.6923	23.6923	7.17e-06	0.00020866	1	1	KEEP	GALGAL_R14254	1	1
GALGAL_R14337	BAZ1A_HUMAN	-7304.35	-7265.12	78.4639	78.4639	9.16e-18	1.77e-15	1	1	KEEP	GALGAL_R14337	1	1
GALGAL_R14397	LEG3_HUMAN	-2148.45	-2130.73	35.4361	35.4361	2.02e-08	1.1e-06	1	1	KEEP	GALGAL_R14397	1	1
GALGAL_R14472	TRI25_MOUSE	-3688.24	-3662.02	52.4396	52.4396	4.1e-12	4.15e-10	1	1	KEEP	GALGAL_R14472	1	1
GALGAL_R14493	CCD40_HUMAN	-5270.41	-5258.15	24.5171	24.5171	4.74e-06	0.00014595	1	1	KEEP	GALGAL_R14493	1	1
GALGAL_R14511	ENPP7_RAT	-2371.21	-2355.61	31.212	31.212	1.67e-07	7.3e-06	1	1	KEEP	GALGAL_R14511	1	1
GALGAL_R14587	ATP5H_HUMAN	-749.152	-741.369	15.5666	15.5666	0.00041663	0.00667986	1	1	KEEP	GALGAL_R14587	1	1
GALGAL_R14644	TRFE_CHICK	-3712.84	-3704.86	15.9595	15.9595	0.00034232	0.00565508	1	1	KEEP	GALGAL_R14644	1	1
GALGAL_R14677	SUCR1_RAT	-1834.24	-1821.01	26.4483	26.4483	1.81e-06	6.07e-05	1	1	KEEP	GALGAL_R14677	1	1
GALGAL_R14763	CP2J6_MOUSE	-2952.41	-2940.2	24.4063	24.4063	5.01e-06	0.00015373	1	1	KEEP	GALGAL_R14763	1	1
GALGAL_R14849	SAS6_CHICK	-3225.47	-3215.88	19.1826	19.1826	6.83e-05	0.00145426	1	1	KEEP	GALGAL_R14849	1	1
GALGAL_R14867	SYDE2_HUMAN	-5648.11	-5640.58	15.0526	15.0526	0.00053872	0.00833056	1	1	KEEP	GALGAL_R14867	1	1
GALGAL_R14876	CFA57_HUMAN	-6535.17	-6526.69	16.9694	16.9694	0.00020661	0.00367089	1	1	KEEP	GALGAL_R14876	1	1
GALGAL_R14913	LHX8_HUMAN	-1830.51	-1816.4	28.2299	28.2299	7.41e-07	2.72e-05	1	1	KEEP	GALGAL_R14913	1	1
GALGAL_R14919	RN5A_HUMAN	-3978.01	-3952.08	51.872	51.872	5.45e-12	5.45e-10	1	1	KEEP	GALGAL_R14919	1	1
GALGAL_R15010	ALG6_CHICK	-2544.31	-2530.39	27.8455	27.8455	8.98e-07	3.22e-05	1	1	KEEP	GALGAL_R15010	1	1
GALGAL_R15177	RFA1_CHICK	-3448.85	-3440.3	17.1063	17.1063	0.00019294	0.00346332	1	1	KEEP	GALGAL_R15177	1	1
GALGAL_R15263	BYST_HUMAN	-1825.15	-1814.44	21.4186	21.4186	2.23e-05	0.0005653	1	1	KEEP	GALGAL_R15263	1	1
GALGAL_R15272	DDX20_HUMAN	-4132.23	-4122.34	19.7776	19.7776	5.07e-05	0.00112979	1	1	KEEP	GALGAL_R15272	1	1
GALGAL_R15280	C4BPA_HUMAN	-2518.09	-2501.16	33.8528	33.8528	4.46e-08	2.17e-06	1	1	KEEP	GALGAL_R15280	1	1
GALGAL_R15383	RBBP4_MOUSE	-2034.97	-2019.66	30.6302	30.6302	2.23e-07	9.57e-06	1	1	KEEP	GALGAL_R15383	1	1
GALGAL_R15402	K319L_PONAB	-5622.13	-5610.71	22.8328	22.8328	1.1e-05	0.00030535	1	1	KEEP	GALGAL_R15402	1	1
GALGAL_R15408	LUZP1_HUMAN	-5822.29	-5810.31	23.9696	23.9696	6.24e-06	0.00018473	1	1	KEEP	GALGAL_R15408	1	1
GALGAL_R15761	FBX5_HUMAN	-2081.99	-2071.24	21.4992	21.4992	2.15e-05	0.00054775	1	1	KEEP	GALGAL_R15761	1	1
GALGAL_R15837	AGRF5_HUMAN	-8995.94	-8837.33	317.224	317.224	1.31e-69	5.68e-66	1	1	KEEP	GALGAL_R15837	1	1
GALGAL_R15849	ELOA1_RAT	-2049.55	-2026.29	46.5153	46.5153	7.93e-11	6.7e-09	1	1	KEEP	GALGAL_R15849	1	1
GALGAL_R15911	VPS54_HUMAN	-4536.78	-4527.88	17.8014	17.8014	0.00013629	0.00259076	1	1	KEEP	GALGAL_R15911	1	1
GALGAL_R15915	RAB1A_RAT	-923.602	-906.651	33.9007	33.9007	4.35e-08	2.14e-06	1	1	KEEP	GALGAL_R15915	1	1
GALGAL_R15977	MGME1_HUMAN	-1849.5	-1838.57	21.8721	21.8721	1.78e-05	0.00046831	1	1	KEEP	GALGAL_R15977	1	1
GALGAL_R16010	CNST_HUMAN	-3858.18	-3844.66	27.021	27.021	1.36e-06	4.76e-05	1	1	KEEP	GALGAL_R16010	1	1
GALGAL_R16035	ANGT_CALJA	-2768.12	-2757.41	21.4234	21.4234	2.23e-05	0.0005653	1	1	KEEP	GALGAL_R16035	1	1
GALGAL_R16038	NU133_HUMAN	-5991.42	-5984	14.8389	14.8389	0.00059947	0.00907648	1	1	KEEP	GALGAL_R16038	1	1
GALGAL_R16044	TBCE_BOVIN	-2799.39	-2790.41	17.9544	17.9544	0.00012626	0.0024265	1	1	KEEP	GALGAL_R16044	1	1
GALGAL_R16066	PHAR2_HUMAN	-3470.66	-3458.51	24.3004	24.3004	5.29e-06	0.00015984	1	1	KEEP	GALGAL_R16066	1	1
GALGAL_R16077	THIC_HUMAN	-1946.64	-1918.57	56.1363	56.1363	6.46e-13	7.6e-11	1	1	KEEP	GALGAL_R16077	1	1
GALGAL_R16137	F135A_HUMAN	-7092.62	-7083.21	18.8186	18.8186	8.2e-05	0.00169481	1	1	KEEP	GALGAL_R16137	1	1
GALGAL_R16146	MLIP_HUMAN	-2086.08	-2075.58	20.9962	20.9962	2.76e-05	0.00067659	1	1	KEEP	GALGAL_R16146	1	1
GALGAL_R16199	PINX1_HUMAN	-1008.09	-997.939	20.3066	20.3066	3.89e-05	0.0009042	1	1	KEEP	GALGAL_R16199	1	1
GALGAL_R16286	PAR14_HUMAN	-9641.13	-9625.56	31.1221	31.1221	1.75e-07	7.56e-06	1	1	KEEP	GALGAL_R16286	1	1
GALGAL_R16287	DTX3L_HUMAN	-4726.46	-4678.48	95.9549	95.9549	1.46e-21	4.38e-19	1	1	KEEP	GALGAL_R16287	1	1
GALGAL_R16296	LPH_HUMAN	-10704	-10695.1	17.7807	17.7807	0.00013771	0.00261203	1	1	KEEP	GALGAL_R16296	1	1
GALGAL_R16449	MARCO_HUMAN	-3104.31	-3083.79	41.0287	41.0287	1.23e-09	8.58e-08	1	1	KEEP	GALGAL_R16449	1	1
GALGAL_R16478	NMI_MOUSE	-523.176	-514.499	17.354	17.354	0.00017047	0.00311127	1	1	KEEP	GALGAL_R16478	1	1
GALGAL_R16556	BCAS1_HUMAN	-3271.1	-3259.33	23.5445	23.5445	7.72e-06	0.00022096	1	1	KEEP	GALGAL_R16556	1	1
GALGAL_R16580	OGFR_MOUSE	-873.994	-865.743	16.5023	16.5023	0.00026095	0.0044372	1	1	KEEP	GALGAL_R16580	1	1
GALGAL_R16655	ARFG1_RAT	-2202.12	-2190.73	22.7797	22.7797	1.13e-05	0.00030962	1	1	KEEP	GALGAL_R16655	1	1
GALGAL_R16725	OGFD1_PONAB	-3159.08	-3147.73	22.7022	22.7022	1.18e-05	0.00032067	1	1	KEEP	GALGAL_R16725	1	1
GALGAL_R16743	PK1L2_HUMAN	-13536.7	-13529	15.3868	15.3868	0.00045583	0.00721531	1	1	KEEP	GALGAL_R16743	1	1
GALGAL_R16802	unknown_locus	-853.453	-844.75	17.4073	17.4073	0.00016598	0.00304395	1	1	KEEP	GALGAL_R16802	1	1
GALGAL_R17102	HCN4_RABIT	-1361.84	-1349.33	25.0186	25.0186	3.69e-06	0.00011689	1	1	KEEP	GALGAL_R17102	1	1
GALGAL_R17204	FIGL1_HUMAN	-3960.09	-3948.76	22.6601	22.6601	1.2e-05	0.00032564	1	1	KEEP	GALGAL_R17204	1	1
GALGAL_R17371	CENPJ_MOUSE	-4271.43	-4250.07	42.7182	42.7182	5.29e-10	3.94e-08	1	1	KEEP	GALGAL_R17371	1	1
GALGAL_R17431	MRNIP_MOUSE	-2234.39	-2223.04	22.6971	22.6971	1.18e-05	0.00032068	1	1	KEEP	GALGAL_R17431	1	1
GALGAL_R17471	PIGR_BOVIN	-2825.21	-2816.23	17.9652	17.9652	0.00012558	0.00241875	1	1	KEEP	GALGAL_R17471	1	1
GALGAL_R17551	unknown_locus	-577.28	-559.887	34.7857	34.7857	2.8e-08	1.45e-06	1	1	KEEP	GALGAL_R17551	1	1
GALGAL_R17687	DYH11_HUMAN	-275.915	-268.578	14.6748	14.6748	0.00065073	0.00965126	1	1	KEEP	GALGAL_R17687	1	1
GALGAL_R17773	unknown_locus	-927.651	-919.382	16.5392	16.5392	0.00025619	0.00438187	1	1	KEEP	GALGAL_R17773	1	1
GALGAL_R17903	PPR26_HUMAN	-7197.19	-7187.62	19.1529	19.1529	6.93e-05	0.00146878	1	1	KEEP	GALGAL_R17903	1	1

## Sheet: Test 7 Site model - immunity
#Positively selected immunity genes under the site-model						##chi-square test	##FDR correction method: Benjamini and Hochberg method
Locus	locus_ID	lnL_model1	lnL_model2	LRT	LRT_corrected	p-value	q-value	q<0.1	q<0.01	REMOVE	locus
GALGAL_R00410	CD40L_CHICK	-1502.79	-1494.29	16.9994	16.9994	0.000204	0.003631	1	1	KEEP	GALGAL_R00410
GALGAL_R00664	GP174_HUMAN	-1970.85	-1943.97	53.7681	53.7681	2.11e-12	2.33e-10	1	1	KEEP	GALGAL_R00664
GALGAL_R00799	WDR61_CHICK	-1484.81	-1475.95	17.7089	17.7089	0.000143	0.00269	1	1	KEEP	GALGAL_R00799
GALGAL_R01382	NICA_HUMAN	-3709.97	-3699.97	20.0013	20.0013	4.54e-05	0.001026	1	1	KEEP	GALGAL_R01382
GALGAL_R01527	TLR5_HUMAN	-4745.56	-4731.17	28.7782	28.7782	5.64e-07	2.14e-05	1	1	KEEP	GALGAL_R01527
GALGAL_R02292	IFIT5_HUMAN	-3164.01	-3135.67	56.6713	56.6713	4.94e-13	5.98e-11	1	1	KEEP	GALGAL_R02292
GALGAL_R02403	NSMA2_RAT	-3196.88	-3186.33	21.0925	21.0925	2.63e-05	0.000654	1	1	KEEP	GALGAL_R02403
GALGAL_R03236	ROR2_HUMAN	-4350.68	-4337.54	26.2791	26.2791	1.97e-06	6.56e-05	1	1	KEEP	GALGAL_R03236
GALGAL_R04007	CKLF7_HUMAN	-903.664	-893.254	20.8214	20.8214	3.01e-05	0.00073	1	1	KEEP	GALGAL_R04007
GALGAL_R04077	IFI6_BOVIN	-659.985	-651.164	17.6437	17.6437	0.000147	0.002767	1	1	KEEP	GALGAL_R04077
GALGAL_R04573	IRF1_CHICK	-1851.2	-1837.04	28.3078	28.3078	7.13e-07	2.64e-05	1	1	KEEP	GALGAL_R04573
GALGAL_R05965	CO8B_HUMAN	-3062	-3051.64	20.718	20.718	3.17e-05	0.000758	1	1	KEEP	GALGAL_R05965
GALGAL_R06181	GPR55_HUMAN	-1579.14	-1564.71	28.8483	28.8483	5.44e-07	2.09e-05	1	1	KEEP	GALGAL_R06181
GALGAL_R06228	GP171_HUMAN	-1631.96	-1622.58	18.7581	18.7581	8.45e-05	0.001743	1	1	KEEP	GALGAL_R06228
GALGAL_R06540	F210B_MOUSE	-632.796	-622.286	21.0206	21.0206	2.73e-05	0.000672	1	1	KEEP	GALGAL_R06540
GALGAL_R06619	FUT7_MOUSE	-1932.9	-1921.5	22.798	22.798	1.12e-05	0.000309	1	1	KEEP	GALGAL_R06619
GALGAL_R06658	TLR4_PIG	-4329.25	-4320.12	18.2596	18.2596	0.000108	0.002135	1	1	KEEP	GALGAL_R06658
GALGAL_R06833	TCAM1_BOVIN	-4073.74	-4057.59	32.2881	32.2881	9.74e-08	4.46e-06	1	1	KEEP	GALGAL_R06833
GALGAL_R07240	DPP4_PIG	-4312.43	-4284.01	56.8492	56.8492	4.52e-13	5.62e-11	1	1	KEEP	GALGAL_R07240
GALGAL_R07280	CASP8_HUMAN	-2452.03	-2442.59	18.8927	18.8927	7.9e-05	0.001641	1	1	KEEP	GALGAL_R07280
GALGAL_R07311	RAB17_MOUSE	-1266.69	-1256.2	20.973	20.973	2.79e-05	0.000683	1	1	KEEP	GALGAL_R07311
GALGAL_R07477	CATE_HUMAN	-2100.57	-2091.35	18.4372	18.4372	9.92e-05	0.001976	1	1	KEEP	GALGAL_R07477
GALGAL_R07482	PIGR_MOUSE	-4328.99	-4302.6	52.7717	52.7717	3.47e-12	3.69e-10	1	1	KEEP	GALGAL_R07482
GALGAL_R07586	CO5_MOUSE	-8879.43	-8856.34	46.1749	46.1749	9.4e-11	7.58e-09	1	1	KEEP	GALGAL_R07586
GALGAL_R08344	I18RA_HUMAN	-2935.39	-2926.12	18.5232	18.5232	9.5e-05	0.001915	1	1	KEEP	GALGAL_R08344
GALGAL_R08947	LRMP_HUMAN	-1833.15	-1824.03	18.2435	18.2435	0.000109	0.002146	1	1	KEEP	GALGAL_R08947
GALGAL_R08979	UBP18_HUMAN	-1810.13	-1801.03	18.1967	18.1967	0.000112	0.002183	1	1	KEEP	GALGAL_R08979
GALGAL_R09040	CD4_MOUSE	-2296.86	-2287.64	18.4448	18.4448	9.88e-05	0.001973	1	1	KEEP	GALGAL_R09040
GALGAL_R09041	LAG3_HUMAN	-879.055	-869.785	18.54	18.54	9.42e-05	0.001903	1	1	KEEP	GALGAL_R09041
GALGAL_R09104	TACT_HUMAN	-923.552	-904.066	38.9712	38.9712	3.45e-09	2.26e-07	1	1	KEEP	GALGAL_R09104
GALGAL_R09446	FXDC2_HUMAN	-1742.39	-1731.23	22.3241	22.3241	1.42e-05	0.00038	1	1	KEEP	GALGAL_R09446
GALGAL_R10178	FA7_HUMAN	-2181.28	-2170.36	21.8471	21.8471	1.8e-05	0.000473	1	1	KEEP	GALGAL_R10178
GALGAL_R10507	IFNG_CHICK	-887.562	-878.971	17.1819	17.1819	0.000186	0.003356	1	1	KEEP	GALGAL_R10507
GALGAL_R10683	CO4_RAT	-9094.12	-9082.3	23.6349	23.6349	7.37e-06	0.000213	1	1	KEEP	GALGAL_R10683
GALGAL_R11083	ZP4_PIG	-3282.51	-3273.9	17.2169	17.2169	0.000183	0.003304	1	1	KEEP	GALGAL_R11083
GALGAL_R11385	CML1_BOVIN	-2098.88	-2065.28	67.188	67.188	2.57e-15	3.86e-13	1	1	KEEP	GALGAL_R11385
GALGAL_R11530	CD3D_PIG	-1261.92	-1208.22	107.4	107.4	4.77e-24	1.98e-21	1	1	KEEP	GALGAL_R11530
GALGAL_R12274	SPB10_CHICK	-2527.5	-2483.49	88.0353	88.0353	7.64e-20	2.02e-17	1	1	KEEP	GALGAL_R12274
GALGAL_R12478	CAD17_HUMAN	-4301.09	-4282.69	36.8068	36.8068	1.02e-08	5.91e-07	1	1	KEEP	GALGAL_R12478
GALGAL_R12525	LY6E_CHICK	-537.278	-529.444	15.6675	15.6675	0.000396	0.006388	1	1	KEEP	GALGAL_R12525
GALGAL_R13865	CATS_SAIBB	-1975.55	-1963.71	23.6747	23.6747	7.23e-06	0.00021	1	1	KEEP	GALGAL_R13865
GALGAL_R14254	CD81_CHLAE	-1205.18	-1193.33	23.6923	23.6923	7.17e-06	0.000209	1	1	KEEP	GALGAL_R14254
GALGAL_R14644	TRFE_CHICK	-3712.84	-3704.86	15.9595	15.9595	0.000342	0.005655	1	1	KEEP	GALGAL_R14644
GALGAL_R14677	SUCR1_RAT	-1834.24	-1821.01	26.4483	26.4483	1.81e-06	6.07e-05	1	1	KEEP	GALGAL_R14677
GALGAL_R14919	RN5A_HUMAN	-3978.01	-3952.08	51.872	51.872	5.45e-12	5.45e-10	1	1	KEEP	GALGAL_R14919
GALGAL_R15280	C4BPA_HUMAN	-2518.09	-2501.16	33.8528	33.8528	4.46e-08	2.17e-06	1	1	KEEP	GALGAL_R15280
GALGAL_R15837	AGRF5_HUMAN	-8995.94	-8837.33	317.224	317.224	1.31e-69	5.68e-66	1	1	KEEP	GALGAL_R15837
GALGAL_R16286	PAR14_HUMAN	-9641.13	-9625.56	31.1221	31.1221	1.75e-07	7.56e-06	1	1	KEEP	GALGAL_R16286
GALGAL_R16287	DTX3L_HUMAN	-4726.46	-4678.48	95.9549	95.9549	1.46e-21	4.38e-19	1	1	KEEP	GALGAL_R16287
GALGAL_R16478	NMI_MOUSE	-523.176	-514.499	17.354	17.354	0.00017	0.003111	1	1	KEEP	GALGAL_R16478
GALGAL_R17471	PIGR_BOVIN	-2825.21	-2816.23	17.9652	17.9652	0.000126	0.002419	1	1	KEEP	GALGAL_R17471

[truncated: 3 more sheets: CYP2J19 mutations, Gene related to taste and visio, Moult]
