# Supplementary material for: Genomic insights into the secondary aquatic transition of penguins
Source: Nat Commun. 2022 Jul 19;13:3912. doi: 10.1038/s41467-022-31508-9 (PMC9296559; doi:10.1038/s41467-022-31508-9)
Supplement: Supplementary file 8 — Supplementary Data 5 [file 41467_2022_31508_MOESM8_ESM.zip]

Archive with 11 entries (10 files):
- Supplementary Data 5. Phylogenomic dataset/
- __MACOSX/._Supplementary Data 5. Phylogenomic dataset
- Supplementary Data 5. Phylogenomic dataset/Supplementary Data 5.3 Dating analyses.zip
- __MACOSX/Supplementary Data 5. Phylogenomic dataset/._Supplementary Data 5.3 Dating analyses.zip
- Supplementary Data 5. Phylogenomic dataset/.DS_Store
- __MACOSX/Supplementary Data 5. Phylogenomic dataset/._.DS_Store
- Supplementary Data 5. Phylogenomic dataset/Supplementary Data 5.4 Randomly_selected_trees_for_densitree.nwk
- Supplementary Data 5. Phylogenomic dataset/Supplementary Data 5.2 Phylogenomic trees.nex
- __MACOSX/Supplementary Data 5. Phylogenomic dataset/._Supplementary Data 5.2 Phylogenomic trees.nex
- Supplementary Data 5. Phylogenomic dataset/Supplementary Data 5.1 Morphological dataset.nex
- __MACOSX/Supplementary Data 5. Phylogenomic dataset/._Supplementary Data 5.1 Morphological dataset.nex
