# Supplementary material for: Genomic insights into the secondary aquatic transition of penguins
Source: Nat Commun. 2022 Jul 19;13:3912. doi: 10.1038/s41467-022-31508-9 (PMC9296559; doi:10.1038/s41467-022-31508-9)
Supplement: Supplementary file 8 — Supplementary Data 5 [file 41467_2022_31508_MOESM8_ESM.zip › Supplementary Data 5. Phylogenomic dataset/Supplementary Data 5.4 Randomly_selected_trees_for_densitree.nwk]

((Aptenodytes_forsteri	Aptenodytes_patagonicus)	((Pygoscelis_adeliae	((Pygoscelis_papua_Kerguelen	((Pygoscelis_papu_West_Antarctic_Peninsula	Pygoscelis_papua_Falklands_Malvinas)	Pygoscelis_papua_South_Georgia))	Pygoscelis_antarcticus))	(((Megadyptes_antipodes_antipodes	(Megadyptes_antipodes_waitaha	Megadyptes_antipodes_richdalei))	((Eudyptes_chrysolophus_schlegeli	Eudyptes_chrysolophus_chrysolophus)	(((Eudyptes_chrysocome	Eudyptes_filholi)	Eudyptes_moseleyi)	((Eudyptes_warhami	(Eudyptes_pachyrhynchus	Eudyptes_robustus))	Eudyptes_sclateri))))	(((Eudyptula_minor_Banks_Peninsula	Eudyptula_minor_minor)	Eudyptula_novaehollandiae)	((Spheniscus_mendiculus	Spheniscus_humboldti)	(Spheniscus_magellanicus	Spheniscus_demersus))))));
((Aptenodytes_patagonicus	Aptenodytes_forsteri)	((((Eudyptula_minor_minor	(Eudyptula_minor_Banks_Peninsula	Eudyptula_novaehollandiae))	((Spheniscus_humboldti	Spheniscus_mendiculus)	(Spheniscus_demersus	Spheniscus_magellanicus)))	((Eudyptes_warhami	(Megadyptes_antipodes_antipodes	(Megadyptes_antipodes_waitaha	Megadyptes_antipodes_richdalei)))	((Eudyptes_chrysolophus_schlegeli	Eudyptes_chrysolophus_chrysolophus)	((Eudyptes_sclateri	(Eudyptes_pachyrhynchus	Eudyptes_robustus))	(Eudyptes_moseleyi	(Eudyptes_chrysocome	Eudyptes_filholi))))))	(Pygoscelis_adeliae	(Pygoscelis_antarcticus	((Pygoscelis_papu_West_Antarctic_Peninsula	Pygoscelis_papua_South_Georgia)	(Pygoscelis_papua_Falklands_Malvinas	Pygoscelis_papua_Kerguelen))))));
((Aptenodytes_forsteri	Aptenodytes_patagonicus)	(((((Megadyptes_antipodes_waitaha	Megadyptes_antipodes_antipodes)	Megadyptes_antipodes_richdalei)	((Eudyptes_chrysolophus_schlegeli	Eudyptes_chrysolophus_chrysolophus)	(((Eudyptes_filholi	Eudyptes_chrysocome)	Eudyptes_moseleyi)	((Eudyptes_pachyrhynchus	Eudyptes_robustus)	(Eudyptes_warhami	Eudyptes_sclateri)))))	(((Eudyptula_minor_minor	Eudyptula_minor_Banks_Peninsula)	Eudyptula_novaehollandiae)	((Spheniscus_magellanicus	Spheniscus_demersus)	(Spheniscus_humboldti	Spheniscus_mendiculus))))	((Pygoscelis_antarcticus	(Pygoscelis_papua_Falklands_Malvinas	(Pygoscelis_papua_South_Georgia	(Pygoscelis_papu_West_Antarctic_Peninsula	Pygoscelis_papua_Kerguelen))))	Pygoscelis_adeliae)));
(((Pygoscelis_adeliae	((Pygoscelis_papua_Kerguelen	((Pygoscelis_papua_South_Georgia	Pygoscelis_papua_Falklands_Malvinas)	Pygoscelis_papu_West_Antarctic_Peninsula))	Pygoscelis_antarcticus))	((((Eudyptes_chrysolophus_schlegeli	Eudyptes_chrysolophus_chrysolophus)	((Eudyptes_moseleyi	(Eudyptes_chrysocome	Eudyptes_filholi))	(Eudyptes_warhami	(Eudyptes_sclateri	(Eudyptes_robustus	Eudyptes_pachyrhynchus)))))	(Megadyptes_antipodes_antipodes	(Megadyptes_antipodes_richdalei	Megadyptes_antipodes_waitaha)))	(((Spheniscus_mendiculus	Spheniscus_humboldti)	(Spheniscus_magellanicus	Spheniscus_demersus))	(Eudyptula_novaehollandiae	(Eudyptula_minor_Banks_Peninsula	Eudyptula_minor_minor)))))	(Aptenodytes_forsteri	Aptenodytes_patagonicus));
(((((Eudyptula_novaehollandiae	(Eudyptula_minor_minor	Eudyptula_minor_Banks_Peninsula))	((Spheniscus_humboldti	Spheniscus_mendiculus)	(Spheniscus_demersus	Spheniscus_magellanicus)))	((Megadyptes_antipodes_antipodes	(Megadyptes_antipodes_waitaha	Megadyptes_antipodes_richdalei))	((Eudyptes_chrysolophus_schlegeli	Eudyptes_chrysolophus_chrysolophus)	(((Eudyptes_warhami	Eudyptes_sclateri)	(Eudyptes_pachyrhynchus	Eudyptes_robustus))	((Eudyptes_chrysocome	Eudyptes_filholi)	Eudyptes_moseleyi)))))	(Pygoscelis_adeliae	(Pygoscelis_antarcticus	(Pygoscelis_papua_Kerguelen	(Pygoscelis_papua_Falklands_Malvinas	(Pygoscelis_papu_West_Antarctic_Peninsula	Pygoscelis_papua_South_Georgia))))))	(Aptenodytes_forsteri	Aptenodytes_patagonicus));
(((((Eudyptula_novaehollandiae	(Eudyptula_minor_Banks_Peninsula	Eudyptula_minor_minor))	((Spheniscus_humboldti	Spheniscus_mendiculus)	(Spheniscus_demersus	Spheniscus_magellanicus)))	(((Megadyptes_antipodes_waitaha	Megadyptes_antipodes_antipodes)	Megadyptes_antipodes_richdalei)	((Eudyptes_chrysolophus_chrysolophus	Eudyptes_chrysolophus_schlegeli)	((Eudyptes_warhami	((Eudyptes_pachyrhynchus	Eudyptes_robustus)	Eudyptes_sclateri))	(Eudyptes_moseleyi	(Eudyptes_filholi	Eudyptes_chrysocome))))))	(Pygoscelis_adeliae	(Pygoscelis_antarcticus	(Pygoscelis_papua_Kerguelen	(Pygoscelis_papua_Falklands_Malvinas	(Pygoscelis_papu_West_Antarctic_Peninsula	Pygoscelis_papua_South_Georgia))))))	(Aptenodytes_forsteri	Aptenodytes_patagonicus));
(((((Eudyptula_novaehollandiae	(Eudyptula_minor_Banks_Peninsula	Eudyptula_minor_minor))	((Spheniscus_humboldti	Spheniscus_mendiculus)	(Spheniscus_demersus	Spheniscus_magellanicus)))	(((Megadyptes_antipodes_antipodes	Megadyptes_antipodes_richdalei)	Megadyptes_antipodes_waitaha)	((Eudyptes_chrysolophus_schlegeli	Eudyptes_chrysolophus_chrysolophus)	((Eudyptes_sclateri	(Eudyptes_warhami	(Eudyptes_pachyrhynchus	Eudyptes_robustus)))	(Eudyptes_moseleyi	(Eudyptes_chrysocome	Eudyptes_filholi))))))	(Pygoscelis_adeliae	(Pygoscelis_antarcticus	(Pygoscelis_papua_Kerguelen	(Pygoscelis_papu_West_Antarctic_Peninsula	(Pygoscelis_papua_Falklands_Malvinas	Pygoscelis_papua_South_Georgia))))))	(Aptenodytes_forsteri	Aptenodytes_patagonicus));
(((Pygoscelis_adeliae	((Pygoscelis_papua_Kerguelen	(Pygoscelis_papua_South_Georgia	(Pygoscelis_papu_West_Antarctic_Peninsula	Pygoscelis_papua_Falklands_Malvinas)))	Pygoscelis_antarcticus))	((((Spheniscus_mendiculus	Spheniscus_humboldti)	(Spheniscus_magellanicus	Spheniscus_demersus))	(Eudyptula_novaehollandiae	(Eudyptula_minor_minor	Eudyptula_minor_Banks_Peninsula)))	(((Eudyptes_chrysolophus_chrysolophus	Eudyptes_chrysolophus_schlegeli)	((Eudyptes_moseleyi	(Eudyptes_chrysocome	Eudyptes_filholi))	((Eudyptes_warhami	Eudyptes_sclateri)	(Eudyptes_pachyrhynchus	Eudyptes_robustus))))	(Megadyptes_antipodes_richdalei	(Megadyptes_antipodes_waitaha	Megadyptes_antipodes_antipodes)))))	(Aptenodytes_forsteri	Aptenodytes_patagonicus));
((Aptenodytes_forsteri	Aptenodytes_patagonicus)	((Pygoscelis_adeliae	(Pygoscelis_antarcticus	((Pygoscelis_papua_South_Georgia	Pygoscelis_papu_West_Antarctic_Peninsula)	(Pygoscelis_papua_Falklands_Malvinas	Pygoscelis_papua_Kerguelen))))	(((Eudyptes_warhami	(Megadyptes_antipodes_waitaha	(Megadyptes_antipodes_antipodes	Megadyptes_antipodes_richdalei)))	((Eudyptes_chrysolophus_schlegeli	Eudyptes_chrysolophus_chrysolophus)	((Eudyptes_moseleyi	(Eudyptes_filholi	Eudyptes_chrysocome))	((Eudyptes_pachyrhynchus	Eudyptes_robustus)	Eudyptes_sclateri))))	((Eudyptula_novaehollandiae	(Eudyptula_minor_minor	Eudyptula_minor_Banks_Peninsula))	((Spheniscus_humboldti	Spheniscus_mendiculus)	(Spheniscus_magellanicus	Spheniscus_demersus))))));
((Aptenodytes_forsteri	Aptenodytes_patagonicus)	((Pygoscelis_adeliae	(Pygoscelis_antarcticus	((Pygoscelis_papua_South_Georgia	Pygoscelis_papu_West_Antarctic_Peninsula)	(Pygoscelis_papua_Kerguelen	Pygoscelis_papua_Falklands_Malvinas))))	(((Megadyptes_antipodes_antipodes	(Megadyptes_antipodes_waitaha	Megadyptes_antipodes_richdalei))	((Eudyptes_chrysolophus_schlegeli	Eudyptes_chrysolophus_chrysolophus)	((Eudyptes_sclateri	((Eudyptes_pachyrhynchus	Eudyptes_robustus)	((Eudyptes_filholi	Eudyptes_chrysocome)	Eudyptes_moseleyi)))	Eudyptes_warhami)))	((Eudyptula_novaehollandiae	(Eudyptula_minor_minor	Eudyptula_minor_Banks_Peninsula))	((Spheniscus_demersus	Spheniscus_magellanicus)	(Spheniscus_mendiculus	Spheniscus_humboldti))))));
(((((Pygoscelis_papua_Kerguelen	((Pygoscelis_papu_West_Antarctic_Peninsula	Pygoscelis_papua_South_Georgia)	Pygoscelis_papua_Falklands_Malvinas))	Pygoscelis_antarcticus)	Pygoscelis_adeliae)	(((Megadyptes_antipodes_waitaha	(Megadyptes_antipodes_antipodes	Megadyptes_antipodes_richdalei))	((Eudyptes_chrysolophus_schlegeli	Eudyptes_chrysolophus_chrysolophus)	(((Eudyptes_robustus	Eudyptes_pachyrhynchus)	(Eudyptes_moseleyi	(Eudyptes_filholi	Eudyptes_chrysocome)))	(Eudyptes_sclateri	Eudyptes_warhami))))	((Eudyptula_novaehollandiae	(Eudyptula_minor_minor	Eudyptula_minor_Banks_Peninsula))	((Spheniscus_mendiculus	Spheniscus_humboldti)	(Spheniscus_magellanicus	Spheniscus_demersus)))))	(Aptenodytes_patagonicus	Aptenodytes_forsteri));
((Aptenodytes_forsteri	Aptenodytes_patagonicus)	((Pygoscelis_adeliae	(Pygoscelis_antarcticus	(Pygoscelis_papua_Kerguelen	(Pygoscelis_papua_Falklands_Malvinas	(Pygoscelis_papua_South_Georgia	Pygoscelis_papu_West_Antarctic_Peninsula)))))	((((Spheniscus_magellanicus	Spheniscus_demersus)	(Spheniscus_mendiculus	Spheniscus_humboldti))	(Eudyptula_novaehollandiae	(Eudyptula_minor_minor	Eudyptula_minor_Banks_Peninsula)))	((Megadyptes_antipodes_antipodes	(Megadyptes_antipodes_richdalei	Megadyptes_antipodes_waitaha))	((Eudyptes_chrysolophus_schlegeli	Eudyptes_chrysolophus_chrysolophus)	((Eudyptes_moseleyi	(Eudyptes_chrysocome	Eudyptes_filholi))	((Eudyptes_pachyrhynchus	Eudyptes_robustus)	(Eudyptes_sclateri	Eudyptes_warhami))))))));
((((((Spheniscus_demersus	Spheniscus_magellanicus)	(Spheniscus_mendiculus	Spheniscus_humboldti))	(Eudyptula_novaehollandiae	(Eudyptula_minor_minor	Eudyptula_minor_Banks_Peninsula)))	(((Megadyptes_antipodes_richdalei	Megadyptes_antipodes_waitaha)	Megadyptes_antipodes_antipodes)	(((Eudyptes_warhami	((Eudyptes_pachyrhynchus	Eudyptes_robustus)	Eudyptes_sclateri))	(Eudyptes_chrysocome	(Eudyptes_moseleyi	Eudyptes_filholi)))	(Eudyptes_chrysolophus_chrysolophus	Eudyptes_chrysolophus_schlegeli))))	(Pygoscelis_adeliae	(Pygoscelis_antarcticus	((Pygoscelis_papua_South_Georgia	(Pygoscelis_papu_West_Antarctic_Peninsula	Pygoscelis_papua_Falklands_Malvinas))	Pygoscelis_papua_Kerguelen))))	(Aptenodytes_forsteri	Aptenodytes_patagonicus));
((Aptenodytes_forsteri	Aptenodytes_patagonicus)	((Pygoscelis_adeliae	(((Pygoscelis_papu_West_Antarctic_Peninsula	Pygoscelis_papua_South_Georgia)	(Pygoscelis_papua_Kerguelen	Pygoscelis_papua_Falklands_Malvinas))	Pygoscelis_antarcticus))	(((Megadyptes_antipodes_richdalei	(Megadyptes_antipodes_waitaha	Megadyptes_antipodes_antipodes))	((Eudyptes_chrysolophus_schlegeli	Eudyptes_chrysolophus_chrysolophus)	((Eudyptes_moseleyi	(Eudyptes_chrysocome	Eudyptes_filholi))	(Eudyptes_warhami	((Eudyptes_pachyrhynchus	Eudyptes_robustus)	Eudyptes_sclateri)))))	((Eudyptula_novaehollandiae	(Eudyptula_minor_minor	Eudyptula_minor_Banks_Peninsula))	((Spheniscus_mendiculus	Spheniscus_humboldti)	(Spheniscus_demersus	Spheniscus_magellanicus))))));
((Aptenodytes_forsteri	Aptenodytes_patagonicus)	((((Pygoscelis_papua_Kerguelen	((Pygoscelis_papua_South_Georgia	Pygoscelis_papua_Falklands_Malvinas)	Pygoscelis_papu_West_Antarctic_Peninsula))	Pygoscelis_antarcticus)	Pygoscelis_adeliae)	((((Spheniscus_humboldti	Spheniscus_mendiculus)	(Spheniscus_demersus	Spheniscus_magellanicus))	((Eudyptula_minor_Banks_Peninsula	Eudyptula_minor_minor)	Eudyptula_novaehollandiae))	(((Eudyptes_chrysolophus_schlegeli	Eudyptes_chrysolophus_chrysolophus)	((Eudyptes_moseleyi	(Eudyptes_chrysocome	Eudyptes_filholi))	(Eudyptes_sclateri	(Eudyptes_pachyrhynchus	Eudyptes_robustus))))	((Megadyptes_antipodes_richdalei	(Megadyptes_antipodes_waitaha	Megadyptes_antipodes_antipodes))	Eudyptes_warhami)))));
((((((Eudyptes_chrysolophus_chrysolophus	Eudyptes_chrysolophus_schlegeli)	((Eudyptes_chrysocome	(Eudyptes_filholi	Eudyptes_moseleyi))	((Eudyptes_sclateri	(Eudyptes_robustus	Eudyptes_pachyrhynchus))	Eudyptes_warhami)))	((Megadyptes_antipodes_antipodes	Megadyptes_antipodes_waitaha)	Megadyptes_antipodes_richdalei))	((Eudyptula_novaehollandiae	(Eudyptula_minor_Banks_Peninsula	Eudyptula_minor_minor))	((Spheniscus_demersus	Spheniscus_magellanicus)	(Spheniscus_humboldti	Spheniscus_mendiculus))))	(Pygoscelis_adeliae	((((Pygoscelis_papua_South_Georgia	Pygoscelis_papu_West_Antarctic_Peninsula)	Pygoscelis_papua_Falklands_Malvinas)	Pygoscelis_papua_Kerguelen)	Pygoscelis_antarcticus)))	(Aptenodytes_forsteri	Aptenodytes_patagonicus));
(((((Megadyptes_antipodes_richdalei	(Megadyptes_antipodes_waitaha	Megadyptes_antipodes_antipodes))	((Eudyptes_chrysolophus_schlegeli	Eudyptes_chrysolophus_chrysolophus)	(((Eudyptes_filholi	Eudyptes_chrysocome)	Eudyptes_moseleyi)	((Eudyptes_warhami	(Eudyptes_pachyrhynchus	Eudyptes_robustus))	Eudyptes_sclateri))))	(((Spheniscus_demersus	Spheniscus_magellanicus)	(Spheniscus_humboldti	Spheniscus_mendiculus))	(Eudyptula_novaehollandiae	(Eudyptula_minor_Banks_Peninsula	Eudyptula_minor_minor))))	((Pygoscelis_antarcticus	(Pygoscelis_papua_Kerguelen	(Pygoscelis_papua_Falklands_Malvinas	(Pygoscelis_papu_West_Antarctic_Peninsula	Pygoscelis_papua_South_Georgia))))	Pygoscelis_adeliae))	(Aptenodytes_forsteri	Aptenodytes_patagonicus));
(((Pygoscelis_adeliae	(Pygoscelis_antarcticus	(Pygoscelis_papu_West_Antarctic_Peninsula	(Pygoscelis_papua_Falklands_Malvinas	(Pygoscelis_papua_Kerguelen	Pygoscelis_papua_South_Georgia)))))	((((Megadyptes_antipodes_richdalei	Megadyptes_antipodes_waitaha)	Megadyptes_antipodes_antipodes)	((Eudyptes_chrysolophus_schlegeli	Eudyptes_chrysolophus_chrysolophus)	(((Eudyptes_pachyrhynchus	Eudyptes_robustus)	(Eudyptes_warhami	Eudyptes_sclateri))	((Eudyptes_chrysocome	Eudyptes_filholi)	Eudyptes_moseleyi))))	(((Eudyptula_minor_minor	Eudyptula_minor_Banks_Peninsula)	Eudyptula_novaehollandiae)	((Spheniscus_humboldti	Spheniscus_mendiculus)	(Spheniscus_magellanicus	Spheniscus_demersus)))))	(Aptenodytes_forsteri	Aptenodytes_patagonicus));
((Aptenodytes_forsteri	Aptenodytes_patagonicus)	((Pygoscelis_adeliae	((Pygoscelis_papua_Kerguelen	((Pygoscelis_papua_South_Georgia	Pygoscelis_papu_West_Antarctic_Peninsula)	Pygoscelis_papua_Falklands_Malvinas))	Pygoscelis_antarcticus))	(((Megadyptes_antipodes_richdalei	(Megadyptes_antipodes_waitaha	Megadyptes_antipodes_antipodes))	((Eudyptes_chrysolophus_schlegeli	Eudyptes_chrysolophus_chrysolophus)	((Eudyptes_warhami	((Eudyptes_pachyrhynchus	Eudyptes_robustus)	Eudyptes_sclateri))	(Eudyptes_moseleyi	(Eudyptes_filholi	Eudyptes_chrysocome)))))	((Eudyptula_novaehollandiae	(Eudyptula_minor_Banks_Peninsula	Eudyptula_minor_minor))	((Spheniscus_demersus	Spheniscus_magellanicus)	(Spheniscus_mendiculus	Spheniscus_humboldti))))));
((((((Spheniscus_humboldti	Spheniscus_mendiculus)	(Spheniscus_magellanicus	Spheniscus_demersus))	(Eudyptula_novaehollandiae	(Eudyptula_minor_minor	Eudyptula_minor_Banks_Peninsula)))	(((Megadyptes_antipodes_waitaha	Megadyptes_antipodes_antipodes)	Megadyptes_antipodes_richdalei)	((Eudyptes_chrysolophus_schlegeli	Eudyptes_chrysolophus_chrysolophus)	(((Eudyptes_chrysocome	Eudyptes_filholi)	Eudyptes_moseleyi)	(Eudyptes_warhami	((Eudyptes_pachyrhynchus	Eudyptes_robustus)	Eudyptes_sclateri))))))	(Pygoscelis_adeliae	(Pygoscelis_antarcticus	((Pygoscelis_papua_Falklands_Malvinas	Pygoscelis_papu_West_Antarctic_Peninsula)	(Pygoscelis_papua_Kerguelen	Pygoscelis_papua_South_Georgia)))))	(Aptenodytes_forsteri	Aptenodytes_patagonicus));
(((((Eudyptula_novaehollandiae	(Eudyptula_minor_minor	Eudyptula_minor_Banks_Peninsula))	((Spheniscus_mendiculus	Spheniscus_humboldti)	(Spheniscus_demersus	Spheniscus_magellanicus)))	((Megadyptes_antipodes_waitaha	(Megadyptes_antipodes_antipodes	Megadyptes_antipodes_richdalei))	((Eudyptes_chrysolophus_schlegeli	Eudyptes_chrysolophus_chrysolophus)	((Eudyptes_moseleyi	(Eudyptes_filholi	Eudyptes_chrysocome))	(Eudyptes_warhami	(Eudyptes_sclateri	(Eudyptes_pachyrhynchus	Eudyptes_robustus)))))))	(Pygoscelis_adeliae	(Pygoscelis_antarcticus	(Pygoscelis_papua_Kerguelen	(Pygoscelis_papua_Falklands_Malvinas	(Pygoscelis_papua_South_Georgia	Pygoscelis_papu_West_Antarctic_Peninsula))))))	(Aptenodytes_forsteri	Aptenodytes_patagonicus));
(((Pygoscelis_adeliae	(Pygoscelis_antarcticus	(Pygoscelis_papua_Kerguelen	((Pygoscelis_papua_South_Georgia	Pygoscelis_papu_West_Antarctic_Peninsula)	Pygoscelis_papua_Falklands_Malvinas))))	(((Megadyptes_antipodes_richdalei	(Megadyptes_antipodes_waitaha	Megadyptes_antipodes_antipodes))	(((Eudyptes_pachyrhynchus	Eudyptes_robustus)	(Eudyptes_warhami	Eudyptes_sclateri))	((Eudyptes_moseleyi	(Eudyptes_chrysocome	Eudyptes_filholi))	(Eudyptes_chrysolophus_schlegeli	Eudyptes_chrysolophus_chrysolophus))))	((Eudyptula_novaehollandiae	(Eudyptula_minor_Banks_Peninsula	Eudyptula_minor_minor))	((Spheniscus_humboldti	Spheniscus_mendiculus)	(Spheniscus_demersus	Spheniscus_magellanicus)))))	(Aptenodytes_forsteri	Aptenodytes_patagonicus));
((Aptenodytes_forsteri	Aptenodytes_patagonicus)	((((((Eudyptes_sclateri	(Eudyptes_pachyrhynchus	Eudyptes_robustus))	(Eudyptes_moseleyi	(Eudyptes_filholi	Eudyptes_chrysocome)))	(Eudyptes_chrysolophus_schlegeli	Eudyptes_chrysolophus_chrysolophus))	(Eudyptes_warhami	(Megadyptes_antipodes_richdalei	(Megadyptes_antipodes_waitaha	Megadyptes_antipodes_antipodes))))	(((Spheniscus_mendiculus	Spheniscus_humboldti)	(Spheniscus_magellanicus	Spheniscus_demersus))	(Eudyptula_novaehollandiae	(Eudyptula_minor_minor	Eudyptula_minor_Banks_Peninsula))))	(Pygoscelis_adeliae	(((Pygoscelis_papu_West_Antarctic_Peninsula	(Pygoscelis_papua_South_Georgia	Pygoscelis_papua_Falklands_Malvinas))	Pygoscelis_papua_Kerguelen)	Pygoscelis_antarcticus))));
((((((Pygoscelis_papua_Kerguelen	Pygoscelis_papu_West_Antarctic_Peninsula)	(Pygoscelis_papua_Falklands_Malvinas	Pygoscelis_papua_South_Georgia))	Pygoscelis_antarcticus)	Pygoscelis_adeliae)	(((Eudyptes_warhami	(Megadyptes_antipodes_richdalei	(Megadyptes_antipodes_antipodes	Megadyptes_antipodes_waitaha)))	((Eudyptes_chrysolophus_schlegeli	Eudyptes_chrysolophus_chrysolophus)	((Eudyptes_sclateri	(Eudyptes_pachyrhynchus	Eudyptes_robustus))	(Eudyptes_moseleyi	(Eudyptes_chrysocome	Eudyptes_filholi)))))	((Eudyptula_novaehollandiae	(Eudyptula_minor_minor	Eudyptula_minor_Banks_Peninsula))	((Spheniscus_mendiculus	Spheniscus_humboldti)	(Spheniscus_demersus	Spheniscus_magellanicus)))))	(Aptenodytes_forsteri	Aptenodytes_patagonicus));
(((((Eudyptula_novaehollandiae	(Eudyptula_minor_minor	Eudyptula_minor_Banks_Peninsula))	((Spheniscus_magellanicus	Spheniscus_demersus)	(Spheniscus_mendiculus	Spheniscus_humboldti)))	(((Megadyptes_antipodes_antipodes	Megadyptes_antipodes_richdalei)	Megadyptes_antipodes_waitaha)	((Eudyptes_chrysolophus_chrysolophus	Eudyptes_chrysolophus_schlegeli)	(((Eudyptes_filholi	Eudyptes_chrysocome)	Eudyptes_moseleyi)	((Eudyptes_pachyrhynchus	Eudyptes_robustus)	(Eudyptes_warhami	Eudyptes_sclateri))))))	(Pygoscelis_adeliae	(((Pygoscelis_papua_Falklands_Malvinas	Pygoscelis_papua_South_Georgia)	(Pygoscelis_papu_West_Antarctic_Peninsula	Pygoscelis_papua_Kerguelen))	Pygoscelis_antarcticus)))	(Aptenodytes_forsteri	Aptenodytes_patagonicus));
(((((Eudyptula_novaehollandiae	(Eudyptula_minor_minor	Eudyptula_minor_Banks_Peninsula))	((Spheniscus_demersus	Spheniscus_magellanicus)	(Spheniscus_humboldti	Spheniscus_mendiculus)))	(((Megadyptes_antipodes_waitaha	Megadyptes_antipodes_antipodes)	Megadyptes_antipodes_richdalei)	((Eudyptes_chrysolophus_chrysolophus	Eudyptes_chrysolophus_schlegeli)	(((Eudyptes_pachyrhynchus	Eudyptes_robustus)	(Eudyptes_warhami	Eudyptes_sclateri))	((Eudyptes_chrysocome	Eudyptes_filholi)	Eudyptes_moseleyi)))))	(Pygoscelis_adeliae	(Pygoscelis_antarcticus	(Pygoscelis_papua_Kerguelen	(Pygoscelis_papu_West_Antarctic_Peninsula	(Pygoscelis_papua_South_Georgia	Pygoscelis_papua_Falklands_Malvinas))))))	(Aptenodytes_forsteri	Aptenodytes_patagonicus));
((Aptenodytes_forsteri	Aptenodytes_patagonicus)	((((Eudyptula_novaehollandiae	(Eudyptula_minor_Banks_Peninsula	Eudyptula_minor_minor))	((Spheniscus_mendiculus	Spheniscus_humboldti)	(Spheniscus_magellanicus	Spheniscus_demersus)))	(((Megadyptes_antipodes_waitaha	Megadyptes_antipodes_antipodes)	Megadyptes_antipodes_richdalei)	(((Eudyptes_moseleyi	(Eudyptes_chrysocome	Eudyptes_filholi))	(Eudyptes_sclateri	(Eudyptes_warhami	(Eudyptes_pachyrhynchus	Eudyptes_robustus))))	(Eudyptes_chrysolophus_schlegeli	Eudyptes_chrysolophus_chrysolophus))))	(Pygoscelis_adeliae	((Pygoscelis_papua_Kerguelen	(Pygoscelis_papua_Falklands_Malvinas	(Pygoscelis_papua_South_Georgia	Pygoscelis_papu_West_Antarctic_Peninsula)))	Pygoscelis_antarcticus))));
(((((Pygoscelis_papua_Kerguelen	(Pygoscelis_papua_Falklands_Malvinas	(Pygoscelis_papua_South_Georgia	Pygoscelis_papu_West_Antarctic_Peninsula)))	Pygoscelis_antarcticus)	Pygoscelis_adeliae)	((((Eudyptula_minor_minor	Eudyptula_minor_Banks_Peninsula)	Eudyptula_novaehollandiae)	((Spheniscus_demersus	Spheniscus_magellanicus)	(Spheniscus_humboldti	Spheniscus_mendiculus)))	(((Eudyptes_chrysolophus_schlegeli	Eudyptes_chrysolophus_chrysolophus)	((Eudyptes_warhami	(Eudyptes_sclateri	(Eudyptes_pachyrhynchus	Eudyptes_robustus)))	(Eudyptes_moseleyi	(Eudyptes_filholi	Eudyptes_chrysocome))))	(Megadyptes_antipodes_richdalei	(Megadyptes_antipodes_waitaha	Megadyptes_antipodes_antipodes)))))	(Aptenodytes_forsteri	Aptenodytes_patagonicus));
((((((Spheniscus_demersus	Spheniscus_magellanicus)	(Spheniscus_humboldti	Spheniscus_mendiculus))	((Eudyptula_minor_minor	Eudyptula_novaehollandiae)	Eudyptula_minor_Banks_Peninsula))	(((Eudyptes_chrysolophus_schlegeli	Eudyptes_chrysolophus_chrysolophus)	(((Eudyptes_moseleyi	(Eudyptes_chrysocome	Eudyptes_filholi))	((Eudyptes_robustus	Eudyptes_pachyrhynchus)	Eudyptes_sclateri))	Eudyptes_warhami))	(Megadyptes_antipodes_waitaha	(Megadyptes_antipodes_richdalei	Megadyptes_antipodes_antipodes))))	(Pygoscelis_adeliae	(Pygoscelis_antarcticus	((Pygoscelis_papua_Falklands_Malvinas	Pygoscelis_papua_Kerguelen)	(Pygoscelis_papua_South_Georgia	Pygoscelis_papu_West_Antarctic_Peninsula)))))	(Aptenodytes_forsteri	Aptenodytes_patagonicus));
(((((Eudyptula_minor_Banks_Peninsula	(Eudyptula_novaehollandiae	Eudyptula_minor_minor))	((Spheniscus_humboldti	Spheniscus_mendiculus)	(Spheniscus_magellanicus	Spheniscus_demersus)))	((Megadyptes_antipodes_antipodes	(Megadyptes_antipodes_richdalei	Megadyptes_antipodes_waitaha))	((Eudyptes_chrysolophus_schlegeli	Eudyptes_chrysolophus_chrysolophus)	(((Eudyptes_moseleyi	(Eudyptes_chrysocome	Eudyptes_filholi))	((Eudyptes_pachyrhynchus	Eudyptes_robustus)	Eudyptes_sclateri))	Eudyptes_warhami))))	(Pygoscelis_adeliae	(Pygoscelis_antarcticus	(Pygoscelis_papua_Kerguelen	((Pygoscelis_papua_Falklands_Malvinas	Pygoscelis_papua_South_Georgia)	Pygoscelis_papu_West_Antarctic_Peninsula)))))	(Aptenodytes_forsteri	Aptenodytes_patagonicus));
(((((Megadyptes_antipodes_richdalei	(Megadyptes_antipodes_antipodes	Megadyptes_antipodes_waitaha))	((Eudyptes_chrysolophus_schlegeli	Eudyptes_chrysolophus_chrysolophus)	((Eudyptes_moseleyi	(Eudyptes_filholi	Eudyptes_chrysocome))	(Eudyptes_warhami	(Eudyptes_sclateri	(Eudyptes_pachyrhynchus	Eudyptes_robustus))))))	(((Spheniscus_humboldti	Spheniscus_mendiculus)	(Spheniscus_demersus	Spheniscus_magellanicus))	(Eudyptula_minor_Banks_Peninsula	(Eudyptula_minor_minor	Eudyptula_novaehollandiae))))	(Pygoscelis_adeliae	((Pygoscelis_papua_Kerguelen	((Pygoscelis_papua_South_Georgia	Pygoscelis_papu_West_Antarctic_Peninsula)	Pygoscelis_papua_Falklands_Malvinas))	Pygoscelis_antarcticus)))	(Aptenodytes_forsteri	Aptenodytes_patagonicus));
((Aptenodytes_forsteri	Aptenodytes_patagonicus)	((Pygoscelis_adeliae	(Pygoscelis_antarcticus	(Pygoscelis_papua_Kerguelen	(Pygoscelis_papua_Falklands_Malvinas	(Pygoscelis_papua_South_Georgia	Pygoscelis_papu_West_Antarctic_Peninsula)))))	((((Spheniscus_demersus	Spheniscus_magellanicus)	(Spheniscus_mendiculus	Spheniscus_humboldti))	((Eudyptula_minor_minor	Eudyptula_novaehollandiae)	Eudyptula_minor_Banks_Peninsula))	((Megadyptes_antipodes_antipodes	(Megadyptes_antipodes_waitaha	Megadyptes_antipodes_richdalei))	((Eudyptes_chrysolophus_schlegeli	Eudyptes_chrysolophus_chrysolophus)	((Eudyptes_moseleyi	(Eudyptes_filholi	Eudyptes_chrysocome))	(Eudyptes_warhami	(Eudyptes_sclateri	(Eudyptes_robustus	Eudyptes_pachyrhynchus)))))))));
((Aptenodytes_patagonicus	Aptenodytes_forsteri)	(((Pygoscelis_antarcticus	(Pygoscelis_papua_Kerguelen	(Pygoscelis_papua_Falklands_Malvinas	(Pygoscelis_papu_West_Antarctic_Peninsula	Pygoscelis_papua_South_Georgia))))	Pygoscelis_adeliae)	(((((Eudyptes_pachyrhynchus	Eudyptes_robustus)	(Eudyptes_sclateri	(Eudyptes_moseleyi	(Eudyptes_filholi	Eudyptes_chrysocome))))	(Eudyptes_chrysolophus_schlegeli	Eudyptes_chrysolophus_chrysolophus))	(Eudyptes_warhami	(Megadyptes_antipodes_waitaha	(Megadyptes_antipodes_antipodes	Megadyptes_antipodes_richdalei))))	(((Eudyptula_minor_minor	Eudyptula_novaehollandiae)	Eudyptula_minor_Banks_Peninsula)	((Spheniscus_demersus	Spheniscus_magellanicus)	(Spheniscus_mendiculus	Spheniscus_humboldti))))));
((((((Megadyptes_antipodes_waitaha	(Megadyptes_antipodes_antipodes	Megadyptes_antipodes_richdalei))	Eudyptes_warhami)	((((Eudyptes_pachyrhynchus	Eudyptes_robustus)	Eudyptes_sclateri)	(Eudyptes_moseleyi	(Eudyptes_filholi	Eudyptes_chrysocome)))	(Eudyptes_chrysolophus_schlegeli	Eudyptes_chrysolophus_chrysolophus)))	(((Spheniscus_demersus	Spheniscus_magellanicus)	(Spheniscus_mendiculus	Spheniscus_humboldti))	((Eudyptula_minor_minor	Eudyptula_novaehollandiae)	Eudyptula_minor_Banks_Peninsula)))	(Pygoscelis_adeliae	(Pygoscelis_antarcticus	(Pygoscelis_papua_Kerguelen	(Pygoscelis_papu_West_Antarctic_Peninsula	(Pygoscelis_papua_South_Georgia	Pygoscelis_papua_Falklands_Malvinas))))))	(Aptenodytes_forsteri	Aptenodytes_patagonicus));
(((((Eudyptes_warhami	((Megadyptes_antipodes_waitaha	Megadyptes_antipodes_antipodes)	Megadyptes_antipodes_richdalei))	((Eudyptes_chrysolophus_schlegeli	Eudyptes_chrysolophus_chrysolophus)	((Eudyptes_sclateri	(Eudyptes_pachyrhynchus	Eudyptes_robustus))	(Eudyptes_moseleyi	(Eudyptes_chrysocome	Eudyptes_filholi)))))	(((Eudyptula_minor_minor	Eudyptula_novaehollandiae)	Eudyptula_minor_Banks_Peninsula)	(((Spheniscus_humboldti	Spheniscus_mendiculus)	Spheniscus_magellanicus)	Spheniscus_demersus)))	((Pygoscelis_antarcticus	((Pygoscelis_papua_South_Georgia	Pygoscelis_papua_Kerguelen)	(Pygoscelis_papu_West_Antarctic_Peninsula	Pygoscelis_papua_Falklands_Malvinas)))	Pygoscelis_adeliae))	(Aptenodytes_forsteri	Aptenodytes_patagonicus));
((Aptenodytes_forsteri	Aptenodytes_patagonicus)	((Pygoscelis_adeliae	(Pygoscelis_antarcticus	(Pygoscelis_papua_Kerguelen	(Pygoscelis_papu_West_Antarctic_Peninsula	(Pygoscelis_papua_South_Georgia	Pygoscelis_papua_Falklands_Malvinas)))))	(((Eudyptula_minor_Banks_Peninsula	(Eudyptula_minor_minor	Eudyptula_novaehollandiae))	((Spheniscus_mendiculus	Spheniscus_humboldti)	(Spheniscus_demersus	Spheniscus_magellanicus)))	((Megadyptes_antipodes_richdalei	(Megadyptes_antipodes_antipodes	Megadyptes_antipodes_waitaha))	((Eudyptes_chrysolophus_schlegeli	Eudyptes_chrysolophus_chrysolophus)	(Eudyptes_warhami	((Eudyptes_pachyrhynchus	Eudyptes_robustus)	(Eudyptes_sclateri	(Eudyptes_moseleyi	(Eudyptes_chrysocome	Eudyptes_filholi))))))))));
(((((Eudyptula_minor_Banks_Peninsula	(Eudyptula_minor_minor	Eudyptula_novaehollandiae))	((Spheniscus_demersus	Spheniscus_magellanicus)	(Spheniscus_mendiculus	Spheniscus_humboldti)))	(((Eudyptes_chrysolophus_schlegeli	Eudyptes_chrysolophus_chrysolophus)	(((Eudyptes_warhami	Eudyptes_sclateri)	(Eudyptes_pachyrhynchus	Eudyptes_robustus))	((Eudyptes_filholi	Eudyptes_chrysocome)	Eudyptes_moseleyi)))	(Megadyptes_antipodes_richdalei	(Megadyptes_antipodes_waitaha	Megadyptes_antipodes_antipodes))))	(Pygoscelis_adeliae	((Pygoscelis_papua_Kerguelen	(Pygoscelis_papua_Falklands_Malvinas	(Pygoscelis_papua_South_Georgia	Pygoscelis_papu_West_Antarctic_Peninsula)))	Pygoscelis_antarcticus)))	(Aptenodytes_forsteri	Aptenodytes_patagonicus));
(((((Megadyptes_antipodes_waitaha	(Megadyptes_antipodes_antipodes	Megadyptes_antipodes_richdalei))	((Eudyptes_chrysolophus_schlegeli	Eudyptes_chrysolophus_chrysolophus)	(((Eudyptes_warhami	Eudyptes_sclateri)	(Eudyptes_pachyrhynchus	Eudyptes_robustus))	((Eudyptes_chrysocome	Eudyptes_filholi)	Eudyptes_moseleyi))))	(((Spheniscus_magellanicus	Spheniscus_demersus)	(Spheniscus_mendiculus	Spheniscus_humboldti))	(Eudyptula_minor_Banks_Peninsula	(Eudyptula_minor_minor	Eudyptula_novaehollandiae))))	(Pygoscelis_adeliae	(Pygoscelis_antarcticus	(Pygoscelis_papua_Kerguelen	(Pygoscelis_papua_Falklands_Malvinas	(Pygoscelis_papu_West_Antarctic_Peninsula	Pygoscelis_papua_South_Georgia))))))	(Aptenodytes_forsteri	Aptenodytes_patagonicus));
(((((Eudyptula_minor_Banks_Peninsula	(Eudyptula_minor_minor	Eudyptula_novaehollandiae))	((Spheniscus_humboldti	Spheniscus_mendiculus)	(Spheniscus_demersus	Spheniscus_magellanicus)))	((Megadyptes_antipodes_richdalei	(Megadyptes_antipodes_antipodes	Megadyptes_antipodes_waitaha))	(((Eudyptes_sclateri	Eudyptes_warhami)	((Eudyptes_pachyrhynchus	Eudyptes_robustus)	(Eudyptes_moseleyi	(Eudyptes_filholi	Eudyptes_chrysocome))))	(Eudyptes_chrysolophus_schlegeli	Eudyptes_chrysolophus_chrysolophus))))	(((Pygoscelis_papua_Falklands_Malvinas	(Pygoscelis_papua_South_Georgia	(Pygoscelis_papu_West_Antarctic_Peninsula	Pygoscelis_papua_Kerguelen)))	Pygoscelis_antarcticus)	Pygoscelis_adeliae))	(Aptenodytes_forsteri	Aptenodytes_patagonicus));
((((((Megadyptes_antipodes_antipodes	Megadyptes_antipodes_waitaha)	Megadyptes_antipodes_richdalei)	((Eudyptes_chrysolophus_chrysolophus	Eudyptes_chrysolophus_schlegeli)	(((Eudyptes_pachyrhynchus	Eudyptes_robustus)	(Eudyptes_warhami	Eudyptes_sclateri))	(Eudyptes_moseleyi	(Eudyptes_filholi	Eudyptes_chrysocome)))))	(((Spheniscus_humboldti	Spheniscus_mendiculus)	(Spheniscus_demersus	Spheniscus_magellanicus))	(Eudyptula_minor_Banks_Peninsula	(Eudyptula_minor_minor	Eudyptula_novaehollandiae))))	(Pygoscelis_adeliae	(Pygoscelis_antarcticus	(Pygoscelis_papua_Falklands_Malvinas	(Pygoscelis_papu_West_Antarctic_Peninsula	(Pygoscelis_papua_South_Georgia	Pygoscelis_papua_Kerguelen))))))	(Aptenodytes_forsteri	Aptenodytes_patagonicus));
((Aptenodytes_forsteri	Aptenodytes_patagonicus)	((((Eudyptes_warhami	(((Eudyptes_pachyrhynchus	Eudyptes_robustus)	Eudyptes_sclateri)	((Eudyptes_chrysolophus_schlegeli	Eudyptes_chrysolophus_chrysolophus)	((Eudyptes_filholi	Eudyptes_chrysocome)	Eudyptes_moseleyi))))	(Megadyptes_antipodes_waitaha	(Megadyptes_antipodes_richdalei	Megadyptes_antipodes_antipodes)))	((Eudyptula_minor_Banks_Peninsula	(Eudyptula_minor_minor	Eudyptula_novaehollandiae))	((Spheniscus_humboldti	Spheniscus_mendiculus)	(Spheniscus_magellanicus	Spheniscus_demersus))))	(Pygoscelis_adeliae	(Pygoscelis_antarcticus	((Pygoscelis_papu_West_Antarctic_Peninsula	Pygoscelis_papua_South_Georgia)	(Pygoscelis_papua_Falklands_Malvinas	Pygoscelis_papua_Kerguelen))))));
((((((Megadyptes_antipodes_waitaha	Megadyptes_antipodes_antipodes)	Megadyptes_antipodes_richdalei)	((Eudyptes_warhami	((Eudyptes_robustus	Eudyptes_pachyrhynchus)	Eudyptes_sclateri))	((Eudyptes_chrysolophus_schlegeli	Eudyptes_chrysolophus_chrysolophus)	(Eudyptes_moseleyi	(Eudyptes_filholi	Eudyptes_chrysocome)))))	(((Eudyptula_minor_minor	Eudyptula_novaehollandiae)	Eudyptula_minor_Banks_Peninsula)	((Spheniscus_humboldti	Spheniscus_mendiculus)	(Spheniscus_magellanicus	Spheniscus_demersus))))	(Pygoscelis_adeliae	((Pygoscelis_papua_Kerguelen	((Pygoscelis_papu_West_Antarctic_Peninsula	Pygoscelis_papua_Falklands_Malvinas)	Pygoscelis_papua_South_Georgia))	Pygoscelis_antarcticus)))	(Aptenodytes_forsteri	Aptenodytes_patagonicus));
((Aptenodytes_forsteri	Aptenodytes_patagonicus)	(((((Spheniscus_humboldti	Spheniscus_mendiculus)	(Spheniscus_magellanicus	Spheniscus_demersus))	(Eudyptula_minor_Banks_Peninsula	(Eudyptula_minor_minor	Eudyptula_novaehollandiae)))	((Megadyptes_antipodes_waitaha	(Megadyptes_antipodes_richdalei	Megadyptes_antipodes_antipodes))	((((Eudyptes_warhami	Eudyptes_sclateri)	(Eudyptes_robustus	Eudyptes_pachyrhynchus))	((Eudyptes_filholi	Eudyptes_chrysocome)	Eudyptes_moseleyi))	(Eudyptes_chrysolophus_schlegeli	Eudyptes_chrysolophus_chrysolophus))))	(((Pygoscelis_papua_Kerguelen	((Pygoscelis_papu_West_Antarctic_Peninsula	Pygoscelis_papua_South_Georgia)	Pygoscelis_papua_Falklands_Malvinas))	Pygoscelis_antarcticus)	Pygoscelis_adeliae)));
((((Pygoscelis_antarcticus	((Pygoscelis_papua_Falklands_Malvinas	(Pygoscelis_papua_Kerguelen	Pygoscelis_papua_South_Georgia))	Pygoscelis_papu_West_Antarctic_Peninsula))	Pygoscelis_adeliae)	(((((((Eudyptes_pachyrhynchus	Eudyptes_robustus)	Eudyptes_sclateri)	(Eudyptes_moseleyi	(Eudyptes_filholi	Eudyptes_chrysocome)))	(Eudyptes_chrysolophus_schlegeli	Eudyptes_chrysolophus_chrysolophus))	Eudyptes_warhami)	((Megadyptes_antipodes_waitaha	Megadyptes_antipodes_antipodes)	Megadyptes_antipodes_richdalei))	(((Spheniscus_humboldti	Spheniscus_mendiculus)	(Spheniscus_magellanicus	Spheniscus_demersus))	((Eudyptula_minor_minor	Eudyptula_novaehollandiae)	Eudyptula_minor_Banks_Peninsula))))	(Aptenodytes_forsteri	Aptenodytes_patagonicus));
((((((Megadyptes_antipodes_waitaha	Megadyptes_antipodes_antipodes)	Megadyptes_antipodes_richdalei)	((Eudyptes_chrysolophus_chrysolophus	Eudyptes_chrysolophus_schlegeli)	(((Eudyptes_pachyrhynchus	Eudyptes_robustus)	(Eudyptes_warhami	Eudyptes_sclateri))	(Eudyptes_moseleyi	(Eudyptes_chrysocome	Eudyptes_filholi)))))	((Eudyptula_minor_Banks_Peninsula	(Eudyptula_minor_minor	Eudyptula_novaehollandiae))	((Spheniscus_mendiculus	Spheniscus_humboldti)	(Spheniscus_demersus	Spheniscus_magellanicus))))	(Pygoscelis_adeliae	(Pygoscelis_antarcticus	((Pygoscelis_papu_West_Antarctic_Peninsula	(Pygoscelis_papua_Falklands_Malvinas	Pygoscelis_papua_South_Georgia))	Pygoscelis_papua_Kerguelen))))	(Aptenodytes_forsteri	Aptenodytes_patagonicus));
((Aptenodytes_forsteri	Aptenodytes_patagonicus)	(((((Eudyptes_chrysolophus_schlegeli	Eudyptes_chrysolophus_chrysolophus)	(((Eudyptes_warhami	Eudyptes_sclateri)	(Eudyptes_robustus	Eudyptes_pachyrhynchus))	(Eudyptes_moseleyi	(Eudyptes_filholi	Eudyptes_chrysocome))))	((Megadyptes_antipodes_waitaha	Megadyptes_antipodes_antipodes)	Megadyptes_antipodes_richdalei))	(((Spheniscus_humboldti	Spheniscus_mendiculus)	(Spheniscus_magellanicus	Spheniscus_demersus))	(Eudyptula_minor_Banks_Peninsula	(Eudyptula_minor_minor	Eudyptula_novaehollandiae))))	((((Pygoscelis_papu_West_Antarctic_Peninsula	(Pygoscelis_papua_South_Georgia	Pygoscelis_papua_Falklands_Malvinas))	Pygoscelis_papua_Kerguelen)	Pygoscelis_antarcticus)	Pygoscelis_adeliae)));
((Aptenodytes_patagonicus	Aptenodytes_forsteri)	(((((Eudyptes_chrysolophus_chrysolophus	Eudyptes_chrysolophus_schlegeli)	((Eudyptes_moseleyi	(Eudyptes_chrysocome	Eudyptes_filholi))	((Eudyptes_robustus	Eudyptes_pachyrhynchus)	(Eudyptes_warhami	Eudyptes_sclateri))))	(Megadyptes_antipodes_antipodes	(Megadyptes_antipodes_richdalei	Megadyptes_antipodes_waitaha)))	(((Spheniscus_mendiculus	Spheniscus_humboldti)	(Spheniscus_demersus	Spheniscus_magellanicus))	(Eudyptula_minor_Banks_Peninsula	(Eudyptula_minor_minor	Eudyptula_novaehollandiae))))	(Pygoscelis_adeliae	(Pygoscelis_antarcticus	(Pygoscelis_papua_Kerguelen	((Pygoscelis_papua_South_Georgia	Pygoscelis_papua_Falklands_Malvinas)	Pygoscelis_papu_West_Antarctic_Peninsula))))));
((((((Eudyptes_chrysolophus_schlegeli	Eudyptes_chrysolophus_chrysolophus)	((Eudyptes_warhami	Eudyptes_sclateri)	((Eudyptes_pachyrhynchus	Eudyptes_robustus)	(Eudyptes_moseleyi	(Eudyptes_filholi	Eudyptes_chrysocome)))))	(Megadyptes_antipodes_waitaha	(Megadyptes_antipodes_richdalei	Megadyptes_antipodes_antipodes)))	((Eudyptula_minor_Banks_Peninsula	(Eudyptula_minor_minor	Eudyptula_novaehollandiae))	((Spheniscus_demersus	Spheniscus_magellanicus)	(Spheniscus_mendiculus	Spheniscus_humboldti))))	((((Pygoscelis_papua_South_Georgia	Pygoscelis_papu_West_Antarctic_Peninsula)	(Pygoscelis_papua_Falklands_Malvinas	Pygoscelis_papua_Kerguelen))	Pygoscelis_antarcticus)	Pygoscelis_adeliae))	(Aptenodytes_forsteri	Aptenodytes_patagonicus));
((Aptenodytes_forsteri	Aptenodytes_patagonicus)	((((Pygoscelis_papua_Kerguelen	((Pygoscelis_papu_West_Antarctic_Peninsula	Pygoscelis_papua_South_Georgia)	Pygoscelis_papua_Falklands_Malvinas))	Pygoscelis_antarcticus)	Pygoscelis_adeliae)	((((Megadyptes_antipodes_waitaha	Megadyptes_antipodes_antipodes)	Megadyptes_antipodes_richdalei)	((((Eudyptes_chrysocome	Eudyptes_filholi)	Eudyptes_moseleyi)	((Eudyptes_pachyrhynchus	Eudyptes_robustus)	(Eudyptes_warhami	Eudyptes_sclateri)))	(Eudyptes_chrysolophus_schlegeli	Eudyptes_chrysolophus_chrysolophus)))	((Eudyptula_minor_Banks_Peninsula	(Eudyptula_novaehollandiae	Eudyptula_minor_minor))	((Spheniscus_demersus	Spheniscus_magellanicus)	(Spheniscus_humboldti	Spheniscus_mendiculus))))));
(((Pygoscelis_adeliae	(Pygoscelis_antarcticus	((Pygoscelis_papua_Falklands_Malvinas	(Pygoscelis_papu_West_Antarctic_Peninsula	Pygoscelis_papua_South_Georgia))	Pygoscelis_papua_Kerguelen)))	((((Spheniscus_magellanicus	Spheniscus_demersus)	(Spheniscus_humboldti	Spheniscus_mendiculus))	(Eudyptula_minor_Banks_Peninsula	(Eudyptula_minor_minor	Eudyptula_novaehollandiae)))	(((Eudyptes_chrysocome	(Eudyptes_moseleyi	Eudyptes_filholi))	((Eudyptes_chrysolophus_schlegeli	Eudyptes_chrysolophus_chrysolophus)	((Eudyptes_pachyrhynchus	Eudyptes_robustus)	(Eudyptes_warhami	Eudyptes_sclateri))))	((Megadyptes_antipodes_waitaha	Megadyptes_antipodes_antipodes)	Megadyptes_antipodes_richdalei))))	(Aptenodytes_forsteri	Aptenodytes_patagonicus));
((Aptenodytes_forsteri	Aptenodytes_patagonicus)	((Pygoscelis_adeliae	((Pygoscelis_papua_Kerguelen	(Pygoscelis_papua_Falklands_Malvinas	(Pygoscelis_papu_West_Antarctic_Peninsula	Pygoscelis_papua_South_Georgia)))	Pygoscelis_antarcticus))	(((Megadyptes_antipodes_waitaha	(Megadyptes_antipodes_antipodes	Megadyptes_antipodes_richdalei))	((Eudyptes_chrysolophus_schlegeli	Eudyptes_chrysolophus_chrysolophus)	((Eudyptes_moseleyi	(Eudyptes_filholi	Eudyptes_chrysocome))	((Eudyptes_sclateri	(Eudyptes_pachyrhynchus	Eudyptes_robustus))	Eudyptes_warhami))))	(((Spheniscus_mendiculus	Spheniscus_humboldti)	(Spheniscus_demersus	Spheniscus_magellanicus))	((Eudyptula_minor_minor	Eudyptula_novaehollandiae)	Eudyptula_minor_Banks_Peninsula)))));
((((((Eudyptes_chrysolophus_schlegeli	Eudyptes_chrysolophus_chrysolophus)	((Eudyptes_moseleyi	(Eudyptes_filholi	Eudyptes_chrysocome))	(Eudyptes_sclateri	(Eudyptes_pachyrhynchus	Eudyptes_robustus))))	(Eudyptes_warhami	(Megadyptes_antipodes_waitaha	(Megadyptes_antipodes_richdalei	Megadyptes_antipodes_antipodes))))	(((Spheniscus_humboldti	Spheniscus_mendiculus)	(Spheniscus_demersus	Spheniscus_magellanicus))	((Eudyptula_minor_minor	Eudyptula_novaehollandiae)	Eudyptula_minor_Banks_Peninsula)))	(Pygoscelis_adeliae	(Pygoscelis_antarcticus	((Pygoscelis_papua_Falklands_Malvinas	(Pygoscelis_papua_South_Georgia	Pygoscelis_papu_West_Antarctic_Peninsula))	Pygoscelis_papua_Kerguelen))))	(Aptenodytes_forsteri	Aptenodytes_patagonicus));
((Aptenodytes_forsteri	Aptenodytes_patagonicus)	((((((Eudyptes_moseleyi	(Eudyptes_filholi	Eudyptes_chrysocome))	((Eudyptes_sclateri	(Eudyptes_pachyrhynchus	Eudyptes_robustus))	Eudyptes_warhami))	(Eudyptes_chrysolophus_schlegeli	Eudyptes_chrysolophus_chrysolophus))	(Megadyptes_antipodes_richdalei	(Megadyptes_antipodes_antipodes	Megadyptes_antipodes_waitaha)))	(((Spheniscus_magellanicus	Spheniscus_demersus)	(Spheniscus_mendiculus	Spheniscus_humboldti))	(Eudyptula_minor_Banks_Peninsula	(Eudyptula_minor_minor	Eudyptula_novaehollandiae))))	(Pygoscelis_adeliae	((Pygoscelis_papua_Kerguelen	(Pygoscelis_papua_Falklands_Malvinas	(Pygoscelis_papu_West_Antarctic_Peninsula	Pygoscelis_papua_South_Georgia)))	Pygoscelis_antarcticus))));
((Aptenodytes_patagonicus	Aptenodytes_forsteri)	(((Pygoscelis_antarcticus	((Pygoscelis_papua_Falklands_Malvinas	Pygoscelis_papua_Kerguelen)	(Pygoscelis_papu_West_Antarctic_Peninsula	Pygoscelis_papua_South_Georgia)))	Pygoscelis_adeliae)	((((Megadyptes_antipodes_waitaha	Megadyptes_antipodes_antipodes)	Megadyptes_antipodes_richdalei)	(((Eudyptes_moseleyi	(Eudyptes_filholi	Eudyptes_chrysocome))	((Eudyptes_warhami	Eudyptes_sclateri)	(Eudyptes_pachyrhynchus	Eudyptes_robustus)))	(Eudyptes_chrysolophus_schlegeli	Eudyptes_chrysolophus_chrysolophus)))	((Spheniscus_demersus	(Spheniscus_magellanicus	(Spheniscus_humboldti	Spheniscus_mendiculus)))	(Eudyptula_minor_Banks_Peninsula	(Eudyptula_novaehollandiae	Eudyptula_minor_minor))))));
((Aptenodytes_forsteri	Aptenodytes_patagonicus)	((Pygoscelis_adeliae	(Pygoscelis_antarcticus	(Pygoscelis_papua_Kerguelen	((Pygoscelis_papu_West_Antarctic_Peninsula	Pygoscelis_papua_South_Georgia)	Pygoscelis_papua_Falklands_Malvinas))))	(((Megadyptes_antipodes_richdalei	(Megadyptes_antipodes_waitaha	Megadyptes_antipodes_antipodes))	((Eudyptes_chrysolophus_schlegeli	Eudyptes_chrysolophus_chrysolophus)	((Eudyptes_moseleyi	(Eudyptes_filholi	Eudyptes_chrysocome))	(Eudyptes_warhami	(Eudyptes_sclateri	(Eudyptes_pachyrhynchus	Eudyptes_robustus))))))	(((Spheniscus_humboldti	Spheniscus_mendiculus)	(Spheniscus_magellanicus	Spheniscus_demersus))	(Eudyptula_minor_Banks_Peninsula	(Eudyptula_minor_minor	Eudyptula_novaehollandiae))))));
((Aptenodytes_patagonicus	Aptenodytes_forsteri)	((Pygoscelis_adeliae	(Pygoscelis_antarcticus	(Pygoscelis_papua_South_Georgia	(Pygoscelis_papu_West_Antarctic_Peninsula	(Pygoscelis_papua_Falklands_Malvinas	Pygoscelis_papua_Kerguelen)))))	(((Megadyptes_antipodes_richdalei	(Megadyptes_antipodes_waitaha	Megadyptes_antipodes_antipodes))	((Eudyptes_chrysolophus_schlegeli	Eudyptes_chrysolophus_chrysolophus)	((Eudyptes_moseleyi	(Eudyptes_chrysocome	Eudyptes_filholi))	(Eudyptes_sclateri	(Eudyptes_warhami	(Eudyptes_pachyrhynchus	Eudyptes_robustus))))))	((Eudyptula_minor_Banks_Peninsula	(Eudyptula_minor_minor	Eudyptula_novaehollandiae))	((Spheniscus_magellanicus	Spheniscus_demersus)	(Spheniscus_mendiculus	Spheniscus_humboldti))))));
((Aptenodytes_forsteri	Aptenodytes_patagonicus)	((Pygoscelis_adeliae	((Pygoscelis_papua_Falklands_Malvinas	(Pygoscelis_papua_Kerguelen	(Pygoscelis_papu_West_Antarctic_Peninsula	Pygoscelis_papua_South_Georgia)))	Pygoscelis_antarcticus))	((((((Eudyptes_chrysolophus_chrysolophus	Eudyptes_chrysolophus_schlegeli)	(Eudyptes_moseleyi	(Eudyptes_filholi	Eudyptes_chrysocome)))	(Eudyptes_sclateri	(Eudyptes_pachyrhynchus	Eudyptes_robustus)))	Eudyptes_warhami)	((Megadyptes_antipodes_waitaha	Megadyptes_antipodes_antipodes)	Megadyptes_antipodes_richdalei))	((Eudyptula_minor_Banks_Peninsula	(Eudyptula_minor_minor	Eudyptula_novaehollandiae))	((Spheniscus_demersus	Spheniscus_magellanicus)	(Spheniscus_mendiculus	Spheniscus_humboldti))))));
(((Pygoscelis_adeliae	(Pygoscelis_antarcticus	(Pygoscelis_papua_South_Georgia	((Pygoscelis_papua_Falklands_Malvinas	Pygoscelis_papu_West_Antarctic_Peninsula)	Pygoscelis_papua_Kerguelen))))	(((((Eudyptes_pachyrhynchus	Eudyptes_robustus)	Eudyptes_sclateri)	((Eudyptes_chrysolophus_schlegeli	Eudyptes_chrysolophus_chrysolophus)	(Eudyptes_chrysocome	(Eudyptes_filholi	Eudyptes_moseleyi))))	(((Megadyptes_antipodes_waitaha	Megadyptes_antipodes_antipodes)	Megadyptes_antipodes_richdalei)	Eudyptes_warhami))	(((Spheniscus_mendiculus	Spheniscus_humboldti)	(Spheniscus_magellanicus	Spheniscus_demersus))	((Eudyptula_minor_minor	Eudyptula_novaehollandiae)	Eudyptula_minor_Banks_Peninsula))))	(Aptenodytes_forsteri	Aptenodytes_patagonicus));
((Aptenodytes_forsteri	Aptenodytes_patagonicus)	((Pygoscelis_adeliae	(((Pygoscelis_papua_South_Georgia	Pygoscelis_papua_Falklands_Malvinas)	(Pygoscelis_papua_Kerguelen	Pygoscelis_papu_West_Antarctic_Peninsula))	Pygoscelis_antarcticus))	(((((Eudyptes_chrysocome	(Eudyptes_filholi	Eudyptes_moseleyi))	(Eudyptes_warhami	(Eudyptes_sclateri	(Eudyptes_pachyrhynchus	Eudyptes_robustus))))	(Eudyptes_chrysolophus_schlegeli	Eudyptes_chrysolophus_chrysolophus))	(Megadyptes_antipodes_waitaha	(Megadyptes_antipodes_antipodes	Megadyptes_antipodes_richdalei)))	((Eudyptula_minor_Banks_Peninsula	(Eudyptula_minor_minor	Eudyptula_novaehollandiae))	((Spheniscus_demersus	Spheniscus_magellanicus)	(Spheniscus_humboldti	Spheniscus_mendiculus))))));
((Aptenodytes_forsteri	Aptenodytes_patagonicus)	((Pygoscelis_adeliae	(Pygoscelis_antarcticus	((Pygoscelis_papua_Falklands_Malvinas	(Pygoscelis_papu_West_Antarctic_Peninsula	Pygoscelis_papua_South_Georgia))	Pygoscelis_papua_Kerguelen)))	(((Megadyptes_antipodes_richdalei	(Megadyptes_antipodes_antipodes	Megadyptes_antipodes_waitaha))	(((Eudyptes_filholi	Eudyptes_chrysocome)	(Eudyptes_warhami	(((Eudyptes_robustus	Eudyptes_pachyrhynchus)	Eudyptes_moseleyi)	Eudyptes_sclateri)))	(Eudyptes_chrysolophus_schlegeli	Eudyptes_chrysolophus_chrysolophus)))	((Eudyptula_minor_Banks_Peninsula	(Eudyptula_novaehollandiae	Eudyptula_minor_minor))	((Spheniscus_mendiculus	Spheniscus_humboldti)	(Spheniscus_magellanicus	Spheniscus_demersus))))));
((Aptenodytes_forsteri	Aptenodytes_patagonicus)	(((Pygoscelis_antarcticus	(Pygoscelis_papu_West_Antarctic_Peninsula	((Pygoscelis_papua_Falklands_Malvinas	Pygoscelis_papua_Kerguelen)	Pygoscelis_papua_South_Georgia)))	Pygoscelis_adeliae)	(((Megadyptes_antipodes_richdalei	(Megadyptes_antipodes_antipodes	Megadyptes_antipodes_waitaha))	(((Eudyptes_moseleyi	(Eudyptes_filholi	Eudyptes_chrysocome))	((Eudyptes_robustus	Eudyptes_pachyrhynchus)	(Eudyptes_warhami	Eudyptes_sclateri)))	(Eudyptes_chrysolophus_chrysolophus	Eudyptes_chrysolophus_schlegeli)))	(((Spheniscus_mendiculus	Spheniscus_humboldti)	(Spheniscus_demersus	Spheniscus_magellanicus))	(Eudyptula_minor_Banks_Peninsula	(Eudyptula_novaehollandiae	Eudyptula_minor_minor))))));
((((((Spheniscus_demersus	Spheniscus_magellanicus)	(Spheniscus_humboldti	Spheniscus_mendiculus))	(Eudyptula_minor_Banks_Peninsula	(Eudyptula_novaehollandiae	Eudyptula_minor_minor)))	(((Megadyptes_antipodes_waitaha	Megadyptes_antipodes_richdalei)	Megadyptes_antipodes_antipodes)	((((Eudyptes_sclateri	(Eudyptes_pachyrhynchus	Eudyptes_robustus))	(Eudyptes_moseleyi	(Eudyptes_chrysocome	Eudyptes_filholi)))	Eudyptes_warhami)	(Eudyptes_chrysolophus_schlegeli	Eudyptes_chrysolophus_chrysolophus))))	(((Pygoscelis_papua_Kerguelen	((Pygoscelis_papua_South_Georgia	Pygoscelis_papu_West_Antarctic_Peninsula)	Pygoscelis_papua_Falklands_Malvinas))	Pygoscelis_antarcticus)	Pygoscelis_adeliae))	(Aptenodytes_forsteri	Aptenodytes_patagonicus));
((((((Eudyptes_chrysolophus_schlegeli	Eudyptes_chrysolophus_chrysolophus)	((Eudyptes_warhami	((Eudyptes_pachyrhynchus	Eudyptes_robustus)	Eudyptes_sclateri))	(Eudyptes_moseleyi	(Eudyptes_chrysocome	Eudyptes_filholi))))	(Megadyptes_antipodes_richdalei	(Megadyptes_antipodes_waitaha	Megadyptes_antipodes_antipodes)))	(((Spheniscus_mendiculus	Spheniscus_humboldti)	(Spheniscus_demersus	Spheniscus_magellanicus))	(Eudyptula_minor_Banks_Peninsula	(Eudyptula_minor_minor	Eudyptula_novaehollandiae))))	(Pygoscelis_adeliae	(Pygoscelis_antarcticus	(Pygoscelis_papua_Kerguelen	((Pygoscelis_papu_West_Antarctic_Peninsula	Pygoscelis_papua_South_Georgia)	Pygoscelis_papua_Falklands_Malvinas)))))	(Aptenodytes_forsteri	Aptenodytes_patagonicus));
((((Pygoscelis_antarcticus	(Pygoscelis_papua_Kerguelen	((Pygoscelis_papua_South_Georgia	Pygoscelis_papu_West_Antarctic_Peninsula)	Pygoscelis_papua_Falklands_Malvinas)))	Pygoscelis_adeliae)	((((Megadyptes_antipodes_antipodes	(Megadyptes_antipodes_richdalei	Megadyptes_antipodes_waitaha))	Eudyptes_warhami)	((Eudyptes_chrysolophus_schlegeli	Eudyptes_chrysolophus_chrysolophus)	(((Eudyptes_pachyrhynchus	Eudyptes_robustus)	Eudyptes_sclateri)	((Eudyptes_chrysocome	Eudyptes_filholi)	Eudyptes_moseleyi))))	(((Spheniscus_humboldti	Spheniscus_mendiculus)	(Spheniscus_demersus	Spheniscus_magellanicus))	(Eudyptula_minor_Banks_Peninsula	(Eudyptula_minor_minor	Eudyptula_novaehollandiae)))))	(Aptenodytes_forsteri	Aptenodytes_patagonicus));
((Aptenodytes_forsteri	Aptenodytes_patagonicus)	((Pygoscelis_adeliae	(Pygoscelis_antarcticus	(Pygoscelis_papua_Kerguelen	(Pygoscelis_papua_Falklands_Malvinas	(Pygoscelis_papua_South_Georgia	Pygoscelis_papu_West_Antarctic_Peninsula)))))	((((Eudyptula_minor_minor	Eudyptula_novaehollandiae)	Eudyptula_minor_Banks_Peninsula)	(Spheniscus_demersus	((Spheniscus_mendiculus	Spheniscus_humboldti)	Spheniscus_magellanicus)))	((((Eudyptes_sclateri	(Eudyptes_pachyrhynchus	Eudyptes_robustus))	(Eudyptes_chrysolophus_schlegeli	Eudyptes_chrysolophus_chrysolophus))	(Eudyptes_moseleyi	(Eudyptes_chrysocome	Eudyptes_filholi)))	(Eudyptes_warhami	((Megadyptes_antipodes_waitaha	Megadyptes_antipodes_richdalei)	Megadyptes_antipodes_antipodes))))));
((((((((Eudyptes_warhami	(Eudyptes_robustus	Eudyptes_pachyrhynchus))	Eudyptes_sclateri)	(Eudyptes_moseleyi	(Eudyptes_filholi	Eudyptes_chrysocome)))	(Eudyptes_chrysolophus_chrysolophus	Eudyptes_chrysolophus_schlegeli))	(Megadyptes_antipodes_richdalei	(Megadyptes_antipodes_waitaha	Megadyptes_antipodes_antipodes)))	(((Eudyptula_minor_minor	Eudyptula_novaehollandiae)	Eudyptula_minor_Banks_Peninsula)	((Spheniscus_mendiculus	Spheniscus_humboldti)	(Spheniscus_demersus	Spheniscus_magellanicus))))	(Pygoscelis_adeliae	(Pygoscelis_antarcticus	(Pygoscelis_papua_Kerguelen	(Pygoscelis_papua_South_Georgia	(Pygoscelis_papu_West_Antarctic_Peninsula	Pygoscelis_papua_Falklands_Malvinas))))))	(Aptenodytes_forsteri	Aptenodytes_patagonicus));
(((((Eudyptula_minor_Banks_Peninsula	(Eudyptula_novaehollandiae	Eudyptula_minor_minor))	((Spheniscus_mendiculus	Spheniscus_humboldti)	(Spheniscus_demersus	Spheniscus_magellanicus)))	(((Eudyptes_chrysolophus_schlegeli	Eudyptes_chrysolophus_chrysolophus)	(((Eudyptes_sclateri	Eudyptes_warhami)	(Eudyptes_pachyrhynchus	Eudyptes_robustus))	(Eudyptes_moseleyi	(Eudyptes_chrysocome	Eudyptes_filholi))))	((Megadyptes_antipodes_waitaha	Megadyptes_antipodes_antipodes)	Megadyptes_antipodes_richdalei)))	(((Pygoscelis_papua_Kerguelen	(Pygoscelis_papua_South_Georgia	(Pygoscelis_papu_West_Antarctic_Peninsula	Pygoscelis_papua_Falklands_Malvinas)))	Pygoscelis_antarcticus)	Pygoscelis_adeliae))	(Aptenodytes_patagonicus	Aptenodytes_forsteri));
((Aptenodytes_forsteri	Aptenodytes_patagonicus)	(((((Megadyptes_antipodes_waitaha	Megadyptes_antipodes_antipodes)	Megadyptes_antipodes_richdalei)	((Eudyptes_chrysolophus_schlegeli	Eudyptes_chrysolophus_chrysolophus)	((Eudyptes_warhami	(Eudyptes_sclateri	(Eudyptes_pachyrhynchus	Eudyptes_robustus)))	(Eudyptes_moseleyi	(Eudyptes_filholi	Eudyptes_chrysocome)))))	(((Spheniscus_magellanicus	Spheniscus_demersus)	(Spheniscus_humboldti	Spheniscus_mendiculus))	(Eudyptula_minor_Banks_Peninsula	(Eudyptula_minor_minor	Eudyptula_novaehollandiae))))	(Pygoscelis_adeliae	(Pygoscelis_antarcticus	(Pygoscelis_papua_Kerguelen	((Pygoscelis_papu_West_Antarctic_Peninsula	Pygoscelis_papua_South_Georgia)	Pygoscelis_papua_Falklands_Malvinas))))));
(((((Eudyptes_warhami	(Megadyptes_antipodes_richdalei	(Megadyptes_antipodes_waitaha	Megadyptes_antipodes_antipodes)))	((Eudyptes_chrysolophus_schlegeli	Eudyptes_chrysolophus_chrysolophus)	((Eudyptes_sclateri	(Eudyptes_pachyrhynchus	Eudyptes_robustus))	(Eudyptes_chrysocome	(Eudyptes_filholi	Eudyptes_moseleyi)))))	((Eudyptula_minor_Banks_Peninsula	(Eudyptula_minor_minor	Eudyptula_novaehollandiae))	(Spheniscus_demersus	(Spheniscus_magellanicus	(Spheniscus_humboldti	Spheniscus_mendiculus)))))	(Pygoscelis_adeliae	(Pygoscelis_antarcticus	((Pygoscelis_papu_West_Antarctic_Peninsula	(Pygoscelis_papua_Falklands_Malvinas	Pygoscelis_papua_South_Georgia))	Pygoscelis_papua_Kerguelen))))	(Aptenodytes_forsteri	Aptenodytes_patagonicus));
((((((Megadyptes_antipodes_antipodes	(Megadyptes_antipodes_waitaha	Megadyptes_antipodes_richdalei))	Eudyptes_warhami)	((Eudyptes_chrysolophus_schlegeli	Eudyptes_chrysolophus_chrysolophus)	((Eudyptes_chrysocome	(Eudyptes_filholi	Eudyptes_moseleyi))	((Eudyptes_robustus	Eudyptes_pachyrhynchus)	Eudyptes_sclateri))))	(((Spheniscus_mendiculus	Spheniscus_humboldti)	(Spheniscus_demersus	Spheniscus_magellanicus))	(Eudyptula_minor_Banks_Peninsula	(Eudyptula_minor_minor	Eudyptula_novaehollandiae))))	(Pygoscelis_adeliae	((Pygoscelis_papua_Kerguelen	(Pygoscelis_papua_South_Georgia	(Pygoscelis_papua_Falklands_Malvinas	Pygoscelis_papu_West_Antarctic_Peninsula)))	Pygoscelis_antarcticus)))	(Aptenodytes_patagonicus	Aptenodytes_forsteri));
(((Pygoscelis_adeliae	((((Pygoscelis_papua_Kerguelen	Pygoscelis_papu_West_Antarctic_Peninsula)	Pygoscelis_papua_Falklands_Malvinas)	Pygoscelis_papua_South_Georgia)	Pygoscelis_antarcticus))	((((Eudyptula_novaehollandiae	Eudyptula_minor_minor)	Eudyptula_minor_Banks_Peninsula)	(Spheniscus_demersus	(Spheniscus_magellanicus	(Spheniscus_mendiculus	Spheniscus_humboldti))))	(((((Eudyptes_filholi	Eudyptes_chrysocome)	Eudyptes_moseleyi)	(((Eudyptes_pachyrhynchus	Eudyptes_robustus)	Eudyptes_sclateri)	(Eudyptes_chrysolophus_schlegeli	Eudyptes_chrysolophus_chrysolophus)))	Eudyptes_warhami)	((Megadyptes_antipodes_waitaha	Megadyptes_antipodes_antipodes)	Megadyptes_antipodes_richdalei))))	(Aptenodytes_forsteri	Aptenodytes_patagonicus));
(((Pygoscelis_adeliae	((Pygoscelis_papua_Kerguelen	(Pygoscelis_papua_South_Georgia	(Pygoscelis_papu_West_Antarctic_Peninsula	Pygoscelis_papua_Falklands_Malvinas)))	Pygoscelis_antarcticus))	(((Eudyptes_warhami	((Megadyptes_antipodes_waitaha	Megadyptes_antipodes_antipodes)	Megadyptes_antipodes_richdalei))	(((Eudyptes_moseleyi	(Eudyptes_chrysocome	Eudyptes_filholi))	(Eudyptes_sclateri	(Eudyptes_pachyrhynchus	Eudyptes_robustus)))	(Eudyptes_chrysolophus_schlegeli	Eudyptes_chrysolophus_chrysolophus)))	((Spheniscus_demersus	((Spheniscus_mendiculus	Spheniscus_humboldti)	Spheniscus_magellanicus))	(Eudyptula_minor_Banks_Peninsula	(Eudyptula_minor_minor	Eudyptula_novaehollandiae)))))	(Aptenodytes_patagonicus	Aptenodytes_forsteri));
((Aptenodytes_forsteri	Aptenodytes_patagonicus)	((Pygoscelis_adeliae	((Pygoscelis_papua_Kerguelen	(Pygoscelis_papua_Falklands_Malvinas	(Pygoscelis_papu_West_Antarctic_Peninsula	Pygoscelis_papua_South_Georgia)))	Pygoscelis_antarcticus))	(((((Eudyptes_warhami	(Eudyptes_sclateri	(Eudyptes_pachyrhynchus	Eudyptes_robustus)))	((Eudyptes_chrysocome	Eudyptes_filholi)	Eudyptes_moseleyi))	(Eudyptes_chrysolophus_schlegeli	Eudyptes_chrysolophus_chrysolophus))	((Megadyptes_antipodes_waitaha	Megadyptes_antipodes_antipodes)	Megadyptes_antipodes_richdalei))	((Spheniscus_demersus	((Spheniscus_mendiculus	Spheniscus_humboldti)	Spheniscus_magellanicus))	(Eudyptula_novaehollandiae	(Eudyptula_minor_minor	Eudyptula_minor_Banks_Peninsula))))));
(((((Spheniscus_demersus	((Spheniscus_mendiculus	Spheniscus_humboldti)	Spheniscus_magellanicus))	(Eudyptula_novaehollandiae	(Eudyptula_minor_Banks_Peninsula	Eudyptula_minor_minor)))	((Megadyptes_antipodes_antipodes	(Megadyptes_antipodes_waitaha	Megadyptes_antipodes_richdalei))	((Eudyptes_chrysolophus_schlegeli	Eudyptes_chrysolophus_chrysolophus)	((Eudyptes_pachyrhynchus	Eudyptes_robustus)	((Eudyptes_warhami	Eudyptes_sclateri)	((Eudyptes_chrysocome	Eudyptes_filholi)	Eudyptes_moseleyi))))))	(Pygoscelis_adeliae	(Pygoscelis_antarcticus	(Pygoscelis_papua_Kerguelen	((Pygoscelis_papua_Falklands_Malvinas	Pygoscelis_papua_South_Georgia)	Pygoscelis_papu_West_Antarctic_Peninsula)))))	(Aptenodytes_forsteri	Aptenodytes_patagonicus));
((Aptenodytes_forsteri	Aptenodytes_patagonicus)	((((Spheniscus_demersus	(Spheniscus_magellanicus	(Spheniscus_humboldti	Spheniscus_mendiculus)))	(Eudyptula_novaehollandiae	(Eudyptula_minor_Banks_Peninsula	Eudyptula_minor_minor)))	((Megadyptes_antipodes_antipodes	(Megadyptes_antipodes_waitaha	Megadyptes_antipodes_richdalei))	((Eudyptes_chrysolophus_chrysolophus	Eudyptes_chrysolophus_schlegeli)	((Eudyptes_warhami	(Eudyptes_sclateri	(Eudyptes_pachyrhynchus	Eudyptes_robustus)))	(Eudyptes_moseleyi	(Eudyptes_chrysocome	Eudyptes_filholi))))))	(Pygoscelis_adeliae	(Pygoscelis_antarcticus	(Pygoscelis_papua_Kerguelen	(Pygoscelis_papua_Falklands_Malvinas	(Pygoscelis_papua_South_Georgia	Pygoscelis_papu_West_Antarctic_Peninsula)))))));
((Aptenodytes_forsteri	Aptenodytes_patagonicus)	(((Pygoscelis_antarcticus	(Pygoscelis_papu_West_Antarctic_Peninsula	(Pygoscelis_papua_Falklands_Malvinas	(Pygoscelis_papua_South_Georgia	Pygoscelis_papua_Kerguelen))))	Pygoscelis_adeliae)	((((Eudyptes_chrysolophus_schlegeli	Eudyptes_chrysolophus_chrysolophus)	((Eudyptes_sclateri	(Eudyptes_pachyrhynchus	Eudyptes_robustus))	(Eudyptes_moseleyi	(Eudyptes_chrysocome	Eudyptes_filholi))))	(Eudyptes_warhami	(Megadyptes_antipodes_richdalei	(Megadyptes_antipodes_waitaha	Megadyptes_antipodes_antipodes))))	((Spheniscus_demersus	(Spheniscus_magellanicus	(Spheniscus_mendiculus	Spheniscus_humboldti)))	(Eudyptula_novaehollandiae	(Eudyptula_minor_Banks_Peninsula	Eudyptula_minor_minor))))));
(((Pygoscelis_adeliae	(Pygoscelis_antarcticus	(Pygoscelis_papua_Kerguelen	(Pygoscelis_papua_South_Georgia	(Pygoscelis_papu_West_Antarctic_Peninsula	Pygoscelis_papua_Falklands_Malvinas)))))	(((Eudyptula_novaehollandiae	(Eudyptula_minor_minor	Eudyptula_minor_Banks_Peninsula))	(Spheniscus_demersus	((Spheniscus_mendiculus	Spheniscus_humboldti)	Spheniscus_magellanicus)))	(((Eudyptes_chrysolophus_schlegeli	Eudyptes_chrysolophus_chrysolophus)	((Eudyptes_moseleyi	(Eudyptes_filholi	Eudyptes_chrysocome))	(Eudyptes_warhami	(Eudyptes_sclateri	(Eudyptes_pachyrhynchus	Eudyptes_robustus)))))	(Megadyptes_antipodes_richdalei	(Megadyptes_antipodes_waitaha	Megadyptes_antipodes_antipodes)))))	(Aptenodytes_forsteri	Aptenodytes_patagonicus));
(((Pygoscelis_adeliae	(Pygoscelis_antarcticus	((Pygoscelis_papu_West_Antarctic_Peninsula	Pygoscelis_papua_Kerguelen)	(Pygoscelis_papua_Falklands_Malvinas	Pygoscelis_papua_South_Georgia))))	((((Spheniscus_demersus	Spheniscus_magellanicus)	(Spheniscus_humboldti	Spheniscus_mendiculus))	(Eudyptula_minor_minor	(Eudyptula_novaehollandiae	Eudyptula_minor_Banks_Peninsula)))	(((Eudyptes_chrysolophus_schlegeli	Eudyptes_chrysolophus_chrysolophus)	((Eudyptes_moseleyi	(Eudyptes_chrysocome	Eudyptes_filholi))	((Eudyptes_warhami	Eudyptes_sclateri)	(Eudyptes_robustus	Eudyptes_pachyrhynchus))))	(Megadyptes_antipodes_richdalei	(Megadyptes_antipodes_antipodes	Megadyptes_antipodes_waitaha)))))	(Aptenodytes_forsteri	Aptenodytes_patagonicus));
((Aptenodytes_forsteri	Aptenodytes_patagonicus)	(((((Spheniscus_demersus	Spheniscus_magellanicus)	(Spheniscus_humboldti	Spheniscus_mendiculus))	(Eudyptula_novaehollandiae	(Eudyptula_minor_minor	Eudyptula_minor_Banks_Peninsula)))	(((((Eudyptes_filholi	Eudyptes_chrysocome)	Eudyptes_moseleyi)	(Eudyptes_chrysolophus_chrysolophus	Eudyptes_chrysolophus_schlegeli))	((Eudyptes_pachyrhynchus	Eudyptes_robustus)	Eudyptes_sclateri))	(Eudyptes_warhami	(Megadyptes_antipodes_waitaha	(Megadyptes_antipodes_antipodes	Megadyptes_antipodes_richdalei)))))	((Pygoscelis_antarcticus	(Pygoscelis_papua_Kerguelen	(Pygoscelis_papua_Falklands_Malvinas	(Pygoscelis_papua_South_Georgia	Pygoscelis_papu_West_Antarctic_Peninsula))))	Pygoscelis_adeliae)));
((Aptenodytes_forsteri	Aptenodytes_patagonicus)	(((((((Eudyptes_pachyrhynchus	Eudyptes_robustus)	(Eudyptes_warhami	Eudyptes_sclateri))	(Eudyptes_moseleyi	(Eudyptes_chrysocome	Eudyptes_filholi)))	(Eudyptes_chrysolophus_schlegeli	Eudyptes_chrysolophus_chrysolophus))	(Megadyptes_antipodes_antipodes	(Megadyptes_antipodes_waitaha	Megadyptes_antipodes_richdalei)))	(((Spheniscus_humboldti	Spheniscus_mendiculus)	(Spheniscus_demersus	Spheniscus_magellanicus))	(Eudyptula_novaehollandiae	(Eudyptula_minor_Banks_Peninsula	Eudyptula_minor_minor))))	(Pygoscelis_adeliae	(Pygoscelis_antarcticus	((Pygoscelis_papu_West_Antarctic_Peninsula	(Pygoscelis_papua_South_Georgia	Pygoscelis_papua_Falklands_Malvinas))	Pygoscelis_papua_Kerguelen)))));
((Aptenodytes_forsteri	Aptenodytes_patagonicus)	((Pygoscelis_adeliae	((Pygoscelis_papua_Kerguelen	(Pygoscelis_papu_West_Antarctic_Peninsula	(Pygoscelis_papua_Falklands_Malvinas	Pygoscelis_papua_South_Georgia)))	Pygoscelis_antarcticus))	((((Spheniscus_demersus	Spheniscus_magellanicus)	(Spheniscus_mendiculus	Spheniscus_humboldti))	(Eudyptula_novaehollandiae	(Eudyptula_minor_Banks_Peninsula	Eudyptula_minor_minor)))	(((((Eudyptes_pachyrhynchus	Eudyptes_robustus)	((Eudyptes_chrysocome	Eudyptes_filholi)	Eudyptes_moseleyi))	(Eudyptes_warhami	Eudyptes_sclateri))	(Eudyptes_chrysolophus_chrysolophus	Eudyptes_chrysolophus_schlegeli))	(Megadyptes_antipodes_richdalei	(Megadyptes_antipodes_antipodes	Megadyptes_antipodes_waitaha))))));
(((((Eudyptula_novaehollandiae	(Eudyptula_minor_minor	Eudyptula_minor_Banks_Peninsula))	(Spheniscus_demersus	(Spheniscus_magellanicus	(Spheniscus_mendiculus	Spheniscus_humboldti))))	((Megadyptes_antipodes_richdalei	(Megadyptes_antipodes_waitaha	Megadyptes_antipodes_antipodes))	((Eudyptes_chrysolophus_chrysolophus	Eudyptes_chrysolophus_schlegeli)	(Eudyptes_warhami	((Eudyptes_moseleyi	(Eudyptes_filholi	Eudyptes_chrysocome))	(Eudyptes_sclateri	(Eudyptes_pachyrhynchus	Eudyptes_robustus)))))))	(Pygoscelis_adeliae	((Pygoscelis_papua_Falklands_Malvinas	((Pygoscelis_papua_South_Georgia	Pygoscelis_papua_Kerguelen)	Pygoscelis_papu_West_Antarctic_Peninsula))	Pygoscelis_antarcticus)))	(Aptenodytes_patagonicus	Aptenodytes_forsteri));
(((Pygoscelis_adeliae	((Pygoscelis_papua_Kerguelen	(Pygoscelis_papu_West_Antarctic_Peninsula	(Pygoscelis_papua_South_Georgia	Pygoscelis_papua_Falklands_Malvinas)))	Pygoscelis_antarcticus))	((((Eudyptes_chrysolophus_schlegeli	Eudyptes_chrysolophus_chrysolophus)	(((Eudyptes_filholi	Eudyptes_chrysocome)	Eudyptes_moseleyi)	(Eudyptes_warhami	(Eudyptes_sclateri	(Eudyptes_pachyrhynchus	Eudyptes_robustus)))))	((Megadyptes_antipodes_waitaha	Megadyptes_antipodes_antipodes)	Megadyptes_antipodes_richdalei))	(((Eudyptula_minor_Banks_Peninsula	Eudyptula_minor_minor)	Eudyptula_novaehollandiae)	((Spheniscus_humboldti	Spheniscus_mendiculus)	(Spheniscus_magellanicus	Spheniscus_demersus)))))	(Aptenodytes_forsteri	Aptenodytes_patagonicus));
(((Pygoscelis_adeliae	(Pygoscelis_antarcticus	((Pygoscelis_papua_Falklands_Malvinas	(Pygoscelis_papua_South_Georgia	Pygoscelis_papu_West_Antarctic_Peninsula))	Pygoscelis_papua_Kerguelen)))	((((Megadyptes_antipodes_waitaha	Megadyptes_antipodes_antipodes)	Megadyptes_antipodes_richdalei)	((Eudyptes_chrysolophus_schlegeli	Eudyptes_chrysolophus_chrysolophus)	(((Eudyptes_sclateri	(Eudyptes_pachyrhynchus	Eudyptes_robustus))	Eudyptes_warhami)	(Eudyptes_moseleyi	(Eudyptes_chrysocome	Eudyptes_filholi)))))	((Spheniscus_demersus	((Spheniscus_mendiculus	Spheniscus_magellanicus)	Spheniscus_humboldti))	(Eudyptula_minor_minor	(Eudyptula_novaehollandiae	Eudyptula_minor_Banks_Peninsula)))))	(Aptenodytes_forsteri	Aptenodytes_patagonicus));
(((((Eudyptula_novaehollandiae	(Eudyptula_minor_minor	Eudyptula_minor_Banks_Peninsula))	((Spheniscus_humboldti	Spheniscus_mendiculus)	(Spheniscus_magellanicus	Spheniscus_demersus)))	(((Eudyptes_chrysolophus_chrysolophus	Eudyptes_chrysolophus_schlegeli)	(((Eudyptes_robustus	Eudyptes_pachyrhynchus)	(Eudyptes_warhami	Eudyptes_sclateri))	(Eudyptes_moseleyi	(Eudyptes_chrysocome	Eudyptes_filholi))))	((Megadyptes_antipodes_waitaha	Megadyptes_antipodes_antipodes)	Megadyptes_antipodes_richdalei)))	(Pygoscelis_adeliae	((Pygoscelis_papua_Kerguelen	(Pygoscelis_papu_West_Antarctic_Peninsula	(Pygoscelis_papua_South_Georgia	Pygoscelis_papua_Falklands_Malvinas)))	Pygoscelis_antarcticus)))	(Aptenodytes_patagonicus	Aptenodytes_forsteri));
(((Pygoscelis_adeliae	(((Pygoscelis_papua_South_Georgia	(Pygoscelis_papua_Falklands_Malvinas	Pygoscelis_papu_West_Antarctic_Peninsula))	Pygoscelis_papua_Kerguelen)	Pygoscelis_antarcticus))	((((Eudyptes_chrysolophus_schlegeli	Eudyptes_chrysolophus_chrysolophus)	(((Eudyptes_pachyrhynchus	Eudyptes_robustus)	Eudyptes_sclateri)	(Eudyptes_moseleyi	(Eudyptes_chrysocome	Eudyptes_filholi))))	(Eudyptes_warhami	((Megadyptes_antipodes_waitaha	Megadyptes_antipodes_antipodes)	Megadyptes_antipodes_richdalei)))	((Eudyptula_novaehollandiae	(Eudyptula_minor_minor	Eudyptula_minor_Banks_Peninsula))	((Spheniscus_mendiculus	Spheniscus_humboldti)	(Spheniscus_demersus	Spheniscus_magellanicus)))))	(Aptenodytes_forsteri	Aptenodytes_patagonicus));
((((Pygoscelis_antarcticus	((Pygoscelis_papua_Falklands_Malvinas	(Pygoscelis_papu_West_Antarctic_Peninsula	Pygoscelis_papua_South_Georgia))	Pygoscelis_papua_Kerguelen))	Pygoscelis_adeliae)	((((Spheniscus_magellanicus	Spheniscus_demersus)	(Spheniscus_humboldti	Spheniscus_mendiculus))	(Eudyptula_novaehollandiae	(Eudyptula_minor_Banks_Peninsula	Eudyptula_minor_minor)))	((Megadyptes_antipodes_richdalei	(Megadyptes_antipodes_waitaha	Megadyptes_antipodes_antipodes))	((Eudyptes_chrysolophus_schlegeli	Eudyptes_chrysolophus_chrysolophus)	((Eudyptes_chrysocome	(Eudyptes_filholi	Eudyptes_moseleyi))	(Eudyptes_warhami	((Eudyptes_pachyrhynchus	Eudyptes_robustus)	Eudyptes_sclateri)))))))	(Aptenodytes_forsteri	Aptenodytes_patagonicus));
((Aptenodytes_forsteri	Aptenodytes_patagonicus)	(((((Spheniscus_humboldti	Spheniscus_mendiculus)	(Spheniscus_magellanicus	Spheniscus_demersus))	(Eudyptula_novaehollandiae	(Eudyptula_minor_minor	Eudyptula_minor_Banks_Peninsula)))	(((Eudyptes_chrysolophus_schlegeli	Eudyptes_chrysolophus_chrysolophus)	((Eudyptes_sclateri	(Eudyptes_warhami	(Eudyptes_pachyrhynchus	Eudyptes_robustus)))	((Eudyptes_filholi	Eudyptes_chrysocome)	Eudyptes_moseleyi)))	(Megadyptes_antipodes_antipodes	(Megadyptes_antipodes_richdalei	Megadyptes_antipodes_waitaha))))	(Pygoscelis_adeliae	((Pygoscelis_papua_Kerguelen	((Pygoscelis_papu_West_Antarctic_Peninsula	Pygoscelis_papua_South_Georgia)	Pygoscelis_papua_Falklands_Malvinas))	Pygoscelis_antarcticus))));
(((Pygoscelis_adeliae	(Pygoscelis_antarcticus	((Pygoscelis_papu_West_Antarctic_Peninsula	(Pygoscelis_papua_Kerguelen	Pygoscelis_papua_Falklands_Malvinas))	Pygoscelis_papua_South_Georgia)))	((((Spheniscus_humboldti	Spheniscus_mendiculus)	(Spheniscus_demersus	Spheniscus_magellanicus))	(Eudyptula_novaehollandiae	(Eudyptula_minor_Banks_Peninsula	Eudyptula_minor_minor)))	(((Megadyptes_antipodes_waitaha	Megadyptes_antipodes_antipodes)	Megadyptes_antipodes_richdalei)	(((Eudyptes_moseleyi	(Eudyptes_chrysocome	Eudyptes_filholi))	(Eudyptes_sclateri	(Eudyptes_warhami	(Eudyptes_robustus	Eudyptes_pachyrhynchus))))	(Eudyptes_chrysolophus_schlegeli	Eudyptes_chrysolophus_chrysolophus)))))	(Aptenodytes_forsteri	Aptenodytes_patagonicus));
((Aptenodytes_forsteri	Aptenodytes_patagonicus)	(((((Eudyptula_minor_Banks_Peninsula	Eudyptula_minor_minor)	Eudyptula_novaehollandiae)	((Spheniscus_humboldti	Spheniscus_mendiculus)	(Spheniscus_demersus	Spheniscus_magellanicus)))	((Megadyptes_antipodes_waitaha	(Megadyptes_antipodes_antipodes	Megadyptes_antipodes_richdalei))	((Eudyptes_chrysolophus_schlegeli	Eudyptes_chrysolophus_chrysolophus)	((Eudyptes_moseleyi	(Eudyptes_chrysocome	Eudyptes_filholi))	(Eudyptes_warhami	((Eudyptes_pachyrhynchus	Eudyptes_robustus)	Eudyptes_sclateri))))))	(((Pygoscelis_papua_Kerguelen	((Pygoscelis_papua_Falklands_Malvinas	Pygoscelis_papua_South_Georgia)	Pygoscelis_papu_West_Antarctic_Peninsula))	Pygoscelis_antarcticus)	Pygoscelis_adeliae)));
(((Pygoscelis_adeliae	(Pygoscelis_antarcticus	(Pygoscelis_papua_Kerguelen	(Pygoscelis_papua_South_Georgia	(Pygoscelis_papua_Falklands_Malvinas	Pygoscelis_papu_West_Antarctic_Peninsula)))))	((((Megadyptes_antipodes_antipodes	Megadyptes_antipodes_waitaha)	Megadyptes_antipodes_richdalei)	((Eudyptes_chrysolophus_schlegeli	Eudyptes_chrysolophus_chrysolophus)	((Eudyptes_warhami	((Eudyptes_robustus	Eudyptes_pachyrhynchus)	Eudyptes_sclateri))	(Eudyptes_moseleyi	(Eudyptes_chrysocome	Eudyptes_filholi)))))	((Eudyptula_novaehollandiae	(Eudyptula_minor_minor	Eudyptula_minor_Banks_Peninsula))	((Spheniscus_humboldti	Spheniscus_mendiculus)	(Spheniscus_demersus	Spheniscus_magellanicus)))))	(Aptenodytes_forsteri	Aptenodytes_patagonicus));
((Aptenodytes_patagonicus	Aptenodytes_forsteri)	((((Pygoscelis_papua_South_Georgia	(Pygoscelis_papua_Falklands_Malvinas	(Pygoscelis_papu_West_Antarctic_Peninsula	Pygoscelis_papua_Kerguelen)))	Pygoscelis_antarcticus)	Pygoscelis_adeliae)	(((Eudyptula_novaehollandiae	(Eudyptula_minor_Banks_Peninsula	Eudyptula_minor_minor))	((Spheniscus_mendiculus	Spheniscus_humboldti)	(Spheniscus_demersus	Spheniscus_magellanicus)))	((Megadyptes_antipodes_richdalei	(Megadyptes_antipodes_antipodes	Megadyptes_antipodes_waitaha))	((Eudyptes_chrysolophus_schlegeli	Eudyptes_chrysolophus_chrysolophus)	((Eudyptes_warhami	(Eudyptes_sclateri	(Eudyptes_pachyrhynchus	Eudyptes_robustus)))	(Eudyptes_moseleyi	(Eudyptes_filholi	Eudyptes_chrysocome))))))));
((Aptenodytes_forsteri	Aptenodytes_patagonicus)	(((((Eudyptula_minor_Banks_Peninsula	Eudyptula_minor_minor)	Eudyptula_novaehollandiae)	((Spheniscus_demersus	Spheniscus_magellanicus)	(Spheniscus_humboldti	Spheniscus_mendiculus)))	(((Megadyptes_antipodes_waitaha	Megadyptes_antipodes_richdalei)	Megadyptes_antipodes_antipodes)	((Eudyptes_chrysolophus_schlegeli	Eudyptes_chrysolophus_chrysolophus)	((Eudyptes_warhami	((Eudyptes_pachyrhynchus	Eudyptes_robustus)	Eudyptes_sclateri))	(Eudyptes_moseleyi	(Eudyptes_chrysocome	Eudyptes_filholi))))))	((Pygoscelis_antarcticus	(Pygoscelis_papua_Kerguelen	(Pygoscelis_papua_Falklands_Malvinas	(Pygoscelis_papua_South_Georgia	Pygoscelis_papu_West_Antarctic_Peninsula))))	Pygoscelis_adeliae)));
(((((((Eudyptes_moseleyi	(Eudyptes_chrysocome	Eudyptes_filholi))	((Eudyptes_warhami	Eudyptes_sclateri)	(Eudyptes_pachyrhynchus	Eudyptes_robustus)))	(Eudyptes_chrysolophus_chrysolophus	Eudyptes_chrysolophus_schlegeli))	(Megadyptes_antipodes_richdalei	(Megadyptes_antipodes_waitaha	Megadyptes_antipodes_antipodes)))	((Eudyptula_novaehollandiae	(Eudyptula_minor_Banks_Peninsula	Eudyptula_minor_minor))	((Spheniscus_mendiculus	Spheniscus_humboldti)	(Spheniscus_magellanicus	Spheniscus_demersus))))	((Pygoscelis_antarcticus	(Pygoscelis_papu_West_Antarctic_Peninsula	(Pygoscelis_papua_Kerguelen	(Pygoscelis_papua_Falklands_Malvinas	Pygoscelis_papua_South_Georgia))))	Pygoscelis_adeliae))	(Aptenodytes_forsteri	Aptenodytes_patagonicus));
((Aptenodytes_forsteri	Aptenodytes_patagonicus)	(((((Eudyptes_chrysolophus_chrysolophus	Eudyptes_chrysolophus_schlegeli)	((Eudyptes_pachyrhynchus	Eudyptes_robustus)	(((Eudyptes_filholi	Eudyptes_chrysocome)	Eudyptes_moseleyi)	(Eudyptes_warhami	Eudyptes_sclateri))))	(Megadyptes_antipodes_richdalei	(Megadyptes_antipodes_waitaha	Megadyptes_antipodes_antipodes)))	(((Spheniscus_humboldti	Spheniscus_mendiculus)	(Spheniscus_magellanicus	Spheniscus_demersus))	((Eudyptula_minor_Banks_Peninsula	Eudyptula_minor_minor)	Eudyptula_novaehollandiae)))	(Pygoscelis_adeliae	((Pygoscelis_papua_Falklands_Malvinas	((Pygoscelis_papu_West_Antarctic_Peninsula	Pygoscelis_papua_South_Georgia)	Pygoscelis_papua_Kerguelen))	Pygoscelis_antarcticus))));
((Aptenodytes_forsteri	Aptenodytes_patagonicus)	(((((Spheniscus_humboldti	Spheniscus_mendiculus)	(Spheniscus_demersus	Spheniscus_magellanicus))	((Eudyptula_minor_minor	Eudyptula_minor_Banks_Peninsula)	Eudyptula_novaehollandiae))	((Megadyptes_antipodes_richdalei	(Megadyptes_antipodes_waitaha	Megadyptes_antipodes_antipodes))	((Eudyptes_chrysolophus_schlegeli	Eudyptes_chrysolophus_chrysolophus)	(((Eudyptes_filholi	Eudyptes_chrysocome)	Eudyptes_moseleyi)	(Eudyptes_warhami	((Eudyptes_pachyrhynchus	Eudyptes_robustus)	Eudyptes_sclateri))))))	(Pygoscelis_adeliae	(Pygoscelis_antarcticus	((Pygoscelis_papua_South_Georgia	(Pygoscelis_papu_West_Antarctic_Peninsula	Pygoscelis_papua_Falklands_Malvinas))	Pygoscelis_papua_Kerguelen)))));
(((Pygoscelis_adeliae	(Pygoscelis_antarcticus	(((Pygoscelis_papu_West_Antarctic_Peninsula	Pygoscelis_papua_South_Georgia)	Pygoscelis_papua_Falklands_Malvinas)	Pygoscelis_papua_Kerguelen)))	(((Eudyptula_novaehollandiae	(Eudyptula_minor_minor	Eudyptula_minor_Banks_Peninsula))	((Spheniscus_magellanicus	Spheniscus_demersus)	(Spheniscus_humboldti	Spheniscus_mendiculus)))	(((Megadyptes_antipodes_waitaha	Megadyptes_antipodes_antipodes)	Megadyptes_antipodes_richdalei)	((((Eudyptes_filholi	Eudyptes_chrysocome)	Eudyptes_moseleyi)	(((Eudyptes_pachyrhynchus	Eudyptes_robustus)	Eudyptes_sclateri)	Eudyptes_warhami))	(Eudyptes_chrysolophus_chrysolophus	Eudyptes_chrysolophus_schlegeli)))))	(Aptenodytes_patagonicus	Aptenodytes_forsteri));
((((((Spheniscus_humboldti	Spheniscus_mendiculus)	(Spheniscus_magellanicus	Spheniscus_demersus))	((Eudyptula_minor_Banks_Peninsula	Eudyptula_minor_minor)	Eudyptula_novaehollandiae))	(((Eudyptes_chrysolophus_schlegeli	Eudyptes_chrysolophus_chrysolophus)	((Eudyptes_warhami	(Eudyptes_sclateri	(Eudyptes_robustus	Eudyptes_pachyrhynchus)))	(Eudyptes_moseleyi	(Eudyptes_chrysocome	Eudyptes_filholi))))	(Megadyptes_antipodes_waitaha	(Megadyptes_antipodes_antipodes	Megadyptes_antipodes_richdalei))))	(Pygoscelis_adeliae	((Pygoscelis_papua_Kerguelen	((Pygoscelis_papua_Falklands_Malvinas	Pygoscelis_papua_South_Georgia)	Pygoscelis_papu_West_Antarctic_Peninsula))	Pygoscelis_antarcticus)))	(Aptenodytes_forsteri	Aptenodytes_patagonicus));
((Aptenodytes_forsteri	Aptenodytes_patagonicus)	(((Pygoscelis_antarcticus	(Pygoscelis_papua_Kerguelen	((Pygoscelis_papu_West_Antarctic_Peninsula	Pygoscelis_papua_Falklands_Malvinas)	Pygoscelis_papua_South_Georgia)))	Pygoscelis_adeliae)	(((Eudyptula_novaehollandiae	(Eudyptula_minor_minor	Eudyptula_minor_Banks_Peninsula))	((Spheniscus_demersus	Spheniscus_magellanicus)	(Spheniscus_mendiculus	Spheniscus_humboldti)))	(((Eudyptes_chrysolophus_schlegeli	Eudyptes_chrysolophus_chrysolophus)	((Eudyptes_moseleyi	(Eudyptes_filholi	Eudyptes_chrysocome))	(((Eudyptes_robustus	Eudyptes_pachyrhynchus)	Eudyptes_sclateri)	Eudyptes_warhami)))	((Megadyptes_antipodes_waitaha	Megadyptes_antipodes_richdalei)	Megadyptes_antipodes_antipodes)))));
((Aptenodytes_forsteri	Aptenodytes_patagonicus)	((Pygoscelis_adeliae	(Pygoscelis_antarcticus	((Pygoscelis_papua_Kerguelen	(Pygoscelis_papua_South_Georgia	Pygoscelis_papu_West_Antarctic_Peninsula))	Pygoscelis_papua_Falklands_Malvinas)))	((((Spheniscus_mendiculus	Spheniscus_humboldti)	(Spheniscus_demersus	Spheniscus_magellanicus))	(Eudyptula_novaehollandiae	(Eudyptula_minor_Banks_Peninsula	Eudyptula_minor_minor)))	((Megadyptes_antipodes_richdalei	(Megadyptes_antipodes_antipodes	Megadyptes_antipodes_waitaha))	((((Eudyptes_filholi	Eudyptes_chrysocome)	Eudyptes_moseleyi)	((Eudyptes_robustus	Eudyptes_pachyrhynchus)	(Eudyptes_warhami	Eudyptes_sclateri)))	(Eudyptes_chrysolophus_schlegeli	Eudyptes_chrysolophus_chrysolophus))))));
(((((((Eudyptes_pachyrhynchus	Eudyptes_robustus)	(Eudyptes_warhami	Eudyptes_sclateri))	((Eudyptes_chrysolophus_chrysolophus	Eudyptes_chrysolophus_schlegeli)	(Eudyptes_moseleyi	(Eudyptes_filholi	Eudyptes_chrysocome))))	(Megadyptes_antipodes_antipodes	(Megadyptes_antipodes_richdalei	Megadyptes_antipodes_waitaha)))	((Spheniscus_magellanicus	(Spheniscus_demersus	(Spheniscus_mendiculus	Spheniscus_humboldti)))	(Eudyptula_novaehollandiae	(Eudyptula_minor_minor	Eudyptula_minor_Banks_Peninsula))))	(Pygoscelis_adeliae	((Pygoscelis_papua_Kerguelen	((Pygoscelis_papu_West_Antarctic_Peninsula	Pygoscelis_papua_Falklands_Malvinas)	Pygoscelis_papua_South_Georgia))	Pygoscelis_antarcticus)))	(Aptenodytes_forsteri	Aptenodytes_patagonicus));
((Aptenodytes_forsteri	Aptenodytes_patagonicus)	((Pygoscelis_adeliae	(Pygoscelis_antarcticus	(Pygoscelis_papua_Kerguelen	(Pygoscelis_papua_Falklands_Malvinas	(Pygoscelis_papu_West_Antarctic_Peninsula	Pygoscelis_papua_South_Georgia)))))	(((Megadyptes_antipodes_waitaha	(Megadyptes_antipodes_antipodes	Megadyptes_antipodes_richdalei))	((Eudyptes_chrysolophus_chrysolophus	Eudyptes_chrysolophus_schlegeli)	((Eudyptes_moseleyi	(Eudyptes_filholi	Eudyptes_chrysocome))	((Eudyptes_sclateri	Eudyptes_warhami)	(Eudyptes_pachyrhynchus	Eudyptes_robustus)))))	((Eudyptula_novaehollandiae	(Eudyptula_minor_minor	Eudyptula_minor_Banks_Peninsula))	((Spheniscus_magellanicus	Spheniscus_demersus)	(Spheniscus_mendiculus	Spheniscus_humboldti))))));
((Aptenodytes_forsteri	Aptenodytes_patagonicus)	((Pygoscelis_adeliae	(Pygoscelis_antarcticus	((Pygoscelis_papu_West_Antarctic_Peninsula	Pygoscelis_papua_South_Georgia)	(Pygoscelis_papua_Falklands_Malvinas	Pygoscelis_papua_Kerguelen))))	((((Spheniscus_mendiculus	Spheniscus_humboldti)	(Spheniscus_magellanicus	Spheniscus_demersus))	(Eudyptula_novaehollandiae	(Eudyptula_minor_minor	Eudyptula_minor_Banks_Peninsula)))	((Eudyptes_warhami	((Megadyptes_antipodes_waitaha	Megadyptes_antipodes_antipodes)	Megadyptes_antipodes_richdalei))	((Eudyptes_chrysolophus_schlegeli	Eudyptes_chrysolophus_chrysolophus)	((Eudyptes_moseleyi	(Eudyptes_filholi	Eudyptes_chrysocome))	((Eudyptes_pachyrhynchus	Eudyptes_robustus)	Eudyptes_sclateri)))))));
((((((Eudyptes_chrysolophus_schlegeli	Eudyptes_chrysolophus_chrysolophus)	(Eudyptes_warhami	((Eudyptes_sclateri	(Eudyptes_pachyrhynchus	Eudyptes_robustus))	(Eudyptes_moseleyi	(Eudyptes_chrysocome	Eudyptes_filholi)))))	(Megadyptes_antipodes_richdalei	(Megadyptes_antipodes_antipodes	Megadyptes_antipodes_waitaha)))	((Eudyptula_novaehollandiae	(Eudyptula_minor_Banks_Peninsula	Eudyptula_minor_minor))	((Spheniscus_humboldti	Spheniscus_mendiculus)	(Spheniscus_demersus	Spheniscus_magellanicus))))	(Pygoscelis_adeliae	(((Pygoscelis_papua_South_Georgia	Pygoscelis_papua_Falklands_Malvinas)	(Pygoscelis_papu_West_Antarctic_Peninsula	Pygoscelis_papua_Kerguelen))	Pygoscelis_antarcticus)))	(Aptenodytes_forsteri	Aptenodytes_patagonicus));
((((Pygoscelis_antarcticus	(Pygoscelis_papua_Kerguelen	((Pygoscelis_papua_Falklands_Malvinas	Pygoscelis_papu_West_Antarctic_Peninsula)	Pygoscelis_papua_South_Georgia)))	Pygoscelis_adeliae)	((((Eudyptes_chrysolophus_schlegeli	Eudyptes_chrysolophus_chrysolophus)	(Eudyptes_sclateri	(((Eudyptes_robustus	Eudyptes_pachyrhynchus)	Eudyptes_warhami)	((Eudyptes_filholi	Eudyptes_chrysocome)	Eudyptes_moseleyi))))	(Megadyptes_antipodes_antipodes	(Megadyptes_antipodes_waitaha	Megadyptes_antipodes_richdalei)))	((Eudyptula_novaehollandiae	(Eudyptula_minor_Banks_Peninsula	Eudyptula_minor_minor))	((Spheniscus_humboldti	Spheniscus_mendiculus)	(Spheniscus_demersus	Spheniscus_magellanicus)))))	(Aptenodytes_forsteri	Aptenodytes_patagonicus));
(((Pygoscelis_adeliae	(((Pygoscelis_papu_West_Antarctic_Peninsula	Pygoscelis_papua_South_Georgia)	(Pygoscelis_papua_Kerguelen	Pygoscelis_papua_Falklands_Malvinas))	Pygoscelis_antarcticus))	(((((Eudyptes_moseleyi	(Eudyptes_chrysocome	Eudyptes_filholi))	(Eudyptes_sclateri	(Eudyptes_pachyrhynchus	Eudyptes_robustus)))	(Eudyptes_chrysolophus_schlegeli	Eudyptes_chrysolophus_chrysolophus))	(Eudyptes_warhami	(Megadyptes_antipodes_richdalei	(Megadyptes_antipodes_waitaha	Megadyptes_antipodes_antipodes))))	(((Spheniscus_mendiculus	Spheniscus_humboldti)	(Spheniscus_magellanicus	Spheniscus_demersus))	(Eudyptula_novaehollandiae	(Eudyptula_minor_Banks_Peninsula	Eudyptula_minor_minor)))))	(Aptenodytes_forsteri	Aptenodytes_patagonicus));
((((((Eudyptula_minor_minor	Eudyptula_minor_Banks_Peninsula)	Eudyptula_novaehollandiae)	((Spheniscus_mendiculus	Spheniscus_humboldti)	(Spheniscus_magellanicus	Spheniscus_demersus)))	(((Eudyptes_chrysolophus_schlegeli	Eudyptes_chrysolophus_chrysolophus)	((Eudyptes_sclateri	(Eudyptes_warhami	(Eudyptes_pachyrhynchus	Eudyptes_robustus)))	(Eudyptes_moseleyi	(Eudyptes_filholi	Eudyptes_chrysocome))))	(Megadyptes_antipodes_waitaha	(Megadyptes_antipodes_antipodes	Megadyptes_antipodes_richdalei))))	(Pygoscelis_adeliae	(Pygoscelis_antarcticus	(Pygoscelis_papua_Kerguelen	(Pygoscelis_papua_South_Georgia	(Pygoscelis_papua_Falklands_Malvinas	Pygoscelis_papu_West_Antarctic_Peninsula))))))	(Aptenodytes_forsteri	Aptenodytes_patagonicus));
(((((Spheniscus_demersus	((Spheniscus_mendiculus	Spheniscus_humboldti)	Spheniscus_magellanicus))	((Eudyptula_minor_Banks_Peninsula	Eudyptula_minor_minor)	Eudyptula_novaehollandiae))	(((Megadyptes_antipodes_waitaha	Megadyptes_antipodes_antipodes)	Megadyptes_antipodes_richdalei)	((Eudyptes_chrysolophus_schlegeli	Eudyptes_chrysolophus_chrysolophus)	((Eudyptes_moseleyi	(Eudyptes_filholi	Eudyptes_chrysocome))	(Eudyptes_warhami	(Eudyptes_sclateri	(Eudyptes_robustus	Eudyptes_pachyrhynchus)))))))	(Pygoscelis_adeliae	(Pygoscelis_antarcticus	((Pygoscelis_papu_West_Antarctic_Peninsula	(Pygoscelis_papua_Falklands_Malvinas	Pygoscelis_papua_South_Georgia))	Pygoscelis_papua_Kerguelen))))	(Aptenodytes_forsteri	Aptenodytes_patagonicus));
((Aptenodytes_forsteri	Aptenodytes_patagonicus)	(((Pygoscelis_antarcticus	(((Pygoscelis_papua_Falklands_Malvinas	Pygoscelis_papua_South_Georgia)	Pygoscelis_papu_West_Antarctic_Peninsula)	Pygoscelis_papua_Kerguelen))	Pygoscelis_adeliae)	((((Eudyptes_chrysolophus_schlegeli	Eudyptes_chrysolophus_chrysolophus)	(((Eudyptes_filholi	Eudyptes_chrysocome)	Eudyptes_moseleyi)	((Eudyptes_warhami	Eudyptes_sclateri)	(Eudyptes_pachyrhynchus	Eudyptes_robustus))))	((Megadyptes_antipodes_waitaha	Megadyptes_antipodes_richdalei)	Megadyptes_antipodes_antipodes))	(((Eudyptula_minor_minor	Eudyptula_minor_Banks_Peninsula)	Eudyptula_novaehollandiae)	((Spheniscus_humboldti	Spheniscus_mendiculus)	(Spheniscus_magellanicus	Spheniscus_demersus))))));
((Aptenodytes_forsteri	Aptenodytes_patagonicus)	((Pygoscelis_adeliae	(Pygoscelis_antarcticus	((Pygoscelis_papua_South_Georgia	Pygoscelis_papu_West_Antarctic_Peninsula)	(Pygoscelis_papua_Kerguelen	Pygoscelis_papua_Falklands_Malvinas))))	((((Eudyptes_chrysolophus_chrysolophus	Eudyptes_chrysolophus_schlegeli)	((Eudyptes_sclateri	(Eudyptes_pachyrhynchus	Eudyptes_robustus))	((Eudyptes_chrysocome	Eudyptes_filholi)	Eudyptes_moseleyi)))	(Eudyptes_warhami	((Megadyptes_antipodes_waitaha	Megadyptes_antipodes_antipodes)	Megadyptes_antipodes_richdalei)))	(((Spheniscus_humboldti	Spheniscus_mendiculus)	(Spheniscus_demersus	Spheniscus_magellanicus))	(Eudyptula_novaehollandiae	(Eudyptula_minor_Banks_Peninsula	Eudyptula_minor_minor))))));
((Aptenodytes_forsteri	Aptenodytes_patagonicus)	((((Megadyptes_antipodes_antipodes	(Megadyptes_antipodes_waitaha	Megadyptes_antipodes_richdalei))	(((Eudyptes_warhami	((Eudyptes_pachyrhynchus	Eudyptes_robustus)	Eudyptes_sclateri))	(Eudyptes_moseleyi	(Eudyptes_chrysocome	Eudyptes_filholi)))	(Eudyptes_chrysolophus_chrysolophus	Eudyptes_chrysolophus_schlegeli)))	(((Spheniscus_demersus	Spheniscus_magellanicus)	(Spheniscus_humboldti	Spheniscus_mendiculus))	(Eudyptula_novaehollandiae	(Eudyptula_minor_minor	Eudyptula_minor_Banks_Peninsula))))	(Pygoscelis_adeliae	(Pygoscelis_antarcticus	((Pygoscelis_papua_Falklands_Malvinas	(Pygoscelis_papua_South_Georgia	Pygoscelis_papu_West_Antarctic_Peninsula))	Pygoscelis_papua_Kerguelen)))));
((Aptenodytes_forsteri	Aptenodytes_patagonicus)	((((((Eudyptes_chrysolophus_schlegeli	Eudyptes_chrysolophus_chrysolophus)	(Eudyptes_moseleyi	(Eudyptes_chrysocome	Eudyptes_filholi)))	(((Eudyptes_robustus	Eudyptes_pachyrhynchus)	Eudyptes_sclateri)	Eudyptes_warhami))	(Megadyptes_antipodes_antipodes	(Megadyptes_antipodes_waitaha	Megadyptes_antipodes_richdalei)))	((Spheniscus_demersus	(Spheniscus_magellanicus	(Spheniscus_humboldti	Spheniscus_mendiculus)))	(Eudyptula_novaehollandiae	(Eudyptula_minor_minor	Eudyptula_minor_Banks_Peninsula))))	(Pygoscelis_adeliae	(Pygoscelis_antarcticus	(Pygoscelis_papua_Kerguelen	((Pygoscelis_papua_Falklands_Malvinas	Pygoscelis_papua_South_Georgia)	Pygoscelis_papu_West_Antarctic_Peninsula))))));
((Aptenodytes_patagonicus	Aptenodytes_forsteri)	(((((Megadyptes_antipodes_waitaha	Megadyptes_antipodes_antipodes)	Megadyptes_antipodes_richdalei)	((Eudyptes_chrysolophus_schlegeli	Eudyptes_chrysolophus_chrysolophus)	(((Eudyptes_chrysocome	Eudyptes_filholi)	Eudyptes_moseleyi)	((Eudyptes_pachyrhynchus	Eudyptes_robustus)	(Eudyptes_warhami	Eudyptes_sclateri)))))	(((Spheniscus_humboldti	Spheniscus_mendiculus)	(Spheniscus_demersus	Spheniscus_magellanicus))	(Eudyptula_novaehollandiae	(Eudyptula_minor_Banks_Peninsula	Eudyptula_minor_minor))))	(Pygoscelis_adeliae	(((Pygoscelis_papua_South_Georgia	(Pygoscelis_papu_West_Antarctic_Peninsula	Pygoscelis_papua_Kerguelen))	Pygoscelis_papua_Falklands_Malvinas)	Pygoscelis_antarcticus))));
((Aptenodytes_forsteri	Aptenodytes_patagonicus)	((Pygoscelis_adeliae	(((Pygoscelis_papua_Kerguelen	Pygoscelis_papua_Falklands_Malvinas)	(Pygoscelis_papu_West_Antarctic_Peninsula	Pygoscelis_papua_South_Georgia))	Pygoscelis_antarcticus))	((((Eudyptes_chrysolophus_schlegeli	Eudyptes_chrysolophus_chrysolophus)	((Eudyptes_filholi	(Eudyptes_moseleyi	Eudyptes_chrysocome))	(Eudyptes_warhami	((Eudyptes_pachyrhynchus	Eudyptes_robustus)	Eudyptes_sclateri))))	((Megadyptes_antipodes_waitaha	Megadyptes_antipodes_antipodes)	Megadyptes_antipodes_richdalei))	(((Spheniscus_humboldti	Spheniscus_mendiculus)	(Spheniscus_demersus	Spheniscus_magellanicus))	(Eudyptula_novaehollandiae	(Eudyptula_minor_minor	Eudyptula_minor_Banks_Peninsula))))));
((Aptenodytes_forsteri	Aptenodytes_patagonicus)	(((((Megadyptes_antipodes_antipodes	Megadyptes_antipodes_richdalei)	Megadyptes_antipodes_waitaha)	((Eudyptes_chrysolophus_schlegeli	Eudyptes_chrysolophus_chrysolophus)	((Eudyptes_warhami	((Eudyptes_pachyrhynchus	Eudyptes_robustus)	Eudyptes_sclateri))	((Eudyptes_filholi	Eudyptes_moseleyi)	Eudyptes_chrysocome))))	((Eudyptula_novaehollandiae	(Eudyptula_minor_minor	Eudyptula_minor_Banks_Peninsula))	(Spheniscus_demersus	(Spheniscus_magellanicus	(Spheniscus_mendiculus	Spheniscus_humboldti)))))	(Pygoscelis_adeliae	((Pygoscelis_papua_Falklands_Malvinas	((Pygoscelis_papua_Kerguelen	Pygoscelis_papua_South_Georgia)	Pygoscelis_papu_West_Antarctic_Peninsula))	Pygoscelis_antarcticus))));
((Aptenodytes_forsteri	Aptenodytes_patagonicus)	((Pygoscelis_adeliae	(((Pygoscelis_papua_Falklands_Malvinas	(Pygoscelis_papua_South_Georgia	Pygoscelis_papu_West_Antarctic_Peninsula))	Pygoscelis_papua_Kerguelen)	Pygoscelis_antarcticus))	((((((Eudyptes_pachyrhynchus	Eudyptes_robustus)	(Eudyptes_warhami	Eudyptes_sclateri))	(Eudyptes_moseleyi	(Eudyptes_filholi	Eudyptes_chrysocome)))	(Eudyptes_chrysolophus_schlegeli	Eudyptes_chrysolophus_chrysolophus))	(Megadyptes_antipodes_waitaha	(Megadyptes_antipodes_antipodes	Megadyptes_antipodes_richdalei)))	((Spheniscus_demersus	(Spheniscus_magellanicus	(Spheniscus_humboldti	Spheniscus_mendiculus)))	(Eudyptula_novaehollandiae	(Eudyptula_minor_Banks_Peninsula	Eudyptula_minor_minor))))));
(((Pygoscelis_adeliae	((Pygoscelis_papua_Kerguelen	(Pygoscelis_papua_Falklands_Malvinas	(Pygoscelis_papua_South_Georgia	Pygoscelis_papu_West_Antarctic_Peninsula)))	Pygoscelis_antarcticus))	((((Eudyptes_chrysolophus_chrysolophus	Eudyptes_chrysolophus_schlegeli)	((Eudyptes_sclateri	(Eudyptes_pachyrhynchus	Eudyptes_robustus))	((Eudyptes_chrysocome	Eudyptes_filholi)	Eudyptes_moseleyi)))	(Eudyptes_warhami	(Megadyptes_antipodes_antipodes	(Megadyptes_antipodes_richdalei	Megadyptes_antipodes_waitaha))))	(((Spheniscus_humboldti	Spheniscus_mendiculus)	(Spheniscus_demersus	Spheniscus_magellanicus))	((Eudyptula_minor_Banks_Peninsula	Eudyptula_minor_minor)	Eudyptula_novaehollandiae))))	(Aptenodytes_forsteri	Aptenodytes_patagonicus));
((Aptenodytes_patagonicus	Aptenodytes_forsteri)	(((((Spheniscus_humboldti	Spheniscus_mendiculus)	(Spheniscus_demersus	Spheniscus_magellanicus))	(Eudyptula_novaehollandiae	(Eudyptula_minor_minor	Eudyptula_minor_Banks_Peninsula)))	((Megadyptes_antipodes_richdalei	(Megadyptes_antipodes_antipodes	Megadyptes_antipodes_waitaha))	(Eudyptes_warhami	((((Eudyptes_robustus	Eudyptes_pachyrhynchus)	Eudyptes_sclateri)	(Eudyptes_moseleyi	(Eudyptes_chrysocome	Eudyptes_filholi)))	(Eudyptes_chrysolophus_schlegeli	Eudyptes_chrysolophus_chrysolophus)))))	(Pygoscelis_adeliae	(Pygoscelis_antarcticus	(Pygoscelis_papua_Kerguelen	((Pygoscelis_papua_South_Georgia	Pygoscelis_papu_West_Antarctic_Peninsula)	Pygoscelis_papua_Falklands_Malvinas))))));
(((((((Eudyptes_sclateri	(Eudyptes_pachyrhynchus	Eudyptes_robustus))	((Eudyptes_moseleyi	(Eudyptes_filholi	Eudyptes_chrysocome))	(Eudyptes_chrysolophus_chrysolophus	Eudyptes_chrysolophus_schlegeli)))	Eudyptes_warhami)	(Megadyptes_antipodes_richdalei	(Megadyptes_antipodes_antipodes	Megadyptes_antipodes_waitaha)))	((Eudyptula_novaehollandiae	(Eudyptula_minor_minor	Eudyptula_minor_Banks_Peninsula))	((Spheniscus_mendiculus	Spheniscus_humboldti)	(Spheniscus_demersus	Spheniscus_magellanicus))))	((Pygoscelis_antarcticus	(Pygoscelis_papua_Kerguelen	(Pygoscelis_papua_South_Georgia	(Pygoscelis_papu_West_Antarctic_Peninsula	Pygoscelis_papua_Falklands_Malvinas))))	Pygoscelis_adeliae))	(Aptenodytes_forsteri	Aptenodytes_patagonicus));
((((((Spheniscus_humboldti	Spheniscus_mendiculus)	(Spheniscus_demersus	Spheniscus_magellanicus))	(Eudyptula_novaehollandiae	(Eudyptula_minor_minor	Eudyptula_minor_Banks_Peninsula)))	((Megadyptes_antipodes_antipodes	(Megadyptes_antipodes_waitaha	Megadyptes_antipodes_richdalei))	((Eudyptes_chrysolophus_schlegeli	Eudyptes_chrysolophus_chrysolophus)	(((Eudyptes_warhami	Eudyptes_sclateri)	(Eudyptes_pachyrhynchus	Eudyptes_robustus))	((Eudyptes_filholi	Eudyptes_chrysocome)	Eudyptes_moseleyi)))))	(Pygoscelis_adeliae	((Pygoscelis_papua_Kerguelen	(Pygoscelis_papua_Falklands_Malvinas	(Pygoscelis_papua_South_Georgia	Pygoscelis_papu_West_Antarctic_Peninsula)))	Pygoscelis_antarcticus)))	(Aptenodytes_patagonicus	Aptenodytes_forsteri));
(((Pygoscelis_adeliae	(Pygoscelis_antarcticus	((Pygoscelis_papu_West_Antarctic_Peninsula	(Pygoscelis_papua_Falklands_Malvinas	Pygoscelis_papua_South_Georgia))	Pygoscelis_papua_Kerguelen)))	((((Eudyptes_chrysolophus_schlegeli	Eudyptes_chrysolophus_chrysolophus)	(((Eudyptes_pachyrhynchus	Eudyptes_robustus)	(Eudyptes_sclateri	Eudyptes_warhami))	((Eudyptes_chrysocome	Eudyptes_filholi)	Eudyptes_moseleyi)))	(Megadyptes_antipodes_richdalei	(Megadyptes_antipodes_waitaha	Megadyptes_antipodes_antipodes)))	((Eudyptula_novaehollandiae	(Eudyptula_minor_Banks_Peninsula	Eudyptula_minor_minor))	((Spheniscus_humboldti	Spheniscus_mendiculus)	(Spheniscus_magellanicus	Spheniscus_demersus)))))	(Aptenodytes_forsteri	Aptenodytes_patagonicus));
(((Pygoscelis_adeliae	(((Pygoscelis_papua_South_Georgia	Pygoscelis_papua_Falklands_Malvinas)	(Pygoscelis_papua_Kerguelen	Pygoscelis_papu_West_Antarctic_Peninsula))	Pygoscelis_antarcticus))	(((Eudyptes_warhami	(Megadyptes_antipodes_richdalei	(Megadyptes_antipodes_antipodes	Megadyptes_antipodes_waitaha)))	((Eudyptes_chrysolophus_schlegeli	Eudyptes_chrysolophus_chrysolophus)	(((Eudyptes_chrysocome	Eudyptes_filholi)	Eudyptes_moseleyi)	((Eudyptes_pachyrhynchus	Eudyptes_robustus)	Eudyptes_sclateri))))	((Spheniscus_magellanicus	(Spheniscus_demersus	(Spheniscus_humboldti	Spheniscus_mendiculus)))	(Eudyptula_novaehollandiae	(Eudyptula_minor_Banks_Peninsula	Eudyptula_minor_minor)))))	(Aptenodytes_patagonicus	Aptenodytes_forsteri));
(((Pygoscelis_adeliae	(Pygoscelis_antarcticus	(Pygoscelis_papua_Kerguelen	((Pygoscelis_papu_West_Antarctic_Peninsula	Pygoscelis_papua_South_Georgia)	Pygoscelis_papua_Falklands_Malvinas))))	(((Eudyptula_novaehollandiae	(Eudyptula_minor_Banks_Peninsula	Eudyptula_minor_minor))	((Spheniscus_mendiculus	Spheniscus_humboldti)	(Spheniscus_magellanicus	Spheniscus_demersus)))	(((Megadyptes_antipodes_waitaha	Megadyptes_antipodes_richdalei)	Megadyptes_antipodes_antipodes)	((Eudyptes_chrysolophus_schlegeli	Eudyptes_chrysolophus_chrysolophus)	((Eudyptes_warhami	Eudyptes_sclateri)	((Eudyptes_moseleyi	(Eudyptes_chrysocome	Eudyptes_filholi))	(Eudyptes_pachyrhynchus	Eudyptes_robustus)))))))	(Aptenodytes_forsteri	Aptenodytes_patagonicus));
(((((Pygoscelis_papua_Kerguelen	(Pygoscelis_papua_South_Georgia	(Pygoscelis_papu_West_Antarctic_Peninsula	Pygoscelis_papua_Falklands_Malvinas)))	Pygoscelis_antarcticus)	Pygoscelis_adeliae)	(((Eudyptula_novaehollandiae	(Eudyptula_minor_minor	Eudyptula_minor_Banks_Peninsula))	((Spheniscus_humboldti	Spheniscus_mendiculus)	(Spheniscus_magellanicus	Spheniscus_demersus)))	((Megadyptes_antipodes_richdalei	(Megadyptes_antipodes_waitaha	Megadyptes_antipodes_antipodes))	(((Eudyptes_warhami	((Eudyptes_pachyrhynchus	Eudyptes_robustus)	Eudyptes_sclateri))	(Eudyptes_moseleyi	(Eudyptes_chrysocome	Eudyptes_filholi)))	(Eudyptes_chrysolophus_schlegeli	Eudyptes_chrysolophus_chrysolophus)))))	(Aptenodytes_forsteri	Aptenodytes_patagonicus));
((Aptenodytes_forsteri	Aptenodytes_patagonicus)	((((Pygoscelis_papua_Kerguelen	((Pygoscelis_papua_South_Georgia	Pygoscelis_papu_West_Antarctic_Peninsula)	Pygoscelis_papua_Falklands_Malvinas))	Pygoscelis_antarcticus)	Pygoscelis_adeliae)	((((Spheniscus_magellanicus	Spheniscus_demersus)	(Spheniscus_humboldti	Spheniscus_mendiculus))	(Eudyptula_novaehollandiae	(Eudyptula_minor_minor	Eudyptula_minor_Banks_Peninsula)))	((Megadyptes_antipodes_richdalei	(Megadyptes_antipodes_waitaha	Megadyptes_antipodes_antipodes))	(((Eudyptes_moseleyi	(Eudyptes_chrysocome	Eudyptes_filholi))	((Eudyptes_sclateri	(Eudyptes_pachyrhynchus	Eudyptes_robustus))	Eudyptes_warhami))	(Eudyptes_chrysolophus_schlegeli	Eudyptes_chrysolophus_chrysolophus))))));
(((((Eudyptes_warhami	((Megadyptes_antipodes_waitaha	Megadyptes_antipodes_antipodes)	Megadyptes_antipodes_richdalei))	((Eudyptes_chrysolophus_chrysolophus	Eudyptes_chrysolophus_schlegeli)	((Eudyptes_moseleyi	(Eudyptes_chrysocome	Eudyptes_filholi))	(Eudyptes_sclateri	(Eudyptes_pachyrhynchus	Eudyptes_robustus)))))	((Eudyptula_novaehollandiae	(Eudyptula_minor_minor	Eudyptula_minor_Banks_Peninsula))	((Spheniscus_humboldti	Spheniscus_mendiculus)	(Spheniscus_magellanicus	Spheniscus_demersus))))	(Pygoscelis_adeliae	(Pygoscelis_antarcticus	((Pygoscelis_papua_Kerguelen	Pygoscelis_papua_South_Georgia)	(Pygoscelis_papua_Falklands_Malvinas	Pygoscelis_papu_West_Antarctic_Peninsula)))))	(Aptenodytes_forsteri	Aptenodytes_patagonicus));
(((((Spheniscus_demersus	(Spheniscus_magellanicus	(Spheniscus_mendiculus	Spheniscus_humboldti)))	((Eudyptula_minor_minor	Eudyptula_minor_Banks_Peninsula)	Eudyptula_novaehollandiae))	((Megadyptes_antipodes_antipodes	(Megadyptes_antipodes_waitaha	Megadyptes_antipodes_richdalei))	((((Eudyptes_warhami	Eudyptes_sclateri)	(Eudyptes_pachyrhynchus	Eudyptes_robustus))	((Eudyptes_chrysocome	Eudyptes_filholi)	Eudyptes_moseleyi))	(Eudyptes_chrysolophus_schlegeli	Eudyptes_chrysolophus_chrysolophus))))	(Pygoscelis_adeliae	(Pygoscelis_antarcticus	(Pygoscelis_papua_Falklands_Malvinas	((Pygoscelis_papua_South_Georgia	Pygoscelis_papu_West_Antarctic_Peninsula)	Pygoscelis_papua_Kerguelen)))))	(Aptenodytes_forsteri	Aptenodytes_patagonicus));
((Aptenodytes_forsteri	Aptenodytes_patagonicus)	(((Pygoscelis_antarcticus	(Pygoscelis_papua_Kerguelen	(Pygoscelis_papu_West_Antarctic_Peninsula	(Pygoscelis_papua_Falklands_Malvinas	Pygoscelis_papua_South_Georgia))))	Pygoscelis_adeliae)	(((Spheniscus_demersus	((Spheniscus_humboldti	Spheniscus_mendiculus)	Spheniscus_magellanicus))	(Eudyptula_novaehollandiae	(Eudyptula_minor_minor	Eudyptula_minor_Banks_Peninsula)))	((((Eudyptes_warhami	((Eudyptes_pachyrhynchus	Eudyptes_robustus)	Eudyptes_sclateri))	(Eudyptes_moseleyi	(Eudyptes_filholi	Eudyptes_chrysocome)))	(Eudyptes_chrysolophus_schlegeli	Eudyptes_chrysolophus_chrysolophus))	(Megadyptes_antipodes_antipodes	(Megadyptes_antipodes_waitaha	Megadyptes_antipodes_richdalei))))));
((Aptenodytes_forsteri	Aptenodytes_patagonicus)	(((Pygoscelis_antarcticus	(Pygoscelis_papua_Kerguelen	(Pygoscelis_papua_Falklands_Malvinas	(Pygoscelis_papu_West_Antarctic_Peninsula	Pygoscelis_papua_South_Georgia))))	Pygoscelis_adeliae)	(((Spheniscus_demersus	(Spheniscus_magellanicus	(Spheniscus_mendiculus	Spheniscus_humboldti)))	((Eudyptula_minor_minor	Eudyptula_minor_Banks_Peninsula)	Eudyptula_novaehollandiae))	(((((Eudyptes_pachyrhynchus	Eudyptes_robustus)	(Eudyptes_moseleyi	(Eudyptes_chrysocome	Eudyptes_filholi)))	(Eudyptes_warhami	Eudyptes_sclateri))	(Eudyptes_chrysolophus_schlegeli	Eudyptes_chrysolophus_chrysolophus))	(Megadyptes_antipodes_waitaha	(Megadyptes_antipodes_antipodes	Megadyptes_antipodes_richdalei))))));
(((Pygoscelis_adeliae	(Pygoscelis_antarcticus	(Pygoscelis_papua_Kerguelen	(Pygoscelis_papua_South_Georgia	(Pygoscelis_papu_West_Antarctic_Peninsula	Pygoscelis_papua_Falklands_Malvinas)))))	((((Eudyptula_minor_Banks_Peninsula	Eudyptula_minor_minor)	Eudyptula_novaehollandiae)	(Spheniscus_demersus	((Spheniscus_mendiculus	Spheniscus_humboldti)	Spheniscus_magellanicus)))	(((Megadyptes_antipodes_waitaha	Megadyptes_antipodes_antipodes)	Megadyptes_antipodes_richdalei)	(((Eudyptes_moseleyi	(Eudyptes_filholi	Eudyptes_chrysocome))	((Eudyptes_robustus	Eudyptes_pachyrhynchus)	(Eudyptes_warhami	Eudyptes_sclateri)))	(Eudyptes_chrysolophus_schlegeli	Eudyptes_chrysolophus_chrysolophus)))))	(Aptenodytes_forsteri	Aptenodytes_patagonicus));
((((((Eudyptes_chrysolophus_schlegeli	Eudyptes_chrysolophus_chrysolophus)	(((Eudyptes_robustus	Eudyptes_pachyrhynchus)	(Eudyptes_warhami	Eudyptes_sclateri))	(Eudyptes_moseleyi	(Eudyptes_filholi	Eudyptes_chrysocome))))	((Megadyptes_antipodes_waitaha	Megadyptes_antipodes_antipodes)	Megadyptes_antipodes_richdalei))	(((Spheniscus_magellanicus	Spheniscus_demersus)	(Spheniscus_humboldti	Spheniscus_mendiculus))	(Eudyptula_novaehollandiae	(Eudyptula_minor_minor	Eudyptula_minor_Banks_Peninsula))))	((((Pygoscelis_papu_West_Antarctic_Peninsula	Pygoscelis_papua_South_Georgia)	(Pygoscelis_papua_Falklands_Malvinas	Pygoscelis_papua_Kerguelen))	Pygoscelis_antarcticus)	Pygoscelis_adeliae))	(Aptenodytes_forsteri	Aptenodytes_patagonicus));
((((((Eudyptes_chrysolophus_schlegeli	Eudyptes_chrysolophus_chrysolophus)	(Eudyptes_warhami	((Eudyptes_moseleyi	(Eudyptes_filholi	Eudyptes_chrysocome))	(Eudyptes_sclateri	(Eudyptes_pachyrhynchus	Eudyptes_robustus)))))	(Megadyptes_antipodes_waitaha	(Megadyptes_antipodes_antipodes	Megadyptes_antipodes_richdalei)))	(((Spheniscus_demersus	Spheniscus_magellanicus)	(Spheniscus_mendiculus	Spheniscus_humboldti))	(Eudyptula_novaehollandiae	(Eudyptula_minor_Banks_Peninsula	Eudyptula_minor_minor))))	(Pygoscelis_adeliae	(((Pygoscelis_papua_Falklands_Malvinas	(Pygoscelis_papu_West_Antarctic_Peninsula	Pygoscelis_papua_South_Georgia))	Pygoscelis_papua_Kerguelen)	Pygoscelis_antarcticus)))	(Aptenodytes_patagonicus	Aptenodytes_forsteri));
(((((Megadyptes_antipodes_richdalei	(Megadyptes_antipodes_waitaha	Megadyptes_antipodes_antipodes))	((Eudyptes_moseleyi	(Eudyptes_filholi	Eudyptes_chrysocome))	(((Eudyptes_warhami	Eudyptes_sclateri)	(Eudyptes_robustus	Eudyptes_pachyrhynchus))	(Eudyptes_chrysolophus_schlegeli	Eudyptes_chrysolophus_chrysolophus))))	(((Spheniscus_demersus	Spheniscus_magellanicus)	(Spheniscus_mendiculus	Spheniscus_humboldti))	(Eudyptula_novaehollandiae	(Eudyptula_minor_Banks_Peninsula	Eudyptula_minor_minor))))	(Pygoscelis_adeliae	((Pygoscelis_papua_Kerguelen	((Pygoscelis_papu_West_Antarctic_Peninsula	Pygoscelis_papua_Falklands_Malvinas)	Pygoscelis_papua_South_Georgia))	Pygoscelis_antarcticus)))	(Aptenodytes_forsteri	Aptenodytes_patagonicus));
((Aptenodytes_forsteri	Aptenodytes_patagonicus)	((((((Eudyptes_warhami	Eudyptes_sclateri)	((Eudyptes_moseleyi	(Eudyptes_chrysocome	Eudyptes_filholi))	(Eudyptes_robustus	Eudyptes_pachyrhynchus)))	(Eudyptes_chrysolophus_schlegeli	Eudyptes_chrysolophus_chrysolophus))	(Megadyptes_antipodes_antipodes	(Megadyptes_antipodes_richdalei	Megadyptes_antipodes_waitaha)))	(((Eudyptula_minor_minor	Eudyptula_minor_Banks_Peninsula)	Eudyptula_novaehollandiae)	((Spheniscus_demersus	Spheniscus_magellanicus)	(Spheniscus_humboldti	Spheniscus_mendiculus))))	(Pygoscelis_adeliae	((((Pygoscelis_papu_West_Antarctic_Peninsula	Pygoscelis_papua_Falklands_Malvinas)	Pygoscelis_papua_South_Georgia)	Pygoscelis_papua_Kerguelen)	Pygoscelis_antarcticus))));
((Aptenodytes_forsteri	Aptenodytes_patagonicus)	((Pygoscelis_adeliae	((Pygoscelis_papua_Kerguelen	((Pygoscelis_papu_West_Antarctic_Peninsula	Pygoscelis_papua_Falklands_Malvinas)	Pygoscelis_papua_South_Georgia))	Pygoscelis_antarcticus))	(((Eudyptula_novaehollandiae	(Eudyptula_minor_minor	Eudyptula_minor_Banks_Peninsula))	((Spheniscus_mendiculus	Spheniscus_humboldti)	(Spheniscus_demersus	Spheniscus_magellanicus)))	(((Eudyptes_chrysolophus_chrysolophus	Eudyptes_chrysolophus_schlegeli)	((Eudyptes_warhami	(Eudyptes_sclateri	(Eudyptes_pachyrhynchus	Eudyptes_robustus)))	(Eudyptes_moseleyi	(Eudyptes_chrysocome	Eudyptes_filholi))))	(Megadyptes_antipodes_richdalei	(Megadyptes_antipodes_waitaha	Megadyptes_antipodes_antipodes))))));
(((((Pygoscelis_papua_Kerguelen	(Pygoscelis_papua_Falklands_Malvinas	(Pygoscelis_papu_West_Antarctic_Peninsula	Pygoscelis_papua_South_Georgia)))	Pygoscelis_antarcticus)	Pygoscelis_adeliae)	(((((Eudyptes_chrysocome	Eudyptes_filholi)	Eudyptes_moseleyi)	((Eudyptes_chrysolophus_chrysolophus	Eudyptes_chrysolophus_schlegeli)	(Eudyptes_sclateri	(Eudyptes_robustus	Eudyptes_pachyrhynchus))))	(Eudyptes_warhami	(Megadyptes_antipodes_richdalei	(Megadyptes_antipodes_waitaha	Megadyptes_antipodes_antipodes))))	((Eudyptula_novaehollandiae	(Eudyptula_minor_minor	Eudyptula_minor_Banks_Peninsula))	((Spheniscus_humboldti	Spheniscus_mendiculus)	(Spheniscus_magellanicus	Spheniscus_demersus)))))	(Aptenodytes_forsteri	Aptenodytes_patagonicus));
((((((Spheniscus_humboldti	Spheniscus_mendiculus)	(Spheniscus_demersus	Spheniscus_magellanicus))	(Eudyptula_novaehollandiae	(Eudyptula_minor_minor	Eudyptula_minor_Banks_Peninsula)))	(((Eudyptes_chrysolophus_schlegeli	Eudyptes_chrysolophus_chrysolophus)	(((Eudyptes_sclateri	Eudyptes_warhami)	(Eudyptes_pachyrhynchus	Eudyptes_robustus))	(Eudyptes_moseleyi	(Eudyptes_chrysocome	Eudyptes_filholi))))	(Megadyptes_antipodes_richdalei	(Megadyptes_antipodes_waitaha	Megadyptes_antipodes_antipodes))))	((Pygoscelis_antarcticus	(Pygoscelis_papua_Kerguelen	(Pygoscelis_papu_West_Antarctic_Peninsula	(Pygoscelis_papua_Falklands_Malvinas	Pygoscelis_papua_South_Georgia))))	Pygoscelis_adeliae))	(Aptenodytes_forsteri	Aptenodytes_patagonicus));
(((((Eudyptula_minor_minor	(Eudyptula_minor_Banks_Peninsula	Eudyptula_novaehollandiae))	((Spheniscus_humboldti	Spheniscus_mendiculus)	(Spheniscus_demersus	Spheniscus_magellanicus)))	((Megadyptes_antipodes_antipodes	(Megadyptes_antipodes_richdalei	Megadyptes_antipodes_waitaha))	(((Eudyptes_moseleyi	(Eudyptes_chrysocome	Eudyptes_filholi))	(Eudyptes_warhami	(Eudyptes_sclateri	(Eudyptes_pachyrhynchus	Eudyptes_robustus))))	(Eudyptes_chrysolophus_schlegeli	Eudyptes_chrysolophus_chrysolophus))))	(Pygoscelis_adeliae	(Pygoscelis_antarcticus	((Pygoscelis_papua_Falklands_Malvinas	Pygoscelis_papua_Kerguelen)	(Pygoscelis_papu_West_Antarctic_Peninsula	Pygoscelis_papua_South_Georgia)))))	(Aptenodytes_forsteri	Aptenodytes_patagonicus));
(((Pygoscelis_adeliae	(Pygoscelis_antarcticus	((Pygoscelis_papua_Falklands_Malvinas	(Pygoscelis_papua_South_Georgia	Pygoscelis_papu_West_Antarctic_Peninsula))	Pygoscelis_papua_Kerguelen)))	(((Eudyptes_warhami	(Megadyptes_antipodes_richdalei	(Megadyptes_antipodes_waitaha	Megadyptes_antipodes_antipodes)))	((Eudyptes_chrysolophus_schlegeli	Eudyptes_chrysolophus_chrysolophus)	(((Eudyptes_chrysocome	Eudyptes_filholi)	Eudyptes_moseleyi)	(Eudyptes_sclateri	(Eudyptes_pachyrhynchus	Eudyptes_robustus)))))	((Eudyptula_novaehollandiae	(Eudyptula_minor_minor	Eudyptula_minor_Banks_Peninsula))	((Spheniscus_magellanicus	Spheniscus_demersus)	(Spheniscus_humboldti	Spheniscus_mendiculus)))))	(Aptenodytes_forsteri	Aptenodytes_patagonicus));
(((Pygoscelis_adeliae	(Pygoscelis_antarcticus	((Pygoscelis_papua_Falklands_Malvinas	(Pygoscelis_papu_West_Antarctic_Peninsula	Pygoscelis_papua_South_Georgia))	Pygoscelis_papua_Kerguelen)))	((((Eudyptes_chrysolophus_schlegeli	Eudyptes_chrysolophus_chrysolophus)	((Eudyptes_sclateri	(Eudyptes_pachyrhynchus	Eudyptes_robustus))	(Eudyptes_moseleyi	(Eudyptes_filholi	Eudyptes_chrysocome))))	((Megadyptes_antipodes_waitaha	(Megadyptes_antipodes_antipodes	Megadyptes_antipodes_richdalei))	Eudyptes_warhami))	(((Eudyptula_minor_minor	Eudyptula_minor_Banks_Peninsula)	Eudyptula_novaehollandiae)	(Spheniscus_demersus	(Spheniscus_magellanicus	(Spheniscus_mendiculus	Spheniscus_humboldti))))))	(Aptenodytes_forsteri	Aptenodytes_patagonicus));
((Aptenodytes_forsteri	Aptenodytes_patagonicus)	((((Eudyptula_novaehollandiae	(Eudyptula_minor_Banks_Peninsula	Eudyptula_minor_minor))	((Spheniscus_humboldti	Spheniscus_mendiculus)	(Spheniscus_demersus	Spheniscus_magellanicus)))	((Eudyptes_warhami	((Megadyptes_antipodes_waitaha	Megadyptes_antipodes_richdalei)	Megadyptes_antipodes_antipodes))	(((Eudyptes_sclateri	(Eudyptes_pachyrhynchus	Eudyptes_robustus))	(Eudyptes_chrysocome	(Eudyptes_filholi	Eudyptes_moseleyi)))	(Eudyptes_chrysolophus_schlegeli	Eudyptes_chrysolophus_chrysolophus))))	(Pygoscelis_adeliae	(Pygoscelis_antarcticus	(Pygoscelis_papua_Kerguelen	(Pygoscelis_papua_Falklands_Malvinas	(Pygoscelis_papu_West_Antarctic_Peninsula	Pygoscelis_papua_South_Georgia)))))));
((((((Spheniscus_magellanicus	Spheniscus_demersus)	(Spheniscus_humboldti	Spheniscus_mendiculus))	((Eudyptula_minor_Banks_Peninsula	Eudyptula_minor_minor)	Eudyptula_novaehollandiae))	((Megadyptes_antipodes_richdalei	(Megadyptes_antipodes_waitaha	Megadyptes_antipodes_antipodes))	((Eudyptes_chrysolophus_schlegeli	Eudyptes_chrysolophus_chrysolophus)	((Eudyptes_moseleyi	(Eudyptes_chrysocome	Eudyptes_filholi))	(((Eudyptes_pachyrhynchus	Eudyptes_robustus)	Eudyptes_sclateri)	Eudyptes_warhami)))))	(Pygoscelis_adeliae	(Pygoscelis_antarcticus	(Pygoscelis_papua_Kerguelen	(Pygoscelis_papu_West_Antarctic_Peninsula	(Pygoscelis_papua_South_Georgia	Pygoscelis_papua_Falklands_Malvinas))))))	(Aptenodytes_forsteri	Aptenodytes_patagonicus));
((((((Spheniscus_mendiculus	Spheniscus_humboldti)	(Spheniscus_magellanicus	Spheniscus_demersus))	(Eudyptula_novaehollandiae	(Eudyptula_minor_minor	Eudyptula_minor_Banks_Peninsula)))	(((Megadyptes_antipodes_waitaha	Megadyptes_antipodes_antipodes)	Megadyptes_antipodes_richdalei)	(((Eudyptes_chrysocome	Eudyptes_filholi)	Eudyptes_moseleyi)	((Eudyptes_chrysolophus_schlegeli	Eudyptes_chrysolophus_chrysolophus)	((Eudyptes_warhami	Eudyptes_sclateri)	(Eudyptes_pachyrhynchus	Eudyptes_robustus))))))	(Pygoscelis_adeliae	((Pygoscelis_papua_Kerguelen	((Pygoscelis_papua_Falklands_Malvinas	Pygoscelis_papua_South_Georgia)	Pygoscelis_papu_West_Antarctic_Peninsula))	Pygoscelis_antarcticus)))	(Aptenodytes_forsteri	Aptenodytes_patagonicus));
((Aptenodytes_forsteri	Aptenodytes_patagonicus)	(((((Eudyptula_minor_Banks_Peninsula	Eudyptula_minor_minor)	Eudyptula_novaehollandiae)	((Spheniscus_demersus	Spheniscus_magellanicus)	(Spheniscus_mendiculus	Spheniscus_humboldti)))	((Megadyptes_antipodes_richdalei	(Megadyptes_antipodes_waitaha	Megadyptes_antipodes_antipodes))	((Eudyptes_moseleyi	(Eudyptes_filholi	Eudyptes_chrysocome))	((Eudyptes_chrysolophus_schlegeli	Eudyptes_chrysolophus_chrysolophus)	((Eudyptes_warhami	Eudyptes_sclateri)	(Eudyptes_pachyrhynchus	Eudyptes_robustus))))))	(Pygoscelis_adeliae	(Pygoscelis_antarcticus	(Pygoscelis_papua_Kerguelen	(Pygoscelis_papu_West_Antarctic_Peninsula	(Pygoscelis_papua_South_Georgia	Pygoscelis_papua_Falklands_Malvinas)))))));
((Aptenodytes_forsteri	Aptenodytes_patagonicus)	((((((Eudyptes_filholi	Eudyptes_chrysocome)	Eudyptes_moseleyi)	(((Eudyptes_pachyrhynchus	Eudyptes_robustus)	(Eudyptes_warhami	Eudyptes_sclateri))	(Eudyptes_chrysolophus_schlegeli	Eudyptes_chrysolophus_chrysolophus)))	(Megadyptes_antipodes_richdalei	(Megadyptes_antipodes_antipodes	Megadyptes_antipodes_waitaha)))	((Eudyptula_novaehollandiae	(Eudyptula_minor_minor	Eudyptula_minor_Banks_Peninsula))	((Spheniscus_magellanicus	Spheniscus_demersus)	(Spheniscus_mendiculus	Spheniscus_humboldti))))	(Pygoscelis_adeliae	((Pygoscelis_papu_West_Antarctic_Peninsula	((Pygoscelis_papua_Falklands_Malvinas	Pygoscelis_papua_Kerguelen)	Pygoscelis_papua_South_Georgia))	Pygoscelis_antarcticus))));
(((Pygoscelis_adeliae	(Pygoscelis_antarcticus	(Pygoscelis_papua_Kerguelen	((Pygoscelis_papua_Falklands_Malvinas	Pygoscelis_papua_South_Georgia)	Pygoscelis_papu_West_Antarctic_Peninsula))))	((((Spheniscus_humboldti	Spheniscus_mendiculus)	(Spheniscus_demersus	Spheniscus_magellanicus))	(Eudyptula_novaehollandiae	(Eudyptula_minor_minor	Eudyptula_minor_Banks_Peninsula)))	(((Eudyptes_chrysolophus_schlegeli	Eudyptes_chrysolophus_chrysolophus)	((Eudyptes_sclateri	(Eudyptes_pachyrhynchus	Eudyptes_robustus))	((Eudyptes_chrysocome	Eudyptes_filholi)	Eudyptes_moseleyi)))	((Megadyptes_antipodes_waitaha	(Megadyptes_antipodes_antipodes	Megadyptes_antipodes_richdalei))	Eudyptes_warhami))))	(Aptenodytes_forsteri	Aptenodytes_patagonicus));
((((((Pygoscelis_papu_West_Antarctic_Peninsula	(Pygoscelis_papua_Falklands_Malvinas	Pygoscelis_papua_South_Georgia))	Pygoscelis_papua_Kerguelen)	Pygoscelis_antarcticus)	Pygoscelis_adeliae)	((((Eudyptula_minor_minor	Eudyptula_minor_Banks_Peninsula)	Eudyptula_novaehollandiae)	(Spheniscus_demersus	((Spheniscus_mendiculus	Spheniscus_humboldti)	Spheniscus_magellanicus)))	(((Megadyptes_antipodes_richdalei	Megadyptes_antipodes_waitaha)	Megadyptes_antipodes_antipodes)	((Eudyptes_chrysolophus_schlegeli	Eudyptes_chrysolophus_chrysolophus)	((Eudyptes_warhami	(Eudyptes_sclateri	(Eudyptes_robustus	Eudyptes_pachyrhynchus)))	(Eudyptes_moseleyi	(Eudyptes_chrysocome	Eudyptes_filholi)))))))	(Aptenodytes_forsteri	Aptenodytes_patagonicus));
(((Pygoscelis_adeliae	(((Pygoscelis_papua_Falklands_Malvinas	Pygoscelis_papua_Kerguelen)	(Pygoscelis_papua_South_Georgia	Pygoscelis_papu_West_Antarctic_Peninsula))	Pygoscelis_antarcticus))	(((((Eudyptes_warhami	Eudyptes_sclateri)	((Eudyptes_pachyrhynchus	Eudyptes_robustus)	((Eudyptes_chrysocome	Eudyptes_filholi)	Eudyptes_moseleyi)))	(Eudyptes_chrysolophus_schlegeli	Eudyptes_chrysolophus_chrysolophus))	(Megadyptes_antipodes_waitaha	(Megadyptes_antipodes_antipodes	Megadyptes_antipodes_richdalei)))	((Eudyptula_novaehollandiae	(Eudyptula_minor_Banks_Peninsula	Eudyptula_minor_minor))	((Spheniscus_humboldti	Spheniscus_mendiculus)	(Spheniscus_demersus	Spheniscus_magellanicus)))))	(Aptenodytes_forsteri	Aptenodytes_patagonicus));
((Aptenodytes_forsteri	Aptenodytes_patagonicus)	(((((Spheniscus_demersus	Spheniscus_magellanicus)	(Spheniscus_humboldti	Spheniscus_mendiculus))	(Eudyptula_novaehollandiae	(Eudyptula_minor_minor	Eudyptula_minor_Banks_Peninsula)))	(((Megadyptes_antipodes_waitaha	Megadyptes_antipodes_richdalei)	Megadyptes_antipodes_antipodes)	(Eudyptes_warhami	((Eudyptes_chrysolophus_chrysolophus	Eudyptes_chrysolophus_schlegeli)	(((Eudyptes_chrysocome	Eudyptes_filholi)	Eudyptes_moseleyi)	((Eudyptes_pachyrhynchus	Eudyptes_robustus)	Eudyptes_sclateri))))))	(Pygoscelis_adeliae	((Pygoscelis_papua_Kerguelen	(Pygoscelis_papua_Falklands_Malvinas	(Pygoscelis_papu_West_Antarctic_Peninsula	Pygoscelis_papua_South_Georgia)))	Pygoscelis_antarcticus))));
((Aptenodytes_forsteri	Aptenodytes_patagonicus)	(((((Spheniscus_humboldti	Spheniscus_mendiculus)	(Spheniscus_demersus	Spheniscus_magellanicus))	(Eudyptula_novaehollandiae	(Eudyptula_minor_Banks_Peninsula	Eudyptula_minor_minor)))	((((Eudyptes_moseleyi	(Eudyptes_chrysocome	Eudyptes_filholi))	(Eudyptes_sclateri	(Eudyptes_pachyrhynchus	Eudyptes_robustus)))	(Eudyptes_chrysolophus_schlegeli	Eudyptes_chrysolophus_chrysolophus))	(Eudyptes_warhami	((Megadyptes_antipodes_waitaha	Megadyptes_antipodes_antipodes)	Megadyptes_antipodes_richdalei))))	((Pygoscelis_antarcticus	(Pygoscelis_papua_South_Georgia	((Pygoscelis_papua_Kerguelen	Pygoscelis_papu_West_Antarctic_Peninsula)	Pygoscelis_papua_Falklands_Malvinas)))	Pygoscelis_adeliae)));
((Aptenodytes_forsteri	Aptenodytes_patagonicus)	((((Eudyptula_novaehollandiae	(Eudyptula_minor_Banks_Peninsula	Eudyptula_minor_minor))	((Spheniscus_humboldti	Spheniscus_mendiculus)	(Spheniscus_demersus	Spheniscus_magellanicus)))	((Megadyptes_antipodes_waitaha	(Megadyptes_antipodes_antipodes	Megadyptes_antipodes_richdalei))	((Eudyptes_chrysolophus_schlegeli	Eudyptes_chrysolophus_chrysolophus)	(((Eudyptes_pachyrhynchus	Eudyptes_robustus)	(Eudyptes_warhami	Eudyptes_sclateri))	((Eudyptes_filholi	Eudyptes_chrysocome)	Eudyptes_moseleyi)))))	(Pygoscelis_adeliae	((((Pygoscelis_papua_Kerguelen	Pygoscelis_papu_West_Antarctic_Peninsula)	Pygoscelis_papua_Falklands_Malvinas)	Pygoscelis_papua_South_Georgia)	Pygoscelis_antarcticus))));
(((((Eudyptula_novaehollandiae	(Eudyptula_minor_minor	Eudyptula_minor_Banks_Peninsula))	((Spheniscus_humboldti	Spheniscus_mendiculus)	(Spheniscus_demersus	Spheniscus_magellanicus)))	((Megadyptes_antipodes_richdalei	(Megadyptes_antipodes_waitaha	Megadyptes_antipodes_antipodes))	(Eudyptes_warhami	((Eudyptes_sclateri	(Eudyptes_pachyrhynchus	Eudyptes_robustus))	(((Eudyptes_filholi	Eudyptes_chrysocome)	Eudyptes_moseleyi)	(Eudyptes_chrysolophus_chrysolophus	Eudyptes_chrysolophus_schlegeli))))))	(Pygoscelis_adeliae	((Pygoscelis_papua_Kerguelen	((Pygoscelis_papua_Falklands_Malvinas	Pygoscelis_papua_South_Georgia)	Pygoscelis_papu_West_Antarctic_Peninsula))	Pygoscelis_antarcticus)))	(Aptenodytes_forsteri	Aptenodytes_patagonicus));
((Aptenodytes_forsteri	Aptenodytes_patagonicus)	((((Megadyptes_antipodes_antipodes	(Megadyptes_antipodes_waitaha	Megadyptes_antipodes_richdalei))	((Eudyptes_chrysolophus_chrysolophus	Eudyptes_chrysolophus_schlegeli)	((Eudyptes_moseleyi	(Eudyptes_chrysocome	Eudyptes_filholi))	((Eudyptes_pachyrhynchus	Eudyptes_robustus)	(Eudyptes_warhami	Eudyptes_sclateri)))))	(((Spheniscus_mendiculus	Spheniscus_humboldti)	(Spheniscus_demersus	Spheniscus_magellanicus))	((Eudyptula_minor_minor	Eudyptula_minor_Banks_Peninsula)	Eudyptula_novaehollandiae)))	(Pygoscelis_adeliae	(Pygoscelis_antarcticus	(((Pygoscelis_papua_South_Georgia	Pygoscelis_papu_West_Antarctic_Peninsula)	Pygoscelis_papua_Falklands_Malvinas)	Pygoscelis_papua_Kerguelen)))));
((((Pygoscelis_antarcticus	(Pygoscelis_papua_Falklands_Malvinas	((Pygoscelis_papu_West_Antarctic_Peninsula	Pygoscelis_papua_Kerguelen)	Pygoscelis_papua_South_Georgia)))	Pygoscelis_adeliae)	((((Megadyptes_antipodes_waitaha	Megadyptes_antipodes_antipodes)	Megadyptes_antipodes_richdalei)	(((Eudyptes_moseleyi	(Eudyptes_filholi	Eudyptes_chrysocome))	(Eudyptes_warhami	(Eudyptes_sclateri	(Eudyptes_pachyrhynchus	Eudyptes_robustus))))	(Eudyptes_chrysolophus_schlegeli	Eudyptes_chrysolophus_chrysolophus)))	(((Spheniscus_demersus	Spheniscus_magellanicus)	(Spheniscus_humboldti	Spheniscus_mendiculus))	(Eudyptula_novaehollandiae	(Eudyptula_minor_minor	Eudyptula_minor_Banks_Peninsula)))))	(Aptenodytes_forsteri	Aptenodytes_patagonicus));
(((((((Pygoscelis_papua_South_Georgia	Pygoscelis_papu_West_Antarctic_Peninsula)	Pygoscelis_papua_Falklands_Malvinas)	Pygoscelis_papua_Kerguelen)	Pygoscelis_antarcticus)	Pygoscelis_adeliae)	(((Eudyptula_novaehollandiae	(Eudyptula_minor_minor	Eudyptula_minor_Banks_Peninsula))	((Spheniscus_humboldti	Spheniscus_mendiculus)	(Spheniscus_demersus	Spheniscus_magellanicus)))	((Megadyptes_antipodes_waitaha	(Megadyptes_antipodes_richdalei	Megadyptes_antipodes_antipodes))	((Eudyptes_chrysolophus_schlegeli	Eudyptes_chrysolophus_chrysolophus)	((Eudyptes_sclateri	((Eudyptes_pachyrhynchus	Eudyptes_robustus)	(Eudyptes_moseleyi	(Eudyptes_chrysocome	Eudyptes_filholi))))	Eudyptes_warhami)))))	(Aptenodytes_forsteri	Aptenodytes_patagonicus));
((((((Megadyptes_antipodes_antipodes	Megadyptes_antipodes_richdalei)	Megadyptes_antipodes_waitaha)	((Eudyptes_chrysolophus_schlegeli	Eudyptes_chrysolophus_chrysolophus)	((Eudyptes_warhami	(Eudyptes_sclateri	(Eudyptes_pachyrhynchus	Eudyptes_robustus)))	((Eudyptes_chrysocome	Eudyptes_filholi)	Eudyptes_moseleyi))))	(((Spheniscus_demersus	Spheniscus_magellanicus)	(Spheniscus_mendiculus	Spheniscus_humboldti))	(Eudyptula_novaehollandiae	(Eudyptula_minor_minor	Eudyptula_minor_Banks_Peninsula))))	(Pygoscelis_adeliae	(Pygoscelis_antarcticus	(Pygoscelis_papua_Falklands_Malvinas	((Pygoscelis_papu_West_Antarctic_Peninsula	Pygoscelis_papua_South_Georgia)	Pygoscelis_papua_Kerguelen)))))	(Aptenodytes_forsteri	Aptenodytes_patagonicus));
((((((Eudyptes_chrysolophus_schlegeli	Eudyptes_chrysolophus_chrysolophus)	(((Eudyptes_warhami	(Eudyptes_pachyrhynchus	Eudyptes_robustus))	Eudyptes_sclateri)	(Eudyptes_moseleyi	(Eudyptes_filholi	Eudyptes_chrysocome))))	((Megadyptes_antipodes_waitaha	Megadyptes_antipodes_antipodes)	Megadyptes_antipodes_richdalei))	(((Eudyptula_minor_minor	Eudyptula_minor_Banks_Peninsula)	Eudyptula_novaehollandiae)	((Spheniscus_demersus	Spheniscus_magellanicus)	(Spheniscus_humboldti	Spheniscus_mendiculus))))	((Pygoscelis_antarcticus	((Pygoscelis_papua_Kerguelen	Pygoscelis_papua_Falklands_Malvinas)	(Pygoscelis_papua_South_Georgia	Pygoscelis_papu_West_Antarctic_Peninsula)))	Pygoscelis_adeliae))	(Aptenodytes_forsteri	Aptenodytes_patagonicus));
((Aptenodytes_forsteri	Aptenodytes_patagonicus)	(((((Spheniscus_magellanicus	Spheniscus_demersus)	(Spheniscus_humboldti	Spheniscus_mendiculus))	(Eudyptula_novaehollandiae	(Eudyptula_minor_minor	Eudyptula_minor_Banks_Peninsula)))	((((Eudyptes_moseleyi	(Eudyptes_filholi	Eudyptes_chrysocome))	((Eudyptes_warhami	Eudyptes_sclateri)	(Eudyptes_pachyrhynchus	Eudyptes_robustus)))	(Eudyptes_chrysolophus_schlegeli	Eudyptes_chrysolophus_chrysolophus))	(Megadyptes_antipodes_waitaha	(Megadyptes_antipodes_antipodes	Megadyptes_antipodes_richdalei))))	(Pygoscelis_adeliae	(Pygoscelis_antarcticus	((Pygoscelis_papu_West_Antarctic_Peninsula	Pygoscelis_papua_Kerguelen)	(Pygoscelis_papua_South_Georgia	Pygoscelis_papua_Falklands_Malvinas))))));
(((Pygoscelis_adeliae	((Pygoscelis_papua_Kerguelen	(Pygoscelis_papua_Falklands_Malvinas	(Pygoscelis_papu_West_Antarctic_Peninsula	Pygoscelis_papua_South_Georgia)))	Pygoscelis_antarcticus))	(((Megadyptes_antipodes_richdalei	(Megadyptes_antipodes_waitaha	Megadyptes_antipodes_antipodes))	((Eudyptes_chrysolophus_schlegeli	Eudyptes_chrysolophus_chrysolophus)	(((Eudyptes_pachyrhynchus	Eudyptes_robustus)	(Eudyptes_warhami	Eudyptes_sclateri))	((Eudyptes_chrysocome	Eudyptes_filholi)	Eudyptes_moseleyi))))	(((Eudyptula_minor_minor	Eudyptula_minor_Banks_Peninsula)	Eudyptula_novaehollandiae)	((Spheniscus_humboldti	Spheniscus_mendiculus)	(Spheniscus_demersus	Spheniscus_magellanicus)))))	(Aptenodytes_forsteri	Aptenodytes_patagonicus));
((((((Eudyptes_chrysolophus_schlegeli	Eudyptes_chrysolophus_chrysolophus)	(((Eudyptes_pachyrhynchus	Eudyptes_robustus)	(Eudyptes_sclateri	Eudyptes_warhami))	(Eudyptes_moseleyi	(Eudyptes_chrysocome	Eudyptes_filholi))))	((Megadyptes_antipodes_antipodes	Megadyptes_antipodes_waitaha)	Megadyptes_antipodes_richdalei))	(((Spheniscus_humboldti	Spheniscus_mendiculus)	(Spheniscus_demersus	Spheniscus_magellanicus))	((Eudyptula_minor_minor	Eudyptula_minor_Banks_Peninsula)	Eudyptula_novaehollandiae)))	(Pygoscelis_adeliae	((Pygoscelis_papua_Kerguelen	((Pygoscelis_papu_West_Antarctic_Peninsula	Pygoscelis_papua_South_Georgia)	Pygoscelis_papua_Falklands_Malvinas))	Pygoscelis_antarcticus)))	(Aptenodytes_forsteri	Aptenodytes_patagonicus));
(((Pygoscelis_adeliae	(((Pygoscelis_papu_West_Antarctic_Peninsula	(Pygoscelis_papua_South_Georgia	Pygoscelis_papua_Falklands_Malvinas))	Pygoscelis_papua_Kerguelen)	Pygoscelis_antarcticus))	((((Eudyptes_chrysolophus_chrysolophus	Eudyptes_chrysolophus_schlegeli)	((Eudyptes_moseleyi	(Eudyptes_chrysocome	Eudyptes_filholi))	((Eudyptes_warhami	Eudyptes_sclateri)	(Eudyptes_pachyrhynchus	Eudyptes_robustus))))	(Megadyptes_antipodes_richdalei	(Megadyptes_antipodes_antipodes	Megadyptes_antipodes_waitaha)))	((Eudyptula_novaehollandiae	(Eudyptula_minor_Banks_Peninsula	Eudyptula_minor_minor))	((Spheniscus_mendiculus	Spheniscus_humboldti)	(Spheniscus_magellanicus	Spheniscus_demersus)))))	(Aptenodytes_forsteri	Aptenodytes_patagonicus));
(((((Megadyptes_antipodes_antipodes	(Megadyptes_antipodes_richdalei	Megadyptes_antipodes_waitaha))	(((Eudyptes_chrysolophus_chrysolophus	Eudyptes_chrysolophus_schlegeli)	((Eudyptes_filholi	Eudyptes_chrysocome)	Eudyptes_moseleyi))	(Eudyptes_warhami	(Eudyptes_sclateri	(Eudyptes_pachyrhynchus	Eudyptes_robustus)))))	(((Spheniscus_demersus	Spheniscus_magellanicus)	(Spheniscus_mendiculus	Spheniscus_humboldti))	(Eudyptula_novaehollandiae	(Eudyptula_minor_minor	Eudyptula_minor_Banks_Peninsula))))	(Pygoscelis_adeliae	(Pygoscelis_antarcticus	((Pygoscelis_papua_South_Georgia	Pygoscelis_papu_West_Antarctic_Peninsula)	(Pygoscelis_papua_Falklands_Malvinas	Pygoscelis_papua_Kerguelen)))))	(Aptenodytes_forsteri	Aptenodytes_patagonicus));
((Aptenodytes_forsteri	Aptenodytes_patagonicus)	(((Pygoscelis_antarcticus	(Pygoscelis_papua_Kerguelen	(Pygoscelis_papu_West_Antarctic_Peninsula	(Pygoscelis_papua_Falklands_Malvinas	Pygoscelis_papua_South_Georgia))))	Pygoscelis_adeliae)	(((((Eudyptes_moseleyi	(Eudyptes_chrysocome	Eudyptes_filholi))	(Eudyptes_warhami	((Eudyptes_pachyrhynchus	Eudyptes_robustus)	Eudyptes_sclateri)))	(Eudyptes_chrysolophus_chrysolophus	Eudyptes_chrysolophus_schlegeli))	((Megadyptes_antipodes_waitaha	Megadyptes_antipodes_antipodes)	Megadyptes_antipodes_richdalei))	((Eudyptula_novaehollandiae	(Eudyptula_minor_Banks_Peninsula	Eudyptula_minor_minor))	((Spheniscus_mendiculus	Spheniscus_humboldti)	(Spheniscus_demersus	Spheniscus_magellanicus))))));
((Aptenodytes_forsteri	Aptenodytes_patagonicus)	((Pygoscelis_adeliae	(Pygoscelis_antarcticus	((Pygoscelis_papua_Kerguelen	(Pygoscelis_papua_South_Georgia	Pygoscelis_papua_Falklands_Malvinas))	Pygoscelis_papu_West_Antarctic_Peninsula)))	(((((Eudyptes_moseleyi	(Eudyptes_chrysocome	Eudyptes_filholi))	(Eudyptes_sclateri	(Eudyptes_pachyrhynchus	Eudyptes_robustus)))	(Eudyptes_chrysolophus_schlegeli	Eudyptes_chrysolophus_chrysolophus))	(Eudyptes_warhami	((Megadyptes_antipodes_waitaha	Megadyptes_antipodes_antipodes)	Megadyptes_antipodes_richdalei)))	((Eudyptula_novaehollandiae	(Eudyptula_minor_minor	Eudyptula_minor_Banks_Peninsula))	((Spheniscus_demersus	Spheniscus_magellanicus)	(Spheniscus_mendiculus	Spheniscus_humboldti))))));
(((((Eudyptes_warhami	(Megadyptes_antipodes_richdalei	(Megadyptes_antipodes_waitaha	Megadyptes_antipodes_antipodes)))	((Eudyptes_chrysolophus_chrysolophus	Eudyptes_chrysolophus_schlegeli)	((Eudyptes_moseleyi	(Eudyptes_filholi	Eudyptes_chrysocome))	(Eudyptes_sclateri	(Eudyptes_pachyrhynchus	Eudyptes_robustus)))))	((Eudyptula_novaehollandiae	(Eudyptula_minor_Banks_Peninsula	Eudyptula_minor_minor))	((Spheniscus_demersus	Spheniscus_magellanicus)	(Spheniscus_mendiculus	Spheniscus_humboldti))))	(Pygoscelis_adeliae	((Pygoscelis_papua_Kerguelen	(Pygoscelis_papua_South_Georgia	(Pygoscelis_papu_West_Antarctic_Peninsula	Pygoscelis_papua_Falklands_Malvinas)))	Pygoscelis_antarcticus)))	(Aptenodytes_forsteri	Aptenodytes_patagonicus));
((Aptenodytes_forsteri	Aptenodytes_patagonicus)	((Pygoscelis_adeliae	(Pygoscelis_antarcticus	((Pygoscelis_papua_South_Georgia	(Pygoscelis_papu_West_Antarctic_Peninsula	Pygoscelis_papua_Falklands_Malvinas))	Pygoscelis_papua_Kerguelen)))	(((Eudyptula_novaehollandiae	(Eudyptula_minor_Banks_Peninsula	Eudyptula_minor_minor))	((Spheniscus_humboldti	Spheniscus_mendiculus)	(Spheniscus_magellanicus	Spheniscus_demersus)))	((Eudyptes_warhami	((Megadyptes_antipodes_waitaha	Megadyptes_antipodes_richdalei)	Megadyptes_antipodes_antipodes))	((((Eudyptes_chrysocome	Eudyptes_filholi)	Eudyptes_moseleyi)	(Eudyptes_sclateri	(Eudyptes_pachyrhynchus	Eudyptes_robustus)))	(Eudyptes_chrysolophus_schlegeli	Eudyptes_chrysolophus_chrysolophus))))));
((Aptenodytes_forsteri	Aptenodytes_patagonicus)	((Pygoscelis_adeliae	(Pygoscelis_antarcticus	((Pygoscelis_papua_Kerguelen	Pygoscelis_papua_Falklands_Malvinas)	(Pygoscelis_papu_West_Antarctic_Peninsula	Pygoscelis_papua_South_Georgia))))	(((Eudyptula_novaehollandiae	(Eudyptula_minor_Banks_Peninsula	Eudyptula_minor_minor))	((Spheniscus_magellanicus	Spheniscus_demersus)	(Spheniscus_mendiculus	Spheniscus_humboldti)))	(((Eudyptes_chrysolophus_chrysolophus	Eudyptes_chrysolophus_schlegeli)	(((Eudyptes_filholi	Eudyptes_chrysocome)	Eudyptes_moseleyi)	(Eudyptes_warhami	(Eudyptes_sclateri	(Eudyptes_pachyrhynchus	Eudyptes_robustus)))))	((Megadyptes_antipodes_waitaha	Megadyptes_antipodes_antipodes)	Megadyptes_antipodes_richdalei)))));
(((Pygoscelis_adeliae	(Pygoscelis_antarcticus	(Pygoscelis_papua_Kerguelen	(Pygoscelis_papua_Falklands_Malvinas	(Pygoscelis_papua_South_Georgia	Pygoscelis_papu_West_Antarctic_Peninsula)))))	(((((Eudyptes_chrysolophus_schlegeli	Eudyptes_chrysolophus_chrysolophus)	(((Eudyptes_filholi	Eudyptes_chrysocome)	Eudyptes_moseleyi)	(Eudyptes_sclateri	(Eudyptes_pachyrhynchus	Eudyptes_robustus))))	Eudyptes_warhami)	((Megadyptes_antipodes_waitaha	Megadyptes_antipodes_antipodes)	Megadyptes_antipodes_richdalei))	(((Spheniscus_humboldti	Spheniscus_mendiculus)	(Spheniscus_demersus	Spheniscus_magellanicus))	(Eudyptula_novaehollandiae	(Eudyptula_minor_Banks_Peninsula	Eudyptula_minor_minor)))))	(Aptenodytes_forsteri	Aptenodytes_patagonicus));
(((Pygoscelis_adeliae	(((Pygoscelis_papua_Falklands_Malvinas	(Pygoscelis_papua_South_Georgia	Pygoscelis_papu_West_Antarctic_Peninsula))	Pygoscelis_papua_Kerguelen)	Pygoscelis_antarcticus))	(((Eudyptula_novaehollandiae	(Eudyptula_minor_Banks_Peninsula	Eudyptula_minor_minor))	((Spheniscus_demersus	Spheniscus_magellanicus)	(Spheniscus_humboldti	Spheniscus_mendiculus)))	(((Eudyptes_chrysolophus_schlegeli	Eudyptes_chrysolophus_chrysolophus)	((Eudyptes_moseleyi	(Eudyptes_chrysocome	Eudyptes_filholi))	(Eudyptes_warhami	((Eudyptes_pachyrhynchus	Eudyptes_robustus)	Eudyptes_sclateri))))	((Megadyptes_antipodes_waitaha	Megadyptes_antipodes_antipodes)	Megadyptes_antipodes_richdalei))))	(Aptenodytes_forsteri	Aptenodytes_patagonicus));
(((((Pygoscelis_papua_Kerguelen	(Pygoscelis_papua_South_Georgia	(Pygoscelis_papua_Falklands_Malvinas	Pygoscelis_papu_West_Antarctic_Peninsula)))	Pygoscelis_antarcticus)	Pygoscelis_adeliae)	(((Megadyptes_antipodes_richdalei	(Megadyptes_antipodes_antipodes	Megadyptes_antipodes_waitaha))	((Eudyptes_chrysolophus_schlegeli	Eudyptes_chrysolophus_chrysolophus)	((Eudyptes_warhami	((Eudyptes_robustus	Eudyptes_pachyrhynchus)	Eudyptes_sclateri))	((Eudyptes_chrysocome	Eudyptes_filholi)	Eudyptes_moseleyi))))	((Eudyptula_novaehollandiae	(Eudyptula_minor_minor	Eudyptula_minor_Banks_Peninsula))	((Spheniscus_humboldti	Spheniscus_mendiculus)	(Spheniscus_demersus	Spheniscus_magellanicus)))))	(Aptenodytes_forsteri	Aptenodytes_patagonicus));
((Aptenodytes_patagonicus	Aptenodytes_forsteri)	((Pygoscelis_adeliae	((Pygoscelis_papua_Kerguelen	((Pygoscelis_papua_South_Georgia	Pygoscelis_papu_West_Antarctic_Peninsula)	Pygoscelis_papua_Falklands_Malvinas))	Pygoscelis_antarcticus))	(((Eudyptula_novaehollandiae	(Eudyptula_minor_minor	Eudyptula_minor_Banks_Peninsula))	((Spheniscus_humboldti	Spheniscus_mendiculus)	(Spheniscus_magellanicus	Spheniscus_demersus)))	((Megadyptes_antipodes_antipodes	(Megadyptes_antipodes_richdalei	Megadyptes_antipodes_waitaha))	((((Eudyptes_robustus	Eudyptes_pachyrhynchus)	Eudyptes_sclateri)	(Eudyptes_warhami	(Eudyptes_moseleyi	(Eudyptes_chrysocome	Eudyptes_filholi))))	(Eudyptes_chrysolophus_schlegeli	Eudyptes_chrysolophus_chrysolophus))))));
((((((Eudyptes_chrysolophus_schlegeli	Eudyptes_chrysolophus_chrysolophus)	(((Eudyptes_chrysocome	Eudyptes_filholi)	Eudyptes_moseleyi)	(Eudyptes_warhami	((Eudyptes_pachyrhynchus	Eudyptes_robustus)	Eudyptes_sclateri))))	(Megadyptes_antipodes_richdalei	(Megadyptes_antipodes_waitaha	Megadyptes_antipodes_antipodes)))	(((Spheniscus_magellanicus	Spheniscus_demersus)	(Spheniscus_humboldti	Spheniscus_mendiculus))	(Eudyptula_novaehollandiae	(Eudyptula_minor_minor	Eudyptula_minor_Banks_Peninsula))))	(Pygoscelis_adeliae	(Pygoscelis_antarcticus	(Pygoscelis_papua_Kerguelen	(Pygoscelis_papua_South_Georgia	(Pygoscelis_papua_Falklands_Malvinas	Pygoscelis_papu_West_Antarctic_Peninsula))))))	(Aptenodytes_forsteri	Aptenodytes_patagonicus));
((((((Pygoscelis_papua_Falklands_Malvinas	(Pygoscelis_papua_South_Georgia	Pygoscelis_papu_West_Antarctic_Peninsula))	Pygoscelis_papua_Kerguelen)	Pygoscelis_antarcticus)	Pygoscelis_adeliae)	(((Eudyptula_novaehollandiae	(Eudyptula_minor_Banks_Peninsula	Eudyptula_minor_minor))	((Spheniscus_humboldti	Spheniscus_mendiculus)	(Spheniscus_magellanicus	Spheniscus_demersus)))	(((Eudyptes_chrysolophus_chrysolophus	Eudyptes_chrysolophus_schlegeli)	((Eudyptes_warhami	Eudyptes_sclateri)	((Eudyptes_moseleyi	(Eudyptes_chrysocome	Eudyptes_filholi))	(Eudyptes_pachyrhynchus	Eudyptes_robustus))))	(Megadyptes_antipodes_richdalei	(Megadyptes_antipodes_waitaha	Megadyptes_antipodes_antipodes)))))	(Aptenodytes_forsteri	Aptenodytes_patagonicus));
((((Pygoscelis_antarcticus	((Pygoscelis_papua_South_Georgia	Pygoscelis_papu_West_Antarctic_Peninsula)	(Pygoscelis_papua_Falklands_Malvinas	Pygoscelis_papua_Kerguelen)))	Pygoscelis_adeliae)	((((Spheniscus_demersus	Spheniscus_magellanicus)	(Spheniscus_humboldti	Spheniscus_mendiculus))	((Eudyptula_minor_minor	Eudyptula_minor_Banks_Peninsula)	Eudyptula_novaehollandiae))	((Megadyptes_antipodes_waitaha	(Megadyptes_antipodes_antipodes	Megadyptes_antipodes_richdalei))	(((Eudyptes_warhami	Eudyptes_sclateri)	((Eudyptes_robustus	Eudyptes_pachyrhynchus)	(Eudyptes_moseleyi	(Eudyptes_chrysocome	Eudyptes_filholi))))	(Eudyptes_chrysolophus_schlegeli	Eudyptes_chrysolophus_chrysolophus)))))	(Aptenodytes_forsteri	Aptenodytes_patagonicus));
((Aptenodytes_patagonicus	Aptenodytes_forsteri)	((Pygoscelis_adeliae	((Pygoscelis_papua_Kerguelen	(Pygoscelis_papu_West_Antarctic_Peninsula	(Pygoscelis_papua_Falklands_Malvinas	Pygoscelis_papua_South_Georgia)))	Pygoscelis_antarcticus))	(((Megadyptes_antipodes_richdalei	(Megadyptes_antipodes_waitaha	Megadyptes_antipodes_antipodes))	((Eudyptes_chrysolophus_chrysolophus	Eudyptes_chrysolophus_schlegeli)	((Eudyptes_moseleyi	(Eudyptes_chrysocome	Eudyptes_filholi))	((Eudyptes_warhami	Eudyptes_sclateri)	(Eudyptes_robustus	Eudyptes_pachyrhynchus)))))	(((Spheniscus_humboldti	Spheniscus_mendiculus)	(Spheniscus_demersus	Spheniscus_magellanicus))	(Eudyptula_novaehollandiae	(Eudyptula_minor_Banks_Peninsula	Eudyptula_minor_minor))))));
(((((((Eudyptes_moseleyi	(Eudyptes_chrysocome	Eudyptes_filholi))	(Eudyptes_chrysolophus_schlegeli	Eudyptes_chrysolophus_chrysolophus))	((Eudyptes_pachyrhynchus	Eudyptes_robustus)	(Eudyptes_warhami	Eudyptes_sclateri)))	((Megadyptes_antipodes_waitaha	Megadyptes_antipodes_antipodes)	Megadyptes_antipodes_richdalei))	(((Spheniscus_humboldti	Spheniscus_mendiculus)	(Spheniscus_magellanicus	Spheniscus_demersus))	(Eudyptula_novaehollandiae	(Eudyptula_minor_Banks_Peninsula	Eudyptula_minor_minor))))	(Pygoscelis_adeliae	(Pygoscelis_antarcticus	(Pygoscelis_papua_Kerguelen	(Pygoscelis_papua_Falklands_Malvinas	(Pygoscelis_papua_South_Georgia	Pygoscelis_papu_West_Antarctic_Peninsula))))))	(Aptenodytes_forsteri	Aptenodytes_patagonicus));
((Aptenodytes_forsteri	Aptenodytes_patagonicus)	(((((Spheniscus_mendiculus	Spheniscus_humboldti)	(Spheniscus_demersus	Spheniscus_magellanicus))	(Eudyptula_novaehollandiae	(Eudyptula_minor_Banks_Peninsula	Eudyptula_minor_minor)))	((((Eudyptes_chrysolophus_schlegeli	Eudyptes_chrysolophus_chrysolophus)	((Eudyptes_sclateri	(Eudyptes_pachyrhynchus	Eudyptes_robustus))	(Eudyptes_moseleyi	(Eudyptes_filholi	Eudyptes_chrysocome))))	Eudyptes_warhami)	((Megadyptes_antipodes_waitaha	Megadyptes_antipodes_antipodes)	Megadyptes_antipodes_richdalei)))	((Pygoscelis_antarcticus	(Pygoscelis_papua_Kerguelen	((Pygoscelis_papu_West_Antarctic_Peninsula	Pygoscelis_papua_South_Georgia)	Pygoscelis_papua_Falklands_Malvinas)))	Pygoscelis_adeliae)));
(((Pygoscelis_adeliae	((Pygoscelis_papua_Kerguelen	(Pygoscelis_papua_Falklands_Malvinas	(Pygoscelis_papua_South_Georgia	Pygoscelis_papu_West_Antarctic_Peninsula)))	Pygoscelis_antarcticus))	((((Spheniscus_mendiculus	Spheniscus_humboldti)	(Spheniscus_demersus	Spheniscus_magellanicus))	(Eudyptula_novaehollandiae	(Eudyptula_minor_Banks_Peninsula	Eudyptula_minor_minor)))	((((Eudyptes_warhami	(Eudyptes_sclateri	(Eudyptes_pachyrhynchus	Eudyptes_robustus)))	(Eudyptes_moseleyi	(Eudyptes_filholi	Eudyptes_chrysocome)))	(Eudyptes_chrysolophus_chrysolophus	Eudyptes_chrysolophus_schlegeli))	((Megadyptes_antipodes_richdalei	Megadyptes_antipodes_antipodes)	Megadyptes_antipodes_waitaha))))	(Aptenodytes_forsteri	Aptenodytes_patagonicus));
(((((Spheniscus_demersus	(Spheniscus_magellanicus	(Spheniscus_humboldti	Spheniscus_mendiculus)))	((Eudyptula_minor_Banks_Peninsula	Eudyptula_minor_minor)	Eudyptula_novaehollandiae))	(((Megadyptes_antipodes_waitaha	Megadyptes_antipodes_antipodes)	Megadyptes_antipodes_richdalei)	((Eudyptes_chrysolophus_schlegeli	Eudyptes_chrysolophus_chrysolophus)	((Eudyptes_moseleyi	(Eudyptes_filholi	Eudyptes_chrysocome))	((Eudyptes_warhami	(Eudyptes_pachyrhynchus	Eudyptes_robustus))	Eudyptes_sclateri)))))	(Pygoscelis_adeliae	(((Pygoscelis_papua_South_Georgia	(Pygoscelis_papua_Falklands_Malvinas	Pygoscelis_papu_West_Antarctic_Peninsula))	Pygoscelis_papua_Kerguelen)	Pygoscelis_antarcticus)))	(Aptenodytes_forsteri	Aptenodytes_patagonicus));
((Aptenodytes_forsteri	Aptenodytes_patagonicus)	((Pygoscelis_adeliae	(((Pygoscelis_papua_Falklands_Malvinas	Pygoscelis_papua_South_Georgia)	(Pygoscelis_papu_West_Antarctic_Peninsula	Pygoscelis_papua_Kerguelen))	Pygoscelis_antarcticus))	(((Megadyptes_antipodes_waitaha	(Megadyptes_antipodes_richdalei	Megadyptes_antipodes_antipodes))	((Eudyptes_chrysolophus_chrysolophus	Eudyptes_chrysolophus_schlegeli)	((Eudyptes_moseleyi	(Eudyptes_chrysocome	Eudyptes_filholi))	(Eudyptes_warhami	((Eudyptes_pachyrhynchus	Eudyptes_robustus)	Eudyptes_sclateri)))))	((Eudyptula_novaehollandiae	(Eudyptula_minor_Banks_Peninsula	Eudyptula_minor_minor))	((Spheniscus_demersus	Spheniscus_magellanicus)	(Spheniscus_humboldti	Spheniscus_mendiculus))))));
((((((Eudyptula_minor_Banks_Peninsula	Eudyptula_minor_minor)	Eudyptula_novaehollandiae)	((Spheniscus_humboldti	Spheniscus_mendiculus)	(Spheniscus_magellanicus	Spheniscus_demersus)))	((Megadyptes_antipodes_antipodes	(Megadyptes_antipodes_richdalei	Megadyptes_antipodes_waitaha))	(Eudyptes_warhami	((Eudyptes_sclateri	(Eudyptes_pachyrhynchus	Eudyptes_robustus))	((Eudyptes_chrysolophus_schlegeli	Eudyptes_chrysolophus_chrysolophus)	(Eudyptes_moseleyi	(Eudyptes_chrysocome	Eudyptes_filholi)))))))	(Pygoscelis_adeliae	(Pygoscelis_antarcticus	(Pygoscelis_papua_Falklands_Malvinas	(Pygoscelis_papua_Kerguelen	(Pygoscelis_papua_South_Georgia	Pygoscelis_papu_West_Antarctic_Peninsula))))))	(Aptenodytes_forsteri	Aptenodytes_patagonicus));
(((((Megadyptes_antipodes_richdalei	(Megadyptes_antipodes_waitaha	Megadyptes_antipodes_antipodes))	((((Eudyptes_filholi	Eudyptes_chrysocome)	Eudyptes_moseleyi)	((Eudyptes_robustus	Eudyptes_pachyrhynchus)	(Eudyptes_warhami	Eudyptes_sclateri)))	(Eudyptes_chrysolophus_schlegeli	Eudyptes_chrysolophus_chrysolophus)))	((Eudyptula_novaehollandiae	(Eudyptula_minor_minor	Eudyptula_minor_Banks_Peninsula))	((Spheniscus_demersus	Spheniscus_magellanicus)	(Spheniscus_humboldti	Spheniscus_mendiculus))))	(Pygoscelis_adeliae	((Pygoscelis_papua_Kerguelen	((Pygoscelis_papu_West_Antarctic_Peninsula	Pygoscelis_papua_South_Georgia)	Pygoscelis_papua_Falklands_Malvinas))	Pygoscelis_antarcticus)))	(Aptenodytes_forsteri	Aptenodytes_patagonicus));
((Aptenodytes_forsteri	Aptenodytes_patagonicus)	((((Eudyptula_minor_Banks_Peninsula	(Eudyptula_minor_minor	Eudyptula_novaehollandiae))	((Spheniscus_mendiculus	Spheniscus_humboldti)	(Spheniscus_magellanicus	Spheniscus_demersus)))	((((Megadyptes_antipodes_waitaha	Megadyptes_antipodes_richdalei)	Megadyptes_antipodes_antipodes)	Eudyptes_warhami)	((Eudyptes_chrysolophus_schlegeli	Eudyptes_chrysolophus_chrysolophus)	((Eudyptes_moseleyi	(Eudyptes_chrysocome	Eudyptes_filholi))	((Eudyptes_robustus	Eudyptes_pachyrhynchus)	Eudyptes_sclateri)))))	(Pygoscelis_adeliae	(Pygoscelis_antarcticus	(Pygoscelis_papua_Kerguelen	(Pygoscelis_papua_Falklands_Malvinas	(Pygoscelis_papua_South_Georgia	Pygoscelis_papu_West_Antarctic_Peninsula)))))));
((((Pygoscelis_antarcticus	((Pygoscelis_papu_West_Antarctic_Peninsula	Pygoscelis_papua_South_Georgia)	(Pygoscelis_papua_Falklands_Malvinas	Pygoscelis_papua_Kerguelen)))	Pygoscelis_adeliae)	((((Eudyptes_chrysolophus_schlegeli	Eudyptes_chrysolophus_chrysolophus)	(((Eudyptes_warhami	Eudyptes_sclateri)	(Eudyptes_pachyrhynchus	Eudyptes_robustus))	((Eudyptes_filholi	Eudyptes_chrysocome)	Eudyptes_moseleyi)))	((Megadyptes_antipodes_waitaha	Megadyptes_antipodes_antipodes)	Megadyptes_antipodes_richdalei))	((Eudyptula_novaehollandiae	(Eudyptula_minor_Banks_Peninsula	Eudyptula_minor_minor))	((Spheniscus_magellanicus	Spheniscus_demersus)	(Spheniscus_humboldti	Spheniscus_mendiculus)))))	(Aptenodytes_patagonicus	Aptenodytes_forsteri));
((((((Megadyptes_antipodes_waitaha	Megadyptes_antipodes_antipodes)	Megadyptes_antipodes_richdalei)	((Eudyptes_chrysolophus_schlegeli	Eudyptes_chrysolophus_chrysolophus)	(((Eudyptes_chrysocome	Eudyptes_filholi)	Eudyptes_moseleyi)	((Eudyptes_warhami	Eudyptes_sclateri)	(Eudyptes_robustus	Eudyptes_pachyrhynchus)))))	(((Spheniscus_humboldti	Spheniscus_mendiculus)	(Spheniscus_magellanicus	Spheniscus_demersus))	((Eudyptula_minor_minor	Eudyptula_minor_Banks_Peninsula)	Eudyptula_novaehollandiae)))	(Pygoscelis_adeliae	(Pygoscelis_antarcticus	(Pygoscelis_papua_Kerguelen	(Pygoscelis_papua_Falklands_Malvinas	(Pygoscelis_papu_West_Antarctic_Peninsula	Pygoscelis_papua_South_Georgia))))))	(Aptenodytes_forsteri	Aptenodytes_patagonicus));
((Aptenodytes_forsteri	Aptenodytes_patagonicus)	((((Eudyptula_novaehollandiae	(Eudyptula_minor_Banks_Peninsula	Eudyptula_minor_minor))	((Spheniscus_magellanicus	Spheniscus_demersus)	(Spheniscus_mendiculus	Spheniscus_humboldti)))	((Eudyptes_warhami	((Megadyptes_antipodes_waitaha	Megadyptes_antipodes_richdalei)	Megadyptes_antipodes_antipodes))	((Eudyptes_chrysolophus_chrysolophus	Eudyptes_chrysolophus_schlegeli)	((Eudyptes_moseleyi	(Eudyptes_chrysocome	Eudyptes_filholi))	(Eudyptes_sclateri	(Eudyptes_robustus	Eudyptes_pachyrhynchus))))))	(Pygoscelis_adeliae	(Pygoscelis_antarcticus	((Pygoscelis_papu_West_Antarctic_Peninsula	Pygoscelis_papua_Kerguelen)	(Pygoscelis_papua_Falklands_Malvinas	Pygoscelis_papua_South_Georgia))))));
(((Pygoscelis_adeliae	(Pygoscelis_antarcticus	(Pygoscelis_papua_Kerguelen	(Pygoscelis_papua_South_Georgia	(Pygoscelis_papu_West_Antarctic_Peninsula	Pygoscelis_papua_Falklands_Malvinas)))))	(((Eudyptula_novaehollandiae	(Eudyptula_minor_minor	Eudyptula_minor_Banks_Peninsula))	((Spheniscus_humboldti	Spheniscus_mendiculus)	(Spheniscus_magellanicus	Spheniscus_demersus)))	(((Eudyptes_chrysolophus_schlegeli	Eudyptes_chrysolophus_chrysolophus)	((Eudyptes_sclateri	(Eudyptes_pachyrhynchus	Eudyptes_robustus))	((Eudyptes_chrysocome	Eudyptes_filholi)	Eudyptes_moseleyi)))	(Eudyptes_warhami	((Megadyptes_antipodes_waitaha	Megadyptes_antipodes_antipodes)	Megadyptes_antipodes_richdalei)))))	(Aptenodytes_forsteri	Aptenodytes_patagonicus));
(((((Eudyptula_novaehollandiae	(Eudyptula_minor_Banks_Peninsula	Eudyptula_minor_minor))	((Spheniscus_mendiculus	Spheniscus_humboldti)	(Spheniscus_magellanicus	Spheniscus_demersus)))	((Eudyptes_warhami	(Megadyptes_antipodes_waitaha	(Megadyptes_antipodes_antipodes	Megadyptes_antipodes_richdalei)))	((Eudyptes_chrysolophus_schlegeli	Eudyptes_chrysolophus_chrysolophus)	(((Eudyptes_moseleyi	Eudyptes_filholi)	Eudyptes_chrysocome)	(Eudyptes_sclateri	(Eudyptes_pachyrhynchus	Eudyptes_robustus))))))	(Pygoscelis_adeliae	(Pygoscelis_antarcticus	(Pygoscelis_papua_Kerguelen	(Pygoscelis_papua_Falklands_Malvinas	(Pygoscelis_papua_South_Georgia	Pygoscelis_papu_West_Antarctic_Peninsula))))))	(Aptenodytes_forsteri	Aptenodytes_patagonicus));
((Aptenodytes_forsteri	Aptenodytes_patagonicus)	((((Megadyptes_antipodes_richdalei	(Megadyptes_antipodes_antipodes	Megadyptes_antipodes_waitaha))	(((Eudyptes_pachyrhynchus	Eudyptes_robustus)	(Eudyptes_sclateri	Eudyptes_warhami))	((Eudyptes_chrysolophus_schlegeli	Eudyptes_chrysolophus_chrysolophus)	((Eudyptes_filholi	Eudyptes_chrysocome)	Eudyptes_moseleyi))))	((Eudyptula_novaehollandiae	(Eudyptula_minor_minor	Eudyptula_minor_Banks_Peninsula))	(Spheniscus_demersus	((Spheniscus_mendiculus	Spheniscus_humboldti)	Spheniscus_magellanicus))))	(Pygoscelis_adeliae	((Pygoscelis_papua_Kerguelen	(Pygoscelis_papua_Falklands_Malvinas	(Pygoscelis_papua_South_Georgia	Pygoscelis_papu_West_Antarctic_Peninsula)))	Pygoscelis_antarcticus))));
((((((Spheniscus_humboldti	Spheniscus_mendiculus)	(Spheniscus_demersus	Spheniscus_magellanicus))	(Eudyptula_novaehollandiae	(Eudyptula_minor_minor	Eudyptula_minor_Banks_Peninsula)))	((Eudyptes_warhami	(Megadyptes_antipodes_antipodes	(Megadyptes_antipodes_waitaha	Megadyptes_antipodes_richdalei)))	((Eudyptes_sclateri	(Eudyptes_robustus	Eudyptes_pachyrhynchus))	((Eudyptes_chrysolophus_schlegeli	Eudyptes_chrysolophus_chrysolophus)	((Eudyptes_chrysocome	Eudyptes_filholi)	Eudyptes_moseleyi)))))	(Pygoscelis_adeliae	(Pygoscelis_antarcticus	(Pygoscelis_papua_Kerguelen	(Pygoscelis_papua_Falklands_Malvinas	(Pygoscelis_papua_South_Georgia	Pygoscelis_papu_West_Antarctic_Peninsula))))))	(Aptenodytes_patagonicus	Aptenodytes_forsteri));
(((((Megadyptes_antipodes_richdalei	(Megadyptes_antipodes_waitaha	Megadyptes_antipodes_antipodes))	(Eudyptes_warhami	((Eudyptes_chrysolophus_schlegeli	Eudyptes_chrysolophus_chrysolophus)	((Eudyptes_moseleyi	(Eudyptes_filholi	Eudyptes_chrysocome))	(Eudyptes_sclateri	(Eudyptes_pachyrhynchus	Eudyptes_robustus))))))	((Spheniscus_demersus	((Spheniscus_mendiculus	Spheniscus_humboldti)	Spheniscus_magellanicus))	(Eudyptula_novaehollandiae	(Eudyptula_minor_Banks_Peninsula	Eudyptula_minor_minor))))	(((Pygoscelis_papua_Kerguelen	(Pygoscelis_papua_South_Georgia	(Pygoscelis_papua_Falklands_Malvinas	Pygoscelis_papu_West_Antarctic_Peninsula)))	Pygoscelis_antarcticus)	Pygoscelis_adeliae))	(Aptenodytes_patagonicus	Aptenodytes_forsteri));
(((Pygoscelis_adeliae	((Pygoscelis_papua_Kerguelen	((Pygoscelis_papua_South_Georgia	Pygoscelis_papu_West_Antarctic_Peninsula)	Pygoscelis_papua_Falklands_Malvinas))	Pygoscelis_antarcticus))	((((Eudyptes_chrysolophus_schlegeli	Eudyptes_chrysolophus_chrysolophus)	((Eudyptes_sclateri	((Eudyptes_pachyrhynchus	Eudyptes_robustus)	Eudyptes_warhami))	((Eudyptes_chrysocome	Eudyptes_filholi)	Eudyptes_moseleyi)))	((Megadyptes_antipodes_waitaha	Megadyptes_antipodes_richdalei)	Megadyptes_antipodes_antipodes))	((Eudyptula_novaehollandiae	(Eudyptula_minor_minor	Eudyptula_minor_Banks_Peninsula))	((Spheniscus_demersus	Spheniscus_magellanicus)	(Spheniscus_humboldti	Spheniscus_mendiculus)))))	(Aptenodytes_forsteri	Aptenodytes_patagonicus));
((Aptenodytes_forsteri	Aptenodytes_patagonicus)	((((Megadyptes_antipodes_antipodes	(Megadyptes_antipodes_waitaha	Megadyptes_antipodes_richdalei))	((Eudyptes_chrysolophus_schlegeli	Eudyptes_chrysolophus_chrysolophus)	(((Eudyptes_warhami	Eudyptes_sclateri)	(Eudyptes_pachyrhynchus	Eudyptes_robustus))	(Eudyptes_moseleyi	(Eudyptes_chrysocome	Eudyptes_filholi)))))	(((Eudyptula_minor_minor	Eudyptula_minor_Banks_Peninsula)	Eudyptula_novaehollandiae)	((Spheniscus_humboldti	Spheniscus_mendiculus)	(Spheniscus_demersus	Spheniscus_magellanicus))))	(Pygoscelis_adeliae	(Pygoscelis_antarcticus	(Pygoscelis_papua_Kerguelen	((Pygoscelis_papua_Falklands_Malvinas	Pygoscelis_papua_South_Georgia)	Pygoscelis_papu_West_Antarctic_Peninsula))))));
((Aptenodytes_forsteri	Aptenodytes_patagonicus)	((((Eudyptula_novaehollandiae	(Eudyptula_minor_Banks_Peninsula	Eudyptula_minor_minor))	(Spheniscus_demersus	((Spheniscus_humboldti	Spheniscus_mendiculus)	Spheniscus_magellanicus)))	(((Megadyptes_antipodes_waitaha	Megadyptes_antipodes_antipodes)	Megadyptes_antipodes_richdalei)	((((Eudyptes_warhami	Eudyptes_sclateri)	(Eudyptes_pachyrhynchus	Eudyptes_robustus))	(Eudyptes_moseleyi	(Eudyptes_chrysocome	Eudyptes_filholi)))	(Eudyptes_chrysolophus_schlegeli	Eudyptes_chrysolophus_chrysolophus))))	(Pygoscelis_adeliae	((Pygoscelis_papua_Kerguelen	(Pygoscelis_papua_Falklands_Malvinas	(Pygoscelis_papua_South_Georgia	Pygoscelis_papu_West_Antarctic_Peninsula)))	Pygoscelis_antarcticus))));
(((((Megadyptes_antipodes_richdalei	(Megadyptes_antipodes_waitaha	Megadyptes_antipodes_antipodes))	((Eudyptes_chrysolophus_chrysolophus	Eudyptes_chrysolophus_schlegeli)	((Eudyptes_moseleyi	(Eudyptes_filholi	Eudyptes_chrysocome))	((Eudyptes_pachyrhynchus	Eudyptes_robustus)	(Eudyptes_sclateri	Eudyptes_warhami)))))	(((Spheniscus_mendiculus	Spheniscus_humboldti)	(Spheniscus_demersus	Spheniscus_magellanicus))	(Eudyptula_novaehollandiae	(Eudyptula_minor_Banks_Peninsula	Eudyptula_minor_minor))))	(Pygoscelis_adeliae	((((Pygoscelis_papu_West_Antarctic_Peninsula	Pygoscelis_papua_South_Georgia)	Pygoscelis_papua_Falklands_Malvinas)	Pygoscelis_papua_Kerguelen)	Pygoscelis_antarcticus)))	(Aptenodytes_forsteri	Aptenodytes_patagonicus));
((((Pygoscelis_antarcticus	(Pygoscelis_papua_Falklands_Malvinas	((Pygoscelis_papu_West_Antarctic_Peninsula	Pygoscelis_papua_South_Georgia)	Pygoscelis_papua_Kerguelen)))	Pygoscelis_adeliae)	(((Megadyptes_antipodes_richdalei	(Megadyptes_antipodes_waitaha	Megadyptes_antipodes_antipodes))	(((Eudyptes_chrysolophus_schlegeli	Eudyptes_chrysolophus_chrysolophus)	(Eudyptes_moseleyi	(Eudyptes_filholi	Eudyptes_chrysocome)))	(Eudyptes_warhami	(Eudyptes_sclateri	(Eudyptes_pachyrhynchus	Eudyptes_robustus)))))	(((Spheniscus_mendiculus	Spheniscus_humboldti)	(Spheniscus_demersus	Spheniscus_magellanicus))	((Eudyptula_minor_minor	Eudyptula_minor_Banks_Peninsula)	Eudyptula_novaehollandiae))))	(Aptenodytes_forsteri	Aptenodytes_patagonicus));
((Aptenodytes_forsteri	Aptenodytes_patagonicus)	(((((Spheniscus_demersus	Spheniscus_magellanicus)	(Spheniscus_humboldti	Spheniscus_mendiculus))	((Eudyptula_minor_Banks_Peninsula	Eudyptula_minor_minor)	Eudyptula_novaehollandiae))	(((Eudyptes_chrysolophus_schlegeli	Eudyptes_chrysolophus_chrysolophus)	(Eudyptes_warhami	((Eudyptes_moseleyi	(Eudyptes_chrysocome	Eudyptes_filholi))	(Eudyptes_sclateri	(Eudyptes_pachyrhynchus	Eudyptes_robustus)))))	((Megadyptes_antipodes_waitaha	Megadyptes_antipodes_antipodes)	Megadyptes_antipodes_richdalei)))	((Pygoscelis_antarcticus	((Pygoscelis_papu_West_Antarctic_Peninsula	(Pygoscelis_papua_Falklands_Malvinas	Pygoscelis_papua_South_Georgia))	Pygoscelis_papua_Kerguelen))	Pygoscelis_adeliae)));
((((((Spheniscus_demersus	Spheniscus_magellanicus)	(Spheniscus_humboldti	Spheniscus_mendiculus))	(Eudyptula_novaehollandiae	(Eudyptula_minor_minor	Eudyptula_minor_Banks_Peninsula)))	(((Eudyptes_chrysolophus_schlegeli	Eudyptes_chrysolophus_chrysolophus)	((Eudyptes_moseleyi	(Eudyptes_chrysocome	Eudyptes_filholi))	((Eudyptes_warhami	Eudyptes_sclateri)	(Eudyptes_pachyrhynchus	Eudyptes_robustus))))	((Megadyptes_antipodes_waitaha	Megadyptes_antipodes_antipodes)	Megadyptes_antipodes_richdalei)))	(Pygoscelis_adeliae	(Pygoscelis_antarcticus	(Pygoscelis_papua_Kerguelen	((Pygoscelis_papua_South_Georgia	Pygoscelis_papua_Falklands_Malvinas)	Pygoscelis_papu_West_Antarctic_Peninsula)))))	(Aptenodytes_forsteri	Aptenodytes_patagonicus));
(((Pygoscelis_adeliae	(((Pygoscelis_papua_South_Georgia	Pygoscelis_papua_Kerguelen)	(Pygoscelis_papu_West_Antarctic_Peninsula	Pygoscelis_papua_Falklands_Malvinas))	Pygoscelis_antarcticus))	(((Megadyptes_antipodes_richdalei	(Megadyptes_antipodes_waitaha	Megadyptes_antipodes_antipodes))	(((Eudyptes_moseleyi	(Eudyptes_filholi	Eudyptes_chrysocome))	(Eudyptes_warhami	((Eudyptes_robustus	Eudyptes_pachyrhynchus)	Eudyptes_sclateri)))	(Eudyptes_chrysolophus_schlegeli	Eudyptes_chrysolophus_chrysolophus)))	(((Spheniscus_mendiculus	Spheniscus_humboldti)	(Spheniscus_demersus	Spheniscus_magellanicus))	(Eudyptula_novaehollandiae	(Eudyptula_minor_minor	Eudyptula_minor_Banks_Peninsula)))))	(Aptenodytes_forsteri	Aptenodytes_patagonicus));
(((Pygoscelis_adeliae	(Pygoscelis_antarcticus	(Pygoscelis_papua_Kerguelen	(Pygoscelis_papua_Falklands_Malvinas	(Pygoscelis_papua_South_Georgia	Pygoscelis_papu_West_Antarctic_Peninsula)))))	((((Megadyptes_antipodes_waitaha	(Megadyptes_antipodes_richdalei	Megadyptes_antipodes_antipodes))	Eudyptes_warhami)	(((Eudyptes_sclateri	(Eudyptes_pachyrhynchus	Eudyptes_robustus))	(Eudyptes_moseleyi	(Eudyptes_filholi	Eudyptes_chrysocome)))	(Eudyptes_chrysolophus_schlegeli	Eudyptes_chrysolophus_chrysolophus)))	(((Spheniscus_humboldti	Spheniscus_mendiculus)	(Spheniscus_demersus	Spheniscus_magellanicus))	((Eudyptula_minor_Banks_Peninsula	Eudyptula_minor_minor)	Eudyptula_novaehollandiae))))	(Aptenodytes_forsteri	Aptenodytes_patagonicus));
(((((Eudyptula_novaehollandiae	(Eudyptula_minor_Banks_Peninsula	Eudyptula_minor_minor))	(Spheniscus_demersus	((Spheniscus_mendiculus	Spheniscus_humboldti)	Spheniscus_magellanicus)))	(((Megadyptes_antipodes_waitaha	Megadyptes_antipodes_antipodes)	Megadyptes_antipodes_richdalei)	((Eudyptes_chrysolophus_schlegeli	Eudyptes_chrysolophus_chrysolophus)	(((Eudyptes_pachyrhynchus	Eudyptes_robustus)	(Eudyptes_sclateri	Eudyptes_warhami))	((Eudyptes_filholi	Eudyptes_chrysocome)	Eudyptes_moseleyi)))))	(Pygoscelis_adeliae	(((Pygoscelis_papua_Kerguelen	Pygoscelis_papua_Falklands_Malvinas)	(Pygoscelis_papua_South_Georgia	Pygoscelis_papu_West_Antarctic_Peninsula))	Pygoscelis_antarcticus)))	(Aptenodytes_forsteri	Aptenodytes_patagonicus));
(((((Eudyptula_novaehollandiae	(Eudyptula_minor_Banks_Peninsula	Eudyptula_minor_minor))	((Spheniscus_mendiculus	Spheniscus_humboldti)	(Spheniscus_demersus	Spheniscus_magellanicus)))	(((Eudyptes_chrysolophus_chrysolophus	Eudyptes_chrysolophus_schlegeli)	(((Eudyptes_moseleyi	(Eudyptes_chrysocome	Eudyptes_filholi))	(Eudyptes_pachyrhynchus	Eudyptes_robustus))	(Eudyptes_sclateri	Eudyptes_warhami)))	(Megadyptes_antipodes_richdalei	(Megadyptes_antipodes_waitaha	Megadyptes_antipodes_antipodes))))	(Pygoscelis_adeliae	(Pygoscelis_antarcticus	(((Pygoscelis_papua_Falklands_Malvinas	Pygoscelis_papua_South_Georgia)	Pygoscelis_papu_West_Antarctic_Peninsula)	Pygoscelis_papua_Kerguelen))))	(Aptenodytes_forsteri	Aptenodytes_patagonicus));
((Aptenodytes_forsteri	Aptenodytes_patagonicus)	((((Megadyptes_antipodes_antipodes	(Megadyptes_antipodes_waitaha	Megadyptes_antipodes_richdalei))	((Eudyptes_warhami	((Eudyptes_robustus	Eudyptes_pachyrhynchus)	(Eudyptes_moseleyi	(Eudyptes_chrysocome	Eudyptes_filholi))))	((Eudyptes_chrysolophus_schlegeli	Eudyptes_chrysolophus_chrysolophus)	Eudyptes_sclateri)))	((Eudyptula_novaehollandiae	(Eudyptula_minor_minor	Eudyptula_minor_Banks_Peninsula))	((Spheniscus_humboldti	Spheniscus_mendiculus)	(Spheniscus_demersus	Spheniscus_magellanicus))))	(Pygoscelis_adeliae	(Pygoscelis_antarcticus	(Pygoscelis_papua_Kerguelen	(Pygoscelis_papua_Falklands_Malvinas	(Pygoscelis_papua_South_Georgia	Pygoscelis_papu_West_Antarctic_Peninsula)))))));
(((Pygoscelis_adeliae	((Pygoscelis_papua_Kerguelen	(Pygoscelis_papua_South_Georgia	(Pygoscelis_papu_West_Antarctic_Peninsula	Pygoscelis_papua_Falklands_Malvinas)))	Pygoscelis_antarcticus))	((((Eudyptes_chrysolophus_schlegeli	Eudyptes_chrysolophus_chrysolophus)	(((Eudyptes_moseleyi	(Eudyptes_filholi	Eudyptes_chrysocome))	(Eudyptes_pachyrhynchus	Eudyptes_robustus))	(Eudyptes_warhami	Eudyptes_sclateri)))	(Megadyptes_antipodes_antipodes	(Megadyptes_antipodes_waitaha	Megadyptes_antipodes_richdalei)))	((Spheniscus_demersus	(Spheniscus_magellanicus	(Spheniscus_mendiculus	Spheniscus_humboldti)))	(Eudyptula_novaehollandiae	(Eudyptula_minor_minor	Eudyptula_minor_Banks_Peninsula)))))	(Aptenodytes_forsteri	Aptenodytes_patagonicus));
(((Pygoscelis_adeliae	(((Pygoscelis_papu_West_Antarctic_Peninsula	Pygoscelis_papua_Kerguelen)	(Pygoscelis_papua_Falklands_Malvinas	Pygoscelis_papua_South_Georgia))	Pygoscelis_antarcticus))	(((((Eudyptes_moseleyi	(Eudyptes_filholi	Eudyptes_chrysocome))	(Eudyptes_warhami	(Eudyptes_sclateri	(Eudyptes_pachyrhynchus	Eudyptes_robustus))))	(Eudyptes_chrysolophus_schlegeli	Eudyptes_chrysolophus_chrysolophus))	((Megadyptes_antipodes_antipodes	Megadyptes_antipodes_waitaha)	Megadyptes_antipodes_richdalei))	(((Spheniscus_humboldti	Spheniscus_mendiculus)	(Spheniscus_magellanicus	Spheniscus_demersus))	(Eudyptula_novaehollandiae	(Eudyptula_minor_minor	Eudyptula_minor_Banks_Peninsula)))))	(Aptenodytes_forsteri	Aptenodytes_patagonicus));
(((((Megadyptes_antipodes_richdalei	(Megadyptes_antipodes_antipodes	Megadyptes_antipodes_waitaha))	((Eudyptes_chrysolophus_schlegeli	Eudyptes_chrysolophus_chrysolophus)	((Eudyptes_warhami	(Eudyptes_sclateri	(Eudyptes_pachyrhynchus	Eudyptes_robustus)))	(Eudyptes_moseleyi	(Eudyptes_chrysocome	Eudyptes_filholi)))))	(((Spheniscus_mendiculus	Spheniscus_humboldti)	(Spheniscus_magellanicus	Spheniscus_demersus))	((Eudyptula_minor_Banks_Peninsula	Eudyptula_minor_minor)	Eudyptula_novaehollandiae)))	(Pygoscelis_adeliae	((Pygoscelis_papua_Kerguelen	(Pygoscelis_papua_Falklands_Malvinas	(Pygoscelis_papua_South_Georgia	Pygoscelis_papu_West_Antarctic_Peninsula)))	Pygoscelis_antarcticus)))	(Aptenodytes_forsteri	Aptenodytes_patagonicus));
(((Pygoscelis_adeliae	(Pygoscelis_antarcticus	(Pygoscelis_papu_West_Antarctic_Peninsula	(Pygoscelis_papua_Kerguelen	(Pygoscelis_papua_Falklands_Malvinas	Pygoscelis_papua_South_Georgia)))))	((((Spheniscus_mendiculus	Spheniscus_humboldti)	(Spheniscus_demersus	Spheniscus_magellanicus))	(Eudyptula_novaehollandiae	(Eudyptula_minor_minor	Eudyptula_minor_Banks_Peninsula)))	(((Eudyptes_chrysolophus_schlegeli	Eudyptes_chrysolophus_chrysolophus)	((Eudyptes_moseleyi	(Eudyptes_chrysocome	Eudyptes_filholi))	(Eudyptes_sclateri	(Eudyptes_pachyrhynchus	Eudyptes_robustus))))	(((Megadyptes_antipodes_waitaha	Megadyptes_antipodes_antipodes)	Megadyptes_antipodes_richdalei)	Eudyptes_warhami))))	(Aptenodytes_forsteri	Aptenodytes_patagonicus));
((((((Spheniscus_demersus	Spheniscus_magellanicus)	(Spheniscus_humboldti	Spheniscus_mendiculus))	(Eudyptula_novaehollandiae	(Eudyptula_minor_Banks_Peninsula	Eudyptula_minor_minor)))	(((Megadyptes_antipodes_waitaha	Megadyptes_antipodes_antipodes)	Megadyptes_antipodes_richdalei)	((((Eudyptes_pachyrhynchus	Eudyptes_robustus)	(Eudyptes_warhami	Eudyptes_sclateri))	(Eudyptes_moseleyi	(Eudyptes_filholi	Eudyptes_chrysocome)))	(Eudyptes_chrysolophus_chrysolophus	Eudyptes_chrysolophus_schlegeli))))	(Pygoscelis_adeliae	(Pygoscelis_antarcticus	(Pygoscelis_papu_West_Antarctic_Peninsula	(Pygoscelis_papua_Kerguelen	(Pygoscelis_papua_South_Georgia	Pygoscelis_papua_Falklands_Malvinas))))))	(Aptenodytes_patagonicus	Aptenodytes_forsteri));
((((Pygoscelis_antarcticus	(Pygoscelis_papua_Kerguelen	(Pygoscelis_papua_Falklands_Malvinas	(Pygoscelis_papu_West_Antarctic_Peninsula	Pygoscelis_papua_South_Georgia))))	Pygoscelis_adeliae)	(((Eudyptes_warhami	((Megadyptes_antipodes_waitaha	Megadyptes_antipodes_antipodes)	Megadyptes_antipodes_richdalei))	((Eudyptes_chrysolophus_chrysolophus	Eudyptes_chrysolophus_schlegeli)	((Eudyptes_sclateri	(Eudyptes_pachyrhynchus	Eudyptes_robustus))	((Eudyptes_filholi	Eudyptes_chrysocome)	Eudyptes_moseleyi))))	(((Spheniscus_humboldti	Spheniscus_mendiculus)	(Spheniscus_demersus	Spheniscus_magellanicus))	(Eudyptula_novaehollandiae	(Eudyptula_minor_minor	Eudyptula_minor_Banks_Peninsula)))))	(Aptenodytes_forsteri	Aptenodytes_patagonicus));
((Aptenodytes_forsteri	Aptenodytes_patagonicus)	((Pygoscelis_adeliae	(((Pygoscelis_papua_Falklands_Malvinas	(Pygoscelis_papu_West_Antarctic_Peninsula	Pygoscelis_papua_South_Georgia))	Pygoscelis_papua_Kerguelen)	Pygoscelis_antarcticus))	(((Eudyptula_novaehollandiae	(Eudyptula_minor_minor	Eudyptula_minor_Banks_Peninsula))	((Spheniscus_demersus	Spheniscus_magellanicus)	(Spheniscus_humboldti	Spheniscus_mendiculus)))	(((Eudyptes_chrysolophus_schlegeli	Eudyptes_chrysolophus_chrysolophus)	((Eudyptes_warhami	(Eudyptes_sclateri	(Eudyptes_robustus	Eudyptes_pachyrhynchus)))	(Eudyptes_chrysocome	(Eudyptes_filholi	Eudyptes_moseleyi))))	((Megadyptes_antipodes_waitaha	Megadyptes_antipodes_antipodes)	Megadyptes_antipodes_richdalei)))));
((((Pygoscelis_antarcticus	(Pygoscelis_papu_West_Antarctic_Peninsula	(Pygoscelis_papua_Kerguelen	(Pygoscelis_papua_Falklands_Malvinas	Pygoscelis_papua_South_Georgia))))	Pygoscelis_adeliae)	((((Eudyptes_chrysolophus_schlegeli	Eudyptes_chrysolophus_chrysolophus)	((Eudyptes_moseleyi	(Eudyptes_chrysocome	Eudyptes_filholi))	(Eudyptes_sclateri	(Eudyptes_pachyrhynchus	Eudyptes_robustus))))	(Eudyptes_warhami	(Megadyptes_antipodes_antipodes	(Megadyptes_antipodes_waitaha	Megadyptes_antipodes_richdalei))))	(((Spheniscus_humboldti	Spheniscus_mendiculus)	(Spheniscus_magellanicus	Spheniscus_demersus))	((Eudyptula_minor_minor	Eudyptula_minor_Banks_Peninsula)	Eudyptula_novaehollandiae))))	(Aptenodytes_forsteri	Aptenodytes_patagonicus));
(((Pygoscelis_adeliae	((Pygoscelis_papua_Kerguelen	((Pygoscelis_papua_South_Georgia	Pygoscelis_papu_West_Antarctic_Peninsula)	Pygoscelis_papua_Falklands_Malvinas))	Pygoscelis_antarcticus))	((((Megadyptes_antipodes_waitaha	Megadyptes_antipodes_antipodes)	Megadyptes_antipodes_richdalei)	((((Eudyptes_chrysolophus_schlegeli	Eudyptes_chrysolophus_chrysolophus)	(Eudyptes_moseleyi	(Eudyptes_chrysocome	Eudyptes_filholi)))	(Eudyptes_sclateri	(Eudyptes_pachyrhynchus	Eudyptes_robustus)))	Eudyptes_warhami))	(((Spheniscus_humboldti	Spheniscus_mendiculus)	(Spheniscus_demersus	Spheniscus_magellanicus))	(Eudyptula_minor_Banks_Peninsula	(Eudyptula_minor_minor	Eudyptula_novaehollandiae)))))	(Aptenodytes_forsteri	Aptenodytes_patagonicus));
(((Pygoscelis_adeliae	(((Pygoscelis_papu_West_Antarctic_Peninsula	(Pygoscelis_papua_Kerguelen	Pygoscelis_papua_South_Georgia))	Pygoscelis_papua_Falklands_Malvinas)	Pygoscelis_antarcticus))	((((Eudyptes_chrysolophus_chrysolophus	Eudyptes_chrysolophus_schlegeli)	((Eudyptes_sclateri	(Eudyptes_robustus	Eudyptes_pachyrhynchus))	(Eudyptes_moseleyi	(Eudyptes_chrysocome	Eudyptes_filholi))))	(Eudyptes_warhami	((Megadyptes_antipodes_richdalei	Megadyptes_antipodes_antipodes)	Megadyptes_antipodes_waitaha)))	((Spheniscus_demersus	((Spheniscus_mendiculus	Spheniscus_humboldti)	Spheniscus_magellanicus))	(Eudyptula_minor_Banks_Peninsula	(Eudyptula_novaehollandiae	Eudyptula_minor_minor)))))	(Aptenodytes_forsteri	Aptenodytes_patagonicus));
((((Pygoscelis_antarcticus	(Pygoscelis_papua_Kerguelen	(Pygoscelis_papua_Falklands_Malvinas	(Pygoscelis_papua_South_Georgia	Pygoscelis_papu_West_Antarctic_Peninsula))))	Pygoscelis_adeliae)	(((Eudyptes_warhami	(Megadyptes_antipodes_richdalei	(Megadyptes_antipodes_antipodes	Megadyptes_antipodes_waitaha)))	((Eudyptes_chrysolophus_schlegeli	Eudyptes_chrysolophus_chrysolophus)	((Eudyptes_chrysocome	(Eudyptes_filholi	Eudyptes_moseleyi))	(Eudyptes_sclateri	(Eudyptes_robustus	Eudyptes_pachyrhynchus)))))	(((Spheniscus_humboldti	Spheniscus_mendiculus)	(Spheniscus_magellanicus	Spheniscus_demersus))	(Eudyptula_novaehollandiae	(Eudyptula_minor_minor	Eudyptula_minor_Banks_Peninsula)))))	(Aptenodytes_forsteri	Aptenodytes_patagonicus));
((Aptenodytes_forsteri	Aptenodytes_patagonicus)	((((Eudyptula_novaehollandiae	(Eudyptula_minor_Banks_Peninsula	Eudyptula_minor_minor))	((Spheniscus_demersus	Spheniscus_magellanicus)	(Spheniscus_humboldti	Spheniscus_mendiculus)))	(((Eudyptes_chrysolophus_schlegeli	Eudyptes_chrysolophus_chrysolophus)	(((Eudyptes_robustus	Eudyptes_pachyrhynchus)	(Eudyptes_warhami	Eudyptes_sclateri))	(Eudyptes_moseleyi	(Eudyptes_chrysocome	Eudyptes_filholi))))	(Megadyptes_antipodes_antipodes	(Megadyptes_antipodes_richdalei	Megadyptes_antipodes_waitaha))))	(Pygoscelis_adeliae	((Pygoscelis_papua_Falklands_Malvinas	((Pygoscelis_papua_South_Georgia	Pygoscelis_papu_West_Antarctic_Peninsula)	Pygoscelis_papua_Kerguelen))	Pygoscelis_antarcticus))));
(((Pygoscelis_adeliae	(Pygoscelis_antarcticus	(Pygoscelis_papua_Kerguelen	(Pygoscelis_papua_Falklands_Malvinas	(Pygoscelis_papua_South_Georgia	Pygoscelis_papu_West_Antarctic_Peninsula)))))	(((Megadyptes_antipodes_antipodes	(Megadyptes_antipodes_waitaha	Megadyptes_antipodes_richdalei))	((Eudyptes_chrysolophus_schlegeli	Eudyptes_chrysolophus_chrysolophus)	(((Eudyptes_pachyrhynchus	Eudyptes_robustus)	(Eudyptes_warhami	Eudyptes_sclateri))	(Eudyptes_moseleyi	(Eudyptes_chrysocome	Eudyptes_filholi)))))	((Eudyptula_novaehollandiae	(Eudyptula_minor_minor	Eudyptula_minor_Banks_Peninsula))	((Spheniscus_demersus	Spheniscus_magellanicus)	(Spheniscus_humboldti	Spheniscus_mendiculus)))))	(Aptenodytes_forsteri	Aptenodytes_patagonicus));
((Aptenodytes_forsteri	Aptenodytes_patagonicus)	((Pygoscelis_adeliae	((Pygoscelis_papua_Falklands_Malvinas	((Pygoscelis_papu_West_Antarctic_Peninsula	Pygoscelis_papua_South_Georgia)	Pygoscelis_papua_Kerguelen))	Pygoscelis_antarcticus))	((((((Eudyptes_chrysolophus_chrysolophus	Eudyptes_chrysolophus_schlegeli)	(Eudyptes_moseleyi	(Eudyptes_filholi	Eudyptes_chrysocome)))	(Eudyptes_sclateri	(Eudyptes_pachyrhynchus	Eudyptes_robustus)))	Eudyptes_warhami)	(Megadyptes_antipodes_antipodes	(Megadyptes_antipodes_waitaha	Megadyptes_antipodes_richdalei)))	((Eudyptula_novaehollandiae	(Eudyptula_minor_Banks_Peninsula	Eudyptula_minor_minor))	((Spheniscus_humboldti	Spheniscus_mendiculus)	(Spheniscus_magellanicus	Spheniscus_demersus))))));
((((((Spheniscus_mendiculus	Spheniscus_humboldti)	(Spheniscus_magellanicus	Spheniscus_demersus))	(Eudyptula_novaehollandiae	(Eudyptula_minor_minor	Eudyptula_minor_Banks_Peninsula)))	(((((Eudyptes_filholi	Eudyptes_chrysocome)	Eudyptes_moseleyi)	((Eudyptes_warhami	Eudyptes_sclateri)	(Eudyptes_robustus	Eudyptes_pachyrhynchus)))	(Eudyptes_chrysolophus_schlegeli	Eudyptes_chrysolophus_chrysolophus))	(Megadyptes_antipodes_antipodes	(Megadyptes_antipodes_richdalei	Megadyptes_antipodes_waitaha))))	(Pygoscelis_adeliae	((((Pygoscelis_papu_West_Antarctic_Peninsula	Pygoscelis_papua_South_Georgia)	Pygoscelis_papua_Falklands_Malvinas)	Pygoscelis_papua_Kerguelen)	Pygoscelis_antarcticus)))	(Aptenodytes_forsteri	Aptenodytes_patagonicus));
(((Pygoscelis_adeliae	(((Pygoscelis_papua_South_Georgia	Pygoscelis_papu_West_Antarctic_Peninsula)	(Pygoscelis_papua_Falklands_Malvinas	Pygoscelis_papua_Kerguelen))	Pygoscelis_antarcticus))	((((Spheniscus_humboldti	Spheniscus_mendiculus)	(Spheniscus_demersus	Spheniscus_magellanicus))	(Eudyptula_novaehollandiae	(Eudyptula_minor_minor	Eudyptula_minor_Banks_Peninsula)))	(((Megadyptes_antipodes_waitaha	Megadyptes_antipodes_antipodes)	Megadyptes_antipodes_richdalei)	((Eudyptes_warhami	((Eudyptes_moseleyi	(Eudyptes_filholi	Eudyptes_chrysocome))	(Eudyptes_sclateri	(Eudyptes_pachyrhynchus	Eudyptes_robustus))))	(Eudyptes_chrysolophus_schlegeli	Eudyptes_chrysolophus_chrysolophus)))))	(Aptenodytes_forsteri	Aptenodytes_patagonicus));
((((((Megadyptes_antipodes_waitaha	Megadyptes_antipodes_antipodes)	Megadyptes_antipodes_richdalei)	((Eudyptes_chrysolophus_schlegeli	Eudyptes_chrysolophus_chrysolophus)	(Eudyptes_warhami	((Eudyptes_sclateri	(Eudyptes_pachyrhynchus	Eudyptes_robustus))	(Eudyptes_moseleyi	(Eudyptes_chrysocome	Eudyptes_filholi))))))	((Eudyptula_novaehollandiae	(Eudyptula_minor_Banks_Peninsula	Eudyptula_minor_minor))	((Spheniscus_humboldti	Spheniscus_mendiculus)	(Spheniscus_demersus	Spheniscus_magellanicus))))	(Pygoscelis_adeliae	((Pygoscelis_papua_Kerguelen	((Pygoscelis_papua_South_Georgia	Pygoscelis_papu_West_Antarctic_Peninsula)	Pygoscelis_papua_Falklands_Malvinas))	Pygoscelis_antarcticus)))	(Aptenodytes_forsteri	Aptenodytes_patagonicus));
(((Pygoscelis_adeliae	(((Pygoscelis_papua_Falklands_Malvinas	(Pygoscelis_papu_West_Antarctic_Peninsula	Pygoscelis_papua_South_Georgia))	Pygoscelis_papua_Kerguelen)	Pygoscelis_antarcticus))	((((Megadyptes_antipodes_antipodes	(Megadyptes_antipodes_waitaha	Megadyptes_antipodes_richdalei))	Eudyptes_warhami)	((((Eudyptes_robustus	Eudyptes_pachyrhynchus)	Eudyptes_sclateri)	(Eudyptes_moseleyi	(Eudyptes_chrysocome	Eudyptes_filholi)))	(Eudyptes_chrysolophus_chrysolophus	Eudyptes_chrysolophus_schlegeli)))	((Eudyptula_novaehollandiae	(Eudyptula_minor_Banks_Peninsula	Eudyptula_minor_minor))	((Spheniscus_magellanicus	Spheniscus_demersus)	(Spheniscus_humboldti	Spheniscus_mendiculus)))))	(Aptenodytes_forsteri	Aptenodytes_patagonicus));
((Aptenodytes_forsteri	Aptenodytes_patagonicus)	(((((Eudyptula_minor_minor	Eudyptula_minor_Banks_Peninsula)	Eudyptula_novaehollandiae)	((Spheniscus_humboldti	Spheniscus_mendiculus)	(Spheniscus_magellanicus	Spheniscus_demersus)))	((Eudyptes_warhami	(Megadyptes_antipodes_richdalei	(Megadyptes_antipodes_waitaha	Megadyptes_antipodes_antipodes)))	((((Eudyptes_pachyrhynchus	Eudyptes_robustus)	Eudyptes_sclateri)	((Eudyptes_filholi	Eudyptes_chrysocome)	Eudyptes_moseleyi))	(Eudyptes_chrysolophus_schlegeli	Eudyptes_chrysolophus_chrysolophus))))	((Pygoscelis_antarcticus	((Pygoscelis_papua_Falklands_Malvinas	Pygoscelis_papua_Kerguelen)	(Pygoscelis_papua_South_Georgia	Pygoscelis_papu_West_Antarctic_Peninsula)))	Pygoscelis_adeliae)));
(((Pygoscelis_adeliae	(Pygoscelis_antarcticus	(Pygoscelis_papua_Kerguelen	(Pygoscelis_papu_West_Antarctic_Peninsula	(Pygoscelis_papua_South_Georgia	Pygoscelis_papua_Falklands_Malvinas)))))	((((Spheniscus_demersus	Spheniscus_magellanicus)	(Spheniscus_humboldti	Spheniscus_mendiculus))	(Eudyptula_novaehollandiae	(Eudyptula_minor_Banks_Peninsula	Eudyptula_minor_minor)))	((Megadyptes_antipodes_antipodes	(Megadyptes_antipodes_richdalei	Megadyptes_antipodes_waitaha))	((Eudyptes_chrysolophus_schlegeli	Eudyptes_chrysolophus_chrysolophus)	(((Eudyptes_filholi	Eudyptes_chrysocome)	Eudyptes_moseleyi)	(Eudyptes_warhami	((Eudyptes_pachyrhynchus	Eudyptes_robustus)	Eudyptes_sclateri)))))))	(Aptenodytes_forsteri	Aptenodytes_patagonicus));
((((((Spheniscus_mendiculus	Spheniscus_humboldti)	(Spheniscus_magellanicus	Spheniscus_demersus))	(Eudyptula_novaehollandiae	(Eudyptula_minor_Banks_Peninsula	Eudyptula_minor_minor)))	((((Eudyptes_chrysolophus_schlegeli	Eudyptes_chrysolophus_chrysolophus)	(((Eudyptes_pachyrhynchus	Eudyptes_robustus)	Eudyptes_sclateri)	(Eudyptes_moseleyi	(Eudyptes_filholi	Eudyptes_chrysocome))))	Eudyptes_warhami)	((Megadyptes_antipodes_waitaha	Megadyptes_antipodes_antipodes)	Megadyptes_antipodes_richdalei)))	(Pygoscelis_adeliae	(Pygoscelis_antarcticus	(Pygoscelis_papua_Kerguelen	(Pygoscelis_papua_Falklands_Malvinas	(Pygoscelis_papu_West_Antarctic_Peninsula	Pygoscelis_papua_South_Georgia))))))	(Aptenodytes_forsteri	Aptenodytes_patagonicus));
((Aptenodytes_forsteri	Aptenodytes_patagonicus)	(((Pygoscelis_antarcticus	(Pygoscelis_papua_Kerguelen	(Pygoscelis_papua_Falklands_Malvinas	(Pygoscelis_papua_South_Georgia	Pygoscelis_papu_West_Antarctic_Peninsula))))	Pygoscelis_adeliae)	((((Eudyptes_chrysolophus_chrysolophus	Eudyptes_chrysolophus_schlegeli)	(((Eudyptes_pachyrhynchus	Eudyptes_robustus)	Eudyptes_sclateri)	((Eudyptes_filholi	Eudyptes_chrysocome)	Eudyptes_moseleyi)))	(Eudyptes_warhami	((Megadyptes_antipodes_antipodes	Megadyptes_antipodes_richdalei)	Megadyptes_antipodes_waitaha)))	((Eudyptula_novaehollandiae	(Eudyptula_minor_minor	Eudyptula_minor_Banks_Peninsula))	((Spheniscus_humboldti	Spheniscus_mendiculus)	(Spheniscus_magellanicus	Spheniscus_demersus))))));
(((((Eudyptula_novaehollandiae	(Eudyptula_minor_Banks_Peninsula	Eudyptula_minor_minor))	((Spheniscus_humboldti	Spheniscus_mendiculus)	(Spheniscus_demersus	Spheniscus_magellanicus)))	((Megadyptes_antipodes_richdalei	(Megadyptes_antipodes_waitaha	Megadyptes_antipodes_antipodes))	((Eudyptes_chrysolophus_schlegeli	Eudyptes_chrysolophus_chrysolophus)	((Eudyptes_moseleyi	(Eudyptes_chrysocome	Eudyptes_filholi))	((Eudyptes_pachyrhynchus	Eudyptes_robustus)	(Eudyptes_warhami	Eudyptes_sclateri))))))	(Pygoscelis_adeliae	((Pygoscelis_papua_Falklands_Malvinas	(Pygoscelis_papua_Kerguelen	(Pygoscelis_papu_West_Antarctic_Peninsula	Pygoscelis_papua_South_Georgia)))	Pygoscelis_antarcticus)))	(Aptenodytes_forsteri	Aptenodytes_patagonicus));
((Aptenodytes_forsteri	Aptenodytes_patagonicus)	(((Eudyptes_pachyrhynchus	((((Eudyptes_warhami	((Megadyptes_antipodes_richdalei	Megadyptes_antipodes_waitaha)	Megadyptes_antipodes_antipodes))	Eudyptes_robustus)	Eudyptes_sclateri)	((Eudyptes_moseleyi	(Eudyptes_chrysocome	Eudyptes_filholi))	(Eudyptes_chrysolophus_schlegeli	Eudyptes_chrysolophus_chrysolophus))))	(((Spheniscus_magellanicus	Spheniscus_demersus)	(Spheniscus_humboldti	Spheniscus_mendiculus))	(Eudyptula_novaehollandiae	(Eudyptula_minor_Banks_Peninsula	Eudyptula_minor_minor))))	(Pygoscelis_adeliae	(Pygoscelis_antarcticus	(((Pygoscelis_papua_Falklands_Malvinas	Pygoscelis_papua_Kerguelen)	Pygoscelis_papu_West_Antarctic_Peninsula)	Pygoscelis_papua_South_Georgia)))));
((((Pygoscelis_adeliae	(Pygoscelis_antarcticus	(Pygoscelis_papua_South_Georgia	(Pygoscelis_papua_Falklands_Malvinas	Pygoscelis_papua_Kerguelen))))	(((Megadyptes_antipodes_richdalei	(Megadyptes_antipodes_waitaha	Megadyptes_antipodes_antipodes))	(((Eudyptes_chrysolophus_chrysolophus	Eudyptes_chrysolophus_schlegeli)	((Eudyptes_pachyrhynchus	Eudyptes_robustus)	(Eudyptes_warhami	Eudyptes_sclateri)))	((Eudyptes_chrysocome	Eudyptes_filholi)	Eudyptes_moseleyi)))	((Spheniscus_magellanicus	(Spheniscus_demersus	(Spheniscus_humboldti	Spheniscus_mendiculus)))	(Eudyptula_novaehollandiae	(Eudyptula_minor_Banks_Peninsula	Eudyptula_minor_minor)))))	(Aptenodytes_forsteri	Aptenodytes_patagonicus))	Pygoscelis_papu_West_Antarctic_Peninsula);
(((((Eudyptula_novaehollandiae	(Eudyptula_minor_minor	Eudyptula_minor_Banks_Peninsula))	(Spheniscus_magellanicus	((Spheniscus_humboldti	Spheniscus_mendiculus)	Spheniscus_demersus)))	(((Megadyptes_antipodes_richdalei	(Megadyptes_antipodes_antipodes	Megadyptes_antipodes_waitaha))	Eudyptes_warhami)	(((Eudyptes_moseleyi	(Eudyptes_chrysocome	Eudyptes_filholi))	(Eudyptes_sclateri	((Eudyptes_chrysolophus_schlegeli	Eudyptes_pachyrhynchus)	Eudyptes_robustus)))	Eudyptes_chrysolophus_chrysolophus)))	(Pygoscelis_adeliae	(Pygoscelis_antarcticus	(Pygoscelis_papua_Kerguelen	(Pygoscelis_papua_Falklands_Malvinas	(Pygoscelis_papu_West_Antarctic_Peninsula	Pygoscelis_papua_South_Georgia))))))	(Aptenodytes_forsteri	Aptenodytes_patagonicus));
((((Pygoscelis_antarcticus	(Pygoscelis_papua_Falklands_Malvinas	((Pygoscelis_papua_Kerguelen	Pygoscelis_papu_West_Antarctic_Peninsula)	Pygoscelis_papua_South_Georgia)))	Pygoscelis_adeliae)	((((Eudyptes_chrysolophus_schlegeli	Eudyptes_chrysolophus_chrysolophus)	(((Eudyptes_warhami	Eudyptes_sclateri)	(Eudyptes_pachyrhynchus	Eudyptes_robustus))	(Eudyptes_moseleyi	(Eudyptes_chrysocome	Eudyptes_filholi))))	(Megadyptes_antipodes_richdalei	(Megadyptes_antipodes_waitaha	Megadyptes_antipodes_antipodes)))	(((Spheniscus_mendiculus	Spheniscus_humboldti)	(Spheniscus_magellanicus	Spheniscus_demersus))	(Eudyptula_novaehollandiae	(Eudyptula_minor_Banks_Peninsula	Eudyptula_minor_minor)))))	(Aptenodytes_forsteri	Aptenodytes_patagonicus));
(((((((Spheniscus_magellanicus	Spheniscus_mendiculus)	Spheniscus_humboldti)	Spheniscus_demersus)	(Eudyptula_novaehollandiae	(Eudyptula_minor_minor	Eudyptula_minor_Banks_Peninsula)))	(((((Eudyptes_filholi	Eudyptes_chrysocome)	Eudyptes_moseleyi)	(Eudyptes_warhami	((Eudyptes_robustus	Eudyptes_pachyrhynchus)	Eudyptes_sclateri)))	(Eudyptes_chrysolophus_chrysolophus	Eudyptes_chrysolophus_schlegeli))	((Megadyptes_antipodes_waitaha	Megadyptes_antipodes_antipodes)	Megadyptes_antipodes_richdalei)))	(Pygoscelis_adeliae	(Pygoscelis_antarcticus	(Pygoscelis_papua_Kerguelen	(Pygoscelis_papua_South_Georgia	(Pygoscelis_papu_West_Antarctic_Peninsula	Pygoscelis_papua_Falklands_Malvinas))))))	(Aptenodytes_forsteri	Aptenodytes_patagonicus));
((Aptenodytes_forsteri	Aptenodytes_patagonicus)	((((Megadyptes_antipodes_richdalei	(Megadyptes_antipodes_waitaha	Megadyptes_antipodes_antipodes))	(((Eudyptes_warhami	(Eudyptes_sclateri	(Eudyptes_pachyrhynchus	Eudyptes_robustus)))	((Eudyptes_filholi	Eudyptes_chrysocome)	Eudyptes_moseleyi))	(Eudyptes_chrysolophus_schlegeli	Eudyptes_chrysolophus_chrysolophus)))	((Spheniscus_magellanicus	(Spheniscus_demersus	(Spheniscus_mendiculus	Spheniscus_humboldti)))	(Eudyptula_novaehollandiae	(Eudyptula_minor_Banks_Peninsula	Eudyptula_minor_minor))))	(((Pygoscelis_papua_South_Georgia	(Pygoscelis_papua_Falklands_Malvinas	(Pygoscelis_papu_West_Antarctic_Peninsula	Pygoscelis_papua_Kerguelen)))	Pygoscelis_antarcticus)	Pygoscelis_adeliae)));
(((Pygoscelis_adeliae	(Pygoscelis_antarcticus	((Pygoscelis_papua_Falklands_Malvinas	(Pygoscelis_papu_West_Antarctic_Peninsula	Pygoscelis_papua_South_Georgia))	Pygoscelis_papua_Kerguelen)))	((((Eudyptula_minor_Banks_Peninsula	Eudyptula_minor_minor)	Eudyptula_novaehollandiae)	((Spheniscus_humboldti	Spheniscus_mendiculus)	(Spheniscus_demersus	Spheniscus_magellanicus)))	(((Eudyptes_chrysolophus_schlegeli	Eudyptes_chrysolophus_chrysolophus)	(((Eudyptes_pachyrhynchus	Eudyptes_robustus)	Eudyptes_sclateri)	((Eudyptes_moseleyi	Eudyptes_filholi)	Eudyptes_chrysocome)))	(Eudyptes_warhami	(Megadyptes_antipodes_antipodes	(Megadyptes_antipodes_waitaha	Megadyptes_antipodes_richdalei))))))	(Aptenodytes_forsteri	Aptenodytes_patagonicus));
(((((Eudyptula_novaehollandiae	(Eudyptula_minor_minor	Eudyptula_minor_Banks_Peninsula))	((Spheniscus_humboldti	Spheniscus_mendiculus)	(Spheniscus_magellanicus	Spheniscus_demersus)))	(((Eudyptes_sclateri	(Eudyptes_pachyrhynchus	Eudyptes_robustus))	((Eudyptes_chrysolophus_schlegeli	Eudyptes_chrysolophus_chrysolophus)	((Eudyptes_filholi	Eudyptes_chrysocome)	Eudyptes_moseleyi)))	(Eudyptes_warhami	((Megadyptes_antipodes_waitaha	Megadyptes_antipodes_antipodes)	Megadyptes_antipodes_richdalei))))	(Pygoscelis_adeliae	((Pygoscelis_papua_Kerguelen	(Pygoscelis_papu_West_Antarctic_Peninsula	(Pygoscelis_papua_South_Georgia	Pygoscelis_papua_Falklands_Malvinas)))	Pygoscelis_antarcticus)))	(Aptenodytes_patagonicus	Aptenodytes_forsteri));
((Aptenodytes_forsteri	Aptenodytes_patagonicus)	((Pygoscelis_adeliae	(Pygoscelis_antarcticus	(((Pygoscelis_papua_Falklands_Malvinas	Pygoscelis_papua_South_Georgia)	Pygoscelis_papu_West_Antarctic_Peninsula)	Pygoscelis_papua_Kerguelen)))	((((Spheniscus_humboldti	Spheniscus_mendiculus)	(Spheniscus_demersus	Spheniscus_magellanicus))	(Eudyptula_novaehollandiae	(Eudyptula_minor_minor	Eudyptula_minor_Banks_Peninsula)))	((Eudyptes_warhami	(Megadyptes_antipodes_richdalei	(Megadyptes_antipodes_waitaha	Megadyptes_antipodes_antipodes)))	((Eudyptes_chrysolophus_schlegeli	Eudyptes_chrysolophus_chrysolophus)	((Eudyptes_sclateri	(Eudyptes_pachyrhynchus	Eudyptes_robustus))	(Eudyptes_moseleyi	(Eudyptes_filholi	Eudyptes_chrysocome))))))));
((Aptenodytes_forsteri	Aptenodytes_patagonicus)	((((Pygoscelis_papua_Falklands_Malvinas	((Pygoscelis_papu_West_Antarctic_Peninsula	Pygoscelis_papua_South_Georgia)	Pygoscelis_papua_Kerguelen))	Pygoscelis_antarcticus)	Pygoscelis_adeliae)	(((Eudyptula_novaehollandiae	(Eudyptula_minor_Banks_Peninsula	Eudyptula_minor_minor))	((Spheniscus_humboldti	Spheniscus_mendiculus)	(Spheniscus_demersus	Spheniscus_magellanicus)))	(((Megadyptes_antipodes_antipodes	Megadyptes_antipodes_waitaha)	Megadyptes_antipodes_richdalei)	((Eudyptes_warhami	((Eudyptes_sclateri	(Eudyptes_pachyrhynchus	Eudyptes_robustus))	((Eudyptes_chrysocome	Eudyptes_filholi)	Eudyptes_moseleyi)))	(Eudyptes_chrysolophus_schlegeli	Eudyptes_chrysolophus_chrysolophus))))));
((Aptenodytes_forsteri	Aptenodytes_patagonicus)	((((Megadyptes_antipodes_antipodes	(Megadyptes_antipodes_richdalei	Megadyptes_antipodes_waitaha))	(Eudyptes_warhami	((Eudyptes_chrysolophus_schlegeli	Eudyptes_chrysolophus_chrysolophus)	((((Eudyptes_chrysocome	Eudyptes_filholi)	Eudyptes_moseleyi)	(Eudyptes_robustus	Eudyptes_pachyrhynchus))	Eudyptes_sclateri))))	(((Spheniscus_demersus	Spheniscus_magellanicus)	(Spheniscus_mendiculus	Spheniscus_humboldti))	(Eudyptula_novaehollandiae	(Eudyptula_minor_Banks_Peninsula	Eudyptula_minor_minor))))	(Pygoscelis_adeliae	(Pygoscelis_antarcticus	(Pygoscelis_papua_Kerguelen	(Pygoscelis_papua_South_Georgia	(Pygoscelis_papua_Falklands_Malvinas	Pygoscelis_papu_West_Antarctic_Peninsula)))))));
((((((((Eudyptes_pachyrhynchus	Eudyptes_robustus)	(Eudyptes_warhami	Eudyptes_sclateri))	(Eudyptes_moseleyi	(Eudyptes_filholi	Eudyptes_chrysocome)))	(Eudyptes_chrysolophus_schlegeli	Eudyptes_chrysolophus_chrysolophus))	((Megadyptes_antipodes_waitaha	Megadyptes_antipodes_antipodes)	Megadyptes_antipodes_richdalei))	((Eudyptula_novaehollandiae	(Eudyptula_minor_minor	Eudyptula_minor_Banks_Peninsula))	(Spheniscus_demersus	((Spheniscus_humboldti	Spheniscus_mendiculus)	Spheniscus_magellanicus))))	(Pygoscelis_adeliae	((Pygoscelis_papua_Falklands_Malvinas	(Pygoscelis_papua_Kerguelen	(Pygoscelis_papu_West_Antarctic_Peninsula	Pygoscelis_papua_South_Georgia)))	Pygoscelis_antarcticus)))	(Aptenodytes_forsteri	Aptenodytes_patagonicus));
((Aptenodytes_forsteri	Aptenodytes_patagonicus)	(((((Eudyptes_chrysolophus_schlegeli	Eudyptes_chrysolophus_chrysolophus)	(((Eudyptes_robustus	Eudyptes_pachyrhynchus)	(Eudyptes_sclateri	Eudyptes_warhami))	((Eudyptes_filholi	Eudyptes_chrysocome)	Eudyptes_moseleyi)))	(Megadyptes_antipodes_richdalei	(Megadyptes_antipodes_waitaha	Megadyptes_antipodes_antipodes)))	(((Spheniscus_mendiculus	Spheniscus_humboldti)	(Spheniscus_demersus	Spheniscus_magellanicus))	((Eudyptula_minor_minor	Eudyptula_minor_Banks_Peninsula)	Eudyptula_novaehollandiae)))	((Pygoscelis_antarcticus	(Pygoscelis_papua_Kerguelen	(Pygoscelis_papua_South_Georgia	(Pygoscelis_papua_Falklands_Malvinas	Pygoscelis_papu_West_Antarctic_Peninsula))))	Pygoscelis_adeliae)));
(((Pygoscelis_adeliae	(Pygoscelis_antarcticus	(Pygoscelis_papua_Kerguelen	(Pygoscelis_papu_West_Antarctic_Peninsula	(Pygoscelis_papua_Falklands_Malvinas	Pygoscelis_papua_South_Georgia)))))	(((Megadyptes_antipodes_waitaha	(Megadyptes_antipodes_richdalei	Megadyptes_antipodes_antipodes))	(((Eudyptes_pachyrhynchus	Eudyptes_robustus)	(Eudyptes_warhami	Eudyptes_sclateri))	((Eudyptes_moseleyi	(Eudyptes_chrysocome	Eudyptes_filholi))	(Eudyptes_chrysolophus_chrysolophus	Eudyptes_chrysolophus_schlegeli))))	(((Spheniscus_mendiculus	Spheniscus_humboldti)	(Spheniscus_demersus	Spheniscus_magellanicus))	(Eudyptula_novaehollandiae	(Eudyptula_minor_Banks_Peninsula	Eudyptula_minor_minor)))))	(Aptenodytes_forsteri	Aptenodytes_patagonicus));
((Aptenodytes_forsteri	Aptenodytes_patagonicus)	(((((Spheniscus_mendiculus	Spheniscus_humboldti)	(Spheniscus_magellanicus	Spheniscus_demersus))	(Eudyptula_novaehollandiae	(Eudyptula_minor_minor	Eudyptula_minor_Banks_Peninsula)))	(((Eudyptes_chrysolophus_schlegeli	Eudyptes_chrysolophus_chrysolophus)	(((Eudyptes_filholi	Eudyptes_chrysocome)	Eudyptes_moseleyi)	((Eudyptes_warhami	Eudyptes_sclateri)	(Eudyptes_pachyrhynchus	Eudyptes_robustus))))	(Megadyptes_antipodes_richdalei	(Megadyptes_antipodes_waitaha	Megadyptes_antipodes_antipodes))))	(Pygoscelis_adeliae	(Pygoscelis_antarcticus	((Pygoscelis_papua_Falklands_Malvinas	(Pygoscelis_papua_South_Georgia	Pygoscelis_papu_West_Antarctic_Peninsula))	Pygoscelis_papua_Kerguelen)))));
(((Pygoscelis_adeliae	(Pygoscelis_antarcticus	((Pygoscelis_papua_Falklands_Malvinas	(Pygoscelis_papua_South_Georgia	Pygoscelis_papu_West_Antarctic_Peninsula))	Pygoscelis_papua_Kerguelen)))	((((Spheniscus_humboldti	Spheniscus_mendiculus)	(Spheniscus_magellanicus	Spheniscus_demersus))	(Eudyptula_novaehollandiae	(Eudyptula_minor_minor	Eudyptula_minor_Banks_Peninsula)))	((((Eudyptes_moseleyi	(Eudyptes_filholi	Eudyptes_chrysocome))	(((Eudyptes_pachyrhynchus	Eudyptes_robustus)	Eudyptes_sclateri)	Eudyptes_warhami))	(Eudyptes_chrysolophus_schlegeli	Eudyptes_chrysolophus_chrysolophus))	(Megadyptes_antipodes_richdalei	(Megadyptes_antipodes_waitaha	Megadyptes_antipodes_antipodes)))))	(Aptenodytes_forsteri	Aptenodytes_patagonicus));
(((((Megadyptes_antipodes_waitaha	(Megadyptes_antipodes_antipodes	Megadyptes_antipodes_richdalei))	(((Eudyptes_chrysocome	Eudyptes_filholi)	Eudyptes_moseleyi)	(((Eudyptes_warhami	Eudyptes_sclateri)	(Eudyptes_pachyrhynchus	Eudyptes_robustus))	(Eudyptes_chrysolophus_schlegeli	Eudyptes_chrysolophus_chrysolophus))))	((Eudyptula_novaehollandiae	(Eudyptula_minor_Banks_Peninsula	Eudyptula_minor_minor))	((Spheniscus_magellanicus	(Spheniscus_mendiculus	Spheniscus_humboldti))	Spheniscus_demersus)))	((((Pygoscelis_papua_Falklands_Malvinas	(Pygoscelis_papua_South_Georgia	Pygoscelis_papu_West_Antarctic_Peninsula))	Pygoscelis_papua_Kerguelen)	Pygoscelis_antarcticus)	Pygoscelis_adeliae))	(Aptenodytes_patagonicus	Aptenodytes_forsteri));
(((((Megadyptes_antipodes_antipodes	(Megadyptes_antipodes_richdalei	Megadyptes_antipodes_waitaha))	(((Eudyptes_warhami	(Eudyptes_sclateri	(Eudyptes_robustus	Eudyptes_pachyrhynchus)))	(Eudyptes_moseleyi	(Eudyptes_filholi	Eudyptes_chrysocome)))	(Eudyptes_chrysolophus_schlegeli	Eudyptes_chrysolophus_chrysolophus)))	(((Eudyptula_minor_Banks_Peninsula	Eudyptula_minor_minor)	Eudyptula_novaehollandiae)	((Spheniscus_humboldti	Spheniscus_mendiculus)	(Spheniscus_magellanicus	Spheniscus_demersus))))	(Pygoscelis_adeliae	((Pygoscelis_papua_Kerguelen	(Pygoscelis_papua_South_Georgia	(Pygoscelis_papu_West_Antarctic_Peninsula	Pygoscelis_papua_Falklands_Malvinas)))	Pygoscelis_antarcticus)))	(Aptenodytes_patagonicus	Aptenodytes_forsteri));
((Aptenodytes_forsteri	Aptenodytes_patagonicus)	((Pygoscelis_adeliae	(Pygoscelis_antarcticus	(Pygoscelis_papua_Kerguelen	((Pygoscelis_papu_West_Antarctic_Peninsula	Pygoscelis_papua_South_Georgia)	Pygoscelis_papua_Falklands_Malvinas))))	(((Eudyptula_novaehollandiae	(Eudyptula_minor_minor	Eudyptula_minor_Banks_Peninsula))	((Spheniscus_humboldti	Spheniscus_mendiculus)	(Spheniscus_magellanicus	Spheniscus_demersus)))	(((Eudyptes_chrysolophus_schlegeli	Eudyptes_chrysolophus_chrysolophus)	(((Eudyptes_filholi	Eudyptes_chrysocome)	Eudyptes_moseleyi)	((Eudyptes_sclateri	Eudyptes_warhami)	(Eudyptes_pachyrhynchus	Eudyptes_robustus))))	(Megadyptes_antipodes_richdalei	(Megadyptes_antipodes_antipodes	Megadyptes_antipodes_waitaha))))));
((Aptenodytes_forsteri	Aptenodytes_patagonicus)	((Pygoscelis_adeliae	((Pygoscelis_papua_Kerguelen	((Pygoscelis_papua_Falklands_Malvinas	Pygoscelis_papua_South_Georgia)	Pygoscelis_papu_West_Antarctic_Peninsula))	Pygoscelis_antarcticus))	(((Megadyptes_antipodes_richdalei	(Megadyptes_antipodes_waitaha	Megadyptes_antipodes_antipodes))	((((Eudyptes_warhami	Eudyptes_sclateri)	(Eudyptes_robustus	Eudyptes_pachyrhynchus))	((Eudyptes_chrysocome	Eudyptes_filholi)	Eudyptes_moseleyi))	(Eudyptes_chrysolophus_schlegeli	Eudyptes_chrysolophus_chrysolophus)))	((Spheniscus_magellanicus	((Spheniscus_humboldti	Spheniscus_mendiculus)	Spheniscus_demersus))	(Eudyptula_minor_Banks_Peninsula	(Eudyptula_minor_minor	Eudyptula_novaehollandiae))))));
((Aptenodytes_forsteri	Aptenodytes_patagonicus)	((Pygoscelis_adeliae	(Pygoscelis_antarcticus	(Pygoscelis_papua_Kerguelen	((Pygoscelis_papua_Falklands_Malvinas	Pygoscelis_papu_West_Antarctic_Peninsula)	Pygoscelis_papua_South_Georgia))))	(((((Eudyptes_chrysolophus_schlegeli	Eudyptes_chrysolophus_chrysolophus)	(((Eudyptes_pachyrhynchus	Eudyptes_robustus)	Eudyptes_sclateri)	(Eudyptes_moseleyi	(Eudyptes_chrysocome	Eudyptes_filholi))))	Eudyptes_warhami)	(Megadyptes_antipodes_richdalei	(Megadyptes_antipodes_waitaha	Megadyptes_antipodes_antipodes)))	((Eudyptula_novaehollandiae	(Eudyptula_minor_Banks_Peninsula	Eudyptula_minor_minor))	((Spheniscus_humboldti	Spheniscus_mendiculus)	(Spheniscus_magellanicus	Spheniscus_demersus))))));
(((Pygoscelis_adeliae	(((Pygoscelis_papua_Kerguelen	(Pygoscelis_papua_South_Georgia	Pygoscelis_papu_West_Antarctic_Peninsula))	Pygoscelis_papua_Falklands_Malvinas)	Pygoscelis_antarcticus))	((((((Eudyptes_warhami	Eudyptes_sclateri)	(Eudyptes_pachyrhynchus	Eudyptes_robustus))	(Eudyptes_moseleyi	(Eudyptes_chrysocome	Eudyptes_filholi)))	(Eudyptes_chrysolophus_chrysolophus	Eudyptes_chrysolophus_schlegeli))	(Megadyptes_antipodes_antipodes	(Megadyptes_antipodes_waitaha	Megadyptes_antipodes_richdalei)))	((Eudyptula_novaehollandiae	(Eudyptula_minor_minor	Eudyptula_minor_Banks_Peninsula))	((Spheniscus_demersus	Spheniscus_magellanicus)	(Spheniscus_humboldti	Spheniscus_mendiculus)))))	(Aptenodytes_forsteri	Aptenodytes_patagonicus));
((Aptenodytes_forsteri	Aptenodytes_patagonicus)	(((Pygoscelis_antarcticus	(Pygoscelis_papu_West_Antarctic_Peninsula	(Pygoscelis_papua_Kerguelen	(Pygoscelis_papua_Falklands_Malvinas	Pygoscelis_papua_South_Georgia))))	Pygoscelis_adeliae)	((((Spheniscus_demersus	Spheniscus_magellanicus)	(Spheniscus_humboldti	Spheniscus_mendiculus))	(Eudyptula_novaehollandiae	(Eudyptula_minor_Banks_Peninsula	Eudyptula_minor_minor)))	(((((Eudyptes_pachyrhynchus	Eudyptes_robustus)	(Eudyptes_warhami	Eudyptes_sclateri))	((Eudyptes_chrysocome	Eudyptes_filholi)	Eudyptes_moseleyi))	(Eudyptes_chrysolophus_schlegeli	Eudyptes_chrysolophus_chrysolophus))	(Megadyptes_antipodes_waitaha	(Megadyptes_antipodes_antipodes	Megadyptes_antipodes_richdalei))))));
((Aptenodytes_forsteri	Aptenodytes_patagonicus)	((Pygoscelis_adeliae	(Pygoscelis_antarcticus	(Pygoscelis_papua_Kerguelen	(Pygoscelis_papua_Falklands_Malvinas	(Pygoscelis_papua_South_Georgia	Pygoscelis_papu_West_Antarctic_Peninsula)))))	(((Megadyptes_antipodes_antipodes	(Megadyptes_antipodes_richdalei	Megadyptes_antipodes_waitaha))	((((Eudyptes_sclateri	(Eudyptes_pachyrhynchus	Eudyptes_robustus))	(Eudyptes_moseleyi	(Eudyptes_chrysocome	Eudyptes_filholi)))	(Eudyptes_chrysolophus_schlegeli	Eudyptes_chrysolophus_chrysolophus))	Eudyptes_warhami))	((Eudyptula_novaehollandiae	(Eudyptula_minor_Banks_Peninsula	Eudyptula_minor_minor))	((Spheniscus_humboldti	Spheniscus_mendiculus)	(Spheniscus_magellanicus	Spheniscus_demersus))))));
((((((Eudyptes_chrysolophus_schlegeli	Eudyptes_chrysolophus_chrysolophus)	((Eudyptes_moseleyi	(Eudyptes_chrysocome	Eudyptes_filholi))	((Eudyptes_sclateri	(Eudyptes_pachyrhynchus	Eudyptes_robustus))	Eudyptes_warhami)))	(Megadyptes_antipodes_waitaha	(Megadyptes_antipodes_antipodes	Megadyptes_antipodes_richdalei)))	((Spheniscus_magellanicus	((Spheniscus_mendiculus	Spheniscus_humboldti)	Spheniscus_demersus))	((Eudyptula_minor_minor	Eudyptula_minor_Banks_Peninsula)	Eudyptula_novaehollandiae)))	(Pygoscelis_adeliae	((Pygoscelis_papu_West_Antarctic_Peninsula	((Pygoscelis_papua_South_Georgia	Pygoscelis_papua_Kerguelen)	Pygoscelis_papua_Falklands_Malvinas))	Pygoscelis_antarcticus)))	(Aptenodytes_forsteri	Aptenodytes_patagonicus));
(((((Eudyptula_novaehollandiae	(Eudyptula_minor_minor	Eudyptula_minor_Banks_Peninsula))	((Spheniscus_humboldti	Spheniscus_mendiculus)	(Spheniscus_demersus	Spheniscus_magellanicus)))	(((Eudyptes_chrysolophus_schlegeli	Eudyptes_chrysolophus_chrysolophus)	((Eudyptes_moseleyi	(Eudyptes_chrysocome	Eudyptes_filholi))	((Eudyptes_sclateri	(Eudyptes_pachyrhynchus	Eudyptes_robustus))	Eudyptes_warhami)))	(Megadyptes_antipodes_richdalei	(Megadyptes_antipodes_waitaha	Megadyptes_antipodes_antipodes))))	(Pygoscelis_adeliae	(((Pygoscelis_papu_West_Antarctic_Peninsula	Pygoscelis_papua_South_Georgia)	(Pygoscelis_papua_Falklands_Malvinas	Pygoscelis_papua_Kerguelen))	Pygoscelis_antarcticus)))	(Aptenodytes_forsteri	Aptenodytes_patagonicus));
(((Pygoscelis_adeliae	(Pygoscelis_antarcticus	((Pygoscelis_papua_Falklands_Malvinas	(Pygoscelis_papu_West_Antarctic_Peninsula	Pygoscelis_papua_South_Georgia))	Pygoscelis_papua_Kerguelen)))	(((Eudyptula_novaehollandiae	(Eudyptula_minor_Banks_Peninsula	Eudyptula_minor_minor))	(Spheniscus_magellanicus	(Spheniscus_demersus	(Spheniscus_mendiculus	Spheniscus_humboldti))))	((Megadyptes_antipodes_richdalei	(Megadyptes_antipodes_waitaha	Megadyptes_antipodes_antipodes))	((Eudyptes_chrysolophus_schlegeli	Eudyptes_chrysolophus_chrysolophus)	((Eudyptes_moseleyi	(Eudyptes_chrysocome	Eudyptes_filholi))	(Eudyptes_sclateri	(Eudyptes_warhami	(Eudyptes_pachyrhynchus	Eudyptes_robustus))))))))	(Aptenodytes_forsteri	Aptenodytes_patagonicus));
((Aptenodytes_forsteri	Aptenodytes_patagonicus)	(((((((Eudyptes_sclateri	(Eudyptes_pachyrhynchus	Eudyptes_robustus))	Eudyptes_warhami)	(Eudyptes_chrysolophus_schlegeli	Eudyptes_chrysolophus_chrysolophus))	(Eudyptes_moseleyi	(Eudyptes_chrysocome	Eudyptes_filholi)))	(Megadyptes_antipodes_richdalei	(Megadyptes_antipodes_waitaha	Megadyptes_antipodes_antipodes)))	(((Spheniscus_mendiculus	Spheniscus_humboldti)	(Spheniscus_magellanicus	Spheniscus_demersus))	(Eudyptula_novaehollandiae	(Eudyptula_minor_Banks_Peninsula	Eudyptula_minor_minor))))	(Pygoscelis_adeliae	((Pygoscelis_papua_Kerguelen	((Pygoscelis_papua_Falklands_Malvinas	Pygoscelis_papu_West_Antarctic_Peninsula)	Pygoscelis_papua_South_Georgia))	Pygoscelis_antarcticus))));
(((((((Eudyptes_chrysolophus_schlegeli	Eudyptes_chrysolophus_chrysolophus)	((Eudyptes_warhami	Eudyptes_sclateri)	(Eudyptes_pachyrhynchus	Eudyptes_robustus)))	(Eudyptes_moseleyi	(Eudyptes_chrysocome	Eudyptes_filholi)))	((Megadyptes_antipodes_waitaha	Megadyptes_antipodes_antipodes)	Megadyptes_antipodes_richdalei))	(((Spheniscus_mendiculus	Spheniscus_humboldti)	(Spheniscus_magellanicus	Spheniscus_demersus))	(Eudyptula_novaehollandiae	(Eudyptula_minor_minor	Eudyptula_minor_Banks_Peninsula))))	(Pygoscelis_adeliae	(Pygoscelis_antarcticus	((Pygoscelis_papua_Kerguelen	Pygoscelis_papu_West_Antarctic_Peninsula)	(Pygoscelis_papua_South_Georgia	Pygoscelis_papua_Falklands_Malvinas)))))	(Aptenodytes_patagonicus	Aptenodytes_forsteri));
((((((Pygoscelis_papua_Falklands_Malvinas	(Pygoscelis_papu_West_Antarctic_Peninsula	Pygoscelis_papua_South_Georgia))	Pygoscelis_papua_Kerguelen)	Pygoscelis_antarcticus)	Pygoscelis_adeliae)	(((Megadyptes_antipodes_richdalei	(Megadyptes_antipodes_waitaha	Megadyptes_antipodes_antipodes))	((Eudyptes_chrysolophus_schlegeli	Eudyptes_chrysolophus_chrysolophus)	(((Eudyptes_warhami	(Eudyptes_pachyrhynchus	Eudyptes_robustus))	Eudyptes_sclateri)	(Eudyptes_moseleyi	(Eudyptes_chrysocome	Eudyptes_filholi)))))	((Eudyptula_novaehollandiae	(Eudyptula_minor_Banks_Peninsula	Eudyptula_minor_minor))	((Spheniscus_humboldti	Spheniscus_mendiculus)	(Spheniscus_magellanicus	Spheniscus_demersus)))))	(Aptenodytes_forsteri	Aptenodytes_patagonicus));
(((Pygoscelis_adeliae	(Pygoscelis_antarcticus	(Pygoscelis_papua_Kerguelen	(Pygoscelis_papua_Falklands_Malvinas	(Pygoscelis_papu_West_Antarctic_Peninsula	Pygoscelis_papua_South_Georgia)))))	(((Megadyptes_antipodes_antipodes	(Megadyptes_antipodes_richdalei	Megadyptes_antipodes_waitaha))	((Eudyptes_moseleyi	(Eudyptes_chrysocome	Eudyptes_filholi))	((Eudyptes_chrysolophus_schlegeli	Eudyptes_chrysolophus_chrysolophus)	((Eudyptes_pachyrhynchus	Eudyptes_robustus)	(Eudyptes_warhami	Eudyptes_sclateri)))))	((Eudyptula_novaehollandiae	(Eudyptula_minor_minor	Eudyptula_minor_Banks_Peninsula))	((Spheniscus_magellanicus	Spheniscus_demersus)	(Spheniscus_mendiculus	Spheniscus_humboldti)))))	(Aptenodytes_forsteri	Aptenodytes_patagonicus));
((Aptenodytes_forsteri	Aptenodytes_patagonicus)	(((((Spheniscus_humboldti	Spheniscus_mendiculus)	(Spheniscus_magellanicus	Spheniscus_demersus))	(Eudyptula_novaehollandiae	(Eudyptula_minor_Banks_Peninsula	Eudyptula_minor_minor)))	(((Eudyptes_chrysolophus_schlegeli	Eudyptes_chrysolophus_chrysolophus)	((Eudyptes_sclateri	(Eudyptes_warhami	(Eudyptes_pachyrhynchus	Eudyptes_robustus)))	(Eudyptes_moseleyi	(Eudyptes_filholi	Eudyptes_chrysocome))))	((Megadyptes_antipodes_waitaha	Megadyptes_antipodes_antipodes)	Megadyptes_antipodes_richdalei)))	(Pygoscelis_adeliae	((Pygoscelis_papua_Kerguelen	((Pygoscelis_papua_South_Georgia	Pygoscelis_papu_West_Antarctic_Peninsula)	Pygoscelis_papua_Falklands_Malvinas))	Pygoscelis_antarcticus))));
((Aptenodytes_forsteri	Aptenodytes_patagonicus)	((((((Eudyptes_pachyrhynchus	Eudyptes_robustus)	Eudyptes_sclateri)	((Eudyptes_moseleyi	(Eudyptes_chrysocome	Eudyptes_filholi))	(Eudyptes_chrysolophus_schlegeli	Eudyptes_chrysolophus_chrysolophus)))	(Eudyptes_warhami	(Megadyptes_antipodes_richdalei	(Megadyptes_antipodes_waitaha	Megadyptes_antipodes_antipodes))))	(((Spheniscus_humboldti	Spheniscus_mendiculus)	(Spheniscus_demersus	Spheniscus_magellanicus))	(Eudyptula_novaehollandiae	(Eudyptula_minor_Banks_Peninsula	Eudyptula_minor_minor))))	(Pygoscelis_adeliae	((Pygoscelis_papua_Kerguelen	(Pygoscelis_papu_West_Antarctic_Peninsula	(Pygoscelis_papua_Falklands_Malvinas	Pygoscelis_papua_South_Georgia)))	Pygoscelis_antarcticus))));
(((((((((Eudyptes_pachyrhynchus	Eudyptes_robustus)	Eudyptes_sclateri)	((Eudyptes_chrysocome	Eudyptes_moseleyi)	Eudyptes_filholi))	(Eudyptes_chrysolophus_schlegeli	Eudyptes_chrysolophus_chrysolophus))	Eudyptes_warhami)	(Megadyptes_antipodes_antipodes	(Megadyptes_antipodes_waitaha	Megadyptes_antipodes_richdalei)))	((Eudyptula_novaehollandiae	(Eudyptula_minor_Banks_Peninsula	Eudyptula_minor_minor))	((Spheniscus_humboldti	Spheniscus_mendiculus)	(Spheniscus_magellanicus	Spheniscus_demersus))))	(Pygoscelis_adeliae	(Pygoscelis_antarcticus	(Pygoscelis_papua_Kerguelen	(Pygoscelis_papua_South_Georgia	(Pygoscelis_papua_Falklands_Malvinas	Pygoscelis_papu_West_Antarctic_Peninsula))))))	(Aptenodytes_forsteri	Aptenodytes_patagonicus));
((((((Spheniscus_mendiculus	Spheniscus_humboldti)	(Spheniscus_demersus	Spheniscus_magellanicus))	(Eudyptula_novaehollandiae	(Eudyptula_minor_Banks_Peninsula	Eudyptula_minor_minor)))	((Megadyptes_antipodes_antipodes	(Megadyptes_antipodes_waitaha	Megadyptes_antipodes_richdalei))	(((Eudyptes_chrysolophus_schlegeli	Eudyptes_chrysolophus_chrysolophus)	(((Eudyptes_filholi	Eudyptes_chrysocome)	Eudyptes_moseleyi)	(Eudyptes_sclateri	(Eudyptes_robustus	Eudyptes_pachyrhynchus))))	Eudyptes_warhami)))	(((Pygoscelis_papua_Falklands_Malvinas	(Pygoscelis_papua_Kerguelen	(Pygoscelis_papua_South_Georgia	Pygoscelis_papu_West_Antarctic_Peninsula)))	Pygoscelis_antarcticus)	Pygoscelis_adeliae))	(Aptenodytes_patagonicus	Aptenodytes_forsteri));
((((((Megadyptes_antipodes_waitaha	Megadyptes_antipodes_antipodes)	Megadyptes_antipodes_richdalei)	(((Eudyptes_sclateri	(Eudyptes_warhami	(Eudyptes_pachyrhynchus	Eudyptes_robustus)))	(Eudyptes_moseleyi	(Eudyptes_chrysocome	Eudyptes_filholi)))	(Eudyptes_chrysolophus_chrysolophus	Eudyptes_chrysolophus_schlegeli)))	(((Spheniscus_humboldti	Spheniscus_mendiculus)	(Spheniscus_magellanicus	Spheniscus_demersus))	((Eudyptula_minor_Banks_Peninsula	Eudyptula_minor_minor)	Eudyptula_novaehollandiae)))	(Pygoscelis_adeliae	(((Pygoscelis_papua_South_Georgia	(Pygoscelis_papua_Kerguelen	Pygoscelis_papu_West_Antarctic_Peninsula))	Pygoscelis_papua_Falklands_Malvinas)	Pygoscelis_antarcticus)))	(Aptenodytes_patagonicus	Aptenodytes_forsteri));
((Aptenodytes_forsteri	Aptenodytes_patagonicus)	(((((Megadyptes_antipodes_waitaha	Megadyptes_antipodes_richdalei)	Megadyptes_antipodes_antipodes)	((Eudyptes_warhami	((Eudyptes_robustus	Eudyptes_pachyrhynchus)	Eudyptes_sclateri))	((Eudyptes_chrysolophus_schlegeli	Eudyptes_chrysolophus_chrysolophus)	((Eudyptes_chrysocome	Eudyptes_filholi)	Eudyptes_moseleyi))))	((Eudyptula_novaehollandiae	(Eudyptula_minor_minor	Eudyptula_minor_Banks_Peninsula))	((Spheniscus_mendiculus	Spheniscus_humboldti)	(Spheniscus_demersus	Spheniscus_magellanicus))))	(Pygoscelis_adeliae	((Pygoscelis_papua_Falklands_Malvinas	(Pygoscelis_papua_Kerguelen	(Pygoscelis_papua_South_Georgia	Pygoscelis_papu_West_Antarctic_Peninsula)))	Pygoscelis_antarcticus))));
(((Pygoscelis_adeliae	(Pygoscelis_antarcticus	(Pygoscelis_papua_Kerguelen	(Pygoscelis_papua_South_Georgia	(Pygoscelis_papu_West_Antarctic_Peninsula	Pygoscelis_papua_Falklands_Malvinas)))))	((((Megadyptes_antipodes_waitaha	Megadyptes_antipodes_antipodes)	Megadyptes_antipodes_richdalei)	(Eudyptes_warhami	((((Eudyptes_pachyrhynchus	Eudyptes_robustus)	Eudyptes_sclateri)	(Eudyptes_moseleyi	(Eudyptes_chrysocome	Eudyptes_filholi)))	(Eudyptes_chrysolophus_schlegeli	Eudyptes_chrysolophus_chrysolophus))))	(((Spheniscus_humboldti	Spheniscus_mendiculus)	(Spheniscus_magellanicus	Spheniscus_demersus))	(Eudyptula_novaehollandiae	(Eudyptula_minor_minor	Eudyptula_minor_Banks_Peninsula)))))	(Aptenodytes_forsteri	Aptenodytes_patagonicus));
(((((Megadyptes_antipodes_richdalei	(Megadyptes_antipodes_waitaha	Megadyptes_antipodes_antipodes))	(((((Eudyptes_filholi	Eudyptes_chrysocome)	Eudyptes_moseleyi)	((Eudyptes_pachyrhynchus	Eudyptes_robustus)	Eudyptes_sclateri))	Eudyptes_warhami)	(Eudyptes_chrysolophus_schlegeli	Eudyptes_chrysolophus_chrysolophus)))	(((Spheniscus_humboldti	Spheniscus_mendiculus)	(Spheniscus_magellanicus	Spheniscus_demersus))	(Eudyptula_novaehollandiae	(Eudyptula_minor_minor	Eudyptula_minor_Banks_Peninsula))))	(Pygoscelis_adeliae	(Pygoscelis_antarcticus	(Pygoscelis_papua_Kerguelen	((Pygoscelis_papua_South_Georgia	Pygoscelis_papua_Falklands_Malvinas)	Pygoscelis_papu_West_Antarctic_Peninsula)))))	(Aptenodytes_forsteri	Aptenodytes_patagonicus));
((((((Eudyptes_chrysolophus_schlegeli	Eudyptes_chrysolophus_chrysolophus)	(((Eudyptes_filholi	Eudyptes_chrysocome)	Eudyptes_moseleyi)	(Eudyptes_sclateri	(Eudyptes_pachyrhynchus	Eudyptes_robustus))))	(Eudyptes_warhami	(Megadyptes_antipodes_waitaha	(Megadyptes_antipodes_antipodes	Megadyptes_antipodes_richdalei))))	(((Spheniscus_demersus	Spheniscus_magellanicus)	(Spheniscus_humboldti	Spheniscus_mendiculus))	(Eudyptula_novaehollandiae	(Eudyptula_minor_minor	Eudyptula_minor_Banks_Peninsula))))	(Pygoscelis_adeliae	(Pygoscelis_antarcticus	(Pygoscelis_papua_Kerguelen	(Pygoscelis_papua_Falklands_Malvinas	(Pygoscelis_papua_South_Georgia	Pygoscelis_papu_West_Antarctic_Peninsula))))))	(Aptenodytes_forsteri	Aptenodytes_patagonicus));
((Aptenodytes_forsteri	Aptenodytes_patagonicus)	((((Eudyptes_warhami	((Megadyptes_antipodes_waitaha	Megadyptes_antipodes_antipodes)	Megadyptes_antipodes_richdalei))	((((Eudyptes_pachyrhynchus	Eudyptes_robustus)	Eudyptes_sclateri)	((Eudyptes_filholi	Eudyptes_chrysocome)	Eudyptes_moseleyi))	(Eudyptes_chrysolophus_schlegeli	Eudyptes_chrysolophus_chrysolophus)))	((Eudyptula_novaehollandiae	(Eudyptula_minor_minor	Eudyptula_minor_Banks_Peninsula))	((Spheniscus_humboldti	Spheniscus_mendiculus)	(Spheniscus_magellanicus	Spheniscus_demersus))))	((Pygoscelis_antarcticus	(((Pygoscelis_papua_Falklands_Malvinas	Pygoscelis_papu_West_Antarctic_Peninsula)	Pygoscelis_papua_South_Georgia)	Pygoscelis_papua_Kerguelen))	Pygoscelis_adeliae)));
((((Pygoscelis_antarcticus	(Pygoscelis_papua_Kerguelen	((Pygoscelis_papua_South_Georgia	Pygoscelis_papu_West_Antarctic_Peninsula)	Pygoscelis_papua_Falklands_Malvinas)))	Pygoscelis_adeliae)	((((Megadyptes_antipodes_waitaha	(Megadyptes_antipodes_antipodes	Megadyptes_antipodes_richdalei))	Eudyptes_warhami)	((Eudyptes_chrysolophus_schlegeli	Eudyptes_chrysolophus_chrysolophus)	(((Eudyptes_chrysocome	Eudyptes_filholi)	Eudyptes_moseleyi)	(Eudyptes_sclateri	(Eudyptes_pachyrhynchus	Eudyptes_robustus)))))	((Eudyptula_novaehollandiae	(Eudyptula_minor_minor	Eudyptula_minor_Banks_Peninsula))	((Spheniscus_demersus	Spheniscus_magellanicus)	(Spheniscus_humboldti	Spheniscus_mendiculus)))))	(Aptenodytes_forsteri	Aptenodytes_patagonicus));
((Aptenodytes_forsteri	Aptenodytes_patagonicus)	((((((Eudyptes_sclateri	(Eudyptes_pachyrhynchus	Eudyptes_robustus))	((Eudyptes_chrysocome	Eudyptes_filholi)	Eudyptes_moseleyi))	(Eudyptes_chrysolophus_schlegeli	Eudyptes_chrysolophus_chrysolophus))	(Eudyptes_warhami	(Megadyptes_antipodes_waitaha	(Megadyptes_antipodes_richdalei	Megadyptes_antipodes_antipodes))))	((Spheniscus_demersus	(Spheniscus_magellanicus	(Spheniscus_humboldti	Spheniscus_mendiculus)))	(Eudyptula_minor_Banks_Peninsula	(Eudyptula_minor_minor	Eudyptula_novaehollandiae))))	((Pygoscelis_antarcticus	(Pygoscelis_papua_Kerguelen	(Pygoscelis_papua_Falklands_Malvinas	(Pygoscelis_papua_South_Georgia	Pygoscelis_papu_West_Antarctic_Peninsula))))	Pygoscelis_adeliae)));
((Aptenodytes_forsteri	Aptenodytes_patagonicus)	((Pygoscelis_adeliae	((Pygoscelis_papua_Kerguelen	(Pygoscelis_papua_South_Georgia	(Pygoscelis_papu_West_Antarctic_Peninsula	Pygoscelis_papua_Falklands_Malvinas)))	Pygoscelis_antarcticus))	(((Eudyptula_minor_Banks_Peninsula	(Eudyptula_minor_minor	Eudyptula_novaehollandiae))	((Spheniscus_demersus	Spheniscus_magellanicus)	(Spheniscus_humboldti	Spheniscus_mendiculus)))	(((Eudyptes_chrysolophus_schlegeli	Eudyptes_chrysolophus_chrysolophus)	((Eudyptes_moseleyi	(Eudyptes_chrysocome	Eudyptes_filholi))	(Eudyptes_sclateri	(Eudyptes_pachyrhynchus	Eudyptes_robustus))))	(Eudyptes_warhami	((Megadyptes_antipodes_richdalei	Megadyptes_antipodes_antipodes)	Megadyptes_antipodes_waitaha))))));
((((Pygoscelis_antarcticus	(((Pygoscelis_papua_Falklands_Malvinas	Pygoscelis_papu_West_Antarctic_Peninsula)	Pygoscelis_papua_South_Georgia)	Pygoscelis_papua_Kerguelen))	Pygoscelis_adeliae)	(((Eudyptes_warhami	((Eudyptes_sclateri	(Eudyptes_pachyrhynchus	Eudyptes_robustus))	((Eudyptes_moseleyi	(Eudyptes_filholi	Eudyptes_chrysocome))	(Eudyptes_chrysolophus_chrysolophus	Eudyptes_chrysolophus_schlegeli))))	((Megadyptes_antipodes_waitaha	Megadyptes_antipodes_antipodes)	Megadyptes_antipodes_richdalei))	(((Spheniscus_humboldti	Spheniscus_mendiculus)	(Spheniscus_demersus	Spheniscus_magellanicus))	(Eudyptula_novaehollandiae	(Eudyptula_minor_minor	Eudyptula_minor_Banks_Peninsula)))))	(Aptenodytes_forsteri	Aptenodytes_patagonicus));
(((Pygoscelis_adeliae	(Pygoscelis_antarcticus	((Pygoscelis_papua_Falklands_Malvinas	Pygoscelis_papua_Kerguelen)	(Pygoscelis_papua_South_Georgia	Pygoscelis_papu_West_Antarctic_Peninsula))))	(((Eudyptula_novaehollandiae	(Eudyptula_minor_minor	Eudyptula_minor_Banks_Peninsula))	((Spheniscus_magellanicus	Spheniscus_demersus)	(Spheniscus_mendiculus	Spheniscus_humboldti)))	(((Eudyptes_chrysolophus_schlegeli	Eudyptes_chrysolophus_chrysolophus)	((Eudyptes_warhami	(Eudyptes_sclateri	(Eudyptes_robustus	Eudyptes_pachyrhynchus)))	(Eudyptes_moseleyi	(Eudyptes_chrysocome	Eudyptes_filholi))))	((Megadyptes_antipodes_waitaha	Megadyptes_antipodes_antipodes)	Megadyptes_antipodes_richdalei))))	(Aptenodytes_forsteri	Aptenodytes_patagonicus));
((((((Eudyptes_chrysolophus_schlegeli	Eudyptes_chrysolophus_chrysolophus)	(((Eudyptes_filholi	Eudyptes_chrysocome)	Eudyptes_moseleyi)	((Eudyptes_warhami	Eudyptes_sclateri)	(Eudyptes_pachyrhynchus	Eudyptes_robustus))))	(Megadyptes_antipodes_richdalei	(Megadyptes_antipodes_waitaha	Megadyptes_antipodes_antipodes)))	((Eudyptula_novaehollandiae	(Eudyptula_minor_minor	Eudyptula_minor_Banks_Peninsula))	((Spheniscus_mendiculus	Spheniscus_humboldti)	(Spheniscus_magellanicus	Spheniscus_demersus))))	(Pygoscelis_adeliae	(Pygoscelis_antarcticus	(((Pygoscelis_papua_South_Georgia	Pygoscelis_papu_West_Antarctic_Peninsula)	Pygoscelis_papua_Falklands_Malvinas)	Pygoscelis_papua_Kerguelen))))	(Aptenodytes_forsteri	Aptenodytes_patagonicus));
((((((Pygoscelis_papua_Kerguelen	Pygoscelis_papua_Falklands_Malvinas)	(Pygoscelis_papua_South_Georgia	Pygoscelis_papu_West_Antarctic_Peninsula))	Pygoscelis_antarcticus)	Pygoscelis_adeliae)	(((((Megadyptes_antipodes_waitaha	Megadyptes_antipodes_richdalei)	Megadyptes_antipodes_antipodes)	Eudyptes_warhami)	((Eudyptes_chrysolophus_schlegeli	Eudyptes_chrysolophus_chrysolophus)	((Eudyptes_sclateri	(Eudyptes_pachyrhynchus	Eudyptes_robustus))	(Eudyptes_chrysocome	(Eudyptes_moseleyi	Eudyptes_filholi)))))	((Eudyptula_novaehollandiae	(Eudyptula_minor_Banks_Peninsula	Eudyptula_minor_minor))	((Spheniscus_mendiculus	Spheniscus_humboldti)	(Spheniscus_magellanicus	Spheniscus_demersus)))))	(Aptenodytes_forsteri	Aptenodytes_patagonicus));
((Aptenodytes_forsteri	Aptenodytes_patagonicus)	((((Pygoscelis_papua_Kerguelen	(Pygoscelis_papu_West_Antarctic_Peninsula	(Pygoscelis_papua_South_Georgia	Pygoscelis_papua_Falklands_Malvinas)))	Pygoscelis_antarcticus)	Pygoscelis_adeliae)	(((Eudyptula_novaehollandiae	(Eudyptula_minor_Banks_Peninsula	Eudyptula_minor_minor))	((Spheniscus_mendiculus	Spheniscus_humboldti)	(Spheniscus_demersus	Spheniscus_magellanicus)))	((((Eudyptes_chrysolophus_chrysolophus	Eudyptes_chrysolophus_schlegeli)	((Eudyptes_sclateri	(Eudyptes_pachyrhynchus	Eudyptes_robustus))	(Eudyptes_moseleyi	(Eudyptes_chrysocome	Eudyptes_filholi))))	Eudyptes_warhami)	((Megadyptes_antipodes_antipodes	Megadyptes_antipodes_waitaha)	Megadyptes_antipodes_richdalei)))));
((((((Megadyptes_antipodes_waitaha	Megadyptes_antipodes_antipodes)	Megadyptes_antipodes_richdalei)	((Eudyptes_moseleyi	(Eudyptes_filholi	Eudyptes_chrysocome))	((Eudyptes_chrysolophus_schlegeli	Eudyptes_chrysolophus_chrysolophus)	((Eudyptes_pachyrhynchus	Eudyptes_robustus)	(Eudyptes_warhami	Eudyptes_sclateri)))))	(((Spheniscus_demersus	Spheniscus_magellanicus)	(Spheniscus_mendiculus	Spheniscus_humboldti))	(Eudyptula_novaehollandiae	(Eudyptula_minor_minor	Eudyptula_minor_Banks_Peninsula))))	((((Pygoscelis_papu_West_Antarctic_Peninsula	(Pygoscelis_papua_Falklands_Malvinas	Pygoscelis_papua_South_Georgia))	Pygoscelis_papua_Kerguelen)	Pygoscelis_antarcticus)	Pygoscelis_adeliae))	(Aptenodytes_forsteri	Aptenodytes_patagonicus));
(((Pygoscelis_adeliae	((((Pygoscelis_papua_South_Georgia	Pygoscelis_papu_West_Antarctic_Peninsula)	Pygoscelis_papua_Falklands_Malvinas)	Pygoscelis_papua_Kerguelen)	Pygoscelis_antarcticus))	(((((Eudyptes_warhami	(Eudyptes_sclateri	(Eudyptes_pachyrhynchus	Eudyptes_robustus)))	((Eudyptes_chrysocome	Eudyptes_filholi)	Eudyptes_moseleyi))	(Eudyptes_chrysolophus_schlegeli	Eudyptes_chrysolophus_chrysolophus))	((Megadyptes_antipodes_waitaha	Megadyptes_antipodes_antipodes)	Megadyptes_antipodes_richdalei))	((Eudyptula_novaehollandiae	(Eudyptula_minor_minor	Eudyptula_minor_Banks_Peninsula))	((Spheniscus_humboldti	Spheniscus_mendiculus)	(Spheniscus_magellanicus	Spheniscus_demersus)))))	(Aptenodytes_forsteri	Aptenodytes_patagonicus));
(((((Megadyptes_antipodes_richdalei	(Megadyptes_antipodes_waitaha	Megadyptes_antipodes_antipodes))	(((Eudyptes_pachyrhynchus	Eudyptes_robustus)	(Eudyptes_warhami	Eudyptes_sclateri))	((Eudyptes_chrysolophus_schlegeli	Eudyptes_chrysolophus_chrysolophus)	(Eudyptes_moseleyi	(Eudyptes_chrysocome	Eudyptes_filholi)))))	(((Spheniscus_mendiculus	Spheniscus_humboldti)	(Spheniscus_demersus	Spheniscus_magellanicus))	(Eudyptula_novaehollandiae	(Eudyptula_minor_minor	Eudyptula_minor_Banks_Peninsula))))	(((((Pygoscelis_papua_South_Georgia	Pygoscelis_papu_West_Antarctic_Peninsula)	Pygoscelis_papua_Falklands_Malvinas)	Pygoscelis_papua_Kerguelen)	Pygoscelis_antarcticus)	Pygoscelis_adeliae))	(Aptenodytes_patagonicus	Aptenodytes_forsteri));
(((((Megadyptes_antipodes_antipodes	(Megadyptes_antipodes_richdalei	Megadyptes_antipodes_waitaha))	((Eudyptes_warhami	(Eudyptes_sclateri	(Eudyptes_robustus	Eudyptes_pachyrhynchus)))	((Eudyptes_chrysolophus_schlegeli	Eudyptes_chrysolophus_chrysolophus)	((Eudyptes_filholi	Eudyptes_chrysocome)	Eudyptes_moseleyi))))	((Eudyptula_novaehollandiae	(Eudyptula_minor_minor	Eudyptula_minor_Banks_Peninsula))	((Spheniscus_magellanicus	Spheniscus_demersus)	(Spheniscus_mendiculus	Spheniscus_humboldti))))	(Pygoscelis_adeliae	(Pygoscelis_antarcticus	((Pygoscelis_papua_Falklands_Malvinas	Pygoscelis_papu_West_Antarctic_Peninsula)	(Pygoscelis_papua_South_Georgia	Pygoscelis_papua_Kerguelen)))))	(Aptenodytes_forsteri	Aptenodytes_patagonicus));
(((Pygoscelis_adeliae	(Pygoscelis_antarcticus	(Pygoscelis_papua_South_Georgia	(Pygoscelis_papua_Falklands_Malvinas	(Pygoscelis_papu_West_Antarctic_Peninsula	Pygoscelis_papua_Kerguelen)))))	((((Eudyptula_minor_Banks_Peninsula	Eudyptula_minor_minor)	Eudyptula_novaehollandiae)	((Spheniscus_magellanicus	Spheniscus_demersus)	(Spheniscus_humboldti	Spheniscus_mendiculus)))	((Megadyptes_antipodes_richdalei	(Megadyptes_antipodes_waitaha	Megadyptes_antipodes_antipodes))	(((Eudyptes_moseleyi	(Eudyptes_chrysocome	Eudyptes_filholi))	(Eudyptes_warhami	((Eudyptes_pachyrhynchus	Eudyptes_robustus)	Eudyptes_sclateri)))	(Eudyptes_chrysolophus_schlegeli	Eudyptes_chrysolophus_chrysolophus)))))	(Aptenodytes_forsteri	Aptenodytes_patagonicus));
((Aptenodytes_forsteri	Aptenodytes_patagonicus)	((Pygoscelis_adeliae	(((Pygoscelis_papua_South_Georgia	Pygoscelis_papua_Falklands_Malvinas)	(Pygoscelis_papu_West_Antarctic_Peninsula	Pygoscelis_papua_Kerguelen))	Pygoscelis_antarcticus))	(((((Eudyptes_moseleyi	(Eudyptes_chrysocome	Eudyptes_filholi))	((Eudyptes_warhami	Eudyptes_sclateri)	(Eudyptes_pachyrhynchus	Eudyptes_robustus)))	(Eudyptes_chrysolophus_chrysolophus	Eudyptes_chrysolophus_schlegeli))	(Megadyptes_antipodes_richdalei	(Megadyptes_antipodes_waitaha	Megadyptes_antipodes_antipodes)))	((Eudyptula_novaehollandiae	(Eudyptula_minor_Banks_Peninsula	Eudyptula_minor_minor))	((Spheniscus_humboldti	Spheniscus_mendiculus)	(Spheniscus_magellanicus	Spheniscus_demersus))))));
((Aptenodytes_forsteri	Aptenodytes_patagonicus)	((((((Pygoscelis_papu_West_Antarctic_Peninsula	Pygoscelis_papua_Falklands_Malvinas)	Pygoscelis_papua_South_Georgia)	Pygoscelis_papua_Kerguelen)	Pygoscelis_antarcticus)	Pygoscelis_adeliae)	((((((Eudyptes_filholi	Eudyptes_chrysocome)	Eudyptes_moseleyi)	(Eudyptes_warhami	(Eudyptes_sclateri	(Eudyptes_robustus	Eudyptes_pachyrhynchus))))	(Eudyptes_chrysolophus_schlegeli	Eudyptes_chrysolophus_chrysolophus))	((Megadyptes_antipodes_waitaha	Megadyptes_antipodes_antipodes)	Megadyptes_antipodes_richdalei))	((Eudyptula_novaehollandiae	(Eudyptula_minor_minor	Eudyptula_minor_Banks_Peninsula))	((Spheniscus_humboldti	Spheniscus_mendiculus)	(Spheniscus_demersus	Spheniscus_magellanicus))))));
((((((Megadyptes_antipodes_waitaha	Megadyptes_antipodes_antipodes)	Megadyptes_antipodes_richdalei)	(Eudyptes_warhami	((Eudyptes_sclateri	(Eudyptes_pachyrhynchus	Eudyptes_robustus))	((Eudyptes_chrysolophus_schlegeli	Eudyptes_chrysolophus_chrysolophus)	(Eudyptes_moseleyi	(Eudyptes_filholi	Eudyptes_chrysocome))))))	(((Spheniscus_mendiculus	Spheniscus_humboldti)	(Spheniscus_demersus	Spheniscus_magellanicus))	((Eudyptula_minor_minor	Eudyptula_minor_Banks_Peninsula)	Eudyptula_novaehollandiae)))	(Pygoscelis_adeliae	((((Pygoscelis_papua_South_Georgia	Pygoscelis_papu_West_Antarctic_Peninsula)	Pygoscelis_papua_Falklands_Malvinas)	Pygoscelis_papua_Kerguelen)	Pygoscelis_antarcticus)))	(Aptenodytes_forsteri	Aptenodytes_patagonicus));
((Aptenodytes_forsteri	Aptenodytes_patagonicus)	((((Eudyptula_novaehollandiae	(Eudyptula_minor_Banks_Peninsula	Eudyptula_minor_minor))	((Spheniscus_demersus	Spheniscus_magellanicus)	(Spheniscus_humboldti	Spheniscus_mendiculus)))	((Megadyptes_antipodes_antipodes	(Megadyptes_antipodes_waitaha	Megadyptes_antipodes_richdalei))	((Eudyptes_chrysolophus_schlegeli	Eudyptes_chrysolophus_chrysolophus)	(((Eudyptes_robustus	Eudyptes_pachyrhynchus)	(Eudyptes_warhami	Eudyptes_sclateri))	(Eudyptes_moseleyi	(Eudyptes_filholi	Eudyptes_chrysocome))))))	(Pygoscelis_adeliae	(Pygoscelis_antarcticus	(Pygoscelis_papua_Kerguelen	(Pygoscelis_papua_Falklands_Malvinas	(Pygoscelis_papua_South_Georgia	Pygoscelis_papu_West_Antarctic_Peninsula)))))));
(((Pygoscelis_adeliae	(Pygoscelis_antarcticus	(Pygoscelis_papua_Kerguelen	(Pygoscelis_papu_West_Antarctic_Peninsula	(Pygoscelis_papua_Falklands_Malvinas	Pygoscelis_papua_South_Georgia)))))	((((Spheniscus_demersus	Spheniscus_magellanicus)	(Spheniscus_mendiculus	Spheniscus_humboldti))	(Eudyptula_novaehollandiae	(Eudyptula_minor_minor	Eudyptula_minor_Banks_Peninsula)))	(((Eudyptes_chrysolophus_schlegeli	Eudyptes_chrysolophus_chrysolophus)	(((Eudyptes_chrysocome	Eudyptes_filholi)	Eudyptes_moseleyi)	(Eudyptes_warhami	((Eudyptes_pachyrhynchus	Eudyptes_robustus)	Eudyptes_sclateri))))	(Megadyptes_antipodes_richdalei	(Megadyptes_antipodes_waitaha	Megadyptes_antipodes_antipodes)))))	(Aptenodytes_forsteri	Aptenodytes_patagonicus));
(((Pygoscelis_adeliae	(Pygoscelis_antarcticus	(Pygoscelis_papua_Kerguelen	((Pygoscelis_papu_West_Antarctic_Peninsula	Pygoscelis_papua_South_Georgia)	Pygoscelis_papua_Falklands_Malvinas))))	(((Eudyptula_novaehollandiae	(Eudyptula_minor_minor	Eudyptula_minor_Banks_Peninsula))	((Spheniscus_demersus	Spheniscus_magellanicus)	(Spheniscus_humboldti	Spheniscus_mendiculus)))	(((Eudyptes_chrysolophus_schlegeli	Eudyptes_chrysolophus_chrysolophus)	(((Eudyptes_pachyrhynchus	Eudyptes_robustus)	(Eudyptes_warhami	Eudyptes_sclateri))	(Eudyptes_chrysocome	(Eudyptes_filholi	Eudyptes_moseleyi))))	((Megadyptes_antipodes_antipodes	Megadyptes_antipodes_richdalei)	Megadyptes_antipodes_waitaha))))	(Aptenodytes_forsteri	Aptenodytes_patagonicus));
((((((Eudyptes_warhami	(Eudyptes_sclateri	(Eudyptes_pachyrhynchus	Eudyptes_robustus)))	((Eudyptes_chrysolophus_chrysolophus	Eudyptes_chrysolophus_schlegeli)	(Eudyptes_moseleyi	(Eudyptes_filholi	Eudyptes_chrysocome))))	(Megadyptes_antipodes_antipodes	(Megadyptes_antipodes_waitaha	Megadyptes_antipodes_richdalei)))	(((Spheniscus_humboldti	Spheniscus_mendiculus)	(Spheniscus_magellanicus	Spheniscus_demersus))	(Eudyptula_novaehollandiae	(Eudyptula_minor_Banks_Peninsula	Eudyptula_minor_minor))))	(Pygoscelis_adeliae	(Pygoscelis_antarcticus	(Pygoscelis_papua_Kerguelen	(Pygoscelis_papua_Falklands_Malvinas	(Pygoscelis_papua_South_Georgia	Pygoscelis_papu_West_Antarctic_Peninsula))))))	(Aptenodytes_patagonicus	Aptenodytes_forsteri));
((((Pygoscelis_antarcticus	(Pygoscelis_papua_Kerguelen	(Pygoscelis_papua_Falklands_Malvinas	(Pygoscelis_papua_South_Georgia	Pygoscelis_papu_West_Antarctic_Peninsula))))	Pygoscelis_adeliae)	(((Megadyptes_antipodes_antipodes	(Megadyptes_antipodes_waitaha	Megadyptes_antipodes_richdalei))	(((Eudyptes_warhami	(Eudyptes_sclateri	(Eudyptes_pachyrhynchus	Eudyptes_robustus)))	((Eudyptes_filholi	Eudyptes_chrysocome)	Eudyptes_moseleyi))	(Eudyptes_chrysolophus_schlegeli	Eudyptes_chrysolophus_chrysolophus)))	((Eudyptula_novaehollandiae	(Eudyptula_minor_minor	Eudyptula_minor_Banks_Peninsula))	((Spheniscus_demersus	Spheniscus_magellanicus)	(Spheniscus_humboldti	Spheniscus_mendiculus)))))	(Aptenodytes_forsteri	Aptenodytes_patagonicus));
((Aptenodytes_forsteri	Aptenodytes_patagonicus)	((Pygoscelis_adeliae	(Pygoscelis_antarcticus	(Pygoscelis_papua_Kerguelen	((Pygoscelis_papua_South_Georgia	Pygoscelis_papu_West_Antarctic_Peninsula)	Pygoscelis_papua_Falklands_Malvinas))))	(((Megadyptes_antipodes_waitaha	(Megadyptes_antipodes_richdalei	Megadyptes_antipodes_antipodes))	((Eudyptes_chrysolophus_schlegeli	Eudyptes_chrysolophus_chrysolophus)	(((Eudyptes_filholi	Eudyptes_chrysocome)	Eudyptes_moseleyi)	((Eudyptes_warhami	Eudyptes_sclateri)	(Eudyptes_pachyrhynchus	Eudyptes_robustus)))))	((Eudyptula_novaehollandiae	(Eudyptula_minor_minor	Eudyptula_minor_Banks_Peninsula))	((Spheniscus_humboldti	Spheniscus_mendiculus)	(Spheniscus_demersus	Spheniscus_magellanicus))))));
(((Pygoscelis_adeliae	(Pygoscelis_antarcticus	(((Pygoscelis_papu_West_Antarctic_Peninsula	Pygoscelis_papua_South_Georgia)	Pygoscelis_papua_Falklands_Malvinas)	Pygoscelis_papua_Kerguelen)))	((((Eudyptes_chrysolophus_schlegeli	Eudyptes_chrysolophus_chrysolophus)	((Eudyptes_sclateri	(Eudyptes_pachyrhynchus	Eudyptes_robustus))	(Eudyptes_moseleyi	(Eudyptes_filholi	Eudyptes_chrysocome))))	((Megadyptes_antipodes_richdalei	(Megadyptes_antipodes_antipodes	Megadyptes_antipodes_waitaha))	Eudyptes_warhami))	(((Eudyptula_minor_Banks_Peninsula	Eudyptula_minor_minor)	Eudyptula_novaehollandiae)	((Spheniscus_magellanicus	Spheniscus_demersus)	(Spheniscus_mendiculus	Spheniscus_humboldti)))))	(Aptenodytes_forsteri	Aptenodytes_patagonicus));
((((((Eudyptes_chrysolophus_schlegeli	Eudyptes_chrysolophus_chrysolophus)	((Eudyptes_moseleyi	(Eudyptes_filholi	Eudyptes_chrysocome))	((Eudyptes_robustus	Eudyptes_pachyrhynchus)	(Eudyptes_sclateri	Eudyptes_warhami))))	((Megadyptes_antipodes_waitaha	Megadyptes_antipodes_antipodes)	Megadyptes_antipodes_richdalei))	(((Spheniscus_mendiculus	Spheniscus_humboldti)	(Spheniscus_demersus	Spheniscus_magellanicus))	(Eudyptula_novaehollandiae	(Eudyptula_minor_minor	Eudyptula_minor_Banks_Peninsula))))	(Pygoscelis_adeliae	(Pygoscelis_antarcticus	((Pygoscelis_papua_South_Georgia	Pygoscelis_papu_West_Antarctic_Peninsula)	(Pygoscelis_papua_Falklands_Malvinas	Pygoscelis_papua_Kerguelen)))))	(Aptenodytes_forsteri	Aptenodytes_patagonicus));
((Aptenodytes_forsteri	Aptenodytes_patagonicus)	((((Megadyptes_antipodes_richdalei	(Megadyptes_antipodes_antipodes	Megadyptes_antipodes_waitaha))	((((Eudyptes_chrysocome	Eudyptes_filholi)	Eudyptes_moseleyi)	(Eudyptes_warhami	(Eudyptes_sclateri	(Eudyptes_pachyrhynchus	Eudyptes_robustus))))	(Eudyptes_chrysolophus_schlegeli	Eudyptes_chrysolophus_chrysolophus)))	((Eudyptula_novaehollandiae	(Eudyptula_minor_Banks_Peninsula	Eudyptula_minor_minor))	((Spheniscus_magellanicus	Spheniscus_demersus)	(Spheniscus_humboldti	Spheniscus_mendiculus))))	(Pygoscelis_adeliae	(((Pygoscelis_papua_South_Georgia	(Pygoscelis_papu_West_Antarctic_Peninsula	Pygoscelis_papua_Falklands_Malvinas))	Pygoscelis_papua_Kerguelen)	Pygoscelis_antarcticus))));
(((Pygoscelis_adeliae	((Pygoscelis_papua_Kerguelen	(Pygoscelis_papua_Falklands_Malvinas	(Pygoscelis_papu_West_Antarctic_Peninsula	Pygoscelis_papua_South_Georgia)))	Pygoscelis_antarcticus))	(((Eudyptula_novaehollandiae	(Eudyptula_minor_Banks_Peninsula	Eudyptula_minor_minor))	((Spheniscus_humboldti	Spheniscus_mendiculus)	(Spheniscus_magellanicus	Spheniscus_demersus)))	(((Eudyptes_chrysolophus_schlegeli	Eudyptes_chrysolophus_chrysolophus)	(((Eudyptes_filholi	Eudyptes_chrysocome)	Eudyptes_moseleyi)	((Eudyptes_pachyrhynchus	Eudyptes_robustus)	(Eudyptes_warhami	Eudyptes_sclateri))))	(Megadyptes_antipodes_richdalei	(Megadyptes_antipodes_waitaha	Megadyptes_antipodes_antipodes)))))	(Aptenodytes_forsteri	Aptenodytes_patagonicus));
(((((Eudyptula_novaehollandiae	(Eudyptula_minor_minor	Eudyptula_minor_Banks_Peninsula))	((Spheniscus_mendiculus	Spheniscus_humboldti)	(Spheniscus_demersus	Spheniscus_magellanicus)))	((Megadyptes_antipodes_richdalei	(Megadyptes_antipodes_waitaha	Megadyptes_antipodes_antipodes))	((Eudyptes_chrysolophus_schlegeli	Eudyptes_chrysolophus_chrysolophus)	(((Eudyptes_pachyrhynchus	Eudyptes_robustus)	(Eudyptes_sclateri	Eudyptes_warhami))	(Eudyptes_moseleyi	(Eudyptes_filholi	Eudyptes_chrysocome))))))	(Pygoscelis_adeliae	(Pygoscelis_antarcticus	(Pygoscelis_papua_Falklands_Malvinas	((Pygoscelis_papua_South_Georgia	Pygoscelis_papu_West_Antarctic_Peninsula)	Pygoscelis_papua_Kerguelen)))))	(Aptenodytes_forsteri	Aptenodytes_patagonicus));
((((Pygoscelis_antarcticus	(((Pygoscelis_papua_South_Georgia	Pygoscelis_papua_Falklands_Malvinas)	Pygoscelis_papu_West_Antarctic_Peninsula)	Pygoscelis_papua_Kerguelen))	Pygoscelis_adeliae)	(((Eudyptula_novaehollandiae	(Eudyptula_minor_minor	Eudyptula_minor_Banks_Peninsula))	((Spheniscus_magellanicus	Spheniscus_demersus)	(Spheniscus_mendiculus	Spheniscus_humboldti)))	((Megadyptes_antipodes_waitaha	(Megadyptes_antipodes_antipodes	Megadyptes_antipodes_richdalei))	(((Eudyptes_warhami	(Eudyptes_sclateri	(Eudyptes_pachyrhynchus	Eudyptes_robustus)))	(Eudyptes_moseleyi	(Eudyptes_filholi	Eudyptes_chrysocome)))	(Eudyptes_chrysolophus_schlegeli	Eudyptes_chrysolophus_chrysolophus)))))	(Aptenodytes_forsteri	Aptenodytes_patagonicus));
((((((Eudyptula_minor_minor	Eudyptula_minor_Banks_Peninsula)	Eudyptula_novaehollandiae)	((Spheniscus_magellanicus	Spheniscus_demersus)	(Spheniscus_mendiculus	Spheniscus_humboldti)))	((Eudyptes_warhami	((Megadyptes_antipodes_antipodes	Megadyptes_antipodes_richdalei)	Megadyptes_antipodes_waitaha))	((Eudyptes_chrysolophus_schlegeli	Eudyptes_chrysolophus_chrysolophus)	(((Eudyptes_filholi	Eudyptes_chrysocome)	Eudyptes_moseleyi)	((Eudyptes_pachyrhynchus	Eudyptes_robustus)	Eudyptes_sclateri)))))	(Pygoscelis_adeliae	(Pygoscelis_antarcticus	((Pygoscelis_papua_Falklands_Malvinas	(Pygoscelis_papu_West_Antarctic_Peninsula	Pygoscelis_papua_South_Georgia))	Pygoscelis_papua_Kerguelen))))	(Aptenodytes_forsteri	Aptenodytes_patagonicus));
(((Pygoscelis_adeliae	(Pygoscelis_antarcticus	(Pygoscelis_papua_South_Georgia	(Pygoscelis_papu_West_Antarctic_Peninsula	(Pygoscelis_papua_Kerguelen	Pygoscelis_papua_Falklands_Malvinas)))))	((((Megadyptes_antipodes_waitaha	Megadyptes_antipodes_antipodes)	Megadyptes_antipodes_richdalei)	((Eudyptes_chrysolophus_schlegeli	Eudyptes_chrysolophus_chrysolophus)	(((Eudyptes_warhami	Eudyptes_sclateri)	(Eudyptes_pachyrhynchus	Eudyptes_robustus))	(Eudyptes_moseleyi	(Eudyptes_chrysocome	Eudyptes_filholi)))))	(((Spheniscus_humboldti	Spheniscus_mendiculus)	(Spheniscus_magellanicus	Spheniscus_demersus))	(Eudyptula_novaehollandiae	(Eudyptula_minor_minor	Eudyptula_minor_Banks_Peninsula)))))	(Aptenodytes_forsteri	Aptenodytes_patagonicus));
((((((Eudyptes_chrysolophus_schlegeli	Eudyptes_chrysolophus_chrysolophus)	(((Eudyptes_pachyrhynchus	Eudyptes_robustus)	(Eudyptes_warhami	Eudyptes_sclateri))	((Eudyptes_filholi	Eudyptes_chrysocome)	Eudyptes_moseleyi)))	((Megadyptes_antipodes_waitaha	Megadyptes_antipodes_antipodes)	Megadyptes_antipodes_richdalei))	(((Eudyptula_minor_minor	Eudyptula_minor_Banks_Peninsula)	Eudyptula_novaehollandiae)	((Spheniscus_mendiculus	Spheniscus_humboldti)	(Spheniscus_magellanicus	Spheniscus_demersus))))	(Pygoscelis_adeliae	(Pygoscelis_antarcticus	(Pygoscelis_papua_Kerguelen	(Pygoscelis_papua_South_Georgia	(Pygoscelis_papu_West_Antarctic_Peninsula	Pygoscelis_papua_Falklands_Malvinas))))))	(Aptenodytes_forsteri	Aptenodytes_patagonicus));
(((((Eudyptes_warhami	(Megadyptes_antipodes_richdalei	(Megadyptes_antipodes_waitaha	Megadyptes_antipodes_antipodes)))	((Eudyptes_chrysolophus_schlegeli	Eudyptes_chrysolophus_chrysolophus)	(((Eudyptes_chrysocome	Eudyptes_filholi)	Eudyptes_moseleyi)	(Eudyptes_sclateri	(Eudyptes_pachyrhynchus	Eudyptes_robustus)))))	((Eudyptula_minor_Banks_Peninsula	(Eudyptula_minor_minor	Eudyptula_novaehollandiae))	((Spheniscus_humboldti	Spheniscus_mendiculus)	(Spheniscus_magellanicus	Spheniscus_demersus))))	(Pygoscelis_adeliae	((Pygoscelis_papua_Kerguelen	(Pygoscelis_papua_Falklands_Malvinas	(Pygoscelis_papu_West_Antarctic_Peninsula	Pygoscelis_papua_South_Georgia)))	Pygoscelis_antarcticus)))	(Aptenodytes_forsteri	Aptenodytes_patagonicus));
(((((Eudyptula_novaehollandiae	(Eudyptula_minor_Banks_Peninsula	Eudyptula_minor_minor))	((Spheniscus_magellanicus	Spheniscus_demersus)	(Spheniscus_humboldti	Spheniscus_mendiculus)))	(((((Eudyptes_chrysocome	Eudyptes_filholi)	Eudyptes_moseleyi)	(Eudyptes_warhami	((Eudyptes_pachyrhynchus	Eudyptes_robustus)	Eudyptes_sclateri)))	(Eudyptes_chrysolophus_schlegeli	Eudyptes_chrysolophus_chrysolophus))	(Megadyptes_antipodes_richdalei	(Megadyptes_antipodes_waitaha	Megadyptes_antipodes_antipodes))))	(Pygoscelis_adeliae	(Pygoscelis_antarcticus	(Pygoscelis_papua_Kerguelen	((Pygoscelis_papua_Falklands_Malvinas	Pygoscelis_papua_South_Georgia)	Pygoscelis_papu_West_Antarctic_Peninsula)))))	(Aptenodytes_forsteri	Aptenodytes_patagonicus));
(((Pygoscelis_adeliae	((Pygoscelis_papua_Kerguelen	(Pygoscelis_papua_Falklands_Malvinas	(Pygoscelis_papu_West_Antarctic_Peninsula	Pygoscelis_papua_South_Georgia)))	Pygoscelis_antarcticus))	((((Eudyptes_chrysolophus_schlegeli	Eudyptes_chrysolophus_chrysolophus)	(((Eudyptes_filholi	Eudyptes_chrysocome)	Eudyptes_moseleyi)	((Eudyptes_warhami	Eudyptes_sclateri)	(Eudyptes_robustus	Eudyptes_pachyrhynchus))))	((Megadyptes_antipodes_waitaha	Megadyptes_antipodes_antipodes)	Megadyptes_antipodes_richdalei))	(((Spheniscus_mendiculus	Spheniscus_humboldti)	(Spheniscus_magellanicus	Spheniscus_demersus))	(Eudyptula_novaehollandiae	(Eudyptula_minor_Banks_Peninsula	Eudyptula_minor_minor)))))	(Aptenodytes_patagonicus	Aptenodytes_forsteri));
((Aptenodytes_forsteri	Aptenodytes_patagonicus)	((Pygoscelis_adeliae	(Pygoscelis_antarcticus	(Pygoscelis_papua_Kerguelen	(Pygoscelis_papua_Falklands_Malvinas	(Pygoscelis_papu_West_Antarctic_Peninsula	Pygoscelis_papua_South_Georgia)))))	(((Spheniscus_magellanicus	(Spheniscus_demersus	(Spheniscus_mendiculus	Spheniscus_humboldti)))	(Eudyptula_novaehollandiae	(Eudyptula_minor_Banks_Peninsula	Eudyptula_minor_minor)))	(((Eudyptes_chrysolophus_schlegeli	Eudyptes_chrysolophus_chrysolophus)	(((Eudyptes_pachyrhynchus	Eudyptes_robustus)	(Eudyptes_sclateri	Eudyptes_warhami))	(Eudyptes_moseleyi	(Eudyptes_chrysocome	Eudyptes_filholi))))	(Megadyptes_antipodes_waitaha	(Megadyptes_antipodes_antipodes	Megadyptes_antipodes_richdalei))))));
((Aptenodytes_forsteri	Aptenodytes_patagonicus)	((Pygoscelis_adeliae	(((Pygoscelis_papu_West_Antarctic_Peninsula	(Pygoscelis_papua_Falklands_Malvinas	Pygoscelis_papua_Kerguelen))	Pygoscelis_papua_South_Georgia)	Pygoscelis_antarcticus))	(((Eudyptes_warhami	(Megadyptes_antipodes_antipodes	(Megadyptes_antipodes_waitaha	Megadyptes_antipodes_richdalei)))	((Eudyptes_chrysolophus_schlegeli	Eudyptes_chrysolophus_chrysolophus)	((Eudyptes_sclateri	(Eudyptes_pachyrhynchus	Eudyptes_robustus))	((Eudyptes_chrysocome	Eudyptes_filholi)	Eudyptes_moseleyi))))	(((Eudyptula_minor_minor	Eudyptula_minor_Banks_Peninsula)	Eudyptula_novaehollandiae)	((Spheniscus_humboldti	Spheniscus_mendiculus)	(Spheniscus_demersus	Spheniscus_magellanicus))))));
(((Pygoscelis_adeliae	(Pygoscelis_antarcticus	(Pygoscelis_papu_West_Antarctic_Peninsula	(Pygoscelis_papua_Falklands_Malvinas	(Pygoscelis_papua_South_Georgia	Pygoscelis_papua_Kerguelen)))))	((((Eudyptes_moseleyi	(Eudyptes_filholi	Eudyptes_chrysocome))	(((Eudyptes_pachyrhynchus	Eudyptes_robustus)	(Eudyptes_warhami	Eudyptes_sclateri))	(Eudyptes_chrysolophus_schlegeli	Eudyptes_chrysolophus_chrysolophus)))	(Megadyptes_antipodes_richdalei	(Megadyptes_antipodes_waitaha	Megadyptes_antipodes_antipodes)))	((Eudyptula_novaehollandiae	(Eudyptula_minor_minor	Eudyptula_minor_Banks_Peninsula))	((Spheniscus_mendiculus	Spheniscus_humboldti)	(Spheniscus_demersus	Spheniscus_magellanicus)))))	(Aptenodytes_forsteri	Aptenodytes_patagonicus));
((((Pygoscelis_antarcticus	(Pygoscelis_papua_Kerguelen	(Pygoscelis_papua_Falklands_Malvinas	(Pygoscelis_papua_South_Georgia	Pygoscelis_papu_West_Antarctic_Peninsula))))	Pygoscelis_adeliae)	((((Spheniscus_demersus	Spheniscus_magellanicus)	(Spheniscus_humboldti	Spheniscus_mendiculus))	(Eudyptula_novaehollandiae	(Eudyptula_minor_Banks_Peninsula	Eudyptula_minor_minor)))	((((Eudyptes_moseleyi	(Eudyptes_chrysocome	Eudyptes_filholi))	((Eudyptes_pachyrhynchus	Eudyptes_robustus)	(Eudyptes_sclateri	Eudyptes_warhami)))	(Eudyptes_chrysolophus_schlegeli	Eudyptes_chrysolophus_chrysolophus))	(Megadyptes_antipodes_richdalei	(Megadyptes_antipodes_antipodes	Megadyptes_antipodes_waitaha)))))	(Aptenodytes_forsteri	Aptenodytes_patagonicus));
((Aptenodytes_forsteri	Aptenodytes_patagonicus)	((((Megadyptes_antipodes_richdalei	(Megadyptes_antipodes_waitaha	Megadyptes_antipodes_antipodes))	((Eudyptes_sclateri	(((Eudyptes_pachyrhynchus	Eudyptes_robustus)	((Eudyptes_filholi	Eudyptes_moseleyi)	Eudyptes_chrysocome))	Eudyptes_warhami))	(Eudyptes_chrysolophus_schlegeli	Eudyptes_chrysolophus_chrysolophus)))	(((Spheniscus_humboldti	Spheniscus_mendiculus)	(Spheniscus_magellanicus	Spheniscus_demersus))	((Eudyptula_minor_Banks_Peninsula	Eudyptula_minor_minor)	Eudyptula_novaehollandiae)))	((((Pygoscelis_papua_Falklands_Malvinas	(Pygoscelis_papu_West_Antarctic_Peninsula	Pygoscelis_papua_South_Georgia))	Pygoscelis_papua_Kerguelen)	Pygoscelis_antarcticus)	Pygoscelis_adeliae)));
(((Pygoscelis_adeliae	(Pygoscelis_antarcticus	((Pygoscelis_papua_South_Georgia	Pygoscelis_papua_Kerguelen)	(Pygoscelis_papua_Falklands_Malvinas	Pygoscelis_papu_West_Antarctic_Peninsula))))	((((Megadyptes_antipodes_waitaha	Megadyptes_antipodes_antipodes)	Megadyptes_antipodes_richdalei)	((Eudyptes_chrysolophus_schlegeli	Eudyptes_chrysolophus_chrysolophus)	((Eudyptes_moseleyi	(Eudyptes_filholi	Eudyptes_chrysocome))	((Eudyptes_warhami	Eudyptes_sclateri)	(Eudyptes_pachyrhynchus	Eudyptes_robustus)))))	(((Spheniscus_demersus	Spheniscus_magellanicus)	(Spheniscus_humboldti	Spheniscus_mendiculus))	(Eudyptula_novaehollandiae	(Eudyptula_minor_minor	Eudyptula_minor_Banks_Peninsula)))))	(Aptenodytes_forsteri	Aptenodytes_patagonicus));
((((((((Eudyptes_chrysolophus_schlegeli	Eudyptes_chrysolophus_chrysolophus)	Eudyptes_moseleyi)	((Eudyptes_chrysocome	Eudyptes_filholi)	((Eudyptes_robustus	Eudyptes_pachyrhynchus)	Eudyptes_sclateri)))	Eudyptes_warhami)	(Megadyptes_antipodes_antipodes	(Megadyptes_antipodes_richdalei	Megadyptes_antipodes_waitaha)))	((Eudyptula_novaehollandiae	(Eudyptula_minor_minor	Eudyptula_minor_Banks_Peninsula))	(Spheniscus_magellanicus	(Spheniscus_demersus	(Spheniscus_humboldti	Spheniscus_mendiculus)))))	(((Pygoscelis_papua_Kerguelen	(Pygoscelis_papua_Falklands_Malvinas	(Pygoscelis_papua_South_Georgia	Pygoscelis_papu_West_Antarctic_Peninsula)))	Pygoscelis_antarcticus)	Pygoscelis_adeliae))	(Aptenodytes_forsteri	Aptenodytes_patagonicus));
(((((((Eudyptes_sclateri	(Eudyptes_pachyrhynchus	Eudyptes_robustus))	(Eudyptes_moseleyi	(Eudyptes_chrysocome	Eudyptes_filholi)))	(Eudyptes_chrysolophus_schlegeli	Eudyptes_chrysolophus_chrysolophus))	(Eudyptes_warhami	((Megadyptes_antipodes_antipodes	Megadyptes_antipodes_richdalei)	Megadyptes_antipodes_waitaha)))	(((Spheniscus_demersus	Spheniscus_magellanicus)	(Spheniscus_humboldti	Spheniscus_mendiculus))	(Eudyptula_novaehollandiae	(Eudyptula_minor_minor	Eudyptula_minor_Banks_Peninsula))))	((Pygoscelis_antarcticus	(Pygoscelis_papua_Kerguelen	(Pygoscelis_papua_South_Georgia	(Pygoscelis_papua_Falklands_Malvinas	Pygoscelis_papu_West_Antarctic_Peninsula))))	Pygoscelis_adeliae))	(Aptenodytes_forsteri	Aptenodytes_patagonicus));
((Aptenodytes_forsteri	Aptenodytes_patagonicus)	((Pygoscelis_adeliae	((Pygoscelis_papua_Kerguelen	(Pygoscelis_papua_Falklands_Malvinas	(Pygoscelis_papua_South_Georgia	Pygoscelis_papu_West_Antarctic_Peninsula)))	Pygoscelis_antarcticus))	(((((Eudyptes_pachyrhynchus	Eudyptes_robustus)	Eudyptes_sclateri)	((Eudyptes_moseleyi	(Eudyptes_chrysocome	Eudyptes_filholi))	(Eudyptes_chrysolophus_schlegeli	Eudyptes_chrysolophus_chrysolophus)))	((Megadyptes_antipodes_waitaha	(Megadyptes_antipodes_richdalei	Megadyptes_antipodes_antipodes))	Eudyptes_warhami))	(((Spheniscus_humboldti	Spheniscus_mendiculus)	(Spheniscus_demersus	Spheniscus_magellanicus))	((Eudyptula_minor_minor	Eudyptula_minor_Banks_Peninsula)	Eudyptula_novaehollandiae)))));
((Aptenodytes_patagonicus	Aptenodytes_forsteri)	((Pygoscelis_adeliae	((Pygoscelis_papua_Kerguelen	(Pygoscelis_papua_South_Georgia	(Pygoscelis_papu_West_Antarctic_Peninsula	Pygoscelis_papua_Falklands_Malvinas)))	Pygoscelis_antarcticus))	((((Eudyptes_chrysolophus_schlegeli	Eudyptes_chrysolophus_chrysolophus)	((Eudyptes_moseleyi	(Eudyptes_filholi	Eudyptes_chrysocome))	((Eudyptes_robustus	Eudyptes_pachyrhynchus)	(Eudyptes_warhami	Eudyptes_sclateri))))	(Megadyptes_antipodes_richdalei	(Megadyptes_antipodes_waitaha	Megadyptes_antipodes_antipodes)))	(((Spheniscus_mendiculus	Spheniscus_humboldti)	(Spheniscus_magellanicus	Spheniscus_demersus))	(Eudyptula_novaehollandiae	(Eudyptula_minor_Banks_Peninsula	Eudyptula_minor_minor))))));
((Aptenodytes_forsteri	Aptenodytes_patagonicus)	(((((Eudyptes_chrysolophus_schlegeli	Eudyptes_chrysolophus_chrysolophus)	((Eudyptes_moseleyi	(Eudyptes_filholi	Eudyptes_chrysocome))	(Eudyptes_sclateri	(Eudyptes_warhami	(Eudyptes_pachyrhynchus	Eudyptes_robustus)))))	(Megadyptes_antipodes_waitaha	(Megadyptes_antipodes_richdalei	Megadyptes_antipodes_antipodes)))	(((Spheniscus_magellanicus	Spheniscus_demersus)	(Spheniscus_mendiculus	Spheniscus_humboldti))	(Eudyptula_novaehollandiae	(Eudyptula_minor_Banks_Peninsula	Eudyptula_minor_minor))))	(Pygoscelis_adeliae	(Pygoscelis_antarcticus	(Pygoscelis_papua_South_Georgia	(Pygoscelis_papua_Kerguelen	(Pygoscelis_papua_Falklands_Malvinas	Pygoscelis_papu_West_Antarctic_Peninsula)))))));
((((((Eudyptes_chrysolophus_schlegeli	Eudyptes_chrysolophus_chrysolophus)	((Eudyptes_moseleyi	(Eudyptes_filholi	Eudyptes_chrysocome))	(Eudyptes_warhami	((Eudyptes_pachyrhynchus	Eudyptes_robustus)	Eudyptes_sclateri))))	(Megadyptes_antipodes_waitaha	(Megadyptes_antipodes_antipodes	Megadyptes_antipodes_richdalei)))	(((Spheniscus_demersus	Spheniscus_magellanicus)	(Spheniscus_mendiculus	Spheniscus_humboldti))	(Eudyptula_novaehollandiae	(Eudyptula_minor_minor	Eudyptula_minor_Banks_Peninsula))))	((((Pygoscelis_papua_Falklands_Malvinas	Pygoscelis_papu_West_Antarctic_Peninsula)	(Pygoscelis_papua_South_Georgia	Pygoscelis_papua_Kerguelen))	Pygoscelis_antarcticus)	Pygoscelis_adeliae))	(Aptenodytes_forsteri	Aptenodytes_patagonicus));
((Aptenodytes_forsteri	Aptenodytes_patagonicus)	((Pygoscelis_adeliae	(Pygoscelis_antarcticus	(Pygoscelis_papua_Kerguelen	(Pygoscelis_papua_Falklands_Malvinas	(Pygoscelis_papua_South_Georgia	Pygoscelis_papu_West_Antarctic_Peninsula)))))	(((Eudyptula_novaehollandiae	(Eudyptula_minor_minor	Eudyptula_minor_Banks_Peninsula))	((Spheniscus_magellanicus	Spheniscus_demersus)	(Spheniscus_humboldti	Spheniscus_mendiculus)))	((Megadyptes_antipodes_waitaha	(Megadyptes_antipodes_richdalei	Megadyptes_antipodes_antipodes))	((Eudyptes_chrysolophus_schlegeli	Eudyptes_chrysolophus_chrysolophus)	(((Eudyptes_chrysocome	Eudyptes_filholi)	Eudyptes_moseleyi)	((Eudyptes_warhami	(Eudyptes_pachyrhynchus	Eudyptes_robustus))	Eudyptes_sclateri)))))));
(((((Eudyptula_novaehollandiae	(Eudyptula_minor_Banks_Peninsula	Eudyptula_minor_minor))	(Spheniscus_magellanicus	(Spheniscus_demersus	(Spheniscus_humboldti	Spheniscus_mendiculus))))	(((Eudyptes_chrysolophus_schlegeli	Eudyptes_chrysolophus_chrysolophus)	(((Eudyptes_warhami	Eudyptes_sclateri)	(Eudyptes_pachyrhynchus	Eudyptes_robustus))	((Eudyptes_chrysocome	Eudyptes_filholi)	Eudyptes_moseleyi)))	(Megadyptes_antipodes_waitaha	(Megadyptes_antipodes_antipodes	Megadyptes_antipodes_richdalei))))	(Pygoscelis_adeliae	(Pygoscelis_antarcticus	(Pygoscelis_papua_Kerguelen	(Pygoscelis_papua_South_Georgia	(Pygoscelis_papu_West_Antarctic_Peninsula	Pygoscelis_papua_Falklands_Malvinas))))))	(Aptenodytes_forsteri	Aptenodytes_patagonicus));
(((Pygoscelis_adeliae	((((Pygoscelis_papu_West_Antarctic_Peninsula	Pygoscelis_papua_South_Georgia)	Pygoscelis_papua_Falklands_Malvinas)	Pygoscelis_papua_Kerguelen)	Pygoscelis_antarcticus))	(((Eudyptes_warhami	(Megadyptes_antipodes_antipodes	(Megadyptes_antipodes_richdalei	Megadyptes_antipodes_waitaha)))	((((Eudyptes_pachyrhynchus	Eudyptes_robustus)	Eudyptes_sclateri)	(Eudyptes_moseleyi	(Eudyptes_filholi	Eudyptes_chrysocome)))	(Eudyptes_chrysolophus_schlegeli	Eudyptes_chrysolophus_chrysolophus)))	((Eudyptula_novaehollandiae	(Eudyptula_minor_minor	Eudyptula_minor_Banks_Peninsula))	((Spheniscus_demersus	Spheniscus_magellanicus)	(Spheniscus_humboldti	Spheniscus_mendiculus)))))	(Aptenodytes_forsteri	Aptenodytes_patagonicus));
((((((Spheniscus_humboldti	Spheniscus_mendiculus)	(Spheniscus_demersus	Spheniscus_magellanicus))	((Eudyptula_minor_Banks_Peninsula	Eudyptula_minor_minor)	Eudyptula_novaehollandiae))	((Megadyptes_antipodes_waitaha	(Megadyptes_antipodes_richdalei	Megadyptes_antipodes_antipodes))	((Eudyptes_chrysolophus_chrysolophus	Eudyptes_chrysolophus_schlegeli)	(((Eudyptes_pachyrhynchus	Eudyptes_robustus)	(Eudyptes_warhami	Eudyptes_sclateri))	(Eudyptes_moseleyi	(Eudyptes_chrysocome	Eudyptes_filholi))))))	(Pygoscelis_adeliae	(((Pygoscelis_papua_Kerguelen	(Pygoscelis_papua_South_Georgia	Pygoscelis_papu_West_Antarctic_Peninsula))	Pygoscelis_papua_Falklands_Malvinas)	Pygoscelis_antarcticus)))	(Aptenodytes_forsteri	Aptenodytes_patagonicus));
((Aptenodytes_forsteri	Aptenodytes_patagonicus)	((Pygoscelis_adeliae	((Pygoscelis_papua_Falklands_Malvinas	(Pygoscelis_papua_South_Georgia	(Pygoscelis_papua_Kerguelen	Pygoscelis_papu_West_Antarctic_Peninsula)))	Pygoscelis_antarcticus))	(((Eudyptula_novaehollandiae	(Eudyptula_minor_minor	Eudyptula_minor_Banks_Peninsula))	((Spheniscus_demersus	Spheniscus_magellanicus)	(Spheniscus_humboldti	Spheniscus_mendiculus)))	((Megadyptes_antipodes_richdalei	(Megadyptes_antipodes_waitaha	Megadyptes_antipodes_antipodes))	((Eudyptes_chrysolophus_schlegeli	Eudyptes_chrysolophus_chrysolophus)	(((Eudyptes_sclateri	Eudyptes_warhami)	(Eudyptes_pachyrhynchus	Eudyptes_robustus))	(Eudyptes_moseleyi	(Eudyptes_chrysocome	Eudyptes_filholi))))))));
(((Pygoscelis_adeliae	((Pygoscelis_papua_Kerguelen	(Pygoscelis_papua_Falklands_Malvinas	(Pygoscelis_papu_West_Antarctic_Peninsula	Pygoscelis_papua_South_Georgia)))	Pygoscelis_antarcticus))	(((((((Eudyptes_pachyrhynchus	Eudyptes_robustus)	Eudyptes_sclateri)	Eudyptes_warhami)	((Eudyptes_filholi	Eudyptes_chrysocome)	Eudyptes_moseleyi))	(Eudyptes_chrysolophus_schlegeli	Eudyptes_chrysolophus_chrysolophus))	(Megadyptes_antipodes_richdalei	(Megadyptes_antipodes_waitaha	Megadyptes_antipodes_antipodes)))	((Eudyptula_novaehollandiae	(Eudyptula_minor_minor	Eudyptula_minor_Banks_Peninsula))	((Spheniscus_mendiculus	Spheniscus_humboldti)	(Spheniscus_magellanicus	Spheniscus_demersus)))))	(Aptenodytes_forsteri	Aptenodytes_patagonicus));
((Aptenodytes_forsteri	Aptenodytes_patagonicus)	((Pygoscelis_adeliae	(Pygoscelis_antarcticus	(((Pygoscelis_papua_South_Georgia	Pygoscelis_papua_Falklands_Malvinas)	Pygoscelis_papu_West_Antarctic_Peninsula)	Pygoscelis_papua_Kerguelen)))	((((((Eudyptes_filholi	Eudyptes_chrysocome)	Eudyptes_moseleyi)	((Eudyptes_robustus	Eudyptes_pachyrhynchus)	(Eudyptes_sclateri	Eudyptes_warhami)))	(Eudyptes_chrysolophus_schlegeli	Eudyptes_chrysolophus_chrysolophus))	(Megadyptes_antipodes_waitaha	(Megadyptes_antipodes_richdalei	Megadyptes_antipodes_antipodes)))	(((Spheniscus_humboldti	Spheniscus_mendiculus)	(Spheniscus_magellanicus	Spheniscus_demersus))	(Eudyptula_novaehollandiae	(Eudyptula_minor_minor	Eudyptula_minor_Banks_Peninsula))))));
((((((Megadyptes_antipodes_waitaha	Megadyptes_antipodes_antipodes)	Megadyptes_antipodes_richdalei)	(((Eudyptes_warhami	((Eudyptes_pachyrhynchus	Eudyptes_robustus)	Eudyptes_sclateri))	((Eudyptes_chrysocome	Eudyptes_filholi)	Eudyptes_moseleyi))	(Eudyptes_chrysolophus_chrysolophus	Eudyptes_chrysolophus_schlegeli)))	((Eudyptula_novaehollandiae	(Eudyptula_minor_Banks_Peninsula	Eudyptula_minor_minor))	((Spheniscus_humboldti	Spheniscus_mendiculus)	(Spheniscus_demersus	Spheniscus_magellanicus))))	((Pygoscelis_antarcticus	(Pygoscelis_papua_Kerguelen	(Pygoscelis_papua_Falklands_Malvinas	(Pygoscelis_papu_West_Antarctic_Peninsula	Pygoscelis_papua_South_Georgia))))	Pygoscelis_adeliae))	(Aptenodytes_forsteri	Aptenodytes_patagonicus));
(((((Megadyptes_antipodes_waitaha	(Megadyptes_antipodes_richdalei	Megadyptes_antipodes_antipodes))	((((Eudyptes_robustus	Eudyptes_pachyrhynchus)	(Eudyptes_sclateri	Eudyptes_warhami))	(Eudyptes_moseleyi	(Eudyptes_chrysocome	Eudyptes_filholi)))	(Eudyptes_chrysolophus_schlegeli	Eudyptes_chrysolophus_chrysolophus)))	(((Spheniscus_magellanicus	Spheniscus_demersus)	(Spheniscus_mendiculus	Spheniscus_humboldti))	(Eudyptula_novaehollandiae	(Eudyptula_minor_Banks_Peninsula	Eudyptula_minor_minor))))	(Pygoscelis_adeliae	(Pygoscelis_antarcticus	((Pygoscelis_papu_West_Antarctic_Peninsula	Pygoscelis_papua_South_Georgia)	(Pygoscelis_papua_Falklands_Malvinas	Pygoscelis_papua_Kerguelen)))))	(Aptenodytes_forsteri	Aptenodytes_patagonicus));
((((((Eudyptes_moseleyi	(Eudyptes_chrysocome	Eudyptes_filholi))	(((Eudyptes_pachyrhynchus	Eudyptes_robustus)	(Eudyptes_warhami	Eudyptes_sclateri))	(Eudyptes_chrysolophus_chrysolophus	Eudyptes_chrysolophus_schlegeli)))	((Megadyptes_antipodes_waitaha	Megadyptes_antipodes_antipodes)	Megadyptes_antipodes_richdalei))	((Eudyptula_novaehollandiae	(Eudyptula_minor_Banks_Peninsula	Eudyptula_minor_minor))	(Spheniscus_magellanicus	((Spheniscus_mendiculus	Spheniscus_humboldti)	Spheniscus_demersus))))	(Pygoscelis_adeliae	(((Pygoscelis_papua_Falklands_Malvinas	Pygoscelis_papua_Kerguelen)	(Pygoscelis_papu_West_Antarctic_Peninsula	Pygoscelis_papua_South_Georgia))	Pygoscelis_antarcticus)))	(Aptenodytes_forsteri	Aptenodytes_patagonicus));
(((Pygoscelis_adeliae	(Pygoscelis_antarcticus	(Pygoscelis_papua_Kerguelen	((Pygoscelis_papua_South_Georgia	Pygoscelis_papua_Falklands_Malvinas)	Pygoscelis_papu_West_Antarctic_Peninsula))))	((((Spheniscus_magellanicus	Spheniscus_demersus)	(Spheniscus_humboldti	Spheniscus_mendiculus))	(Eudyptula_novaehollandiae	(Eudyptula_minor_minor	Eudyptula_minor_Banks_Peninsula)))	((Megadyptes_antipodes_waitaha	(Megadyptes_antipodes_richdalei	Megadyptes_antipodes_antipodes))	(((Eudyptes_sclateri	((Eudyptes_robustus	Eudyptes_pachyrhynchus)	Eudyptes_warhami))	(Eudyptes_moseleyi	(Eudyptes_chrysocome	Eudyptes_filholi)))	(Eudyptes_chrysolophus_schlegeli	Eudyptes_chrysolophus_chrysolophus)))))	(Aptenodytes_forsteri	Aptenodytes_patagonicus));
((((((Spheniscus_humboldti	Spheniscus_mendiculus)	(Spheniscus_demersus	Spheniscus_magellanicus))	(Eudyptula_novaehollandiae	(Eudyptula_minor_Banks_Peninsula	Eudyptula_minor_minor)))	((((Eudyptes_chrysocome	Eudyptes_filholi)	Eudyptes_moseleyi)	((Eudyptes_chrysolophus_schlegeli	Eudyptes_chrysolophus_chrysolophus)	((Eudyptes_sclateri	Eudyptes_warhami)	(Eudyptes_pachyrhynchus	Eudyptes_robustus))))	(Megadyptes_antipodes_antipodes	(Megadyptes_antipodes_richdalei	Megadyptes_antipodes_waitaha))))	((Pygoscelis_antarcticus	(Pygoscelis_papua_Kerguelen	((Pygoscelis_papua_South_Georgia	Pygoscelis_papu_West_Antarctic_Peninsula)	Pygoscelis_papua_Falklands_Malvinas)))	Pygoscelis_adeliae))	(Aptenodytes_forsteri	Aptenodytes_patagonicus));
(((((((Eudyptes_warhami	(Eudyptes_sclateri	(Eudyptes_pachyrhynchus	Eudyptes_robustus)))	(Eudyptes_moseleyi	(Eudyptes_filholi	Eudyptes_chrysocome)))	(Eudyptes_chrysolophus_chrysolophus	Eudyptes_chrysolophus_schlegeli))	(Megadyptes_antipodes_waitaha	(Megadyptes_antipodes_antipodes	Megadyptes_antipodes_richdalei)))	((Eudyptula_novaehollandiae	(Eudyptula_minor_Banks_Peninsula	Eudyptula_minor_minor))	((Spheniscus_mendiculus	Spheniscus_humboldti)	(Spheniscus_magellanicus	Spheniscus_demersus))))	(Pygoscelis_adeliae	(Pygoscelis_antarcticus	((Pygoscelis_papua_South_Georgia	(Pygoscelis_papua_Falklands_Malvinas	Pygoscelis_papu_West_Antarctic_Peninsula))	Pygoscelis_papua_Kerguelen))))	(Aptenodytes_patagonicus	Aptenodytes_forsteri));
(((((Eudyptula_novaehollandiae	(Eudyptula_minor_minor	Eudyptula_minor_Banks_Peninsula))	((Spheniscus_humboldti	Spheniscus_mendiculus)	(Spheniscus_demersus	Spheniscus_magellanicus)))	((Megadyptes_antipodes_waitaha	(Megadyptes_antipodes_richdalei	Megadyptes_antipodes_antipodes))	((Eudyptes_chrysolophus_schlegeli	Eudyptes_chrysolophus_chrysolophus)	((Eudyptes_moseleyi	(Eudyptes_chrysocome	Eudyptes_filholi))	((Eudyptes_warhami	Eudyptes_sclateri)	(Eudyptes_pachyrhynchus	Eudyptes_robustus))))))	(Pygoscelis_adeliae	(Pygoscelis_antarcticus	(Pygoscelis_papua_Falklands_Malvinas	(Pygoscelis_papua_South_Georgia	(Pygoscelis_papua_Kerguelen	Pygoscelis_papu_West_Antarctic_Peninsula))))))	(Aptenodytes_forsteri	Aptenodytes_patagonicus));
((Aptenodytes_forsteri	Aptenodytes_patagonicus)	((((Megadyptes_antipodes_richdalei	(Megadyptes_antipodes_antipodes	Megadyptes_antipodes_waitaha))	((((Eudyptes_filholi	Eudyptes_chrysocome)	Eudyptes_moseleyi)	(Eudyptes_warhami	(Eudyptes_sclateri	(Eudyptes_pachyrhynchus	Eudyptes_robustus))))	(Eudyptes_chrysolophus_chrysolophus	Eudyptes_chrysolophus_schlegeli)))	(((Eudyptula_minor_minor	Eudyptula_minor_Banks_Peninsula)	Eudyptula_novaehollandiae)	((Spheniscus_humboldti	Spheniscus_mendiculus)	(Spheniscus_demersus	Spheniscus_magellanicus))))	(Pygoscelis_adeliae	((Pygoscelis_papua_Kerguelen	((Pygoscelis_papua_South_Georgia	Pygoscelis_papu_West_Antarctic_Peninsula)	Pygoscelis_papua_Falklands_Malvinas))	Pygoscelis_antarcticus))));
((Aptenodytes_forsteri	Aptenodytes_patagonicus)	(((Pygoscelis_antarcticus	(Pygoscelis_papua_Kerguelen	(Pygoscelis_papua_Falklands_Malvinas	(Pygoscelis_papu_West_Antarctic_Peninsula	Pygoscelis_papua_South_Georgia))))	Pygoscelis_adeliae)	(((Megadyptes_antipodes_antipodes	(Megadyptes_antipodes_richdalei	Megadyptes_antipodes_waitaha))	(((Eudyptes_moseleyi	(Eudyptes_chrysocome	Eudyptes_filholi))	(Eudyptes_warhami	(Eudyptes_sclateri	(Eudyptes_robustus	Eudyptes_pachyrhynchus))))	(Eudyptes_chrysolophus_schlegeli	Eudyptes_chrysolophus_chrysolophus)))	(((Spheniscus_mendiculus	Spheniscus_humboldti)	(Spheniscus_magellanicus	Spheniscus_demersus))	(Eudyptula_novaehollandiae	(Eudyptula_minor_minor	Eudyptula_minor_Banks_Peninsula))))));
(((Pygoscelis_adeliae	(Pygoscelis_antarcticus	(Pygoscelis_papua_Kerguelen	((Pygoscelis_papu_West_Antarctic_Peninsula	Pygoscelis_papua_South_Georgia)	Pygoscelis_papua_Falklands_Malvinas))))	((((Eudyptula_minor_Banks_Peninsula	Eudyptula_minor_minor)	Eudyptula_novaehollandiae)	((Spheniscus_humboldti	Spheniscus_mendiculus)	(Spheniscus_demersus	Spheniscus_magellanicus)))	((Megadyptes_antipodes_waitaha	(Megadyptes_antipodes_antipodes	Megadyptes_antipodes_richdalei))	(((Eudyptes_moseleyi	(Eudyptes_chrysocome	Eudyptes_filholi))	((Eudyptes_warhami	Eudyptes_sclateri)	(Eudyptes_robustus	Eudyptes_pachyrhynchus)))	(Eudyptes_chrysolophus_schlegeli	Eudyptes_chrysolophus_chrysolophus)))))	(Aptenodytes_forsteri	Aptenodytes_patagonicus));
(((((Eudyptula_novaehollandiae	(Eudyptula_minor_minor	Eudyptula_minor_Banks_Peninsula))	((Spheniscus_demersus	Spheniscus_magellanicus)	(Spheniscus_humboldti	Spheniscus_mendiculus)))	((Megadyptes_antipodes_waitaha	(Megadyptes_antipodes_richdalei	Megadyptes_antipodes_antipodes))	((Eudyptes_chrysolophus_schlegeli	Eudyptes_chrysolophus_chrysolophus)	(((Eudyptes_filholi	Eudyptes_chrysocome)	Eudyptes_moseleyi)	((Eudyptes_warhami	Eudyptes_sclateri)	(Eudyptes_pachyrhynchus	Eudyptes_robustus))))))	(Pygoscelis_adeliae	(Pygoscelis_antarcticus	((Pygoscelis_papua_South_Georgia	(Pygoscelis_papua_Falklands_Malvinas	Pygoscelis_papu_West_Antarctic_Peninsula))	Pygoscelis_papua_Kerguelen))))	(Aptenodytes_forsteri	Aptenodytes_patagonicus));
(((((Eudyptula_novaehollandiae	(Eudyptula_minor_minor	Eudyptula_minor_Banks_Peninsula))	((Spheniscus_mendiculus	Spheniscus_humboldti)	(Spheniscus_magellanicus	Spheniscus_demersus)))	(((Eudyptes_sclateri	((Eudyptes_pachyrhynchus	(Eudyptes_warhami	(Megadyptes_antipodes_antipodes	(Megadyptes_antipodes_richdalei	Megadyptes_antipodes_waitaha))))	Eudyptes_robustus))	((Eudyptes_chrysocome	Eudyptes_filholi)	Eudyptes_moseleyi))	(Eudyptes_chrysolophus_schlegeli	Eudyptes_chrysolophus_chrysolophus)))	(Pygoscelis_adeliae	((Pygoscelis_papua_Kerguelen	(Pygoscelis_papua_South_Georgia	(Pygoscelis_papua_Falklands_Malvinas	Pygoscelis_papu_West_Antarctic_Peninsula)))	Pygoscelis_antarcticus)))	(Aptenodytes_forsteri	Aptenodytes_patagonicus));
(((Pygoscelis_adeliae	(Pygoscelis_antarcticus	(Pygoscelis_papua_Falklands_Malvinas	((Pygoscelis_papua_South_Georgia	Pygoscelis_papu_West_Antarctic_Peninsula)	Pygoscelis_papua_Kerguelen))))	((((Eudyptes_chrysolophus_schlegeli	Eudyptes_chrysolophus_chrysolophus)	(((Eudyptes_moseleyi	Eudyptes_filholi)	Eudyptes_chrysocome)	(Eudyptes_warhami	(Eudyptes_sclateri	(Eudyptes_pachyrhynchus	Eudyptes_robustus)))))	(Megadyptes_antipodes_waitaha	(Megadyptes_antipodes_richdalei	Megadyptes_antipodes_antipodes)))	(((Spheniscus_demersus	Spheniscus_magellanicus)	(Spheniscus_humboldti	Spheniscus_mendiculus))	(Eudyptula_novaehollandiae	(Eudyptula_minor_minor	Eudyptula_minor_Banks_Peninsula)))))	(Aptenodytes_forsteri	Aptenodytes_patagonicus));
(((Pygoscelis_adeliae	((Pygoscelis_papua_Kerguelen	(Pygoscelis_papua_Falklands_Malvinas	(Pygoscelis_papu_West_Antarctic_Peninsula	Pygoscelis_papua_South_Georgia)))	Pygoscelis_antarcticus))	(((Eudyptula_novaehollandiae	(Eudyptula_minor_minor	Eudyptula_minor_Banks_Peninsula))	((Spheniscus_magellanicus	Spheniscus_demersus)	(Spheniscus_humboldti	Spheniscus_mendiculus)))	(((Megadyptes_antipodes_antipodes	Megadyptes_antipodes_richdalei)	Megadyptes_antipodes_waitaha)	(((Eudyptes_sclateri	(Eudyptes_warhami	(Eudyptes_pachyrhynchus	Eudyptes_robustus)))	(Eudyptes_moseleyi	(Eudyptes_chrysocome	Eudyptes_filholi)))	(Eudyptes_chrysolophus_schlegeli	Eudyptes_chrysolophus_chrysolophus)))))	(Aptenodytes_forsteri	Aptenodytes_patagonicus));
(((((Eudyptula_novaehollandiae	(Eudyptula_minor_minor	Eudyptula_minor_Banks_Peninsula))	((Spheniscus_mendiculus	Spheniscus_humboldti)	(Spheniscus_magellanicus	Spheniscus_demersus)))	(((Megadyptes_antipodes_waitaha	Megadyptes_antipodes_richdalei)	Megadyptes_antipodes_antipodes)	((Eudyptes_warhami	(Eudyptes_sclateri	(Eudyptes_pachyrhynchus	Eudyptes_robustus)))	((Eudyptes_moseleyi	(Eudyptes_chrysocome	Eudyptes_filholi))	(Eudyptes_chrysolophus_schlegeli	Eudyptes_chrysolophus_chrysolophus)))))	(Pygoscelis_adeliae	((Pygoscelis_papua_Kerguelen	((Pygoscelis_papu_West_Antarctic_Peninsula	Pygoscelis_papua_South_Georgia)	Pygoscelis_papua_Falklands_Malvinas))	Pygoscelis_antarcticus)))	(Aptenodytes_forsteri	Aptenodytes_patagonicus));
((Aptenodytes_forsteri	Aptenodytes_patagonicus)	((((Eudyptula_novaehollandiae	(Eudyptula_minor_Banks_Peninsula	Eudyptula_minor_minor))	((Spheniscus_humboldti	Spheniscus_mendiculus)	(Spheniscus_magellanicus	Spheniscus_demersus)))	(((Eudyptes_chrysolophus_schlegeli	Eudyptes_chrysolophus_chrysolophus)	(((Eudyptes_filholi	Eudyptes_chrysocome)	Eudyptes_moseleyi)	((Eudyptes_robustus	Eudyptes_pachyrhynchus)	(Eudyptes_warhami	Eudyptes_sclateri))))	(Megadyptes_antipodes_richdalei	(Megadyptes_antipodes_antipodes	Megadyptes_antipodes_waitaha))))	((Pygoscelis_antarcticus	(((Pygoscelis_papua_South_Georgia	Pygoscelis_papua_Falklands_Malvinas)	Pygoscelis_papua_Kerguelen)	Pygoscelis_papu_West_Antarctic_Peninsula))	Pygoscelis_adeliae)));
((((((Eudyptes_chrysolophus_schlegeli	Eudyptes_chrysolophus_chrysolophus)	((Eudyptes_chrysocome	(Eudyptes_filholi	Eudyptes_moseleyi))	((Eudyptes_warhami	Eudyptes_sclateri)	(Eudyptes_pachyrhynchus	Eudyptes_robustus))))	(Megadyptes_antipodes_waitaha	(Megadyptes_antipodes_richdalei	Megadyptes_antipodes_antipodes)))	((Eudyptula_novaehollandiae	(Eudyptula_minor_Banks_Peninsula	Eudyptula_minor_minor))	((Spheniscus_demersus	Spheniscus_magellanicus)	(Spheniscus_mendiculus	Spheniscus_humboldti))))	(Pygoscelis_adeliae	(Pygoscelis_antarcticus	((Pygoscelis_papua_South_Georgia	(Pygoscelis_papu_West_Antarctic_Peninsula	Pygoscelis_papua_Kerguelen))	Pygoscelis_papua_Falklands_Malvinas))))	(Aptenodytes_forsteri	Aptenodytes_patagonicus));
((((((Eudyptula_minor_Banks_Peninsula	Eudyptula_minor_minor)	Eudyptula_novaehollandiae)	((Spheniscus_demersus	Spheniscus_magellanicus)	(Spheniscus_mendiculus	Spheniscus_humboldti)))	((((Eudyptes_moseleyi	(Eudyptes_chrysocome	Eudyptes_filholi))	(Eudyptes_warhami	((Eudyptes_pachyrhynchus	Eudyptes_robustus)	Eudyptes_sclateri)))	(Eudyptes_chrysolophus_schlegeli	Eudyptes_chrysolophus_chrysolophus))	(Megadyptes_antipodes_richdalei	(Megadyptes_antipodes_waitaha	Megadyptes_antipodes_antipodes))))	(((Pygoscelis_papua_Falklands_Malvinas	(Pygoscelis_papua_Kerguelen	(Pygoscelis_papu_West_Antarctic_Peninsula	Pygoscelis_papua_South_Georgia)))	Pygoscelis_antarcticus)	Pygoscelis_adeliae))	(Aptenodytes_forsteri	Aptenodytes_patagonicus));
(((((Pygoscelis_papua_Kerguelen	((Pygoscelis_papu_West_Antarctic_Peninsula	Pygoscelis_papua_South_Georgia)	Pygoscelis_papua_Falklands_Malvinas))	Pygoscelis_antarcticus)	Pygoscelis_adeliae)	(((Eudyptes_warhami	(Megadyptes_antipodes_waitaha	(Megadyptes_antipodes_richdalei	Megadyptes_antipodes_antipodes)))	((Eudyptes_moseleyi	(Eudyptes_chrysocome	Eudyptes_filholi))	((Eudyptes_sclateri	(Eudyptes_pachyrhynchus	Eudyptes_robustus))	(Eudyptes_chrysolophus_chrysolophus	Eudyptes_chrysolophus_schlegeli))))	(((Spheniscus_humboldti	Spheniscus_mendiculus)	(Spheniscus_demersus	Spheniscus_magellanicus))	(Eudyptula_novaehollandiae	(Eudyptula_minor_Banks_Peninsula	Eudyptula_minor_minor)))))	(Aptenodytes_forsteri	Aptenodytes_patagonicus));
((((((Eudyptes_chrysolophus_schlegeli	Eudyptes_chrysolophus_chrysolophus)	((Eudyptes_moseleyi	(Eudyptes_chrysocome	Eudyptes_filholi))	(Eudyptes_sclateri	(Eudyptes_pachyrhynchus	Eudyptes_robustus))))	(Eudyptes_warhami	((Megadyptes_antipodes_waitaha	Megadyptes_antipodes_richdalei)	Megadyptes_antipodes_antipodes)))	(((Spheniscus_mendiculus	Spheniscus_humboldti)	(Spheniscus_magellanicus	Spheniscus_demersus))	(Eudyptula_novaehollandiae	(Eudyptula_minor_Banks_Peninsula	Eudyptula_minor_minor))))	(Pygoscelis_adeliae	(Pygoscelis_antarcticus	(Pygoscelis_papua_Kerguelen	((Pygoscelis_papua_Falklands_Malvinas	Pygoscelis_papua_South_Georgia)	Pygoscelis_papu_West_Antarctic_Peninsula)))))	(Aptenodytes_forsteri	Aptenodytes_patagonicus));
(((Pygoscelis_adeliae	(Pygoscelis_antarcticus	(Pygoscelis_papua_Kerguelen	((Pygoscelis_papua_Falklands_Malvinas	Pygoscelis_papu_West_Antarctic_Peninsula)	Pygoscelis_papua_South_Georgia))))	((((Spheniscus_humboldti	Spheniscus_mendiculus)	(Spheniscus_magellanicus	Spheniscus_demersus))	(Eudyptula_novaehollandiae	(Eudyptula_minor_Banks_Peninsula	Eudyptula_minor_minor)))	(((Megadyptes_antipodes_waitaha	Megadyptes_antipodes_antipodes)	Megadyptes_antipodes_richdalei)	((((Eudyptes_moseleyi	(Eudyptes_filholi	Eudyptes_chrysocome))	(Eudyptes_sclateri	(Eudyptes_robustus	Eudyptes_pachyrhynchus)))	(Eudyptes_chrysolophus_schlegeli	Eudyptes_chrysolophus_chrysolophus))	Eudyptes_warhami))))	(Aptenodytes_forsteri	Aptenodytes_patagonicus));
(((((Eudyptula_novaehollandiae	(Eudyptula_minor_minor	Eudyptula_minor_Banks_Peninsula))	((Spheniscus_mendiculus	Spheniscus_humboldti)	(Spheniscus_demersus	Spheniscus_magellanicus)))	(((Eudyptes_chrysolophus_schlegeli	Eudyptes_chrysolophus_chrysolophus)	((Eudyptes_sclateri	(Eudyptes_warhami	(Eudyptes_robustus	Eudyptes_pachyrhynchus)))	(Eudyptes_moseleyi	(Eudyptes_chrysocome	Eudyptes_filholi))))	((Megadyptes_antipodes_waitaha	Megadyptes_antipodes_antipodes)	Megadyptes_antipodes_richdalei)))	(Pygoscelis_adeliae	((Pygoscelis_papua_Kerguelen	((Pygoscelis_papua_Falklands_Malvinas	Pygoscelis_papua_South_Georgia)	Pygoscelis_papu_West_Antarctic_Peninsula))	Pygoscelis_antarcticus)))	(Aptenodytes_patagonicus	Aptenodytes_forsteri));
(((((((Eudyptes_moseleyi	(Eudyptes_chrysocome	Eudyptes_filholi))	((Eudyptes_pachyrhynchus	Eudyptes_robustus)	(Eudyptes_warhami	Eudyptes_sclateri)))	(Eudyptes_chrysolophus_schlegeli	Eudyptes_chrysolophus_chrysolophus))	(Megadyptes_antipodes_richdalei	(Megadyptes_antipodes_antipodes	Megadyptes_antipodes_waitaha)))	(((Spheniscus_demersus	Spheniscus_magellanicus)	(Spheniscus_humboldti	Spheniscus_mendiculus))	(Eudyptula_novaehollandiae	(Eudyptula_minor_Banks_Peninsula	Eudyptula_minor_minor))))	(Pygoscelis_adeliae	((Pygoscelis_papua_Kerguelen	(Pygoscelis_papua_Falklands_Malvinas	(Pygoscelis_papu_West_Antarctic_Peninsula	Pygoscelis_papua_South_Georgia)))	Pygoscelis_antarcticus)))	(Aptenodytes_forsteri	Aptenodytes_patagonicus));
((((((Eudyptula_minor_minor	Eudyptula_minor_Banks_Peninsula)	Eudyptula_novaehollandiae)	((Spheniscus_demersus	Spheniscus_magellanicus)	(Spheniscus_mendiculus	Spheniscus_humboldti)))	((Eudyptes_warhami	(Megadyptes_antipodes_richdalei	(Megadyptes_antipodes_waitaha	Megadyptes_antipodes_antipodes)))	((Eudyptes_chrysolophus_schlegeli	Eudyptes_chrysolophus_chrysolophus)	((Eudyptes_moseleyi	(Eudyptes_filholi	Eudyptes_chrysocome))	((Eudyptes_robustus	Eudyptes_pachyrhynchus)	Eudyptes_sclateri)))))	(Pygoscelis_adeliae	(Pygoscelis_antarcticus	(Pygoscelis_papua_Falklands_Malvinas	((Pygoscelis_papua_South_Georgia	Pygoscelis_papu_West_Antarctic_Peninsula)	Pygoscelis_papua_Kerguelen)))))	(Aptenodytes_forsteri	Aptenodytes_patagonicus));
((((((Spheniscus_humboldti	Spheniscus_mendiculus)	(Spheniscus_magellanicus	Spheniscus_demersus))	(Eudyptula_novaehollandiae	(Eudyptula_minor_Banks_Peninsula	Eudyptula_minor_minor)))	((Megadyptes_antipodes_waitaha	(Megadyptes_antipodes_antipodes	Megadyptes_antipodes_richdalei))	((Eudyptes_chrysolophus_chrysolophus	Eudyptes_chrysolophus_schlegeli)	(((Eudyptes_pachyrhynchus	Eudyptes_robustus)	(Eudyptes_warhami	Eudyptes_sclateri))	((Eudyptes_filholi	Eudyptes_chrysocome)	Eudyptes_moseleyi)))))	(Pygoscelis_adeliae	(Pygoscelis_antarcticus	((Pygoscelis_papu_West_Antarctic_Peninsula	Pygoscelis_papua_Kerguelen)	(Pygoscelis_papua_Falklands_Malvinas	Pygoscelis_papua_South_Georgia)))))	(Aptenodytes_forsteri	Aptenodytes_patagonicus));
(((Pygoscelis_adeliae	(Pygoscelis_antarcticus	((Pygoscelis_papu_West_Antarctic_Peninsula	(Pygoscelis_papua_South_Georgia	Pygoscelis_papua_Falklands_Malvinas))	Pygoscelis_papua_Kerguelen)))	(((Eudyptes_warhami	(Megadyptes_antipodes_richdalei	(Megadyptes_antipodes_waitaha	Megadyptes_antipodes_antipodes)))	(((Eudyptes_pachyrhynchus	Eudyptes_robustus)	(Eudyptes_sclateri	(Eudyptes_moseleyi	(Eudyptes_chrysocome	Eudyptes_filholi))))	(Eudyptes_chrysolophus_schlegeli	Eudyptes_chrysolophus_chrysolophus)))	(((Spheniscus_magellanicus	Spheniscus_demersus)	(Spheniscus_mendiculus	Spheniscus_humboldti))	(Eudyptula_novaehollandiae	(Eudyptula_minor_Banks_Peninsula	Eudyptula_minor_minor)))))	(Aptenodytes_forsteri	Aptenodytes_patagonicus));
((Aptenodytes_forsteri	Aptenodytes_patagonicus)	(((((Spheniscus_humboldti	Spheniscus_mendiculus)	(Spheniscus_magellanicus	Spheniscus_demersus))	(Eudyptula_novaehollandiae	(Eudyptula_minor_minor	Eudyptula_minor_Banks_Peninsula)))	(((Eudyptes_chrysolophus_schlegeli	Eudyptes_chrysolophus_chrysolophus)	(((Eudyptes_warhami	(Eudyptes_robustus	Eudyptes_pachyrhynchus))	Eudyptes_sclateri)	(Eudyptes_chrysocome	(Eudyptes_filholi	Eudyptes_moseleyi))))	(Megadyptes_antipodes_richdalei	(Megadyptes_antipodes_waitaha	Megadyptes_antipodes_antipodes))))	(Pygoscelis_adeliae	(Pygoscelis_antarcticus	(Pygoscelis_papua_South_Georgia	(Pygoscelis_papua_Falklands_Malvinas	(Pygoscelis_papua_Kerguelen	Pygoscelis_papu_West_Antarctic_Peninsula)))))));
((Aptenodytes_forsteri	Aptenodytes_patagonicus)	((Pygoscelis_adeliae	(Pygoscelis_antarcticus	(Pygoscelis_papu_West_Antarctic_Peninsula	((Pygoscelis_papua_Kerguelen	Pygoscelis_papua_Falklands_Malvinas)	Pygoscelis_papua_South_Georgia))))	(((Megadyptes_antipodes_antipodes	(Megadyptes_antipodes_waitaha	Megadyptes_antipodes_richdalei))	((((Eudyptes_chrysocome	Eudyptes_filholi)	Eudyptes_moseleyi)	(Eudyptes_warhami	(Eudyptes_sclateri	(Eudyptes_pachyrhynchus	Eudyptes_robustus))))	(Eudyptes_chrysolophus_schlegeli	Eudyptes_chrysolophus_chrysolophus)))	(((Spheniscus_demersus	Spheniscus_magellanicus)	(Spheniscus_humboldti	Spheniscus_mendiculus))	((Eudyptula_minor_minor	Eudyptula_minor_Banks_Peninsula)	Eudyptula_novaehollandiae)))));
(((Pygoscelis_adeliae	(Pygoscelis_antarcticus	(Pygoscelis_papua_Kerguelen	((Pygoscelis_papu_West_Antarctic_Peninsula	Pygoscelis_papua_Falklands_Malvinas)	Pygoscelis_papua_South_Georgia))))	((((((Eudyptes_pachyrhynchus	Eudyptes_robustus)	(Eudyptes_warhami	Eudyptes_sclateri))	(Eudyptes_moseleyi	(Eudyptes_chrysocome	Eudyptes_filholi)))	(Eudyptes_chrysolophus_chrysolophus	Eudyptes_chrysolophus_schlegeli))	((Megadyptes_antipodes_waitaha	Megadyptes_antipodes_richdalei)	Megadyptes_antipodes_antipodes))	((((Spheniscus_mendiculus	Spheniscus_humboldti)	Spheniscus_magellanicus)	Spheniscus_demersus)	(Eudyptula_novaehollandiae	(Eudyptula_minor_minor	Eudyptula_minor_Banks_Peninsula)))))	(Aptenodytes_forsteri	Aptenodytes_patagonicus));
(((((Megadyptes_antipodes_richdalei	(Megadyptes_antipodes_antipodes	Megadyptes_antipodes_waitaha))	(((Eudyptes_warhami	(Eudyptes_sclateri	(Eudyptes_pachyrhynchus	Eudyptes_robustus)))	((Eudyptes_filholi	Eudyptes_chrysocome)	Eudyptes_moseleyi))	(Eudyptes_chrysolophus_schlegeli	Eudyptes_chrysolophus_chrysolophus)))	((Eudyptula_novaehollandiae	(Eudyptula_minor_minor	Eudyptula_minor_Banks_Peninsula))	((Spheniscus_magellanicus	Spheniscus_demersus)	(Spheniscus_mendiculus	Spheniscus_humboldti))))	(Pygoscelis_adeliae	(Pygoscelis_antarcticus	(Pygoscelis_papua_Kerguelen	((Pygoscelis_papua_South_Georgia	Pygoscelis_papu_West_Antarctic_Peninsula)	Pygoscelis_papua_Falklands_Malvinas)))))	(Aptenodytes_forsteri	Aptenodytes_patagonicus));
(((((Eudyptula_novaehollandiae	(Eudyptula_minor_minor	Eudyptula_minor_Banks_Peninsula))	((Spheniscus_humboldti	Spheniscus_mendiculus)	(Spheniscus_demersus	Spheniscus_magellanicus)))	((Megadyptes_antipodes_richdalei	(Megadyptes_antipodes_waitaha	Megadyptes_antipodes_antipodes))	((Eudyptes_chrysolophus_chrysolophus	Eudyptes_chrysolophus_schlegeli)	((Eudyptes_moseleyi	(Eudyptes_chrysocome	Eudyptes_filholi))	(Eudyptes_warhami	(Eudyptes_sclateri	(Eudyptes_pachyrhynchus	Eudyptes_robustus)))))))	((Pygoscelis_antarcticus	(Pygoscelis_papua_Kerguelen	((Pygoscelis_papua_Falklands_Malvinas	Pygoscelis_papua_South_Georgia)	Pygoscelis_papu_West_Antarctic_Peninsula)))	Pygoscelis_adeliae))	(Aptenodytes_forsteri	Aptenodytes_patagonicus));
((((((Eudyptes_chrysolophus_schlegeli	Eudyptes_chrysolophus_chrysolophus)	((Eudyptes_moseleyi	(Eudyptes_chrysocome	Eudyptes_filholi))	(Eudyptes_sclateri	(Eudyptes_pachyrhynchus	Eudyptes_robustus))))	(Eudyptes_warhami	((Megadyptes_antipodes_waitaha	Megadyptes_antipodes_richdalei)	Megadyptes_antipodes_antipodes)))	((Eudyptula_novaehollandiae	(Eudyptula_minor_minor	Eudyptula_minor_Banks_Peninsula))	((Spheniscus_humboldti	Spheniscus_mendiculus)	(Spheniscus_magellanicus	Spheniscus_demersus))))	(Pygoscelis_adeliae	(Pygoscelis_antarcticus	(((Pygoscelis_papu_West_Antarctic_Peninsula	Pygoscelis_papua_South_Georgia)	Pygoscelis_papua_Falklands_Malvinas)	Pygoscelis_papua_Kerguelen))))	(Aptenodytes_forsteri	Aptenodytes_patagonicus));
((((((Megadyptes_antipodes_waitaha	Megadyptes_antipodes_antipodes)	Megadyptes_antipodes_richdalei)	((Eudyptes_chrysolophus_schlegeli	Eudyptes_chrysolophus_chrysolophus)	((Eudyptes_moseleyi	(Eudyptes_filholi	Eudyptes_chrysocome))	((Eudyptes_pachyrhynchus	Eudyptes_robustus)	(Eudyptes_warhami	Eudyptes_sclateri)))))	(((Spheniscus_mendiculus	Spheniscus_humboldti)	(Spheniscus_demersus	Spheniscus_magellanicus))	(Eudyptula_novaehollandiae	(Eudyptula_minor_minor	Eudyptula_minor_Banks_Peninsula))))	((Pygoscelis_antarcticus	(Pygoscelis_papua_Kerguelen	((Pygoscelis_papua_South_Georgia	Pygoscelis_papu_West_Antarctic_Peninsula)	Pygoscelis_papua_Falklands_Malvinas)))	Pygoscelis_adeliae))	(Aptenodytes_forsteri	Aptenodytes_patagonicus));
((((((Eudyptes_sclateri	(Eudyptes_pachyrhynchus	Eudyptes_robustus))	(((Eudyptes_chrysocome	Eudyptes_filholi)	Eudyptes_moseleyi)	(Eudyptes_chrysolophus_chrysolophus	Eudyptes_chrysolophus_schlegeli)))	((Megadyptes_antipodes_waitaha	(Megadyptes_antipodes_antipodes	Megadyptes_antipodes_richdalei))	Eudyptes_warhami))	(((Spheniscus_humboldti	Spheniscus_mendiculus)	(Spheniscus_demersus	Spheniscus_magellanicus))	(Eudyptula_novaehollandiae	(Eudyptula_minor_minor	Eudyptula_minor_Banks_Peninsula))))	(Pygoscelis_adeliae	(Pygoscelis_antarcticus	(Pygoscelis_papua_Kerguelen	((Pygoscelis_papu_West_Antarctic_Peninsula	Pygoscelis_papua_South_Georgia)	Pygoscelis_papua_Falklands_Malvinas)))))	(Aptenodytes_forsteri	Aptenodytes_patagonicus));
((Aptenodytes_forsteri	Aptenodytes_patagonicus)	(((((Eudyptes_chrysolophus_schlegeli	Eudyptes_chrysolophus_chrysolophus)	((Eudyptes_moseleyi	(Eudyptes_chrysocome	Eudyptes_filholi))	((Eudyptes_robustus	Eudyptes_pachyrhynchus)	(Eudyptes_sclateri	Eudyptes_warhami))))	((Megadyptes_antipodes_waitaha	Megadyptes_antipodes_richdalei)	Megadyptes_antipodes_antipodes))	(((Eudyptula_minor_minor	Eudyptula_minor_Banks_Peninsula)	Eudyptula_novaehollandiae)	((Spheniscus_demersus	Spheniscus_magellanicus)	(Spheniscus_humboldti	Spheniscus_mendiculus))))	(Pygoscelis_adeliae	(Pygoscelis_antarcticus	((Pygoscelis_papua_Falklands_Malvinas	(Pygoscelis_papua_South_Georgia	Pygoscelis_papu_West_Antarctic_Peninsula))	Pygoscelis_papua_Kerguelen)))));
((Aptenodytes_forsteri	Aptenodytes_patagonicus)	((Pygoscelis_adeliae	(Pygoscelis_antarcticus	((Pygoscelis_papu_West_Antarctic_Peninsula	Pygoscelis_papua_Kerguelen)	(Pygoscelis_papua_Falklands_Malvinas	Pygoscelis_papua_South_Georgia))))	((((Spheniscus_mendiculus	Spheniscus_humboldti)	(Spheniscus_demersus	Spheniscus_magellanicus))	(Eudyptula_novaehollandiae	(Eudyptula_minor_Banks_Peninsula	Eudyptula_minor_minor)))	((Megadyptes_antipodes_richdalei	(Megadyptes_antipodes_waitaha	Megadyptes_antipodes_antipodes))	(((Eudyptes_chrysolophus_schlegeli	Eudyptes_chrysolophus_chrysolophus)	((Eudyptes_moseleyi	(Eudyptes_chrysocome	Eudyptes_filholi))	((Eudyptes_pachyrhynchus	Eudyptes_robustus)	Eudyptes_sclateri)))	Eudyptes_warhami)))));
((Aptenodytes_patagonicus	Aptenodytes_forsteri)	((Pygoscelis_adeliae	(Pygoscelis_antarcticus	(Pygoscelis_papua_Kerguelen	(Pygoscelis_papua_Falklands_Malvinas	(Pygoscelis_papua_South_Georgia	Pygoscelis_papu_West_Antarctic_Peninsula)))))	((((Eudyptes_chrysolophus_schlegeli	Eudyptes_chrysolophus_chrysolophus)	((Eudyptes_moseleyi	(Eudyptes_chrysocome	Eudyptes_filholi))	(Eudyptes_sclateri	(Eudyptes_warhami	(Eudyptes_pachyrhynchus	Eudyptes_robustus)))))	(Megadyptes_antipodes_waitaha	(Megadyptes_antipodes_richdalei	Megadyptes_antipodes_antipodes)))	(((Spheniscus_mendiculus	Spheniscus_humboldti)	(Spheniscus_demersus	Spheniscus_magellanicus))	(Eudyptula_novaehollandiae	(Eudyptula_minor_Banks_Peninsula	Eudyptula_minor_minor))))));
(((((((Spheniscus_mendiculus	Spheniscus_humboldti)	Spheniscus_magellanicus)	Spheniscus_demersus)	(Eudyptula_novaehollandiae	(Eudyptula_minor_minor	Eudyptula_minor_Banks_Peninsula)))	((Eudyptes_warhami	((Megadyptes_antipodes_waitaha	Megadyptes_antipodes_antipodes)	Megadyptes_antipodes_richdalei))	((Eudyptes_sclateri	(Eudyptes_pachyrhynchus	Eudyptes_robustus))	((Eudyptes_filholi	(Eudyptes_moseleyi	Eudyptes_chrysocome))	(Eudyptes_chrysolophus_chrysolophus	Eudyptes_chrysolophus_schlegeli)))))	(Pygoscelis_adeliae	(Pygoscelis_antarcticus	(Pygoscelis_papua_Falklands_Malvinas	((Pygoscelis_papu_West_Antarctic_Peninsula	Pygoscelis_papua_South_Georgia)	Pygoscelis_papua_Kerguelen)))))	(Aptenodytes_patagonicus	Aptenodytes_forsteri));
((((((Eudyptula_minor_minor	Eudyptula_minor_Banks_Peninsula)	Eudyptula_novaehollandiae)	((Spheniscus_magellanicus	(Spheniscus_mendiculus	Spheniscus_humboldti))	Spheniscus_demersus))	(((Eudyptes_warhami	((Eudyptes_chrysocome	(Eudyptes_filholi	Eudyptes_moseleyi))	((Eudyptes_pachyrhynchus	Eudyptes_robustus)	Eudyptes_sclateri)))	(Eudyptes_chrysolophus_schlegeli	Eudyptes_chrysolophus_chrysolophus))	(Megadyptes_antipodes_richdalei	(Megadyptes_antipodes_waitaha	Megadyptes_antipodes_antipodes))))	(Pygoscelis_adeliae	(Pygoscelis_antarcticus	(Pygoscelis_papua_Kerguelen	((Pygoscelis_papua_South_Georgia	Pygoscelis_papua_Falklands_Malvinas)	Pygoscelis_papu_West_Antarctic_Peninsula)))))	(Aptenodytes_forsteri	Aptenodytes_patagonicus));
(((Pygoscelis_adeliae	((Pygoscelis_papua_Kerguelen	(Pygoscelis_papua_Falklands_Malvinas	(Pygoscelis_papua_South_Georgia	Pygoscelis_papu_West_Antarctic_Peninsula)))	Pygoscelis_antarcticus))	((((((Eudyptes_robustus	Eudyptes_pachyrhynchus)	(Eudyptes_warhami	Eudyptes_sclateri))	(Eudyptes_chrysocome	(Eudyptes_filholi	Eudyptes_moseleyi)))	(Eudyptes_chrysolophus_schlegeli	Eudyptes_chrysolophus_chrysolophus))	(Megadyptes_antipodes_antipodes	(Megadyptes_antipodes_richdalei	Megadyptes_antipodes_waitaha)))	((Eudyptula_novaehollandiae	(Eudyptula_minor_Banks_Peninsula	Eudyptula_minor_minor))	((Spheniscus_magellanicus	Spheniscus_demersus)	(Spheniscus_humboldti	Spheniscus_mendiculus)))))	(Aptenodytes_forsteri	Aptenodytes_patagonicus));
(((Pygoscelis_adeliae	(Pygoscelis_antarcticus	((Pygoscelis_papu_West_Antarctic_Peninsula	Pygoscelis_papua_South_Georgia)	(Pygoscelis_papua_Falklands_Malvinas	Pygoscelis_papua_Kerguelen))))	((((Spheniscus_humboldti	Spheniscus_mendiculus)	(Spheniscus_demersus	Spheniscus_magellanicus))	(Eudyptula_novaehollandiae	(Eudyptula_minor_minor	Eudyptula_minor_Banks_Peninsula)))	(((Megadyptes_antipodes_waitaha	Megadyptes_antipodes_antipodes)	Megadyptes_antipodes_richdalei)	((((Eudyptes_filholi	Eudyptes_chrysocome)	Eudyptes_moseleyi)	((Eudyptes_pachyrhynchus	Eudyptes_robustus)	(Eudyptes_warhami	Eudyptes_sclateri)))	(Eudyptes_chrysolophus_schlegeli	Eudyptes_chrysolophus_chrysolophus)))))	(Aptenodytes_forsteri	Aptenodytes_patagonicus));
(((((Megadyptes_antipodes_antipodes	(Megadyptes_antipodes_richdalei	Megadyptes_antipodes_waitaha))	((Eudyptes_chrysolophus_schlegeli	Eudyptes_chrysolophus_chrysolophus)	(((Eudyptes_pachyrhynchus	Eudyptes_robustus)	(Eudyptes_sclateri	Eudyptes_warhami))	((Eudyptes_chrysocome	Eudyptes_filholi)	Eudyptes_moseleyi))))	((Eudyptula_novaehollandiae	(Eudyptula_minor_minor	Eudyptula_minor_Banks_Peninsula))	((Spheniscus_demersus	Spheniscus_magellanicus)	(Spheniscus_mendiculus	Spheniscus_humboldti))))	(Pygoscelis_adeliae	(Pygoscelis_antarcticus	((Pygoscelis_papua_South_Georgia	Pygoscelis_papu_West_Antarctic_Peninsula)	(Pygoscelis_papua_Kerguelen	Pygoscelis_papua_Falklands_Malvinas)))))	(Aptenodytes_forsteri	Aptenodytes_patagonicus));
((Aptenodytes_forsteri	Aptenodytes_patagonicus)	(((Pygoscelis_antarcticus	(Pygoscelis_papua_Kerguelen	(Pygoscelis_papua_Falklands_Malvinas	(Pygoscelis_papua_South_Georgia	Pygoscelis_papu_West_Antarctic_Peninsula))))	Pygoscelis_adeliae)	((((Megadyptes_antipodes_richdalei	Megadyptes_antipodes_waitaha)	Megadyptes_antipodes_antipodes)	((Eudyptes_chrysolophus_schlegeli	Eudyptes_chrysolophus_chrysolophus)	(((Eudyptes_warhami	Eudyptes_sclateri)	(Eudyptes_pachyrhynchus	Eudyptes_robustus))	((Eudyptes_filholi	Eudyptes_chrysocome)	Eudyptes_moseleyi))))	(((Spheniscus_humboldti	Spheniscus_mendiculus)	(Spheniscus_demersus	Spheniscus_magellanicus))	((Eudyptula_minor_minor	Eudyptula_minor_Banks_Peninsula)	Eudyptula_novaehollandiae)))));
(((((Megadyptes_antipodes_richdalei	(Megadyptes_antipodes_waitaha	Megadyptes_antipodes_antipodes))	((Eudyptes_chrysolophus_schlegeli	Eudyptes_chrysolophus_chrysolophus)	(((Eudyptes_chrysocome	Eudyptes_filholi)	Eudyptes_moseleyi)	((Eudyptes_pachyrhynchus	Eudyptes_robustus)	(Eudyptes_warhami	Eudyptes_sclateri)))))	(((Spheniscus_demersus	Spheniscus_magellanicus)	(Spheniscus_mendiculus	Spheniscus_humboldti))	(Eudyptula_novaehollandiae	(Eudyptula_minor_minor	Eudyptula_minor_Banks_Peninsula))))	(Pygoscelis_adeliae	(Pygoscelis_antarcticus	(((Pygoscelis_papu_West_Antarctic_Peninsula	Pygoscelis_papua_Falklands_Malvinas)	Pygoscelis_papua_South_Georgia)	Pygoscelis_papua_Kerguelen))))	(Aptenodytes_forsteri	Aptenodytes_patagonicus));
(((Pygoscelis_adeliae	(Pygoscelis_antarcticus	((Pygoscelis_papu_West_Antarctic_Peninsula	Pygoscelis_papua_Kerguelen)	(Pygoscelis_papua_Falklands_Malvinas	Pygoscelis_papua_South_Georgia))))	(((Megadyptes_antipodes_antipodes	(Megadyptes_antipodes_waitaha	Megadyptes_antipodes_richdalei))	(((Eudyptes_moseleyi	(Eudyptes_chrysocome	Eudyptes_filholi))	(Eudyptes_warhami	((Eudyptes_pachyrhynchus	Eudyptes_robustus)	Eudyptes_sclateri)))	(Eudyptes_chrysolophus_schlegeli	Eudyptes_chrysolophus_chrysolophus)))	((Eudyptula_novaehollandiae	(Eudyptula_minor_minor	Eudyptula_minor_Banks_Peninsula))	((Spheniscus_demersus	Spheniscus_magellanicus)	(Spheniscus_mendiculus	Spheniscus_humboldti)))))	(Aptenodytes_forsteri	Aptenodytes_patagonicus));
(((((Megadyptes_antipodes_richdalei	(Megadyptes_antipodes_waitaha	Megadyptes_antipodes_antipodes))	((Eudyptes_chrysolophus_schlegeli	Eudyptes_chrysolophus_chrysolophus)	(((Eudyptes_sclateri	(Eudyptes_pachyrhynchus	Eudyptes_robustus))	(Eudyptes_moseleyi	(Eudyptes_filholi	Eudyptes_chrysocome)))	Eudyptes_warhami)))	(((Spheniscus_demersus	Spheniscus_magellanicus)	(Spheniscus_humboldti	Spheniscus_mendiculus))	((Eudyptula_minor_Banks_Peninsula	Eudyptula_minor_minor)	Eudyptula_novaehollandiae)))	(Pygoscelis_adeliae	((Pygoscelis_papua_Kerguelen	(Pygoscelis_papua_Falklands_Malvinas	(Pygoscelis_papua_South_Georgia	Pygoscelis_papu_West_Antarctic_Peninsula)))	Pygoscelis_antarcticus)))	(Aptenodytes_patagonicus	Aptenodytes_forsteri));
(((Pygoscelis_adeliae	(Pygoscelis_antarcticus	(Pygoscelis_papua_South_Georgia	(Pygoscelis_papua_Kerguelen	(Pygoscelis_papu_West_Antarctic_Peninsula	Pygoscelis_papua_Falklands_Malvinas)))))	((((Eudyptes_chrysolophus_schlegeli	Eudyptes_chrysolophus_chrysolophus)	((Eudyptes_moseleyi	(Eudyptes_chrysocome	Eudyptes_filholi))	((Eudyptes_pachyrhynchus	Eudyptes_robustus)	Eudyptes_sclateri)))	(Eudyptes_warhami	((Megadyptes_antipodes_waitaha	Megadyptes_antipodes_richdalei)	Megadyptes_antipodes_antipodes)))	(((Spheniscus_magellanicus	Spheniscus_demersus)	(Spheniscus_humboldti	Spheniscus_mendiculus))	(Eudyptula_novaehollandiae	(Eudyptula_minor_Banks_Peninsula	Eudyptula_minor_minor)))))	(Aptenodytes_forsteri	Aptenodytes_patagonicus));
((Aptenodytes_forsteri	Aptenodytes_patagonicus)	(((Pygoscelis_antarcticus	(((Pygoscelis_papua_South_Georgia	Pygoscelis_papua_Falklands_Malvinas)	Pygoscelis_papu_West_Antarctic_Peninsula)	Pygoscelis_papua_Kerguelen))	Pygoscelis_adeliae)	((((Eudyptes_chrysolophus_schlegeli	Eudyptes_chrysolophus_chrysolophus)	((Eudyptes_sclateri	(Eudyptes_pachyrhynchus	Eudyptes_robustus))	(Eudyptes_moseleyi	(Eudyptes_chrysocome	Eudyptes_filholi))))	(Eudyptes_warhami	(Megadyptes_antipodes_antipodes	(Megadyptes_antipodes_waitaha	Megadyptes_antipodes_richdalei))))	(((Spheniscus_humboldti	Spheniscus_mendiculus)	(Spheniscus_magellanicus	Spheniscus_demersus))	(Eudyptula_novaehollandiae	(Eudyptula_minor_minor	Eudyptula_minor_Banks_Peninsula))))));
(((Pygoscelis_adeliae	(Pygoscelis_antarcticus	(((Pygoscelis_papua_South_Georgia	Pygoscelis_papu_West_Antarctic_Peninsula)	Pygoscelis_papua_Falklands_Malvinas)	Pygoscelis_papua_Kerguelen)))	((((Spheniscus_humboldti	Spheniscus_mendiculus)	(Spheniscus_demersus	Spheniscus_magellanicus))	(Eudyptula_novaehollandiae	(Eudyptula_minor_minor	Eudyptula_minor_Banks_Peninsula)))	(((Megadyptes_antipodes_waitaha	Megadyptes_antipodes_antipodes)	Megadyptes_antipodes_richdalei)	((Eudyptes_chrysolophus_schlegeli	Eudyptes_chrysolophus_chrysolophus)	(((Eudyptes_warhami	Eudyptes_sclateri)	(Eudyptes_robustus	Eudyptes_pachyrhynchus))	((Eudyptes_filholi	Eudyptes_chrysocome)	Eudyptes_moseleyi))))))	(Aptenodytes_forsteri	Aptenodytes_patagonicus));
(((Pygoscelis_adeliae	(Pygoscelis_antarcticus	(Pygoscelis_papua_Kerguelen	((Pygoscelis_papu_West_Antarctic_Peninsula	Pygoscelis_papua_Falklands_Malvinas)	Pygoscelis_papua_South_Georgia))))	((((Eudyptula_minor_minor	Eudyptula_minor_Banks_Peninsula)	Eudyptula_novaehollandiae)	((Spheniscus_mendiculus	Spheniscus_humboldti)	(Spheniscus_demersus	Spheniscus_magellanicus)))	((((Eudyptes_sclateri	(Eudyptes_robustus	Eudyptes_pachyrhynchus))	((Eudyptes_chrysocome	Eudyptes_filholi)	Eudyptes_moseleyi))	(Eudyptes_chrysolophus_schlegeli	Eudyptes_chrysolophus_chrysolophus))	(Eudyptes_warhami	((Megadyptes_antipodes_waitaha	Megadyptes_antipodes_antipodes)	Megadyptes_antipodes_richdalei)))))	(Aptenodytes_forsteri	Aptenodytes_patagonicus));
((Aptenodytes_forsteri	Aptenodytes_patagonicus)	((Pygoscelis_adeliae	(Pygoscelis_antarcticus	(Pygoscelis_papua_Kerguelen	(Pygoscelis_papua_Falklands_Malvinas	(Pygoscelis_papua_South_Georgia	Pygoscelis_papu_West_Antarctic_Peninsula)))))	(((Eudyptes_warhami	(Megadyptes_antipodes_richdalei	(Megadyptes_antipodes_antipodes	Megadyptes_antipodes_waitaha)))	((Eudyptes_chrysolophus_schlegeli	Eudyptes_chrysolophus_chrysolophus)	((Eudyptes_chrysocome	(Eudyptes_filholi	Eudyptes_moseleyi))	((Eudyptes_pachyrhynchus	Eudyptes_robustus)	Eudyptes_sclateri))))	((Eudyptula_novaehollandiae	(Eudyptula_minor_minor	Eudyptula_minor_Banks_Peninsula))	((Spheniscus_humboldti	Spheniscus_mendiculus)	(Spheniscus_demersus	Spheniscus_magellanicus))))));
((((((Eudyptes_warhami	((Eudyptes_sclateri	(Eudyptes_pachyrhynchus	Eudyptes_robustus))	((Eudyptes_chrysocome	Eudyptes_filholi)	Eudyptes_moseleyi)))	(Eudyptes_chrysolophus_schlegeli	Eudyptes_chrysolophus_chrysolophus))	((Megadyptes_antipodes_waitaha	Megadyptes_antipodes_antipodes)	Megadyptes_antipodes_richdalei))	(((Spheniscus_mendiculus	Spheniscus_humboldti)	(Spheniscus_demersus	Spheniscus_magellanicus))	((Eudyptula_minor_Banks_Peninsula	Eudyptula_minor_minor)	Eudyptula_novaehollandiae)))	(Pygoscelis_adeliae	(Pygoscelis_antarcticus	(Pygoscelis_papua_Kerguelen	(Pygoscelis_papua_South_Georgia	(Pygoscelis_papu_West_Antarctic_Peninsula	Pygoscelis_papua_Falklands_Malvinas))))))	(Aptenodytes_forsteri	Aptenodytes_patagonicus));
((((Pygoscelis_antarcticus	(Pygoscelis_papua_Kerguelen	((Pygoscelis_papua_South_Georgia	Pygoscelis_papu_West_Antarctic_Peninsula)	Pygoscelis_papua_Falklands_Malvinas)))	Pygoscelis_adeliae)	((((Eudyptes_chrysolophus_chrysolophus	Eudyptes_chrysolophus_schlegeli)	((Eudyptes_sclateri	(Eudyptes_robustus	Eudyptes_pachyrhynchus))	((Eudyptes_filholi	Eudyptes_chrysocome)	Eudyptes_moseleyi)))	(Eudyptes_warhami	((Megadyptes_antipodes_antipodes	Megadyptes_antipodes_waitaha)	Megadyptes_antipodes_richdalei)))	((Eudyptula_novaehollandiae	(Eudyptula_minor_minor	Eudyptula_minor_Banks_Peninsula))	((Spheniscus_demersus	Spheniscus_magellanicus)	(Spheniscus_humboldti	Spheniscus_mendiculus)))))	(Aptenodytes_patagonicus	Aptenodytes_forsteri));
((((((Megadyptes_antipodes_antipodes	(Megadyptes_antipodes_richdalei	Megadyptes_antipodes_waitaha))	Eudyptes_warhami)	((Eudyptes_chrysolophus_chrysolophus	Eudyptes_chrysolophus_schlegeli)	((Eudyptes_sclateri	(Eudyptes_robustus	Eudyptes_pachyrhynchus))	((Eudyptes_chrysocome	Eudyptes_filholi)	Eudyptes_moseleyi))))	((Eudyptula_novaehollandiae	(Eudyptula_minor_minor	Eudyptula_minor_Banks_Peninsula))	((Spheniscus_humboldti	Spheniscus_mendiculus)	(Spheniscus_demersus	Spheniscus_magellanicus))))	((Pygoscelis_antarcticus	(((Pygoscelis_papua_South_Georgia	Pygoscelis_papua_Falklands_Malvinas)	Pygoscelis_papu_West_Antarctic_Peninsula)	Pygoscelis_papua_Kerguelen))	Pygoscelis_adeliae))	(Aptenodytes_forsteri	Aptenodytes_patagonicus));
(((Pygoscelis_adeliae	(((Pygoscelis_papua_Falklands_Malvinas	(Pygoscelis_papu_West_Antarctic_Peninsula	Pygoscelis_papua_South_Georgia))	Pygoscelis_papua_Kerguelen)	Pygoscelis_antarcticus))	((((Eudyptes_chrysolophus_schlegeli	Eudyptes_chrysolophus_chrysolophus)	(((Eudyptes_filholi	Eudyptes_chrysocome)	Eudyptes_moseleyi)	(Eudyptes_sclateri	(Eudyptes_pachyrhynchus	Eudyptes_robustus))))	((Megadyptes_antipodes_richdalei	(Megadyptes_antipodes_waitaha	Megadyptes_antipodes_antipodes))	Eudyptes_warhami))	((Spheniscus_magellanicus	((Spheniscus_humboldti	Spheniscus_mendiculus)	Spheniscus_demersus))	(Eudyptula_novaehollandiae	(Eudyptula_minor_minor	Eudyptula_minor_Banks_Peninsula)))))	(Aptenodytes_forsteri	Aptenodytes_patagonicus));
((Aptenodytes_forsteri	Aptenodytes_patagonicus)	((Pygoscelis_adeliae	((Pygoscelis_papua_Falklands_Malvinas	(Pygoscelis_papua_Kerguelen	(Pygoscelis_papu_West_Antarctic_Peninsula	Pygoscelis_papua_South_Georgia)))	Pygoscelis_antarcticus))	((((Eudyptes_chrysolophus_schlegeli	Eudyptes_chrysolophus_chrysolophus)	(((Eudyptes_chrysocome	Eudyptes_filholi)	Eudyptes_moseleyi)	(Eudyptes_warhami	((Eudyptes_pachyrhynchus	Eudyptes_robustus)	Eudyptes_sclateri))))	((Megadyptes_antipodes_antipodes	Megadyptes_antipodes_richdalei)	Megadyptes_antipodes_waitaha))	((Eudyptula_novaehollandiae	(Eudyptula_minor_Banks_Peninsula	Eudyptula_minor_minor))	(Spheniscus_demersus	((Spheniscus_humboldti	Spheniscus_mendiculus)	Spheniscus_magellanicus))))));
(((((Eudyptes_warhami	(Megadyptes_antipodes_antipodes	(Megadyptes_antipodes_richdalei	Megadyptes_antipodes_waitaha)))	((Eudyptes_chrysolophus_chrysolophus	Eudyptes_chrysolophus_schlegeli)	((Eudyptes_sclateri	(Eudyptes_pachyrhynchus	Eudyptes_robustus))	(Eudyptes_moseleyi	(Eudyptes_chrysocome	Eudyptes_filholi)))))	(((Eudyptula_minor_Banks_Peninsula	Eudyptula_minor_minor)	Eudyptula_novaehollandiae)	((Spheniscus_demersus	Spheniscus_magellanicus)	(Spheniscus_humboldti	Spheniscus_mendiculus))))	(Pygoscelis_adeliae	(Pygoscelis_antarcticus	(Pygoscelis_papua_South_Georgia	((Pygoscelis_papua_Kerguelen	Pygoscelis_papua_Falklands_Malvinas)	Pygoscelis_papu_West_Antarctic_Peninsula)))))	(Aptenodytes_forsteri	Aptenodytes_patagonicus));
((Aptenodytes_patagonicus	Aptenodytes_forsteri)	(((((Eudyptes_chrysolophus_schlegeli	Eudyptes_chrysolophus_chrysolophus)	((Eudyptes_moseleyi	(Eudyptes_filholi	Eudyptes_chrysocome))	((Eudyptes_pachyrhynchus	Eudyptes_robustus)	Eudyptes_sclateri)))	((Megadyptes_antipodes_antipodes	(Megadyptes_antipodes_waitaha	Megadyptes_antipodes_richdalei))	Eudyptes_warhami))	((Eudyptula_novaehollandiae	(Eudyptula_minor_Banks_Peninsula	Eudyptula_minor_minor))	((Spheniscus_magellanicus	Spheniscus_demersus)	(Spheniscus_humboldti	Spheniscus_mendiculus))))	(Pygoscelis_adeliae	(Pygoscelis_antarcticus	(Pygoscelis_papua_Kerguelen	(Pygoscelis_papu_West_Antarctic_Peninsula	(Pygoscelis_papua_Falklands_Malvinas	Pygoscelis_papua_South_Georgia)))))));
(((Pygoscelis_adeliae	(Pygoscelis_antarcticus	(Pygoscelis_papua_Kerguelen	(Pygoscelis_papu_West_Antarctic_Peninsula	(Pygoscelis_papua_South_Georgia	Pygoscelis_papua_Falklands_Malvinas)))))	(((Megadyptes_antipodes_richdalei	(Megadyptes_antipodes_waitaha	Megadyptes_antipodes_antipodes))	(Eudyptes_warhami	((((Eudyptes_filholi	Eudyptes_moseleyi)	Eudyptes_chrysocome)	(Eudyptes_chrysolophus_schlegeli	Eudyptes_chrysolophus_chrysolophus))	(Eudyptes_sclateri	(Eudyptes_pachyrhynchus	Eudyptes_robustus)))))	(((Spheniscus_mendiculus	Spheniscus_humboldti)	(Spheniscus_magellanicus	Spheniscus_demersus))	(Eudyptula_novaehollandiae	(Eudyptula_minor_minor	Eudyptula_minor_Banks_Peninsula)))))	(Aptenodytes_forsteri	Aptenodytes_patagonicus));
((Aptenodytes_forsteri	Aptenodytes_patagonicus)	((Pygoscelis_adeliae	(Pygoscelis_antarcticus	(Pygoscelis_papua_Kerguelen	(Pygoscelis_papua_Falklands_Malvinas	(Pygoscelis_papu_West_Antarctic_Peninsula	Pygoscelis_papua_South_Georgia)))))	(((Eudyptula_novaehollandiae	(Eudyptula_minor_minor	Eudyptula_minor_Banks_Peninsula))	(Spheniscus_demersus	(Spheniscus_magellanicus	(Spheniscus_humboldti	Spheniscus_mendiculus))))	((Eudyptes_warhami	(Megadyptes_antipodes_richdalei	(Megadyptes_antipodes_waitaha	Megadyptes_antipodes_antipodes)))	(((Eudyptes_sclateri	(Eudyptes_robustus	Eudyptes_pachyrhynchus))	((Eudyptes_filholi	Eudyptes_chrysocome)	Eudyptes_moseleyi))	(Eudyptes_chrysolophus_schlegeli	Eudyptes_chrysolophus_chrysolophus))))));
(((((Eudyptes_warhami	(Megadyptes_antipodes_waitaha	(Megadyptes_antipodes_antipodes	Megadyptes_antipodes_richdalei)))	((Eudyptes_chrysolophus_schlegeli	Eudyptes_chrysolophus_chrysolophus)	((Eudyptes_sclateri	(Eudyptes_pachyrhynchus	Eudyptes_robustus))	(Eudyptes_moseleyi	(Eudyptes_chrysocome	Eudyptes_filholi)))))	((Eudyptula_novaehollandiae	(Eudyptula_minor_minor	Eudyptula_minor_Banks_Peninsula))	((Spheniscus_mendiculus	Spheniscus_humboldti)	(Spheniscus_magellanicus	Spheniscus_demersus))))	(Pygoscelis_adeliae	((Pygoscelis_papua_Kerguelen	(Pygoscelis_papua_South_Georgia	(Pygoscelis_papu_West_Antarctic_Peninsula	Pygoscelis_papua_Falklands_Malvinas)))	Pygoscelis_antarcticus)))	(Aptenodytes_forsteri	Aptenodytes_patagonicus));
(((((((Eudyptes_moseleyi	(Eudyptes_chrysocome	Eudyptes_filholi))	(Eudyptes_sclateri	(Eudyptes_robustus	Eudyptes_pachyrhynchus)))	(Eudyptes_chrysolophus_schlegeli	Eudyptes_chrysolophus_chrysolophus))	(Eudyptes_warhami	(Megadyptes_antipodes_richdalei	(Megadyptes_antipodes_waitaha	Megadyptes_antipodes_antipodes))))	((Eudyptula_novaehollandiae	(Eudyptula_minor_Banks_Peninsula	Eudyptula_minor_minor))	((Spheniscus_demersus	Spheniscus_magellanicus)	(Spheniscus_humboldti	Spheniscus_mendiculus))))	(Pygoscelis_adeliae	(Pygoscelis_antarcticus	(Pygoscelis_papua_Kerguelen	(Pygoscelis_papu_West_Antarctic_Peninsula	(Pygoscelis_papua_Falklands_Malvinas	Pygoscelis_papua_South_Georgia))))))	(Aptenodytes_forsteri	Aptenodytes_patagonicus));
((Aptenodytes_forsteri	Aptenodytes_patagonicus)	((Pygoscelis_adeliae	(Pygoscelis_antarcticus	(Pygoscelis_papua_Kerguelen	(Pygoscelis_papua_Falklands_Malvinas	(Pygoscelis_papu_West_Antarctic_Peninsula	Pygoscelis_papua_South_Georgia)))))	(((Megadyptes_antipodes_antipodes	(Megadyptes_antipodes_waitaha	Megadyptes_antipodes_richdalei))	((Eudyptes_chrysolophus_schlegeli	Eudyptes_chrysolophus_chrysolophus)	((Eudyptes_sclateri	((Eudyptes_pachyrhynchus	Eudyptes_robustus)	Eudyptes_warhami))	(Eudyptes_moseleyi	(Eudyptes_chrysocome	Eudyptes_filholi)))))	((Eudyptula_novaehollandiae	(Eudyptula_minor_minor	Eudyptula_minor_Banks_Peninsula))	((Spheniscus_mendiculus	Spheniscus_humboldti)	(Spheniscus_demersus	Spheniscus_magellanicus))))));
((Aptenodytes_forsteri	Aptenodytes_patagonicus)	((Pygoscelis_adeliae	(Pygoscelis_antarcticus	(Pygoscelis_papua_Kerguelen	(Pygoscelis_papua_South_Georgia	(Pygoscelis_papu_West_Antarctic_Peninsula	Pygoscelis_papua_Falklands_Malvinas)))))	(((Eudyptula_novaehollandiae	(Eudyptula_minor_minor	Eudyptula_minor_Banks_Peninsula))	((Spheniscus_demersus	Spheniscus_magellanicus)	(Spheniscus_humboldti	Spheniscus_mendiculus)))	((Megadyptes_antipodes_antipodes	(Megadyptes_antipodes_waitaha	Megadyptes_antipodes_richdalei))	((((Eudyptes_warhami	Eudyptes_sclateri)	(Eudyptes_pachyrhynchus	Eudyptes_robustus))	(Eudyptes_moseleyi	(Eudyptes_chrysocome	Eudyptes_filholi)))	(Eudyptes_chrysolophus_schlegeli	Eudyptes_chrysolophus_chrysolophus))))));
(((Pygoscelis_adeliae	(Pygoscelis_antarcticus	(Pygoscelis_papua_Kerguelen	(Pygoscelis_papua_Falklands_Malvinas	(Pygoscelis_papua_South_Georgia	Pygoscelis_papu_West_Antarctic_Peninsula)))))	(((Eudyptula_novaehollandiae	(Eudyptula_minor_minor	Eudyptula_minor_Banks_Peninsula))	((Spheniscus_humboldti	Spheniscus_mendiculus)	(Spheniscus_demersus	Spheniscus_magellanicus)))	(((Megadyptes_antipodes_waitaha	Megadyptes_antipodes_antipodes)	Megadyptes_antipodes_richdalei)	((Eudyptes_chrysolophus_schlegeli	Eudyptes_chrysolophus_chrysolophus)	(((Eudyptes_pachyrhynchus	Eudyptes_robustus)	(Eudyptes_sclateri	Eudyptes_warhami))	((Eudyptes_filholi	Eudyptes_chrysocome)	Eudyptes_moseleyi))))))	(Aptenodytes_forsteri	Aptenodytes_patagonicus));
((((((Eudyptes_chrysolophus_schlegeli	Eudyptes_chrysolophus_chrysolophus)	((Eudyptes_moseleyi	(Eudyptes_chrysocome	Eudyptes_filholi))	((Eudyptes_pachyrhynchus	Eudyptes_robustus)	Eudyptes_sclateri)))	(Eudyptes_warhami	(Megadyptes_antipodes_waitaha	(Megadyptes_antipodes_antipodes	Megadyptes_antipodes_richdalei))))	(((Spheniscus_demersus	Spheniscus_magellanicus)	(Spheniscus_mendiculus	Spheniscus_humboldti))	(Eudyptula_novaehollandiae	(Eudyptula_minor_Banks_Peninsula	Eudyptula_minor_minor))))	(Pygoscelis_adeliae	(Pygoscelis_antarcticus	(Pygoscelis_papua_Kerguelen	(Pygoscelis_papua_Falklands_Malvinas	(Pygoscelis_papu_West_Antarctic_Peninsula	Pygoscelis_papua_South_Georgia))))))	(Aptenodytes_forsteri	Aptenodytes_patagonicus));
(((((Megadyptes_antipodes_richdalei	(Megadyptes_antipodes_waitaha	Megadyptes_antipodes_antipodes))	((Eudyptes_chrysolophus_chrysolophus	Eudyptes_chrysolophus_schlegeli)	((Eudyptes_moseleyi	(Eudyptes_chrysocome	Eudyptes_filholi))	(Eudyptes_warhami	(Eudyptes_sclateri	(Eudyptes_pachyrhynchus	Eudyptes_robustus))))))	(((Eudyptula_minor_minor	Eudyptula_minor_Banks_Peninsula)	Eudyptula_novaehollandiae)	((Spheniscus_humboldti	Spheniscus_mendiculus)	(Spheniscus_magellanicus	Spheniscus_demersus))))	((Pygoscelis_antarcticus	(Pygoscelis_papua_Kerguelen	(Pygoscelis_papu_West_Antarctic_Peninsula	(Pygoscelis_papua_South_Georgia	Pygoscelis_papua_Falklands_Malvinas))))	Pygoscelis_adeliae))	(Aptenodytes_forsteri	Aptenodytes_patagonicus));
((Aptenodytes_patagonicus	Aptenodytes_forsteri)	((Pygoscelis_adeliae	(Pygoscelis_antarcticus	(Pygoscelis_papua_Kerguelen	(Pygoscelis_papua_Falklands_Malvinas	(Pygoscelis_papua_South_Georgia	Pygoscelis_papu_West_Antarctic_Peninsula)))))	((((Eudyptes_chrysolophus_schlegeli	Eudyptes_chrysolophus_chrysolophus)	((Eudyptes_moseleyi	(Eudyptes_chrysocome	Eudyptes_filholi))	(Eudyptes_sclateri	(Eudyptes_pachyrhynchus	Eudyptes_robustus))))	((Megadyptes_antipodes_antipodes	(Megadyptes_antipodes_richdalei	Megadyptes_antipodes_waitaha))	Eudyptes_warhami))	(((Eudyptula_minor_Banks_Peninsula	Eudyptula_minor_minor)	Eudyptula_novaehollandiae)	((Spheniscus_mendiculus	Spheniscus_humboldti)	(Spheniscus_magellanicus	Spheniscus_demersus))))));
((Aptenodytes_patagonicus	Aptenodytes_forsteri)	((((Pygoscelis_papua_Kerguelen	(Pygoscelis_papua_Falklands_Malvinas	(Pygoscelis_papua_South_Georgia	Pygoscelis_papu_West_Antarctic_Peninsula)))	Pygoscelis_antarcticus)	Pygoscelis_adeliae)	(((Eudyptula_novaehollandiae	(Eudyptula_minor_minor	Eudyptula_minor_Banks_Peninsula))	((Spheniscus_demersus	Spheniscus_magellanicus)	(Spheniscus_humboldti	Spheniscus_mendiculus)))	(((Eudyptes_chrysolophus_schlegeli	Eudyptes_chrysolophus_chrysolophus)	((Eudyptes_moseleyi	(Eudyptes_chrysocome	Eudyptes_filholi))	(Eudyptes_sclateri	(Eudyptes_pachyrhynchus	Eudyptes_robustus))))	(Eudyptes_warhami	(Megadyptes_antipodes_antipodes	(Megadyptes_antipodes_richdalei	Megadyptes_antipodes_waitaha)))))));
(((((Eudyptula_novaehollandiae	(Eudyptula_minor_minor	Eudyptula_minor_Banks_Peninsula))	((Spheniscus_magellanicus	Spheniscus_demersus)	(Spheniscus_humboldti	Spheniscus_mendiculus)))	((Eudyptes_warhami	(Megadyptes_antipodes_antipodes	(Megadyptes_antipodes_waitaha	Megadyptes_antipodes_richdalei)))	((Eudyptes_chrysolophus_chrysolophus	Eudyptes_chrysolophus_schlegeli)	((Eudyptes_moseleyi	(Eudyptes_chrysocome	Eudyptes_filholi))	((Eudyptes_robustus	Eudyptes_pachyrhynchus)	Eudyptes_sclateri)))))	(Pygoscelis_adeliae	(Pygoscelis_antarcticus	(Pygoscelis_papua_Kerguelen	((Pygoscelis_papu_West_Antarctic_Peninsula	Pygoscelis_papua_Falklands_Malvinas)	Pygoscelis_papua_South_Georgia)))))	(Aptenodytes_patagonicus	Aptenodytes_forsteri));
(((((Megadyptes_antipodes_richdalei	(Megadyptes_antipodes_waitaha	Megadyptes_antipodes_antipodes))	((Eudyptes_chrysolophus_schlegeli	Eudyptes_chrysolophus_chrysolophus)	((Eudyptes_warhami	((Eudyptes_pachyrhynchus	Eudyptes_robustus)	Eudyptes_sclateri))	(Eudyptes_moseleyi	(Eudyptes_filholi	Eudyptes_chrysocome)))))	(((Eudyptula_minor_minor	Eudyptula_minor_Banks_Peninsula)	Eudyptula_novaehollandiae)	((Spheniscus_mendiculus	Spheniscus_humboldti)	(Spheniscus_magellanicus	Spheniscus_demersus))))	((((Pygoscelis_papua_Kerguelen	(Pygoscelis_papu_West_Antarctic_Peninsula	Pygoscelis_papua_Falklands_Malvinas))	Pygoscelis_papua_South_Georgia)	Pygoscelis_antarcticus)	Pygoscelis_adeliae))	(Aptenodytes_forsteri	Aptenodytes_patagonicus));
((((((Eudyptes_chrysolophus_schlegeli	Eudyptes_chrysolophus_chrysolophus)	((Eudyptes_moseleyi	(Eudyptes_filholi	Eudyptes_chrysocome))	((Eudyptes_warhami	Eudyptes_sclateri)	(Eudyptes_pachyrhynchus	Eudyptes_robustus))))	(Megadyptes_antipodes_waitaha	(Megadyptes_antipodes_antipodes	Megadyptes_antipodes_richdalei)))	(((Spheniscus_humboldti	Spheniscus_mendiculus)	(Spheniscus_magellanicus	Spheniscus_demersus))	(Eudyptula_novaehollandiae	(Eudyptula_minor_Banks_Peninsula	Eudyptula_minor_minor))))	(Pygoscelis_adeliae	(((Pygoscelis_papua_Falklands_Malvinas	(Pygoscelis_papua_South_Georgia	Pygoscelis_papu_West_Antarctic_Peninsula))	Pygoscelis_papua_Kerguelen)	Pygoscelis_antarcticus)))	(Aptenodytes_forsteri	Aptenodytes_patagonicus));
((Aptenodytes_forsteri	Aptenodytes_patagonicus)	(((Pygoscelis_antarcticus	(Pygoscelis_papua_Kerguelen	((Pygoscelis_papua_Falklands_Malvinas	Pygoscelis_papua_South_Georgia)	Pygoscelis_papu_West_Antarctic_Peninsula)))	Pygoscelis_adeliae)	((((Eudyptes_chrysolophus_schlegeli	Eudyptes_chrysolophus_chrysolophus)	((Eudyptes_moseleyi	(Eudyptes_chrysocome	Eudyptes_filholi))	((Eudyptes_pachyrhynchus	Eudyptes_robustus)	(Eudyptes_warhami	Eudyptes_sclateri))))	(Megadyptes_antipodes_richdalei	(Megadyptes_antipodes_waitaha	Megadyptes_antipodes_antipodes)))	((Spheniscus_magellanicus	(Spheniscus_demersus	(Spheniscus_humboldti	Spheniscus_mendiculus)))	(Eudyptula_novaehollandiae	(Eudyptula_minor_minor	Eudyptula_minor_Banks_Peninsula))))));
(((((Eudyptes_warhami	(Megadyptes_antipodes_antipodes	(Megadyptes_antipodes_richdalei	Megadyptes_antipodes_waitaha)))	((((Eudyptes_robustus	Eudyptes_pachyrhynchus)	Eudyptes_sclateri)	((Eudyptes_chrysocome	Eudyptes_filholi)	Eudyptes_moseleyi))	(Eudyptes_chrysolophus_chrysolophus	Eudyptes_chrysolophus_schlegeli)))	((Eudyptula_novaehollandiae	(Eudyptula_minor_minor	Eudyptula_minor_Banks_Peninsula))	((Spheniscus_mendiculus	Spheniscus_humboldti)	(Spheniscus_magellanicus	Spheniscus_demersus))))	(Pygoscelis_adeliae	(Pygoscelis_antarcticus	(Pygoscelis_papua_Kerguelen	(Pygoscelis_papu_West_Antarctic_Peninsula	(Pygoscelis_papua_Falklands_Malvinas	Pygoscelis_papua_South_Georgia))))))	(Aptenodytes_forsteri	Aptenodytes_patagonicus));
(((((Eudyptes_warhami	(Megadyptes_antipodes_waitaha	(Megadyptes_antipodes_antipodes	Megadyptes_antipodes_richdalei)))	((Eudyptes_chrysolophus_schlegeli	Eudyptes_chrysolophus_chrysolophus)	((Eudyptes_sclateri	(Eudyptes_pachyrhynchus	Eudyptes_robustus))	(Eudyptes_chrysocome	(Eudyptes_moseleyi	Eudyptes_filholi)))))	(((Spheniscus_humboldti	Spheniscus_mendiculus)	(Spheniscus_magellanicus	Spheniscus_demersus))	((Eudyptula_minor_minor	Eudyptula_minor_Banks_Peninsula)	Eudyptula_novaehollandiae)))	(Pygoscelis_adeliae	((Pygoscelis_papua_Kerguelen	(Pygoscelis_papua_Falklands_Malvinas	(Pygoscelis_papu_West_Antarctic_Peninsula	Pygoscelis_papua_South_Georgia)))	Pygoscelis_antarcticus)))	(Aptenodytes_forsteri	Aptenodytes_patagonicus));
(((((Eudyptula_novaehollandiae	(Eudyptula_minor_Banks_Peninsula	Eudyptula_minor_minor))	((Spheniscus_humboldti	Spheniscus_mendiculus)	(Spheniscus_magellanicus	Spheniscus_demersus)))	(((((Eudyptes_pachyrhynchus	Eudyptes_robustus)	Eudyptes_sclateri)	((Eudyptes_chrysocome	Eudyptes_filholi)	Eudyptes_moseleyi))	(Eudyptes_chrysolophus_schlegeli	Eudyptes_chrysolophus_chrysolophus))	(Eudyptes_warhami	((Megadyptes_antipodes_waitaha	Megadyptes_antipodes_richdalei)	Megadyptes_antipodes_antipodes))))	((Pygoscelis_antarcticus	(((Pygoscelis_papu_West_Antarctic_Peninsula	Pygoscelis_papua_South_Georgia)	Pygoscelis_papua_Kerguelen)	Pygoscelis_papua_Falklands_Malvinas))	Pygoscelis_adeliae))	(Aptenodytes_forsteri	Aptenodytes_patagonicus));
(((Pygoscelis_adeliae	(Pygoscelis_antarcticus	(Pygoscelis_papua_Kerguelen	(Pygoscelis_papua_Falklands_Malvinas	(Pygoscelis_papua_South_Georgia	Pygoscelis_papu_West_Antarctic_Peninsula)))))	(((Eudyptula_minor_minor	(Eudyptula_novaehollandiae	Eudyptula_minor_Banks_Peninsula))	((Spheniscus_demersus	Spheniscus_magellanicus)	(Spheniscus_mendiculus	Spheniscus_humboldti)))	((Megadyptes_antipodes_waitaha	(Megadyptes_antipodes_richdalei	Megadyptes_antipodes_antipodes))	(((Eudyptes_chrysolophus_schlegeli	Eudyptes_chrysolophus_chrysolophus)	((Eudyptes_robustus	Eudyptes_pachyrhynchus)	(Eudyptes_warhami	Eudyptes_sclateri)))	(Eudyptes_moseleyi	(Eudyptes_chrysocome	Eudyptes_filholi))))))	(Aptenodytes_patagonicus	Aptenodytes_forsteri));
((Aptenodytes_patagonicus	Aptenodytes_forsteri)	(((((Megadyptes_antipodes_waitaha	Megadyptes_antipodes_antipodes)	Megadyptes_antipodes_richdalei)	((((Eudyptes_sclateri	(Eudyptes_robustus	Eudyptes_pachyrhynchus))	Eudyptes_warhami)	(Eudyptes_moseleyi	(Eudyptes_chrysocome	Eudyptes_filholi)))	(Eudyptes_chrysolophus_schlegeli	Eudyptes_chrysolophus_chrysolophus)))	(((Spheniscus_humboldti	Spheniscus_mendiculus)	(Spheniscus_magellanicus	Spheniscus_demersus))	((Eudyptula_minor_Banks_Peninsula	Eudyptula_minor_minor)	Eudyptula_novaehollandiae)))	(Pygoscelis_adeliae	(Pygoscelis_antarcticus	(((Pygoscelis_papua_South_Georgia	Pygoscelis_papu_West_Antarctic_Peninsula)	Pygoscelis_papua_Falklands_Malvinas)	Pygoscelis_papua_Kerguelen)))));
((Aptenodytes_forsteri	Aptenodytes_patagonicus)	(((((Megadyptes_antipodes_waitaha	Megadyptes_antipodes_richdalei)	Megadyptes_antipodes_antipodes)	((((Eudyptes_filholi	Eudyptes_chrysocome)	Eudyptes_moseleyi)	((Eudyptes_warhami	Eudyptes_sclateri)	(Eudyptes_pachyrhynchus	Eudyptes_robustus)))	(Eudyptes_chrysolophus_chrysolophus	Eudyptes_chrysolophus_schlegeli)))	(((Eudyptula_minor_Banks_Peninsula	Eudyptula_minor_minor)	Eudyptula_novaehollandiae)	((Spheniscus_magellanicus	Spheniscus_demersus)	(Spheniscus_mendiculus	Spheniscus_humboldti))))	(((Pygoscelis_papu_West_Antarctic_Peninsula	(Pygoscelis_papua_Kerguelen	(Pygoscelis_papua_South_Georgia	Pygoscelis_papua_Falklands_Malvinas)))	Pygoscelis_antarcticus)	Pygoscelis_adeliae)));
(((((Megadyptes_antipodes_richdalei	(Megadyptes_antipodes_antipodes	Megadyptes_antipodes_waitaha))	((Eudyptes_chrysolophus_schlegeli	Eudyptes_chrysolophus_chrysolophus)	((Eudyptes_moseleyi	(Eudyptes_chrysocome	Eudyptes_filholi))	(Eudyptes_warhami	(Eudyptes_sclateri	(Eudyptes_pachyrhynchus	Eudyptes_robustus))))))	((Spheniscus_demersus	((Spheniscus_humboldti	Spheniscus_mendiculus)	Spheniscus_magellanicus))	(Eudyptula_novaehollandiae	(Eudyptula_minor_minor	Eudyptula_minor_Banks_Peninsula))))	(Pygoscelis_adeliae	(Pygoscelis_antarcticus	((Pygoscelis_papua_Kerguelen	Pygoscelis_papu_West_Antarctic_Peninsula)	(Pygoscelis_papua_Falklands_Malvinas	Pygoscelis_papua_South_Georgia)))))	(Aptenodytes_forsteri	Aptenodytes_patagonicus));
((((((Eudyptes_chrysolophus_schlegeli	Eudyptes_chrysolophus_chrysolophus)	(((Eudyptes_pachyrhynchus	Eudyptes_robustus)	(Eudyptes_warhami	Eudyptes_sclateri))	(Eudyptes_moseleyi	(Eudyptes_filholi	Eudyptes_chrysocome))))	((Megadyptes_antipodes_waitaha	Megadyptes_antipodes_richdalei)	Megadyptes_antipodes_antipodes))	(((Spheniscus_magellanicus	Spheniscus_demersus)	(Spheniscus_humboldti	Spheniscus_mendiculus))	(Eudyptula_novaehollandiae	(Eudyptula_minor_Banks_Peninsula	Eudyptula_minor_minor))))	(Pygoscelis_adeliae	(Pygoscelis_antarcticus	((Pygoscelis_papua_Falklands_Malvinas	(Pygoscelis_papu_West_Antarctic_Peninsula	Pygoscelis_papua_South_Georgia))	Pygoscelis_papua_Kerguelen))))	(Aptenodytes_forsteri	Aptenodytes_patagonicus));
(((Pygoscelis_adeliae	(((Pygoscelis_papu_West_Antarctic_Peninsula	Pygoscelis_papua_Falklands_Malvinas)	(Pygoscelis_papua_Kerguelen	Pygoscelis_papua_South_Georgia))	Pygoscelis_antarcticus))	(((((Eudyptes_warhami	Eudyptes_sclateri)	(Eudyptes_pachyrhynchus	Eudyptes_robustus))	((Eudyptes_moseleyi	(Eudyptes_filholi	Eudyptes_chrysocome))	(Eudyptes_chrysolophus_schlegeli	Eudyptes_chrysolophus_chrysolophus)))	((Megadyptes_antipodes_antipodes	Megadyptes_antipodes_waitaha)	Megadyptes_antipodes_richdalei))	(((Spheniscus_mendiculus	Spheniscus_humboldti)	(Spheniscus_magellanicus	Spheniscus_demersus))	((Eudyptula_minor_minor	Eudyptula_minor_Banks_Peninsula)	Eudyptula_novaehollandiae))))	(Aptenodytes_forsteri	Aptenodytes_patagonicus));
((((((Spheniscus_magellanicus	Spheniscus_demersus)	(Spheniscus_mendiculus	Spheniscus_humboldti))	(Eudyptula_novaehollandiae	(Eudyptula_minor_minor	Eudyptula_minor_Banks_Peninsula)))	((Eudyptes_warhami	((Megadyptes_antipodes_waitaha	Megadyptes_antipodes_antipodes)	Megadyptes_antipodes_richdalei))	((Eudyptes_chrysolophus_schlegeli	Eudyptes_chrysolophus_chrysolophus)	((Eudyptes_moseleyi	(Eudyptes_chrysocome	Eudyptes_filholi))	((Eudyptes_robustus	Eudyptes_pachyrhynchus)	Eudyptes_sclateri)))))	(Pygoscelis_adeliae	(Pygoscelis_antarcticus	(Pygoscelis_papua_Kerguelen	(Pygoscelis_papua_Falklands_Malvinas	(Pygoscelis_papua_South_Georgia	Pygoscelis_papu_West_Antarctic_Peninsula))))))	(Aptenodytes_forsteri	Aptenodytes_patagonicus));
((Aptenodytes_forsteri	Aptenodytes_patagonicus)	((Pygoscelis_adeliae	(Pygoscelis_antarcticus	(Pygoscelis_papua_Kerguelen	((Pygoscelis_papua_South_Georgia	Pygoscelis_papu_West_Antarctic_Peninsula)	Pygoscelis_papua_Falklands_Malvinas))))	((((Eudyptula_minor_Banks_Peninsula	Eudyptula_minor_minor)	Eudyptula_novaehollandiae)	((Spheniscus_demersus	Spheniscus_magellanicus)	(Spheniscus_humboldti	Spheniscus_mendiculus)))	((Eudyptes_warhami	((Megadyptes_antipodes_antipodes	Megadyptes_antipodes_richdalei)	Megadyptes_antipodes_waitaha))	(((Eudyptes_sclateri	(Eudyptes_pachyrhynchus	Eudyptes_robustus))	(Eudyptes_moseleyi	(Eudyptes_chrysocome	Eudyptes_filholi)))	(Eudyptes_chrysolophus_schlegeli	Eudyptes_chrysolophus_chrysolophus))))));
((((((Eudyptes_chrysolophus_schlegeli	Eudyptes_chrysolophus_chrysolophus)	((Eudyptes_sclateri	(Eudyptes_pachyrhynchus	Eudyptes_robustus))	(Eudyptes_moseleyi	(Eudyptes_chrysocome	Eudyptes_filholi))))	(Eudyptes_warhami	(Megadyptes_antipodes_richdalei	(Megadyptes_antipodes_waitaha	Megadyptes_antipodes_antipodes))))	(((Spheniscus_mendiculus	Spheniscus_humboldti)	(Spheniscus_magellanicus	Spheniscus_demersus))	(Eudyptula_minor_Banks_Peninsula	(Eudyptula_minor_minor	Eudyptula_novaehollandiae))))	(Pygoscelis_adeliae	(Pygoscelis_antarcticus	((Pygoscelis_papua_Falklands_Malvinas	(Pygoscelis_papua_South_Georgia	Pygoscelis_papu_West_Antarctic_Peninsula))	Pygoscelis_papua_Kerguelen))))	(Aptenodytes_forsteri	Aptenodytes_patagonicus));
((Aptenodytes_forsteri	Aptenodytes_patagonicus)	((Pygoscelis_adeliae	(Pygoscelis_antarcticus	(Pygoscelis_papua_Kerguelen	((Pygoscelis_papua_South_Georgia	Pygoscelis_papu_West_Antarctic_Peninsula)	Pygoscelis_papua_Falklands_Malvinas))))	(((((Eudyptes_sclateri	(Eudyptes_robustus	Eudyptes_pachyrhynchus))	(Eudyptes_moseleyi	(Eudyptes_chrysocome	Eudyptes_filholi)))	(Eudyptes_chrysolophus_schlegeli	Eudyptes_chrysolophus_chrysolophus))	((Megadyptes_antipodes_antipodes	(Megadyptes_antipodes_waitaha	Megadyptes_antipodes_richdalei))	Eudyptes_warhami))	((Eudyptula_minor_Banks_Peninsula	(Eudyptula_minor_minor	Eudyptula_novaehollandiae))	((Spheniscus_mendiculus	Spheniscus_humboldti)	(Spheniscus_demersus	Spheniscus_magellanicus))))));
(((Pygoscelis_adeliae	(Pygoscelis_antarcticus	(Pygoscelis_papua_Kerguelen	(Pygoscelis_papua_Falklands_Malvinas	(Pygoscelis_papu_West_Antarctic_Peninsula	Pygoscelis_papua_South_Georgia)))))	((((Eudyptes_chrysolophus_schlegeli	Eudyptes_chrysolophus_chrysolophus)	((Eudyptes_moseleyi	(Eudyptes_chrysocome	Eudyptes_filholi))	(Eudyptes_warhami	(Eudyptes_sclateri	(Eudyptes_robustus	Eudyptes_pachyrhynchus)))))	(Megadyptes_antipodes_waitaha	(Megadyptes_antipodes_richdalei	Megadyptes_antipodes_antipodes)))	(((Eudyptula_minor_minor	Eudyptula_novaehollandiae)	Eudyptula_minor_Banks_Peninsula)	((Spheniscus_magellanicus	Spheniscus_demersus)	(Spheniscus_humboldti	Spheniscus_mendiculus)))))	(Aptenodytes_forsteri	Aptenodytes_patagonicus));
(((Pygoscelis_adeliae	((Pygoscelis_papua_Kerguelen	((Pygoscelis_papu_West_Antarctic_Peninsula	Pygoscelis_papua_Falklands_Malvinas)	Pygoscelis_papua_South_Georgia))	Pygoscelis_antarcticus))	((((Megadyptes_antipodes_waitaha	Megadyptes_antipodes_antipodes)	Megadyptes_antipodes_richdalei)	((Eudyptes_chrysolophus_schlegeli	Eudyptes_chrysolophus_chrysolophus)	(((Eudyptes_warhami	Eudyptes_sclateri)	(Eudyptes_robustus	Eudyptes_pachyrhynchus))	(Eudyptes_moseleyi	(Eudyptes_filholi	Eudyptes_chrysocome)))))	(((Eudyptula_minor_minor	Eudyptula_novaehollandiae)	Eudyptula_minor_Banks_Peninsula)	((Spheniscus_humboldti	Spheniscus_mendiculus)	(Spheniscus_demersus	Spheniscus_magellanicus)))))	(Aptenodytes_patagonicus	Aptenodytes_forsteri));
(((((Megadyptes_antipodes_waitaha	(Megadyptes_antipodes_antipodes	Megadyptes_antipodes_richdalei))	(((Eudyptes_sclateri	(Eudyptes_pachyrhynchus	Eudyptes_robustus))	(((Eudyptes_filholi	Eudyptes_chrysocome)	Eudyptes_moseleyi)	(Eudyptes_chrysolophus_schlegeli	Eudyptes_chrysolophus_chrysolophus)))	Eudyptes_warhami))	(((Eudyptula_minor_minor	Eudyptula_novaehollandiae)	Eudyptula_minor_Banks_Peninsula)	((Spheniscus_humboldti	Spheniscus_mendiculus)	(Spheniscus_magellanicus	Spheniscus_demersus))))	(Pygoscelis_adeliae	(((Pygoscelis_papua_Kerguelen	Pygoscelis_papua_Falklands_Malvinas)	(Pygoscelis_papua_South_Georgia	Pygoscelis_papu_West_Antarctic_Peninsula))	Pygoscelis_antarcticus)))	(Aptenodytes_forsteri	Aptenodytes_patagonicus));
(((((Pygoscelis_papua_Kerguelen	((Pygoscelis_papu_West_Antarctic_Peninsula	Pygoscelis_papua_South_Georgia)	Pygoscelis_papua_Falklands_Malvinas))	Pygoscelis_antarcticus)	Pygoscelis_adeliae)	((((Eudyptes_chrysolophus_chrysolophus	Eudyptes_chrysolophus_schlegeli)	(((Eudyptes_pachyrhynchus	Eudyptes_robustus)	(Eudyptes_warhami	Eudyptes_sclateri))	(Eudyptes_moseleyi	(Eudyptes_chrysocome	Eudyptes_filholi))))	(Megadyptes_antipodes_antipodes	(Megadyptes_antipodes_waitaha	Megadyptes_antipodes_richdalei)))	(((Eudyptula_minor_Banks_Peninsula	Eudyptula_minor_minor)	Eudyptula_novaehollandiae)	((Spheniscus_demersus	Spheniscus_magellanicus)	(Spheniscus_humboldti	Spheniscus_mendiculus)))))	(Aptenodytes_forsteri	Aptenodytes_patagonicus));
((((((Spheniscus_humboldti	Spheniscus_mendiculus)	(Spheniscus_magellanicus	Spheniscus_demersus))	(Eudyptula_novaehollandiae	(Eudyptula_minor_minor	Eudyptula_minor_Banks_Peninsula)))	(((Megadyptes_antipodes_waitaha	Megadyptes_antipodes_antipodes)	Megadyptes_antipodes_richdalei)	((Eudyptes_warhami	(Eudyptes_sclateri	(Eudyptes_pachyrhynchus	Eudyptes_robustus)))	((Eudyptes_chrysolophus_schlegeli	Eudyptes_chrysolophus_chrysolophus)	(Eudyptes_moseleyi	(Eudyptes_filholi	Eudyptes_chrysocome))))))	(Pygoscelis_adeliae	(Pygoscelis_antarcticus	(Pygoscelis_papua_Kerguelen	((Pygoscelis_papua_South_Georgia	Pygoscelis_papu_West_Antarctic_Peninsula)	Pygoscelis_papua_Falklands_Malvinas)))))	(Aptenodytes_forsteri	Aptenodytes_patagonicus));
(((Pygoscelis_adeliae	(Pygoscelis_antarcticus	(Pygoscelis_papua_Kerguelen	(Pygoscelis_papua_Falklands_Malvinas	(Pygoscelis_papua_South_Georgia	Pygoscelis_papu_West_Antarctic_Peninsula)))))	((((Megadyptes_antipodes_waitaha	Megadyptes_antipodes_antipodes)	Megadyptes_antipodes_richdalei)	((Eudyptes_chrysolophus_schlegeli	Eudyptes_chrysolophus_chrysolophus)	(((Eudyptes_filholi	Eudyptes_chrysocome)	Eudyptes_moseleyi)	((Eudyptes_warhami	Eudyptes_sclateri)	(Eudyptes_pachyrhynchus	Eudyptes_robustus)))))	((Eudyptula_novaehollandiae	(Eudyptula_minor_minor	Eudyptula_minor_Banks_Peninsula))	((Spheniscus_magellanicus	Spheniscus_demersus)	(Spheniscus_humboldti	Spheniscus_mendiculus)))))	(Aptenodytes_forsteri	Aptenodytes_patagonicus));
(((Pygoscelis_adeliae	(Pygoscelis_antarcticus	((Pygoscelis_papua_Falklands_Malvinas	(Pygoscelis_papua_South_Georgia	Pygoscelis_papu_West_Antarctic_Peninsula))	Pygoscelis_papua_Kerguelen)))	((((Spheniscus_magellanicus	Spheniscus_demersus)	(Spheniscus_mendiculus	Spheniscus_humboldti))	(Eudyptula_novaehollandiae	(Eudyptula_minor_Banks_Peninsula	Eudyptula_minor_minor)))	((Megadyptes_antipodes_waitaha	(Megadyptes_antipodes_antipodes	Megadyptes_antipodes_richdalei))	((Eudyptes_chrysolophus_chrysolophus	Eudyptes_chrysolophus_schlegeli)	(((Eudyptes_sclateri	(Eudyptes_pachyrhynchus	Eudyptes_robustus))	Eudyptes_warhami)	(Eudyptes_moseleyi	(Eudyptes_chrysocome	Eudyptes_filholi)))))))	(Aptenodytes_patagonicus	Aptenodytes_forsteri));
((Aptenodytes_patagonicus	Aptenodytes_forsteri)	(((((Eudyptes_chrysolophus_schlegeli	Eudyptes_chrysolophus_chrysolophus)	(((Eudyptes_moseleyi	Eudyptes_filholi)	Eudyptes_chrysocome)	((Eudyptes_sclateri	(Eudyptes_pachyrhynchus	Eudyptes_robustus))	Eudyptes_warhami)))	((Megadyptes_antipodes_waitaha	Megadyptes_antipodes_antipodes)	Megadyptes_antipodes_richdalei))	((Spheniscus_magellanicus	(Spheniscus_demersus	(Spheniscus_mendiculus	Spheniscus_humboldti)))	(Eudyptula_novaehollandiae	(Eudyptula_minor_minor	Eudyptula_minor_Banks_Peninsula))))	(Pygoscelis_adeliae	(Pygoscelis_antarcticus	(((Pygoscelis_papua_South_Georgia	Pygoscelis_papu_West_Antarctic_Peninsula)	Pygoscelis_papua_Falklands_Malvinas)	Pygoscelis_papua_Kerguelen)))));
((((((Spheniscus_demersus	Spheniscus_magellanicus)	(Spheniscus_humboldti	Spheniscus_mendiculus))	(Eudyptula_novaehollandiae	(Eudyptula_minor_minor	Eudyptula_minor_Banks_Peninsula)))	(((Eudyptes_chrysolophus_chrysolophus	Eudyptes_chrysolophus_schlegeli)	(((Eudyptes_warhami	Eudyptes_sclateri)	(Eudyptes_robustus	Eudyptes_pachyrhynchus))	(Eudyptes_moseleyi	(Eudyptes_chrysocome	Eudyptes_filholi))))	(Megadyptes_antipodes_richdalei	(Megadyptes_antipodes_waitaha	Megadyptes_antipodes_antipodes))))	(Pygoscelis_adeliae	(Pygoscelis_antarcticus	(Pygoscelis_papua_Kerguelen	(Pygoscelis_papua_South_Georgia	(Pygoscelis_papua_Falklands_Malvinas	Pygoscelis_papu_West_Antarctic_Peninsula))))))	(Aptenodytes_forsteri	Aptenodytes_patagonicus));
((Aptenodytes_forsteri	Aptenodytes_patagonicus)	((Pygoscelis_adeliae	(Pygoscelis_antarcticus	(((Pygoscelis_papua_Falklands_Malvinas	Pygoscelis_papua_South_Georgia)	Pygoscelis_papu_West_Antarctic_Peninsula)	Pygoscelis_papua_Kerguelen)))	(((Eudyptula_novaehollandiae	(Eudyptula_minor_Banks_Peninsula	Eudyptula_minor_minor))	((Spheniscus_magellanicus	Spheniscus_demersus)	(Spheniscus_humboldti	Spheniscus_mendiculus)))	((Megadyptes_antipodes_richdalei	(Megadyptes_antipodes_waitaha	Megadyptes_antipodes_antipodes))	((Eudyptes_chrysolophus_chrysolophus	Eudyptes_chrysolophus_schlegeli)	(((Eudyptes_chrysocome	Eudyptes_filholi)	Eudyptes_moseleyi)	(Eudyptes_warhami	(Eudyptes_sclateri	(Eudyptes_robustus	Eudyptes_pachyrhynchus)))))))));
((((((((Eudyptes_filholi	Eudyptes_chrysocome)	Eudyptes_moseleyi)	(Eudyptes_sclateri	(Eudyptes_pachyrhynchus	Eudyptes_robustus)))	(Eudyptes_chrysolophus_schlegeli	Eudyptes_chrysolophus_chrysolophus))	(Eudyptes_warhami	((Megadyptes_antipodes_waitaha	Megadyptes_antipodes_antipodes)	Megadyptes_antipodes_richdalei)))	((Eudyptula_novaehollandiae	(Eudyptula_minor_Banks_Peninsula	Eudyptula_minor_minor))	((Spheniscus_demersus	Spheniscus_magellanicus)	(Spheniscus_humboldti	Spheniscus_mendiculus))))	((Pygoscelis_antarcticus	((Pygoscelis_papua_Kerguelen	Pygoscelis_papua_Falklands_Malvinas)	(Pygoscelis_papua_South_Georgia	Pygoscelis_papu_West_Antarctic_Peninsula)))	Pygoscelis_adeliae))	(Aptenodytes_forsteri	Aptenodytes_patagonicus));
((Aptenodytes_forsteri	Aptenodytes_patagonicus)	((((((Eudyptes_warhami	Eudyptes_sclateri)	(Eudyptes_pachyrhynchus	Eudyptes_robustus))	((Eudyptes_chrysolophus_schlegeli	Eudyptes_chrysolophus_chrysolophus)	(Eudyptes_moseleyi	(Eudyptes_chrysocome	Eudyptes_filholi))))	(Megadyptes_antipodes_richdalei	(Megadyptes_antipodes_waitaha	Megadyptes_antipodes_antipodes)))	((Eudyptula_novaehollandiae	(Eudyptula_minor_Banks_Peninsula	Eudyptula_minor_minor))	((Spheniscus_humboldti	Spheniscus_mendiculus)	(Spheniscus_magellanicus	Spheniscus_demersus))))	(Pygoscelis_adeliae	((Pygoscelis_papua_South_Georgia	(Pygoscelis_papu_West_Antarctic_Peninsula	(Pygoscelis_papua_Falklands_Malvinas	Pygoscelis_papua_Kerguelen)))	Pygoscelis_antarcticus))));
(((Pygoscelis_adeliae	((((Pygoscelis_papua_Kerguelen	Pygoscelis_papu_West_Antarctic_Peninsula)	Pygoscelis_papua_Falklands_Malvinas)	Pygoscelis_papua_South_Georgia)	Pygoscelis_antarcticus))	((((Eudyptula_minor_Banks_Peninsula	Eudyptula_minor_minor)	Eudyptula_novaehollandiae)	((Spheniscus_mendiculus	Spheniscus_humboldti)	(Spheniscus_magellanicus	Spheniscus_demersus)))	((Eudyptes_warhami	((Megadyptes_antipodes_waitaha	Megadyptes_antipodes_antipodes)	Megadyptes_antipodes_richdalei))	(((Eudyptes_sclateri	(Eudyptes_robustus	Eudyptes_pachyrhynchus))	((Eudyptes_chrysocome	Eudyptes_filholi)	Eudyptes_moseleyi))	(Eudyptes_chrysolophus_schlegeli	Eudyptes_chrysolophus_chrysolophus)))))	(Aptenodytes_forsteri	Aptenodytes_patagonicus));
((Aptenodytes_forsteri	Aptenodytes_patagonicus)	((Pygoscelis_adeliae	((Pygoscelis_papua_Kerguelen	((Pygoscelis_papu_West_Antarctic_Peninsula	Pygoscelis_papua_South_Georgia)	Pygoscelis_papua_Falklands_Malvinas))	Pygoscelis_antarcticus))	(((Eudyptes_warhami	(Megadyptes_antipodes_richdalei	(Megadyptes_antipodes_waitaha	Megadyptes_antipodes_antipodes)))	((Eudyptes_sclateri	(Eudyptes_pachyrhynchus	Eudyptes_robustus))	((Eudyptes_chrysolophus_chrysolophus	Eudyptes_chrysolophus_schlegeli)	((Eudyptes_filholi	Eudyptes_moseleyi)	Eudyptes_chrysocome))))	((Eudyptula_novaehollandiae	(Eudyptula_minor_minor	Eudyptula_minor_Banks_Peninsula))	((Spheniscus_mendiculus	Spheniscus_humboldti)	(Spheniscus_magellanicus	Spheniscus_demersus))))));
(((((((Eudyptes_sclateri	((Eudyptes_chrysocome	Eudyptes_filholi)	Eudyptes_moseleyi))	(Eudyptes_chrysolophus_schlegeli	Eudyptes_chrysolophus_chrysolophus))	(Eudyptes_robustus	Eudyptes_pachyrhynchus))	(Eudyptes_warhami	(Megadyptes_antipodes_waitaha	(Megadyptes_antipodes_richdalei	Megadyptes_antipodes_antipodes))))	(((Spheniscus_demersus	Spheniscus_magellanicus)	(Spheniscus_mendiculus	Spheniscus_humboldti))	((Eudyptula_minor_Banks_Peninsula	Eudyptula_minor_minor)	Eudyptula_novaehollandiae)))	(Pygoscelis_adeliae	((Pygoscelis_papua_Kerguelen	(Pygoscelis_papu_West_Antarctic_Peninsula	(Pygoscelis_papua_South_Georgia	Pygoscelis_papua_Falklands_Malvinas)))	Pygoscelis_antarcticus)))	(Aptenodytes_forsteri	Aptenodytes_patagonicus));
((((((Eudyptes_chrysolophus_schlegeli	Eudyptes_chrysolophus_chrysolophus)	((Eudyptes_moseleyi	(Eudyptes_chrysocome	Eudyptes_filholi))	(((Eudyptes_pachyrhynchus	Eudyptes_robustus)	Eudyptes_sclateri)	Eudyptes_warhami)))	((Megadyptes_antipodes_waitaha	Megadyptes_antipodes_richdalei)	Megadyptes_antipodes_antipodes))	(((Spheniscus_mendiculus	Spheniscus_humboldti)	(Spheniscus_magellanicus	Spheniscus_demersus))	((Eudyptula_minor_Banks_Peninsula	Eudyptula_minor_minor)	Eudyptula_novaehollandiae)))	(Pygoscelis_adeliae	((Pygoscelis_papua_Kerguelen	(Pygoscelis_papua_Falklands_Malvinas	(Pygoscelis_papua_South_Georgia	Pygoscelis_papu_West_Antarctic_Peninsula)))	Pygoscelis_antarcticus)))	(Aptenodytes_forsteri	Aptenodytes_patagonicus));
(((((((Eudyptes_chrysolophus_schlegeli	Eudyptes_chrysolophus_chrysolophus)	((Eudyptes_chrysocome	Eudyptes_filholi)	Eudyptes_moseleyi))	(Eudyptes_sclateri	(Eudyptes_robustus	Eudyptes_pachyrhynchus)))	(Eudyptes_warhami	((Megadyptes_antipodes_waitaha	Megadyptes_antipodes_antipodes)	Megadyptes_antipodes_richdalei)))	(((Spheniscus_humboldti	Spheniscus_mendiculus)	(Spheniscus_magellanicus	Spheniscus_demersus))	(Eudyptula_novaehollandiae	(Eudyptula_minor_minor	Eudyptula_minor_Banks_Peninsula))))	(Pygoscelis_adeliae	(Pygoscelis_antarcticus	(Pygoscelis_papua_Kerguelen	((Pygoscelis_papua_Falklands_Malvinas	Pygoscelis_papua_South_Georgia)	Pygoscelis_papu_West_Antarctic_Peninsula)))))	(Aptenodytes_forsteri	Aptenodytes_patagonicus));
((Aptenodytes_forsteri	Aptenodytes_patagonicus)	((Pygoscelis_adeliae	(Pygoscelis_antarcticus	(Pygoscelis_papua_Kerguelen	((Pygoscelis_papu_West_Antarctic_Peninsula	Pygoscelis_papua_South_Georgia)	Pygoscelis_papua_Falklands_Malvinas))))	(((Eudyptes_warhami	((Eudyptes_sclateri	(Eudyptes_pachyrhynchus	Eudyptes_robustus))	(((Eudyptes_filholi	Eudyptes_chrysocome)	Eudyptes_moseleyi)	(Eudyptes_chrysolophus_schlegeli	Eudyptes_chrysolophus_chrysolophus))))	((Megadyptes_antipodes_waitaha	Megadyptes_antipodes_richdalei)	Megadyptes_antipodes_antipodes))	((Spheniscus_demersus	(Spheniscus_magellanicus	(Spheniscus_mendiculus	Spheniscus_humboldti)))	(Eudyptula_novaehollandiae	(Eudyptula_minor_minor	Eudyptula_minor_Banks_Peninsula))))));
((Aptenodytes_forsteri	Aptenodytes_patagonicus)	((Pygoscelis_adeliae	(((Pygoscelis_papu_West_Antarctic_Peninsula	(Pygoscelis_papua_Falklands_Malvinas	Pygoscelis_papua_South_Georgia))	Pygoscelis_papua_Kerguelen)	Pygoscelis_antarcticus))	((((Eudyptes_chrysolophus_schlegeli	Eudyptes_chrysolophus_chrysolophus)	((Eudyptes_moseleyi	(Eudyptes_chrysocome	Eudyptes_filholi))	(Eudyptes_sclateri	(Eudyptes_pachyrhynchus	Eudyptes_robustus))))	(Eudyptes_warhami	(Megadyptes_antipodes_antipodes	(Megadyptes_antipodes_richdalei	Megadyptes_antipodes_waitaha))))	((Eudyptula_novaehollandiae	(Eudyptula_minor_Banks_Peninsula	Eudyptula_minor_minor))	(Spheniscus_magellanicus	(Spheniscus_demersus	(Spheniscus_humboldti	Spheniscus_mendiculus)))))));
((((((Eudyptes_chrysolophus_schlegeli	Eudyptes_chrysolophus_chrysolophus)	((((Eudyptes_robustus	Eudyptes_pachyrhynchus)	Eudyptes_sclateri)	Eudyptes_warhami)	((Eudyptes_chrysocome	Eudyptes_filholi)	Eudyptes_moseleyi)))	(Megadyptes_antipodes_waitaha	(Megadyptes_antipodes_antipodes	Megadyptes_antipodes_richdalei)))	((Eudyptula_minor_Banks_Peninsula	(Eudyptula_minor_minor	Eudyptula_novaehollandiae))	((Spheniscus_humboldti	Spheniscus_mendiculus)	(Spheniscus_demersus	Spheniscus_magellanicus))))	(Pygoscelis_adeliae	(((Pygoscelis_papua_Falklands_Malvinas	(Pygoscelis_papu_West_Antarctic_Peninsula	Pygoscelis_papua_South_Georgia))	Pygoscelis_papua_Kerguelen)	Pygoscelis_antarcticus)))	(Aptenodytes_forsteri	Aptenodytes_patagonicus));
(((((Eudyptes_warhami	(Megadyptes_antipodes_waitaha	(Megadyptes_antipodes_antipodes	Megadyptes_antipodes_richdalei)))	((Eudyptes_chrysolophus_schlegeli	Eudyptes_chrysolophus_chrysolophus)	((Eudyptes_sclateri	(Eudyptes_pachyrhynchus	Eudyptes_robustus))	(Eudyptes_moseleyi	(Eudyptes_chrysocome	Eudyptes_filholi)))))	(((Spheniscus_mendiculus	Spheniscus_humboldti)	(Spheniscus_demersus	Spheniscus_magellanicus))	(Eudyptula_novaehollandiae	(Eudyptula_minor_minor	Eudyptula_minor_Banks_Peninsula))))	(Pygoscelis_adeliae	(Pygoscelis_antarcticus	(Pygoscelis_papua_Kerguelen	((Pygoscelis_papu_West_Antarctic_Peninsula	Pygoscelis_papua_South_Georgia)	Pygoscelis_papua_Falklands_Malvinas)))))	(Aptenodytes_patagonicus	Aptenodytes_forsteri));
((Aptenodytes_patagonicus	Aptenodytes_forsteri)	(((Pygoscelis_antarcticus	(Pygoscelis_papua_Falklands_Malvinas	(Pygoscelis_papu_West_Antarctic_Peninsula	(Pygoscelis_papua_South_Georgia	Pygoscelis_papua_Kerguelen))))	Pygoscelis_adeliae)	(((Megadyptes_antipodes_richdalei	(Megadyptes_antipodes_waitaha	Megadyptes_antipodes_antipodes))	((Eudyptes_chrysolophus_chrysolophus	Eudyptes_chrysolophus_schlegeli)	((Eudyptes_moseleyi	(Eudyptes_chrysocome	Eudyptes_filholi))	(Eudyptes_warhami	(Eudyptes_sclateri	(Eudyptes_pachyrhynchus	Eudyptes_robustus))))))	(((Spheniscus_magellanicus	Spheniscus_demersus)	(Spheniscus_mendiculus	Spheniscus_humboldti))	(Eudyptula_novaehollandiae	(Eudyptula_minor_minor	Eudyptula_minor_Banks_Peninsula))))));
(((Pygoscelis_adeliae	(Pygoscelis_antarcticus	(Pygoscelis_papua_Kerguelen	((Pygoscelis_papua_South_Georgia	Pygoscelis_papua_Falklands_Malvinas)	Pygoscelis_papu_West_Antarctic_Peninsula))))	(((Eudyptes_warhami	((Megadyptes_antipodes_waitaha	Megadyptes_antipodes_richdalei)	Megadyptes_antipodes_antipodes))	((Eudyptes_chrysolophus_schlegeli	Eudyptes_chrysolophus_chrysolophus)	((Eudyptes_moseleyi	(Eudyptes_chrysocome	Eudyptes_filholi))	(Eudyptes_sclateri	(Eudyptes_robustus	Eudyptes_pachyrhynchus)))))	((Eudyptula_novaehollandiae	(Eudyptula_minor_minor	Eudyptula_minor_Banks_Peninsula))	((Spheniscus_humboldti	Spheniscus_mendiculus)	(Spheniscus_demersus	Spheniscus_magellanicus)))))	(Aptenodytes_forsteri	Aptenodytes_patagonicus));
((Aptenodytes_forsteri	Aptenodytes_patagonicus)	((((Eudyptula_novaehollandiae	(Eudyptula_minor_minor	Eudyptula_minor_Banks_Peninsula))	((Spheniscus_magellanicus	Spheniscus_demersus)	(Spheniscus_humboldti	Spheniscus_mendiculus)))	((((Eudyptes_sclateri	(Eudyptes_pachyrhynchus	Eudyptes_robustus))	((Eudyptes_filholi	Eudyptes_chrysocome)	Eudyptes_moseleyi))	(Eudyptes_chrysolophus_schlegeli	Eudyptes_chrysolophus_chrysolophus))	(Eudyptes_warhami	(Megadyptes_antipodes_richdalei	(Megadyptes_antipodes_waitaha	Megadyptes_antipodes_antipodes)))))	(((Pygoscelis_papua_Kerguelen	((Pygoscelis_papu_West_Antarctic_Peninsula	Pygoscelis_papua_Falklands_Malvinas)	Pygoscelis_papua_South_Georgia))	Pygoscelis_antarcticus)	Pygoscelis_adeliae)));
(((((((Eudyptes_chrysolophus_schlegeli	Eudyptes_chrysolophus_chrysolophus)	((Eudyptes_moseleyi	(Eudyptes_filholi	Eudyptes_chrysocome))	(Eudyptes_sclateri	(Eudyptes_pachyrhynchus	Eudyptes_robustus))))	Eudyptes_warhami)	((Megadyptes_antipodes_antipodes	Megadyptes_antipodes_richdalei)	Megadyptes_antipodes_waitaha))	(((Spheniscus_magellanicus	Spheniscus_demersus)	(Spheniscus_mendiculus	Spheniscus_humboldti))	(Eudyptula_novaehollandiae	(Eudyptula_minor_minor	Eudyptula_minor_Banks_Peninsula))))	(Pygoscelis_adeliae	(Pygoscelis_antarcticus	(Pygoscelis_papua_Kerguelen	((Pygoscelis_papu_West_Antarctic_Peninsula	Pygoscelis_papua_South_Georgia)	Pygoscelis_papua_Falklands_Malvinas)))))	(Aptenodytes_forsteri	Aptenodytes_patagonicus));
(((Pygoscelis_adeliae	(Pygoscelis_antarcticus	(Pygoscelis_papua_Kerguelen	((Pygoscelis_papu_West_Antarctic_Peninsula	Pygoscelis_papua_South_Georgia)	Pygoscelis_papua_Falklands_Malvinas))))	(((Megadyptes_antipodes_antipodes	(Megadyptes_antipodes_richdalei	Megadyptes_antipodes_waitaha))	((Eudyptes_chrysolophus_chrysolophus	Eudyptes_chrysolophus_schlegeli)	(((Eudyptes_moseleyi	(Eudyptes_chrysocome	Eudyptes_filholi))	(Eudyptes_sclateri	(Eudyptes_robustus	Eudyptes_pachyrhynchus)))	Eudyptes_warhami)))	((Eudyptula_novaehollandiae	(Eudyptula_minor_minor	Eudyptula_minor_Banks_Peninsula))	((Spheniscus_mendiculus	Spheniscus_humboldti)	(Spheniscus_demersus	Spheniscus_magellanicus)))))	(Aptenodytes_forsteri	Aptenodytes_patagonicus));
((Aptenodytes_forsteri	Aptenodytes_patagonicus)	(((((Eudyptes_chrysolophus_chrysolophus	Eudyptes_chrysolophus_schlegeli)	(((Eudyptes_warhami	(Eudyptes_pachyrhynchus	Eudyptes_robustus))	Eudyptes_sclateri)	(Eudyptes_moseleyi	(Eudyptes_chrysocome	Eudyptes_filholi))))	((Megadyptes_antipodes_waitaha	Megadyptes_antipodes_antipodes)	Megadyptes_antipodes_richdalei))	(((Eudyptula_minor_minor	Eudyptula_minor_Banks_Peninsula)	Eudyptula_novaehollandiae)	((Spheniscus_mendiculus	Spheniscus_humboldti)	(Spheniscus_demersus	Spheniscus_magellanicus))))	(((Pygoscelis_papua_Kerguelen	(Pygoscelis_papua_Falklands_Malvinas	(Pygoscelis_papua_South_Georgia	Pygoscelis_papu_West_Antarctic_Peninsula)))	Pygoscelis_antarcticus)	Pygoscelis_adeliae)));
((((((Pygoscelis_papua_South_Georgia	(Pygoscelis_papu_West_Antarctic_Peninsula	Pygoscelis_papua_Falklands_Malvinas))	Pygoscelis_papua_Kerguelen)	Pygoscelis_antarcticus)	Pygoscelis_adeliae)	(((Eudyptes_warhami	(Megadyptes_antipodes_richdalei	(Megadyptes_antipodes_waitaha	Megadyptes_antipodes_antipodes)))	((Eudyptes_chrysolophus_schlegeli	Eudyptes_chrysolophus_chrysolophus)	((Eudyptes_moseleyi	(Eudyptes_chrysocome	Eudyptes_filholi))	((Eudyptes_pachyrhynchus	Eudyptes_robustus)	Eudyptes_sclateri))))	(((Spheniscus_humboldti	Spheniscus_mendiculus)	(Spheniscus_magellanicus	Spheniscus_demersus))	((Eudyptula_minor_Banks_Peninsula	Eudyptula_minor_minor)	Eudyptula_novaehollandiae))))	(Aptenodytes_forsteri	Aptenodytes_patagonicus));
((((Pygoscelis_antarcticus	((Pygoscelis_papu_West_Antarctic_Peninsula	(Pygoscelis_papua_South_Georgia	Pygoscelis_papua_Falklands_Malvinas))	Pygoscelis_papua_Kerguelen))	Pygoscelis_adeliae)	(((((Eudyptes_chrysolophus_schlegeli	Eudyptes_chrysolophus_chrysolophus)	(Eudyptes_moseleyi	(Eudyptes_chrysocome	Eudyptes_filholi)))	(Eudyptes_warhami	(Eudyptes_sclateri	(Eudyptes_pachyrhynchus	Eudyptes_robustus))))	(Megadyptes_antipodes_antipodes	(Megadyptes_antipodes_richdalei	Megadyptes_antipodes_waitaha)))	(((Spheniscus_humboldti	Spheniscus_mendiculus)	(Spheniscus_magellanicus	Spheniscus_demersus))	(Eudyptula_novaehollandiae	(Eudyptula_minor_Banks_Peninsula	Eudyptula_minor_minor)))))	(Aptenodytes_forsteri	Aptenodytes_patagonicus));
(((Pygoscelis_adeliae	(Pygoscelis_antarcticus	((Pygoscelis_papua_South_Georgia	(Pygoscelis_papu_West_Antarctic_Peninsula	Pygoscelis_papua_Kerguelen))	Pygoscelis_papua_Falklands_Malvinas)))	((((((Eudyptes_pachyrhynchus	Eudyptes_robustus)	(Eudyptes_warhami	Eudyptes_sclateri))	((Eudyptes_chrysocome	Eudyptes_filholi)	Eudyptes_moseleyi))	(Eudyptes_chrysolophus_schlegeli	Eudyptes_chrysolophus_chrysolophus))	((Megadyptes_antipodes_waitaha	Megadyptes_antipodes_antipodes)	Megadyptes_antipodes_richdalei))	(((Spheniscus_magellanicus	Spheniscus_demersus)	(Spheniscus_mendiculus	Spheniscus_humboldti))	(Eudyptula_minor_Banks_Peninsula	(Eudyptula_minor_minor	Eudyptula_novaehollandiae)))))	(Aptenodytes_forsteri	Aptenodytes_patagonicus));
((Aptenodytes_forsteri	Aptenodytes_patagonicus)	((Pygoscelis_adeliae	(Pygoscelis_antarcticus	(Pygoscelis_papua_Kerguelen	(Pygoscelis_papua_Falklands_Malvinas	(Pygoscelis_papu_West_Antarctic_Peninsula	Pygoscelis_papua_South_Georgia)))))	((((Megadyptes_antipodes_waitaha	Megadyptes_antipodes_antipodes)	Megadyptes_antipodes_richdalei)	(((Eudyptes_moseleyi	(Eudyptes_chrysocome	Eudyptes_filholi))	((Eudyptes_robustus	Eudyptes_pachyrhynchus)	(Eudyptes_warhami	Eudyptes_sclateri)))	(Eudyptes_chrysolophus_schlegeli	Eudyptes_chrysolophus_chrysolophus)))	(((Spheniscus_humboldti	Spheniscus_mendiculus)	(Spheniscus_demersus	Spheniscus_magellanicus))	(Eudyptula_minor_Banks_Peninsula	(Eudyptula_novaehollandiae	Eudyptula_minor_minor))))));
((Aptenodytes_forsteri	Aptenodytes_patagonicus)	(((Pygoscelis_antarcticus	((Pygoscelis_papua_Falklands_Malvinas	(Pygoscelis_papua_South_Georgia	Pygoscelis_papu_West_Antarctic_Peninsula))	Pygoscelis_papua_Kerguelen))	Pygoscelis_adeliae)	((((Spheniscus_humboldti	Spheniscus_mendiculus)	(Spheniscus_magellanicus	Spheniscus_demersus))	(Eudyptula_novaehollandiae	(Eudyptula_minor_minor	Eudyptula_minor_Banks_Peninsula)))	((Megadyptes_antipodes_richdalei	(Megadyptes_antipodes_waitaha	Megadyptes_antipodes_antipodes))	((Eudyptes_chrysolophus_schlegeli	Eudyptes_chrysolophus_chrysolophus)	((Eudyptes_warhami	((Eudyptes_pachyrhynchus	Eudyptes_robustus)	Eudyptes_sclateri))	((Eudyptes_filholi	Eudyptes_chrysocome)	Eudyptes_moseleyi)))))));
((Aptenodytes_forsteri	Aptenodytes_patagonicus)	((((((Eudyptes_warhami	(Eudyptes_sclateri	(Eudyptes_robustus	Eudyptes_pachyrhynchus)))	((Eudyptes_filholi	Eudyptes_chrysocome)	Eudyptes_moseleyi))	(Eudyptes_chrysolophus_schlegeli	Eudyptes_chrysolophus_chrysolophus))	((Megadyptes_antipodes_waitaha	Megadyptes_antipodes_antipodes)	Megadyptes_antipodes_richdalei))	(((Spheniscus_mendiculus	Spheniscus_humboldti)	(Spheniscus_demersus	Spheniscus_magellanicus))	((Eudyptula_minor_minor	Eudyptula_novaehollandiae)	Eudyptula_minor_Banks_Peninsula)))	(Pygoscelis_adeliae	(Pygoscelis_antarcticus	(Pygoscelis_papua_Kerguelen	((Pygoscelis_papu_West_Antarctic_Peninsula	Pygoscelis_papua_South_Georgia)	Pygoscelis_papua_Falklands_Malvinas))))));
((((((Eudyptula_minor_minor	Eudyptula_novaehollandiae)	Eudyptula_minor_Banks_Peninsula)	((Spheniscus_mendiculus	Spheniscus_humboldti)	(Spheniscus_magellanicus	Spheniscus_demersus)))	((Megadyptes_antipodes_waitaha	(Megadyptes_antipodes_antipodes	Megadyptes_antipodes_richdalei))	((((Eudyptes_filholi	Eudyptes_chrysocome)	Eudyptes_moseleyi)	(Eudyptes_warhami	(Eudyptes_sclateri	(Eudyptes_pachyrhynchus	Eudyptes_robustus))))	(Eudyptes_chrysolophus_chrysolophus	Eudyptes_chrysolophus_schlegeli))))	(Pygoscelis_adeliae	(Pygoscelis_antarcticus	(Pygoscelis_papua_South_Georgia	(Pygoscelis_papua_Kerguelen	(Pygoscelis_papu_West_Antarctic_Peninsula	Pygoscelis_papua_Falklands_Malvinas))))))	(Aptenodytes_forsteri	Aptenodytes_patagonicus));
(((Pygoscelis_adeliae	((Pygoscelis_papua_Kerguelen	(Pygoscelis_papua_South_Georgia	(Pygoscelis_papua_Falklands_Malvinas	Pygoscelis_papu_West_Antarctic_Peninsula)))	Pygoscelis_antarcticus))	(((((Eudyptes_moseleyi	(Eudyptes_chrysocome	Eudyptes_filholi))	((Eudyptes_pachyrhynchus	Eudyptes_robustus)	(Eudyptes_warhami	Eudyptes_sclateri)))	(Eudyptes_chrysolophus_schlegeli	Eudyptes_chrysolophus_chrysolophus))	(Megadyptes_antipodes_waitaha	(Megadyptes_antipodes_antipodes	Megadyptes_antipodes_richdalei)))	(((Spheniscus_demersus	Spheniscus_magellanicus)	(Spheniscus_mendiculus	Spheniscus_humboldti))	(Eudyptula_minor_Banks_Peninsula	(Eudyptula_minor_minor	Eudyptula_novaehollandiae)))))	(Aptenodytes_forsteri	Aptenodytes_patagonicus));
((((Pygoscelis_antarcticus	(Pygoscelis_papua_Kerguelen	(Pygoscelis_papua_Falklands_Malvinas	(Pygoscelis_papu_West_Antarctic_Peninsula	Pygoscelis_papua_South_Georgia))))	Pygoscelis_adeliae)	((((Eudyptula_minor_minor	Eudyptula_novaehollandiae)	Eudyptula_minor_Banks_Peninsula)	((Spheniscus_mendiculus	Spheniscus_humboldti)	(Spheniscus_magellanicus	Spheniscus_demersus)))	((Megadyptes_antipodes_antipodes	(Megadyptes_antipodes_richdalei	Megadyptes_antipodes_waitaha))	((((Eudyptes_filholi	Eudyptes_chrysocome)	Eudyptes_moseleyi)	((Eudyptes_pachyrhynchus	Eudyptes_robustus)	(Eudyptes_warhami	Eudyptes_sclateri)))	(Eudyptes_chrysolophus_schlegeli	Eudyptes_chrysolophus_chrysolophus)))))	(Aptenodytes_forsteri	Aptenodytes_patagonicus));
(((Pygoscelis_adeliae	(Pygoscelis_antarcticus	(Pygoscelis_papua_Kerguelen	(Pygoscelis_papua_South_Georgia	(Pygoscelis_papu_West_Antarctic_Peninsula	Pygoscelis_papua_Falklands_Malvinas)))))	((((Megadyptes_antipodes_waitaha	(Megadyptes_antipodes_antipodes	Megadyptes_antipodes_richdalei))	Eudyptes_warhami)	((Eudyptes_chrysolophus_schlegeli	Eudyptes_chrysolophus_chrysolophus)	((Eudyptes_sclateri	(Eudyptes_pachyrhynchus	Eudyptes_robustus))	(Eudyptes_moseleyi	(Eudyptes_filholi	Eudyptes_chrysocome)))))	(((Eudyptula_minor_minor	Eudyptula_minor_Banks_Peninsula)	Eudyptula_novaehollandiae)	((Spheniscus_magellanicus	Spheniscus_demersus)	(Spheniscus_humboldti	Spheniscus_mendiculus)))))	(Aptenodytes_forsteri	Aptenodytes_patagonicus));
((((Pygoscelis_antarcticus	(Pygoscelis_papua_Kerguelen	((Pygoscelis_papua_South_Georgia	Pygoscelis_papua_Falklands_Malvinas)	Pygoscelis_papu_West_Antarctic_Peninsula)))	Pygoscelis_adeliae)	(((Eudyptes_warhami	(Megadyptes_antipodes_antipodes	(Megadyptes_antipodes_waitaha	Megadyptes_antipodes_richdalei)))	((Eudyptes_sclateri	(Eudyptes_robustus	Eudyptes_pachyrhynchus))	((Eudyptes_chrysolophus_schlegeli	Eudyptes_chrysolophus_chrysolophus)	(Eudyptes_chrysocome	(Eudyptes_filholi	Eudyptes_moseleyi)))))	((Eudyptula_novaehollandiae	(Eudyptula_minor_Banks_Peninsula	Eudyptula_minor_minor))	((Spheniscus_humboldti	Spheniscus_mendiculus)	(Spheniscus_demersus	Spheniscus_magellanicus)))))	(Aptenodytes_patagonicus	Aptenodytes_forsteri));
((((((Eudyptes_chrysolophus_schlegeli	Eudyptes_chrysolophus_chrysolophus)	(((Eudyptes_pachyrhynchus	Eudyptes_robustus)	(Eudyptes_warhami	Eudyptes_sclateri))	(Eudyptes_moseleyi	(Eudyptes_chrysocome	Eudyptes_filholi))))	(Megadyptes_antipodes_richdalei	(Megadyptes_antipodes_antipodes	Megadyptes_antipodes_waitaha)))	(((Eudyptula_minor_minor	Eudyptula_minor_Banks_Peninsula)	Eudyptula_novaehollandiae)	((Spheniscus_humboldti	Spheniscus_mendiculus)	(Spheniscus_demersus	Spheniscus_magellanicus))))	((Pygoscelis_antarcticus	((Pygoscelis_papu_West_Antarctic_Peninsula	Pygoscelis_papua_South_Georgia)	(Pygoscelis_papua_Kerguelen	Pygoscelis_papua_Falklands_Malvinas)))	Pygoscelis_adeliae))	(Aptenodytes_forsteri	Aptenodytes_patagonicus));
(((((Megadyptes_antipodes_antipodes	(Megadyptes_antipodes_richdalei	Megadyptes_antipodes_waitaha))	((Eudyptes_chrysolophus_schlegeli	Eudyptes_chrysolophus_chrysolophus)	(((Eudyptes_warhami	Eudyptes_sclateri)	(Eudyptes_pachyrhynchus	Eudyptes_robustus))	((Eudyptes_chrysocome	Eudyptes_filholi)	Eudyptes_moseleyi))))	(((Spheniscus_magellanicus	Spheniscus_demersus)	(Spheniscus_humboldti	Spheniscus_mendiculus))	(Eudyptula_novaehollandiae	(Eudyptula_minor_minor	Eudyptula_minor_Banks_Peninsula))))	(Pygoscelis_adeliae	((Pygoscelis_papua_Kerguelen	(Pygoscelis_papua_Falklands_Malvinas	(Pygoscelis_papua_South_Georgia	Pygoscelis_papu_West_Antarctic_Peninsula)))	Pygoscelis_antarcticus)))	(Aptenodytes_forsteri	Aptenodytes_patagonicus));
(((Pygoscelis_adeliae	(Pygoscelis_antarcticus	(((Pygoscelis_papu_West_Antarctic_Peninsula	Pygoscelis_papua_Falklands_Malvinas)	Pygoscelis_papua_South_Georgia)	Pygoscelis_papua_Kerguelen)))	((((((Eudyptes_filholi	Eudyptes_chrysocome)	Eudyptes_moseleyi)	((Eudyptes_pachyrhynchus	Eudyptes_robustus)	Eudyptes_sclateri))	(Eudyptes_chrysolophus_schlegeli	Eudyptes_chrysolophus_chrysolophus))	(Eudyptes_warhami	((Megadyptes_antipodes_waitaha	Megadyptes_antipodes_antipodes)	Megadyptes_antipodes_richdalei)))	(((Spheniscus_magellanicus	Spheniscus_demersus)	(Spheniscus_humboldti	Spheniscus_mendiculus))	((Eudyptula_minor_minor	Eudyptula_minor_Banks_Peninsula)	Eudyptula_novaehollandiae))))	(Aptenodytes_forsteri	Aptenodytes_patagonicus));
((Aptenodytes_patagonicus	Aptenodytes_forsteri)	((Pygoscelis_adeliae	((((Pygoscelis_papua_South_Georgia	Pygoscelis_papu_West_Antarctic_Peninsula)	Pygoscelis_papua_Falklands_Malvinas)	Pygoscelis_papua_Kerguelen)	Pygoscelis_antarcticus))	((((Eudyptula_minor_minor	Eudyptula_minor_Banks_Peninsula)	Eudyptula_novaehollandiae)	((Spheniscus_demersus	Spheniscus_magellanicus)	(Spheniscus_humboldti	Spheniscus_mendiculus)))	(((Megadyptes_antipodes_antipodes	Megadyptes_antipodes_richdalei)	Megadyptes_antipodes_waitaha)	(((Eudyptes_warhami	(Eudyptes_sclateri	(Eudyptes_robustus	Eudyptes_pachyrhynchus)))	(Eudyptes_chrysocome	(Eudyptes_filholi	Eudyptes_moseleyi)))	(Eudyptes_chrysolophus_schlegeli	Eudyptes_chrysolophus_chrysolophus))))));
(((Pygoscelis_adeliae	(Pygoscelis_antarcticus	(Pygoscelis_papua_Kerguelen	(Pygoscelis_papua_Falklands_Malvinas	(Pygoscelis_papua_South_Georgia	Pygoscelis_papu_West_Antarctic_Peninsula)))))	((((Eudyptes_chrysolophus_chrysolophus	Eudyptes_chrysolophus_schlegeli)	(((Eudyptes_filholi	Eudyptes_chrysocome)	Eudyptes_moseleyi)	(Eudyptes_sclateri	(Eudyptes_robustus	Eudyptes_pachyrhynchus))))	(Eudyptes_warhami	(Megadyptes_antipodes_richdalei	(Megadyptes_antipodes_waitaha	Megadyptes_antipodes_antipodes))))	(((Spheniscus_humboldti	Spheniscus_mendiculus)	(Spheniscus_magellanicus	Spheniscus_demersus))	(Eudyptula_novaehollandiae	(Eudyptula_minor_Banks_Peninsula	Eudyptula_minor_minor)))))	(Aptenodytes_patagonicus	Aptenodytes_forsteri));
((((Pygoscelis_antarcticus	((Pygoscelis_papua_Kerguelen	(Pygoscelis_papua_South_Georgia	Pygoscelis_papu_West_Antarctic_Peninsula))	Pygoscelis_papua_Falklands_Malvinas))	Pygoscelis_adeliae)	((((((Eudyptes_pachyrhynchus	Eudyptes_robustus)	(Eudyptes_warhami	Eudyptes_sclateri))	(Eudyptes_moseleyi	(Eudyptes_filholi	Eudyptes_chrysocome)))	(Eudyptes_chrysolophus_schlegeli	Eudyptes_chrysolophus_chrysolophus))	((Megadyptes_antipodes_richdalei	Megadyptes_antipodes_antipodes)	Megadyptes_antipodes_waitaha))	((Eudyptula_novaehollandiae	(Eudyptula_minor_Banks_Peninsula	Eudyptula_minor_minor))	((Spheniscus_magellanicus	Spheniscus_demersus)	(Spheniscus_mendiculus	Spheniscus_humboldti)))))	(Aptenodytes_forsteri	Aptenodytes_patagonicus));
((Aptenodytes_forsteri	Aptenodytes_patagonicus)	((Pygoscelis_adeliae	((Pygoscelis_papua_Kerguelen	(Pygoscelis_papua_Falklands_Malvinas	(Pygoscelis_papu_West_Antarctic_Peninsula	Pygoscelis_papua_South_Georgia)))	Pygoscelis_antarcticus))	(((Eudyptula_novaehollandiae	(Eudyptula_minor_Banks_Peninsula	Eudyptula_minor_minor))	((Spheniscus_demersus	Spheniscus_magellanicus)	(Spheniscus_humboldti	Spheniscus_mendiculus)))	((Megadyptes_antipodes_richdalei	(Megadyptes_antipodes_waitaha	Megadyptes_antipodes_antipodes))	((Eudyptes_chrysolophus_chrysolophus	Eudyptes_chrysolophus_schlegeli)	((Eudyptes_moseleyi	(Eudyptes_chrysocome	Eudyptes_filholi))	(Eudyptes_warhami	(Eudyptes_sclateri	(Eudyptes_pachyrhynchus	Eudyptes_robustus)))))))));
(((((Eudyptes_warhami	(((Eudyptes_moseleyi	(Eudyptes_chrysocome	Eudyptes_filholi))	(Eudyptes_sclateri	(Eudyptes_pachyrhynchus	Eudyptes_robustus)))	(Eudyptes_chrysolophus_schlegeli	Eudyptes_chrysolophus_chrysolophus)))	((Megadyptes_antipodes_antipodes	Megadyptes_antipodes_waitaha)	Megadyptes_antipodes_richdalei))	((Eudyptula_novaehollandiae	(Eudyptula_minor_minor	Eudyptula_minor_Banks_Peninsula))	((Spheniscus_magellanicus	Spheniscus_demersus)	(Spheniscus_humboldti	Spheniscus_mendiculus))))	(Pygoscelis_adeliae	(Pygoscelis_antarcticus	(Pygoscelis_papua_South_Georgia	(Pygoscelis_papua_Falklands_Malvinas	(Pygoscelis_papua_Kerguelen	Pygoscelis_papu_West_Antarctic_Peninsula))))))	(Aptenodytes_patagonicus	Aptenodytes_forsteri));
((((((Eudyptula_minor_minor	Eudyptula_minor_Banks_Peninsula)	Eudyptula_novaehollandiae)	((Spheniscus_magellanicus	Spheniscus_demersus)	(Spheniscus_mendiculus	Spheniscus_humboldti)))	((Megadyptes_antipodes_antipodes	(Megadyptes_antipodes_richdalei	Megadyptes_antipodes_waitaha))	((Eudyptes_chrysolophus_schlegeli	Eudyptes_chrysolophus_chrysolophus)	((Eudyptes_sclateri	(Eudyptes_warhami	(Eudyptes_pachyrhynchus	Eudyptes_robustus)))	(Eudyptes_moseleyi	(Eudyptes_chrysocome	Eudyptes_filholi))))))	(Pygoscelis_adeliae	(((Pygoscelis_papu_West_Antarctic_Peninsula	Pygoscelis_papua_South_Georgia)	(Pygoscelis_papua_Falklands_Malvinas	Pygoscelis_papua_Kerguelen))	Pygoscelis_antarcticus)))	(Aptenodytes_patagonicus	Aptenodytes_forsteri));
((Aptenodytes_forsteri	Aptenodytes_patagonicus)	((Pygoscelis_adeliae	((Pygoscelis_papua_Kerguelen	(Pygoscelis_papua_South_Georgia	(Pygoscelis_papua_Falklands_Malvinas	Pygoscelis_papu_West_Antarctic_Peninsula)))	Pygoscelis_antarcticus))	((((Spheniscus_demersus	Spheniscus_magellanicus)	(Spheniscus_humboldti	Spheniscus_mendiculus))	((Eudyptula_minor_minor	Eudyptula_minor_Banks_Peninsula)	Eudyptula_novaehollandiae))	((Eudyptes_warhami	(Megadyptes_antipodes_antipodes	(Megadyptes_antipodes_waitaha	Megadyptes_antipodes_richdalei)))	((Eudyptes_chrysolophus_schlegeli	Eudyptes_chrysolophus_chrysolophus)	((Eudyptes_sclateri	(Eudyptes_pachyrhynchus	Eudyptes_robustus))	(Eudyptes_chrysocome	(Eudyptes_moseleyi	Eudyptes_filholi))))))));
(((((Eudyptula_novaehollandiae	(Eudyptula_minor_minor	Eudyptula_minor_Banks_Peninsula))	((Spheniscus_demersus	Spheniscus_magellanicus)	(Spheniscus_humboldti	Spheniscus_mendiculus)))	(((Megadyptes_antipodes_waitaha	Megadyptes_antipodes_antipodes)	Megadyptes_antipodes_richdalei)	((Eudyptes_chrysolophus_chrysolophus	Eudyptes_chrysolophus_schlegeli)	((Eudyptes_warhami	(Eudyptes_sclateri	(Eudyptes_pachyrhynchus	Eudyptes_robustus)))	(Eudyptes_moseleyi	(Eudyptes_chrysocome	Eudyptes_filholi))))))	(Pygoscelis_adeliae	(Pygoscelis_antarcticus	(Pygoscelis_papua_Kerguelen	((Pygoscelis_papu_West_Antarctic_Peninsula	Pygoscelis_papua_South_Georgia)	Pygoscelis_papua_Falklands_Malvinas)))))	(Aptenodytes_patagonicus	Aptenodytes_forsteri));
((((((Megadyptes_antipodes_waitaha	Megadyptes_antipodes_antipodes)	Megadyptes_antipodes_richdalei)	((Eudyptes_chrysolophus_chrysolophus	Eudyptes_chrysolophus_schlegeli)	(((Eudyptes_pachyrhynchus	Eudyptes_robustus)	(Eudyptes_warhami	Eudyptes_sclateri))	(Eudyptes_moseleyi	(Eudyptes_chrysocome	Eudyptes_filholi)))))	(((Spheniscus_mendiculus	Spheniscus_humboldti)	(Spheniscus_magellanicus	Spheniscus_demersus))	(Eudyptula_novaehollandiae	(Eudyptula_minor_minor	Eudyptula_minor_Banks_Peninsula))))	(Pygoscelis_adeliae	((Pygoscelis_papua_Kerguelen	(Pygoscelis_papua_Falklands_Malvinas	(Pygoscelis_papu_West_Antarctic_Peninsula	Pygoscelis_papua_South_Georgia)))	Pygoscelis_antarcticus)))	(Aptenodytes_forsteri	Aptenodytes_patagonicus));
((Aptenodytes_forsteri	Aptenodytes_patagonicus)	((((((Eudyptes_warhami	((Eudyptes_pachyrhynchus	Eudyptes_robustus)	Eudyptes_sclateri))	(Eudyptes_moseleyi	(Eudyptes_chrysocome	Eudyptes_filholi)))	(Eudyptes_chrysolophus_schlegeli	Eudyptes_chrysolophus_chrysolophus))	((Megadyptes_antipodes_waitaha	Megadyptes_antipodes_antipodes)	Megadyptes_antipodes_richdalei))	(((Eudyptula_minor_Banks_Peninsula	Eudyptula_minor_minor)	Eudyptula_novaehollandiae)	((Spheniscus_demersus	Spheniscus_magellanicus)	(Spheniscus_humboldti	Spheniscus_mendiculus))))	(Pygoscelis_adeliae	(Pygoscelis_antarcticus	((Pygoscelis_papua_Falklands_Malvinas	(Pygoscelis_papu_West_Antarctic_Peninsula	Pygoscelis_papua_South_Georgia))	Pygoscelis_papua_Kerguelen)))));
((Aptenodytes_forsteri	Aptenodytes_patagonicus)	((Pygoscelis_adeliae	(Pygoscelis_antarcticus	(Pygoscelis_papua_Kerguelen	(Pygoscelis_papua_South_Georgia	(Pygoscelis_papu_West_Antarctic_Peninsula	Pygoscelis_papua_Falklands_Malvinas)))))	(((Eudyptula_novaehollandiae	(Eudyptula_minor_Banks_Peninsula	Eudyptula_minor_minor))	((Spheniscus_humboldti	Spheniscus_mendiculus)	(Spheniscus_demersus	Spheniscus_magellanicus)))	(((Megadyptes_antipodes_waitaha	Megadyptes_antipodes_antipodes)	Megadyptes_antipodes_richdalei)	((Eudyptes_chrysolophus_schlegeli	Eudyptes_chrysolophus_chrysolophus)	((Eudyptes_warhami	((Eudyptes_pachyrhynchus	Eudyptes_robustus)	Eudyptes_sclateri))	(Eudyptes_moseleyi	(Eudyptes_chrysocome	Eudyptes_filholi))))))));
(((((Megadyptes_antipodes_richdalei	(Megadyptes_antipodes_waitaha	Megadyptes_antipodes_antipodes))	((Eudyptes_chrysolophus_chrysolophus	Eudyptes_chrysolophus_schlegeli)	(((Eudyptes_filholi	Eudyptes_chrysocome)	Eudyptes_moseleyi)	((Eudyptes_warhami	Eudyptes_sclateri)	(Eudyptes_pachyrhynchus	Eudyptes_robustus)))))	((Eudyptula_novaehollandiae	(Eudyptula_minor_minor	Eudyptula_minor_Banks_Peninsula))	((Spheniscus_humboldti	Spheniscus_mendiculus)	(Spheniscus_magellanicus	Spheniscus_demersus))))	(Pygoscelis_adeliae	((Pygoscelis_papua_Kerguelen	(Pygoscelis_papu_West_Antarctic_Peninsula	(Pygoscelis_papua_Falklands_Malvinas	Pygoscelis_papua_South_Georgia)))	Pygoscelis_antarcticus)))	(Aptenodytes_forsteri	Aptenodytes_patagonicus));
((Aptenodytes_forsteri	Aptenodytes_patagonicus)	((Pygoscelis_adeliae	((Pygoscelis_papua_Kerguelen	(Pygoscelis_papu_West_Antarctic_Peninsula	(Pygoscelis_papua_South_Georgia	Pygoscelis_papua_Falklands_Malvinas)))	Pygoscelis_antarcticus))	((((Spheniscus_magellanicus	Spheniscus_demersus)	(Spheniscus_mendiculus	Spheniscus_humboldti))	((Eudyptula_minor_Banks_Peninsula	Eudyptula_minor_minor)	Eudyptula_novaehollandiae))	((Megadyptes_antipodes_richdalei	(Megadyptes_antipodes_waitaha	Megadyptes_antipodes_antipodes))	((Eudyptes_chrysolophus_chrysolophus	Eudyptes_chrysolophus_schlegeli)	((Eudyptes_moseleyi	(Eudyptes_filholi	Eudyptes_chrysocome))	((Eudyptes_sclateri	(Eudyptes_pachyrhynchus	Eudyptes_robustus))	Eudyptes_warhami)))))));
((Aptenodytes_forsteri	Aptenodytes_patagonicus)	(((((Spheniscus_mendiculus	Spheniscus_humboldti)	(Spheniscus_magellanicus	Spheniscus_demersus))	((Eudyptula_minor_minor	Eudyptula_minor_Banks_Peninsula)	Eudyptula_novaehollandiae))	(((Eudyptes_chrysolophus_schlegeli	Eudyptes_chrysolophus_chrysolophus)	(((Eudyptes_chrysocome	Eudyptes_filholi)	Eudyptes_moseleyi)	(((Eudyptes_pachyrhynchus	Eudyptes_robustus)	Eudyptes_sclateri)	Eudyptes_warhami)))	((Megadyptes_antipodes_waitaha	Megadyptes_antipodes_antipodes)	Megadyptes_antipodes_richdalei)))	(Pygoscelis_adeliae	(Pygoscelis_antarcticus	(Pygoscelis_papua_Kerguelen	((Pygoscelis_papua_South_Georgia	Pygoscelis_papu_West_Antarctic_Peninsula)	Pygoscelis_papua_Falklands_Malvinas))))));
((((((Eudyptes_warhami	Eudyptes_sclateri)	((Eudyptes_chrysolophus_chrysolophus	Eudyptes_chrysolophus_schlegeli)	((Eudyptes_pachyrhynchus	Eudyptes_robustus)	((Eudyptes_filholi	Eudyptes_chrysocome)	Eudyptes_moseleyi))))	((Megadyptes_antipodes_waitaha	Megadyptes_antipodes_antipodes)	Megadyptes_antipodes_richdalei))	(((Spheniscus_mendiculus	Spheniscus_humboldti)	(Spheniscus_magellanicus	Spheniscus_demersus))	(Eudyptula_novaehollandiae	(Eudyptula_minor_minor	Eudyptula_minor_Banks_Peninsula))))	((Pygoscelis_antarcticus	((Pygoscelis_papua_South_Georgia	Pygoscelis_papu_West_Antarctic_Peninsula)	(Pygoscelis_papua_Kerguelen	Pygoscelis_papua_Falklands_Malvinas)))	Pygoscelis_adeliae))	(Aptenodytes_forsteri	Aptenodytes_patagonicus));
((Aptenodytes_forsteri	Aptenodytes_patagonicus)	((((Pygoscelis_papua_Kerguelen	(Pygoscelis_papu_West_Antarctic_Peninsula	(Pygoscelis_papua_South_Georgia	Pygoscelis_papua_Falklands_Malvinas)))	Pygoscelis_antarcticus)	Pygoscelis_adeliae)	(((Megadyptes_antipodes_antipodes	(Megadyptes_antipodes_richdalei	Megadyptes_antipodes_waitaha))	((((Eudyptes_pachyrhynchus	Eudyptes_robustus)	(Eudyptes_warhami	Eudyptes_sclateri))	((Eudyptes_filholi	Eudyptes_chrysocome)	Eudyptes_moseleyi))	(Eudyptes_chrysolophus_schlegeli	Eudyptes_chrysolophus_chrysolophus)))	(((Spheniscus_humboldti	Spheniscus_mendiculus)	(Spheniscus_demersus	Spheniscus_magellanicus))	(Eudyptula_novaehollandiae	(Eudyptula_minor_minor	Eudyptula_minor_Banks_Peninsula))))));
(((Pygoscelis_adeliae	(Pygoscelis_antarcticus	(Pygoscelis_papua_Falklands_Malvinas	((Pygoscelis_papua_South_Georgia	Pygoscelis_papu_West_Antarctic_Peninsula)	Pygoscelis_papua_Kerguelen))))	((((Eudyptula_minor_minor	Eudyptula_novaehollandiae)	Eudyptula_minor_Banks_Peninsula)	((Spheniscus_mendiculus	Spheniscus_humboldti)	(Spheniscus_magellanicus	Spheniscus_demersus)))	((Megadyptes_antipodes_richdalei	(Megadyptes_antipodes_waitaha	Megadyptes_antipodes_antipodes))	(((Eudyptes_sclateri	(Eudyptes_warhami	(Eudyptes_pachyrhynchus	Eudyptes_robustus)))	(Eudyptes_moseleyi	(Eudyptes_chrysocome	Eudyptes_filholi)))	(Eudyptes_chrysolophus_schlegeli	Eudyptes_chrysolophus_chrysolophus)))))	(Aptenodytes_patagonicus	Aptenodytes_forsteri));
((Aptenodytes_forsteri	Aptenodytes_patagonicus)	((Pygoscelis_adeliae	(Pygoscelis_antarcticus	((Pygoscelis_papua_Falklands_Malvinas	(Pygoscelis_papua_South_Georgia	Pygoscelis_papu_West_Antarctic_Peninsula))	Pygoscelis_papua_Kerguelen)))	(((Eudyptula_minor_Banks_Peninsula	(Eudyptula_novaehollandiae	Eudyptula_minor_minor))	((Spheniscus_humboldti	Spheniscus_mendiculus)	(Spheniscus_magellanicus	Spheniscus_demersus)))	((Megadyptes_antipodes_antipodes	(Megadyptes_antipodes_richdalei	Megadyptes_antipodes_waitaha))	((((Eudyptes_chrysocome	Eudyptes_filholi)	Eudyptes_moseleyi)	(((Eudyptes_pachyrhynchus	Eudyptes_robustus)	Eudyptes_sclateri)	Eudyptes_warhami))	(Eudyptes_chrysolophus_schlegeli	Eudyptes_chrysolophus_chrysolophus))))));
((Aptenodytes_forsteri	Aptenodytes_patagonicus)	((((Pygoscelis_papua_Kerguelen	((Pygoscelis_papua_South_Georgia	Pygoscelis_papu_West_Antarctic_Peninsula)	Pygoscelis_papua_Falklands_Malvinas))	Pygoscelis_antarcticus)	Pygoscelis_adeliae)	(((((Eudyptes_chrysocome	(Eudyptes_filholi	Eudyptes_moseleyi))	((Eudyptes_pachyrhynchus	Eudyptes_robustus)	(Eudyptes_warhami	Eudyptes_sclateri)))	(Eudyptes_chrysolophus_schlegeli	Eudyptes_chrysolophus_chrysolophus))	(Megadyptes_antipodes_richdalei	(Megadyptes_antipodes_antipodes	Megadyptes_antipodes_waitaha)))	(((Spheniscus_humboldti	Spheniscus_mendiculus)	(Spheniscus_magellanicus	Spheniscus_demersus))	(Eudyptula_minor_Banks_Peninsula	(Eudyptula_minor_minor	Eudyptula_novaehollandiae))))));
((((((Spheniscus_mendiculus	Spheniscus_humboldti)	(Spheniscus_magellanicus	Spheniscus_demersus))	(Eudyptula_minor_Banks_Peninsula	(Eudyptula_novaehollandiae	Eudyptula_minor_minor)))	((((Eudyptes_sclateri	(Eudyptes_pachyrhynchus	Eudyptes_robustus))	(Eudyptes_moseleyi	(Eudyptes_chrysocome	Eudyptes_filholi)))	(Eudyptes_chrysolophus_schlegeli	Eudyptes_chrysolophus_chrysolophus))	(Eudyptes_warhami	((Megadyptes_antipodes_waitaha	Megadyptes_antipodes_antipodes)	Megadyptes_antipodes_richdalei))))	((Pygoscelis_antarcticus	(Pygoscelis_papua_Kerguelen	((Pygoscelis_papua_South_Georgia	Pygoscelis_papu_West_Antarctic_Peninsula)	Pygoscelis_papua_Falklands_Malvinas)))	Pygoscelis_adeliae))	(Aptenodytes_forsteri	Aptenodytes_patagonicus));
((((((Eudyptes_chrysolophus_schlegeli	Eudyptes_chrysolophus_chrysolophus)	((Eudyptes_sclateri	(Eudyptes_pachyrhynchus	Eudyptes_robustus))	(Eudyptes_moseleyi	(Eudyptes_chrysocome	Eudyptes_filholi))))	(((Megadyptes_antipodes_waitaha	Megadyptes_antipodes_antipodes)	Megadyptes_antipodes_richdalei)	Eudyptes_warhami))	(((Spheniscus_humboldti	Spheniscus_mendiculus)	(Spheniscus_magellanicus	Spheniscus_demersus))	(Eudyptula_minor_Banks_Peninsula	(Eudyptula_minor_minor	Eudyptula_novaehollandiae))))	(Pygoscelis_adeliae	(Pygoscelis_antarcticus	(Pygoscelis_papua_Kerguelen	((Pygoscelis_papua_South_Georgia	Pygoscelis_papu_West_Antarctic_Peninsula)	Pygoscelis_papua_Falklands_Malvinas)))))	(Aptenodytes_forsteri	Aptenodytes_patagonicus));
((Aptenodytes_forsteri	Aptenodytes_patagonicus)	(((Pygoscelis_antarcticus	(Pygoscelis_papua_Kerguelen	(Pygoscelis_papua_Falklands_Malvinas	(Pygoscelis_papua_South_Georgia	Pygoscelis_papu_West_Antarctic_Peninsula))))	Pygoscelis_adeliae)	(((Megadyptes_antipodes_antipodes	(Megadyptes_antipodes_waitaha	Megadyptes_antipodes_richdalei))	((Eudyptes_chrysolophus_schlegeli	Eudyptes_chrysolophus_chrysolophus)	((((Eudyptes_pachyrhynchus	Eudyptes_robustus)	Eudyptes_sclateri)	Eudyptes_warhami)	(Eudyptes_moseleyi	(Eudyptes_chrysocome	Eudyptes_filholi)))))	(((Eudyptula_minor_minor	Eudyptula_minor_Banks_Peninsula)	Eudyptula_novaehollandiae)	((Spheniscus_demersus	Spheniscus_magellanicus)	(Spheniscus_humboldti	Spheniscus_mendiculus))))));
((Aptenodytes_forsteri	Aptenodytes_patagonicus)	(((Pygoscelis_antarcticus	(Pygoscelis_papua_Kerguelen	((Pygoscelis_papua_South_Georgia	Pygoscelis_papu_West_Antarctic_Peninsula)	Pygoscelis_papua_Falklands_Malvinas)))	Pygoscelis_adeliae)	((((Spheniscus_demersus	Spheniscus_magellanicus)	(Spheniscus_humboldti	Spheniscus_mendiculus))	(Eudyptula_novaehollandiae	(Eudyptula_minor_Banks_Peninsula	Eudyptula_minor_minor)))	(((Eudyptes_chrysolophus_schlegeli	Eudyptes_chrysolophus_chrysolophus)	((Eudyptes_moseleyi	(Eudyptes_chrysocome	Eudyptes_filholi))	((Eudyptes_sclateri	(Eudyptes_pachyrhynchus	Eudyptes_robustus))	Eudyptes_warhami)))	(Megadyptes_antipodes_antipodes	(Megadyptes_antipodes_waitaha	Megadyptes_antipodes_richdalei))))));
(((((Megadyptes_antipodes_antipodes	(Megadyptes_antipodes_richdalei	Megadyptes_antipodes_waitaha))	((Eudyptes_chrysolophus_schlegeli	Eudyptes_chrysolophus_chrysolophus)	((Eudyptes_moseleyi	(Eudyptes_filholi	Eudyptes_chrysocome))	((Eudyptes_pachyrhynchus	Eudyptes_robustus)	(Eudyptes_warhami	Eudyptes_sclateri)))))	((Eudyptula_novaehollandiae	(Eudyptula_minor_Banks_Peninsula	Eudyptula_minor_minor))	((Spheniscus_demersus	Spheniscus_magellanicus)	(Spheniscus_humboldti	Spheniscus_mendiculus))))	(Pygoscelis_adeliae	((Pygoscelis_papua_Kerguelen	((Pygoscelis_papua_South_Georgia	Pygoscelis_papu_West_Antarctic_Peninsula)	Pygoscelis_papua_Falklands_Malvinas))	Pygoscelis_antarcticus)))	(Aptenodytes_forsteri	Aptenodytes_patagonicus));
((Aptenodytes_forsteri	Aptenodytes_patagonicus)	((((Pygoscelis_papua_Kerguelen	(Pygoscelis_papua_South_Georgia	(Pygoscelis_papua_Falklands_Malvinas	Pygoscelis_papu_West_Antarctic_Peninsula)))	Pygoscelis_antarcticus)	Pygoscelis_adeliae)	(((Eudyptula_novaehollandiae	(Eudyptula_minor_minor	Eudyptula_minor_Banks_Peninsula))	((Spheniscus_mendiculus	Spheniscus_humboldti)	(Spheniscus_demersus	Spheniscus_magellanicus)))	((Eudyptes_warhami	(Megadyptes_antipodes_richdalei	(Megadyptes_antipodes_antipodes	Megadyptes_antipodes_waitaha)))	((Eudyptes_chrysolophus_schlegeli	Eudyptes_chrysolophus_chrysolophus)	(((Eudyptes_robustus	Eudyptes_pachyrhynchus)	Eudyptes_sclateri)	(Eudyptes_moseleyi	(Eudyptes_chrysocome	Eudyptes_filholi))))))));
((Aptenodytes_forsteri	Aptenodytes_patagonicus)	((((Eudyptes_warhami	((Megadyptes_antipodes_waitaha	Megadyptes_antipodes_antipodes)	Megadyptes_antipodes_richdalei))	(((Eudyptes_pachyrhynchus	Eudyptes_robustus)	(Eudyptes_sclateri	(Eudyptes_moseleyi	(Eudyptes_chrysocome	Eudyptes_filholi))))	(Eudyptes_chrysolophus_schlegeli	Eudyptes_chrysolophus_chrysolophus)))	((Eudyptula_novaehollandiae	(Eudyptula_minor_minor	Eudyptula_minor_Banks_Peninsula))	((Spheniscus_demersus	Spheniscus_magellanicus)	(Spheniscus_mendiculus	Spheniscus_humboldti))))	(Pygoscelis_adeliae	(Pygoscelis_antarcticus	(Pygoscelis_papua_Kerguelen	(Pygoscelis_papu_West_Antarctic_Peninsula	(Pygoscelis_papua_South_Georgia	Pygoscelis_papua_Falklands_Malvinas)))))));
((((((Megadyptes_antipodes_waitaha	Megadyptes_antipodes_antipodes)	Megadyptes_antipodes_richdalei)	((Eudyptes_chrysolophus_chrysolophus	Eudyptes_chrysolophus_schlegeli)	((Eudyptes_warhami	(Eudyptes_sclateri	(Eudyptes_pachyrhynchus	Eudyptes_robustus)))	(Eudyptes_moseleyi	(Eudyptes_chrysocome	Eudyptes_filholi)))))	(((Spheniscus_demersus	Spheniscus_magellanicus)	(Spheniscus_mendiculus	Spheniscus_humboldti))	(Eudyptula_novaehollandiae	(Eudyptula_minor_Banks_Peninsula	Eudyptula_minor_minor))))	(Pygoscelis_adeliae	((Pygoscelis_papua_Kerguelen	((Pygoscelis_papua_South_Georgia	Pygoscelis_papu_West_Antarctic_Peninsula)	Pygoscelis_papua_Falklands_Malvinas))	Pygoscelis_antarcticus)))	(Aptenodytes_forsteri	Aptenodytes_patagonicus));
(((Pygoscelis_adeliae	(Pygoscelis_antarcticus	(Pygoscelis_papua_Kerguelen	(Pygoscelis_papua_Falklands_Malvinas	(Pygoscelis_papu_West_Antarctic_Peninsula	Pygoscelis_papua_South_Georgia)))))	((((Spheniscus_mendiculus	Spheniscus_humboldti)	(Spheniscus_magellanicus	Spheniscus_demersus))	(Eudyptula_novaehollandiae	(Eudyptula_minor_Banks_Peninsula	Eudyptula_minor_minor)))	((Eudyptes_warhami	(Megadyptes_antipodes_antipodes	(Megadyptes_antipodes_waitaha	Megadyptes_antipodes_richdalei)))	((Eudyptes_chrysolophus_schlegeli	Eudyptes_chrysolophus_chrysolophus)	((Eudyptes_moseleyi	(Eudyptes_chrysocome	Eudyptes_filholi))	((Eudyptes_pachyrhynchus	Eudyptes_robustus)	Eudyptes_sclateri))))))	(Aptenodytes_forsteri	Aptenodytes_patagonicus));
((Aptenodytes_forsteri	Aptenodytes_patagonicus)	((((Eudyptes_warhami	(Megadyptes_antipodes_richdalei	(Megadyptes_antipodes_waitaha	Megadyptes_antipodes_antipodes)))	((Eudyptes_chrysolophus_schlegeli	Eudyptes_chrysolophus_chrysolophus)	((Eudyptes_sclateri	(Eudyptes_pachyrhynchus	Eudyptes_robustus))	(Eudyptes_chrysocome	(Eudyptes_filholi	Eudyptes_moseleyi)))))	((Eudyptula_novaehollandiae	(Eudyptula_minor_Banks_Peninsula	Eudyptula_minor_minor))	((Spheniscus_humboldti	Spheniscus_mendiculus)	(Spheniscus_magellanicus	Spheniscus_demersus))))	(Pygoscelis_adeliae	(Pygoscelis_antarcticus	(Pygoscelis_papua_Kerguelen	((Pygoscelis_papu_West_Antarctic_Peninsula	Pygoscelis_papua_South_Georgia)	Pygoscelis_papua_Falklands_Malvinas))))));
(((((Pygoscelis_papua_Kerguelen	(Pygoscelis_papua_Falklands_Malvinas	(Pygoscelis_papu_West_Antarctic_Peninsula	Pygoscelis_papua_South_Georgia)))	Pygoscelis_antarcticus)	Pygoscelis_adeliae)	((((Eudyptes_chrysolophus_schlegeli	Eudyptes_chrysolophus_chrysolophus)	((Eudyptes_sclateri	(Eudyptes_pachyrhynchus	Eudyptes_robustus))	((Eudyptes_moseleyi	Eudyptes_filholi)	Eudyptes_chrysocome)))	(Eudyptes_warhami	(Megadyptes_antipodes_richdalei	(Megadyptes_antipodes_waitaha	Megadyptes_antipodes_antipodes))))	(((Spheniscus_magellanicus	Spheniscus_demersus)	(Spheniscus_mendiculus	Spheniscus_humboldti))	(Eudyptula_novaehollandiae	(Eudyptula_minor_Banks_Peninsula	Eudyptula_minor_minor)))))	(Aptenodytes_forsteri	Aptenodytes_patagonicus));
(((((Eudyptula_minor_Banks_Peninsula	(Eudyptula_novaehollandiae	Eudyptula_minor_minor))	((Spheniscus_humboldti	Spheniscus_mendiculus)	(Spheniscus_magellanicus	Spheniscus_demersus)))	(((Megadyptes_antipodes_antipodes	(Megadyptes_antipodes_richdalei	Megadyptes_antipodes_waitaha))	Eudyptes_warhami)	(((Eudyptes_moseleyi	(Eudyptes_chrysocome	Eudyptes_filholi))	((Eudyptes_pachyrhynchus	Eudyptes_robustus)	Eudyptes_sclateri))	(Eudyptes_chrysolophus_schlegeli	Eudyptes_chrysolophus_chrysolophus))))	((Pygoscelis_antarcticus	(Pygoscelis_papua_Kerguelen	(Pygoscelis_papua_Falklands_Malvinas	(Pygoscelis_papu_West_Antarctic_Peninsula	Pygoscelis_papua_South_Georgia))))	Pygoscelis_adeliae))	(Aptenodytes_forsteri	Aptenodytes_patagonicus));
((Aptenodytes_forsteri	Aptenodytes_patagonicus)	((((((Pygoscelis_papua_South_Georgia	Pygoscelis_papu_West_Antarctic_Peninsula)	Pygoscelis_papua_Falklands_Malvinas)	Pygoscelis_papua_Kerguelen)	Pygoscelis_antarcticus)	Pygoscelis_adeliae)	((((Eudyptes_warhami	(((Eudyptes_chrysocome	Eudyptes_filholi)	Eudyptes_moseleyi)	(Eudyptes_sclateri	(Eudyptes_pachyrhynchus	Eudyptes_robustus))))	(Eudyptes_chrysolophus_schlegeli	Eudyptes_chrysolophus_chrysolophus))	(Megadyptes_antipodes_richdalei	(Megadyptes_antipodes_antipodes	Megadyptes_antipodes_waitaha)))	((Eudyptula_minor_Banks_Peninsula	(Eudyptula_minor_minor	Eudyptula_novaehollandiae))	((Spheniscus_humboldti	Spheniscus_mendiculus)	(Spheniscus_demersus	Spheniscus_magellanicus))))));
((Aptenodytes_forsteri	Aptenodytes_patagonicus)	((((Eudyptula_minor_Banks_Peninsula	(Eudyptula_minor_minor	Eudyptula_novaehollandiae))	((Spheniscus_mendiculus	Spheniscus_humboldti)	(Spheniscus_demersus	Spheniscus_magellanicus)))	((Megadyptes_antipodes_antipodes	(Megadyptes_antipodes_waitaha	Megadyptes_antipodes_richdalei))	(((((Eudyptes_pachyrhynchus	Eudyptes_robustus)	Eudyptes_sclateri)	(Eudyptes_moseleyi	(Eudyptes_chrysocome	Eudyptes_filholi)))	(Eudyptes_chrysolophus_schlegeli	Eudyptes_chrysolophus_chrysolophus))	Eudyptes_warhami)))	(Pygoscelis_adeliae	(Pygoscelis_antarcticus	(Pygoscelis_papua_Kerguelen	((Pygoscelis_papua_South_Georgia	Pygoscelis_papu_West_Antarctic_Peninsula)	Pygoscelis_papua_Falklands_Malvinas))))));
((Aptenodytes_forsteri	Aptenodytes_patagonicus)	((((Pygoscelis_papua_Falklands_Malvinas	(Pygoscelis_papua_Kerguelen	(Pygoscelis_papua_South_Georgia	Pygoscelis_papu_West_Antarctic_Peninsula)))	Pygoscelis_antarcticus)	Pygoscelis_adeliae)	(((((Eudyptes_moseleyi	(Eudyptes_filholi	Eudyptes_chrysocome))	(((Eudyptes_robustus	Eudyptes_pachyrhynchus)	Eudyptes_sclateri)	Eudyptes_warhami))	(Eudyptes_chrysolophus_schlegeli	Eudyptes_chrysolophus_chrysolophus))	(Megadyptes_antipodes_waitaha	(Megadyptes_antipodes_antipodes	Megadyptes_antipodes_richdalei)))	(((Spheniscus_magellanicus	Spheniscus_demersus)	(Spheniscus_mendiculus	Spheniscus_humboldti))	(Eudyptula_novaehollandiae	(Eudyptula_minor_Banks_Peninsula	Eudyptula_minor_minor))))));
(((((Pygoscelis_papua_Kerguelen	((Pygoscelis_papua_South_Georgia	Pygoscelis_papu_West_Antarctic_Peninsula)	Pygoscelis_papua_Falklands_Malvinas))	Pygoscelis_antarcticus)	Pygoscelis_adeliae)	((((Megadyptes_antipodes_waitaha	Megadyptes_antipodes_antipodes)	Megadyptes_antipodes_richdalei)	((Eudyptes_chrysolophus_schlegeli	Eudyptes_chrysolophus_chrysolophus)	((((Eudyptes_pachyrhynchus	Eudyptes_robustus)	Eudyptes_warhami)	Eudyptes_sclateri)	((Eudyptes_filholi	Eudyptes_chrysocome)	Eudyptes_moseleyi))))	((Eudyptula_novaehollandiae	(Eudyptula_minor_minor	Eudyptula_minor_Banks_Peninsula))	(Spheniscus_magellanicus	(Spheniscus_demersus	(Spheniscus_humboldti	Spheniscus_mendiculus))))))	(Aptenodytes_forsteri	Aptenodytes_patagonicus));
(((((Eudyptes_warhami	(Megadyptes_antipodes_richdalei	(Megadyptes_antipodes_waitaha	Megadyptes_antipodes_antipodes)))	((Eudyptes_chrysolophus_chrysolophus	Eudyptes_chrysolophus_schlegeli)	(((Eudyptes_filholi	Eudyptes_chrysocome)	Eudyptes_moseleyi)	(Eudyptes_sclateri	(Eudyptes_pachyrhynchus	Eudyptes_robustus)))))	((Eudyptula_novaehollandiae	(Eudyptula_minor_minor	Eudyptula_minor_Banks_Peninsula))	((Spheniscus_humboldti	Spheniscus_mendiculus)	(Spheniscus_magellanicus	Spheniscus_demersus))))	(Pygoscelis_adeliae	((Pygoscelis_papua_Kerguelen	((Pygoscelis_papua_South_Georgia	Pygoscelis_papu_West_Antarctic_Peninsula)	Pygoscelis_papua_Falklands_Malvinas))	Pygoscelis_antarcticus)))	(Aptenodytes_forsteri	Aptenodytes_patagonicus));
((((((Eudyptula_minor_minor	Eudyptula_minor_Banks_Peninsula)	Eudyptula_novaehollandiae)	((Spheniscus_mendiculus	Spheniscus_humboldti)	(Spheniscus_demersus	Spheniscus_magellanicus)))	(((Megadyptes_antipodes_waitaha	Megadyptes_antipodes_antipodes)	Megadyptes_antipodes_richdalei)	((Eudyptes_chrysolophus_schlegeli	Eudyptes_chrysolophus_chrysolophus)	((Eudyptes_moseleyi	(Eudyptes_chrysocome	Eudyptes_filholi))	((Eudyptes_pachyrhynchus	Eudyptes_robustus)	(Eudyptes_warhami	Eudyptes_sclateri))))))	(Pygoscelis_adeliae	((Pygoscelis_papua_Kerguelen	(Pygoscelis_papua_Falklands_Malvinas	(Pygoscelis_papua_South_Georgia	Pygoscelis_papu_West_Antarctic_Peninsula)))	Pygoscelis_antarcticus)))	(Aptenodytes_forsteri	Aptenodytes_patagonicus));
((Aptenodytes_forsteri	Aptenodytes_patagonicus)	(((((Eudyptes_chrysolophus_schlegeli	Eudyptes_chrysolophus_chrysolophus)	((Eudyptes_sclateri	(Eudyptes_pachyrhynchus	Eudyptes_robustus))	((Eudyptes_chrysocome	Eudyptes_filholi)	Eudyptes_moseleyi)))	(Eudyptes_warhami	((Megadyptes_antipodes_waitaha	Megadyptes_antipodes_richdalei)	Megadyptes_antipodes_antipodes)))	(((Spheniscus_mendiculus	Spheniscus_humboldti)	(Spheniscus_magellanicus	Spheniscus_demersus))	((Eudyptula_minor_minor	Eudyptula_minor_Banks_Peninsula)	Eudyptula_novaehollandiae)))	(Pygoscelis_adeliae	(Pygoscelis_antarcticus	((Pygoscelis_papua_South_Georgia	(Pygoscelis_papua_Falklands_Malvinas	Pygoscelis_papu_West_Antarctic_Peninsula))	Pygoscelis_papua_Kerguelen)))));
((Aptenodytes_forsteri	Aptenodytes_patagonicus)	((((((Eudyptes_moseleyi	(Eudyptes_filholi	Eudyptes_chrysocome))	((Eudyptes_warhami	Eudyptes_sclateri)	(Eudyptes_pachyrhynchus	Eudyptes_robustus)))	(Eudyptes_chrysolophus_schlegeli	Eudyptes_chrysolophus_chrysolophus))	(Megadyptes_antipodes_richdalei	(Megadyptes_antipodes_waitaha	Megadyptes_antipodes_antipodes)))	(((Eudyptula_minor_Banks_Peninsula	Eudyptula_minor_minor)	Eudyptula_novaehollandiae)	((Spheniscus_magellanicus	Spheniscus_demersus)	(Spheniscus_humboldti	Spheniscus_mendiculus))))	(Pygoscelis_adeliae	(Pygoscelis_antarcticus	(Pygoscelis_papua_Kerguelen	(Pygoscelis_papua_Falklands_Malvinas	(Pygoscelis_papu_West_Antarctic_Peninsula	Pygoscelis_papua_South_Georgia)))))));
(((Pygoscelis_adeliae	((Pygoscelis_papua_Kerguelen	(Pygoscelis_papu_West_Antarctic_Peninsula	(Pygoscelis_papua_Falklands_Malvinas	Pygoscelis_papua_South_Georgia)))	Pygoscelis_antarcticus))	((((Eudyptula_minor_Banks_Peninsula	Eudyptula_minor_minor)	Eudyptula_novaehollandiae)	((Spheniscus_humboldti	Spheniscus_mendiculus)	(Spheniscus_demersus	Spheniscus_magellanicus)))	((Megadyptes_antipodes_antipodes	(Megadyptes_antipodes_richdalei	Megadyptes_antipodes_waitaha))	((((Eudyptes_pachyrhynchus	Eudyptes_robustus)	(Eudyptes_sclateri	Eudyptes_warhami))	(Eudyptes_moseleyi	(Eudyptes_chrysocome	Eudyptes_filholi)))	(Eudyptes_chrysolophus_schlegeli	Eudyptes_chrysolophus_chrysolophus)))))	(Aptenodytes_forsteri	Aptenodytes_patagonicus));
((((((Spheniscus_mendiculus	Spheniscus_humboldti)	(Spheniscus_magellanicus	Spheniscus_demersus))	((Eudyptula_minor_minor	Eudyptula_minor_Banks_Peninsula)	Eudyptula_novaehollandiae))	(((Eudyptes_chrysolophus_schlegeli	Eudyptes_chrysolophus_chrysolophus)	((Eudyptes_moseleyi	(Eudyptes_chrysocome	Eudyptes_filholi))	((Eudyptes_pachyrhynchus	Eudyptes_robustus)	(Eudyptes_sclateri	Eudyptes_warhami))))	(Megadyptes_antipodes_richdalei	(Megadyptes_antipodes_antipodes	Megadyptes_antipodes_waitaha))))	((Pygoscelis_antarcticus	((Pygoscelis_papua_Falklands_Malvinas	(Pygoscelis_papua_South_Georgia	Pygoscelis_papu_West_Antarctic_Peninsula))	Pygoscelis_papua_Kerguelen))	Pygoscelis_adeliae))	(Aptenodytes_forsteri	Aptenodytes_patagonicus));
((((((Spheniscus_humboldti	Spheniscus_mendiculus)	(Spheniscus_demersus	Spheniscus_magellanicus))	((Eudyptula_minor_minor	Eudyptula_minor_Banks_Peninsula)	Eudyptula_novaehollandiae))	((Megadyptes_antipodes_richdalei	(Megadyptes_antipodes_waitaha	Megadyptes_antipodes_antipodes))	((Eudyptes_chrysolophus_schlegeli	Eudyptes_chrysolophus_chrysolophus)	((Eudyptes_moseleyi	(Eudyptes_filholi	Eudyptes_chrysocome))	(Eudyptes_sclateri	(Eudyptes_warhami	(Eudyptes_robustus	Eudyptes_pachyrhynchus)))))))	(((Pygoscelis_papua_Kerguelen	(Pygoscelis_papua_Falklands_Malvinas	(Pygoscelis_papu_West_Antarctic_Peninsula	Pygoscelis_papua_South_Georgia)))	Pygoscelis_antarcticus)	Pygoscelis_adeliae))	(Aptenodytes_patagonicus	Aptenodytes_forsteri));
((((((Spheniscus_magellanicus	Spheniscus_demersus)	(Spheniscus_mendiculus	Spheniscus_humboldti))	(Eudyptula_novaehollandiae	(Eudyptula_minor_minor	Eudyptula_minor_Banks_Peninsula)))	((Megadyptes_antipodes_antipodes	(Megadyptes_antipodes_richdalei	Megadyptes_antipodes_waitaha))	((Eudyptes_chrysolophus_chrysolophus	Eudyptes_chrysolophus_schlegeli)	((Eudyptes_moseleyi	(Eudyptes_chrysocome	Eudyptes_filholi))	(Eudyptes_warhami	(Eudyptes_sclateri	(Eudyptes_pachyrhynchus	Eudyptes_robustus)))))))	(Pygoscelis_adeliae	((Pygoscelis_papua_Kerguelen	((Pygoscelis_papu_West_Antarctic_Peninsula	Pygoscelis_papua_South_Georgia)	Pygoscelis_papua_Falklands_Malvinas))	Pygoscelis_antarcticus)))	(Aptenodytes_forsteri	Aptenodytes_patagonicus));
((((((((Eudyptes_chrysocome	Eudyptes_filholi)	Eudyptes_moseleyi)	((Eudyptes_robustus	Eudyptes_pachyrhynchus)	Eudyptes_sclateri))	(Eudyptes_chrysolophus_schlegeli	Eudyptes_chrysolophus_chrysolophus))	(((Megadyptes_antipodes_waitaha	Megadyptes_antipodes_antipodes)	Megadyptes_antipodes_richdalei)	Eudyptes_warhami))	(((Spheniscus_humboldti	Spheniscus_mendiculus)	(Spheniscus_demersus	Spheniscus_magellanicus))	(Eudyptula_novaehollandiae	(Eudyptula_minor_Banks_Peninsula	Eudyptula_minor_minor))))	((((Pygoscelis_papu_West_Antarctic_Peninsula	(Pygoscelis_papua_South_Georgia	Pygoscelis_papua_Falklands_Malvinas))	Pygoscelis_papua_Kerguelen)	Pygoscelis_antarcticus)	Pygoscelis_adeliae))	(Aptenodytes_forsteri	Aptenodytes_patagonicus));
((Aptenodytes_forsteri	Aptenodytes_patagonicus)	((((Pygoscelis_papua_Kerguelen	(Pygoscelis_papu_West_Antarctic_Peninsula	(Pygoscelis_papua_South_Georgia	Pygoscelis_papua_Falklands_Malvinas)))	Pygoscelis_antarcticus)	Pygoscelis_adeliae)	(((Megadyptes_antipodes_richdalei	(Megadyptes_antipodes_waitaha	Megadyptes_antipodes_antipodes))	((Eudyptes_chrysolophus_schlegeli	Eudyptes_chrysolophus_chrysolophus)	(((Eudyptes_warhami	Eudyptes_sclateri)	(Eudyptes_robustus	Eudyptes_pachyrhynchus))	(Eudyptes_moseleyi	(Eudyptes_filholi	Eudyptes_chrysocome)))))	((Eudyptula_novaehollandiae	(Eudyptula_minor_minor	Eudyptula_minor_Banks_Peninsula))	((Spheniscus_magellanicus	Spheniscus_demersus)	(Spheniscus_humboldti	Spheniscus_mendiculus))))));
((((Pygoscelis_antarcticus	((Pygoscelis_papua_Falklands_Malvinas	(Pygoscelis_papua_South_Georgia	Pygoscelis_papu_West_Antarctic_Peninsula))	Pygoscelis_papua_Kerguelen))	Pygoscelis_adeliae)	((((Spheniscus_mendiculus	Spheniscus_humboldti)	(Spheniscus_magellanicus	Spheniscus_demersus))	((Eudyptula_minor_Banks_Peninsula	Eudyptula_minor_minor)	Eudyptula_novaehollandiae))	(((Eudyptes_chrysolophus_chrysolophus	Eudyptes_chrysolophus_schlegeli)	(((Eudyptes_pachyrhynchus	Eudyptes_robustus)	(Eudyptes_warhami	Eudyptes_sclateri))	(Eudyptes_moseleyi	(Eudyptes_chrysocome	Eudyptes_filholi))))	((Megadyptes_antipodes_waitaha	Megadyptes_antipodes_antipodes)	Megadyptes_antipodes_richdalei))))	(Aptenodytes_forsteri	Aptenodytes_patagonicus));
((Aptenodytes_forsteri	Aptenodytes_patagonicus)	((((Megadyptes_antipodes_antipodes	(Megadyptes_antipodes_waitaha	Megadyptes_antipodes_richdalei))	((((Eudyptes_sclateri	(Eudyptes_pachyrhynchus	Eudyptes_robustus))	(Eudyptes_moseleyi	(Eudyptes_chrysocome	Eudyptes_filholi)))	(Eudyptes_chrysolophus_schlegeli	Eudyptes_chrysolophus_chrysolophus))	Eudyptes_warhami))	(((Spheniscus_mendiculus	Spheniscus_humboldti)	(Spheniscus_magellanicus	Spheniscus_demersus))	(Eudyptula_novaehollandiae	(Eudyptula_minor_minor	Eudyptula_minor_Banks_Peninsula))))	((Pygoscelis_antarcticus	(Pygoscelis_papua_Kerguelen	((Pygoscelis_papu_West_Antarctic_Peninsula	Pygoscelis_papua_South_Georgia)	Pygoscelis_papua_Falklands_Malvinas)))	Pygoscelis_adeliae)));
((Aptenodytes_forsteri	Aptenodytes_patagonicus)	((Pygoscelis_adeliae	(Pygoscelis_antarcticus	((Pygoscelis_papua_Falklands_Malvinas	Pygoscelis_papua_Kerguelen)	(Pygoscelis_papu_West_Antarctic_Peninsula	Pygoscelis_papua_South_Georgia))))	(((Eudyptes_warhami	(Megadyptes_antipodes_antipodes	(Megadyptes_antipodes_richdalei	Megadyptes_antipodes_waitaha)))	((Eudyptes_chrysolophus_schlegeli	Eudyptes_chrysolophus_chrysolophus)	((Eudyptes_chrysocome	((Eudyptes_moseleyi	Eudyptes_filholi)	(Eudyptes_pachyrhynchus	Eudyptes_robustus)))	Eudyptes_sclateri)))	((Eudyptula_novaehollandiae	(Eudyptula_minor_minor	Eudyptula_minor_Banks_Peninsula))	((Spheniscus_mendiculus	Spheniscus_humboldti)	(Spheniscus_demersus	Spheniscus_magellanicus))))));
((((((Eudyptes_chrysolophus_schlegeli	Eudyptes_chrysolophus_chrysolophus)	(((Eudyptes_moseleyi	(Eudyptes_chrysocome	Eudyptes_filholi))	((Eudyptes_pachyrhynchus	Eudyptes_robustus)	Eudyptes_sclateri))	Eudyptes_warhami))	(Megadyptes_antipodes_richdalei	(Megadyptes_antipodes_waitaha	Megadyptes_antipodes_antipodes)))	((Eudyptula_novaehollandiae	(Eudyptula_minor_Banks_Peninsula	Eudyptula_minor_minor))	((Spheniscus_magellanicus	Spheniscus_demersus)	(Spheniscus_mendiculus	Spheniscus_humboldti))))	(Pygoscelis_adeliae	((((Pygoscelis_papua_Falklands_Malvinas	Pygoscelis_papu_West_Antarctic_Peninsula)	Pygoscelis_papua_South_Georgia)	Pygoscelis_papua_Kerguelen)	Pygoscelis_antarcticus)))	(Aptenodytes_forsteri	Aptenodytes_patagonicus));
((Aptenodytes_forsteri	Aptenodytes_patagonicus)	((Pygoscelis_adeliae	(Pygoscelis_antarcticus	(Pygoscelis_papua_Kerguelen	((Pygoscelis_papu_West_Antarctic_Peninsula	Pygoscelis_papua_South_Georgia)	Pygoscelis_papua_Falklands_Malvinas))))	((((((Eudyptes_pachyrhynchus	Eudyptes_robustus)	((Eudyptes_moseleyi	(Eudyptes_filholi	Eudyptes_chrysocome))	Eudyptes_sclateri))	Eudyptes_warhami)	(Eudyptes_chrysolophus_schlegeli	Eudyptes_chrysolophus_chrysolophus))	(Megadyptes_antipodes_antipodes	(Megadyptes_antipodes_waitaha	Megadyptes_antipodes_richdalei)))	((Eudyptula_novaehollandiae	(Eudyptula_minor_Banks_Peninsula	Eudyptula_minor_minor))	(Spheniscus_magellanicus	(Spheniscus_demersus	(Spheniscus_humboldti	Spheniscus_mendiculus)))))));
((Aptenodytes_forsteri	Aptenodytes_patagonicus)	((((Megadyptes_antipodes_richdalei	(Megadyptes_antipodes_waitaha	Megadyptes_antipodes_antipodes))	(Eudyptes_warhami	((Eudyptes_sclateri	(Eudyptes_pachyrhynchus	Eudyptes_robustus))	((Eudyptes_chrysolophus_schlegeli	Eudyptes_chrysolophus_chrysolophus)	(Eudyptes_moseleyi	(Eudyptes_filholi	Eudyptes_chrysocome))))))	(((Eudyptula_minor_minor	Eudyptula_minor_Banks_Peninsula)	Eudyptula_novaehollandiae)	((Spheniscus_humboldti	Spheniscus_mendiculus)	(Spheniscus_magellanicus	Spheniscus_demersus))))	(Pygoscelis_adeliae	(Pygoscelis_antarcticus	((Pygoscelis_papua_Kerguelen	Pygoscelis_papua_South_Georgia)	(Pygoscelis_papua_Falklands_Malvinas	Pygoscelis_papu_West_Antarctic_Peninsula))))));
((((((Megadyptes_antipodes_waitaha	Megadyptes_antipodes_antipodes)	Megadyptes_antipodes_richdalei)	((Eudyptes_chrysolophus_schlegeli	Eudyptes_chrysolophus_chrysolophus)	(((Eudyptes_chrysocome	Eudyptes_filholi)	Eudyptes_moseleyi)	(Eudyptes_warhami	(Eudyptes_sclateri	(Eudyptes_pachyrhynchus	Eudyptes_robustus))))))	(((Spheniscus_mendiculus	Spheniscus_humboldti)	(Spheniscus_magellanicus	Spheniscus_demersus))	(Eudyptula_novaehollandiae	(Eudyptula_minor_minor	Eudyptula_minor_Banks_Peninsula))))	((Pygoscelis_antarcticus	(Pygoscelis_papua_Kerguelen	(Pygoscelis_papua_South_Georgia	(Pygoscelis_papua_Falklands_Malvinas	Pygoscelis_papu_West_Antarctic_Peninsula))))	Pygoscelis_adeliae))	(Aptenodytes_forsteri	Aptenodytes_patagonicus));
((((((Eudyptes_chrysolophus_schlegeli	Eudyptes_chrysolophus_chrysolophus)	((Eudyptes_sclateri	(Eudyptes_pachyrhynchus	Eudyptes_robustus))	(Eudyptes_chrysocome	(Eudyptes_moseleyi	Eudyptes_filholi))))	(Eudyptes_warhami	(Megadyptes_antipodes_waitaha	(Megadyptes_antipodes_antipodes	Megadyptes_antipodes_richdalei))))	((Eudyptula_novaehollandiae	(Eudyptula_minor_Banks_Peninsula	Eudyptula_minor_minor))	(Spheniscus_demersus	((Spheniscus_mendiculus	Spheniscus_humboldti)	Spheniscus_magellanicus))))	(Pygoscelis_adeliae	(Pygoscelis_antarcticus	(Pygoscelis_papua_Kerguelen	((Pygoscelis_papua_South_Georgia	Pygoscelis_papu_West_Antarctic_Peninsula)	Pygoscelis_papua_Falklands_Malvinas)))))	(Aptenodytes_forsteri	Aptenodytes_patagonicus));
