# Supplementary material for: Genomic insights into the secondary aquatic transition of penguins
Source: Nat Commun. 2022 Jul 19;13:3912. doi: 10.1038/s41467-022-31508-9 (PMC9296559; doi:10.1038/s41467-022-31508-9)
Supplement: Supplementary file 8 — Supplementary Data 5 [file 41467_2022_31508_MOESM8_ESM.zip › Supplementary Data 5. Phylogenomic dataset/Supplementary Data 5.2 Phylogenomic trees.nex]

#NEXUS
[written Tue Mar 30 16:10:25 CST 2021]

BEGIN TAXA;
	TITLE Taxa_dataset1;
	DIMENSIONS NTAX=32;
	TAXLABELS
		Eudyptes_sclateri Eudyptes_pachyrhynchus Eudyptes_robustus Eudyptes_warhami Eudyptes_moseleyi Eudyptes_chrysocome Eudyptes_filholi Eudyptes_chrysolophus_schlegeli Eudyptes_chrysolophus_chrysolophus Megadyptes_antipodes_richdalei Megadyptes_antipodes_antipodes Megadyptes_antipodes_waitaha Spheniscus_humboldti Spheniscus_mendiculus Spheniscus_demersus Spheniscus_magellanicus Eudyptula_novaehollandiae Eudyptula_minor_Banks_Peninsula Eudyptula_minor Pygoscelis_adeliae Pygoscelis_antarctica Pygoscelis_papua_Kerguelen Pygoscelis_papua_Falklands_Malvinas Pygoscelis_papua_West_Antarctic_Peninsula Pygoscelis_papua_South_Georgia Aptenodytes_forsteri Aptenodytes_patagonicus Thalassarche_chlororhynchos Hydrobates_tethys Oceanites_oceanicus Taeniopygia_guttata Gallus_gallus 
	;

END;


BEGIN TAXA;
	TITLE 'Taxa dataset 2-4';
	DIMENSIONS NTAX=29;
	TAXLABELS
		Aptenodytes_forsteri Aptenodytes_patagonicus Pygoscelis_adeliae Pygoscelis_papua_Kerguelen Pygoscelis_papua_West_Antarctic_Peninsula Pygoscelis_papua_South_Georgia Pygoscelis_papua_Falklands_Malvinas Pygoscelis_antarcticus Spheniscus_demersus Spheniscus_magellanicus Spheniscus_humboldti Spheniscus_mendiculus Eudyptula_minor_Banks_Peninsula Eudyptula_minor Eudyptula_novaehollandiae Megadyptes_antipodes_antipodes Eudyptes_chrysolophus_schlegeli Eudyptes_chrysolophus_chrysolophus Eudyptes_moseleyi Eudyptes_filholi Eudyptes_chrysocome Eudyptes_robustus Eudyptes_pachyrhynchus Eudyptes_sclateri Thalassarche_chlororhynchos Oceanites_oceanicus Hydrobates_tethys Taeniopygia_guttata Gallus_gallus 
	;

END;


BEGIN TREES;
	Title 'Set2_MPEST_And_ASTRAL_substitutionPerSite';
	ID 017882212c2f1;
	LINK Taxa = 'Taxa dataset 2-4';
	TRANSLATE
[0] 		1 Aptenodytes_forsteri,
[1] 		2 Aptenodytes_patagonicus,
[2] 		3 Pygoscelis_adeliae,
[3] 		4 Pygoscelis_papua_Kerguelen,
[4] 		5 Pygoscelis_papua_West_Antarctic_Peninsula,
[5] 		6 Pygoscelis_papua_South_Georgia,
[6] 		7 Pygoscelis_papua_Falklands_Malvinas,
[7] 		8 Pygoscelis_antarcticus,
[8] 		9 Spheniscus_demersus,
[9] 		10 Spheniscus_magellanicus,
[10] 		11 Spheniscus_humboldti,
[11] 		12 Spheniscus_mendiculus,
[12] 		13 Eudyptula_minor_Banks_Peninsula,
[13] 		14 Eudyptula_minor,
[14] 		15 Eudyptula_novaehollandiae,
[15] 		16 Megadyptes_antipodes_antipodes,
[16] 		17 Eudyptes_chrysolophus_schlegeli,
[17] 		18 Eudyptes_chrysolophus_chrysolophus,
[18] 		19 Eudyptes_moseleyi,
[19] 		20 Eudyptes_filholi,
[20] 		21 Eudyptes_chrysocome,
[21] 		22 Eudyptes_robustus,
[22] 		23 Eudyptes_pachyrhynchus,
[23] 		24 Eudyptes_sclateri,
[24] 		25 Thalassarche_chlororhynchos,
[25] 		26 Oceanites_oceanicus,
[26] 		27 Hydrobates_tethys,
[27] 		28 Taeniopygia_guttata,
[28] 		29 Gallus_gallus;
	TREE Imported_tree_1 = (((((1:0.00269019562,2:0.002589353788):0.008542317468,((3:0.005858576581,((4:0.0006704383684,((5:0.0004587175146,6:0.0004328534676):0.0001813977375[%bootstrapFrequency = 100 ],7:0.0005290611735):0.0002652706184[%bootstrapFrequency = 100 ]):0.003895100321[%bootstrapFrequency = 100 ],8:0.004320497053):0.001926596001[%bootstrapFrequency = 100 ]):0.0077535059[%bootstrapFrequency = 100 ],((((9:0.001178377243,10:0.001317693908):0.0004055534392[%bootstrapFrequency = 100 ],(11:0.0005846952239,12:0.0004298752962):0.001023648699[%bootstrapFrequency = 100 ]):0.005671091456[%bootstrapFrequency = 100 ],((13:0.001011843788,14:0.0008277670666):0.001002886509[%bootstrapFrequency = 100 ],15:0.001665061393):0.007117011802[%bootstrapFrequency = 100 ]):0.001104303475[%bootstrapFrequency = 100 ],(16:0.004035264949,((17:0.001445378136,18:0.001205822899):0.00137464575[%bootstrapFrequency = 100 ],((19:0.001666991283,(20:0.001242841709,21:0.001271326122):0.000511830313[%bootstrapFrequency = 100 ]):0.0007133791168[%bootstrapFrequency = 100 ],((22:0.0009933845699,23:0.001110730995):0.001143332372[%bootstrapFrequency = 100 ],24:0.001751235022):0.0005184078454[%bootstrapFrequency = 100 ]):0.000422950878[%bootstrapFrequency = 100 ]):0.001175123308[%bootstrapFrequency = 100 ]):0.004317738752[%bootstrapFrequency = 100 ]):0.005779243519[%bootstrapFrequency = 100 ]):0.001153888107[%bootstrapFrequency = 100 ]):0.02286811188[%bootstrapFrequency = 100 ],(25:0.02482179458,(26:0.03901283305,27:0.03319068288):0.002005631554[%bootstrapFrequency = 100 ]):0.004590481022[%bootstrapFrequency = 100 ]):0.009991674171[%bootstrapFrequency = 100 ],28:0.1619597895):0.0[%bootstrapFrequency = 100 ],29:0.2252932174)Root[% ] [% ] [%  setBetweenDouble = bootstrapFrequency ];

END;


BEGIN TREES;
	Title 'Set2_Examl_final';
	ID 017882229a062;
	LINK Taxa = 'Taxa dataset 2-4';
	TRANSLATE
[0] 		1 Aptenodytes_forsteri,
[1] 		2 Aptenodytes_patagonicus,
[2] 		3 Pygoscelis_adeliae,
[3] 		4 Pygoscelis_papua_Kerguelen,
[4] 		5 Pygoscelis_papua_West_Antarctic_Peninsula,
[5] 		6 Pygoscelis_papua_South_Georgia,
[6] 		7 Pygoscelis_papua_Falklands_Malvinas,
[7] 		8 Pygoscelis_antarcticus,
[8] 		9 Spheniscus_demersus,
[9] 		10 Spheniscus_magellanicus,
[10] 		11 Spheniscus_humboldti,
[11] 		12 Spheniscus_mendiculus,
[12] 		13 Eudyptula_minor_Banks_Peninsula,
[13] 		14 Eudyptula_minor,
[14] 		15 Eudyptula_novaehollandiae,
[15] 		16 Megadyptes_antipodes_antipodes,
[16] 		17 Eudyptes_chrysolophus_schlegeli,
[17] 		18 Eudyptes_chrysolophus_chrysolophus,
[18] 		19 Eudyptes_moseleyi,
[19] 		20 Eudyptes_filholi,
[20] 		21 Eudyptes_chrysocome,
[21] 		22 Eudyptes_robustus,
[22] 		23 Eudyptes_pachyrhynchus,
[23] 		24 Eudyptes_sclateri,
[24] 		25 Thalassarche_chlororhynchos,
[25] 		26 Oceanites_oceanicus,
[26] 		27 Hydrobates_tethys,
[27] 		28 Taeniopygia_guttata,
[28] 		29 Gallus_gallus;
	TREE Imported_tree_1 = (29:0.22529338582493572,(((26:0.03901284213502292,27:0.033190689958706526):0.002005631460412521[%bootstrapFrequency = 100 ],25:0.024821799195127545):0.004590480891378429[%bootstrapFrequency = 100 ],(((((15:0.0016650615642871025,(13:0.0010118438865930675,14:0.0008277671542742634):0.001002886599468461[%bootstrapFrequency = 100 ]):0.007117012601237117[%bootstrapFrequency = 100 ],((10:0.0013176940467927742,9:0.001178377362043805):0.00040555347812364144[%bootstrapFrequency = 100 ],(11:0.0005846952890947718,12:0.0004298753431656229):0.001023648799815782[%bootstrapFrequency = 100 ]):0.005671092097165728[%bootstrapFrequency = 100 ]):0.0011043035446320877[%bootstrapFrequency = 100 ],(16:0.004035265398193196,((18:0.0012058230217393301,17:0.0014453782885255144):0.001374645889693567[%bootstrapFrequency = 100 ],((19:0.0016669914559980044,(20:0.0012428418400341878,21:0.001271326248452877):0.0005118303615227192[%bootstrapFrequency = 100 ]):0.0007133791882466437[%bootstrapFrequency = 100 ],(24:0.00175123520208232,(22:0.0009933846723360804,23:0.0011107311053379886):0.001143332489603826[%bootstrapFrequency = 100 ]):0.000518407895294003[%bootstrapFrequency = 100 ]):0.0004229509206010873[%bootstrapFrequency = 100 ]):0.0011751234081057518[%bootstrapFrequency = 100 ]):0.004317739241944745[%bootstrapFrequency = 100 ]):0.005779244143186318[%bootstrapFrequency = 100 ],((8:0.004320497537641743,((7:0.0005290612269349226,(5:0.00045871756271522276,6:0.0004328535095971797):0.00018139775504433638[%bootstrapFrequency = 100 ]):0.0002652706446339871[%bootstrapFrequency = 100 ],4:0.0006704384384902208):0.0038951007504048223[%bootstrapFrequency = 100 ]):0.001926596157174619[%bootstrapFrequency = 100 ],3:0.005858577265945832):0.0077535068893618804[%bootstrapFrequency = 100 ]):0.0011538880228869133[%bootstrapFrequency = 100 ],(1:0.0026901959084492367,2:0.0025893540530265175):0.008542318684088104[%bootstrapFrequency = 100 ]):0.02286811618140682[%bootstrapFrequency = 100 ]):0.00999169346240023[%bootstrapFrequency = 100 ],28:0.16195986369723253)[% ] [% ] [%  setBetweenDouble = bootstrapFrequency ];

END;


BEGIN TREES;
	Title 'Set3_MPEST_And_ASTRAL_substitutionPerSite';
	ID 017882233c193;
	LINK Taxa = 'Taxa dataset 2-4';
	TRANSLATE
[0] 		1 Aptenodytes_forsteri,
[1] 		2 Aptenodytes_patagonicus,
[2] 		3 Pygoscelis_adeliae,
[3] 		4 Pygoscelis_papua_Kerguelen,
[4] 		5 Pygoscelis_papua_West_Antarctic_Peninsula,
[5] 		6 Pygoscelis_papua_South_Georgia,
[6] 		7 Pygoscelis_papua_Falklands_Malvinas,
[7] 		8 Pygoscelis_antarcticus,
[8] 		9 Spheniscus_demersus,
[9] 		10 Spheniscus_magellanicus,
[10] 		11 Spheniscus_humboldti,
[11] 		12 Spheniscus_mendiculus,
[12] 		13 Eudyptula_minor_Banks_Peninsula,
[13] 		14 Eudyptula_minor,
[14] 		15 Eudyptula_novaehollandiae,
[15] 		16 Megadyptes_antipodes_antipodes,
[16] 		17 Eudyptes_chrysolophus_schlegeli,
[17] 		18 Eudyptes_chrysolophus_chrysolophus,
[18] 		19 Eudyptes_moseleyi,
[19] 		20 Eudyptes_filholi,
[20] 		21 Eudyptes_chrysocome,
[21] 		22 Eudyptes_robustus,
[22] 		23 Eudyptes_pachyrhynchus,
[23] 		24 Eudyptes_sclateri,
[24] 		25 Thalassarche_chlororhynchos,
[25] 		26 Oceanites_oceanicus,
[26] 		27 Hydrobates_tethys,
[27] 		28 Taeniopygia_guttata,
[28] 		29 Gallus_gallus;
	TREE Imported_tree_1 = (14:0.0009099714184693022,(15:0.0018236828367064026,(((12:0.00046874782743951327,11:0.0006137359465335534):0.0011235888914089842[%bootstrapFrequency = 100 ],(10:0.0014385377847115585,9:0.0013052721764476648):0.00045283297970479224[%bootstrapFrequency = 100 ]):0.006202372237790784[%bootstrapFrequency = 100 ],((((((22:0.0011212264919304889,23:0.0012149444592590227):0.0012669613577174753[%bootstrapFrequency = 100 ],24:0.001957189013086189):0.0005763093575425432[%bootstrapFrequency = 100 ],(19:0.001879319343288761,(21:0.0014464949631184305,20:0.0013999221646158388):0.0005765114199142517[%bootstrapFrequency = 100 ]):0.000780941311277447[%bootstrapFrequency = 100 ]):0.000478061698868136[%bootstrapFrequency = 100 ],(17:0.001609485022355794,18:0.0013673388208265832):0.0015279212554182079[%bootstrapFrequency = 100 ]):0.0013122742872826298[%bootstrapFrequency = 100 ],16:0.004394699598772516):0.004751538607781701[%bootstrapFrequency = 100 ],(((8:0.004789966722931814,5:0.004856084480148332):0.002128372985149913[%bootstrapFrequency = 100 ],3:0.006565310546357373):0.008544315162561985[%bootstrapFrequency = 100 ],(((28:0.17503116344756753,29:0.2414550477716185):0.010925361262997178[%bootstrapFrequency = 100 ],((26:0.043570125309717746,27:0.036708023240216894):0.0023206192782856505[%bootstrapFrequency = 100 ],25:0.02749274716416937):0.005190843955896003[%bootstrapFrequency = 100 ]):0.025166793311348915[%bootstrapFrequency = 100 ],(1:0.0030666283278783712,2:0.002888477607794631):0.009376663323664167[%bootstrapFrequency = 100 ]):0.001289253901220893[%bootstrapFrequency = 100 ]):0.006398065412154854[%bootstrapFrequency = 100 ]):0.0012339218836629035[%bootstrapFrequency = 100 ]):0.007744278069736055[%bootstrapFrequency = 100 ]):0.0010920124278712613[%bootstrapFrequency = 100 ],13:0.0011090065243915398)[% ] [% ] [%  setBetweenDouble = bootstrapFrequency ];

END;


BEGIN TREES;
	Title 'Set3_Examl_final';
	ID 01788223cc844;
	LINK Taxa = 'Taxa dataset 2-4';
	TRANSLATE
[0] 		1 Aptenodytes_forsteri,
[1] 		2 Aptenodytes_patagonicus,
[2] 		3 Pygoscelis_adeliae,
[3] 		4 Pygoscelis_papua_Kerguelen,
[4] 		5 Pygoscelis_papua_West_Antarctic_Peninsula,
[5] 		6 Pygoscelis_papua_South_Georgia,
[6] 		7 Pygoscelis_papua_Falklands_Malvinas,
[7] 		8 Pygoscelis_antarcticus,
[8] 		9 Spheniscus_demersus,
[9] 		10 Spheniscus_magellanicus,
[10] 		11 Spheniscus_humboldti,
[11] 		12 Spheniscus_mendiculus,
[12] 		13 Eudyptula_minor_Banks_Peninsula,
[13] 		14 Eudyptula_minor,
[14] 		15 Eudyptula_novaehollandiae,
[15] 		16 Megadyptes_antipodes_antipodes,
[16] 		17 Eudyptes_chrysolophus_schlegeli,
[17] 		18 Eudyptes_chrysolophus_chrysolophus,
[18] 		19 Eudyptes_moseleyi,
[19] 		20 Eudyptes_filholi,
[20] 		21 Eudyptes_chrysocome,
[21] 		22 Eudyptes_robustus,
[22] 		23 Eudyptes_pachyrhynchus,
[23] 		24 Eudyptes_sclateri,
[24] 		25 Thalassarche_chlororhynchos,
[25] 		26 Oceanites_oceanicus,
[26] 		27 Hydrobates_tethys,
[27] 		28 Taeniopygia_guttata,
[28] 		29 Gallus_gallus;
	TREE Imported_tree_1 = ((((25:0.02749273077269525,(26:0.04357008380020554,27:0.036707991260183814):0.002320626879850815):0.005190850746882988,(28:0.17503061797163885,29:0.24145408646579639):0.010925347187603202):0.025166769316698655,((3:0.006565309011940154,(8:0.004789965880709623,5:0.004856083634683997):0.002128372953969286):0.008544312542663092,(((15:0.0018236826150981285,(13:0.0011090064139894968,14:0.000909971338705721):0.0010920123444783237):0.007744276134583374,((12:0.0004687477919350396,11:0.0006137358883544788):0.0011235887612846096,(9:0.0013052720423515397,10:0.0014385376365350238):0.0004528329714449903):0.006202370831249383):0.0012339221426388033,(16:0.004394698836968002,((18:0.0013673386797624068,17:0.001609484845099739):0.001527921075771192,(((21:0.0014464948095007544,20:0.0013999220182741236):0.0005765113784446152,19:0.0018793191329682403):0.0007809412303229574,(24:0.0019571887896129812,(22:0.001121226380681714,23:0.0012149443378802855):0.0012669612145000007):0.0005763093119311733):0.00047806167070441535):0.0013122742231042911):0.004751537515531824):0.0063980637473308784):0.0012892557506425876):0.009376659136454,2:0.002888477267214387,1:0.0030666278470831837):0.0;

END;


BEGIN TREES;
	Title 'Set4_MPEST_And_ASTRAL_substitutionPerSite';
	ID 01788224732d5;
	LINK Taxa = 'Taxa dataset 2-4';
	TRANSLATE
[0] 		1 Aptenodytes_forsteri,
[1] 		2 Aptenodytes_patagonicus,
[2] 		3 Pygoscelis_adeliae,
[3] 		4 Pygoscelis_papua_Kerguelen,
[4] 		5 Pygoscelis_papua_West_Antarctic_Peninsula,
[5] 		6 Pygoscelis_papua_South_Georgia,
[6] 		7 Pygoscelis_papua_Falklands_Malvinas,
[7] 		8 Pygoscelis_antarcticus,
[8] 		9 Spheniscus_demersus,
[9] 		10 Spheniscus_magellanicus,
[10] 		11 Spheniscus_humboldti,
[11] 		12 Spheniscus_mendiculus,
[12] 		13 Eudyptula_minor_Banks_Peninsula,
[13] 		14 Eudyptula_minor,
[14] 		15 Eudyptula_novaehollandiae,
[15] 		16 Megadyptes_antipodes_antipodes,
[16] 		17 Eudyptes_chrysolophus_schlegeli,
[17] 		18 Eudyptes_chrysolophus_chrysolophus,
[18] 		19 Eudyptes_moseleyi,
[19] 		20 Eudyptes_filholi,
[20] 		21 Eudyptes_chrysocome,
[21] 		22 Eudyptes_robustus,
[22] 		23 Eudyptes_pachyrhynchus,
[23] 		24 Eudyptes_sclateri,
[24] 		25 Thalassarche_chlororhynchos,
[25] 		26 Oceanites_oceanicus,
[26] 		27 Hydrobates_tethys,
[27] 		28 Taeniopygia_guttata,
[28] 		29 Gallus_gallus;
	TREE Imported_tree_1 = (1:0.002688002234880797,((((27:0.03309151697437354,26:0.03889905538632715):0.0020124683574911082[%bootstrapFrequency = 100 ],25:0.02476237695526074):0.004590687416727444[%bootstrapFrequency = 100 ],(29:0.2239060995214055,28:0.16107365271615523):0.010219862574974392[%bootstrapFrequency = 100 ]):0.022808246167957427[%bootstrapFrequency = 100 ],(((5:0.004414745907245339,8:0.004311542831802725):0.0019242951948829868[%bootstrapFrequency = 100 ],3:0.005843886543288942):0.0077387513470845186[%bootstrapFrequency = 100 ],((((11:0.0005848505146609307,12:0.00043093736630343826):0.0010219651864326682[%bootstrapFrequency = 100 ],(10:0.0013241693353969791,9:0.0011786543798877568):0.0004052699336172032[%bootstrapFrequency = 100 ]):0.005659327278601243[%bootstrapFrequency = 100 ],(15:0.0016964485143161053,14:0.0017207482104504446):0.007073802296815084[%bootstrapFrequency = 100 ]):0.0011023691675000101[%bootstrapFrequency = 100 ],(16:0.004026056847024416,(18:0.0025128981951002393,((19:0.0016647601041595537,(20:0.0012409115245804803,21:0.001270100525775368):0.0005118033288472068[%bootstrapFrequency = 100 ]):0.0007095007148751512[%bootstrapFrequency = 100 ],(24:0.0017468589497807762,(22:0.0009927180351291928,23:0.0011127381899494737):0.0011428438961059598[%bootstrapFrequency = 100 ]):0.0005145852534662666[%bootstrapFrequency = 100 ]):0.0004481793019168795[%bootstrapFrequency = 100 ]):0.001145406186635963[%bootstrapFrequency = 100 ]):0.004309675629041702[%bootstrapFrequency = 100 ]):0.005767000104220909[%bootstrapFrequency = 100 ]):0.001154570298851055[%bootstrapFrequency = 100 ]):0.008520402467723098[%bootstrapFrequency = 100 ],2:0.002585780528110258)[% ] [% ] [%  setBetweenDouble = bootstrapFrequency ];

END;


BEGIN TREES;
	Title 'Set4_Eaxml_final';
	ID 01788224d1256;
	LINK Taxa = 'Taxa dataset 2-4';
	TRANSLATE
[0] 		1 Aptenodytes_forsteri,
[1] 		2 Aptenodytes_patagonicus,
[2] 		3 Pygoscelis_adeliae,
[3] 		4 Pygoscelis_papua_Kerguelen,
[4] 		5 Pygoscelis_papua_West_Antarctic_Peninsula,
[5] 		6 Pygoscelis_papua_South_Georgia,
[6] 		7 Pygoscelis_papua_Falklands_Malvinas,
[7] 		8 Pygoscelis_antarcticus,
[8] 		9 Spheniscus_demersus,
[9] 		10 Spheniscus_magellanicus,
[10] 		11 Spheniscus_humboldti,
[11] 		12 Spheniscus_mendiculus,
[12] 		13 Eudyptula_minor_Banks_Peninsula,
[13] 		14 Eudyptula_minor,
[14] 		15 Eudyptula_novaehollandiae,
[15] 		16 Megadyptes_antipodes_antipodes,
[16] 		17 Eudyptes_chrysolophus_schlegeli,
[17] 		18 Eudyptes_chrysolophus_chrysolophus,
[18] 		19 Eudyptes_moseleyi,
[19] 		20 Eudyptes_filholi,
[20] 		21 Eudyptes_chrysocome,
[21] 		22 Eudyptes_robustus,
[22] 		23 Eudyptes_pachyrhynchus,
[23] 		24 Eudyptes_sclateri,
[24] 		25 Thalassarche_chlororhynchos,
[25] 		26 Oceanites_oceanicus,
[26] 		27 Hydrobates_tethys,
[27] 		28 Taeniopygia_guttata,
[28] 		29 Gallus_gallus;
	TREE Imported_tree_1 = (1:0.0026880026530420433,(((28:0.16107402345791552,29:0.22390675879394614):0.010219853661242988[%bootstrapFrequency = 100 ],((26:0.03889908276326441,27:0.033091538322685465):0.0020124637037727366[%bootstrapFrequency = 100 ],25:0.02476238811422443):0.004590682255516105[%bootstrapFrequency = 100 ]):0.022808262141432535[%bootstrapFrequency = 100 ],(((8:0.0043115435721426424,5:0.004414746666403186):0.001924295305309002[%bootstrapFrequency = 100 ],3:0.0058438877721855775):0.007738753374046791[%bootstrapFrequency = 100 ],(((15:0.0016964487362049062,14:0.0017207484324964438):0.007073803877128589[%bootstrapFrequency = 100 ],((11:0.000584850587624927,12:0.0004309374136478699):0.001021965322878784[%bootstrapFrequency = 100 ],(10:0.0013241695010427384,9:0.0011786545257236932):0.00040526995819406553[%bootstrapFrequency = 100 ]):0.005659328445171373[%bootstrapFrequency = 100 ]):0.0011023690612067213[%bootstrapFrequency = 100 ],((18:0.0025128985501705055,((19:0.0016647603205561354,(20:0.0012409116811269959,21:0.0012701006817920906):0.0005118033803142816[%bootstrapFrequency = 100 ]):0.0007095008010809396[%bootstrapFrequency = 100 ],((23:0.0011127383254245567,22:0.000992718155850171):0.0011428440423239177[%bootstrapFrequency = 100 ],24:0.0017468591803866725):0.0005145853065478021[%bootstrapFrequency = 100 ]):0.0004481793375012612[%bootstrapFrequency = 100 ]):0.0011454062725262152[%bootstrapFrequency = 100 ],16:0.004026057546934118):0.0043096765221539894[%bootstrapFrequency = 100 ]):0.005767001395507903[%bootstrapFrequency = 100 ]):0.001154569219484311[%bootstrapFrequency = 100 ]):0.008520405519644104[%bootstrapFrequency = 100 ],2:0.0025857808797502355)[% ] [% ] [%  setBetweenDouble = bootstrapFrequency ];

END;


BEGIN TREES;
	Title 'Set1_ASTRAL_substitutionPerSite';
	ID 017881b029271;
	LINK Taxa = Taxa_dataset1;
	TRANSLATE
[0] 		1 Eudyptes_sclateri,
[1] 		2 Eudyptes_pachyrhynchus,
[2] 		3 Eudyptes_robustus,
[3] 		4 Eudyptes_warhami,
[4] 		5 Eudyptes_moseleyi,
[5] 		6 Eudyptes_chrysocome,
[6] 		7 Eudyptes_filholi,
[7] 		8 Eudyptes_chrysolophus_schlegeli,
[8] 		9 Eudyptes_chrysolophus_chrysolophus,
[9] 		10 Megadyptes_antipodes_richdalei,
[10] 		11 Megadyptes_antipodes_antipodes,
[11] 		12 Megadyptes_antipodes_waitaha,
[12] 		13 Spheniscus_humboldti,
[13] 		14 Spheniscus_mendiculus,
[14] 		15 Spheniscus_demersus,
[15] 		16 Spheniscus_magellanicus,
[16] 		17 Eudyptula_novaehollandiae,
[17] 		18 Eudyptula_minor_Banks_Peninsula,
[18] 		19 Eudyptula_minor,
[19] 		20 Pygoscelis_adeliae,
[20] 		21 Pygoscelis_antarctica,
[21] 		22 Pygoscelis_papua_Kerguelen,
[22] 		23 Pygoscelis_papua_Falklands_Malvinas,
[23] 		24 Pygoscelis_papua_West_Antarctic_Peninsula,
[24] 		25 Pygoscelis_papua_South_Georgia,
[25] 		26 Aptenodytes_forsteri,
[26] 		27 Aptenodytes_patagonicus,
[27] 		28 Thalassarche_chlororhynchos,
[28] 		29 Hydrobates_tethys,
[29] 		30 Oceanites_oceanicus,
[30] 		31 Taeniopygia_guttata,
[31] 		32 Gallus_gallus;
	TREE Imported_tree_1 = ((((((((((1:0.00172382,(2:0.00111246,3:0.00099363):0.00116025[%bootstrapFrequency = 100 ]):0.00024504[%bootstrapFrequency = 100 ],4:0.00732719):0.00031261[%bootstrapFrequency = 100 ],(5:0.00165962,(6:0.00127174,7:0.00124253):0.00051769[%bootstrapFrequency = 100 ]):0.00073455[%bootstrapFrequency = 100 ]):0.00040793[%bootstrapFrequency = 100 ],(8:0.00144595,9:0.00120611):0.00139079[%bootstrapFrequency = 100 ]):0.00115351[%bootstrapFrequency = 100 ],(10:0.00222213,(11:0.0000583,12:0.01152821):0.00004352[%bootstrapFrequency = 100 ]):0.00392659[%bootstrapFrequency = 100 ]):0.00432296[%bootstrapFrequency = 100 ],(((13:0.0005847,14:0.0004285):0.00102366[%bootstrapFrequency = 100 ],(15:0.0011783,16:0.00132151):0.00040554[%bootstrapFrequency = 100 ]):0.00567129[%bootstrapFrequency = 100 ],(17:0.00166499,(18:0.00101211,19:0.00082777):0.0010028[%bootstrapFrequency = 100 ]):0.00711737[%bootstrapFrequency = 100 ]):0.00110455[%bootstrapFrequency = 100 ]):0.00577938[%bootstrapFrequency = 100 ],(20:0.00585886,(21:0.00432076,(22:0.00066443,(23:0.0005301,(24:0.0004586,25:0.00043274):0.00018364[%bootstrapFrequency = 100 ]):0.00026494[%bootstrapFrequency = 100 ]):0.00389741[%bootstrapFrequency = 100 ]):0.00192671[%bootstrapFrequency = 100 ]):0.0077536[%bootstrapFrequency = 100 ]):0.00115407[%bootstrapFrequency = 100 ],(26:0.00269039,27:0.00258943):0.00854255[%bootstrapFrequency = 100 ]):0.02286749[%bootstrapFrequency = 100 ],(28:0.02482291,(29:0.03319206,30:0.0390138):0.0020072[%bootstrapFrequency = 100 ]):0.00459106[%bootstrapFrequency = 100 ]):0.01008808[%bootstrapFrequency = 100 ],31:0.16190102,32:0.2252743)[% ] [% ] [%  setBetweenDouble = bootstrapFrequency ];

END;


BEGIN TREES;
	Title 'Set1_Astral_iqtree_in_coalescent_units';
	ID 017881b69b325;
	LINK Taxa = Taxa_dataset1;
	TRANSLATE
[0] 		1 Eudyptes_sclateri,
[1] 		2 Eudyptes_pachyrhynchus,
[2] 		3 Eudyptes_robustus,
[3] 		4 Eudyptes_warhami,
[4] 		5 Eudyptes_moseleyi,
[5] 		6 Eudyptes_chrysocome,
[6] 		7 Eudyptes_filholi,
[7] 		8 Eudyptes_chrysolophus_schlegeli,
[8] 		9 Eudyptes_chrysolophus_chrysolophus,
[9] 		10 Megadyptes_antipodes_richdalei,
[10] 		11 Megadyptes_antipodes_antipodes,
[11] 		12 Megadyptes_antipodes_waitaha,
[12] 		13 Spheniscus_humboldti,
[13] 		14 Spheniscus_mendiculus,
[14] 		15 Spheniscus_demersus,
[15] 		16 Spheniscus_magellanicus,
[16] 		17 Eudyptula_novaehollandiae,
[17] 		18 Eudyptula_minor_Banks_Peninsula,
[18] 		19 Eudyptula_minor,
[19] 		20 Pygoscelis_adeliae,
[20] 		21 Pygoscelis_antarctica,
[21] 		22 Pygoscelis_papua_Kerguelen,
[22] 		23 Pygoscelis_papua_Falklands_Malvinas,
[23] 		24 Pygoscelis_papua_West_Antarctic_Peninsula,
[24] 		25 Pygoscelis_papua_South_Georgia,
[25] 		26 Aptenodytes_forsteri,
[26] 		27 Aptenodytes_patagonicus,
[27] 		28 Thalassarche_chlororhynchos,
[28] 		29 Hydrobates_tethys,
[29] 		30 Oceanites_oceanicus,
[30] 		31 Taeniopygia_guttata,
[31] 		32 Gallus_gallus;
	TREE Imported_tree_1 = ((((((((4:1,(1:1.0000000000000036,(2:1,3:1):4.799103188610612):0.5417501040633503):0.3739681284550791,(5:1,(6:1,7:1):1.65976536920234):3.664707273812727):0.8533389712729083,(8:1,9:1):4.588695719927358):2.7964497259890955,(10:1,(11:1,12:1):0.6346400901761342):5.872698425287954):6.40551554349323,(((13:1,14:1):4.992431754004542,(15:1,16:1):1.118936057394457):6.147067449089953,(17:1,(18:1,19:1):1.4394912603160819):7.696299713228775):6.42308846387748):7.161256464219878,(20:1,(21:1,(22:1,(23:1,(24:1,25:1):0.30044842829538254):0.7611920594665946):6.163822841930703):6.742907426948204):7.017383466743976):4.710879552034658,(27:1,26:1):8.943332007014835):4.372240574134218,((28:1,(29:1,30:1):4.060530084428667):7.557037645895264,(32:1,31:1):7.4684842485537715):4.37224057413422);

END;


BEGIN TREES;
	Title 'Set1_Astral_raxml_in_coalescent_units';
	ID 017881b788386;
	LINK Taxa = Taxa_dataset1;
	TRANSLATE
[0] 		1 Eudyptes_sclateri,
[1] 		2 Eudyptes_pachyrhynchus,
[2] 		3 Eudyptes_robustus,
[3] 		4 Eudyptes_warhami,
[4] 		5 Eudyptes_moseleyi,
[5] 		6 Eudyptes_chrysocome,
[6] 		7 Eudyptes_filholi,
[7] 		8 Eudyptes_chrysolophus_schlegeli,
[8] 		9 Eudyptes_chrysolophus_chrysolophus,
[9] 		10 Megadyptes_antipodes_richdalei,
[10] 		11 Megadyptes_antipodes_antipodes,
[11] 		12 Megadyptes_antipodes_waitaha,
[12] 		13 Spheniscus_humboldti,
[13] 		14 Spheniscus_mendiculus,
[14] 		15 Spheniscus_demersus,
[15] 		16 Spheniscus_magellanicus,
[16] 		17 Eudyptula_novaehollandiae,
[17] 		18 Eudyptula_minor_Banks_Peninsula,
[18] 		19 Eudyptula_minor,
[19] 		20 Pygoscelis_adeliae,
[20] 		21 Pygoscelis_antarctica,
[21] 		22 Pygoscelis_papua_Kerguelen,
[22] 		23 Pygoscelis_papua_Falklands_Malvinas,
[23] 		24 Pygoscelis_papua_West_Antarctic_Peninsula,
[24] 		25 Pygoscelis_papua_South_Georgia,
[25] 		26 Aptenodytes_forsteri,
[26] 		27 Aptenodytes_patagonicus,
[27] 		28 Thalassarche_chlororhynchos,
[28] 		29 Hydrobates_tethys,
[29] 		30 Oceanites_oceanicus,
[30] 		31 Taeniopygia_guttata,
[31] 		32 Gallus_gallus;
	TREE Imported_tree_1 = (26,(27,(((((((4,(1,(2,3):4.970053459043088[%bootstrapFrequency = 100 ]):0.5701219073504186[%bootstrapFrequency = 100 ]):0.5334963340848612[%bootstrapFrequency = 100 ],(5,(6,7):2.1350107067473663[%bootstrapFrequency = 100 ]):4.93244908688387[%bootstrapFrequency = 100 ]):1.2168037378618548[%bootstrapFrequency = 100 ],(8,9):4.565144369853878[%bootstrapFrequency = 100 ]):2.853852081091227[%bootstrapFrequency = 100 ],(10,(11,12):0.4384725729978729[%bootstrapFrequency = 100 ]):8.250446002619592[%bootstrapFrequency = 100 ]):7.044643371616433[%bootstrapFrequency = 100 ],(((16,15):1.6485367667172104[%bootstrapFrequency = 100 ],(14,13):4.992349464598404[%bootstrapFrequency = 100 ]):6.458686533391856[%bootstrapFrequency = 100 ],(17,(18,19):1.4447234492029102[%bootstrapFrequency = 100 ]):7.557298822059965[%bootstrapFrequency = 100 ]):6.866558381530456[%bootstrapFrequency = 100 ]):7.600894169352715[%bootstrapFrequency = 100 ],(20,(21,(22,(23,(24,25):0.4149212971899389[%bootstrapFrequency = 100 ]):1.0892119725274758[%bootstrapFrequency = 100 ]):6.633627982888324[%bootstrapFrequency = 100 ]):7.307588243361018[%bootstrapFrequency = 100 ]):7.470914207861374[%bootstrapFrequency = 100 ]):6.09807199144912[%bootstrapFrequency = 100 ],((28,(30,29):4.816458798134755[%bootstrapFrequency = 100 ]):7.557298822059965[%bootstrapFrequency = 100 ],(31,32):6.458686533391856[%bootstrapFrequency = 100 ]):8.250446002619592[%bootstrapFrequency = 100 ]):8.250446002619592[%bootstrapFrequency = 100 ]):0.0)[% ] [% ] [%  setBetweenDouble = bootstrapFrequency ];

END;


BEGIN TREES;
	Title 'Set1_MPEST_substitutionPerSite';
	ID 017881b9b41a8;
	LINK Taxa = Taxa_dataset1;
	TRANSLATE
[0] 		1 Eudyptes_sclateri,
[1] 		2 Eudyptes_pachyrhynchus,
[2] 		3 Eudyptes_robustus,
[3] 		4 Eudyptes_warhami,
[4] 		5 Eudyptes_moseleyi,
[5] 		6 Eudyptes_chrysocome,
[6] 		7 Eudyptes_filholi,
[7] 		8 Eudyptes_chrysolophus_schlegeli,
[8] 		9 Eudyptes_chrysolophus_chrysolophus,
[9] 		10 Megadyptes_antipodes_richdalei,
[10] 		11 Megadyptes_antipodes_antipodes,
[11] 		12 Megadyptes_antipodes_waitaha,
[12] 		13 Spheniscus_humboldti,
[13] 		14 Spheniscus_mendiculus,
[14] 		15 Spheniscus_demersus,
[15] 		16 Spheniscus_magellanicus,
[16] 		17 Eudyptula_novaehollandiae,
[17] 		18 Eudyptula_minor_Banks_Peninsula,
[18] 		19 Eudyptula_minor,
[19] 		20 Pygoscelis_adeliae,
[20] 		21 Pygoscelis_antarctica,
[21] 		22 Pygoscelis_papua_Kerguelen,
[22] 		23 Pygoscelis_papua_Falklands_Malvinas,
[23] 		24 Pygoscelis_papua_West_Antarctic_Peninsula,
[24] 		25 Pygoscelis_papua_South_Georgia,
[25] 		26 Aptenodytes_forsteri,
[26] 		27 Aptenodytes_patagonicus,
[27] 		28 Thalassarche_chlororhynchos,
[28] 		29 Hydrobates_tethys,
[29] 		30 Oceanites_oceanicus,
[30] 		31 Taeniopygia_guttata,
[31] 		32 Gallus_gallus;
	TREE Imported_tree_1 = (32:0.112652076517833,(31:0.16192046988778944,(((((((18:0.0010121158134381943,19:0.00082777619224612):0.001002804574467836,17:0.0016649946256297294):0.0071173928964472525,((15:0.0011782968014502023,16:0.0013215345064126317):0.00040554838168849184,(13:0.0005847139205048074,14:0.00042848735825611804):0.0010236676242964709):0.005671399129762925):0.0011048070729878375,(((((5:0.0016570135160472947,(7:0.0012421746222964572,6:0.001272110399671672):0.0005204643772179847):0.0007502999201767487,(1:0.0017380781210525503,(2:0.0011125953893406427,3:0.000993503000390103):0.0011542040350261246):0.0004760117178528161):0.00017473871509598776,4:0.007419991487341909):0.0003025985092898798,(8:0.0014463323368649214,9:0.0012057426875173663):0.0013995556977033734):0.00113819875442909,(10:0.002222195263258526,(12:0.011528315948192449,11:0.00005831144512621869):0.00004349404876649773):0.003919077092623469):0.004329586775909835):0.005779384171301141,(((((25:0.00043273770088692867,24:0.00045860563562124087):0.00018364104262654646,23:0.000530095823462137):0.000264936544585802,22:0.0006644376226359693):0.003897447908510007,21:0.004320797699335308):0.001926718290772278,20:0.005858917219769927):0.007753677771707075):0.001154028033158914,(26:0.0026904606175141986,27:0.0025894007107347522):0.00854271901526022):0.022868204448949457,((29:0.033192989789450594,30:0.03901496639743396):0.002006927962838721,28:0.024823394185416108)OROOT:0.004590819064886798):0.01008222613701124):0.112652076517833);

END;


BEGIN TREES;
	Title 'Set1_MPEST_3best_trees';
	ID 017881baebe49;
	LINK Taxa = Taxa_dataset1;
	TRANSLATE
[0] 		1 Eudyptes_sclateri,
[1] 		2 Eudyptes_pachyrhynchus,
[2] 		3 Eudyptes_robustus,
[3] 		4 Eudyptes_warhami,
[4] 		5 Eudyptes_moseleyi,
[5] 		6 Eudyptes_chrysocome,
[6] 		7 Eudyptes_filholi,
[7] 		8 Eudyptes_chrysolophus_schlegeli,
[8] 		9 Eudyptes_chrysolophus_chrysolophus,
[9] 		10 Megadyptes_antipodes_richdalei,
[10] 		11 Megadyptes_antipodes_antipodes,
[11] 		12 Megadyptes_antipodes_waitaha,
[12] 		13 Spheniscus_humboldti,
[13] 		14 Spheniscus_mendiculus,
[14] 		15 Spheniscus_demersus,
[15] 		16 Spheniscus_magellanicus,
[16] 		17 Eudyptula_novaehollandiae,
[17] 		18 Eudyptula_minor_Banks_Peninsula,
[18] 		19 Eudyptula_minor,
[19] 		20 Pygoscelis_adeliae,
[20] 		21 Pygoscelis_antarctica,
[21] 		22 Pygoscelis_papua_Kerguelen,
[22] 		23 Pygoscelis_papua_Falklands_Malvinas,
[23] 		24 Pygoscelis_papua_West_Antarctic_Peninsula,
[24] 		25 Pygoscelis_papua_South_Georgia,
[25] 		26 Aptenodytes_forsteri,
[26] 		27 Aptenodytes_patagonicus,
[27] 		28 Thalassarche_chlororhynchos,
[28] 		29 Hydrobates_tethys,
[29] 		30 Oceanites_oceanicus,
[30] 		31 Taeniopygia_guttata,
[31] 		32 Gallus_gallus;
	TREE Imported_tree_1 = (32:1,(31:1,((28:1,(30:1,29:1):4.873254):7,((26:1,27:1):7,((20:1,((22:1,(23:1,(24:1,25:1):0.412648):1.09033):3.721214,21:1):3.495115):6.411427,((((8:1,9:1):4.316848,((((3:1,2:1):3.167038,1:1):1.601578,(5:1,(6:1,7:1):2.088261):4.693428):0.437379,4:1):0.600732):1.915792,((12:1,11:1):0.443385,10:1):7):6.453186,(((14:1,13:1):4.411492,(15:1,16:1):1.568003):4.406833,(17:1,(18:1,19:1):1.422512):6.291498):6.219364):7):6.046483):7):6.6423):7);
	TREE Imported_tree_2 = (32:1,(31:1,(((((((16:1,15:1):1.56797,(13:1,14:1):4.411515):4.406642,(17:1,(19:1,18:1):1.422553):6.291547):6.219252,((10:1,(12:1,11:1):0.443375):7,((9:1,8:1):4.316418,((((7:1,6:1):2.088216,5:1):4.693459,(1:1,(3:1,2:1):3.167097):1.601638):0.43735,4:1):0.600753):1.915801):6.453558):7,(20:1,(21:1,(22:1,(23:1,(24:1,25:1):0.412642):1.090337):3.721145):3.495121):6.411374):6.046987,(27:1,26:1):7):7,((30:1,29:1):4.873306,28:1):7):6.64237):7);
	TREE Imported_tree_3 = (((((((((18:1,19:1):1.422552,17:1):6.291538,((15:1,16:1):1.567934,(13:1,14:1):4.411474):4.406677):6.219336,(((((5:1,(7:1,6:1):2.088234):4.693468,(1:1,(2:1,3:1):3.166676):1.601518):0.437323,4:1):0.600816,(8:1,9:1):4.316694):1.915803,(10:1,(12:1,11:1):0.443369):7):6.453447):7,(((((25:1,24:1):0.412617,23:1):1.090323,22:1):3.72116,21:1):3.495135,20:1):6.411469):6.046721,(26:1,27:1):7):7,(28:1,(29:1,30:1):4.873209):7):6.642335,31:1):7,32:1);

END;


BEGIN TREES;
	Title 'Set1_MPEST_bootstraps_RUN2';
	ID 017881bc3b8d11;
	LINK Taxa = Taxa_dataset1;
	TRANSLATE
[0] 		1 Eudyptes_sclateri,
[1] 		2 Eudyptes_pachyrhynchus,
[2] 		3 Eudyptes_robustus,
[3] 		4 Eudyptes_warhami,
[4] 		5 Eudyptes_moseleyi,
[5] 		6 Eudyptes_chrysocome,
[6] 		7 Eudyptes_filholi,
[7] 		8 Eudyptes_chrysolophus_schlegeli,
[8] 		9 Eudyptes_chrysolophus_chrysolophus,
[9] 		10 Megadyptes_antipodes_richdalei,
[10] 		11 Megadyptes_antipodes_antipodes,
[11] 		12 Megadyptes_antipodes_waitaha,
[12] 		13 Spheniscus_humboldti,
[13] 		14 Spheniscus_mendiculus,
[14] 		15 Spheniscus_demersus,
[15] 		16 Spheniscus_magellanicus,
[16] 		17 Eudyptula_novaehollandiae,
[17] 		18 Eudyptula_minor_Banks_Peninsula,
[18] 		19 Eudyptula_minor,
[19] 		20 Pygoscelis_adeliae,
[20] 		21 Pygoscelis_antarctica,
[21] 		22 Pygoscelis_papua_Kerguelen,
[22] 		23 Pygoscelis_papua_Falklands_Malvinas,
[23] 		24 Pygoscelis_papua_West_Antarctic_Peninsula,
[24] 		25 Pygoscelis_papua_South_Georgia,
[25] 		26 Aptenodytes_forsteri,
[26] 		27 Aptenodytes_patagonicus,
[27] 		28 Thalassarche_chlororhynchos,
[28] 		29 Hydrobates_tethys,
[29] 		30 Oceanites_oceanicus,
[30] 		31 Taeniopygia_guttata,
[31] 		32 Gallus_gallus;
	TREE Imported_tree_1 = ((((28:1,(30:1,29:1):4.304219):7,((27:1,26:1):7,((((10:1,(11:1,12:1):0.083666):7,((4:1,((5:1,(6:1,7:1):1.879548):4.390113,((3:1,2:1):3.172207,1:1):1.486496):0.493929):0.475397,(9:1,8:1):4.288432):1.905002):6.475311,((17:1,(19:1,18:1):1.413993):6.293259,((13:1,14:1):4.432306,(15:1,16:1):1.289442):4.433072):6.106328):7,((21:1,((23:1,(24:1,25:1):0.357309):0.952837,22:1):3.757674):3.487121,20:1):6.41167):5.845184):7):6.637449,31:1):7,32:1);
	TREE Imported_tree_2 = (32:1,(31:1,((28:1,(30:1,29:1):4.34256):7,(((20:1,((22:1,((24:1,25:1):0.368101,23:1):0.966925):3.557342,21:1):3.292993):6.194635,((((15:1,16:1):1.306455,(13:1,14:1):4.432554):4.421341,((18:1,19:1):1.424697,17:1):6.291323):6.219205,(((8:1,9:1):4.256641,(((5:1,(6:1,7:1):1.842468):4.112122,((2:1,3:1):3.258693,1:1):1.498501):0.493318,4:1):0.473913):1.898317,(10:1,(11:1,12:1):0.06895):5.788365):6.434639):7):5.26135,(27:1,26:1):7):7):7):7);
	TREE Imported_tree_3 = ((31:1,(((27:1,26:1):7,((((22:1,(23:1,(24:1,25:1):0.377567):0.942844):3.380943,21:1):3.118248,20:1):6.002461,(((((((6:1,7:1):1.881405,5:1):4.41436,((2:1,3:1):3.133609,1:1):1.471354):0.505978,4:1):0.459279,(8:1,9:1):4.319157):1.875368,(10:1,(12:1,11:1):0.082665):6.97774):6.109774,(((19:1,18:1):1.417261,17:1):6.292868,((13:1,14:1):4.421757,(16:1,15:1):1.305985):4.422361):6.096641):6.92141):5.170224):7,((29:1,30:1):4.304098,28:1):7):6.865609):7,32:1);
	TREE Imported_tree_4 = ((31:1,(((26:1,27:1):7,(((((15:1,16:1):1.295611,(13:1,14:1):4.421911):4.423628,((18:1,19:1):1.419331,17:1):6.293472):5.987411,((10:1,(12:1,11:1):0.05677):6.828318,((9:1,8:1):4.305055,((((3:1,2:1):3.253348,1:1):1.497315,(5:1,(7:1,6:1):1.888074):4.190293):0.514788,4:1):0.463437):1.889788):6.442613):7,(20:1,(21:1,(22:1,((25:1,24:1):0.370216,23:1):0.961335):3.547897):3.293413):6.194791):5.329191):7,((29:1,30:1):4.285375,28:1):7):6.865482):7,32:1);
	TREE Imported_tree_5 = (32:1,(31:1,(((29:1,30:1):4.362392,28:1):7,(((((22:1,((24:1,25:1):0.352124,23:1):0.956546):3.429103,21:1):3.172321,20:1):6.070349,((((16:1,15:1):1.295137,(14:1,13:1):4.421851):4.421948,((18:1,19:1):1.419383,17:1):6.291853):6.219175,((10:1,(12:1,11:1):0.070429):7,((8:1,9:1):4.252614,(((5:1,(6:1,7:1):1.900066):4.142949,(1:1,(2:1,3:1):3.170598):1.49661):0.506831,4:1):0.460622):1.882406):6.440955):7):5.076381,(27:1,26:1):7):7):6.460053):7);
	TREE Imported_tree_6 = (32:1,(31:1,((((20:1,(21:1,(((24:1,25:1):0.376951,23:1):0.960147,22:1):3.552391):3.287288):6.188331,((((11:1,12:1):0.06053,10:1):7,((8:1,9:1):4.326988,(4:1,((1:1,(3:1,2:1):3.270887):1.501663,((6:1,7:1):1.917115,5:1):4.305408):0.481593):0.481525):1.918194):6.520526,(((16:1,15:1):1.315404,(14:1,13:1):4.565872):4.648373,(17:1,(19:1,18:1):1.426855):6.75919):6.491205):7):5.29274,(26:1,27:1):7):7,(28:1,(30:1,29:1):4.513249):7):6.865494):7);
	TREE Imported_tree_7 = (32:1,(31:1,((28:1,(29:1,30:1):4.36237):7,((27:1,26:1):7,(((((19:1,18:1):1.423724,17:1):6.291414,((16:1,15:1):1.298911,(13:1,14:1):4.432507):4.421515):6.219275,(((9:1,8:1):4.284566,(4:1,(((2:1,3:1):3.203954,1:1):1.491389,((6:1,7:1):1.921822,5:1):4.389366):0.511683):0.450613):1.890197,((11:1,12:1):0.07743,10:1):6.43464):6.426998):7,((21:1,(22:1,(23:1,(24:1,25:1):0.361694):0.983949):3.553502):3.293113,20:1):6.194413):5.775045):7):6.642335):7);
	TREE Imported_tree_8 = (32:1,((((27:1,26:1):7,((((10:1,(11:1,12:1):0.06839):6.982287,((9:1,8:1):4.267183,((((3:1,2:1):3.158964,1:1):1.515673,(5:1,(6:1,7:1):1.875413):4.225396):0.496894,4:1):0.465834):1.89496):6.101229,(((19:1,18:1):1.424695,17:1):6.291331,((14:1,13:1):4.421815,(15:1,16:1):1.298974):4.42163):6.219164):6.921575,(20:1,(21:1,((23:1,(25:1,24:1):0.387595):0.967635,22:1):3.385067):3.112551):6.002666):5.071806):7,((29:1,30:1):4.382598,28:1):7):7,31:1):7);
	TREE Imported_tree_9 = (32:1,(31:1,((((20:1,(21:1,((23:1,(25:1,24:1):0.358406):0.947499,22:1):3.386889):3.107909):5.997388,((((13:1,14:1):4.253959,(16:1,15:1):1.314136):4.599456,(17:1,(18:1,19:1):1.403995):5.887852):6.345931,(((8:1,9:1):4.208239,((((7:1,6:1):1.904692,5:1):4.148124,(1:1,(3:1,2:1):3.201492):1.463637):0.519138,4:1):0.450187):1.872135,(10:1,(12:1,11:1):0.092193):6.650742):5.982495):7):5.350211,(26:1,27:1):7):7,(28:1,(29:1,30:1):4.285603):7):6.302298):7);
	TREE Imported_tree_10 = (32:1,(31:1,(((29:1,30:1):4.099933,28:1):7,((26:1,27:1):7,(((((9:1,8:1):4.320918,(4:1,((1:1,(2:1,3:1):3.291916):1.501933,((6:1,7:1):1.877578,5:1):4.252376):0.523049):0.444999):1.888178,(10:1,(12:1,11:1):0.059866):7):6.442999,(((14:1,13:1):4.400761,(15:1,16:1):1.30744):4.422174,(17:1,(19:1,18:1):1.41936):6.292672):6.09665):7,(20:1,(21:1,(22:1,((25:1,24:1):0.363137,23:1):0.93613):3.433554):3.172451):6.07026):5.269704):7):6.865511):7);
	TREE Imported_tree_11 = (32:1,((((26:1,27:1):7,((((17:1,(18:1,19:1):1.419342):6.292671,((14:1,13:1):4.369839,(16:1,15:1):1.302169):4.422705):6.096751,(((((1:1,(2:1,3:1):3.168331):1.470055,((6:1,7:1):1.859473,5:1):4.265019):0.522546,4:1):0.437612,(9:1,8:1):4.318423):1.890495,((11:1,12:1):0.077049,10:1):7):6.102494):6.921505,(20:1,(21:1,((23:1,(25:1,24:1):0.377413):0.936773,22:1):3.282847):3.0188):5.899701):5.370958):7,((29:1,30:1):4.213908,28:1):7):6.460018,31:1):7);
	TREE Imported_tree_12 = (32:1,(31:1,(((30:1,29:1):4.267083,28:1):7,((((((12:1,11:1):0.063486,10:1):7,((4:1,(((6:1,7:1):1.903513,5:1):4.25865,((3:1,2:1):3.191029,1:1):1.480771):0.491003):0.477652,(9:1,8:1):4.318477):1.891784):6.105729,(((16:1,15:1):1.303054,(13:1,14:1):4.419746):4.548807,(17:1,(19:1,18:1):1.417207):6.292232):6.202407):7,(20:1,(21:1,(((24:1,25:1):0.371156,23:1):0.958327,22:1):3.747669):3.487721):6.403736):5.347806,(26:1,27:1):7):7):6.642285):7);
	TREE Imported_tree_13 = ((31:1,((((20:1,(((23:1,(25:1,24:1):0.364105):0.967582,22:1):3.557397,21:1):3.293169):6.194672,((((19:1,18:1):1.42254,17:1):6.292245,((13:1,14:1):4.432519,(16:1,15:1):1.2814):4.423661):6.096829,(((8:1,9:1):4.309779,((((7:1,6:1):1.911145,5:1):4.245927,((3:1,2:1):3.203287,1:1):1.497487):0.507232,4:1):0.462178):1.89793,(10:1,(11:1,12:1):0.090355):7):6.441742):7):5.326435,(27:1,26:1):7):7,((30:1,29:1):4.084656,28:1):7):6.460049):7,32:1);
	TREE Imported_tree_14 = (32:1,((((((((16:1,15:1):1.300934,(14:1,13:1):4.409209):4.542016,(17:1,(19:1,18:1):1.423737):6.290764):6.3337,(((4:1,(((3:1,2:1):3.244653,1:1):1.49655,((7:1,6:1):1.935799,5:1):4.266658):0.514447):0.456347,(8:1,9:1):4.300433):1.88116,(10:1,(11:1,12:1):0.06753):6.806877):6.426751):7,(((22:1,(23:1,(25:1,24:1):0.367749):0.963066):3.552197,21:1):3.287211,20:1):6.18833):5.234006,(27:1,26:1):7):7,((29:1,30:1):4.403181,28:1):7):6.642335,31:1):7);
	TREE Imported_tree_15 = (32:1,(31:1,(((27:1,26:1):7,(((((23:1,(25:1,24:1):0.362914):0.950214,22:1):3.708935,21:1):3.426821,20:1):6.330532,((((4:1,(((6:1,7:1):1.901224,5:1):4.295247,(1:1,(3:1,2:1):3.185306):1.486221):0.505573):0.45413,(8:1,9:1):4.30778):1.887447,((11:1,12:1):0.071181,10:1):6.959988):6.354501,(((19:1,18:1):1.432633,17:1):6.57685,((13:1,14:1):4.48389,(16:1,15:1):1.284814):4.610197):6.405009):7):5.244449):7,(28:1,(29:1,30:1):4.323135):7):6.642351):7);
	TREE Imported_tree_16 = ((31:1,(((((((((5:1,(7:1,6:1):1.887569):4.237001,(1:1,(3:1,2:1):3.27206):1.464471):0.499672,4:1):0.464836,(9:1,8:1):4.287076):1.893424,((11:1,12:1):0.085995,10:1):6.783445):6.353495,((17:1,(19:1,18:1):1.42498):6.578439,((13:1,14:1):4.484019,(16:1,15:1):1.309702):4.609535):6.258962):7,(20:1,(21:1,(22:1,(23:1,(24:1,25:1):0.361314):0.951593):3.555694):3.287233):6.188459):5.093283,(26:1,27:1):7):7,(28:1,(30:1,29:1):4.100115):7):6.642264):7,32:1);
	TREE Imported_tree_17 = (32:1,(((((20:1,(21:1,(22:1,(23:1,(25:1,24:1):0.364479):0.958474):3.5597):3.293116):6.194646,((((16:1,15:1):1.286372,(14:1,13:1):4.380126):4.423424,((19:1,18:1):1.418272,17:1):6.292778):6.096644,((10:1,(12:1,11:1):0.078543):7,((8:1,9:1):4.3221,((((6:1,7:1):1.923514,5:1):4.246667,(1:1,(2:1,3:1):3.320296):1.488351):0.503611,4:1):0.467872):1.908211):6.433636):7):5.312818,(26:1,27:1):7):7,(28:1,(30:1,29:1):4.196826):7):6.642328,31:1):7);
	TREE Imported_tree_18 = (((((((((16:1,15:1):1.282717,(14:1,13:1):4.411242):4.423772,((19:1,18:1):1.418305,17:1):6.292757):6.096624,(((4:1,(((7:1,6:1):1.907653,5:1):4.275753,(1:1,(2:1,3:1):3.182408):1.486492):0.525834):0.445314,(9:1,8:1):4.274229):1.892648,(10:1,(11:1,12:1):0.090087):6.953779):6.442398):7,((((23:1,(24:1,25:1):0.362636):0.951271,22:1):3.429657,21:1):3.172372,20:1):6.070208):5.375947,(27:1,26:1):7):7,((30:1,29:1):4.100036,28:1):7):6.865519,31:1):7,32:1);
	TREE Imported_tree_19 = ((31:1,(((29:1,30:1):4.30411,28:1):7,((((21:1,(22:1,((24:1,25:1):0.379047,23:1):0.972546):3.414001):3.172698,20:1):6.070236,((((4:1,((5:1,(7:1,6:1):1.883247):4.237422,(1:1,(3:1,2:1):3.27527):1.503248):0.538868):0.444165,(8:1,9:1):4.264667):1.891524,((11:1,12:1):0.076368,10:1):6.539067):6.349352,(((16:1,15:1):1.287541,(14:1,13:1):4.497811):4.465362,(17:1,(18:1,19:1):1.421355):6.499728):6.120834):7):5.259122,(26:1,27:1):7):7):7):7,32:1);
	TREE Imported_tree_20 = (32:1,(31:1,(((26:1,27:1):7,((((22:1,((25:1,24:1):0.373699,23:1):0.968138):3.744716,21:1):3.495306,20:1):6.411823,(((10:1,(11:1,12:1):0.071406):6.320067,((((1:1,(2:1,3:1):3.240037):1.536476,(5:1,(6:1,7:1):1.894467):4.223616):0.525338,4:1):0.451045,(9:1,8:1):4.363859):1.886884):6.46884,(((15:1,16:1):1.274658,(13:1,14:1):4.42169):4.433843,(17:1,(19:1,18:1):1.418203):6.292758):6.106265):7):5.203241):7,(28:1,(29:1,30:1):4.196984):7):7):7);
	TREE Imported_tree_21 = (32:1,(31:1,(((30:1,29:1):4.362609,28:1):7,((26:1,27:1):7,((20:1,(21:1,((23:1,(25:1,24:1):0.367256):0.95649,22:1):3.74805):3.495298):6.411622,((((12:1,11:1):0.076375,10:1):6.552676,((8:1,9:1):4.333401,(((1:1,(3:1,2:1):3.228522):1.502695,((7:1,6:1):1.922868,5:1):4.20369):0.513265,4:1):0.456714):1.897781):6.456555,(((19:1,18:1):1.409764,17:1):6.293644,((14:1,13:1):4.380118,(16:1,15:1):1.286887):4.423524):6.096672):7):5.41478):7):7):7);
	TREE Imported_tree_22 = (32:1,(31:1,(((((((18:1,19:1):1.423611,17:1):6.2919,((15:1,16:1):1.300336,(13:1,14:1):4.389594):4.467923):6.140616,((10:1,(11:1,12:1):0.071432):6.959616,((4:1,(((2:1,3:1):3.230825,1:1):1.479603,(5:1,(6:1,7:1):1.877216):4.393572):0.509848):0.460268,(9:1,8:1):4.297877):1.879097):6.523509):7,((21:1,((23:1,(24:1,25:1):0.381534):0.948129,22:1):3.429333):3.172491,20:1):6.07026):5.238628,(27:1,26:1):7):7,((30:1,29:1):4.26709,28:1):7):6.642423):7);
	TREE Imported_tree_23 = (32:1,(31:1,(((26:1,27:1):7,((((17:1,(19:1,18:1):1.418254):6.292795,((15:1,16:1):1.272571,(14:1,13:1):4.443295):4.424186):6.096657,(((((1:1,(3:1,2:1):3.216113):1.484254,((7:1,6:1):1.956687,5:1):4.185422):0.49668,4:1):0.478089,(9:1,8:1):4.254998):1.884141,(10:1,(12:1,11:1):0.080807):6.999372):6.442715):7,(20:1,(21:1,((23:1,(25:1,24:1):0.347083):0.965925,22:1):3.427014):3.172419):6.0702):5.472396):7,(28:1,(30:1,29:1):4.424265):7):6.17227):7);
	TREE Imported_tree_24 = (32:1,(31:1,((((((10:1,(12:1,11:1):0.061361):6.675268,((8:1,9:1):4.373502,(4:1,(((2:1,3:1):3.197737,1:1):1.50736,(5:1,(7:1,6:1):1.887544):4.31623):0.489068):0.465716):1.909539):6.44616,(((15:1,16:1):1.302589,(13:1,14:1):4.41976):4.548606,((18:1,19:1):1.421496,17:1):6.291766):6.202568):7,(((22:1,(23:1,(25:1,24:1):0.374114):0.967676):3.419522,21:1):3.167329,20:1):6.064897):5.012902,(26:1,27:1):7):7,(28:1,(30:1,29:1):4.362299):7):7):7);
	TREE Imported_tree_25 = (32:1,((((26:1,27:1):7,(((((18:1,19:1):1.422598,17:1):6.291513,((16:1,15:1):1.297355,(13:1,14:1):4.421746):4.426657):6.224653,(((4:1,(((7:1,6:1):1.887511,5:1):4.155678,((2:1,3:1):3.186202,1:1):1.510858):0.493756):0.46208,(8:1,9:1):4.314457):1.903712,((11:1,12:1):0.073876,10:1):7):6.447575):7,(((22:1,((24:1,25:1):0.370748,23:1):0.946095):3.430543,21:1):3.172408,20:1):6.070214):5.378141):7,(28:1,(30:1,29:1):4.180105):7):6.859328,31:1):7);
	TREE Imported_tree_26 = (32:1,(31:1,(((((((23:1,(25:1,24:1):0.373341):0.95746,22:1):3.559427,21:1):3.29325,20:1):6.194579,((((14:1,13:1):4.411223,(15:1,16:1):1.277159):4.424033,((19:1,18:1):1.42041,17:1):6.292615):6.096681,(((9:1,8:1):4.320136,(((5:1,(7:1,6:1):1.900325):4.348305,((3:1,2:1):3.194957,1:1):1.487678):0.514206,4:1):0.454824):1.898188,(10:1,(12:1,11:1):0.070943):6.412268):6.441868):7):5.439856,(27:1,26:1):7):7,((30:1,29:1):4.163535,28:1):7):6.642171):7);
	TREE Imported_tree_27 = (32:1,(((((((((((3:1,2:1):3.220468,1:1):1.479193,(5:1,(7:1,6:1):1.87734):4.307183):0.515859,4:1):0.464343,(8:1,9:1):4.318098):1.891149,(10:1,(12:1,11:1):0.065735):6.528668):6.442074,(((16:1,15:1):1.293785,(14:1,13:1):4.400689):4.423943,((19:1,18:1):1.415076,17:1):6.29388):5.987258):7,(20:1,(((23:1,(25:1,24:1):0.377084):0.950183,22:1):3.419623,21:1):3.172699):6.070069):5.561204,(26:1,27:1):7):7,((30:1,29:1):4.323183,28:1):7):6.642333,31:1):7);
	TREE Imported_tree_28 = ((31:1,(((((((14:1,13:1):4.465315,(16:1,15:1):1.291016):4.421864,(17:1,(19:1,18:1):1.41825):6.291998):6.219451,(((8:1,9:1):4.289418,((((7:1,6:1):1.897354,5:1):4.246686,(1:1,(3:1,2:1):3.188217):1.492549):0.501669,4:1):0.464083):1.898876,((12:1,11:1):0.094134,10:1):6.291692):6.101022):6.921039,((21:1,(22:1,(23:1,(24:1,25:1):0.360992):0.945309):3.153899):2.889551,20:1):5.755605):5.520159,(26:1,27:1):7):7,(28:1,(30:1,29:1):4.180018):7):6.865432):7,32:1);
	TREE Imported_tree_29 = (32:1,(31:1,(((26:1,27:1):7,(((((18:1,19:1):1.420411,17:1):6.291781,((15:1,16:1):1.289592,(14:1,13:1):4.411214):4.422145):6.219296,(((12:1,11:1):0.063919,10:1):6.807994,((8:1,9:1):4.341186,(((1:1,(2:1,3:1):3.229289):1.494578,((7:1,6:1):1.869586,5:1):4.261242):0.499707,4:1):0.479022):1.90207):6.4407):7,(20:1,((22:1,(23:1,(24:1,25:1):0.366297):0.965698):3.594262,21:1):3.36101):6.278322):5.440931):7,(28:1,(30:1,29:1):4.560835):7):6.054534):7);
	TREE Imported_tree_30 = (32:1,((((((((18:1,19:1):1.419375,17:1):6.292372,((15:1,16:1):1.32495,(14:1,13:1):4.411244):4.421116):6.096626,((10:1,(11:1,12:1):0.0665):6.401719,((((5:1,(7:1,6:1):1.908957):4.199626,((3:1,2:1):3.238872,1:1):1.510461):0.498924,4:1):0.469814,(8:1,9:1):4.286544):1.901672):6.438954):7,(20:1,(21:1,((23:1,(24:1,25:1):0.374731):0.92081,22:1):3.436697):3.172352):6.070363):5.232764,(27:1,26:1):7):7,((30:1,29:1):4.382547,28:1):7):6.460118,31:1):7);
	TREE Imported_tree_31 = (32:1,(31:1,(((27:1,26:1):7,((20:1,(21:1,(22:1,(23:1,(25:1,24:1):0.374527):0.967668):3.556776):3.293116):6.194728,(((10:1,(12:1,11:1):0.085963):6.668104,((9:1,8:1):4.250533,(4:1,((1:1,(2:1,3:1):3.171455):1.494594,(5:1,(7:1,6:1):1.876398):4.300588):0.508776):0.461646):1.881931):6.101192,(((19:1,18:1):1.418343,17:1):6.293537,((14:1,13:1):4.454255,(16:1,15:1):1.284033):4.424524):5.987465):6.921815):5.208364):7,((30:1,29:1):4.362442,28:1):7):7):7);
	TREE Imported_tree_32 = (((((27:1,26:1):7,((((10:1,(11:1,12:1):0.089684):6.682074,((4:1,(((2:1,3:1):3.253005,1:1):1.505007,(5:1,(6:1,7:1):1.949261):4.101678):0.523347):0.448534,(9:1,8:1):4.339967):1.877641):6.437124,(((13:1,14:1):4.409337,(16:1,15:1):1.324223):4.540578,((18:1,19:1):1.419315,17:1):6.291206):6.33396):7,(20:1,(21:1,(22:1,(23:1,(24:1,25:1):0.381962):0.94354):3.562322):3.293201):6.194535):5.429364):7,((29:1,30:1):4.267054,28:1):7):7,31:1):7,32:1);
	TREE Imported_tree_33 = (32:1,((((26:1,27:1):7,((20:1,((22:1,((25:1,24:1):0.372165,23:1):0.959554):3.593917,21:1):3.344958):6.257823,(((10:1,(11:1,12:1):0.06932):6.842556,((9:1,8:1):4.296113,(4:1,((5:1,(6:1,7:1):1.896523):4.232835,((3:1,2:1):3.233958,1:1):1.482673):0.491613):0.475336):1.905797):6.512312,((17:1,(19:1,18:1):1.420397):6.292521,((15:1,16:1):1.309469,(14:1,13:1):4.411172):4.427016):6.101449):7):5.193525):7,((29:1,30:1):4.214081,28:1):7):6.302282,31:1):7);
	TREE Imported_tree_34 = (32:1,(31:1,((28:1,(29:1,30:1):4.323083):7,((26:1,27:1):7,(((21:1,(((25:1,24:1):0.381395,23:1):0.940184,22:1):3.420858):3.159769,20:1):6.053681,(((10:1,(12:1,11:1):0.085423):6.550353,((9:1,8:1):4.257973,(((5:1,(6:1,7:1):1.882986):4.299219,((2:1,3:1):3.170783,1:1):1.478383):0.502149,4:1):0.467953):1.88304):6.114556,(((13:1,14:1):4.44334,(16:1,15:1):1.288794):4.422286,(17:1,(18:1,19:1):1.42155):6.291642):6.219391):6.940087):5.442611):7):6.865461):7);
	TREE Imported_tree_35 = (32:1,((((((((19:1,18:1):1.423603,17:1):6.292195,((13:1,14:1):4.42185,(16:1,15:1):1.284631):4.423403):6.096636,((10:1,(11:1,12:1):0.080074):7,((4:1,(((6:1,7:1):1.893475,5:1):4.388141,(1:1,(2:1,3:1):3.168655):1.502207):0.503817):0.457058,(8:1,9:1):4.280084):1.887747):6.102209):6.921193,((21:1,((23:1,(24:1,25:1):0.370051):0.960822,22:1):3.27721):3.018741,20:1):5.899868):5.209633,(26:1,27:1):7):7,((29:1,30:1):4.180029,28:1):7):6.64233,31:1):7);
	TREE Imported_tree_36 = (32:1,(31:1,((28:1,(29:1,30:1):4.213906):7,((((((14:1,13:1):4.400809,(15:1,16:1):1.295099):4.421723,((19:1,18:1):1.414954,17:1):6.292348):6.219303,((10:1,(12:1,11:1):0.087106):6.66759,((9:1,8:1):4.29945,(4:1,((5:1,(7:1,6:1):1.899121):4.284129,((3:1,2:1):3.151244,1:1):1.483627):0.488653):0.476583):1.904218):6.095139):6.921102,(20:1,((22:1,((24:1,25:1):0.374359,23:1):0.956395):3.559842,21:1):3.286618):6.194798):5.29867,(27:1,26:1):7):7):6.865486):7);
	TREE Imported_tree_37 = (((((((((11:1,12:1):0.073402,10:1):7,((9:1,8:1):4.421684,((((3:1,2:1):3.213531,1:1):1.50484,(5:1,(6:1,7:1):1.925078):4.309737):0.490643,4:1):0.472441):1.912421):6.440074,((17:1,(19:1,18:1):1.41938):6.291904,((13:1,14:1):4.40082,(15:1,16:1):1.314751):4.420589):6.219384):7,((21:1,(22:1,((24:1,25:1):0.374654,23:1):0.979248):3.553853):3.293052,20:1):6.194691):5.232774,(27:1,26:1):7):7,((29:1,30:1):4.180101,28:1):7):7,31:1):7,32:1);
	TREE Imported_tree_38 = ((((28:1,(30:1,29:1):4.266971):7,((((21:1,(((24:1,25:1):0.38319,23:1):0.969022,22:1):3.592299):3.361034,20:1):6.278461,((((9:1,8:1):4.371888,((((2:1,3:1):3.240936,1:1):1.48029,((7:1,6:1):1.913904,5:1):4.295495):0.511725,4:1):0.448479):1.89174,(10:1,(11:1,12:1):0.067749):7):6.436223,(((19:1,18:1):1.419428,17:1):6.293445,((13:1,14:1):4.443221,(15:1,16:1):1.292885):4.423866):5.987528):7):5.25436,(26:1,27:1):7):7):7,31:1):7,32:1);
	TREE Imported_tree_39 = ((31:1,((28:1,(30:1,29:1):4.231405):7,((((((15:1,16:1):1.32243,(13:1,14:1):4.400694):4.427176,(17:1,(19:1,18:1):1.422534):6.293071):5.991782,((10:1,(12:1,11:1):0.075854):7,((8:1,9:1):4.333336,(4:1,(((7:1,6:1):1.866586,5:1):4.120976,(1:1,(3:1,2:1):3.196465):1.490228):0.534625):0.435381):1.854276):6.448407):7,(((((25:1,24:1):0.379845,23:1):0.985676,22:1):3.551988,21:1):3.293085,20:1):6.194483):5.637139,(26:1,27:1):7):7):6.169192):7,32:1);
	TREE Imported_tree_40 = (32:1,(((28:1,(29:1,30:1):4.323128):7,((((21:1,(22:1,((25:1,24:1):0.377322,23:1):0.952016):3.560518):3.293051,20:1):6.1945,((((14:1,13:1):4.421792,(16:1,15:1):1.287804):4.422458,(17:1,(19:1,18:1):1.422514):6.291579):6.219218,(((9:1,8:1):4.368782,(((1:1,(3:1,2:1):3.202303):1.498805,(5:1,(7:1,6:1):1.973982):4.362484):0.510712,4:1):0.46008):1.893805,((11:1,12:1):0.069141,10:1):6.555079):6.457879):7):5.485717,(27:1,26:1):7):7):7,31:1):7);
	TREE Imported_tree_41 = (32:1,((((29:1,30:1):4.323089,28:1):7,(((20:1,((22:1,(23:1,(25:1,24:1):0.380025):0.960861):3.769226,21:1):3.513956):6.436086,(((10:1,(11:1,12:1):0.071038):6.52702,((8:1,9:1):4.259852,((((7:1,6:1):1.911021,5:1):4.194022,((2:1,3:1):3.225514,1:1):1.512732):0.452702,4:1):0.499268):1.927783):6.446863,(((19:1,18:1):1.41828,17:1):6.292806,((16:1,15:1):1.293238,(14:1,13:1):4.40062):4.428131):6.101397):7):5.143705,(27:1,26:1):7):7):6.460021,31:1):7);
	TREE Imported_tree_42 = (32:1,(31:1,((28:1,(29:1,30:1):4.28539):7,(((20:1,(21:1,(22:1,((24:1,25:1):0.358971,23:1):0.955716):3.42909):3.166785):6.070449,((((11:1,12:1):0.074168,10:1):7,((4:1,(((3:1,2:1):3.200281,1:1):1.498417,(5:1,(7:1,6:1):1.850371):4.307597):0.485728):0.488308,(8:1,9:1):4.298365):1.913884):6.439648,(((15:1,16:1):1.269971,(13:1,14:1):4.40067):4.423474,(17:1,(18:1,19:1):1.422537):6.291537):6.219153):7):5.361952,(26:1,27:1):7):7):7):7);
	TREE Imported_tree_43 = (32:1,(31:1,((((((10:1,(11:1,12:1):0.059094):6.428196,((8:1,9:1):4.304992,(4:1,((5:1,(6:1,7:1):1.858532):4.289798,(1:1,(2:1,3:1):3.239269):1.48576):0.521525):0.451171):1.889835):6.434542,((17:1,(18:1,19:1):1.419223):6.29279,((14:1,13:1):4.398747,(16:1,15:1):1.274818):4.551077):6.081656):7,(20:1,((((25:1,24:1):0.375859,23:1):0.957411,22:1):3.76274,21:1):3.506417):6.428023):5.295119,(27:1,26:1):7):7,(28:1,(29:1,30:1):4.304252):7):7):7);
	TREE Imported_tree_44 = ((31:1,(((26:1,27:1):7,((20:1,((((25:1,24:1):0.356177,23:1):0.967401,22:1):3.593237,21:1):3.338144):6.25795,((((12:1,11:1):0.063705,10:1):7,((4:1,((1:1,(2:1,3:1):3.18921):1.484935,((6:1,7:1):1.880035,5:1):4.44367):0.508308):0.473758,(9:1,8:1):4.360448):1.897758):6.383956,(((14:1,13:1):4.508965,(16:1,15:1):1.301921):4.480342,(17:1,(18:1,19:1):1.418576):6.579075):6.282411):7):5.299572):7,(28:1,(30:1,29:1):4.467682):7):7):7,32:1);
	TREE Imported_tree_45 = ((31:1,((28:1,(29:1,30:1):4.304061):7,((26:1,27:1):7,(((((4:1,((1:1,(3:1,2:1):3.247186):1.484211,(5:1,(6:1,7:1):1.908023):4.295095):0.481663):0.478304,(9:1,8:1):4.337449):1.916812,((11:1,12:1):0.060576,10:1):6.558):6.305351,(((14:1,13:1):4.545133,(16:1,15:1):1.255596):4.442425,(17:1,(19:1,18:1):1.426074):6.578481):6.237263):7,(20:1,((22:1,((24:1,25:1):0.397958,23:1):0.960318):3.768258,21:1):3.513886):6.43601):5.124427):7):6.642306):7,32:1);
	TREE Imported_tree_46 = (32:1,(31:1,(((29:1,30:1):4.342598,28:1):7,((((((18:1,19:1):1.418281,17:1):6.291329,((16:1,15:1):1.276647,(14:1,13:1):4.409103):4.549347):6.33973,(((9:1,8:1):4.374216,(((5:1,(7:1,6:1):1.889517):4.422404,(1:1,(3:1,2:1):3.211208):1.48302):0.507721,4:1):0.453925):1.898551,(10:1,(11:1,12:1):0.073954):6.958954):6.450293):7,((21:1,(22:1,((24:1,25:1):0.371818,23:1):0.94948):3.749848):3.487717,20:1):6.403657):5.415333,(26:1,27:1):7):7):7):7);
	TREE Imported_tree_47 = (32:1,(31:1,(((26:1,27:1):7,(((((19:1,18:1):1.422511,17:1):6.292246,((14:1,13:1):4.400705,(15:1,16:1):1.279043):4.42406):6.096759,(((12:1,11:1):0.084393,10:1):6.998234,((9:1,8:1):4.292403,(4:1,((5:1,(7:1,6:1):1.887058):4.308502,(1:1,(2:1,3:1):3.250809):1.484436):0.521848):0.443364):1.889279):6.436163):7,(20:1,((22:1,((24:1,25:1):0.376835,23:1):0.94586):3.562178,21:1):3.293177):6.194668):5.295228):7,((30:1,29:1):4.424261,28:1):7):6.642344):7);
	TREE Imported_tree_48 = (32:1,(31:1,(((26:1,27:1):7,(((((19:1,18:1):1.420502,17:1):6.292513,((15:1,16:1):1.279055,(13:1,14:1):4.380153):4.42411):6.09669,(((4:1,(((2:1,3:1):3.18952,1:1):1.495725,((7:1,6:1):1.956102,5:1):4.370574):0.496875):0.467504,(8:1,9:1):4.239664):1.905591,(10:1,(12:1,11:1):0.075148):6.980186):6.095358):6.921324,(20:1,((((25:1,24:1):0.375839,23:1):0.942859,22:1):3.281337,21:1):3.018748):5.899871):5.196345):7,((29:1,30:1):4.285421,28:1):7):6.86545):7);
	TREE Imported_tree_49 = (32:1,((((30:1,29:1):4.285444,28:1):7,(((((22:1,((25:1,24:1):0.363134,23:1):0.942665):3.387561,21:1):3.113134,20:1):5.997322,((((11:1,12:1):0.080439,10:1):6.409802,((4:1,(((3:1,2:1):3.158081,1:1):1.48443,((7:1,6:1):1.900507,5:1):4.134559):0.524461):0.443377,(8:1,9:1):4.259123):1.863397):6.086169,(((16:1,15:1):1.312608,(14:1,13:1):4.398674):4.54901,((18:1,19:1):1.425818,17:1):6.292091):6.081636):6.9708):5.176674,(26:1,27:1):7):7):6.305901,31:1):7);
	TREE Imported_tree_50 = (32:1,(31:1,(((29:1,30:1):4.467936,28:1):7,((27:1,26:1):7,((((22:1,((24:1,25:1):0.371613,23:1):0.937121):3.283158,21:1):3.018755,20:1):5.899902,(((10:1,(12:1,11:1):0.064248):6.690565,((9:1,8:1):4.207315,(4:1,(((7:1,6:1):1.912136,5:1):4.273093,((3:1,2:1):3.170242,1:1):1.499186):0.524983):0.451787):1.883284):6.108697,(((16:1,15:1):1.283331,(13:1,14:1):4.41103):4.432692,((19:1,18:1):1.417204,17:1):6.292065):6.230231):6.936249):5.152363):7):6.637425):7);
	TREE Imported_tree_51 = (32:1,(((28:1,(30:1,29:1):4.21405):7,((((((23:1,(24:1,25:1):0.380708):0.951616,22:1):3.428467,21:1):3.172358,20:1):6.070178,((((18:1,19:1):1.420398,17:1):6.292121,((13:1,14:1):4.42294,(15:1,16:1):1.259926):4.35762):6.161508,(((((5:1,(6:1,7:1):1.903346):4.291454,((3:1,2:1):3.216679,1:1):1.483687):0.502395,4:1):0.466852,(9:1,8:1):4.299745):1.892082,(10:1,(12:1,11:1):0.06821):7):6.340966):7):5.311625,(27:1,26:1):7):7):6.305818,31:1):7);
	TREE Imported_tree_52 = (32:1,((((27:1,26:1):7,(((((18:1,19:1):1.423632,17:1):6.292127,((13:1,14:1):4.432505,(16:1,15:1):1.302252):4.42238):6.096574,(((12:1,11:1):0.077464,10:1):6.63983,((9:1,8:1):4.290312,((((7:1,6:1):1.878424,5:1):4.387582,(1:1,(2:1,3:1):3.238162):1.502931):0.515132,4:1):0.457987):1.886065):6.102268):6.921025,(20:1,(21:1,((23:1,(25:1,24:1):0.377523):0.929252,22:1):3.566332):3.293114):6.194614):5.379844):7,(28:1,(30:1,29:1):4.231363):7):6.305891,31:1):7);
	TREE Imported_tree_53 = ((((((((17:1,(19:1,18:1):1.419405):6.292028,((13:1,14:1):4.388392,(15:1,16:1):1.308884):4.542649):6.197144,(((4:1,((5:1,(7:1,6:1):1.932355):4.280556,((3:1,2:1):3.140407,1:1):1.506048):0.553611):0.431815,(8:1,9:1):4.276568):1.861696,((12:1,11:1):0.068225,10:1):6.754965):6.093343):6.986291,(20:1,(((23:1,(25:1,24:1):0.378903):0.97325,22:1):3.503941,21:1):3.225073):6.111642):5.458127,(26:1,27:1):7):7,((29:1,30:1):4.323059,28:1):7):7,31:1):7,32:1);
	TREE Imported_tree_54 = (32:1,(31:1,(((27:1,26:1):7,(((((16:1,15:1):1.323539,(13:1,14:1):4.411275):4.421235,(17:1,(18:1,19:1):1.421486):6.292357):6.09671,((((((6:1,7:1):1.925788,5:1):4.267194,((3:1,2:1):3.143999,1:1):1.468535):0.518864,4:1):0.461002,(9:1,8:1):4.309002):1.872165,(10:1,(11:1,12:1):0.089034):7):6.115929):6.940561,(20:1,(((23:1,(25:1,24:1):0.36427):0.95887,22:1):3.417257,21:1):3.159872):6.053637):5.294186):7,(28:1,(30:1,29:1):4.196781):7):7):7);
	TREE Imported_tree_55 = (32:1,(31:1,(((((((4:1,(((7:1,6:1):1.913779,5:1):4.354425,(1:1,(2:1,3:1):3.202755):1.48111):0.510136):0.449729,(8:1,9:1):4.347353):1.889608,(12:1,(11:1,10:1):0.069701):6.514003):6.450765,(((16:1,15:1):1.309714,(13:1,14:1):4.443409):4.422007,(17:1,(18:1,19:1):1.416121):6.293018):6.096636):7,(20:1,(((23:1,(24:1,25:1):0.375338):0.954079,22:1):3.595061,21:1):3.344983):6.25785):5.114241,(26:1,27:1):7):7,((29:1,30:1):4.131199,28:1):7):6.459995):7);
	TREE Imported_tree_56 = (32:1,((((27:1,26:1):7,((((17:1,(18:1,19:1):1.417168):6.29228,((15:1,16:1):1.277682,(13:1,14:1):4.432604):4.422869):6.219152,(((9:1,8:1):4.27186,(4:1,(((7:1,6:1):1.852428,5:1):4.213613,((3:1,2:1):3.184004,1:1):1.497352):0.514858):0.449269):1.892388,((11:1,12:1):0.072916,10:1):7):6.435527):7,(20:1,(21:1,(((25:1,24:1):0.374131,23:1):0.959313,22:1):3.417641):3.172757):6.070387):4.968034):7,((29:1,30:1):4.163561,28:1):7):6.172365,31:1):7);
	TREE Imported_tree_57 = ((31:1,(((30:1,29:1):4.403187,28:1):7,((26:1,27:1):7,(((((11:1,12:1):0.071534,10:1):6.77057,((4:1,(((2:1,3:1):3.281935,1:1):1.49861,((6:1,7:1):1.951618,5:1):4.280256):0.496548):0.469435,(8:1,9:1):4.302948):1.883197):6.443265,(((16:1,15:1):1.319663,(13:1,14:1):4.421853):4.421373,((19:1,18:1):1.421485,17:1):6.292403):6.096732):7,(((((24:1,25:1):0.382773,23:1):0.95695,22:1):3.426956,21:1):3.172449,20:1):6.070032):5.628205):7):6.460038):7,32:1);
	TREE Imported_tree_58 = (32:1,(31:1,(((26:1,27:1):7,(((((8:1,9:1):4.327882,(((1:1,(3:1,2:1):3.180975):1.521863,(5:1,(7:1,6:1):1.930811):4.128724):0.485432,4:1):0.478231):1.905022,(10:1,(11:1,12:1):0.076474):6.803978):6.440946,(((15:1,16:1):1.278528,(13:1,14:1):4.411204):4.423051,(17:1,(18:1,19:1):1.418277):6.291991):6.219079):7,(20:1,(21:1,(22:1,(23:1,(25:1,24:1):0.378113):0.94054):3.563423):3.293098):6.194546):5.436578):7,(28:1,(29:1,30:1):4.231283):7):6.865446):7);
	TREE Imported_tree_59 = (32:1,(((((20:1,((22:1,((24:1,25:1):0.374154,23:1):0.944033):3.391592,21:1):3.117869):6.002282,((((14:1,13:1):4.400795,(15:1,16:1):1.319606):4.420378,(17:1,(19:1,18:1):1.417201):6.292105):6.219303,(((12:1,11:1):0.065637,10:1):6.322434,((((1:1,(3:1,2:1):3.130878):1.485621,(5:1,(7:1,6:1):1.884261):4.220487):0.486764,4:1):0.467535,(9:1,8:1):4.256713):1.90347):6.100503):6.920724):5.495145,(26:1,27:1):7):7,(28:1,(29:1,30:1):4.304084):7):6.459962,31:1):7);
	TREE Imported_tree_60 = (32:1,((((26:1,27:1):7,((20:1,(21:1,(22:1,(23:1,(24:1,25:1):0.37076):0.962104):3.552285):3.287219):6.18836,((((14:1,13:1):4.378101,(16:1,15:1):1.285969):4.543974,(17:1,(18:1,19:1):1.419391):6.292006):6.197308,(((4:1,(((2:1,3:1):3.193459,1:1):1.474013,((6:1,7:1):1.871659,5:1):4.344016):0.492012):0.481736,(8:1,9:1):4.314649):1.903515,((12:1,11:1):0.07971,10:1):7):6.423674):7):5.345861):7,(28:1,(29:1,30:1):4.342587):7):6.460041,31:1):7);
	TREE Imported_tree_61 = (32:1,(31:1,(((27:1,26:1):7,((20:1,(21:1,(22:1,(23:1,(24:1,25:1):0.372121):0.965825):3.740323):3.487405):6.411814,((((16:1,15:1):1.303279,(14:1,13:1):4.508857):4.480655,(17:1,(19:1,18:1):1.421816):6.578648):6.282413,((10:1,(12:1,11:1):0.078822):7,((8:1,9:1):4.341747,(4:1,(((2:1,3:1):3.184567,1:1):1.488171,(5:1,(6:1,7:1):1.897767):4.25748):0.492241):0.47364):1.895736):6.060159):6.94024):5.356029):7,((30:1,29:1):4.231328,28:1):7):7):7);
	TREE Imported_tree_62 = (32:1,(31:1,((28:1,(29:1,30:1):4.179989):7,((26:1,27:1):7,(((((12:1,11:1):0.074507,10:1):6.823334,((8:1,9:1):4.312972,((((3:1,2:1):3.150799,1:1):1.483858,(5:1,(7:1,6:1):1.950512):4.164885):0.49336,4:1):0.474871):1.898403):5.973756,(((15:1,16:1):1.316109,(13:1,14:1):4.238268):4.461709,(17:1,(19:1,18:1):1.410305):5.887871):6.219255):6.986739,(20:1,(21:1,(((24:1,25:1):0.37815,23:1):0.952544,22:1):3.509216):3.224951):6.111887):5.193742):7):6.642394):7);
	TREE Imported_tree_63 = (32:1,((((26:1,27:1):7,(((21:1,(22:1,((25:1,24:1):0.364206,23:1):0.968324):3.386139):3.117837,20:1):6.002576,((((11:1,12:1):0.057796,10:1):7,((((1:1,(3:1,2:1):3.211773):1.479583,(5:1,(7:1,6:1):1.932247):4.264133):0.509632,4:1):0.46388,(9:1,8:1):4.289814):1.896913):6.101111,(((14:1,13:1):4.432555,(15:1,16:1):1.308795):4.420944,(17:1,(18:1,19:1):1.41611):6.292224):6.219136):6.921892):5.003945):7,((29:1,30:1):4.196814,28:1):7):6.642367,31:1):7);
	TREE Imported_tree_64 = ((31:1,(((26:1,27:1):7,((20:1,(21:1,(((25:1,24:1):0.35916,23:1):0.952689,22:1):3.39061):3.112422):6.002802,(((10:1,(11:1,12:1):0.098053):6.815687,((((1:1,(3:1,2:1):3.214991):1.49579,((7:1,6:1):1.873797,5:1):4.23336):0.516102,4:1):0.472381,(9:1,8:1):4.265422):1.878121):6.102569,(((18:1,19:1):1.423644,17:1):6.291459,((16:1,15:1):1.265897,(14:1,13:1):4.432483):4.423714):6.219376):6.921428):5.093653):7,((29:1,30:1):4.323161,28:1):7):7):7,32:1);
	TREE Imported_tree_65 = (((((29:1,30:1):4.304203,28:1):7,((27:1,26:1):7,((20:1,((22:1,(23:1,(24:1,25:1):0.365747):0.971439):3.956455,21:1):3.690264):6.614983,(((10:1,(11:1,12:1):0.080248):7,((9:1,8:1):4.318535,(4:1,((1:1,(3:1,2:1):3.278575):1.472284,(5:1,(6:1,7:1):1.852227):4.344708):0.525367):0.454563):1.886287):6.42619,(((13:1,14:1):4.409227,(15:1,16:1):1.298515):4.542589,(17:1,(18:1,19:1):1.41729):6.291429):6.333906):7):5.393795):7):6.865769,31:1):7,32:1);
	TREE Imported_tree_66 = (32:1,(((28:1,(29:1,30:1):4.303846):7,((((((11:1,12:1):0.06525,10:1):7,((4:1,(((7:1,6:1):1.870168,5:1):4.184863,(1:1,(2:1,3:1):3.213353):1.495647):0.512078):0.458806,(9:1,8:1):4.279356):1.893133):6.349281,(((14:1,13:1):4.532871,(16:1,15:1):1.269603):4.466415,((19:1,18:1):1.425669,17:1):6.499029):6.120709):7,((21:1,(22:1,(23:1,(24:1,25:1):0.352755):0.967661):3.558103):3.293203,20:1):6.194816):5.080423,(27:1,26:1):7):7):6.642437,31:1):7);
	TREE Imported_tree_67 = (32:1,(31:1,(((29:1,30:1):4.323068,28:1):7,((26:1,27:1):7,(((((9:1,8:1):4.30863,(((5:1,(7:1,6:1):1.921023):4.532835,(1:1,(3:1,2:1):3.180716):1.488605):0.490205,4:1):0.481184):1.914672,(10:1,(12:1,11:1):0.097744):7):6.478104,(((19:1,18:1):1.412914,17:1):6.292594,((14:1,13:1):4.390392,(16:1,15:1):1.293511):4.422093):6.219245):7,(20:1,(21:1,(22:1,(23:1,(25:1,24:1):0.365275):0.953356):3.595873):3.344926):6.257653):5.523068):7):6.642315):7);
	TREE Imported_tree_68 = ((31:1,(((30:1,29:1):4.304092,28:1):7,(((((10:1,(11:1,12:1):0.069814):7,((8:1,9:1):4.289021,(4:1,(((6:1,7:1):1.897267,5:1):4.319973,(1:1,(3:1,2:1):3.215337):1.499296):0.504022):0.462195):1.901241):6.384154,(((18:1,19:1):1.423867,17:1):6.578428,((13:1,14:1):4.532436,(16:1,15:1):1.308819):4.479902):6.282556):7,(20:1,((22:1,((24:1,25:1):0.369523,23:1):0.950585):3.757229,21:1):3.495135):6.41169):5.304047,(26:1,27:1):7):7):6.865541):7,32:1);
	TREE Imported_tree_69 = (32:1,(31:1,(((30:1,29:1):4.285453,28:1):7,(((((((((3:1,2:1):3.222313,1:1):1.499834,(5:1,(7:1,6:1):1.919692):4.303872):0.506315,4:1):0.454873,(9:1,8:1):4.381355):1.870572,((11:1,12:1):0.074005,10:1):6.526111):6.445088,(((14:1,13:1):4.411292,(15:1,16:1):1.313495):4.421453,(17:1,(19:1,18:1):1.419315):6.292644):6.096639):7,(20:1,((22:1,(23:1,(25:1,24:1):0.351739):0.982153):3.554617,21:1):3.29311):6.194609):5.28767,(27:1,26:1):7):7):7):7);
	TREE Imported_tree_70 = (32:1,((((((21:1,(22:1,((25:1,24:1):0.370365,23:1):0.947096):3.562159):3.293128,20:1):6.194531,((((9:1,8:1):4.315526,(4:1,((5:1,(6:1,7:1):1.864837):4.248664,((3:1,2:1):3.233251,1:1):1.528193):0.534266):0.422109):1.848844,(10:1,(12:1,11:1):0.088981):6.996776):6.441149,(((18:1,19:1):1.420434,17:1):6.291724,((14:1,13:1):4.411176,(16:1,15:1):1.282783):4.423005):6.21925):7):5.620101,(27:1,26:1):7):7,(28:1,(29:1,30:1):4.403183):7):7,31:1):7);
	TREE Imported_tree_71 = ((31:1,(((((((13:1,14:1):4.388434,(15:1,16:1):1.29481):4.542384,((18:1,19:1):1.422553,17:1):6.290896):6.333635,(((9:1,8:1):4.258181,(4:1,((5:1,(7:1,6:1):1.902302):4.252776,((3:1,2:1):3.201268,1:1):1.506173):0.530448):0.435128):1.871304,((11:1,12:1):0.064842,10:1):6.825739):6.426183):7,(20:1,(21:1,(((25:1,24:1):0.370292,23:1):0.949609,22:1):3.961698):3.690243):6.614976):5.338159,(26:1,27:1):7):7,((29:1,30:1):4.248981,28:1):7):7):7,32:1);
	TREE Imported_tree_72 = (32:1,((((27:1,26:1):7,(((((8:1,9:1):4.28281,((((3:1,2:1):3.154248,1:1):1.468442,((6:1,7:1):1.904765,5:1):4.267704):0.510954,4:1):0.456493):1.880978,(10:1,(11:1,12:1):0.083449):6.232054):6.442998,(((15:1,16:1):1.243823,(14:1,13:1):4.421726):4.431279,((18:1,19:1):1.418229,17:1):6.292733):6.101339):7,(20:1,((22:1,((25:1,24:1):0.379416,23:1):0.98376):3.552698,21:1):3.286711):6.194765):5.377609):7,((29:1,30:1):4.179972,28:1):7):6.642335,31:1):7);
	TREE Imported_tree_73 = (32:1,(31:1,(((((21:1,(((24:1,25:1):0.385176,23:1):0.931988,22:1):3.43313):3.172384,20:1):6.070328,((((14:1,13:1):4.443267,(16:1,15:1):1.303153):4.423258,(17:1,(19:1,18:1):1.418255):6.293591):5.987521,(((4:1,((1:1,(2:1,3:1):3.199339):1.498104,((7:1,6:1):1.875129,5:1):4.247224):0.512461):0.454611,(9:1,8:1):4.342421):1.881383,((11:1,12:1):0.075932,10:1):6.822187):6.44354):7):5.006088,(27:1,26:1):7):7,((30:1,29:1):4.362409,28:1):7):7):7);
	TREE Imported_tree_74 = (32:1,(31:1,((28:1,(29:1,30:1):4.16372):7,(((20:1,(((23:1,(25:1,24:1):0.374159):0.958762,22:1):3.387887,21:1):3.117847):6.002463,((((18:1,19:1):1.423638,17:1):6.291387,((15:1,16:1):1.278391,(14:1,13:1):4.44313):4.432723):6.230186,((10:1,(12:1,11:1):0.061459):6.809418,((4:1,(((7:1,6:1):1.856704,5:1):4.301193,((3:1,2:1):3.162567,1:1):1.513616):0.499472):0.467255,(9:1,8:1):4.251633):1.907903):6.104355):6.936152):5.143038,(26:1,27:1):7):7):6.637416):7);
	TREE Imported_tree_75 = ((31:1,(((30:1,29:1):4.342586,28:1):7,(((((10:1,(12:1,11:1):0.098641):6.972316,((((1:1,(2:1,3:1):3.246944):1.503239,(5:1,(6:1,7:1):1.87382):4.238434):0.508312,4:1):0.472571,(8:1,9:1):4.266498):1.899687):6.441252,(((18:1,19:1):1.421482,17:1):6.2917,((13:1,14:1):4.390406,(16:1,15:1):1.306871):4.421032):6.219286):7,((((23:1,(25:1,24:1):0.385987):0.942555,22:1):3.562338,21:1):3.293116,20:1):6.194666):5.224701,(26:1,27:1):7):7):6.642378):7,32:1);
	TREE Imported_tree_76 = (32:1,(31:1,(((30:1,29:1):4.28539,28:1):7,((((21:1,(22:1,(23:1,(25:1,24:1):0.349556):0.98565):3.577783):3.345314,20:1):6.2577,((((11:1,12:1):0.051637,10:1):7,(((((3:1,2:1):3.16522,1:1):1.490645,(5:1,(7:1,6:1):1.877418):4.3094):0.48902,4:1):0.475868,(9:1,8:1):4.263289):1.909865):6.455217,(((14:1,13:1):4.452133,(15:1,16:1):1.300803):4.54211,(17:1,(18:1,19:1):1.417184):6.291551):6.333643):7):5.312798,(27:1,26:1):7):7):6.642311):7);
	TREE Imported_tree_77 = (32:1,(31:1,(((((21:1,((23:1,(25:1,24:1):0.360455):0.946144,22:1):3.702559):3.426756,20:1):6.338272,((((14:1,13:1):4.42314,(16:1,15:1):1.290568):4.351767,((18:1,19:1):1.425746,17:1):6.292454):6.040818,(((12:1,11:1):0.077195,10:1):6.624473,((9:1,8:1):4.428048,(((5:1,(7:1,6:1):1.88753):4.19243,(1:1,(2:1,3:1):3.181274):1.477056):0.489255,4:1):0.478199):1.901049):6.453624):7):5.050309,(27:1,26:1):7):7,(28:1,(29:1,30:1):4.179953):7):6.305912):7);
	TREE Imported_tree_78 = (((((29:1,30:1):4.323127,28:1):7,((((((23:1,(25:1,24:1):0.376218):0.963696,22:1):3.557662,21:1):3.293086,20:1):6.194723,((((19:1,18:1):1.423907,17:1):6.579248,((15:1,16:1):1.278287,(13:1,14:1):4.508839):4.483):6.152373,((10:1,(12:1,11:1):0.070262):6.641767,((8:1,9:1):4.437783,(4:1,((1:1,(3:1,2:1):3.173072):1.507135,(5:1,(7:1,6:1):1.927945):4.089324):0.519565):0.450027):1.885399):6.367855):7):5.18257,(27:1,26:1):7):7):6.642309,31:1):7,32:1);
	TREE Imported_tree_79 = (32:1,(31:1,(((29:1,30:1):4.403202,28:1):7,((((21:1,((23:1,(24:1,25:1):0.38662):0.940297,22:1):3.556758):3.287222,20:1):6.188366,((((8:1,9:1):4.260108,(((5:1,(6:1,7:1):1.871448):4.274228,(1:1,(2:1,3:1):3.188994):1.465335):0.505673,4:1):0.463372):1.880622,(10:1,(12:1,11:1):0.08184):6.327843):6.426567,((17:1,(18:1,19:1):1.421537):6.292621,((13:1,14:1):4.409167,(15:1,16:1):1.29066):4.544917):6.077066):7):5.228564,(27:1,26:1):7):7):6.460059):7);
	TREE Imported_tree_80 = ((((28:1,(29:1,30:1):4.196822):7,((27:1,26:1):7,((((10:1,(12:1,11:1):0.076585):6.625108,((4:1,(((6:1,7:1):1.928228,5:1):4.26993,(1:1,(2:1,3:1):3.178133):1.503642):0.491289):0.467218,(8:1,9:1):4.252025):1.89633):6.113525,(((19:1,18:1):1.424698,17:1):6.291347,((15:1,16:1):1.319173,(14:1,13:1):4.380149):4.420475):6.219182):6.940269,((((23:1,(24:1,25:1):0.363841):0.9528,22:1):3.59618,21:1):3.345022,20:1):6.257823):5.140855):7):6.642353,31:1):7,32:1);
	TREE Imported_tree_81 = (32:1,(31:1,(((27:1,26:1):7,(((((12:1,11:1):0.071966,10:1):6.823487,((((5:1,(7:1,6:1):1.918408):4.418412,(1:1,(3:1,2:1):3.245621):1.501675):0.499073,4:1):0.476303,(9:1,8:1):4.343637):1.90554):6.440676,((17:1,(18:1,19:1):1.421478):6.292455,((15:1,16:1):1.276775,(14:1,13:1):4.400693):4.424007):6.09681):7,(((22:1,((25:1,24:1):0.369647,23:1):0.962737):3.426373,21:1):3.172415,20:1):6.07024):5.210215):7,((30:1,29:1):4.285387,28:1):7):6.865512):7);
	TREE Imported_tree_82 = ((31:1,((28:1,(30:1,29:1):4.147364):7,(((20:1,((22:1,(23:1,(24:1,25:1):0.368226):0.978633):3.377886,21:1):3.118027):6.002475,((((13:1,14:1):4.532423,(16:1,15:1):1.334579):4.484554,((19:1,18:1):1.423912,17:1):6.579176):6.157399,((10:1,(12:1,11:1):0.079156):7,((9:1,8:1):4.329164,((((7:1,6:1):1.902796,5:1):4.308215,((2:1,3:1):3.150774,1:1):1.497188):0.521063,4:1):0.452781):1.889478):6.055049):6.940181):5.051305,(27:1,26:1):7):7):6.642314):7,32:1);
	TREE Imported_tree_83 = (((((((((15:1,16:1):1.306917,(14:1,13:1):4.443322):4.422211,((19:1,18:1):1.421441,17:1):6.292395):6.096613,((10:1,(12:1,11:1):0.082254):6.232881,((9:1,8:1):4.223243,(4:1,(((6:1,7:1):1.8992,5:1):4.235156,((2:1,3:1):3.148847,1:1):1.499728):0.514859):0.471147):1.891547):6.111908):6.940429,(20:1,(21:1,(((25:1,24:1):0.371261,23:1):0.972748,22:1):3.751487):3.495127):6.411779):5.236212,(26:1,27:1):7):7,(28:1,(29:1,30:1):4.34253):7):6.865501,31:1):7,32:1);
	TREE Imported_tree_84 = (32:1,((((29:1,30:1):4.490221,28:1):7,((27:1,26:1):7,(((21:1,(22:1,(23:1,(25:1,24:1):0.376352):0.945335):3.758185):3.495083,20:1):6.411676,((((8:1,9:1):4.346322,(((1:1,(3:1,2:1):3.287135):1.496718,((7:1,6:1):1.88473,5:1):4.290073):0.489607,4:1):0.470738):1.90712,(10:1,(12:1,11:1):0.076509):6.822006):6.457827,(((16:1,15:1):1.316898,(13:1,14:1):4.41124):4.420528,(17:1,(19:1,18:1):1.415059):6.292353):6.219166):7):5.290816):7):6.305823,31:1):7);
	TREE Imported_tree_85 = (32:1,((((((((((1:1,(2:1,3:1):3.156189):1.482331,(5:1,(7:1,6:1):1.945074):4.295192):0.505916,4:1):0.465872,(9:1,8:1):4.244894):1.89448,(10:1,(12:1,11:1):0.080346):7):6.096473,(((18:1,19:1):1.419359,17:1):6.292664,((15:1,16:1):1.309398,(13:1,14:1):4.44334):4.422011):6.096707):6.920759,(20:1,(21:1,((23:1,(24:1,25:1):0.378427):0.936477,22:1):3.393255):3.1179):6.002267):5.474123,(27:1,26:1):7):7,(28:1,(29:1,30:1):4.267073):7):7,31:1):7);
	TREE Imported_tree_86 = ((31:1,(((26:1,27:1):7,(((21:1,(22:1,((25:1,24:1):0.364443,23:1):0.953618):3.428972):3.172413,20:1):6.070188,((((18:1,19:1):1.419333,17:1):6.291283,((15:1,16:1):1.32176,(13:1,14:1):4.430495):4.540669):6.333737,((10:1,(11:1,12:1):0.083242):7,((8:1,9:1):4.327659,((((6:1,7:1):1.910915,5:1):4.369805,(1:1,(2:1,3:1):3.206584):1.487643):0.487971,4:1):0.479556):1.907356):6.433721):7):5.677685):7,((30:1,29:1):4.16348,28:1):7):6.642345):7,32:1);
	TREE Imported_tree_87 = (32:1,(31:1,((((20:1,(21:1,(22:1,(23:1,(25:1,24:1):0.369236):0.946681):3.773484):3.51394):6.436037,(((17:1,(19:1,18:1):1.410283):5.889958,((16:1,15:1):1.300186,(13:1,14:1):4.294676):4.362394):5.913291,(((11:1,12:1):0.075968,10:1):7,((9:1,8:1):4.268888,((((6:1,7:1):1.895438,5:1):4.275922,(1:1,(3:1,2:1):3.274823):1.507491):0.488155,4:1):0.472363):1.904155):6.282492):7):5.224092,(26:1,27:1):7):7,(28:1,(30:1,29:1):4.323276):7):6.302433):7);
	TREE Imported_tree_88 = (32:1,(31:1,(((27:1,26:1):7,((20:1,((22:1,((24:1,25:1):0.384448,23:1):0.960657):3.425945,21:1):3.172451):6.07021,(((17:1,(19:1,18:1):1.420394):6.29177,((16:1,15:1):1.281312,(14:1,13:1):4.432501):4.422605):6.219404,(((12:1,11:1):0.06319,10:1):6.426909,((9:1,8:1):4.261892,(4:1,((5:1,(7:1,6:1):1.90771):4.330038,(1:1,(2:1,3:1):3.202741):1.481246):0.501825):0.461829):1.894699):6.43552):7):5.369813):7,((30:1,29:1):4.285373,28:1):7):7):7);
	TREE Imported_tree_89 = (32:1,((((29:1,30:1):4.249121,28:1):7,((27:1,26:1):7,(((((23:1,(25:1,24:1):0.360676):0.93968,22:1):3.711726,21:1):3.426845,20:1):6.330419,((((18:1,19:1):1.419317,17:1):6.291995,((15:1,16:1):1.322617,(14:1,13:1):4.388339):4.547625):6.202413,(((12:1,11:1):0.072459,10:1):6.5266,((9:1,8:1):4.253241,(4:1,(((3:1,2:1):3.197368,1:1):1.483112,((7:1,6:1):1.91217,5:1):4.270469):0.481799):0.474459):1.914419):6.429205):7):5.666791):7):6.45996,31:1):7);
	TREE Imported_tree_90 = (((((30:1,29:1):4.323139,28:1):7,((27:1,26:1):7,((((22:1,(23:1,(25:1,24:1):0.358017):0.959754):3.559755,21:1):3.293063,20:1):6.194599,(((10:1,(11:1,12:1):0.07955):6.821103,((8:1,9:1):4.306451,(4:1,(((3:1,2:1):3.275589,1:1):1.488395,((6:1,7:1):1.879709,5:1):4.224134):0.486602):0.494324):1.908323):6.43079,(((14:1,13:1):4.400762,(15:1,16:1):1.29573):4.422839,(17:1,(18:1,19:1):1.421494):6.292416):6.096515):7):5.3815):7):7,31:1):7,32:1);
	TREE Imported_tree_91 = ((((28:1,(29:1,30:1):4.196727):7,((27:1,26:1):7,(((21:1,(22:1,((24:1,25:1):0.374085,23:1):0.94551):3.391211):3.11768,20:1):6.002223,((((13:1,14:1):4.40078,(16:1,15:1):1.307779):4.422357,(17:1,(19:1,18:1):1.421493):6.292432):6.096546,(((12:1,11:1):0.081079,10:1):6.785297,((9:1,8:1):4.355767,(4:1,((5:1,(6:1,7:1):1.901251):4.24797,((2:1,3:1):3.202343,1:1):1.469859):0.510226):0.451631):1.890793):6.108368):6.921112):5.433823):7):7,31:1):7,32:1);
	TREE Imported_tree_92 = (32:1,(31:1,(((29:1,30:1):4.424228,28:1):7,((27:1,26:1):7,((20:1,(21:1,(22:1,(23:1,(25:1,24:1):0.366273):0.967837):3.598238):3.360875):6.278476,((((14:1,13:1):4.42312,(15:1,16:1):1.277785):4.351611,(17:1,(18:1,19:1):1.424721):6.291681):6.156613,(((12:1,11:1):0.066572,10:1):6.332823,(((((6:1,7:1):1.977088,5:1):4.227362,((2:1,3:1):3.210898,1:1):1.486696):0.478218,4:1):0.486136,(9:1,8:1):4.319526):1.911297):6.351328):7):5.178421):7):6.460035):7);
	TREE Imported_tree_93 = ((31:1,(((((((4:1,(((3:1,2:1):3.220621,1:1):1.498877,(5:1,(7:1,6:1):1.904728):4.212045):0.518441):0.450381,(9:1,8:1):4.279404):1.890246,(10:1,(12:1,11:1):0.059854):6.32379):6.423667,(((16:1,15:1):1.287512,(13:1,14:1):4.419787):4.543771,(17:1,(18:1,19:1):1.418294):6.292114):6.197295):7,((21:1,(22:1,(23:1,(24:1,25:1):0.358234):0.965278):3.705368):3.426858,20:1):6.330475):5.592049,(27:1,26:1):7):7,((29:1,30:1):4.179956,28:1):7):6.865443):7,32:1);
	TREE Imported_tree_94 = (32:1,(31:1,(((26:1,27:1):7,(((((4:1,(((7:1,6:1):1.894758,5:1):4.160188,((3:1,2:1):3.143927,1:1):1.512883):0.511655):0.454402,(8:1,9:1):4.321267):1.877251,(10:1,(11:1,12:1):0.070669):6.842265):6.443996,(((13:1,14:1):4.421696,(15:1,16:1):1.253764):4.424712,((19:1,18:1):1.410804,17:1):6.292827):6.219139):7,(((22:1,((24:1,25:1):0.371328,23:1):0.962738):3.558439,21:1):3.286723,20:1):6.194686):5.482209):7,((30:1,29:1):4.304105,28:1):7):6.642325):7);
	TREE Imported_tree_95 = (32:1,(31:1,(((26:1,27:1):7,(((((23:1,(24:1,25:1):0.370335):0.914303,22:1):3.399467,21:1):3.117878,20:1):6.002364,(((10:1,(11:1,12:1):0.08824):7,((9:1,8:1):4.312739,((((3:1,2:1):3.160625,1:1):1.493479,(5:1,(7:1,6:1):1.858407):4.319966):0.50133,4:1):0.468625):1.901766):6.048254,(((14:1,13:1):4.532489,(15:1,16:1):1.281064):4.483676,(17:1,(19:1,18:1):1.428215):6.579505):6.037228):6.921528):5.361528):7,(28:1,(30:1,29:1):4.231315):7):6.642374):7);
	TREE Imported_tree_96 = ((((28:1,(30:1,29:1):4.445893):7,(((20:1,((((24:1,25:1):0.347318,23:1):0.971414,22:1):3.813079,21:1):3.581332):6.518041,(((17:1,(18:1,19:1):1.417174):6.292804,((14:1,13:1):4.454095,(15:1,16:1):1.300906):4.432393):6.106294,(((4:1,((5:1,(7:1,6:1):1.887993):4.201897,(1:1,(3:1,2:1):3.231478):1.501697):0.515258):0.459201,(9:1,8:1):4.315325):1.896345,((11:1,12:1):0.069903,10:1):7):6.460389):7):5.41485,(27:1,26:1):7):7):6.637387,31:1):7,32:1);
	TREE Imported_tree_97 = (32:1,(31:1,(((26:1,27:1):7,((((17:1,(18:1,19:1):1.430427):6.577785,((15:1,16:1):1.283323,(13:1,14:1):4.532485):4.481647):6.282537,(((4:1,(((6:1,7:1):1.87605,5:1):4.323508,(1:1,(2:1,3:1):3.231325):1.479155):0.488853):0.483937,(8:1,9:1):4.31412):1.911077,((12:1,11:1):0.062799,10:1):6.808392):6.382632):7,(20:1,((((25:1,24:1):0.373071,23:1):0.979149,22:1):3.809446,21:1):3.581357):6.517962):5.406492):7,((30:1,29:1):4.084732,28:1):7):6.865481):7);
	TREE Imported_tree_98 = (32:1,(31:1,(((((((19:1,18:1):1.419649,17:1):6.578756,((14:1,13:1):4.497212,(16:1,15:1):1.279075):4.48712):6.288263,(((12:1,11:1):0.076943,10:1):7,((8:1,9:1):4.30061,(4:1,((5:1,(6:1,7:1):1.936407):4.263213,((2:1,3:1):3.210357,1:1):1.473482):0.526794):0.453281):1.877932):6.376692):7,(((((25:1,24:1):0.357739,23:1):0.930838,22:1):3.567192,21:1):3.293088,20:1):6.19462):5.322601,(26:1,27:1):7):7,(28:1,(29:1,30:1):4.285351):7):7):7);
	TREE Imported_tree_99 = (32:1,((((29:1,30:1):4.147187,28:1):7,((27:1,26:1):7,(((21:1,((23:1,(24:1,25:1):0.377712):0.945871,22:1):3.609826):3.360681,20:1):6.278588,((((14:1,13:1):4.544352,(15:1,16:1):1.314557):4.480716,((19:1,18:1):1.427112,17:1):6.578944):6.152208,(((((1:1,(2:1,3:1):3.148162):1.519264,((6:1,7:1):1.906551,5:1):4.268338):0.470457,4:1):0.480448,(9:1,8:1):4.333265):1.897218,((12:1,11:1):0.076354,10:1):7):6.38106):7):5.180458):7):7,31:1):7);
	TREE Imported_tree_100 = (32:1,(31:1,(((30:1,29:1):4.342513,28:1):7,((26:1,27:1):7,((20:1,((22:1,((25:1,24:1):0.376369,23:1):0.951768):3.560633,21:1):3.2931):6.194767,((((16:1,15:1):1.320719,(13:1,14:1):4.421835):4.422488,(17:1,(18:1,19:1):1.42043):6.293387):5.987495,(((((1:1,(3:1,2:1):3.298807):1.501494,((6:1,7:1):1.8535,5:1):4.241466):0.515368,4:1):0.455678,(8:1,9:1):4.320549):1.89214,((11:1,12:1):0.073455,10:1):6.980089):6.494817):7):5.088951):7):6.642311):7);
	TREE Imported_tree_101 = (32:1,(31:1,((((20:1,((22:1,((24:1,25:1):0.366624,23:1):0.92698):3.286047,21:1):3.018768):5.899854,(((17:1,(18:1,19:1):1.42694):6.291837,((16:1,15:1):1.306966,(13:1,14:1):4.432532):4.421904):6.096636,((10:1,(11:1,12:1):0.067728):6.542195,((9:1,8:1):4.234991,(4:1,(((6:1,7:1):1.917092,5:1):4.301322,(1:1,(2:1,3:1):3.109028):1.49617):0.488102):0.46593):1.896147):6.101494):6.921194):5.234097,(26:1,27:1):7):7,(28:1,(29:1,30:1):4.249006):7):6.642347):7);
	TREE Imported_tree_102 = (32:1,(31:1,((((20:1,(21:1,((23:1,(24:1,25:1):0.381612):0.978825,22:1):3.553534):3.293127):6.194665,((((14:1,13:1):4.454277,(15:1,16:1):1.305481):4.422198,(17:1,(18:1,19:1):1.432312):6.291261):6.096686,(((12:1,11:1):0.073501,10:1):6.52625,((4:1,(((3:1,2:1):3.195232,1:1):1.480816,((7:1,6:1):1.906051,5:1):4.138849):0.488223):0.471305,(8:1,9:1):4.340387):1.912345):6.44034):7):5.209844,(26:1,27:1):7):7,((29:1,30:1):4.231354,28:1):7):7):7);
	TREE Imported_tree_103 = (32:1,((((30:1,29:1):4.131269,28:1):7,((27:1,26:1):7,(((((11:1,12:1):0.079592,10:1):7,((((1:1,(2:1,3:1):3.266537):1.506504,(5:1,(6:1,7:1):1.890858):4.325808):0.534817,4:1):0.445916,(8:1,9:1):4.295011):1.885826):6.440826,(((18:1,19:1):1.416382,17:1):6.292157,((13:1,14:1):4.400717,(15:1,16:1):1.265832):4.423865):6.219268):7,((21:1,(((25:1,24:1):0.352752,23:1):0.967658,22:1):3.558135):3.293117,20:1):6.194589):5.436604):7):7,31:1):7);
	TREE Imported_tree_104 = ((31:1,((28:1,(30:1,29:1):4.362342):7,((((((((1:1,(2:1,3:1):3.184878):1.491906,(5:1,(7:1,6:1):1.854982):4.222836):0.503172,4:1):0.468446,(9:1,8:1):4.282625):1.887378,(10:1,(11:1,12:1):0.070225):6.64216):6.102098,((17:1,(18:1,19:1):1.421479):6.291643,((13:1,14:1):4.443248,(15:1,16:1):1.322973):4.419981):6.219401):6.92109,(20:1,(21:1,(22:1,((24:1,25:1):0.371993,23:1):0.948917):3.39046):3.117894):6.002238):5.612393,(26:1,27:1):7):7):6.86556):7,32:1);
	TREE Imported_tree_105 = (32:1,(31:1,(((29:1,30:1):4.342566,28:1):7,((((21:1,(22:1,((24:1,25:1):0.353333,23:1):0.960327):3.278443):3.018808,20:1):5.899888,((((4:1,(((3:1,2:1):3.110605,1:1):1.469187,((7:1,6:1):1.910061,5:1):4.206563):0.512864):0.460916,(8:1,9:1):4.270344):1.879685,(10:1,(11:1,12:1):0.08494):6.819868):6.097965,(((15:1,16:1):1.288284,(14:1,13:1):4.411205):4.422305,((18:1,19:1):1.419375,17:1):6.291842):6.219269):6.921255):5.220104,(26:1,27:1):7):7):6.642341):7);
	TREE Imported_tree_106 = (32:1,(((28:1,(30:1,29:1):4.323124):7,(((20:1,(((23:1,(25:1,24:1):0.385063):0.951012,22:1):3.548047,21:1):3.278528):6.175727,((((11:1,12:1):0.083561,10:1):7,((((5:1,(7:1,6:1):1.890654):4.389327,(1:1,(3:1,2:1):3.163199):1.489247):0.484379,4:1):0.47916,(9:1,8:1):4.273235):1.917722):6.110904,(((18:1,19:1):1.422599,17:1):6.291552,((16:1,15:1):1.305366,(14:1,13:1):4.400769):4.421364):6.219232):6.939991):5.247863,(27:1,26:1):7):7):7,31:1):7);
	TREE Imported_tree_107 = (((((26:1,27:1):7,((((17:1,(18:1,19:1):1.421589):6.29183,((14:1,13:1):4.367915,(16:1,15:1):1.261825):4.545692):6.197148,((10:1,(11:1,12:1):0.083081):7,((((1:1,(2:1,3:1):3.191751):1.495456,((7:1,6:1):1.914628,5:1):4.332116):0.502321,4:1):0.469591,(9:1,8:1):4.286517):1.902234):6.417447):7,((21:1,(((25:1,24:1):0.347128,23:1):0.956997,22:1):3.708202):3.426791,20:1):6.330766):4.913297):7,(28:1,(30:1,29:1):4.267097):7):6.054563,31:1):7,32:1);
	TREE Imported_tree_108 = (32:1,(31:1,(((26:1,27:1):7,((((10:1,(12:1,11:1):0.073715):6.979905,((4:1,((1:1,(3:1,2:1):3.248024):1.500125,(5:1,(6:1,7:1):1.911056):4.259919):0.494869):0.494085,(9:1,8:1):4.378883):1.915156):6.43918,((17:1,(19:1,18:1):1.421472):6.292475,((16:1,15:1):1.299334,(13:1,14:1):4.390246):4.422761):6.096642):7,((((23:1,(24:1,25:1):0.375387):0.943322,22:1):3.610576,21:1):3.360809,20:1):6.278208):5.476907):7,(28:1,(30:1,29:1):4.342494):7):6.865468):7);
	TREE Imported_tree_109 = (32:1,(31:1,(((29:1,30:1):4.180125,28:1):7,((26:1,27:1):7,(((((12:1,11:1):0.085225,10:1):6.419924,((4:1,((5:1,(6:1,7:1):1.916544):4.293756,(1:1,(3:1,2:1):3.201226):1.486066):0.516089):0.458123,(9:1,8:1):4.300113):1.888315):6.440236,(((15:1,16:1):1.289686,(14:1,13:1):4.411243):4.422285,((18:1,19:1):1.415095,17:1):6.292314):6.219239):7,(20:1,(((23:1,(24:1,25:1):0.36784):0.950114,22:1):3.561532,21:1):3.293163):6.19473):5.224636):7):6.865546):7);
	TREE Imported_tree_110 = (32:1,(31:1,(((27:1,26:1):7,(((((8:1,9:1):4.279343,((((3:1,2:1):3.198493,1:1):1.505549,((7:1,6:1):1.91502,5:1):4.334182):0.495584,4:1):0.459973):1.894111,(10:1,(11:1,12:1):0.076511):6.822029):6.442456,((17:1,(19:1,18:1):1.426842):6.291866,((14:1,13:1):4.411244,(16:1,15:1):1.291915):4.423064):6.096731):7,(20:1,(21:1,(((24:1,25:1):0.368439,23:1):0.951233,22:1):3.429356):3.172406):6.070258):5.310634):7,(28:1,(30:1,29:1):4.285332):7):7):7);
	TREE Imported_tree_111 = (32:1,(31:1,(((((((13:1,14:1):4.294791,(15:1,16:1):1.300521):4.351845,(17:1,(18:1,19:1):1.406111):5.889713):6.005401,((10:1,(11:1,12:1):0.075684):6.840921,((4:1,(((2:1,3:1):3.207864,1:1):1.492144,(5:1,(7:1,6:1):1.909967):4.204496):0.53468):0.427662,(8:1,9:1):4.245576):1.87769):6.289949):7,(20:1,(21:1,(22:1,(23:1,(24:1,25:1):0.375067):0.97279):3.555398):3.293097):6.194763):5.071369,(27:1,26:1):7):7,((30:1,29:1):4.163524,28:1):7):6.865487):7);
	TREE Imported_tree_112 = (((((27:1,26:1):7,(((((23:1,(25:1,24:1):0.369651):0.941083,22:1):3.894526,21:1):3.593279,20:1):6.497851,((((9:1,8:1):4.432132,(4:1,(((7:1,6:1):1.874423,5:1):4.177897,(1:1,(2:1,3:1):3.203939):1.498119):0.524161):0.456212):1.879978,(10:1,(12:1,11:1):0.094977):7):6.558303,(((18:1,19:1):1.423608,17:1):6.290786,((14:1,13:1):4.430541,(15:1,16:1):1.318989):4.54083):6.333851):7):5.492651):7,(28:1,(30:1,29:1):4.231353):7):7,31:1):7,32:1);
	TREE Imported_tree_113 = (32:1,(((28:1,(30:1,29:1):4.403026):7,((26:1,27:1):7,((((22:1,((24:1,25:1):0.374799,23:1):0.970685):3.555947,21:1):3.293088,20:1):6.19474,((((15:1,16:1):1.303474,(14:1,13:1):4.391247):4.382778,(17:1,(19:1,18:1):1.417188):6.292369):6.177005,(((9:1,8:1):4.341728,((((7:1,6:1):1.918287,5:1):4.210551,((2:1,3:1):3.151941,1:1):1.475055):0.501785,4:1):0.462603):1.894303,(10:1,(11:1,12:1):0.082088):7):6.37621):7):5.148733):7):7,31:1):7);
	TREE Imported_tree_114 = (32:1,(31:1,((28:1,(30:1,29:1):4.40316):7,((((((8:1,9:1):4.318951,((((7:1,6:1):1.877193,5:1):4.323661,(1:1,(3:1,2:1):3.188978):1.499179):0.51484,4:1):0.456197):1.875386,(10:1,(12:1,11:1):0.080647):7):6.461191,(((13:1,14:1):4.454243,(16:1,15:1):1.286507):4.422339,((19:1,18:1):1.416164,17:1):6.292251):6.219277):7,((((23:1,(24:1,25:1):0.37032):0.961858,22:1):3.593344,21:1):3.344925,20:1):6.257787):5.285919,(26:1,27:1):7):7):7):7);
	TREE Imported_tree_115 = (32:1,(31:1,(((26:1,27:1):7,(((((12:1,11:1):0.070216,10:1):6.436872,((4:1,((5:1,(7:1,6:1):1.865058):4.218983,(1:1,(2:1,3:1):3.226244):1.489267):0.500764):0.477212,(9:1,8:1):4.358367):1.888656):6.44234,(((13:1,14:1):4.411207,(15:1,16:1):1.298561):4.423564,((18:1,19:1):1.417215,17:1):6.293734):5.987326):7,((21:1,(22:1,((25:1,24:1):0.364115,23:1):0.963952):3.712536):3.433753,20:1):6.337939):5.376064):7,(28:1,(30:1,29:1):4.304028):7):7):7);
	TREE Imported_tree_116 = (32:1,(31:1,((28:1,(29:1,30:1):4.304023):7,((26:1,27:1):7,((20:1,(21:1,(22:1,((24:1,25:1):0.364266,23:1):0.958927):3.559485):3.293087):6.194644,((((14:1,13:1):4.432492,(15:1,16:1):1.285065):4.422352,(17:1,(18:1,19:1):1.420384):6.291816):6.219167,(((12:1,11:1):0.072346,10:1):7,(((((6:1,7:1):1.898317,5:1):4.20156,((2:1,3:1):3.247527,1:1):1.48433):0.521005,4:1):0.449741,(9:1,8:1):4.303517):1.873185):6.437861):7):5.269298):7):6.865492):7);
	TREE Imported_tree_117 = (32:1,(31:1,(((30:1,29:1):4.285414,28:1):7,(((20:1,(21:1,((23:1,(25:1,24:1):0.363432):0.952709,22:1):3.279718):3.018769):5.89983,((((14:1,13:1):4.411227,(15:1,16:1):1.297969):4.422799,((18:1,19:1):1.419356,17:1):6.29249):6.096693,(((4:1,((1:1,(2:1,3:1):3.142376):1.515054,((6:1,7:1):1.884673,5:1):4.196614):0.485939):0.470586,(8:1,9:1):4.3413):1.904356,((11:1,12:1):0.064381,10:1):6.674808):6.103347):6.921361):5.217602,(26:1,27:1):7):7):6.642373):7);
	TREE Imported_tree_118 = (32:1,(31:1,(((30:1,29:1):4.403356,28:1):7,((27:1,26:1):7,(((((4:1,((1:1,(2:1,3:1):3.239792):1.502475,(5:1,(7:1,6:1):1.880093):4.216532):0.503574):0.461263,(9:1,8:1):4.34426):1.89597,(10:1,(11:1,12:1):0.074854):7):6.448371,(((19:1,18:1):1.424764,17:1):6.292007,((14:1,13:1):4.421718,(16:1,15:1):1.301962):4.427519):6.101447):7,(20:1,(21:1,(22:1,(23:1,(24:1,25:1):0.373168):0.913772):3.43863):3.172389):6.070283):5.245965):7):6.45587):7);
	TREE Imported_tree_119 = (32:1,(31:1,(((30:1,29:1):4.362342,28:1):7,(((((10:1,(12:1,11:1):0.07838):7,((4:1,((1:1,(2:1,3:1):3.200017):1.496902,((6:1,7:1):1.960466,5:1):4.194173):0.514779):0.455959,(9:1,8:1):4.249751):1.890327):6.442761,(((13:1,14:1):4.411194,(16:1,15:1):1.269067):4.424706,((18:1,19:1):1.423576,17:1):6.292165):6.096698):7,((21:1,((23:1,(24:1,25:1):0.374787):0.942844,22:1):3.431089):3.172386,20:1):6.070279):5.364807,(26:1,27:1):7):7):7):7);
	TREE Imported_tree_120 = ((31:1,((28:1,(30:1,29:1):4.231291):7,(((20:1,(21:1,(22:1,(23:1,(24:1,25:1):0.369643):0.961969):3.421015):3.172702):6.070215,(((17:1,(18:1,19:1):1.420387):6.29263,((13:1,14:1):4.400782,(15:1,16:1):1.278294):4.423906):6.096658,(((11:1,12:1):0.065909,10:1):7,((((1:1,(3:1,2:1):3.282896):1.497353,((7:1,6:1):1.88176,5:1):4.314501):0.500875,4:1):0.457593,(9:1,8:1):4.311965):1.904467):6.441304):7):5.376475,(27:1,26:1):7):7):7):7,32:1);
	TREE Imported_tree_121 = (32:1,(31:1,(((30:1,29:1):4.267036,28:1):7,((26:1,27:1):7,(((((8:1,9:1):4.307817,(4:1,(((7:1,6:1):1.900107,5:1):4.210817,((3:1,2:1):3.268791,1:1):1.493247):0.519461):0.455866):1.891814,((11:1,12:1):0.06593,10:1):6.982586):6.4525,(((16:1,15:1):1.316954,(14:1,13:1):4.411319):4.42162,((19:1,18:1):1.42155,17:1):6.292436):6.096564):7,(20:1,((((24:1,25:1):0.369843,23:1):0.965964,22:1):3.753395,21:1):3.495124):6.411634):5.412221):7):7):7);
	TREE Imported_tree_122 = (32:1,(31:1,(((((((((5:1,(6:1,7:1):1.908932):4.361224,(1:1,(2:1,3:1):3.160736):1.495359):0.508571,4:1):0.469662,(8:1,9:1):4.242241):1.901789,(10:1,(12:1,11:1):0.067795):6.673777):6.0987,(((18:1,19:1):1.425754,17:1):6.292707,((16:1,15:1):1.32737,(14:1,13:1):4.421846):4.421851):5.987496):6.921391,(20:1,((((25:1,24:1):0.374549,23:1):0.965408,22:1):3.386186,21:1):3.117869):6.002333):5.421854,(27:1,26:1):7):7,(28:1,(30:1,29:1):4.267014):7):7):7);
	TREE Imported_tree_123 = (32:1,(31:1,((28:1,(29:1,30:1):4.115613):7,((26:1,27:1):7,((20:1,(21:1,(22:1,(23:1,(24:1,25:1):0.392633):0.982313):3.587024):3.345037):6.25792,(((10:1,(11:1,12:1):0.061224):6.403369,((8:1,9:1):4.285118,(4:1,(((6:1,7:1):1.906884,5:1):4.340636,(1:1,(3:1,2:1):3.170882):1.481995):0.515597):0.450466):1.880242):6.488192,(((18:1,19:1):1.419311,17:1):6.292611,((14:1,13:1):4.421691,(16:1,15:1):1.281472):4.433779):6.106134):7):4.988867):7):7):7);
	TREE Imported_tree_124 = (32:1,(31:1,(((30:1,29:1):4.267034,28:1):7,((((21:1,(22:1,((24:1,25:1):0.377852,23:1):0.948767):3.510194):3.224965,20:1):6.111771,((((12:1,11:1):0.079222,10:1):6.821144,((9:1,8:1):4.284003,(((5:1,(6:1,7:1):1.876016):4.462118,(1:1,(2:1,3:1):3.176188):1.505431):0.510503,4:1):0.470489):1.90029):6.417327,(((16:1,15:1):1.305156,(13:1,14:1):4.367945):4.543125,(17:1,(18:1,19:1):1.420397):6.291951):6.197257):7):5.326485,(26:1,27:1):7):7):6.865451):7);
	TREE Imported_tree_125 = (32:1,(((((((22:1,((25:1,24:1):0.378984,23:1):0.945545):3.391148,21:1):3.112488,20:1):6.00242,((((9:1,8:1):4.303044,((((7:1,6:1):1.933633,5:1):4.251532,(1:1,(2:1,3:1):3.159358):1.476177):0.507718,4:1):0.464116):1.888181,((11:1,12:1):0.060312,10:1):6.827712):6.053555,(((16:1,15:1):1.312039,(13:1,14:1):4.532496):4.487218,((18:1,19:1):1.428233,17:1):6.579486):6.041765):6.939493):5.507482,(27:1,26:1):7):7,(28:1,(29:1,30:1):4.249016):7):6.172345,31:1):7);
	TREE Imported_tree_126 = (32:1,(31:1,((28:1,(30:1,29:1):4.213925):7,(((20:1,(((23:1,(25:1,24:1):0.372869):0.939778,22:1):3.392718,21:1):3.117863):6.002404,((((18:1,19:1):1.424676,17:1):6.291992,((15:1,16:1):1.291,(14:1,13:1):4.443354):4.423044):6.096625,((10:1,(11:1,12:1):0.077025):6.318858,((9:1,8:1):4.216618,(4:1,((5:1,(7:1,6:1):1.876612):4.230394,((3:1,2:1):3.186241,1:1):1.490404):0.501653):0.461976):1.887952):6.100761):6.921062):5.277027,(27:1,26:1):7):7):7):7);
	TREE Imported_tree_127 = ((((((20:1,((((24:1,25:1):0.371947,23:1):0.948226,22:1):3.757667,21:1):3.495106):6.411663,((((8:1,9:1):4.293696,((((6:1,7:1):1.91401,5:1):4.298818,(1:1,(2:1,3:1):3.324296):1.48801):0.486277,4:1):0.488022):1.90963,((12:1,11:1):0.069655,10:1):6.641915):6.44999,((17:1,(18:1,19:1):1.415069):6.293123,((16:1,15:1):1.294694,(14:1,13:1):4.390369):4.423058):6.096642):7):5.304098,(27:1,26:1):7):7,((29:1,30:1):4.304093,28:1):7):7,31:1):7,32:1);
	TREE Imported_tree_128 = (32:1,((((29:1,30:1):4.424299,28:1):7,((((21:1,((23:1,(24:1,25:1):0.362138):0.957511,22:1):3.560102):3.293163,20:1):6.194565,((((19:1,18:1):1.424691,17:1):6.291237,((13:1,14:1):4.421783,(15:1,16:1):1.278111):4.423008):6.219322,(((9:1,8:1):4.299114,(((1:1,(2:1,3:1):3.243479):1.488777,(5:1,(6:1,7:1):1.845459):4.222013):0.540716,4:1):0.437161):1.86733,((11:1,12:1):0.074072,10:1):7):6.104724):6.921109):5.336172,(27:1,26:1):7):7):6.460032,31:1):7);
	TREE Imported_tree_129 = (32:1,(31:1,(((26:1,27:1):7,(((((18:1,19:1):1.419362,17:1):6.292696,((14:1,13:1):4.432565,(16:1,15:1):1.283233):4.423714):6.09662,(((4:1,((5:1,(6:1,7:1):1.920705):4.463585,(1:1,(3:1,2:1):3.24724):1.465495):0.512772):0.460401,(9:1,8:1):4.310759):1.877733,(10:1,(11:1,12:1):0.067739):6.437743):6.488251):7,((21:1,(22:1,((24:1,25:1):0.365495,23:1):0.94919):3.56197):3.293145,20:1):6.194647):5.168149):7,((30:1,29:1):4.14736,28:1):7):6.865568):7);
	TREE Imported_tree_130 = (32:1,(31:1,((28:1,(29:1,30:1):4.285561):7,((26:1,27:1):7,(((((9:1,8:1):4.344985,(4:1,(((2:1,3:1):3.20677,1:1):1.485632,((7:1,6:1):1.869157,5:1):4.191372):0.531177):0.449353):1.881457,((11:1,12:1):0.08749,10:1):6.818443):6.46064,(((19:1,18:1):1.42361,17:1):6.292185,((15:1,16:1):1.274482,(14:1,13:1):4.432411):4.429045):6.101178):7,(20:1,(((23:1,(24:1,25:1):0.376412):0.965471,22:1):3.557358,21:1):3.286691):6.194676):5.566462):7):6.302342):7);
	TREE Imported_tree_131 = ((31:1,((28:1,(29:1,30:1):4.424191):7,((26:1,27:1):7,(((((8:1,9:1):4.242399,(4:1,(((7:1,6:1):1.884431,5:1):4.170948,((2:1,3:1):3.21219,1:1):1.486002):0.502263):0.468505):1.892602,((12:1,11:1):0.057332,10:1):6.828032):6.418359,(((16:1,15:1):1.306061,(14:1,13:1):4.398708):4.541883,(17:1,(18:1,19:1):1.421447):6.291166):6.333576):7,(20:1,(21:1,(22:1,((24:1,25:1):0.366613,23:1):0.946553):3.556803):3.280871):6.188528):5.389393):7):6.865477):7,32:1);
	TREE Imported_tree_132 = (32:1,((((29:1,30:1):4.2139,28:1):7,((((((8:1,9:1):4.293504,(4:1,(((6:1,7:1):1.890965,5:1):4.208954,(1:1,(2:1,3:1):3.173136):1.503459):0.538669):0.440856):1.874685,((11:1,12:1):0.086694,10:1):6.97651):6.090648,((17:1,(18:1,19:1):1.425771):6.292038,((15:1,16:1):1.280027,(14:1,13:1):4.349781):4.42407):6.096645):6.921716,(((22:1,(23:1,(25:1,24:1):0.38366):0.949694):3.279447,21:1):3.014052,20:1):5.90002):5.170635,(26:1,27:1):7):7):6.642384,31:1):7);
	TREE Imported_tree_133 = (32:1,(31:1,((28:1,(29:1,30:1):4.231126):7,((((21:1,(22:1,((25:1,24:1):0.36272,23:1):0.957682):3.428076):3.172368,20:1):6.070308,(((17:1,(18:1,19:1):1.420421):6.292574,((16:1,15:1):1.281684,(13:1,14:1):4.454192):4.423738):6.096694,(((4:1,((5:1,(7:1,6:1):1.924025):4.29755,(1:1,(2:1,3:1):3.273746):1.522232):0.510635):0.449413,(8:1,9:1):4.262845):1.873955,((12:1,11:1):0.062003,10:1):6.3122):6.444781):7):5.161288,(27:1,26:1):7):7):6.865551):7);
	TREE Imported_tree_134 = (32:1,(31:1,(((27:1,26:1):7,((((22:1,((24:1,25:1):0.385187,23:1):0.967273):3.752034,21:1):3.49511,20:1):6.411911,((((14:1,13:1):4.421833,(15:1,16:1):1.297082):4.421539,((18:1,19:1):1.421448,17:1):6.291632):6.219193,(((4:1,((5:1,(7:1,6:1):1.89997):4.275118,(1:1,(3:1,2:1):3.250842):1.474019):0.494322):0.473147,(8:1,9:1):4.351513):1.906181,((12:1,11:1):0.099337,10:1):6.679224):6.473956):7):5.204307):7,((29:1,30:1):4.099964,28:1):7):7):7);
	TREE Imported_tree_135 = (32:1,(31:1,(((30:1,29:1):4.445729,28:1):7,((((21:1,(22:1,(23:1,(25:1,24:1):0.368812):0.961143):3.593753):3.344967,20:1):6.257679,((((4:1,(((3:1,2:1):3.282367,1:1):1.515032,(5:1,(7:1,6:1):1.917329):4.212031):0.521729):0.441177,(8:1,9:1):4.35005):1.891913,(10:1,(12:1,11:1):0.079643):7):6.453003,(((19:1,18:1):1.424701,17:1):6.292057,((13:1,14:1):4.40074,(15:1,16:1):1.299446):4.422585):6.096688):7):5.604824,(27:1,26:1):7):7):6.459814):7);
	TREE Imported_tree_136 = (32:1,(((28:1,(29:1,30:1):4.213873):7,((27:1,26:1):7,(((((19:1,18:1):1.419314,17:1):6.293447,((13:1,14:1):4.421797,(15:1,16:1):1.299306):4.423731):5.98741,((10:1,(12:1,11:1):0.071614):7,((4:1,((1:1,(3:1,2:1):3.158758):1.494738,(5:1,(6:1,7:1):1.922607):4.344535):0.515261):0.454209,(9:1,8:1):4.27204):1.891627):6.101785):6.921876,(20:1,((22:1,(23:1,(24:1,25:1):0.383681):0.960145):3.386871,21:1):3.117821):6.002549):5.043348):7):6.460079,31:1):7);
	TREE Imported_tree_137 = (32:1,(((28:1,(29:1,30:1):4.362418):7,((27:1,26:1):7,(((((18:1,19:1):1.419632,17:1):6.579631,((13:1,14:1):4.532444,(15:1,16:1):1.307996):4.481103):6.152309,(((11:1,12:1):0.071276,10:1):7,((4:1,(((2:1,3:1):3.278936,1:1):1.490854,(5:1,(6:1,7:1):1.892223):4.259881):0.520824):0.464087,(8:1,9:1):4.344736):1.886117):6.367378):7,((21:1,(((25:1,24:1):0.374199,23:1):0.954528,22:1):3.560008):3.293092,20:1):6.194646):5.326411):7):6.642347,31:1):7);
	TREE Imported_tree_138 = (32:1,(31:1,(((30:1,29:1):4.025828,28:1):7,(((20:1,(((23:1,(24:1,25:1):0.368757):0.956973,22:1):3.428159,21:1):3.166736):6.070466,((((19:1,18:1):1.423592,17:1):6.291389,((16:1,15:1):1.29153,(14:1,13:1):4.476483):4.422014):6.219394,(((11:1,12:1):0.093053,10:1):6.665147,((8:1,9:1):4.276918,(4:1,((5:1,(6:1,7:1):1.899347):4.190704,((3:1,2:1):3.188423,1:1):1.487039):0.513796):0.469277):1.887939):6.479718):7):5.214568,(26:1,27:1):7):7):6.460002):7);
	TREE Imported_tree_139 = (32:1,(31:1,(((27:1,26:1):7,((((22:1,(23:1,(24:1,25:1):0.366214):0.963073):3.426598,21:1):3.17244,20:1):6.070264,((((9:1,8:1):4.307493,(4:1,(((2:1,3:1):3.261377,1:1):1.511041,(5:1,(7:1,6:1):1.913689):4.136036):0.505531):0.465875):1.889707,(10:1,(11:1,12:1):0.083064):7):6.442446,(((19:1,18:1):1.421484,17:1):6.291612,((14:1,13:1):4.400766,(16:1,15:1):1.288776):4.422221):6.219237):7):5.222442):7,(28:1,(29:1,30:1):4.231369):7):7):7);
	TREE Imported_tree_140 = (32:1,(((28:1,(29:1,30:1):4.213914):7,((((((19:1,18:1):1.419345,17:1):6.291873,((14:1,13:1):4.454265,(16:1,15:1):1.309271):4.421039):6.219297,((10:1,(12:1,11:1):0.064765):6.807661,(((((3:1,2:1):3.312897,1:1):1.499623,((7:1,6:1):1.877068,5:1):4.309782):0.537202,4:1):0.428984,(9:1,8:1):4.326385):1.880656):6.459203):7,(20:1,(((23:1,(24:1,25:1):0.377804):0.951132,22:1):3.588991,21:1):3.345149):6.257679):5.412173,(26:1,27:1):7):7):7,31:1):7);
	TREE Imported_tree_141 = (32:1,(((28:1,(29:1,30:1):4.304096):7,((((((15:1,16:1):1.292823,(14:1,13:1):4.432503):4.422123,(17:1,(19:1,18:1):1.427986):6.290955):6.219266,(((4:1,(((6:1,7:1):1.880597,5:1):4.193098,((2:1,3:1):3.182018,1:1):1.513687):0.527734):0.443113,(9:1,8:1):4.378349):1.876038,(10:1,(12:1,11:1):0.074171):6.671244):6.435455):7,(20:1,(21:1,(22:1,(23:1,(24:1,25:1):0.360733):0.946854):3.562772):3.2931):6.194791):5.047659,(27:1,26:1):7):7):6.865481,31:1):7);
	TREE Imported_tree_142 = (32:1,(((((20:1,(21:1,(((25:1,24:1):0.352795,23:1):0.958803,22:1):3.707441):3.426923):6.330522,((((9:1,8:1):4.266133,(4:1,(((2:1,3:1):3.210873,1:1):1.495774,(5:1,(7:1,6:1):1.861135):4.145314):0.531855):0.449284):1.86833,(10:1,(12:1,11:1):0.070476):6.069127):6.419147,((17:1,(18:1,19:1):1.425777):6.291293,((13:1,14:1):4.409214,(15:1,16:1):1.32038):4.542042):6.197212):7):5.390006,(26:1,27:1):7):7,((30:1,29:1):4.147191,28:1):7):7,31:1):7);
	TREE Imported_tree_143 = (32:1,(((28:1,(30:1,29:1):4.424246):7,(((20:1,(21:1,(22:1,((24:1,25:1):0.356068,23:1):0.966606):3.754094):3.495037):6.411638,((((14:1,13:1):4.411193,(16:1,15:1):1.27619):4.423337,((19:1,18:1):1.417209,17:1):6.292114):6.219139,(((4:1,((1:1,(2:1,3:1):3.209155):1.479741,((6:1,7:1):1.899145,5:1):4.238039):0.500383):0.470408,(9:1,8:1):4.322516):1.900038,(12:1,(11:1,10:1):0.060321):6.33482):6.458501):7):5.343892,(27:1,26:1):7):7):7,31:1):7);
	TREE Imported_tree_144 = (32:1,(31:1,((((((22:1,(23:1,(25:1,24:1):0.378769):0.938813):3.431904,21:1):3.172459,20:1):6.070219,(((10:1,(11:1,12:1):0.073054):6.67152,((9:1,8:1):4.272782,(4:1,(((3:1,2:1):3.19022,1:1):1.504891,((6:1,7:1):1.934163,5:1):4.222686):0.506398):0.464533):1.876869):6.450099,((17:1,(18:1,19:1):1.418282):6.291917,((15:1,16:1):1.272051,(14:1,13:1):4.443189):4.428296):6.22467):7):5.234286,(27:1,26:1):7):7,((29:1,30:1):4.342725,28:1):7):6.859364):7);
	TREE Imported_tree_145 = (32:1,(31:1,((28:1,(29:1,30:1):4.214083):7,((27:1,26:1):7,(((((19:1,18:1):1.416167,17:1):6.292177,((13:1,14:1):4.421638,(16:1,15:1):1.279644):4.432616):6.230188,(((9:1,8:1):4.277777,((((3:1,2:1):3.211653,1:1):1.481347,((7:1,6:1):1.856003,5:1):4.362643):0.475308,4:1):0.503158):1.917784,(10:1,(12:1,11:1):0.061809):6.415128):6.464529):7,((21:1,(((24:1,25:1):0.370026,23:1):0.973631,22:1):3.751628):3.487119,20:1):6.411826):5.473524):7):6.637361):7);
	TREE Imported_tree_146 = (32:1,(31:1,(((((((15:1,16:1):1.292486,(13:1,14:1):4.42195):4.422051,(17:1,(18:1,19:1):1.419309):6.291901):6.219202,(((4:1,(((2:1,3:1):3.244477,1:1):1.500271,((7:1,6:1):1.887499,5:1):4.164028):0.522277):0.463927,(8:1,9:1):4.321812):1.877204,(10:1,(11:1,12:1):0.07176):6.688251):6.097967):6.92176,(20:1,((((24:1,25:1):0.374431,23:1):0.956079,22:1):3.278132,21:1):3.01872):5.899876):5.205408,(26:1,27:1):7):7,(28:1,(29:1,30:1):4.382496):7):6.865462):7);
	TREE Imported_tree_147 = (32:1,(31:1,((((20:1,((((25:1,24:1):0.36654,23:1):0.96575,22:1):3.557778,21:1):3.29311):6.194457,((((14:1,13:1):4.443173,(16:1,15:1):1.298574):4.431374,(17:1,(18:1,19:1):1.421456):6.291594):6.230111,(((4:1,(((6:1,7:1):1.916427,5:1):4.203845,(1:1,(3:1,2:1):3.211521):1.49935):0.493109):0.481502,(8:1,9:1):4.284012):1.900095,((11:1,12:1):0.079883,10:1):6.839279):6.449516):7):5.438143,(26:1,27:1):7):7,((29:1,30:1):4.249169,28:1):7):6.637473):7);
	TREE Imported_tree_148 = (32:1,(31:1,((28:1,(30:1,29:1):4.249143):7,((26:1,27:1):7,(((((15:1,16:1):1.288102,(14:1,13:1):4.421712):4.428199,((19:1,18:1):1.42153,17:1):6.292407):6.101357,((10:1,(12:1,11:1):0.07873):6.821158,((9:1,8:1):4.362978,((((3:1,2:1):3.26895,1:1):1.491692,((7:1,6:1):1.885436,5:1):4.237653):0.512281,4:1):0.465433):1.903222):6.449539):7,((21:1,(22:1,((25:1,24:1):0.363663,23:1):0.96731):3.557461):3.293076,20:1):6.19465):5.32542):7):6.460046):7);
	TREE Imported_tree_149 = (32:1,(31:1,(((30:1,29:1):4.323183,28:1):7,(((20:1,(21:1,(((25:1,24:1):0.36538,23:1):0.953238,22:1):3.419738):3.172688):6.070302,((((11:1,12:1):0.07399,10:1):7,((4:1,((1:1,(3:1,2:1):3.283978):1.513323,((6:1,7:1):1.881671,5:1):4.154042):0.507864):0.460982,(8:1,9:1):4.334742):1.879433):6.445431,(((13:1,14:1):4.380065,(16:1,15:1):1.30825):4.42624,((19:1,18:1):1.419334,17:1):6.291836):6.224732):7):5.268498,(27:1,26:1):7):7):6.642341):7);
	TREE Imported_tree_150 = (32:1,(((28:1,(30:1,29:1):4.249004):7,((26:1,27:1):7,((20:1,(21:1,(22:1,((25:1,24:1):0.377346,23:1):0.958545):3.387757):3.117885):6.002474,(((((((7:1,6:1):1.892782,5:1):4.403159,(1:1,(2:1,3:1):3.211802):1.512896):0.516513,4:1):0.448773,(9:1,8:1):4.270647):1.878421,(10:1,(11:1,12:1):0.056304):6.336513):6.098481,(((15:1,16:1):1.281397,(14:1,13:1):4.400717):4.422861,((18:1,19:1):1.419292,17:1):6.291836):6.219249):6.921576):5.09368):7):6.865473,31:1):7);
	TREE Imported_tree_151 = (32:1,(31:1,((((((22:1,(23:1,(24:1,25:1):0.375293):0.95893):3.770084,21:1):3.513822,20:1):6.435782,((((11:1,12:1):0.059802,10:1):6.691482,((8:1,9:1):4.280882,(4:1,((5:1,(7:1,6:1):1.865505):4.339744,((3:1,2:1):3.36126,1:1):1.505119):0.511598):0.461456):1.908628):6.446775,(((19:1,18:1):1.425728,17:1):6.621129,((16:1,15:1):1.307303,(13:1,14:1):4.54379):4.525378):6.22958):7):5.896933,(26:1,27:1):7):7,((29:1,30:1):4.267003,28:1):7):7):7);
	TREE Imported_tree_152 = (32:1,(31:1,((((20:1,(21:1,(((25:1,24:1):0.375033,23:1):0.938583,22:1):3.277733):3.018953):5.899898,(((17:1,(19:1,18:1):1.420711):6.578775,((13:1,14:1):4.54441,(15:1,16:1):1.289871):4.481222):6.282507,((10:1,(11:1,12:1):0.076532):6.512486,((8:1,9:1):4.334039,(4:1,(((2:1,3:1):3.121743,1:1):1.494829,(5:1,(6:1,7:1):1.879236):4.148664):0.503591):0.461304):1.895592):6.039584):6.888481):5.116614,(26:1,27:1):7):7,((30:1,29:1):4.362419,28:1):7):7):7);
	TREE Imported_tree_153 = ((31:1,((28:1,(30:1,29:1):4.285375):7,((27:1,26:1):7,((((((24:1,25:1):0.364576,23:1):0.949571,22:1):3.561874,21:1):3.293137,20:1):6.194605,((((4:1,(((2:1,3:1):3.221166,1:1):1.482929,(5:1,(6:1,7:1):1.887035):4.252513):0.491799):0.469598,(8:1,9:1):4.226651):1.915975,(10:1,(12:1,11:1):0.086967):6.326399):6.330783,(((13:1,14:1):4.433854,(16:1,15:1):1.288176):4.350735,(17:1,(18:1,19:1):1.422515):6.291893):6.156445):7):5.364227):7):6.305923):7,32:1);
	TREE Imported_tree_154 = (32:1,(31:1,((28:1,(29:1,30:1):4.304031):7,((26:1,27:1):7,(((21:1,(22:1,(23:1,(24:1,25:1):0.376053):0.967842):3.604326):3.360818,20:1):6.278465,((((11:1,12:1):0.090535,10:1):6.681842,((9:1,8:1):4.343753,(4:1,((5:1,(6:1,7:1):1.913438):4.274129,(1:1,(2:1,3:1):3.234134):1.490811):0.478434):0.482792):1.90584):6.431504,(((13:1,14:1):4.400649,(16:1,15:1):1.292411):4.423028,((19:1,18:1):1.417228,17:1):6.292866):6.096544):7):5.170863):7):6.172281):7);
	TREE Imported_tree_155 = (32:1,(31:1,(((((((23:1,(24:1,25:1):0.369912):0.958603,22:1):3.933898,21:1):3.676868,20:1):6.595499,((((19:1,18:1):1.423589,17:1):6.29138,((14:1,13:1):4.411199,(15:1,16:1):1.277778):4.422971):6.219103,(((12:1,11:1):0.077393,10:1):7,((8:1,9:1):4.334728,((((3:1,2:1):3.239068,1:1):1.503664,((7:1,6:1):1.893844,5:1):4.25994):0.498612,4:1):0.465507):1.922833):6.456439):7):5.11401,(26:1,27:1):7):7,(28:1,(29:1,30:1):4.267041):7):7):7);
	TREE Imported_tree_156 = (32:1,(((28:1,(29:1,30:1):4.285395):7,((27:1,26:1):7,((20:1,((((24:1,25:1):0.359573,23:1):0.946957,22:1):3.431022,21:1):3.172417):6.070214,((((16:1,15:1):1.315397,(14:1,13:1):4.443366):4.420423,(17:1,(18:1,19:1):1.420422):6.291786):6.219059,((((((7:1,6:1):1.888645,5:1):4.348314,(1:1,(2:1,3:1):3.257127):1.514125):0.515951,4:1):0.437549,(9:1,8:1):4.257245):1.889406,((12:1,11:1):0.071933,10:1):7):6.443345):7):5.324675):7):6.64236,31:1):7);
	TREE Imported_tree_157 = (32:1,((((((21:1,(22:1,((25:1,24:1):0.368686,23:1):0.952707):3.428956):3.172613,20:1):6.070206,((((14:1,13:1):4.44331,(15:1,16:1):1.29469):4.422851,((19:1,18:1):1.419346,17:1):6.292636):6.096652,((((((2:1,3:1):3.24777,1:1):1.502761,(5:1,(7:1,6:1):1.911207):4.253247):0.484346,4:1):0.474225,(9:1,8:1):4.278993):1.902022,(10:1,(11:1,12:1):0.050988):6.663201):6.441416):7):5.324157,(27:1,26:1):7):7,(28:1,(30:1,29:1):4.16356):7):7,31:1):7);
	TREE Imported_tree_158 = (32:1,(31:1,(((((((4:1,((1:1,(2:1,3:1):3.192931):1.49885,(5:1,(6:1,7:1):1.934653):4.43053):0.470081):0.490911,(8:1,9:1):4.288145):1.916531,(10:1,(12:1,11:1):0.070392):6.320422):6.439542,(((16:1,15:1):1.275395,(13:1,14:1):4.454326):4.424245,(17:1,(19:1,18:1):1.418197):6.292696):6.096592):7,(20:1,(21:1,((23:1,(25:1,24:1):0.372299):0.965987,22:1):3.557286):3.293121):6.194631):5.285443,(26:1,27:1):7):7,((29:1,30:1):4.213953,28:1):7):7):7);
	TREE Imported_tree_159 = (32:1,(31:1,(((27:1,26:1):7,(((((23:1,(25:1,24:1):0.366965):0.950574,22:1):3.561508,21:1):3.293147,20:1):6.194612,((((19:1,18:1):1.421532,17:1):6.292452,((15:1,16:1):1.306353,(13:1,14:1):4.454261):4.422239):6.096697,(((8:1,9:1):4.326778,(4:1,((5:1,(6:1,7:1):1.903603):4.3024,((2:1,3:1):3.232011,1:1):1.499401):0.50821):0.454783):1.878538,(10:1,(12:1,11:1):0.074396):7):6.443887):7):5.270625):7,((30:1,29:1):4.163474,28:1):7):6.460016):7);
	TREE Imported_tree_160 = (((((((((18:1,19:1):1.420436,17:1):6.291863,((15:1,16:1):1.303552,(13:1,14:1):4.390396):4.421549):6.219172,(((9:1,8:1):4.294432,(((1:1,(3:1,2:1):3.212616):1.485615,((7:1,6:1):1.913478,5:1):4.184049):0.480711,4:1):0.472219):1.893486,((11:1,12:1):0.080868,10:1):6.551262):6.459444):7,(((((25:1,24:1):0.373944,23:1):0.963657,22:1):3.740509,21:1):3.495413,20:1):6.411782):5.194851,(27:1,26:1):7):7,((29:1,30:1):4.196797,28:1):7):6.460014,31:1):7,32:1);
	TREE Imported_tree_161 = (32:1,((((30:1,29:1):4.213904,28:1):7,((((((4:1,((5:1,(7:1,6:1):1.885485):4.395649,(1:1,(2:1,3:1):3.211331):1.486047):0.499214):0.450702,(8:1,9:1):4.387976):1.898678,(10:1,(12:1,11:1):0.072507):6.540223):6.434465,((17:1,(19:1,18:1):1.427169):6.577837,((13:1,14:1):4.5318,(16:1,15:1):1.315883):4.522457):6.329715):7,((21:1,((23:1,(25:1,24:1):0.372363):0.979775,22:1):3.756912):3.514063,20:1):6.436022):5.3324,(26:1,27:1):7):7):6.642337,31:1):7);
	TREE Imported_tree_162 = (32:1,(31:1,((28:1,(30:1,29:1):4.445768):7,((((((11:1,12:1):0.072826,10:1):6.823639,(((((7:1,6:1):1.953644,5:1):4.311242,((2:1,3:1):3.192371,1:1):1.481486):0.517282,4:1):0.45535,(8:1,9:1):4.306058):1.880741):6.101382,((17:1,(18:1,19:1):1.420393):6.292514,((14:1,13:1):4.411266,(15:1,16:1):1.325332):4.421175):6.096693):6.921206,(20:1,(21:1,(((25:1,24:1):0.356847,23:1):0.947312,22:1):3.281472):3.018773):5.89978):5.258354,(26:1,27:1):7):7):6.460032):7);
	TREE Imported_tree_163 = (32:1,((((29:1,30:1):4.147244,28:1):7,((26:1,27:1):7,(((21:1,(22:1,((25:1,24:1):0.368492,23:1):0.946842):3.758287):3.49516,20:1):6.411568,((((13:1,14:1):4.400734,(16:1,15:1):1.306941):4.421301,(17:1,(19:1,18:1):1.424695):6.291282):6.219266,(((8:1,9:1):4.326536,(4:1,((5:1,(6:1,7:1):1.878138):4.22401,(1:1,(3:1,2:1):3.160128):1.500631):0.504365):0.453338):1.881145,((12:1,11:1):0.078243,10:1):7):6.458771):7):5.539273):7):6.642356,31:1):7);
	TREE Imported_tree_164 = (32:1,(31:1,((((20:1,((22:1,((25:1,24:1):0.369963,23:1):0.945083):3.75787,21:1):3.514401):6.435994,(((10:1,(12:1,11:1):0.065984):6.438252,((9:1,8:1):4.294128,(4:1,(((6:1,7:1):1.890788,5:1):4.340078,((3:1,2:1):3.219363,1:1):1.490984):0.496571):0.476083):1.899413):6.440997,(((19:1,18:1):1.417207,17:1):6.292169,((13:1,14:1):4.432559,(15:1,16:1):1.304114):4.421345):6.219454):7):5.180512,(26:1,27:1):7):7,((30:1,29:1):4.21391,28:1):7):7):7);
	TREE Imported_tree_165 = (32:1,(31:1,((28:1,(30:1,29:1):4.196802):7,((26:1,27:1):7,((20:1,(((23:1,(24:1,25:1):0.349482):0.9755,22:1):3.549997,21:1):3.293161):6.194762,((((12:1,11:1):0.06722,10:1):6.541814,((9:1,8:1):4.282503,(4:1,((5:1,(7:1,6:1):1.932405):4.328262,((2:1,3:1):3.216148,1:1):1.496365):0.516111):0.451975):1.878585):6.459414,((17:1,(18:1,19:1):1.422535):6.292308,((16:1,15:1):1.314927,(13:1,14:1):4.432544):4.421756):6.096696):7):5.227114):7):6.865436):7);
	TREE Imported_tree_166 = (32:1,(31:1,((28:1,(30:1,29:1):4.285425):7,((26:1,27:1):7,(((21:1,(((25:1,24:1):0.362215,23:1):0.967794,22:1):3.947774):3.690496,20:1):6.614996,((((8:1,9:1):4.350801,(((1:1,(2:1,3:1):3.246412):1.484124,((6:1,7:1):1.88754,5:1):4.202792):0.533407,4:1):0.436084):1.879249,((11:1,12:1):0.086062,10:1):6.934582):6.427436,(((13:1,14:1):4.441218,(16:1,15:1):1.293768):4.543403,((19:1,18:1):1.421469,17:1):6.291772):6.197359):7):5.237624):7):6.865512):7);
	TREE Imported_tree_167 = ((31:1,((28:1,(30:1,29:1):4.304102):7,((26:1,27:1):7,((((17:1,(18:1,19:1):1.421495):6.291659,((13:1,14:1):4.421855,(16:1,15:1):1.300816):4.421599):6.219382,((10:1,(12:1,11:1):0.070571):7,((((1:1,(2:1,3:1):3.267025):1.486182,(5:1,(6:1,7:1):1.873406):4.292476):0.494197,4:1):0.472441,(8:1,9:1):4.316924):1.910139):6.433444):7,((21:1,((23:1,(25:1,24:1):0.36312):0.940999,22:1):3.432364):3.172414,20:1):6.070248):5.202019):7):6.642426):7,32:1);
	TREE Imported_tree_168 = (32:1,((((26:1,27:1):7,(((21:1,((23:1,(25:1,24:1):0.377046):0.945539,22:1):3.556067):3.287272,20:1):6.188207,((((15:1,16:1):1.325478,(13:1,14:1):4.516603):4.757864,(17:1,(19:1,18:1):1.426008):6.578456):6.23592,((10:1,(12:1,11:1):0.07336):7,((9:1,8:1):4.370433,((((6:1,7:1):1.829272,5:1):4.204016,((2:1,3:1):3.230543,1:1):1.494969):0.493006,4:1):0.476531):1.913129):6.348874):7):5.497064):7,(28:1,(29:1,30:1):4.213871):7):7,31:1):7);
	TREE Imported_tree_169 = ((31:1,(((26:1,27:1):7,(((((19:1,18:1):1.406146,17:1):5.889732,((13:1,14:1):4.231442,(15:1,16:1):1.280949):4.35333):6.005575,((10:1,(12:1,11:1):0.089104):6.66669,((9:1,8:1):4.240181,(4:1,(((7:1,6:1):1.922462,5:1):4.175119,((2:1,3:1):3.245314,1:1):1.493512):0.494911):0.465217):1.888933):6.283086):7,(((22:1,((25:1,24:1):0.367707,23:1):0.965501):3.557767,21:1):3.293104,20:1):6.194452):5.77065):7,((30:1,29:1):4.196802,28:1):7):7):7,32:1);
	TREE Imported_tree_170 = ((31:1,(((30:1,29:1):4.342501,28:1):7,((26:1,27:1):7,(((21:1,(22:1,(23:1,(24:1,25:1):0.371177):0.952483):3.560756):3.293124,20:1):6.194629,(((17:1,(18:1,19:1):1.41719):6.29287,((15:1,16:1):1.286428,(13:1,14:1):4.380137):4.423652):6.096637,(((9:1,8:1):4.375312,(4:1,((5:1,(7:1,6:1):1.919704):4.189957,(1:1,(3:1,2:1):3.207537):1.510294):0.530894):0.440175):1.879438,(10:1,(11:1,12:1):0.080307):7):6.444133):7):5.329265):7):6.460006):7,32:1);
	TREE Imported_tree_171 = (32:1,(((28:1,(30:1,29:1):4.267037):7,((((((14:1,13:1):4.42179,(15:1,16:1):1.277694):4.424007,((18:1,19:1):1.420415,17:1):6.292557):6.096607,(((11:1,12:1):0.072127,10:1):6.980719,((9:1,8:1):4.316327,((((3:1,2:1):3.261914,1:1):1.507919,(5:1,(6:1,7:1):1.928948):4.209033):0.518766,4:1):0.450161):1.877387):6.441786):7,(20:1,(21:1,((23:1,(25:1,24:1):0.355658):0.951672,22:1):3.430057):3.172448):6.07024):5.335298,(26:1,27:1):7):7):6.460013,31:1):7);
	TREE Imported_tree_172 = (((((27:1,26:1):7,((((17:1,(18:1,19:1):1.4172):6.292991,((14:1,13:1):4.419808,(16:1,15:1):1.310114):4.549107):6.081713,(((8:1,9:1):4.316597,((((2:1,3:1):3.259278,1:1):1.505062,((7:1,6:1):1.904754,5:1):4.352528):0.499015,4:1):0.455634):1.912963,((12:1,11:1):0.082239,10:1):7):6.446663):7,(20:1,(21:1,(22:1,((25:1,24:1):0.370569,23:1):0.960028):3.558965):3.293223):6.194622):5.333874):7,(28:1,(29:1,30:1):4.28544):7):7,31:1):7,32:1);
	TREE Imported_tree_173 = ((31:1,(((((((12:1,11:1):0.07685,10:1):7,((9:1,8:1):4.297798,(((1:1,(2:1,3:1):3.215833):1.500068,((6:1,7:1):1.897463,5:1):4.192809):0.506754,4:1):0.455976):1.884614):6.451915,((17:1,(18:1,19:1):1.418284):6.293475,((14:1,13:1):4.411048,(15:1,16:1):1.293078):4.43409):5.996038):7,((21:1,(22:1,((25:1,24:1):0.362865,23:1):0.981588):3.765114):3.513873,20:1):6.435893):5.570649,(27:1,26:1):7):7,(28:1,(29:1,30:1):4.424444):7):7):7,32:1);
	TREE Imported_tree_174 = (32:1,(31:1,((28:1,(30:1,29:1):4.323013):7,((((((((1:1,(3:1,2:1):3.202497):1.489418,(5:1,(7:1,6:1):1.936859):4.201318):0.492636,4:1):0.472984,(9:1,8:1):4.284652):1.892946,(10:1,(11:1,12:1):0.072855):6.687858):6.113597,(((19:1,18:1):1.421505,17:1):6.293196,((14:1,13:1):4.432494,(16:1,15:1):1.2609):4.425907):5.987494):6.940329,(((22:1,((24:1,25:1):0.384945,23:1):0.955685):3.540606,21:1):3.278672,20:1):6.17574):5.199626,(27:1,26:1):7):7):6.642295):7);
	TREE Imported_tree_175 = (32:1,(31:1,((28:1,(30:1,29:1):4.323138):7,((27:1,26:1):7,(((21:1,(22:1,((24:1,25:1):0.367845,23:1):0.944758):3.281417):3.018751,20:1):5.899863,(((10:1,(12:1,11:1):0.058159):6.230354,((9:1,8:1):4.269832,(((5:1,(7:1,6:1):1.887094):4.254495,((2:1,3:1):3.181935,1:1):1.492941):0.505286,4:1):0.460847):1.88954):6.17397,(((13:1,14:1):4.555717,(16:1,15:1):1.336947):4.514441,(17:1,(18:1,19:1):1.431089):6.760234):6.218687):6.92172):5.245727):7):6.64233):7);
	TREE Imported_tree_176 = (32:1,(31:1,(((26:1,27:1):7,((((22:1,(23:1,(25:1,24:1):0.361826):0.961136):3.559193,21:1):3.293096,20:1):6.194732,(((10:1,(12:1,11:1):0.080344):7,((((1:1,(3:1,2:1):3.235781):1.477268,(5:1,(7:1,6:1):1.936377):4.253037):0.483069,4:1):0.490934,(8:1,9:1):4.2852):1.922339):6.444943,(((19:1,18:1):1.420395,17:1):6.29185,((16:1,15:1):1.319977,(13:1,14:1):4.421722):4.425271):6.224733):7):5.176569):7,((29:1,30:1):4.231299,28:1):7):7):7);
	TREE Imported_tree_177 = (32:1,((((29:1,30:1):4.304064,28:1):7,((27:1,26:1):7,((20:1,(21:1,(((25:1,24:1):0.375857,23:1):0.952346,22:1):3.509677):3.219006):6.111773,((((4:1,((5:1,(6:1,7:1):1.918984):4.161187,((3:1,2:1):3.136671,1:1):1.496348):0.489634):0.472928,(8:1,9:1):4.317882):1.901352,((11:1,12:1):0.07572,10:1):7):6.034851,(((19:1,18:1):1.429302,17:1):6.577949,((14:1,13:1):4.518582,(15:1,16:1):1.319587):4.609173):6.258934):6.986435):5.80039):7):7,31:1):7);
	TREE Imported_tree_178 = (32:1,(31:1,(((29:1,30:1):4.214068,28:1):7,((27:1,26:1):7,(((((11:1,12:1):0.100028,10:1):7,((4:1,(((7:1,6:1):1.865443,5:1):4.322405,((3:1,2:1):3.158342,1:1):1.509281):0.515999):0.470459,(8:1,9:1):4.317523):1.898481):6.442593,(((16:1,15:1):1.301187,(14:1,13:1):4.409037):4.554335,((18:1,19:1):1.421493,17:1):6.291711):6.207769):7,(((22:1,((25:1,24:1):0.387863,23:1):0.963142):4.278228,21:1):4.030543,20:1):6.975963):5.275453):7):7):7);
	TREE Imported_tree_179 = (32:1,(31:1,((28:1,(29:1,30:1):4.663531):7,(((((22:1,((24:1,25:1):0.361059,23:1):0.955762):3.38943,21:1):3.117854,20:1):6.002325,(((10:1,(12:1,11:1):0.066053):7,((8:1,9:1):4.232056,(4:1,((5:1,(7:1,6:1):1.884348):4.218903,((2:1,3:1):3.184106,1:1):1.481209):0.489689):0.487289):1.905067):6.09961,(((19:1,18:1):1.421505,17:1):6.292378,((16:1,15:1):1.287681,(13:1,14:1):4.432451):4.423432):6.096752):6.921):5.479234,(27:1,26:1):7):7):6.642271):7);
	TREE Imported_tree_180 = (32:1,((((((((16:1,15:1):1.350509,(14:1,13:1):4.400815):4.420689,((18:1,19:1):1.421515,17:1):6.293157):5.987547,(((9:1,8:1):4.246635,(4:1,((1:1,(2:1,3:1):3.16939):1.478527,(5:1,(6:1,7:1):1.929309):4.271887):0.533426):0.43173):1.869187,(10:1,(11:1,12:1):0.073576):6.540245):6.104948):6.920965,((21:1,(((24:1,25:1):0.374039,23:1):0.94309,22:1):3.391883):3.117839,20:1):6.002332):5.433652,(26:1,27:1):7):7,(28:1,(29:1,30:1):4.231292):7):6.642338,31:1):7);
	TREE Imported_tree_181 = (32:1,(((((20:1,((22:1,(23:1,(24:1,25:1):0.350328):0.95371):3.561833,21:1):3.293052):6.194685,((((18:1,19:1):1.415031,17:1):6.293907,((13:1,14:1):4.411236,(16:1,15:1):1.303638):4.4234):5.987573,(((((5:1,(7:1,6:1):1.883158):4.451687,(1:1,(3:1,2:1):3.151484):1.506999):0.522992,4:1):0.454546,(8:1,9:1):4.302758):1.890614,(10:1,(11:1,12:1):0.078032):6.639782):6.101864):6.921871):5.21635,(27:1,26:1):7):7,(28:1,(29:1,30:1):4.304083):7):6.30584,31:1):7);
	TREE Imported_tree_182 = (32:1,((((30:1,29:1):4.304095,28:1):7,((((((9:1,8:1):4.310418,(((5:1,(6:1,7:1):1.896075):4.338693,(1:1,(2:1,3:1):3.203663):1.489807):0.497167,4:1):0.482192):1.891151,(10:1,(12:1,11:1):0.086026):6.055654):6.442116,(((18:1,19:1):1.418259,17:1):6.292986,((13:1,14:1):4.398775,(15:1,16:1):1.31324):4.543533):6.077037):7,(20:1,(21:1,(((25:1,24:1):0.360436,23:1):0.938577,22:1):3.753472):3.487667):6.403691):5.420372,(26:1,27:1):7):7):6.865418,31:1):7);
	TREE Imported_tree_183 = (32:1,(31:1,(((((((14:1,13:1):4.421852,(15:1,16:1):1.314848):4.420625,(17:1,(19:1,18:1):1.409767):6.292945):6.219349,(((4:1,(((6:1,7:1):1.90114,5:1):4.400877,((3:1,2:1):3.20952,1:1):1.502099):0.513333):0.460585,(9:1,8:1):4.297741):1.884554,((11:1,12:1):0.062116,10:1):7):6.4604):7,(20:1,(((23:1,(24:1,25:1):0.358579):0.974743,22:1):3.751892,21:1):3.495085):6.411579):5.553513,(27:1,26:1):7):7,(28:1,(30:1,29:1):4.267051):7):7):7);
	TREE Imported_tree_184 = (32:1,((((26:1,27:1):7,(((((19:1,18:1):1.423668,17:1):6.291838,((15:1,16:1):1.293382,(13:1,14:1):4.391626):4.350628):6.156476,((((((3:1,2:1):3.203362,1:1):1.48582,(5:1,(6:1,7:1):1.920197):4.361069):0.50633,4:1):0.46402,(8:1,9:1):4.277941):1.878253,((12:1,11:1):0.062744,10:1):6.557089):6.340882):7,(((22:1,(23:1,(24:1,25:1):0.3787):0.945544):3.420771,21:1):3.172629,20:1):6.070251):5.258879):7,(28:1,(30:1,29:1):4.323247):7):7,31:1):7);
	TREE Imported_tree_185 = (32:1,(31:1,(((((((19:1,18:1):1.428245,17:1):6.577999,((13:1,14:1):4.544443,(16:1,15:1):1.320215):4.479389):6.282421,((10:1,(11:1,12:1):0.082035):6.685007,((8:1,9:1):4.267263,(4:1,(((6:1,7:1):1.894749,5:1):4.339063,(1:1,(3:1,2:1):3.187799):1.482493):0.496977):0.462824):1.888536):6.04978):6.921634,(((22:1,(23:1,(24:1,25:1):0.372163):0.942041):3.392191,21:1):3.117824,20:1):6.00239):5.279208,(27:1,26:1):7):7,(28:1,(30:1,29:1):4.403127):7):6.642328):7);
	TREE Imported_tree_186 = (32:1,(31:1,((((20:1,(((23:1,(25:1,24:1):0.361844):0.957137,22:1):3.549499,21:1):3.293413):6.194566,((((18:1,19:1):1.419349,17:1):6.292278,((13:1,14:1):4.423034,(15:1,16:1):1.285476):4.351306):6.156568,(((11:1,12:1):0.079036,10:1):7,((9:1,8:1):4.29565,((((6:1,7:1):1.892711,5:1):4.13639,(1:1,(2:1,3:1):3.254172):1.491217):0.515265,4:1):0.457798):1.87839):6.347397):7):5.212254,(26:1,27:1):7):7,(28:1,(30:1,29:1):4.115417):7):6.459989):7);
	TREE Imported_tree_187 = (32:1,(31:1,((28:1,(30:1,29:1):4.231301):7,((26:1,27:1):7,(((((18:1,19:1):1.423584,17:1):6.292989,((14:1,13:1):4.421818,(15:1,16:1):1.28696):4.424494):5.98748,(((4:1,(((6:1,7:1):1.84561,5:1):4.201165,((3:1,2:1):3.148874,1:1):1.467049):0.509058):0.464321,(9:1,8:1):4.308437):1.879141,(10:1,(11:1,12:1):0.066751):6.982824):6.113883):6.921589,((21:1,(22:1,((25:1,24:1):0.365746,23:1):0.933412):3.394835):3.117848,20:1):6.002617):5.033438):7):6.865489):7);
	TREE Imported_tree_188 = (32:1,(((28:1,(29:1,30:1):4.196813):7,(((((17:1,(19:1,18:1):1.422556):6.2915,((14:1,13:1):4.400801,(15:1,16:1):1.300343):4.421604):6.219248,(((11:1,12:1):0.071429,10:1):6.806085,((8:1,9:1):4.297418,(4:1,(((3:1,2:1):3.221171,1:1):1.492281,(5:1,(7:1,6:1):1.910295):4.277206):0.50896):0.464189):1.895638):6.099545):6.921308,(20:1,(21:1,(22:1,(23:1,(24:1,25:1):0.379055):0.953558):3.388859):3.117913):6.002423):5.172648,(27:1,26:1):7):7):7,31:1):7);
	TREE Imported_tree_189 = (32:1,(31:1,(((((((18:1,19:1):1.41934,17:1):6.292606,((13:1,14:1):4.4218,(15:1,16:1):1.29931):4.422512):6.096731,(((9:1,8:1):4.321555,((((7:1,6:1):1.946977,5:1):4.287933,((3:1,2:1):3.218896,1:1):1.501684):0.521508,4:1):0.453097):1.873565,(10:1,(11:1,12:1):0.068228):7):6.444609):7,(20:1,(21:1,((23:1,(24:1,25:1):0.368453):0.964878,22:1):3.425908):3.172404):6.070315):5.162581,(27:1,26:1):7):7,(28:1,(29:1,30:1):4.180009):7):6.865537):7);
	TREE Imported_tree_190 = ((31:1,(((27:1,26:1):7,(((((16:1,15:1):1.30678,(13:1,14:1):4.430417):4.548369,(17:1,(18:1,19:1):1.420417):6.291858):6.202419,(((9:1,8:1):4.271462,((((6:1,7:1):1.91513,5:1):4.255566,(1:1,(3:1,2:1):3.147653):1.52617):0.529938,4:1):0.447243):1.868526,(10:1,(11:1,12:1):0.072438):6.641551):6.110181):7,(20:1,(21:1,(22:1,((24:1,25:1):0.372071,23:1):0.989526):3.739761):3.487698):6.40361):5.559334):7,(28:1,(30:1,29:1):4.285229):7):6.642372):7,32:1);
	TREE Imported_tree_191 = ((31:1,((((((22:1,(23:1,(24:1,25:1):0.379561):0.969959):3.556068,21:1):3.286684,20:1):6.194869,((((4:1,((5:1,(6:1,7:1):1.971025):4.134082,(1:1,(2:1,3:1):3.279216):1.48902):0.49231):0.475639,(8:1,9:1):4.34103):1.903337,((11:1,12:1):0.075842,10:1):7):6.316578,(((13:1,14:1):4.321412,(16:1,15:1):1.279803):4.407029,((18:1,19:1):1.419101,17:1):6.06918):6.173393):7):5.313013,(26:1,27:1):7):7,((29:1,30:1):4.323182,28:1):7):7):7,32:1);
	TREE Imported_tree_192 = (32:1,(31:1,(((29:1,30:1):4.304223,28:1):7,((26:1,27:1):7,(((((12:1,11:1):0.091821,10:1):6.995879,((9:1,8:1):4.2865,(4:1,((1:1,(3:1,2:1):3.222388):1.490074,((7:1,6:1):1.945766,5:1):4.203089):0.506691):0.463799):1.898997):6.449873,(((18:1,19:1):1.418274,17:1):6.291947,((15:1,16:1):1.300936,(13:1,14:1):4.421623):4.431464):6.230054):7,(20:1,(21:1,(22:1,((24:1,25:1):0.377508,23:1):0.964685):3.76846):3.513846):6.436114):5.134062):7):6.637424):7);
	TREE Imported_tree_193 = ((31:1,((((20:1,((22:1,(23:1,(25:1,24:1):0.381948):0.955346):3.388213,21:1):3.11783):6.002378,(((((((6:1,7:1):1.876887,5:1):4.272715,(1:1,(2:1,3:1):3.123541):1.515486):0.501393,4:1):0.458694,(9:1,8:1):4.25509):1.891035,((11:1,12:1):0.08077,10:1):7):6.101925,(((13:1,14:1):4.411245,(16:1,15:1):1.292496):4.423117,(17:1,(19:1,18:1):1.424681):6.292072):6.09677):6.92112):5.358545,(27:1,26:1):7):7,(28:1,(30:1,29:1):4.467745):7):6.865477):7,32:1);
	TREE Imported_tree_194 = (32:1,(31:1,((28:1,(29:1,30:1):4.267176):7,(((((((24:1,25:1):0.354084,23:1):0.950912,22:1):3.430412,21:1):3.172412,20:1):6.070153,(((10:1,(12:1,11:1):0.079755):7,((4:1,(((2:1,3:1):3.268809,1:1):1.482068,((6:1,7:1):1.885637,5:1):4.243379):0.484404):0.49291,(9:1,8:1):4.309302):1.908658):6.448364,(((16:1,15:1):1.317523,(14:1,13:1):4.432387):4.430438,((19:1,18:1):1.419241,17:1):6.291829):6.230205):7):5.497502,(26:1,27:1):7):7):6.859318):7);
	TREE Imported_tree_195 = (32:1,(31:1,((28:1,(29:1,30:1):4.196812):7,(((20:1,(21:1,((23:1,(25:1,24:1):0.372514):0.982764,22:1):3.764238):3.513913):6.435908,((((11:1,12:1):0.060094,10:1):6.809222,((8:1,9:1):4.332338,(4:1,(((2:1,3:1):3.175535,1:1):1.490097,((7:1,6:1):1.938577,5:1):4.231846):0.535915):0.453917):1.872185):6.441996,((17:1,(19:1,18:1):1.422565):6.29159,((15:1,16:1):1.313979,(13:1,14:1):4.390396):4.420839):6.219086):7):5.639631,(27:1,26:1):7):7):6.865506):7);
	TREE Imported_tree_196 = (32:1,(((28:1,(29:1,30:1):4.342557):7,(((((17:1,(19:1,18:1):1.418283):6.292754,((16:1,15:1):1.285897,(13:1,14:1):4.411219):4.423423):6.096686,(((9:1,8:1):4.22051,(4:1,(((3:1,2:1):3.207291,1:1):1.46857,(5:1,(7:1,6:1):1.917446):4.303226):0.487548):0.476657):1.902105,((12:1,11:1):0.080379,10:1):7):6.095649):6.92155,(20:1,(21:1,(22:1,(23:1,(24:1,25:1):0.374804):0.943585):3.281232):3.018884):5.899814):5.248425,(26:1,27:1):7):7):6.459998,31:1):7);
	TREE Imported_tree_197 = (32:1,(31:1,(((29:1,30:1):4.267022,28:1):7,((((((16:1,15:1):1.332119,(13:1,14:1):4.50689):4.608059,((19:1,18:1):1.428255,17:1):6.578107):6.259148,(((((5:1,(7:1,6:1):1.849418):4.267818,(1:1,(3:1,2:1):3.194138):1.488718):0.514563,4:1):0.457807,(8:1,9:1):4.357693):1.892328,((11:1,12:1):0.071488,10:1):6.320187):6.383879):7,(20:1,(21:1,(22:1,(23:1,(25:1,24:1):0.38052):0.973373):3.936364):3.667338):6.585822):5.088204,(26:1,27:1):7):7):6.642336):7);
	TREE Imported_tree_198 = ((31:1,((((20:1,(21:1,(22:1,(23:1,(24:1,25:1):0.362864):0.963056):3.387519):3.117892):6.00237,((((4:1,((5:1,(6:1,7:1):1.871787):4.153304,((3:1,2:1):3.198139,1:1):1.488461):0.514699):0.457335,(9:1,8:1):4.29029):1.885189,((12:1,11:1):0.073481,10:1):7):6.118745,(((15:1,16:1):1.276175,(13:1,14:1):4.411124):4.428153,((18:1,19:1):1.417211,17:1):6.292081):6.224606):6.939553):5.344675,(27:1,26:1):7):7,(28:1,(29:1,30:1):4.180179):7):7):7,32:1);
	TREE Imported_tree_199 = ((31:1,((28:1,(29:1,30:1):4.248989):7,(((((17:1,(18:1,19:1):1.426523):6.537457,((16:1,15:1):1.336856,(14:1,13:1):4.520851):4.469725):6.264306,(((9:1,8:1):4.2761,((((6:1,7:1):1.901418,5:1):4.368651,((2:1,3:1):3.195253,1:1):1.487145):0.487354,4:1):0.46987):1.907022,(10:1,(11:1,12:1):0.071898):7):6.352991):7,(20:1,((22:1,((25:1,24:1):0.364884,23:1):0.954897):3.608366,21:1):3.360763):6.278277):5.565887,(26:1,27:1):7):7):7):7,32:1);
	TREE Imported_tree_200 = (32:1,(31:1,((28:1,(30:1,29:1):4.249017):7,((27:1,26:1):7,(((((18:1,19:1):1.417204,17:1):6.292832,((16:1,15:1):1.276605,(14:1,13:1):4.421706):4.428878):6.101439,(((9:1,8:1):4.237431,(((5:1,(6:1,7:1):1.912648):4.149449,((2:1,3:1):3.199068,1:1):1.471847):0.491507,4:1):0.471859):1.902152,((12:1,11:1):0.066293,10:1):6.529014):6.106614):6.939822,(20:1,((((25:1,24:1):0.369175,23:1):0.949117,22:1):3.280245,21:1):3.018773):5.899831):5.19329):7):6.460006):7);
	TREE Imported_tree_201 = (32:1,(31:1,(((27:1,26:1):7,(((((((5:1,(6:1,7:1):1.92528):4.11318,((3:1,2:1):3.207906,1:1):1.48911):0.495951,4:1):0.471044,(8:1,9:1):4.296004):1.917348,(10:1,(12:1,11:1):0.062021):6.827148):6.105901,(((13:1,14:1):4.411252,(15:1,16:1):1.316395):4.421633,((19:1,18:1):1.421495,17:1):6.292412):6.096571):6.940291,((21:1,((23:1,(24:1,25:1):0.369514):0.959354,22:1):3.547018):3.278543,20:1):6.175603):5.582989):7,((30:1,29:1):4.248989,28:1):7):6.86551):7);
	TREE Imported_tree_202 = (32:1,(31:1,(((27:1,26:1):7,((((22:1,(23:1,(25:1,24:1):0.350891):0.943161):3.432498,21:1):3.172362,20:1):6.070236,((((12:1,11:1):0.065214,10:1):6.843921,((9:1,8:1):4.374113,(4:1,((1:1,(3:1,2:1):3.216102):1.489957,((6:1,7:1):1.8748,5:1):4.326902):0.485964):0.475298):1.900125):6.366003,(((16:1,15:1):1.315608,(13:1,14:1):4.520456):4.480636,((18:1,19:1):1.423854,17:1):6.579188):6.152225):7):5.346344):7,(28:1,(29:1,30:1):4.231292):7):6.865499):7);
	TREE Imported_tree_203 = (32:1,(31:1,(((((((8:1,9:1):4.28433,(4:1,(((3:1,2:1):3.137367,1:1):1.504643,((7:1,6:1):1.888553,5:1):4.181215):0.496502):0.470443):1.893523,((11:1,12:1):0.085592,10:1):6.522557):6.374296,((17:1,(18:1,19:1):1.420423):6.292746,((13:1,14:1):4.422449,(16:1,15:1):1.321474):4.382684):6.059174):7,(((22:1,((25:1,24:1):0.361783,23:1):0.960137):3.559408,21:1):3.293111,20:1):6.194673):5.210414,(26:1,27:1):7):7,(28:1,(30:1,29:1):4.163447):7):6.865422):7);
	TREE Imported_tree_204 = (32:1,(31:1,(((27:1,26:1):7,(((((13:1,14:1):4.409112,(16:1,15:1):1.323354):4.552866,(17:1,(18:1,19:1):1.419289):6.291999):6.208037,(((8:1,9:1):4.304755,((((7:1,6:1):1.863458,5:1):4.098455,((3:1,2:1):3.223864,1:1):1.507725):0.486602,4:1):0.457027):1.898749,((12:1,11:1):0.077706,10:1):6.203968):6.427188):7,(((((25:1,24:1):0.385781,23:1):0.965955,22:1):3.703447,21:1):3.426842,20:1):6.330659):5.186672):7,(28:1,(29:1,30:1):4.131318):7):6.637384):7);
	TREE Imported_tree_205 = (32:1,(31:1,(((26:1,27:1):7,((20:1,((22:1,(23:1,(25:1,24:1):0.376042):0.957863):3.382959,21:1):3.113125):5.997334,((((16:1,15:1):1.33717,(14:1,13:1):4.41988):4.540896,(17:1,(18:1,19:1):1.42467):6.291584):6.197187,(((9:1,8:1):4.252925,(4:1,((1:1,(3:1,2:1):3.210478):1.484724,((6:1,7:1):1.88634,5:1):4.139927):0.516368):0.475031):1.88296,(10:1,(12:1,11:1):0.056614):7):6.085107):6.986877):5.143694):7,(28:1,(30:1,29:1):4.267031):7):6.865472):7);
	TREE Imported_tree_206 = (32:1,(31:1,(((26:1,27:1):7,((20:1,((22:1,((24:1,25:1):0.366999,23:1):0.943744):3.391925,21:1):3.117866):6.002336,(((10:1,(12:1,11:1):0.07097):6.939813,((4:1,((1:1,(2:1,3:1):3.152228):1.481677,(5:1,(7:1,6:1):1.936265):4.209973):0.494853):0.468585,(8:1,9:1):4.254454):1.902749):6.100683,((17:1,(19:1,18:1):1.41294):6.29337,((15:1,16:1):1.311602,(14:1,13:1):4.39042):4.421737):6.096722):6.921192):5.348481):7,(28:1,(29:1,30:1):4.231292):7):7):7);
	TREE Imported_tree_207 = (32:1,(31:1,((28:1,(29:1,30:1):4.303934):7,((27:1,26:1):7,(((21:1,(((24:1,25:1):0.362696,23:1):0.973286,22:1):3.413739):3.159786,20:1):6.053812,((((((1:1,(2:1,3:1):3.14471):1.491017,((6:1,7:1):1.893633,5:1):4.290828):0.499783,4:1):0.461831,(9:1,8:1):4.272961):1.881371,(10:1,(11:1,12:1):0.074783):6.687249):6.121273,(((16:1,15:1):1.313513,(14:1,13:1):4.430415):4.547903,((18:1,19:1):1.418192,17:1):6.292101):6.202384):7):5.030343):7):7):7);
	TREE Imported_tree_208 = (32:1,(((28:1,(30:1,29:1):4.304084):7,((27:1,26:1):7,(((((14:1,13:1):4.411276,(15:1,16:1):1.290628):4.423185,(17:1,(18:1,19:1):1.419351):6.29268):6.096733,(((11:1,12:1):0.062622,10:1):6.503054,((((5:1,(7:1,6:1):1.905554):4.313548,(1:1,(2:1,3:1):3.237152):1.524399):0.506754,4:1):0.467984,(9:1,8:1):4.36887):1.892281):6.441981):7,(20:1,(21:1,((23:1,(25:1,24:1):0.380271):0.95298,22:1):3.428129):3.172341):6.070328):5.093874):7):6.305885,31:1):7);
	TREE Imported_tree_209 = (32:1,(31:1,((28:1,(30:1,29:1):4.382591):7,((27:1,26:1):7,(((((12:1,11:1):0.078379,10:1):6.685651,((8:1,9:1):4.277627,(((5:1,(6:1,7:1):1.893528):4.335889,(1:1,(3:1,2:1):3.210611):1.49126):0.495718,4:1):0.470993):1.878217):6.452213,(((19:1,18:1):1.417177,17:1):6.292023,((13:1,14:1):4.411119,(16:1,15:1):1.294251):4.427172):6.224804):7,(20:1,(21:1,(((24:1,25:1):0.370457,23:1):0.93843,22:1):3.43245):3.172486):6.070224):5.323237):7):6.460032):7);
	TREE Imported_tree_210 = ((((((20:1,((22:1,(23:1,(24:1,25:1):0.366044):0.96158):3.426845,21:1):3.17244):6.070339,((((((5:1,(7:1,6:1):1.928365):4.249908,((3:1,2:1):3.241633,1:1):1.499851):0.492687,4:1):0.468284,(9:1,8:1):4.303967):1.910341,(10:1,(12:1,11:1):0.071817):7):6.440433,(((18:1,19:1):1.41506,17:1):6.292558,((13:1,14:1):4.411215,(15:1,16:1):1.267181):4.423952):6.219317):7):5.172881,(26:1,27:1):7):7,((29:1,30:1):4.131135,28:1):7):7,31:1):7,32:1);
	TREE Imported_tree_211 = (32:1,(((28:1,(30:1,29:1):3.790311):7,((((((((5:1,(6:1,7:1):1.875781):4.191795,(1:1,(2:1,3:1):3.14071):1.47163):0.467008,4:1):0.505133,(9:1,8:1):4.264176):1.90302,(10:1,(12:1,11:1):0.087094):6.231419):6.09215,(((16:1,15:1):1.31998,(13:1,14:1):4.388176):4.553531,(17:1,(19:1,18:1):1.425748):6.29128):6.207742):7,(20:1,(21:1,(22:1,((25:1,24:1):0.361217,23:1):0.934503):3.38438):3.113247):5.997118):5.571984,(27:1,26:1):7):7):7,31:1):7);
	TREE Imported_tree_212 = (32:1,((((29:1,30:1):4.147467,28:1):7,((26:1,27:1):7,((((10:1,(11:1,12:1):0.062802):6.674724,((9:1,8:1):4.292974,(((1:1,(2:1,3:1):3.230435):1.488675,((6:1,7:1):1.895007,5:1):4.317405):0.50994,4:1):0.448897):1.876874):6.470383,(((14:1,13:1):4.379913,(16:1,15:1):1.30185):4.4325,((18:1,19:1):1.417217,17:1):6.292787):6.106286):7,(((((25:1,24:1):0.379526,23:1):0.95796,22:1):3.754757,21:1):3.495238,20:1):6.411756):5.254285):7):6.455913,31:1):7);
	TREE Imported_tree_213 = (32:1,(31:1,((((20:1,((22:1,((25:1,24:1):0.369243,23:1):0.949169):3.385546,21:1):3.113026):5.997235,(((17:1,(18:1,19:1):1.419482):6.291984,((14:1,13:1):4.408869,(16:1,15:1):1.30484):4.553874):6.207824,(((4:1,(((2:1,3:1):3.139104,1:1):1.472787,((6:1,7:1):1.913135,5:1):4.390485):0.509032):0.450629,(8:1,9:1):4.316198):1.887143,(10:1,(11:1,12:1):0.090267):6.682419):6.096462):7):5.286086,(27:1,26:1):7):7,(28:1,(29:1,30:1):4.267196):7):6.637386):7);
	TREE Imported_tree_214 = (32:1,(31:1,(((((((13:1,14:1):4.422488,(15:1,16:1):1.287179):4.384003,(17:1,(18:1,19:1):1.423535):6.291654):6.166545,(((9:1,8:1):4.311248,(4:1,(((6:1,7:1):1.928924,5:1):4.292423,((3:1,2:1):3.22331,1:1):1.481408):0.534632):0.432134):1.873277,((11:1,12:1):0.073217,10:1):6.86033):6.324954):7,(((22:1,((25:1,24:1):0.365959,23:1):0.969298):3.556903,21:1):3.293123,20:1):6.194604):5.297173,(26:1,27:1):7):7,(28:1,(29:1,30:1):4.382573):7):6.642349):7);
	TREE Imported_tree_215 = ((((((((22:1,((24:1,25:1):0.369122,23:1):0.940277):3.432075,21:1):3.172432,20:1):6.070293,((((4:1,((5:1,(6:1,7:1):1.900281):4.209258,((3:1,2:1):3.184014,1:1):1.507581):0.539029):0.434648,(8:1,9:1):4.329289):1.879438,((11:1,12:1):0.076081,10:1):7):6.434848,(((18:1,19:1):1.416083,17:1):6.292118,((15:1,16:1):1.321509,(14:1,13:1):4.432601):4.420287):6.219164):7):5.225037,(26:1,27:1):7):7,((29:1,30:1):4.285363,28:1):7):7,31:1):7,32:1);
	TREE Imported_tree_216 = (32:1,(((28:1,(29:1,30:1):4.382573):7,(((20:1,((22:1,((24:1,25:1):0.379262,23:1):0.949943):3.560921,21:1):3.293084):6.194439,((((15:1,16:1):1.286445,(14:1,13:1):4.421794):4.422392,((19:1,18:1):1.422536,17:1):6.291565):6.219195,((10:1,(12:1,11:1):0.08474):6.536345,(((((6:1,7:1):1.859885,5:1):4.137285,(1:1,(3:1,2:1):3.298399):1.471946):0.499786,4:1):0.465226,(9:1,8:1):4.287136):1.891352):6.435582):7):5.424743,(27:1,26:1):7):7):6.642354,31:1):7);
	TREE Imported_tree_217 = ((((28:1,(30:1,29:1):4.28542):7,((((((9:1,8:1):4.264015,(4:1,(((7:1,6:1):1.919419,5:1):4.315996,((3:1,2:1):3.294099,1:1):1.474324):0.500978):0.459019):1.900389,(10:1,(11:1,12:1):0.086824):6.304461):6.393421,(((15:1,16:1):1.326842,(14:1,13:1):4.400767):4.419833,(17:1,(19:1,18:1):1.423619):6.291514):6.208442):7,(((22:1,(23:1,(25:1,24:1):0.363277):0.965511):3.593,21:1):3.344978,20:1):6.257659):5.58693,(27:1,26:1):7):7):6.865467,31:1):7,32:1);
	TREE Imported_tree_218 = (32:1,(((((((22:1,((25:1,24:1):0.367122,23:1):0.972183):3.42422,21:1):3.172407,20:1):6.070287,((((9:1,8:1):4.295254,((((7:1,6:1):1.849489,5:1):4.316997,((2:1,3:1):3.228411,1:1):1.494081):0.505402,4:1):0.454489):1.882675,((11:1,12:1):0.075957,10:1):7):6.443575,(((14:1,13:1):4.432657,(16:1,15:1):1.297629):4.422855,((18:1,19:1):1.421499,17:1):6.292433):6.09675):7):5.167191,(26:1,27:1):7):7,(28:1,(29:1,30:1):4.285412):7):6.642408,31:1):7);
	TREE Imported_tree_219 = (32:1,(31:1,(((((((12:1,11:1):0.06818,10:1):6.321158,((8:1,9:1):4.291213,((((6:1,7:1):1.900669,5:1):4.310126,((3:1,2:1):3.27872,1:1):1.486664):0.511979,4:1):0.463001):1.908901):6.440579,(((14:1,13:1):4.432507,(16:1,15:1):1.257784):4.424188,((18:1,19:1):1.423581,17:1):6.291436):6.21936):7,(20:1,(21:1,(22:1,(23:1,(24:1,25:1):0.359945):0.973967):3.424414):3.166812):6.070485):5.20647,(26:1,27:1):7):7,(28:1,(29:1,30:1):4.490198):7):6.460027):7);
	TREE Imported_tree_220 = ((((((20:1,((((24:1,25:1):0.376697,23:1):0.961745,22:1):3.426209,21:1):3.172422):6.07025,((((14:1,13:1):4.400717,(16:1,15:1):1.317119):4.425429,((19:1,18:1):1.423633,17:1):6.291426):6.224825,((10:1,(11:1,12:1):0.079364):7,((((5:1,(7:1,6:1):1.881427):4.265119,(1:1,(3:1,2:1):3.242163):1.460219):0.502065,4:1):0.485942,(9:1,8:1):4.280594):1.914263):6.431641):7):5.231926,(26:1,27:1):7):7,(28:1,(30:1,29:1):4.304055):7):7,31:1):7,32:1);
	TREE Imported_tree_221 = (32:1,(31:1,((28:1,(29:1,30:1):4.196928):7,((27:1,26:1):7,((((10:1,(12:1,11:1):0.089456):6.521094,((4:1,(((3:1,2:1):3.254218,1:1):1.502964,(5:1,(6:1,7:1):1.894991):4.329257):0.532631):0.434812,(9:1,8:1):4.32193):1.868734):6.55311,(((14:1,13:1):4.380061,(16:1,15:1):1.303943):4.426429,(17:1,(18:1,19:1):1.417328):6.292081):6.224756):7,(((((24:1,25:1):0.385206,23:1):0.943461,22:1):3.568161,21:1):3.301956,20:1):6.207432):5.392612):7):6.455883):7);
	TREE Imported_tree_222 = (32:1,(31:1,(((27:1,26:1):7,(((((9:1,8:1):4.271695,(4:1,((1:1,(3:1,2:1):3.254855):1.513235,(5:1,(7:1,6:1):1.904322):4.262314):0.505948):0.450955):1.895786,(10:1,(12:1,11:1):0.078273):7):6.349554,(((18:1,19:1):1.423579,17:1):6.499448,((14:1,13:1):4.497844,(16:1,15:1):1.309418):4.464048):6.120899):7,(20:1,(((23:1,(24:1,25:1):0.378763):0.936538,22:1):3.564336,21:1):3.293154):6.194486):5.638463):7,((29:1,30:1):4.267043,28:1):7):6.459991):7);
	TREE Imported_tree_223 = ((((28:1,(29:1,30:1):4.131489):7,((26:1,27:1):7,(((((15:1,16:1):1.319436,(13:1,14:1):4.398705):4.547628,(17:1,(19:1,18:1):1.427935):6.291096):6.202445,(((9:1,8:1):4.279968,((((2:1,3:1):3.159778,1:1):1.48037,(5:1,(7:1,6:1):1.933815):4.36442):0.496015,4:1):0.458072):1.889844,((11:1,12:1):0.079636,10:1):7):6.094472):7,(20:1,(((23:1,(24:1,25:1):0.373582):0.936942,22:1):3.513562,21:1):3.224986):6.111762):5.341619):7):6.859295,31:1):7,32:1);
	TREE Imported_tree_224 = (32:1,(31:1,(((30:1,29:1):4.19682,28:1):7,((26:1,27:1):7,(((((14:1,13:1):4.421845,(16:1,15:1):1.317773):4.421403,((19:1,18:1):1.420412,17:1):6.292527):6.096631,(((9:1,8:1):4.240445,(4:1,(((2:1,3:1):3.201533,1:1):1.484365,((7:1,6:1):1.872366,5:1):4.158665):0.512743):0.450242):1.888382,((11:1,12:1):0.065287,10:1):6.690283):6.102559):6.922404,((21:1,((23:1,(25:1,24:1):0.375108):0.950337,22:1):3.389964):3.117848,20:1):6.00251):5.03337):7):6.865485):7);
	TREE Imported_tree_225 = (32:1,(((28:1,(29:1,30:1):4.323141):7,(((20:1,(21:1,(22:1,(23:1,(24:1,25:1):0.368112):0.966833):3.386213):3.117892):6.002287,((((15:1,16:1):1.333049,(14:1,13:1):4.432615):4.420462,(17:1,(19:1,18:1):1.414043):6.293191):6.096778,(((8:1,9:1):4.324131,((((3:1,2:1):3.163642,1:1):1.44865,((7:1,6:1):1.918547,5:1):4.259426):0.517261,4:1):0.454472):1.881511,(10:1,(12:1,11:1):0.072383):6.54071):6.101553):6.921272):5.418627,(26:1,27:1):7):7):7,31:1):7);
	TREE Imported_tree_226 = (32:1,(31:1,((28:1,(30:1,29:1):4.231304):7,(((20:1,(21:1,(((25:1,24:1):0.370033,23:1):0.964358,22:1):3.7689):3.513862):6.435968,(((17:1,(19:1,18:1):1.42039):6.292529,((14:1,13:1):4.400826,(16:1,15:1):1.312621):4.421772):6.09653,(((11:1,12:1):0.07198,10:1):6.805499,((9:1,8:1):4.29758,(((1:1,(2:1,3:1):3.210837):1.491972,((6:1,7:1):1.93605,5:1):4.31161):0.49584,4:1):0.466643):1.886768):6.436092):7):5.330191,(26:1,27:1):7):7):7):7);
	TREE Imported_tree_227 = ((31:1,((28:1,(29:1,30:1):4.147216):7,((26:1,27:1):7,((20:1,((22:1,((24:1,25:1):0.369058,23:1):0.951736):3.423565,21:1):3.172604):6.070162,(((17:1,(19:1,18:1):1.424704):6.291331,((15:1,16:1):1.327298,(14:1,13:1):4.400789):4.420078):6.219286,(((11:1,12:1):0.065278,10:1):6.807561,((4:1,(((3:1,2:1):3.262942,1:1):1.470698,(5:1,(7:1,6:1):1.923756):4.25782):0.491418):0.471599,(9:1,8:1):4.271096):1.906245):6.43181):7):5.533057):7):7):7,32:1);
	TREE Imported_tree_228 = (32:1,(((((((10:1,(12:1,11:1):0.076795):6.821949,(((((2:1,3:1):3.259105,1:1):1.455064,(5:1,(7:1,6:1):1.87239):4.322166):0.498291,4:1):0.476293,(8:1,9:1):4.340811):1.907074):6.438107,((17:1,(19:1,18:1):1.42256):6.29155,((14:1,13:1):4.432479,(15:1,16:1):1.303072):4.421243):6.219282):7,(20:1,((22:1,((24:1,25:1):0.369173,23:1):0.965082):3.55776,21:1):3.293081):6.194577):5.367198,(26:1,27:1):7):7,(28:1,(29:1,30:1):4.304112):7):6.865484,31:1):7);
	TREE Imported_tree_229 = ((31:1,((28:1,(30:1,29:1):4.197017):7,(((20:1,(21:1,(22:1,(23:1,(25:1,24:1):0.36474):0.953049):3.554972):3.287196):6.1882,(((17:1,(19:1,18:1):1.425812):6.291364,((14:1,13:1):4.3882,(16:1,15:1):1.303857):4.554337):6.197115,(((4:1,((1:1,(3:1,2:1):3.202324):1.470456,((6:1,7:1):1.902075,5:1):4.168771):0.527365):0.455384,(9:1,8:1):4.316738):1.870829,(10:1,(11:1,12:1):0.086972):6.419537):6.376664):7):5.412637,(26:1,27:1):7):7):7):7,32:1);
	TREE Imported_tree_230 = ((((((((((25:1,24:1):0.368376,23:1):0.94694,22:1):3.280892,21:1):3.018794,20:1):5.899779,(((((((7:1,6:1):1.892443,5:1):4.279382,((2:1,3:1):3.159992,1:1):1.502222):0.503436,4:1):0.454759,(9:1,8:1):4.285224):1.885733,(12:1,(11:1,10:1):0.054839):6.647065):6.102754,(((13:1,14:1):4.421847,(16:1,15:1):1.306899):4.421116,((19:1,18:1):1.415079,17:1):6.292367):6.21934):6.921625):5.305364,(27:1,26:1):7):7,(28:1,(30:1,29:1):4.28539):7):6.642342,31:1):7,32:1);
	TREE Imported_tree_231 = (32:1,((((30:1,29:1):4.490211,28:1):7,((((((8:1,9:1):4.256549,(4:1,((5:1,(6:1,7:1):1.913995):4.271721,((2:1,3:1):3.164264,1:1):1.48661):0.485503):0.480814):1.904866,(10:1,(11:1,12:1):0.076952):7):6.107181,(((15:1,16:1):1.299796,(14:1,13:1):4.40072):4.421837,((18:1,19:1):1.421509,17:1):6.291648):6.219215):6.940699,(((22:1,((24:1,25:1):0.382595,23:1):0.952894):3.547837,21:1):3.278475,20:1):6.175668):5.317694,(27:1,26:1):7):7):6.865617,31:1):7);
	TREE Imported_tree_232 = (32:1,((((30:1,29:1):4.249084,28:1):7,((((((15:1,16:1):1.316451,(13:1,14:1):4.5565):4.484687,((18:1,19:1):1.430425,17:1):6.577711):6.288228,(((11:1,12:1):0.091853,10:1):6.547928,((4:1,(((2:1,3:1):3.229853,1:1):1.501924,(5:1,(7:1,6:1):1.897804):4.343016):0.503282):0.467824,(9:1,8:1):4.37664):1.90628):6.375412):7,(((22:1,(23:1,(24:1,25:1):0.3904):0.953426):3.559269,21:1):3.293124,20:1):6.194666):5.325417,(27:1,26:1):7):7):6.642347,31:1):7);
	TREE Imported_tree_233 = (32:1,((((30:1,29:1):4.196777,28:1):7,((26:1,27:1):7,((20:1,((22:1,((25:1,24:1):0.370521,23:1):0.962859):3.54756,21:1):3.293451):6.194574,((((14:1,13:1):4.520556,(15:1,16:1):1.318979):4.480637,((18:1,19:1):1.427159,17:1):6.57896):6.152361,(((4:1,((1:1,(2:1,3:1):3.2281):1.486897,(5:1,(7:1,6:1):1.873976):4.377775):0.498819):0.466736,(9:1,8:1):4.365341):1.903886,(10:1,(12:1,11:1):0.079149):7):6.365749):7):5.482492):7):7,31:1):7);
	TREE Imported_tree_234 = (32:1,((((26:1,27:1):7,((((17:1,(19:1,18:1):1.420351):6.292584,((13:1,14:1):4.454272,(15:1,16:1):1.287286):4.423356):6.09667,(((9:1,8:1):4.286661,(4:1,((5:1,(6:1,7:1):1.882456):4.213988,((3:1,2:1):3.187394,1:1):1.491328):0.48515):0.474992):1.902289,(10:1,(11:1,12:1):0.067237):7):6.100647):6.921657,((21:1,(22:1,(23:1,(25:1,24:1):0.368158):0.955182):3.369878):3.113353,20:1):6.002535):5.374324):7,(28:1,(29:1,30:1):4.249043):7):6.30586,31:1):7);
	TREE Imported_tree_235 = (32:1,((((26:1,27:1):7,(((((4:1,((5:1,(7:1,6:1):1.872776):4.244122,((2:1,3:1):3.206516,1:1):1.48569):0.529776):0.451061,(8:1,9:1):4.321297):1.879286,((11:1,12:1):0.094461,10:1):6.995122):6.413296,(((18:1,19:1):1.420349,17:1):6.291137,((14:1,13:1):4.409234,(15:1,16:1):1.321382):4.540615):6.333775):7,(20:1,(21:1,((23:1,(24:1,25:1):0.374594):0.939181,22:1):3.710952):3.426844):6.330509):5.448882):7,((29:1,30:1):4.490361,28:1):7):6.642289,31:1):7);
	TREE Imported_tree_236 = (32:1,(31:1,((((20:1,(21:1,((23:1,(25:1,24:1):0.372139):0.941118,22:1):3.512413):3.224959):6.111863,(((17:1,(19:1,18:1):1.419325):6.291184,((15:1,16:1):1.285104,(13:1,14:1):4.409211):4.543159):6.333792,(((4:1,(((3:1,2:1):3.158548,1:1):1.514731,((7:1,6:1):1.932347,5:1):4.225846):0.519224):0.445353,(8:1,9:1):4.298096):1.884264,((11:1,12:1):0.075858,10:1):6.786995):6.090906):6.986655):5.16616,(26:1,27:1):7):7,((30:1,29:1):4.163467,28:1):7):6.305848):7);
	TREE Imported_tree_237 = ((31:1,(((27:1,26:1):7,((20:1,(((23:1,(25:1,24:1):0.376515):0.939461,22:1):3.431795,21:1):3.172421):6.070192,(((10:1,(11:1,12:1):0.090846):7,(((((7:1,6:1):1.902074,5:1):4.390376,((2:1,3:1):3.176981,1:1):1.515679):0.496938,4:1):0.465923,(8:1,9:1):4.307917):1.887177):6.440695,(((14:1,13:1):4.411226,(16:1,15:1):1.253443):4.426523,((19:1,18:1):1.420393,17:1):6.293298):5.987354):7):5.269761):7,(28:1,(30:1,29:1):4.362375):7):6.865498):7,32:1);
	TREE Imported_tree_238 = (32:1,((((27:1,26:1):7,((20:1,((22:1,((25:1,24:1):0.363328,23:1):0.959661):3.502318,21:1):3.225196):6.111877,(((17:1,(18:1,19:1):1.420415):6.291977,((14:1,13:1):4.409126,(16:1,15:1):1.303483):4.548729):6.202372,((10:1,(11:1,12:1):0.07027):7,((8:1,9:1):4.253522,(4:1,((1:1,(2:1,3:1):3.219093):1.504761,(5:1,(6:1,7:1):1.895726):4.282212):0.523397):0.435615):1.875563):6.096291):7):5.299584):7,(28:1,(30:1,29:1):4.231358):7):6.865486,31:1):7);
	TREE Imported_tree_239 = (32:1,(((((20:1,((22:1,((24:1,25:1):0.387324,23:1):0.941272):3.391502,21:1):3.117823):6.002344,((((15:1,16:1):1.32219,(14:1,13:1):4.432332):4.430958,(17:1,(18:1,19:1):1.422578):6.292221):6.106199,((10:1,(12:1,11:1):0.0884):6.431665,((8:1,9:1):4.288916,((((6:1,7:1):1.865874,5:1):4.359243,((3:1,2:1):3.206561,1:1):1.520159):0.53424,4:1):0.437369):1.867511):6.11076):6.935991):5.275624,(27:1,26:1):7):7,(28:1,(29:1,30:1):4.304259):7):6.85928,31:1):7);
	TREE Imported_tree_240 = ((((((20:1,(((23:1,(24:1,25:1):0.366641):0.977043,22:1):3.766039,21:1):3.513841):6.435929,((((19:1,18:1):1.412924,17:1):6.293475,((13:1,14:1):4.411258,(16:1,15:1):1.294317):4.422844):6.096862,(((9:1,8:1):4.278151,(4:1,(((3:1,2:1):3.237043,1:1):1.506503,((7:1,6:1):1.922149,5:1):4.311087):0.504375):0.462994):1.911847,((11:1,12:1):0.081181,10:1):7):6.440224):7):5.486489,(27:1,26:1):7):7,(28:1,(29:1,30:1):4.342642):7):7,31:1):7,32:1);
	TREE Imported_tree_241 = (32:1,((((30:1,29:1):4.266985,28:1):7,((27:1,26:1):7,(((((((5:1,(7:1,6:1):1.865852):4.279153,(1:1,(2:1,3:1):3.19545):1.497447):0.526643,4:1):0.447784,(8:1,9:1):4.265876):1.87035,((11:1,12:1):0.069126,10:1):6.672765):6.444595,((17:1,(18:1,19:1):1.424714):6.291326,((16:1,15:1):1.290114,(14:1,13:1):4.411227):4.422128):6.219357):7,((21:1,(((24:1,25:1):0.365862,23:1):0.948571,22:1):3.430167):3.172402,20:1):6.070156):5.601079):7):7,31:1):7);
	TREE Imported_tree_242 = (32:1,(31:1,(((27:1,26:1):7,(((21:1,(22:1,(23:1,(24:1,25:1):0.369049):0.964145):3.557923):3.293114,20:1):6.194511,((((18:1,19:1):1.419345,17:1):6.292075,((15:1,16:1):1.276263,(14:1,13:1):4.454291):4.422914):6.208628,(((((5:1,(7:1,6:1):1.928214):4.355989,(1:1,(2:1,3:1):3.28804):1.477844):0.5158,4:1):0.446556,(8:1,9:1):4.369527):1.886995,(10:1,(12:1,11:1):0.07272):6.860463):6.376856):7):5.550521):7,((30:1,29:1):4.362393,28:1):7):6.642364):7);
	TREE Imported_tree_243 = (32:1,(31:1,((28:1,(29:1,30:1):4.040406):7,((((((8:1,9:1):4.308094,(4:1,(((3:1,2:1):3.263271,1:1):1.481556,((6:1,7:1):1.893256,5:1):4.331707):0.504135):0.45834):1.882668,((12:1,11:1):0.057641,10:1):6.692255):6.452002,(((19:1,18:1):1.421425,17:1):6.292407,((13:1,14:1):4.400615,(16:1,15:1):1.310304):4.431789):6.106222):7,(((22:1,((24:1,25:1):0.364681,23:1):0.950098):3.56182,21:1):3.293138,20:1):6.194896):4.86205,(26:1,27:1):7):7):7):7);
	TREE Imported_tree_244 = (32:1,(31:1,(((27:1,26:1):7,((((10:1,(12:1,11:1):0.083044):7,((8:1,9:1):4.29728,((((7:1,6:1):1.868264,5:1):4.247333,(1:1,(3:1,2:1):3.230562):1.52762):0.493526,4:1):0.47562):1.892546):6.432624,(((15:1,16:1):1.289669,(13:1,14:1):4.400736):4.424091,(17:1,(18:1,19:1):1.415036):6.293815):5.987573):7,((21:1,(22:1,(23:1,(24:1,25:1):0.369503):0.961445):3.546114):3.287171,20:1):6.19481):5.274758):7,(28:1,(29:1,30:1):4.382605):7):7):7);
	TREE Imported_tree_245 = (((((((((4:1,((5:1,(6:1,7:1):1.891726):4.228753,(1:1,(3:1,2:1):3.21261):1.516959):0.512625):0.455632,(9:1,8:1):4.32655):1.882182,(10:1,(11:1,12:1):0.080598):6.653708):6.436543,(((16:1,15:1):1.294207,(13:1,14:1):4.380114):4.423154,((18:1,19:1):1.418274,17:1):6.292797):6.096582):7,(20:1,((22:1,((24:1,25:1):0.368795,23:1):0.947545):3.430316,21:1):3.172484):6.070234):5.310702,(27:1,26:1):7):7,((30:1,29:1):4.382515,28:1):7):7,31:1):7,32:1);
	TREE Imported_tree_246 = ((31:1,((28:1,(30:1,29:1):4.249017):7,(((((22:1,(23:1,(24:1,25:1):0.379471):0.958127):3.606507,21:1):3.360757,20:1):6.278573,((((8:1,9:1):4.306897,(4:1,((5:1,(6:1,7:1):1.873108):4.270139,((3:1,2:1):3.238903,1:1):1.48754):0.502266):0.476011):1.902251,(10:1,(11:1,12:1):0.059732):7):6.440813,((17:1,(18:1,19:1):1.415072):6.292382,((15:1,16:1):1.240907,(14:1,13:1):4.421704):4.425397):6.219284):7):4.996926,(27:1,26:1):7):7):7):7,32:1);
	TREE Imported_tree_247 = (32:1,(31:1,(((29:1,30:1):4.424247,28:1):7,((((((13:1,14:1):4.400826,(16:1,15:1):1.311616):4.421009,((19:1,18:1):1.428005,17:1):6.29096):6.219282,(((12:1,11:1):0.085344,10:1):6.636922,((4:1,((1:1,(2:1,3:1):3.255796):1.485566,(5:1,(6:1,7:1):1.901712):4.522967):0.510921):0.467522,(8:1,9:1):4.278989):1.90156):6.438737):7,((21:1,(22:1,((25:1,24:1):0.37474,23:1):0.955902):3.427821):3.172414,20:1):6.070212):5.361888,(27:1,26:1):7):7):6.865459):7);
	TREE Imported_tree_248 = (32:1,(31:1,(((30:1,29:1):4.304039,28:1):7,((((((12:1,11:1):0.068158,10:1):6.842981,((((5:1,(6:1,7:1):1.915586):4.216763,(1:1,(2:1,3:1):3.246733):1.478922):0.512332,4:1):0.46248,(8:1,9:1):4.305342):1.886057):6.451543,(((19:1,18:1):1.413997,17:1):6.291819,((13:1,14:1):4.441221,(15:1,16:1):1.319665):4.546554):6.339799):7,(20:1,(((23:1,(25:1,24:1):0.374915):0.952814,22:1):3.941935,21:1):3.667397):6.585638):5.495892,(26:1,27:1):7):7):6.865402):7);
	TREE Imported_tree_249 = (32:1,(31:1,(((27:1,26:1):7,(((21:1,(22:1,(23:1,(24:1,25:1):0.380193):0.955949):3.427516):3.172416,20:1):6.070096,(((17:1,(18:1,19:1):1.417174):6.292895,((14:1,13:1):4.390355,(15:1,16:1):1.262791):4.424995):6.096659,(((11:1,12:1):0.087331,10:1):7,((((1:1,(2:1,3:1):3.242637):1.489573,((6:1,7:1):1.891011,5:1):4.189287):0.500621,4:1):0.461513,(8:1,9:1):4.271097):1.909325):6.440803):7):5.788524):7,((30:1,29:1):4.267031,28:1):7):7):7);
	TREE Imported_tree_250 = ((31:1,(((30:1,29:1):4.445753,28:1):7,((27:1,26:1):7,((20:1,(21:1,(22:1,(23:1,(24:1,25:1):0.368109):0.96511):3.605838):3.353765):6.278592,((((19:1,18:1):1.417261,17:1):6.291994,((14:1,13:1):4.421886,(15:1,16:1):1.299485):4.421815):6.21909,((10:1,(11:1,12:1):0.080447):7,((4:1,((5:1,(6:1,7:1):1.895579):4.359857,(1:1,(3:1,2:1):3.301014):1.477885):0.530613):0.455434,(9:1,8:1):4.31494):1.9002):6.441431):7):5.166898):7):6.865479):7,32:1);
	TREE Imported_tree_251 = (32:1,((((30:1,29:1):4.163382,28:1):7,((27:1,26:1):7,(((((16:1,15:1):1.31987,(14:1,13:1):4.475099):4.463236,((19:1,18:1):1.418235,17:1):6.50004):6.120763,(((((5:1,(6:1,7:1):1.914378):4.300888,((3:1,2:1):3.267127,1:1):1.490922):0.507708,4:1):0.466115,(8:1,9:1):4.238142):1.882911,((12:1,11:1):0.057936,10:1):7):6.350102):7,(20:1,(21:1,((23:1,(25:1,24:1):0.366831):0.947898,22:1):3.430304):3.172434):6.070196):5.363276):7):6.460045,31:1):7);
	TREE Imported_tree_252 = (32:1,(((28:1,(30:1,29:1):4.323196):7,((26:1,27:1):7,(((((4:1,(((3:1,2:1):3.245296,1:1):1.489973,((7:1,6:1):1.876972,5:1):4.337778):0.501289):0.466559,(8:1,9:1):4.271436):1.898848,((12:1,11:1):0.074769,10:1):6.686729):6.439297,(((14:1,13:1):4.454279,(16:1,15:1):1.328808):4.419593,((18:1,19:1):1.416152,17:1):6.292237):6.219356):7,((((23:1,(24:1,25:1):0.375149):0.938511,22:1):3.432146,21:1):3.172429,20:1):6.070297):5.222444):7):6.642343,31:1):7);
	TREE Imported_tree_253 = (32:1,((((((21:1,(22:1,(23:1,(24:1,25:1):0.356469):0.957717):3.278933):3.018762,20:1):5.899966,((((18:1,19:1):1.422558,17:1):6.291546,((16:1,15:1):1.296418,(13:1,14:1):4.421715):4.426725):6.224758,((10:1,(11:1,12:1):0.062094):6.415617,((4:1,((5:1,(7:1,6:1):1.941147):4.277446,(1:1,(3:1,2:1):3.107413):1.501731):0.484891):0.484296,(9:1,8:1):4.223407):1.893854):6.105451):6.940023):5.007643,(26:1,27:1):7):7,((29:1,30:1):4.213913,28:1):7):7,31:1):7);
	TREE Imported_tree_254 = (32:1,(31:1,(((29:1,30:1):4.38259,28:1):7,(((((((24:1,25:1):0.381763,23:1):0.935031,22:1):3.564522,21:1):3.293178,20:1):6.194394,((((16:1,15:1):1.271418,(13:1,14:1):4.400771):4.424362,((19:1,18:1):1.423714,17:1):6.292155):6.096664,((10:1,(11:1,12:1):0.084937):6.819362,((9:1,8:1):4.304478,(4:1,((5:1,(6:1,7:1):1.901962):4.241853,((3:1,2:1):3.194275,1:1):1.497511):0.516025):0.469993):1.902022):6.4406):7):5.616199,(27:1,26:1):7):7):6.459994):7);
	TREE Imported_tree_255 = (32:1,(31:1,(((26:1,27:1):7,((20:1,((((25:1,24:1):0.358484,23:1):0.974674,22:1):3.751909,21:1):3.495082):6.411778,((((4:1,(((2:1,3:1):3.275931,1:1):1.492112,((7:1,6:1):1.924676,5:1):4.194864):0.507114):0.473641,(8:1,9:1):4.283785):1.905841,(10:1,(12:1,11:1):0.093128):6.816774):6.457651,(((14:1,13:1):4.41119,(16:1,15:1):1.260029):4.424233,(17:1,(18:1,19:1):1.422579):6.29159):6.219324):7):5.116071):7,(28:1,(30:1,29:1):4.267048):7):6.460067):7);
	TREE Imported_tree_256 = (32:1,((((((21:1,(((24:1,25:1):0.367246,23:1):0.964664,22:1):3.557981):3.293106,20:1):6.194563,((((15:1,16:1):1.315353,(14:1,13:1):4.521038):4.469437,(17:1,(18:1,19:1):1.417136):6.50091):6.013377,(((((5:1,(7:1,6:1):1.853698):4.173276,((2:1,3:1):3.235337,1:1):1.488316):0.508097,4:1):0.469212,(9:1,8:1):4.289895):1.889611,((11:1,12:1):0.079902,10:1):6.999705):6.357091):7):5.322772,(27:1,26:1):7):7,((30:1,29:1):4.285395,28:1):7):6.642339,31:1):7);
	TREE Imported_tree_257 = (32:1,(((28:1,(29:1,30:1):4.196827):7,((((((14:1,13:1):4.54446,(16:1,15:1):1.297661):4.480421,((19:1,18:1):1.424032,17:1):6.578563):6.282557,((10:1,(11:1,12:1):0.068364):6.824673,((9:1,8:1):4.338078,((((7:1,6:1):1.829723,5:1):4.289772,((2:1,3:1):3.197545,1:1):1.487929):0.509548,4:1):0.467352):1.907493):6.367345):7,(20:1,((22:1,(23:1,(24:1,25:1):0.365078):0.952722):3.561077,21:1):3.29309):6.194782):5.047632,(27:1,26:1):7):7):6.642326,31:1):7);
	TREE Imported_tree_258 = ((31:1,(((29:1,30:1):4.323143,28:1):7,((27:1,26:1):7,(((21:1,(22:1,((25:1,24:1):0.370488,23:1):0.948454):3.561856):3.293073,20:1):6.194598,((((19:1,18:1):1.422537,17:1):6.29155,((15:1,16:1):1.291577,(13:1,14:1):4.411244):4.422221):6.219378,(((12:1,11:1):0.057229,10:1):6.661148,(((((6:1,7:1):1.85985,5:1):4.315519,((2:1,3:1):3.243918,1:1):1.485958):0.507634,4:1):0.459768,(8:1,9:1):4.296688):1.898911):6.435141):7):5.384509):7):6.865454):7,32:1);
	TREE Imported_tree_259 = (32:1,(31:1,(((29:1,30:1):4.304148,28:1):7,(((((22:1,(23:1,(25:1,24:1):0.357083):0.941065):3.564595,21:1):3.293091,20:1):6.194673,((((16:1,15:1):1.299861,(13:1,14:1):4.432492):4.423639,(17:1,(18:1,19:1):1.420413):6.29339):5.987476,((10:1,(11:1,12:1):0.082879):6.684007,((9:1,8:1):4.41079,(4:1,(((2:1,3:1):3.247919,1:1):1.502899,(5:1,(6:1,7:1):1.950867):4.369328):0.489035):0.468052):1.90215):6.434626):7):5.27196,(27:1,26:1):7):7):6.305855):7);
	TREE Imported_tree_260 = (32:1,((((26:1,27:1):7,(((((4:1,((5:1,(7:1,6:1):1.941418):4.155637,((2:1,3:1):3.231137,1:1):1.493094):0.490701):0.483526,(8:1,9:1):4.343962):1.9008,((11:1,12:1):0.077056,10:1):6.686036):6.438898,(((18:1,19:1):1.415039,17:1):6.292328,((14:1,13:1):4.400722,(15:1,16:1):1.268507):4.423741):6.219163):7,(20:1,(21:1,((23:1,(24:1,25:1):0.35529):0.959628,22:1):3.428131):3.172377):6.070171):5.418937):7,((29:1,30:1):4.084594,28:1):7):7,31:1):7);
	TREE Imported_tree_261 = (32:1,((((30:1,29:1):4.362374,28:1):7,((27:1,26:1):7,((((10:1,(12:1,11:1):0.076647):7,((9:1,8:1):4.279019,(4:1,((5:1,(7:1,6:1):1.867174):4.08167,((3:1,2:1):3.151236,1:1):1.486286):0.495307):0.476903):1.898741):6.451156,(((14:1,13:1):4.421777,(16:1,15:1):1.297628):4.421857,((18:1,19:1):1.420406,17:1):6.291711):6.219236):7,((21:1,(((24:1,25:1):0.360995,23:1):0.956902,22:1):3.756233):3.495113,20:1):6.411747):5.2503):7):7,31:1):7);
	TREE Imported_tree_262 = (32:1,(31:1,((28:1,(30:1,29:1):4.249053):7,((26:1,27:1):7,(((((14:1,13:1):4.41127,(16:1,15:1):1.316285):4.420469,((19:1,18:1):1.423619,17:1):6.291522):6.219217,(((((5:1,(6:1,7:1):1.87967):4.17211,((2:1,3:1):3.156634,1:1):1.497487):0.498449,4:1):0.463888,(9:1,8:1):4.287445):1.885943,(10:1,(12:1,11:1):0.079026):6.670185):6.102348):6.921846,(20:1,((((24:1,25:1):0.38068,23:1):0.929438,22:1):3.394879,21:1):3.11773):6.002478):5.186888):7):6.865494):7);
	TREE Imported_tree_263 = (32:1,(31:1,((28:1,(30:1,29:1):4.362187):7,((((((23:1,(25:1,24:1):0.356345):0.96411,22:1):3.558795,21:1):3.293071,20:1):6.194756,((((11:1,12:1):0.062013,10:1):7,((9:1,8:1):4.292257,((((3:1,2:1):3.246454,1:1):1.473571,((7:1,6:1):1.844558,5:1):4.29907):0.498178,4:1):0.478675):1.895256):6.281846,(((14:1,13:1):4.222732,(15:1,16:1):1.288466):4.352969,(17:1,(19:1,18:1):1.411402):5.889162):6.005396):7):5.047547,(26:1,27:1):7):7):6.642368):7);
	TREE Imported_tree_264 = (32:1,(31:1,(((26:1,27:1):7,(((((18:1,19:1):1.410791,17:1):6.293613,((14:1,13:1):4.421806,(15:1,16:1):1.301125):4.422525):6.087211,(((((1:1,(2:1,3:1):3.286872):1.525882,(5:1,(7:1,6:1):1.909726):4.276491):0.508527,4:1):0.467995,(9:1,8:1):4.360427):1.901884,(10:1,(11:1,12:1):0.068936):7):6.392576):7,(20:1,((22:1,(23:1,(24:1,25:1):0.375439):0.967563):3.454826,21:1):3.217347):6.125275):5.511849):7,((30:1,29:1):4.424249,28:1):7):6.172218):7);
	TREE Imported_tree_265 = (32:1,(31:1,(((27:1,26:1):7,(((((16:1,15:1):1.278963,(14:1,13:1):4.390374):4.424038,((19:1,18:1):1.422558,17:1):6.292363):6.096691,((((((3:1,2:1):3.159301,1:1):1.454895,((7:1,6:1):1.919287,5:1):4.163715):0.50893,4:1):0.447337,(9:1,8:1):4.249944):1.890175,(10:1,(12:1,11:1):0.085471):7):6.097604):6.92136,((21:1,(((25:1,24:1):0.371687,23:1):0.955071,22:1):3.388954):3.117837,20:1):6.002519):5.172608):7,((30:1,29:1):4.084672,28:1):7):6.459999):7);
	TREE Imported_tree_266 = (32:1,((((30:1,29:1):4.323135,28:1):7,(((((17:1,(18:1,19:1):1.4172):6.293668,((13:1,14:1):4.432519,(15:1,16:1):1.303962):4.423256):5.987477,(((((1:1,(2:1,3:1):3.267564):1.489235,(5:1,(7:1,6:1):1.864663):4.228981):0.516868,4:1):0.458103,(9:1,8:1):4.318477):1.882823,((12:1,11:1):0.081186,10:1):6.551279):6.434285):7,(20:1,((((25:1,24:1):0.367929,23:1):0.964011,22:1):3.426163,21:1):3.17238):6.070218):5.369192,(26:1,27:1):7):7):7,31:1):7);
	TREE Imported_tree_267 = ((((((20:1,(21:1,((23:1,(24:1,25:1):0.367251):0.954233,22:1):3.608312):3.360726):6.278366,((((16:1,15:1):1.312349,(13:1,14:1):4.542398):4.608275,(17:1,(19:1,18:1):1.424987):6.577663):6.404967,(((((5:1,(7:1,6:1):1.971487):4.201328,(1:1,(3:1,2:1):3.234436):1.497575):0.506964,4:1):0.471393,(9:1,8:1):4.294649):1.89204,(10:1,(11:1,12:1):0.077815):7):6.368741):7):5.327224,(26:1,27:1):7):7,(28:1,(30:1,29:1):4.099947):7):6.642331,31:1):7,32:1);
	TREE Imported_tree_268 = (32:1,(((((20:1,(21:1,(22:1,((24:1,25:1):0.36809,23:1):0.957158):3.559776):3.293189):6.194578,((((((5:1,(7:1,6:1):1.938495):4.283759,((3:1,2:1):3.246365,1:1):1.49807):0.526136,4:1):0.44392,(9:1,8:1):4.325866):1.889278,((12:1,11:1):0.067501,10:1):7):6.443024,(((18:1,19:1):1.420418,17:1):6.291782,((14:1,13:1):4.44343,(15:1,16:1):1.313435):4.420534):6.219165):7):5.439662,(27:1,26:1):7):7,((30:1,29:1):4.196831,28:1):7):7,31:1):7);
	TREE Imported_tree_269 = (((((27:1,26:1):7,((((((24:1,25:1):0.37599,23:1):0.935093,22:1):3.388346,21:1):3.117999,20:1):6.002411,((((14:1,13:1):4.411195,(15:1,16:1):1.299515):4.423668,(17:1,(18:1,19:1):1.417089):6.293685):5.987485,((10:1,(12:1,11:1):0.094154):7,((8:1,9:1):4.29776,(4:1,(((2:1,3:1):3.148818,1:1):1.480154,(5:1,(7:1,6:1):1.904109):4.214122):0.503646):0.464202):1.893607):6.096693):6.922003):5.161135):7,(28:1,(29:1,30:1):4.30415):7):7,31:1):7,32:1);
	TREE Imported_tree_270 = ((31:1,(((29:1,30:1):4.304196,28:1):7,((((21:1,(22:1,(23:1,(24:1,25:1):0.378408):0.967214):3.556721):3.293054,20:1):6.194655,((((14:1,13:1):4.421549,(16:1,15:1):1.305499):4.433056,(17:1,(19:1,18:1):1.417203):6.293626):5.996271,(((8:1,9:1):4.315427,((((3:1,2:1):3.196046,1:1):1.513,((7:1,6:1):1.839052,5:1):4.160636):0.513844,4:1):0.446986):1.892855,((11:1,12:1):0.063861,10:1):6.658881):6.444363):7):5.380162,(27:1,26:1):7):7):6.169307):7,32:1);
	TREE Imported_tree_271 = ((31:1,(((30:1,29:1):4.267128,28:1):7,(((((22:1,(23:1,(25:1,24:1):0.371517):0.953144):3.560628,21:1):3.293096,20:1):6.194628,(((10:1,(11:1,12:1):0.089997):7,((4:1,((5:1,(7:1,6:1):1.854362):4.32257,((3:1,2:1):3.26189,1:1):1.475492):0.511738):0.459858,(9:1,8:1):4.268576):1.903666):6.44121,(((19:1,18:1):1.420425,17:1):6.29195,((15:1,16:1):1.302706,(13:1,14:1):4.3987):4.543338):6.197144):7):5.282568,(27:1,26:1):7):7):6.865459):7,32:1);
	TREE Imported_tree_272 = (32:1,((((27:1,26:1):7,((((((((6:1,7:1):1.864754,5:1):4.452157,((3:1,2:1):3.253718,1:1):1.47769):0.509697,4:1):0.467643,(8:1,9:1):4.323157):1.894311,((12:1,11:1):0.083618,10:1):6.998408):6.43488,((17:1,(19:1,18:1):1.42148):6.291046,((15:1,16:1):1.277812,(14:1,13:1):4.419708):4.543558):6.333646):7,(20:1,(21:1,((23:1,(24:1,25:1):0.370971):0.955408,22:1):3.560112):3.293133):6.194786):5.056063):7,((30:1,29:1):4.26698,28:1):7):6.64232,31:1):7);
	TREE Imported_tree_273 = (32:1,((((27:1,26:1):7,(((21:1,((23:1,(24:1,25:1):0.373674):0.964251,22:1):3.813397):3.572563,20:1):6.518203,((((16:1,15:1):1.29379,(14:1,13:1):4.432508):4.422073,((19:1,18:1):1.420434,17:1):6.291822):6.219248,((10:1,(12:1,11:1):0.08356):6.819791,((4:1,(((2:1,3:1):3.237359,1:1):1.486939,(5:1,(7:1,6:1):1.90103):4.301675):0.505545):0.460616,(9:1,8:1):4.315117):1.890156):6.45961):7):5.447876):7,(28:1,(29:1,30:1):4.163459):7):6.865479,31:1):7);
	TREE Imported_tree_274 = (32:1,(31:1,(((29:1,30:1):4.304099,28:1):7,((26:1,27:1):7,((((22:1,(23:1,(25:1,24:1):0.364863):0.954417):3.279225,21:1):3.018757,20:1):5.899757,((((14:1,13:1):4.432524,(15:1,16:1):1.306022):4.422147,((19:1,18:1):1.419357,17:1):6.292655):6.096758,(((4:1,(((6:1,7:1):1.862475,5:1):4.197899,((3:1,2:1):3.143185,1:1):1.517724):0.501965):0.45799,(9:1,8:1):4.302827):1.890924,(10:1,(12:1,11:1):0.074369):6.139226):6.101996):6.921419):5.406414):7):6.865514):7);
	TREE Imported_tree_275 = (32:1,(31:1,((28:1,(29:1,30:1):4.362333):7,((26:1,27:1):7,((20:1,(21:1,(22:1,((24:1,25:1):0.354187,23:1):0.956668):3.560886):3.293112):6.194807,((((14:1,13:1):4.443345,(16:1,15:1):1.299441):4.421617,((19:1,18:1):1.419346,17:1):6.291888):6.219209,((((((2:1,3:1):3.225143,1:1):1.484294,((6:1,7:1):1.846966,5:1):4.309978):0.505586,4:1):0.468057,(9:1,8:1):4.312389):1.895065,(10:1,(11:1,12:1):0.065261):6.789896):6.441808):7):5.132173):7):7):7);
	TREE Imported_tree_276 = (32:1,((((26:1,27:1):7,((20:1,((22:1,(23:1,(25:1,24:1):0.370274):0.927983):3.435109,21:1):3.172405):6.070191,(((17:1,(19:1,18:1):1.418253):6.292005,((14:1,13:1):4.40077,(16:1,15:1):1.306905):4.421024):6.219149,(((9:1,8:1):4.328029,((((6:1,7:1):1.876441,5:1):4.196343,((3:1,2:1):3.289714,1:1):1.477765):0.508554,4:1):0.473134):1.902157,(10:1,(11:1,12:1):0.078243):7):6.441039):7):5.437379):7,((29:1,30:1):4.285437,28:1):7):6.305857,31:1):7);
	TREE Imported_tree_277 = (32:1,(((28:1,(30:1,29:1):4.249013):7,((26:1,27:1):7,(((((9:1,8:1):4.315491,(4:1,((5:1,(6:1,7:1):1.844441):4.262486,((2:1,3:1):3.198136,1:1):1.503397):0.527309):0.455521):1.890582,(10:1,(11:1,12:1):0.082654):6.802007):6.457888,(((19:1,18:1):1.420407,17:1):6.291793,((16:1,15:1):1.303513,(14:1,13:1):4.411298):4.421417):6.219409):7,(20:1,((((25:1,24:1):0.369989,23:1):0.946321,22:1):3.430516,21:1):3.172426):6.070312):5.130288):7):7,31:1):7);
	TREE Imported_tree_278 = ((((28:1,(30:1,29:1):4.213964):7,((((21:1,(22:1,(23:1,(25:1,24:1):0.374699):0.958802):3.548231):3.293427,20:1):6.19468,((((11:1,12:1):0.071007,10:1):6.527018,((9:1,8:1):4.295574,(4:1,(((7:1,6:1):1.87963,5:1):4.290176,(1:1,(3:1,2:1):3.25943):1.490836):0.528464):0.450472):1.877856):6.386092,(((19:1,18:1):1.42148,17:1):6.292653,((15:1,16:1):1.3098,(13:1,14:1):4.433066):4.388):6.063866):7):5.209415,(26:1,27:1):7):7):7,31:1):7,32:1);
	TREE Imported_tree_279 = ((31:1,(((30:1,29:1):4.285373,28:1):7,((26:1,27:1):7,(((21:1,((23:1,(24:1,25:1):0.362067):0.967265,22:1):3.42571):3.172436,20:1):6.07029,((((4:1,((5:1,(7:1,6:1):1.958531):4.141925,(1:1,(2:1,3:1):3.282059):1.498082):0.497156):0.467221,(8:1,9:1):4.312327):1.897619,((12:1,11:1):0.085215,10:1):6.819227):6.434593,((17:1,(19:1,18:1):1.416174):6.292338,((14:1,13:1):4.421808,(15:1,16:1):1.29721):4.421718):6.219321):7):5.173325):7):6.460008):7,32:1);
	TREE Imported_tree_280 = (32:1,(((((((22:1,(23:1,(24:1,25:1):0.380918):0.956822):3.387944,21:1):3.117824,20:1):6.002275,((((4:1,((5:1,(7:1,6:1):1.86065):4.208974,(1:1,(2:1,3:1):3.152362):1.486926):0.485569):0.481227,(8:1,9:1):4.251817):1.904337,(10:1,(11:1,12:1):0.064014):6.844768):6.10413,((17:1,(19:1,18:1):1.415224):6.292292,((16:1,15:1):1.283984,(13:1,14:1):4.421747):4.427755):6.224642):6.939715):5.265406,(26:1,27:1):7):7,(28:1,(29:1,30:1):4.147033):7):6.642175,31:1):7);
	TREE Imported_tree_281 = (32:1,(31:1,((((((10:1,(12:1,11:1):0.075028):7,((9:1,8:1):4.322135,(((5:1,(7:1,6:1):1.882759):4.231372,(1:1,(2:1,3:1):3.203782):1.490233):0.498191,4:1):0.474106):1.91009):6.440014,(((18:1,19:1):1.425628,17:1):6.620737,((16:1,15:1):1.295576,(14:1,13:1):4.532296):4.489455):6.300836):7,(20:1,((22:1,(23:1,(25:1,24:1):0.36741):0.963968):3.426252,21:1):3.172456):6.07009):5.499086,(27:1,26:1):7):7,(28:1,(29:1,30:1):4.267041):7):7):7);
	TREE Imported_tree_282 = (32:1,(((28:1,(30:1,29:1):4.21405):7,(((20:1,(21:1,(22:1,(23:1,(24:1,25:1):0.371007):0.943075):3.281644):3.018788):5.899925,(((17:1,(19:1,18:1):1.419345):6.291793,((13:1,14:1):4.421636,(16:1,15:1):1.2847):4.432324):6.230067,(((8:1,9:1):4.235838,(((1:1,(3:1,2:1):3.143797):1.495044,(5:1,(7:1,6:1):1.930848):4.323349):0.516757,4:1):0.453723):1.884148,((12:1,11:1):0.068407,10:1):6.689266):6.10876):6.936262):5.124689,(27:1,26:1):7):7):7,31:1):7);
	TREE Imported_tree_283 = (32:1,(31:1,((28:1,(30:1,29:1):4.248937):7,(((20:1,(21:1,(22:1,((24:1,25:1):0.367564,23:1):0.960352):3.713355):3.43373):6.337868,((((8:1,9:1):4.424787,(((5:1,(7:1,6:1):1.891449):4.484647,((2:1,3:1):3.233361,1:1):1.469795):0.492494,4:1):0.475493):1.904698,(10:1,(11:1,12:1):0.055639):6.810488):6.56931,(((16:1,15:1):1.303769,(13:1,14:1):4.421823):4.422598,((18:1,19:1):1.416139,17:1):6.292995):6.096735):7):5.407546,(26:1,27:1):7):7):6.865455):7);
	TREE Imported_tree_284 = ((31:1,(((29:1,30:1):4.266962,28:1):7,((27:1,26:1):7,((((17:1,(19:1,18:1):1.425905):6.291186,((13:1,14:1):4.400805,(16:1,15:1):1.288197):4.422369):6.219273,((10:1,(11:1,12:1):0.091465):7,((8:1,9:1):4.355346,(4:1,((5:1,(6:1,7:1):1.897391):4.23103,((3:1,2:1):3.163494,1:1):1.520733):0.503454):0.475785):1.892163):6.439689):7,((21:1,((23:1,(24:1,25:1):0.363708):0.977462,22:1):3.555156):3.28662,20:1):6.194813):5.381528):7):6.305894):7,32:1);
	TREE Imported_tree_285 = (32:1,(31:1,(((30:1,29:1):4.424346,28:1):7,((26:1,27:1):7,(((((15:1,16:1):1.307529,(14:1,13:1):4.409233):4.542615,(17:1,(18:1,19:1):1.416099):6.292392):6.197133,(((4:1,((1:1,(3:1,2:1):3.12961):1.470814,((6:1,7:1):1.929606,5:1):4.27264):0.481956):0.4794,(8:1,9:1):4.274554):1.895024,(10:1,(11:1,12:1):0.069648):6.541576):6.089262):6.986525,(20:1,((((24:1,25:1):0.390667,23:1):0.93235,22:1):3.513539,21:1):3.224952):6.111739):5.370866):7):6.642341):7);
	TREE Imported_tree_286 = (((((27:1,26:1):7,((((17:1,(19:1,18:1):1.419375):6.292549,((14:1,13:1):4.400762,(15:1,16:1):1.313446):4.42194):6.096798,(((8:1,9:1):4.331762,(((5:1,(7:1,6:1):1.91005):4.303177,(1:1,(3:1,2:1):3.265425):1.48341):0.52598,4:1):0.457102):1.882993,((12:1,11:1):0.088298,10:1):6.836559):6.460597):7,(20:1,(21:1,(((24:1,25:1):0.378654,23:1):0.973017,22:1):3.750984):3.495208):6.411491):5.791411):7,(28:1,(29:1,30:1):4.323107):7):6.642339,31:1):7,32:1);
	TREE Imported_tree_287 = (32:1,(((((((((25:1,24:1):0.362909,23:1):0.958204,22:1):3.559822,21:1):3.29306,20:1):6.194696,((((16:1,15:1):1.306847,(13:1,14:1):4.421814):4.422077,(17:1,(19:1,18:1):1.421478):6.29243):6.096676,((10:1,(12:1,11:1):0.076016):7,((8:1,9:1):4.249866,(4:1,((1:1,(2:1,3:1):3.179473):1.488392,((7:1,6:1):1.87347,5:1):4.314894):0.495243):0.462047):1.893024):6.096748):6.921473):5.187616,(26:1,27:1):7):7,((30:1,29:1):4.362392,28:1):7):6.642341,31:1):7);
	TREE Imported_tree_288 = (32:1,(31:1,(((29:1,30:1):4.231506,28:1):7,((27:1,26:1):7,((((17:1,(18:1,19:1):1.426186):6.578189,((14:1,13:1):4.532379,(16:1,15:1):1.324566):4.484085):6.288405,((10:1,(11:1,12:1):0.08666):6.955052,(((((6:1,7:1):1.919584,5:1):4.431418,(1:1,(2:1,3:1):3.228267):1.497582):0.508307,4:1):0.46209,(9:1,8:1):4.362651):1.906964):6.37565):7,(20:1,(21:1,(((24:1,25:1):0.377533,23:1):0.929762,22:1):3.566141):3.293103):6.194715):5.116718):7):7):7);
	TREE Imported_tree_289 = (((((26:1,27:1):7,(((21:1,(22:1,((25:1,24:1):0.371083,23:1):0.996573):3.539113):3.293415,20:1):6.194674,((((11:1,12:1):0.092655,10:1):7,((8:1,9:1):4.312739,(4:1,((5:1,(7:1,6:1):1.88722):4.336534,((2:1,3:1):3.203656,1:1):1.497696):0.497192):0.474974):1.894648):6.441608,(((13:1,14:1):4.411196,(16:1,15:1):1.327803):4.420751,(17:1,(18:1,19:1):1.419334):6.292739):6.096626):7):5.209901):7,(28:1,(29:1,30:1):4.231316):7):6.305864,31:1):7,32:1);
	TREE Imported_tree_290 = ((((((20:1,(21:1,(22:1,((25:1,24:1):0.372262,23:1):0.950086):3.550861):3.286927):6.194662,((((11:1,12:1):0.082011,10:1):7,((((5:1,(7:1,6:1):1.876985):4.270007,((2:1,3:1):3.250816,1:1):1.483193):0.528375,4:1):0.437896,(9:1,8:1):4.314076):1.868068):6.438486,((17:1,(18:1,19:1):1.418179):6.29286,((13:1,14:1):4.400734,(16:1,15:1):1.295683):4.42276):6.096754):7):5.550638,(26:1,27:1):7):7,((30:1,29:1):4.285494,28:1):7):6.305859,31:1):7,32:1);
	TREE Imported_tree_291 = (32:1,(31:1,((28:1,(29:1,30:1):4.424231):7,(((((17:1,(18:1,19:1):1.420391):6.291963,((16:1,15:1):1.311357,(14:1,13:1):4.398756):4.542508):6.186687,(((9:1,8:1):4.312857,(((1:1,(3:1,2:1):3.173879):1.517632,((7:1,6:1):1.859965,5:1):4.154743):0.522183,4:1):0.448219):1.891996,(10:1,(11:1,12:1):0.069883):6.704526):6.362421):7,(20:1,(21:1,((23:1,(25:1,24:1):0.361807):0.940642,22:1):3.696467):3.427167):6.330477):5.524367,(26:1,27:1):7):7):7):7);
	TREE Imported_tree_292 = ((31:1,(((27:1,26:1):7,(((((14:1,13:1):4.402039,(16:1,15:1):1.276338):4.351683,(17:1,(19:1,18:1):1.428997):6.291201):6.15644,(((8:1,9:1):4.377221,((((6:1,7:1):1.897626,5:1):4.271584,((2:1,3:1):3.157805,1:1):1.50777):0.517772,4:1):0.456087):1.890103,((12:1,11:1):0.071667,10:1):7):6.455022):7,((21:1,((23:1,(24:1,25:1):0.362001):0.964323,22:1):3.712645):3.433772,20:1):6.337979):5.193639):7,(28:1,(29:1,30:1):4.403224):7):6.865448):7,32:1);
	TREE Imported_tree_293 = (32:1,(31:1,(((29:1,30:1):4.362369,28:1):7,((27:1,26:1):7,((((22:1,((24:1,25:1):0.370178,23:1):0.945488):3.610322,21:1):3.360771,20:1):6.278476,((((4:1,((5:1,(6:1,7:1):1.834432):4.25962,((3:1,2:1):3.229734,1:1):1.503818):0.487772):0.481893,(8:1,9:1):4.299107):1.901942,((11:1,12:1):0.06993,10:1):7):6.431578,(((13:1,14:1):4.432509,(16:1,15:1):1.295186):4.423015,((18:1,19:1):1.419345,17:1):6.292604):6.096584):7):5.324877):7):6.865423):7);
	TREE Imported_tree_294 = (32:1,(31:1,(((26:1,27:1):7,(((((((5:1,(7:1,6:1):1.878393):4.276503,((2:1,3:1):3.226371,1:1):1.484309):0.524181,4:1):0.432279,(9:1,8:1):4.303554):1.872347,((11:1,12:1):0.086389,10:1):6.976133):6.370076,(((18:1,19:1):1.428237,17:1):6.577302,((15:1,16:1):1.31158,(14:1,13:1):4.554489):4.608477):6.405067):7,(20:1,((22:1,(23:1,(24:1,25:1):0.374494):0.943017):4.27065,21:1):4.030631):6.975954):5.237416):7,((29:1,30:1):4.213912,28:1):7):6.865491):7);
	TREE Imported_tree_295 = (32:1,(31:1,((28:1,(29:1,30:1):4.213895):7,(((20:1,(21:1,(((24:1,25:1):0.373833,23:1):0.956887,22:1):3.607234):3.360704):6.278333,((((4:1,((1:1,(2:1,3:1):3.212701):1.507636,(5:1,(6:1,7:1):1.872348):4.207414):0.523409):0.449638,(8:1,9:1):4.297383):1.889647,(10:1,(12:1,11:1):0.079503):7):6.435888,((17:1,(18:1,19:1):1.419366):6.292646,((14:1,13:1):4.380047,(16:1,15:1):1.300424):4.422758):6.096808):7):5.327781,(26:1,27:1):7):7):7):7);
	TREE Imported_tree_296 = ((31:1,((28:1,(29:1,30:1):4.382585):7,((((((4:1,((5:1,(7:1,6:1):1.908511):4.291858,((3:1,2:1):3.225294,1:1):1.486539):0.503248):0.459482,(9:1,8:1):4.291584):1.899908,(10:1,(11:1,12:1):0.077415):6.978881):6.458887,(((19:1,18:1):1.41827,17:1):6.29203,((15:1,16:1):1.318634,(13:1,14:1):4.443385):4.420287):6.219346):7,(((((25:1,24:1):0.376029,23:1):0.97566,22:1):3.750499,21:1):3.495187,20:1):6.41156):5.740188,(26:1,27:1):7):7):7):7,32:1);
	TREE Imported_tree_297 = (32:1,(((28:1,(30:1,29:1):4.323136):7,((((((9:1,8:1):4.366187,((((2:1,3:1):3.219913,1:1):1.510457,(5:1,(6:1,7:1):1.893382):4.143876):0.499296,4:1):0.468142):1.891159,(10:1,(12:1,11:1):0.074711):7):6.377039,(((16:1,15:1):1.275385,(14:1,13:1):4.520503):4.4874,(17:1,(18:1,19:1):1.416456):6.579247):6.288226):7,(20:1,((22:1,(23:1,(25:1,24:1):0.356862):0.965912):3.558335,21:1):3.293097):6.194465):5.636997,(26:1,27:1):7):7):6.642362,31:1):7);
	TREE Imported_tree_298 = (32:1,(31:1,(((26:1,27:1):7,((20:1,(21:1,((23:1,(24:1,25:1):0.37301):0.953456,22:1):3.595446):3.344953):6.257745,((((14:1,13:1):4.400531,(16:1,15:1):1.2674):4.433814,((18:1,19:1):1.421527,17:1):6.291632):6.219321,((10:1,(12:1,11:1):0.062029):6.706988,((8:1,9:1):4.264305,(4:1,(((7:1,6:1):1.904525,5:1):4.432549,(1:1,(2:1,3:1):3.23997):1.498415):0.501484):0.477321):1.894727):6.399232):7):5.347747):7,((29:1,30:1):4.342674,28:1):7):7):7);
	TREE Imported_tree_299 = (32:1,((((29:1,30:1):4.267034,28:1):7,((27:1,26:1):7,((20:1,((22:1,((25:1,24:1):0.361975,23:1):0.982054):3.749773,21:1):3.495128):6.411822,(((17:1,(19:1,18:1):1.417283):6.292884,((14:1,13:1):4.421739,(16:1,15:1):1.285767):4.428441):6.101352,((((((3:1,2:1):3.20681,1:1):1.482783,((6:1,7:1):1.919195,5:1):4.24074):0.519954,4:1):0.446814,(9:1,8:1):4.31312):1.883986,((12:1,11:1):0.066562,10:1):6.207526):6.462499):7):5.11529):7):7,31:1):7);
	TREE Imported_tree_300 = (32:1,(31:1,(((((((23:1,(24:1,25:1):0.371334):0.97016,22:1):3.752218,21:1):3.495075,20:1):6.411835,(((10:1,(12:1,11:1):0.071506):7,((9:1,8:1):4.312261,(4:1,((5:1,(6:1,7:1):1.897859):4.206942,((2:1,3:1):3.220514,1:1):1.48317):0.486051):0.486823):1.899822):6.455899,(((14:1,13:1):4.411205,(16:1,15:1):1.279551):4.425161,(17:1,(18:1,19:1):1.42141):6.293193):5.987427):7):5.236536,(27:1,26:1):7):7,((29:1,30:1):4.285462,28:1):7):6.642353):7);
	TREE Imported_tree_301 = (32:1,(31:1,((28:1,(30:1,29:1):4.231296):7,((((((18:1,19:1):1.422456,17:1):6.292337,((13:1,14:1):4.390522,(15:1,16:1):1.290919):4.423042):6.096747,(((8:1,9:1):4.293699,(((5:1,(7:1,6:1):1.909871):4.28021,(1:1,(3:1,2:1):3.218734):1.499603):0.492902,4:1):0.475306):1.909467,(10:1,(12:1,11:1):0.074332):6.423356):6.439989):7,(20:1,(21:1,(((24:1,25:1):0.384213,23:1):0.961645,22:1):3.425789):3.172561):6.070301):5.219975,(27:1,26:1):7):7):7):7);
	TREE Imported_tree_302 = (32:1,(((28:1,(30:1,29:1):4.231478):7,((((21:1,(((24:1,25:1):0.364961,23:1):0.965795,22:1):3.386685):3.117894,20:1):6.002398,(((17:1,(18:1,19:1):1.419268):6.291849,((16:1,15:1):1.312273,(13:1,14:1):4.390259):4.430781):6.230085,(((((1:1,(2:1,3:1):3.181873):1.491148,((6:1,7:1):1.913118,5:1):4.39118):0.521842,4:1):0.441215,(9:1,8:1):4.273317):1.874943,((12:1,11:1):0.066904,10:1):6.542455):6.126263):6.902323):5.387148,(26:1,27:1):7):7):6.637429,31:1):7);
	TREE Imported_tree_303 = (32:1,(31:1,(((27:1,26:1):7,(((((16:1,15:1):1.269923,(13:1,14:1):4.390359):4.424594,(17:1,(18:1,19:1):1.416135):6.292966):6.096768,(((11:1,12:1):0.073652,10:1):6.823358,((8:1,9:1):4.215206,(4:1,((1:1,(2:1,3:1):3.201745):1.479682,(5:1,(7:1,6:1):1.81972):4.31746):0.479141):0.49037):1.910248):6.10476):6.941146,(20:1,((22:1,((25:1,24:1):0.363758,23:1):0.956164):3.418232,21:1):3.154181):6.053912):5.075952):7,(28:1,(30:1,29:1):4.323141):7):6.642335):7);
	TREE Imported_tree_304 = ((31:1,(((27:1,26:1):7,(((((23:1,(25:1,24:1):0.376478):0.950593,22:1):3.595921,21:1):3.344937,20:1):6.257696,(((10:1,(12:1,11:1):0.079839):6.82113,((4:1,((1:1,(2:1,3:1):3.222497):1.490841,(5:1,(6:1,7:1):1.851062):4.187148):0.500537):0.475332,(9:1,8:1):4.323798):1.882622):6.457743,(((16:1,15:1):1.30684,(14:1,13:1):4.411205):4.42211,(17:1,(18:1,19:1):1.42357):6.292156):6.09664):7):5.391072):7,((29:1,30:1):4.196811,28:1):7):7):7,32:1);
	TREE Imported_tree_305 = ((31:1,(((26:1,27:1):7,(((((19:1,18:1):1.426063,17:1):6.577628,((14:1,13:1):4.518488,(16:1,15:1):1.283379):4.610389):6.404977,(((4:1,((5:1,(7:1,6:1):1.835325):4.309282,((2:1,3:1):3.189164,1:1):1.496666):0.494238):0.472657,(9:1,8:1):4.390759):1.90187,(10:1,(12:1,11:1):0.06135):6.543797):6.382583):7,(((((24:1,25:1):0.354931,23:1):0.970347,22:1):3.745702,21:1):3.487662,20:1):6.403829):5.244295):7,(28:1,(30:1,29:1):4.248979):7):6.459977):7,32:1);
	TREE Imported_tree_306 = (32:1,(31:1,(((26:1,27:1):7,((20:1,(21:1,(((25:1,24:1):0.37903,23:1):0.961386,22:1):3.558007):3.293095):6.194727,(((10:1,(12:1,11:1):0.073411):6.959171,((9:1,8:1):4.327908,(4:1,((5:1,(7:1,6:1):1.898401):4.451249,((2:1,3:1):3.217763,1:1):1.476374):0.494683):0.473471):1.904105):6.433875,(((19:1,18:1):1.418281,17:1):6.292059,((15:1,16:1):1.298463,(14:1,13:1):4.443348):4.421582):6.21937):7):5.165771):7,(28:1,(30:1,29:1):4.38251):7):6.642331):7);
	TREE Imported_tree_307 = ((((28:1,(30:1,29:1):4.267023):7,((((((9:1,8:1):4.271278,(4:1,(((7:1,6:1):1.907699,5:1):4.319255,((3:1,2:1):3.24759,1:1):1.505839):0.513723):0.444892):1.903874,(10:1,(11:1,12:1):0.062705):6.477089):6.434793,(((15:1,16:1):1.29436,(14:1,13:1):4.432518):4.422896,(17:1,(19:1,18:1):1.414074):6.293109):6.096658):7,(((22:1,(23:1,(24:1,25:1):0.365447):0.961227):3.427113,21:1):3.172425,20:1):6.070338):5.130253,(27:1,26:1):7):7):7,31:1):7,32:1);
	TREE Imported_tree_308 = ((31:1,((((((17:1,(18:1,19:1):1.416091):6.294648,((14:1,13:1):4.411255,(16:1,15:1):1.298945):4.424619):5.888923,(((12:1,11:1):0.067728,10:1):7,((8:1,9:1):4.286352,((((3:1,2:1):3.215548,1:1):1.479173,(5:1,(6:1,7:1):1.902018):4.186281):0.496035,4:1):0.474861):1.901005):6.441002):7,((21:1,(((25:1,24:1):0.371322,23:1):0.98196,22:1):3.55346):3.293102,20:1):6.194624):5.370166,(27:1,26:1):7):7,((29:1,30:1):4.323158,28:1):7):7):7,32:1);
	TREE Imported_tree_309 = (32:1,((((29:1,30:1):4.231389,28:1):7,(((((((24:1,25:1):0.368977,23:1):0.954639,22:1):3.560372,21:1):3.29313,20:1):6.194842,((((15:1,16:1):1.274037,(13:1,14:1):4.380088):4.423444,(17:1,(18:1,19:1):1.417227):6.2921):6.219233,((10:1,(11:1,12:1):0.073129):6.823185,((((5:1,(7:1,6:1):1.938458):4.252983,(1:1,(3:1,2:1):3.206986):1.49009):0.527569,4:1):0.461012,(9:1,8:1):4.366858):1.88658):6.422124):7):5.014066,(27:1,26:1):7):7):6.642283,31:1):7);
	TREE Imported_tree_310 = (32:1,(31:1,(((30:1,29:1):4.180008,28:1):7,((((((23:1,(24:1,25:1):0.375197):0.961142,22:1):3.426419,21:1):3.172429,20:1):6.070399,((((15:1,16:1):1.292703,(13:1,14:1):4.421854):4.426873,(17:1,(18:1,19:1):1.422535):6.291484):6.224657,(((11:1,12:1):0.083379,10:1):6.998514,((((5:1,(7:1,6:1):1.916864):4.256797,(1:1,(2:1,3:1):3.174593):1.488988):0.493738,4:1):0.474254,(9:1,8:1):4.28642):1.906387):6.440132):7):5.047179,(26:1,27:1):7):7):7):7);
	TREE Imported_tree_311 = (32:1,(31:1,(((30:1,29:1):4.196771,28:1):7,((26:1,27:1):7,((20:1,(21:1,(22:1,(23:1,(24:1,25:1):0.376281):0.945613):3.555774):3.293335):6.194783,((((((5:1,(6:1,7:1):1.877513):4.382963,(1:1,(3:1,2:1):3.224845):1.477464):0.522829,4:1):0.447446,(9:1,8:1):4.326294):1.887207,(10:1,(12:1,11:1):0.078517):6.421987):6.44083,(((15:1,16:1):1.312497,(14:1,13:1):4.454308):4.421845,(17:1,(19:1,18:1):1.41933):6.29254):6.096654):7):5.047677):7):6.865452):7);
	TREE Imported_tree_312 = ((31:1,((28:1,(30:1,29:1):4.424236):7,((26:1,27:1):7,((20:1,((22:1,(23:1,(24:1,25:1):0.382445):0.969654):3.384636,21:1):3.117844):6.002445,((((18:1,19:1):1.421394,17:1):6.291627,((14:1,13:1):4.400752,(15:1,16:1):1.295616):4.421956):6.219276,(((9:1,8:1):4.246807,(((1:1,(2:1,3:1):3.244626):1.501432,((6:1,7:1):1.877731,5:1):4.166753):0.493765,4:1):0.470992):1.903158,((12:1,11:1):0.080066,10:1):6.669876):6.0955):6.921824):5.173089):7):6.865452):7,32:1);
	TREE Imported_tree_313 = (32:1,((((26:1,27:1):7,((((((((2:1,3:1):3.212571,1:1):1.461899,(5:1,(6:1,7:1):1.911478):4.38532):0.503935,4:1):0.463972,(8:1,9:1):4.262748):1.887016,((11:1,12:1):0.088465,10:1):7):6.1034,(((16:1,15:1):1.313327,(13:1,14:1):4.421719):4.426604,((19:1,18:1):1.41825,17:1):6.292904):6.101412):6.940083,(20:1,((22:1,((25:1,24:1):0.384901,23:1):0.937378):3.38721,21:1):3.118072):6.002546):5.126946):7,((30:1,29:1):4.467741,28:1):7):6.305886,31:1):7);
	TREE Imported_tree_314 = (32:1,(((28:1,(29:1,30:1):4.179985):7,((((21:1,(((24:1,25:1):0.3663,23:1):0.938049,22:1):3.432846):3.172361,20:1):6.070153,((((12:1,11:1):0.077914,10:1):6.594886,((4:1,((5:1,(6:1,7:1):1.864418):4.362539,(1:1,(2:1,3:1):3.182298):1.46536):0.483496):0.496263,(9:1,8:1):4.295571):1.919507):6.363279,(((13:1,14:1):4.544441,(16:1,15:1):1.330324):4.479663,(17:1,(19:1,18:1):1.418531):6.57977):6.152193):7):5.310691,(27:1,26:1):7):7):6.305825,31:1):7);
	TREE Imported_tree_315 = ((31:1,(((27:1,26:1):7,((((22:1,(23:1,(25:1,24:1):0.372124):0.949482):3.516139,21:1):3.230421,20:1):6.117636,((((15:1,16:1):1.303527,(14:1,13:1):4.411258):4.421352,(17:1,(18:1,19:1):1.413963):6.292511):6.219245,(((12:1,11:1):0.076914,10:1):7,((9:1,8:1):4.250528,(4:1,((1:1,(3:1,2:1):3.180007):1.521209,(5:1,(6:1,7:1):1.915199):4.257158):0.537952):0.439742):1.885306):6.102737):6.921419):5.229887):7,((30:1,29:1):4.179959,28:1):7):7):7,32:1);
	TREE Imported_tree_316 = ((31:1,((28:1,(29:1,30:1):4.285397):7,(((((22:1,(23:1,(25:1,24:1):0.373676):0.942431):3.386967,21:1):3.113063,20:1):5.997188,((((16:1,15:1):1.300475,(13:1,14:1):4.409243):4.541967,(17:1,(19:1,18:1):1.421349):6.291053):6.333573,(((((1:1,(3:1,2:1):3.183152):1.478668,((6:1,7:1):1.856815,5:1):4.274947):0.509529,4:1):0.450318,(9:1,8:1):4.236031):1.881476,(10:1,(11:1,12:1):0.066744):6.40221):6.08648):6.986276):5.343188,(26:1,27:1):7):7):6.865539):7,32:1);
	TREE Imported_tree_317 = (32:1,(((28:1,(30:1,29:1):4.131371):7,((26:1,27:1):7,(((21:1,(22:1,(23:1,(24:1,25:1):0.379824):0.96042):3.558165):3.293094,20:1):6.194673,((((12:1,11:1):0.073553,10:1):7,((4:1,(((3:1,2:1):3.265343,1:1):1.483942,((6:1,7:1):1.877362,5:1):4.25514):0.487395):0.481236,(8:1,9:1):4.304295):1.906647):6.383819,((17:1,(18:1,19:1):1.420441):6.291745,((15:1,16:1):1.27242,(13:1,14:1):4.443054):4.433183):6.21928):7):5.223343):7):7,31:1):7);
	TREE Imported_tree_318 = (32:1,((((26:1,27:1):7,(((((12:1,11:1):0.080034,10:1):6.223595,((9:1,8:1):4.303417,(4:1,((1:1,(2:1,3:1):3.191532):1.516719,(5:1,(6:1,7:1):1.903698):4.256656):0.519627):0.470049):1.879056):6.102779,((17:1,(19:1,18:1):1.413018):6.292616,((16:1,15:1):1.323052,(14:1,13:1):4.411277):4.420247):6.219288):6.921756,(20:1,(21:1,(22:1,((25:1,24:1):0.385112,23:1):0.946508):3.390253):3.117804):6.002464):5.168928):7,((30:1,29:1):4.196808,28:1):7):7,31:1):7);
	TREE Imported_tree_319 = ((31:1,((28:1,(30:1,29:1):4.445766):7,(((20:1,((22:1,(23:1,(24:1,25:1):0.363914):0.960602):3.706272,21:1):3.426859):6.330368,((((4:1,(((3:1,2:1):3.19015,1:1):1.494454,((6:1,7:1):1.839425,5:1):4.146792):0.532015):0.446349,(8:1,9:1):4.279957):1.88557,((11:1,12:1):0.073974,10:1):6.822936):6.41283,(((18:1,19:1):1.420448,17:1):6.291122,((13:1,14:1):4.378116,(15:1,16:1):1.311294):4.541653):6.333693):7):5.64941,(26:1,27:1):7):7):6.865489):7,32:1);
	TREE Imported_tree_320 = ((31:1,(((29:1,30:1):4.115445,28:1):7,((27:1,26:1):7,((20:1,(21:1,(((24:1,25:1):0.374935,23:1):0.93396,22:1):3.565221):3.293141):6.194483,((((11:1,12:1):0.063959,10:1):6.808346,((9:1,8:1):4.33893,(4:1,((1:1,(3:1,2:1):3.169623):1.499411,(5:1,(6:1,7:1):1.879306):4.199451):0.490459):0.478025):1.897939):6.195642,((17:1,(19:1,18:1):1.42249):6.622451,((14:1,13:1):4.497413,(16:1,15:1):1.2941):4.484514):6.06799):7):5.509586):7):6.30585):7,32:1);
	TREE Imported_tree_321 = (32:1,(31:1,((28:1,(29:1,30:1):4.323125):7,((27:1,26:1):7,((20:1,(((23:1,(24:1,25:1):0.365657):0.948001,22:1):3.709304,21:1):3.426846):6.330595,((((19:1,18:1):1.415079,17:1):6.291715,((16:1,15:1):1.291075,(14:1,13:1):4.409173):4.542671):6.333624,(((11:1,12:1):0.07733,10:1):7,((4:1,((1:1,(3:1,2:1):3.211503):1.488717,(5:1,(7:1,6:1):1.882964):4.289):0.497154):0.465371,(9:1,8:1):4.304182):1.9012):6.406423):7):5.234432):7):6.642361):7);
	TREE Imported_tree_322 = ((31:1,(((29:1,30:1):4.342556,28:1):7,(((20:1,(21:1,(22:1,((24:1,25:1):0.372058,23:1):0.948214):3.390624):3.117921):6.002234,((((14:1,13:1):4.390409,(15:1,16:1):1.292893):4.422148,(17:1,(18:1,19:1):1.409824):6.292829):6.219281,((10:1,(11:1,12:1):0.078659):7,((9:1,8:1):4.230997,(((1:1,(2:1,3:1):3.117004):1.486371,((6:1,7:1):1.906895,5:1):4.194122):0.531155,4:1):0.448979):1.884631):6.100844):6.921333):5.31871,(26:1,27:1):7):7):6.460021):7,32:1);
	TREE Imported_tree_323 = (32:1,(31:1,((((((22:1,((25:1,24:1):0.377585,23:1):0.953922):3.428088,21:1):3.172515,20:1):6.070103,(((10:1,(11:1,12:1):0.086851):6.683096,((8:1,9:1):4.304566,((((7:1,6:1):1.861213,5:1):4.256999,(1:1,(3:1,2:1):3.242623):1.485035):0.493363,4:1):0.475283):1.902637):6.391236,(((15:1,16:1):1.314597,(14:1,13:1):4.411075):4.431747,((18:1,19:1):1.416131,17:1):6.293032):6.096463):7):5.486622,(26:1,27:1):7):7,(28:1,(30:1,29:1):4.249177):7):6.637358):7);
	TREE Imported_tree_324 = (32:1,(((((20:1,(((23:1,(24:1,25:1):0.372318):0.979129,22:1):3.736743,21:1):3.495555):6.411671,((((13:1,14:1):4.258024,(16:1,15:1):1.300905):4.350848,(17:1,(19:1,18:1):1.409245):5.888698):6.116524,(((8:1,9:1):4.292789,(4:1,((5:1,(7:1,6:1):1.900066):4.308153,(1:1,(2:1,3:1):3.199686):1.516969):0.504605):0.442467):1.881864,(10:1,(12:1,11:1):0.074107):7):6.298872):7):5.396925,(27:1,26:1):7):7,(28:1,(30:1,29:1):4.249017):7):6.460056,31:1):7);
	TREE Imported_tree_325 = (32:1,(31:1,((28:1,(30:1,29:1):4.424252):7,((27:1,26:1):7,((20:1,((22:1,((25:1,24:1):0.379672,23:1):0.950151):3.550399,21:1):3.286958):6.194772,(((17:1,(18:1,19:1):1.423975):6.579106,((15:1,16:1):1.286559,(13:1,14:1):4.497401):4.482183):6.152238,(((4:1,(((7:1,6:1):1.861662,5:1):4.213185,((3:1,2:1):3.255353,1:1):1.480007):0.481504):0.483702,(9:1,8:1):4.381808):1.908068,((12:1,11:1):0.066437,10:1):6.68958):6.364886):7):5.567747):7):6.865467):7);
	TREE Imported_tree_326 = (32:1,(((((((17:1,(19:1,18:1):1.421433):6.291828,((13:1,14:1):4.38842,(16:1,15:1):1.277251):4.544766):6.197143,(((4:1,((1:1,(2:1,3:1):3.222141):1.505293,(5:1,(6:1,7:1):1.878854):4.265335):0.506543):0.456201,(8:1,9:1):4.339534):1.885499,(10:1,(11:1,12:1):0.080722):6.409335):6.443441):7,(20:1,(21:1,(22:1,(23:1,(24:1,25:1):0.375771):0.965733):3.732412):3.488015):6.404101):4.79218,(26:1,27:1):7):7,((29:1,30:1):4.16343,28:1):7):6.460037,31:1):7);
	TREE Imported_tree_327 = ((31:1,(((((21:1,(22:1,(23:1,(24:1,25:1):0.372579):0.975793):3.602656):3.360731,20:1):6.278228,(((10:1,(11:1,12:1):0.067023):7,((8:1,9:1):4.295154,(4:1,(((7:1,6:1):1.944386,5:1):4.162766,((2:1,3:1):3.147741,1:1):1.48702):0.512372):0.456864):1.878476):6.462722,(((16:1,15:1):1.307819,(13:1,14:1):4.411349):4.422222,(17:1,(19:1,18:1):1.41818):6.292791):6.096682):7):5.85013,(26:1,27:1):7):7,(28:1,(30:1,29:1):4.403182):7):6.865472):7,32:1);
	TREE Imported_tree_328 = (32:1,(31:1,(((26:1,27:1):7,(((21:1,(22:1,(23:1,(24:1,25:1):0.388133):0.965026):3.55647):3.2931,20:1):6.194715,((((15:1,16:1):1.276766,(14:1,13:1):4.432496):4.42404,(17:1,(19:1,18:1):1.420451):6.29273):6.09678,((10:1,(11:1,12:1):0.0682):7,((4:1,(((3:1,2:1):3.189447,1:1):1.488425,(5:1,(7:1,6:1):1.925322):4.356213):0.493546):0.479862,(9:1,8:1):4.301402):1.903228):6.440876):7):5.337855):7,(28:1,(29:1,30:1):4.304064):7):6.305839):7);
	TREE Imported_tree_329 = (32:1,(31:1,(((30:1,29:1):4.382567,28:1):7,((26:1,27:1):7,((20:1,(21:1,(22:1,((25:1,24:1):0.368491,23:1):0.970374):3.543589):3.293466):6.194658,((((9:1,8:1):4.32262,(4:1,(((3:1,2:1):3.206275,1:1):1.488218,((6:1,7:1):1.933124,5:1):4.247939):0.493294):0.468007):1.900619,((11:1,12:1):0.063581,10:1):6.464119):6.383712,(((19:1,18:1):1.422568,17:1):6.291677,((14:1,13:1):4.443339,(16:1,15:1):1.306418):4.421264):6.208528):7):5.323713):7):7):7);
	TREE Imported_tree_330 = (32:1,(31:1,(((29:1,30:1):4.267013,28:1):7,(((20:1,(21:1,(((24:1,25:1):0.365224,23:1):0.977522,22:1):3.549071):3.280845):6.188379,((((4:1,((5:1,(6:1,7:1):1.875863):4.195144,((3:1,2:1):3.255535,1:1):1.470291):0.501636):0.46484,(8:1,9:1):4.379367):1.906885,((12:1,11:1):0.067568,10:1):6.82488):6.423938,((17:1,(19:1,18:1):1.410836):6.292954,((14:1,13:1):4.41985,(16:1,15:1):1.322755):4.541992):6.197091):7):5.588734,(27:1,26:1):7):7):7):7);
	TREE Imported_tree_331 = (32:1,(31:1,(((30:1,29:1):4.180112,28:1):7,((((((4:1,(((6:1,7:1):1.900857,5:1):4.349206,((3:1,2:1):3.166903,1:1):1.479099):0.515002):0.452167,(9:1,8:1):4.310841):1.884668,(10:1,(11:1,12:1):0.082591):6.222792):6.125211,((17:1,(19:1,18:1):1.421455):6.291655,((14:1,13:1):4.38019,(15:1,16:1):1.328256):4.42):6.219462):6.940069,(20:1,(21:1,(((25:1,24:1):0.364877,23:1):0.942043,22:1):3.421421):3.159773):6.053564):5.361546,(27:1,26:1):7):7):6.865447):7);
	TREE Imported_tree_332 = (32:1,((((27:1,26:1):7,(((((((5:1,(6:1,7:1):1.880078):4.277699,(1:1,(3:1,2:1):3.230303):1.477498):0.520313,4:1):0.45627,(9:1,8:1):4.289876):1.887554,(12:1,(10:1,11:1):0.055077):6.793037):6.440536,(((19:1,18:1):1.423605,17:1):6.292203,((15:1,16:1):1.283219,(13:1,14:1):4.432464):4.423611):6.096636):7,(20:1,((22:1,((25:1,24:1):0.373604,23:1):0.944037):3.56283,21:1):3.293081):6.194515):5.419909):7,(28:1,(30:1,29:1):4.382605):7):6.460016,31:1):7);
	TREE Imported_tree_333 = (((((29:1,30:1):4.342596,28:1):7,((((((((5:1,(6:1,7:1):1.952942):4.275555,(1:1,(2:1,3:1):3.220616):1.483834):0.521437,4:1):0.457459,(9:1,8:1):4.344162):1.893146,((11:1,12:1):0.086872,10:1):6.800711):6.44975,(((19:1,18:1):1.423615,17:1):6.292228,((16:1,15:1):1.304072,(13:1,14:1):4.400747):4.422197):6.096595):7,(20:1,((22:1,((24:1,25:1):0.370307,23:1):0.931391):3.601351,21:1):3.344994):6.257758):5.331077,(26:1,27:1):7):7):6.460034,31:1):7,32:1);
	TREE Imported_tree_334 = (32:1,(31:1,(((30:1,29:1):4.424379,28:1):7,((26:1,27:1):7,((((((((3:1,2:1):3.20287,1:1):1.481876,((6:1,7:1):1.851126,5:1):4.139482):0.493303,4:1):0.47199,(8:1,9:1):4.253924):1.901552,(10:1,(11:1,12:1):0.072806):6.687604):6.383341,((17:1,(18:1,19:1):1.413473):5.888124,((14:1,13:1):4.285473,(16:1,15:1):1.306532):4.350752):6.116803):7,(20:1,((22:1,((25:1,24:1):0.373346,23:1):0.937677):3.612197,21:1):3.360654):6.278556):5.008836):7):7):7);
	TREE Imported_tree_335 = ((((28:1,(29:1,30:1):4.323046):7,(((20:1,((22:1,(23:1,(25:1,24:1):0.380319):0.966934):3.752677,21:1):3.487133):6.411817,((((19:1,18:1):1.418331,17:1):6.292756,((16:1,15:1):1.284578,(14:1,13:1):4.411171):4.423833):6.096686,((((((7:1,6:1):1.966361,5:1):4.291778,((3:1,2:1):3.175046,1:1):1.488851):0.486113,4:1):0.47756,(8:1,9:1):4.311519):1.913227,(12:1,(10:1,11:1):0.062876):6.844685):6.447763):7):5.539351,(27:1,26:1):7):7):6.865515,31:1):7,32:1);
	TREE Imported_tree_336 = (32:1,((((((((8:1,9:1):4.310097,(((1:1,(2:1,3:1):3.169711):1.511557,((6:1,7:1):1.89805,5:1):4.27215):0.498226,4:1):0.464308):1.895714,(10:1,(11:1,12:1):0.072546):6.787715):6.37678,(((13:1,14:1):4.520514,(15:1,16:1):1.282328):4.486943,(17:1,(18:1,19:1):1.422799):6.57856):6.288204):7,(20:1,(21:1,(((25:1,24:1):0.355959,23:1):0.945184,22:1):3.563696):3.293135):6.194745):5.088325,(27:1,26:1):7):7,((30:1,29:1):4.213946,28:1):7):7,31:1):7);
	TREE Imported_tree_337 = (32:1,(31:1,((((20:1,((22:1,((24:1,25:1):0.373651,23:1):0.945835):3.562348,21:1):3.292983):6.194737,((((19:1,18:1):1.424674,17:1):6.292121,((14:1,13:1):4.443387,(16:1,15:1):1.325747):4.420823):6.096585,(((9:1,8:1):4.274577,(((5:1,(6:1,7:1):1.921142):4.507444,((3:1,2:1):3.171049,1:1):1.497438):0.512326,4:1):0.466333):1.889427,((12:1,11:1):0.077412,10:1):6.525028):6.44218):7):5.177294,(26:1,27:1):7):7,((29:1,30:1):4.213913,28:1):7):7):7);
	TREE Imported_tree_338 = (32:1,(31:1,((((((22:1,(23:1,(24:1,25:1):0.370741):0.971098):3.414883,21:1):3.17268,20:1):6.070519,((((4:1,(((3:1,2:1):3.282762,1:1):1.476161,((7:1,6:1):1.8838,5:1):4.154261):0.481705):0.491139,(9:1,8:1):4.314548):1.907497,(10:1,(11:1,12:1):0.075853):6.670691):6.433329,(((19:1,18:1):1.419392,17:1):6.291937,((14:1,13:1):4.432554,(15:1,16:1):1.309773):4.420887):6.219447):7):4.766842,(26:1,27:1):7):7,((30:1,29:1):4.249042,28:1):7):6.460161):7);
	TREE Imported_tree_339 = (32:1,(31:1,((28:1,(30:1,29:1):4.196805):7,((26:1,27:1):7,((((17:1,(19:1,18:1):1.422497):6.292322,((13:1,14:1):4.421899,(15:1,16:1):1.311099):4.422049):6.096487,(((12:1,11:1):0.067826,10:1):6.501328,((4:1,(((7:1,6:1):1.879244,5:1):4.253898,(1:1,(2:1,3:1):3.192783):1.501526):0.505795):0.458329,(9:1,8:1):4.339571):1.883416):6.436622):7,(((((24:1,25:1):0.376044,23:1):0.934303,22:1):3.423839,21:1):3.172771,20:1):6.070247):5.321224):7):6.17238):7);
	TREE Imported_tree_340 = (32:1,(((((20:1,(21:1,(22:1,(23:1,(25:1,24:1):0.370826):0.953473):3.548419):3.278583):6.175809,((((8:1,9:1):4.264553,(4:1,((5:1,(6:1,7:1):1.9403):4.327093,(1:1,(2:1,3:1):3.146105):1.474114):0.504172):0.46192):1.895521,(10:1,(12:1,11:1):0.071841):6.424601):6.119738,((17:1,(18:1,19:1):1.423602):6.292906,((15:1,16:1):1.278275,(13:1,14:1):4.400541):4.434671):5.99619):6.955487):5.154595,(26:1,27:1):7):7,(28:1,(30:1,29:1):4.285547):7):6.637424,31:1):7);
	TREE Imported_tree_341 = (32:1,(31:1,((28:1,(29:1,30:1):4.249002):7,((((((4:1,((1:1,(3:1,2:1):3.240902):1.498787,(5:1,(6:1,7:1):1.902115):4.218569):0.507262):0.466422,(8:1,9:1):4.284806):1.888067,((12:1,11:1):0.078709,10:1):6.397825):6.442591,(((13:1,14:1):4.411191,(15:1,16:1):1.296669):4.421969,(17:1,(18:1,19:1):1.411785):6.292685):6.219269):7,(20:1,(21:1,(((25:1,24:1):0.373996,23:1):0.976676,22:1):3.554674):3.293145):6.194557):5.424765,(27:1,26:1):7):7):6.642395):7);
	TREE Imported_tree_342 = ((31:1,((28:1,(30:1,29:1):4.231249):7,((26:1,27:1):7,((((10:1,(12:1,11:1):0.087329):7,((8:1,9:1):4.271879,(((1:1,(2:1,3:1):3.135296):1.470605,(5:1,(6:1,7:1):1.904301):4.243989):0.497738,4:1):0.480138):1.899289):6.095693,(((16:1,15:1):1.321659,(14:1,13:1):4.400815):4.422333,(17:1,(19:1,18:1):1.418224):6.293556):5.98763):6.921572,(20:1,(21:1,(22:1,(23:1,(24:1,25:1):0.370722):0.949759):3.429579):3.172444):6.070323):5.162246):7):6.459937):7,32:1);
	TREE Imported_tree_343 = (32:1,(((28:1,(29:1,30:1):4.267049):7,(((((10:1,(11:1,12:1):0.06836):6.806706,((9:1,8:1):4.308033,(((5:1,(6:1,7:1):1.924464):4.281222,((2:1,3:1):3.143193,1:1):1.503719):0.51256,4:1):0.4467):1.885846):6.419844,(((16:1,15:1):1.283325,(14:1,13:1):4.398732):4.543215,((18:1,19:1):1.421472,17:1):6.290997):6.333833):7,((21:1,((23:1,(25:1,24:1):0.37752):0.961331,22:1):3.55202):3.287256,20:1):6.188402):5.104355,(26:1,27:1):7):7):6.865484,31:1):7);
	TREE Imported_tree_344 = (32:1,(((28:1,(30:1,29:1):4.24918):7,((((((23:1,(25:1,24:1):0.373308):0.933368,22:1):3.565489,21:1):3.293115,20:1):6.194637,((((15:1,16:1):1.30427,(13:1,14:1):4.411041):4.43313,((19:1,18:1):1.421479,17:1):6.293163):5.996181,(((4:1,(((2:1,3:1):3.289336,1:1):1.486304,(5:1,(6:1,7:1):1.890128):4.275634):0.478656):0.479616,(9:1,8:1):4.300739):1.920061,(10:1,(11:1,12:1):0.080066):7):6.447861):7):5.176149,(27:1,26:1):7):7):6.302347,31:1):7);
	TREE Imported_tree_345 = (32:1,(31:1,((28:1,(29:1,30:1):4.382622):7,((26:1,27:1):7,((((((24:1,25:1):0.379208,23:1):0.925377,22:1):3.71422,21:1):3.426847,20:1):6.330639,((((4:1,(((3:1,2:1):3.180212,1:1):1.504364,(5:1,(7:1,6:1):1.91753):4.224159):0.51827):0.459674,(8:1,9:1):4.328814):1.891131,(10:1,(12:1,11:1):0.07252):6.938922):6.324368,(((18:1,19:1):1.41822,17:1):6.292596,((16:1,15:1):1.307595,(14:1,13:1):4.421172):4.462084):6.135666):7):5.231826):7):6.865478):7);
	TREE Imported_tree_346 = ((31:1,(((30:1,29:1):4.084657,28:1):7,(((20:1,(21:1,((23:1,(24:1,25:1):0.370239):0.960907,22:1):3.558728):3.29318):6.194794,((((13:1,14:1):4.432494,(16:1,15:1):1.295637):4.424023,(17:1,(18:1,19:1):1.413037):6.294184):5.987426,(((9:1,8:1):4.306387,(4:1,((1:1,(3:1,2:1):3.191803):1.488344,(5:1,(7:1,6:1):1.854036):4.231392):0.484416):0.47193):1.910873,((11:1,12:1):0.069749,10:1):6.806129):6.433757):7):4.998088,(26:1,27:1):7):7):7):7,32:1);
	TREE Imported_tree_347 = (32:1,(31:1,(((27:1,26:1):7,(((((18:1,19:1):1.418233,17:1):6.292851,((15:1,16:1):1.322981,(13:1,14:1):4.400794):4.421247):6.096585,(((11:1,12:1):0.087727,10:1):7,(((((3:1,2:1):3.231321,1:1):1.463964,(5:1,(6:1,7:1):1.925632):4.277405):0.48775,4:1):0.475113,(8:1,9:1):4.283912):1.901145):6.43452):7,(((((25:1,24:1):0.383721,23:1):0.966203,22:1):3.424608,21:1):3.172425,20:1):6.070087):5.653214):7,(28:1,(29:1,30:1):4.636834):7):6.642316):7);
	TREE Imported_tree_348 = (32:1,(31:1,((28:1,(29:1,30:1):4.147184):7,(((((((((6:1,7:1):1.865706,5:1):4.12522,(1:1,(2:1,3:1):3.150371):1.493475):0.521218,4:1):0.449393,(8:1,9:1):4.265688):1.874589,((11:1,12:1):0.079805,10:1):6.669904):6.116095,((17:1,(19:1,18:1):1.41941):6.291915,((13:1,14:1):4.41122,(16:1,15:1):1.291041):4.422093):6.219101):6.939964,(20:1,(21:1,(((25:1,24:1):0.381113,23:1):0.953914,22:1):3.54766):3.278537):6.175644):5.430118,(26:1,27:1):7):7):6.865488):7);
	TREE Imported_tree_349 = (32:1,((((30:1,29:1):4.424237,28:1):7,((26:1,27:1):7,((20:1,(21:1,(22:1,((25:1,24:1):0.375609,23:1):0.936559):3.558416):3.287207):6.188259,((((8:1,9:1):4.259706,(((5:1,(6:1,7:1):1.859596):4.343773,(1:1,(2:1,3:1):3.200556):1.485474):0.502819,4:1):0.462545):1.891077,(10:1,(11:1,12:1):0.071575):6.526856):6.425924,(((19:1,18:1):1.420382,17:1):6.2919,((16:1,15:1):1.325066,(13:1,14:1):4.441302):4.541408):6.197261):7):5.332047):7):7,31:1):7);
	TREE Imported_tree_350 = (32:1,(((28:1,(30:1,29:1):4.213957):7,((27:1,26:1):7,((((22:1,(23:1,(24:1,25:1):0.36226):0.949645):3.562067,21:1):3.293156,20:1):6.194666,((((14:1,13:1):4.41125,(16:1,15:1):1.302219):4.421688,(17:1,(19:1,18:1):1.421496):6.291671):6.208461,((10:1,(11:1,12:1):0.079109):6.434249,((9:1,8:1):4.276138,(4:1,(((3:1,2:1):3.248867,1:1):1.495455,((7:1,6:1):1.900651,5:1):4.251728):0.509918):0.458836):1.902104):6.381532):7):5.224624):7):6.460021,31:1):7);
	TREE Imported_tree_351 = (32:1,(((28:1,(29:1,30:1):4.069667):7,((((21:1,(22:1,((24:1,25:1):0.375068,23:1):0.973014):3.751298):3.49517,20:1):6.411694,((((9:1,8:1):4.260801,(4:1,((5:1,(7:1,6:1):1.919372):4.318784,(1:1,(2:1,3:1):3.247281):1.501748):0.478309):0.48987):1.910404,((11:1,10:1):0.05886,12:1):6.809583):6.45872,(((16:1,15:1):1.285911,(13:1,14:1):4.421723):4.428336,(17:1,(18:1,19:1):1.421548):6.292453):6.101398):7):5.205957,(26:1,27:1):7):7):6.865537,31:1):7);
	TREE Imported_tree_352 = ((31:1,(((((21:1,(((24:1,25:1):0.367134,23:1):0.94847,22:1):3.561945):3.293114,20:1):6.194728,(((17:1,(18:1,19:1):1.419344):6.293483,((13:1,14:1):4.443337,(16:1,15:1):1.31217):4.422728):5.978888,(((11:1,12:1):0.087922,10:1):6.577345,((((5:1,(7:1,6:1):1.87804):4.309813,(1:1,(2:1,3:1):3.246505):1.49243):0.486609,4:1):0.468437,(8:1,9:1):4.3549):1.899792):6.377177):7):5.214674,(26:1,27:1):7):7,((30:1,29:1):4.249099,28:1):7):7):7,32:1);
	TREE Imported_tree_353 = (32:1,(31:1,(((30:1,29:1):4.115449,28:1):7,(((((17:1,(19:1,18:1):1.406093):5.888929,((16:1,15:1):1.293499,(13:1,14:1):4.249159):4.351462):6.116555,(((9:1,8:1):4.294262,(4:1,(((6:1,7:1):1.899362,5:1):4.248528,((2:1,3:1):3.315801,1:1):1.487644):0.511159):0.465535):1.899398,((11:1,12:1):0.084014,10:1):7):6.399743):7,((21:1,(22:1,(23:1,(24:1,25:1):0.385958):0.958031):4.023377):3.783423,20:1):6.725623):5.195695,(26:1,27:1):7):7):6.642371):7);
	TREE Imported_tree_354 = (((((27:1,26:1):7,((20:1,(21:1,(22:1,((25:1,24:1):0.378123,23:1):0.969491):3.55607):3.293269):6.194708,((((11:1,12:1):0.081129,10:1):7,((9:1,8:1):4.276862,(4:1,(((3:1,2:1):3.249351,1:1):1.487645,(5:1,(7:1,6:1):1.935128):4.104681):0.507022):0.462118):1.895207):6.442063,(((13:1,14:1):4.41123,(15:1,16:1):1.291912):4.423149,((19:1,18:1):1.422536,17:1):6.292319):6.09664):7):5.132222):7,((29:1,30:1):4.445779,28:1):7):6.865465,31:1):7,32:1);
	TREE Imported_tree_355 = (32:1,(((((20:1,((((25:1,24:1):0.363196,23:1):0.949397,22:1):3.597082,21:1):3.344999):6.257808,(((10:1,(11:1,12:1):0.08027):6.524237,((4:1,(((6:1,7:1):1.935322,5:1):4.256193,(1:1,(2:1,3:1):3.253055):1.462548):0.486072):0.492314,(9:1,8:1):4.279052):1.903402):6.354544,(((14:1,13:1):4.412466,(15:1,16:1):1.294614):4.355314,(17:1,(18:1,19:1):1.423612):6.291807):6.161522):7):5.201486,(26:1,27:1):7):7,((29:1,30:1):4.180151,28:1):7):6.637387,31:1):7);
	TREE Imported_tree_356 = (32:1,(((28:1,(29:1,30:1):4.362376):7,((((((16:1,15:1):1.280431,(13:1,14:1):4.411189):4.423757,((19:1,18:1):1.419306,17:1):6.292759):6.096705,(((11:1,12:1):0.065361,10:1):6.983132,((8:1,9:1):4.285242,(4:1,((5:1,(7:1,6:1):1.940115):4.414486,(1:1,(3:1,2:1):3.219824):1.493359):0.512373):0.47019):1.886915):6.10394):6.940414,(20:1,((22:1,((25:1,24:1):0.356993,23:1):0.937467):3.553418,21:1):3.278547):6.175653):5.515816,(26:1,27:1):7):7):6.865489,31:1):7);
	TREE Imported_tree_357 = ((((28:1,(30:1,29:1):4.304294):7,((((21:1,((23:1,(25:1,24:1):0.385605):0.980578,22:1):3.764003):3.513872,20:1):6.435958,((((13:1,14:1):4.390278,(15:1,16:1):1.283453):4.429689,((18:1,19:1):1.422544,17:1):6.293114):5.9918,((10:1,(12:1,11:1):0.084545):6.667953,((((5:1,(6:1,7:1):1.87916):4.233377,(1:1,(3:1,2:1):3.289037):1.458408):0.515403,4:1):0.464218,(8:1,9:1):4.319396):1.910652):6.446551):7):5.290298,(27:1,26:1):7):7):7,31:1):7,32:1);
	TREE Imported_tree_358 = (32:1,(31:1,((28:1,(29:1,30:1):4.342727):7,((27:1,26:1):7,((((17:1,(19:1,18:1):1.423662):6.291511,((13:1,14:1):4.409089,(15:1,16:1):1.333994):4.552427):6.207993,(((11:1,12:1):0.068036,10:1):7,(((((6:1,7:1):1.905742,5:1):4.066607,((3:1,2:1):3.207689,1:1):1.499695):0.509076,4:1):0.4631,(8:1,9:1):4.269507):1.888424):6.451107):7,((21:1,((23:1,(25:1,24:1):0.364546):0.939779,22:1):3.432495):3.172416,20:1):6.070198):5.270277):7):6.637406):7);
	TREE Imported_tree_359 = (32:1,(31:1,(((26:1,27:1):7,((((((((2:1,3:1):3.265763,1:1):1.487986,((7:1,6:1):1.888532,5:1):4.228676):0.492696,4:1):0.48559,(8:1,9:1):4.335751):1.905209,(10:1,(12:1,11:1):0.069342):7):6.45734,((17:1,(19:1,18:1):1.418235):6.291979,((15:1,16:1):1.274574,(13:1,14:1):4.421743):4.423106):6.219335):7,((21:1,(22:1,(23:1,(25:1,24:1):0.366329):0.950091):3.757566):3.494922,20:1):6.411709):5.454495):7,(28:1,(30:1,29:1):4.249001):7):6.305875):7);
	TREE Imported_tree_360 = ((31:1,((28:1,(30:1,29:1):4.099949):7,((27:1,26:1):7,((20:1,(21:1,((23:1,(25:1,24:1):0.386457):0.940015,22:1):3.709982):3.426853):6.330579,(((10:1,(12:1,11:1):0.065558):6.789814,(((((7:1,6:1):1.890073,5:1):4.28448,((2:1,3:1):3.188364,1:1):1.510328):0.534957,4:1):0.447724,(9:1,8:1):4.283608):1.867219):6.421573,(((18:1,19:1):1.416147,17:1):6.292394,((14:1,13:1):4.430481,(16:1,15:1):1.293414):4.543518):6.197119):7):5.265223):7):6.865438):7,32:1);
	TREE Imported_tree_361 = (32:1,(31:1,(((29:1,30:1):4.403303,28:1):7,((26:1,27:1):7,((20:1,(((23:1,(25:1,24:1):0.360765):0.948978,22:1):3.562299,21:1):3.2931):6.194581,(((10:1,(12:1,11:1):0.071181):6.500303,((8:1,9:1):4.261993,(((5:1,(6:1,7:1):1.894117):4.224514,((3:1,2:1):3.214577,1:1):1.467737):0.510804,4:1):0.459131):1.893283):6.442439,(((18:1,19:1):1.419403,17:1):6.291875,((14:1,13:1):4.432546,(15:1,16:1):1.286461):4.422376):6.219268):7):5.421617):7):7):7);
	TREE Imported_tree_362 = (32:1,(31:1,(((26:1,27:1):7,(((((15:1,16:1):1.282671,(13:1,14:1):4.421794):4.423514,(17:1,(19:1,18:1):1.421507):6.292389):6.096707,(((4:1,(((2:1,3:1):3.273512,1:1):1.497462,(5:1,(7:1,6:1):1.845259):4.319927):0.525987):0.444331,(9:1,8:1):4.264617):1.88719,((12:1,11:1):0.085148,10:1):7):6.443089):7,((21:1,(22:1,(23:1,(25:1,24:1):0.36783):0.952027):3.554731):3.293359,20:1):6.194718):5.205893):7,(28:1,(30:1,29:1):4.467756):7):6.642325):7);
	TREE Imported_tree_363 = (32:1,(31:1,(((26:1,27:1):7,((20:1,(21:1,((23:1,(25:1,24:1):0.368457):0.953139,22:1):3.77196):3.513898):6.4359,((((14:1,13:1):4.411191,(16:1,15:1):1.264575):4.423972,((18:1,19:1):1.416004,17:1):6.292261):6.219281,(((4:1,((1:1,(3:1,2:1):3.177782):1.49376,((7:1,6:1):1.852282,5:1):4.262012):0.494185):0.479016,(8:1,9:1):4.309287):1.904426,((12:1,11:1):0.074685,10:1):6.076498):6.382761):7):5.313739):7,(28:1,(29:1,30:1):4.323086):7):7):7);
	TREE Imported_tree_364 = (32:1,(31:1,(((30:1,29:1):4.323147,28:1):7,((((((23:1,(24:1,25:1):0.365992):0.954753,22:1):3.279038,21:1):3.018729,20:1):5.899738,((((4:1,(((2:1,3:1):3.162276,1:1):1.505291,(5:1,(6:1,7:1):1.919333):4.415693):0.524499):0.443402,(9:1,8:1):4.256117):1.871089,((11:1,12:1):0.088762,10:1):7):6.051703,(((13:1,14:1):4.51859,(15:1,16:1):1.312386):4.60943,(17:1,(19:1,18:1):1.422836):6.578679):6.258747):7):5.486281,(27:1,26:1):7):7):7):7);
	TREE Imported_tree_365 = (32:1,(((28:1,(29:1,30:1):4.115409):7,((27:1,26:1):7,((20:1,(21:1,((23:1,(24:1,25:1):0.372078):0.955395,22:1):3.418665):3.172705):6.070161,((((15:1,16:1):1.286915,(13:1,14:1):4.421811):4.423481,(17:1,(18:1,19:1):1.421391):6.292496):6.096694,(((9:1,8:1):4.251212,(4:1,(((6:1,7:1):1.912038,5:1):4.34644,(1:1,(2:1,3:1):3.238582):1.508064):0.503953):0.475282):1.90498,(10:1,(11:1,12:1):0.066837):7):6.440811):7):5.472569):7):7,31:1):7);
	TREE Imported_tree_366 = (32:1,((((29:1,30:1):4.267108,28:1):7,((((((4:1,(((2:1,3:1):3.158667,1:1):1.51391,(5:1,(7:1,6:1):1.880081):4.243015):0.50843):0.457994,(9:1,8:1):4.238006):1.892493,((12:1,11:1):0.06093,10:1):6.707782):6.067181,((17:1,(18:1,19:1):1.427839):6.620493,((14:1,13:1):4.568523,(15:1,16:1):1.275934):4.490878):6.289094):6.94055,(20:1,(21:1,(22:1,((24:1,25:1):0.365217,23:1):0.954764):3.548491):3.278536):6.175774):5.338204,(27:1,26:1):7):7):6.642331,31:1):7);
	TREE Imported_tree_367 = (32:1,((((26:1,27:1):7,((20:1,((22:1,(23:1,(24:1,25:1):0.363772):0.955399):3.756434,21:1):3.495123):6.411785,((((12:1,11:1):0.068984,10:1):7,((8:1,9:1):4.397472,((((6:1,7:1):1.91927,5:1):4.098466,(1:1,(3:1,2:1):3.217192):1.483542):0.512755,4:1):0.445836):1.883251):6.386683,((17:1,(19:1,18:1):1.425032):6.578318,((14:1,13:1):4.556433,(16:1,15:1):1.315132):4.479416):6.282434):7):5.18998):7,((30:1,29:1):4.267032,28:1):7):6.865488,31:1):7);
	TREE Imported_tree_368 = (32:1,(31:1,(((29:1,30:1):4.180035,28:1):7,(((((22:1,(23:1,(24:1,25:1):0.372691):0.975927):3.81033,21:1):3.581282,20:1):6.51816,((((16:1,15:1):1.302146,(13:1,14:1):4.421819):4.42244,(17:1,(18:1,19:1):1.422537):6.292361):6.096669,(((((1:1,(3:1,2:1):3.300263):1.483031,(5:1,(6:1,7:1):1.912698):4.399679):0.493686,4:1):0.462911,(8:1,9:1):4.325784):1.894005,(10:1,(12:1,11:1):0.06185):6.427274):6.45699):7):5.114879,(26:1,27:1):7):7):6.460032):7);
	TREE Imported_tree_369 = (32:1,(((28:1,(29:1,30:1):4.231297):7,((26:1,27:1):7,((((((((6:1,7:1):1.858466,5:1):4.244526,(1:1,(2:1,3:1):3.244848):1.499913):0.478336,4:1):0.496235,(9:1,8:1):4.335852):1.907298,((12:1,11:1):0.068727,10:1):6.332175):6.352755,(((13:1,14:1):4.401999,(15:1,16:1):1.276465):4.351763,((19:1,18:1):1.421473,17:1):6.292025):6.15652):7,(20:1,((22:1,(23:1,(25:1,24:1):0.374716):0.96497):3.592384,21:1):3.344927):6.257786):5.245093):7):7,31:1):7);
	TREE Imported_tree_370 = (32:1,(((28:1,(29:1,30:1):4.382544):7,(((((10:1,(11:1,12:1):0.061977):6.808709,((8:1,9:1):4.25638,(4:1,((1:1,(2:1,3:1):3.260859):1.507193,((7:1,6:1):1.914775,5:1):4.40118):0.500328):0.463158):1.902631):6.432042,(((19:1,18:1):1.426921,17:1):6.291076,((16:1,15:1):1.298869,(14:1,13:1):4.432495):4.421521):6.219343):7,(20:1,(21:1,(((25:1,24:1):0.374827,23:1):0.957311,22:1):3.559349):3.293048):6.194655):5.274243,(27:1,26:1):7):7):6.865467,31:1):7);
	TREE Imported_tree_371 = (32:1,((((30:1,29:1):4.304104,28:1):7,((27:1,26:1):7,((((((25:1,24:1):0.364967,23:1):0.960582,22:1):3.559147,21:1):3.29305,20:1):6.194779,((((13:1,14:1):4.419848,(15:1,16:1):1.320394):4.540922,(17:1,(19:1,18:1):1.424598):6.290682):6.32154,((10:1,(11:1,12:1):0.062471):6.451877,((8:1,9:1):4.348489,(4:1,((1:1,(3:1,2:1):3.197828):1.496648,(5:1,(6:1,7:1):1.891573):4.332266):0.498303):0.469787):1.913219):6.3801):7):5.172912):7):6.865369,31:1):7);
	TREE Imported_tree_372 = (32:1,(31:1,(((30:1,29:1):4.304098,28:1):7,((26:1,27:1):7,(((((16:1,15:1):1.284113,(13:1,14:1):4.390418):4.424843,(17:1,(18:1,19:1):1.419416):6.293406):5.987582,((10:1,(12:1,11:1):0.072227):7,((9:1,8:1):4.247033,(((5:1,(6:1,7:1):1.867573):4.370522,((3:1,2:1):3.079175,1:1):1.513602):0.481853,4:1):0.492077):1.901371):6.095267):6.921446,((((23:1,(25:1,24:1):0.378741):0.945942,22:1):3.272492,21:1):3.018999,20:1):5.899751):5.448984):7):6.460006):7);
	TREE Imported_tree_373 = (32:1,((((29:1,30:1):4.267042,28:1):7,((27:1,26:1):7,(((((16:1,15:1):1.314834,(13:1,14:1):4.380146):4.420618,(17:1,(19:1,18:1):1.420373):6.291858):6.219428,(((11:1,12:1):0.071971,10:1):6.805421,(((((3:1,2:1):3.236427,1:1):1.491212,(5:1,(6:1,7:1):1.909812):4.103253):0.500228,4:1):0.455157,(9:1,8:1):4.273651):1.904829):6.44142):7,(20:1,(21:1,((23:1,(24:1,25:1):0.381599):0.945563,22:1):3.561835):3.293127):6.194578):5.436769):7):6.865492,31:1):7);
	TREE Imported_tree_374 = (32:1,(((28:1,(30:1,29:1):4.213908):7,((((((4:1,((1:1,(2:1,3:1):3.192382):1.508773,(5:1,(6:1,7:1):1.911432):4.310042):0.536628):0.438339,(9:1,8:1):4.293993):1.86454,(10:1,(11:1,12:1):0.08232):6.802121):6.50879,(((18:1,19:1):1.417229,17:1):6.291903,((14:1,13:1):4.410555,(16:1,15:1):1.288387):4.462569):6.263425):7,((21:1,((23:1,(24:1,25:1):0.370154):0.934472,22:1):3.433596):3.172452,20:1):6.070331):5.189113,(26:1,27:1):7):7):7,31:1):7);
	TREE Imported_tree_375 = (32:1,(((28:1,(30:1,29:1):4.267281):7,((27:1,26:1):7,(((21:1,(((25:1,24:1):0.371811,23:1):0.972171,22:1):3.555754):3.293067,20:1):6.194694,((((9:1,8:1):4.245252,((((6:1,7:1):1.843183,5:1):4.228072,(1:1,(3:1,2:1):3.202979):1.507611):0.496183,4:1):0.468446):1.880767,((12:1,11:1):0.076253,10:1):6.422676):6.452145,(((15:1,16:1):1.32801,(14:1,13:1):4.465193):4.42942,((19:1,18:1):1.417167,17:1):6.292051):6.230206):7):5.177732):7):6.637416,31:1):7);
	TREE Imported_tree_376 = (32:1,(((28:1,(30:1,29:1):4.196809):7,((26:1,27:1):7,((20:1,(21:1,((23:1,(25:1,24:1):0.371945):0.954631,22:1):3.560207):3.293106):6.194611,((((4:1,((5:1,(7:1,6:1):1.927903):4.412323,((3:1,2:1):3.243226,1:1):1.480847):0.504405):0.464988,(8:1,9:1):4.334094):1.888495,((11:1,12:1):0.06759,10:1):6.843212):6.451213,(((18:1,19:1):1.421481,17:1):6.29161,((14:1,13:1):4.411142,(16:1,15:1):1.296419):4.426783):6.224827):7):5.380449):7):7,31:1):7);
	TREE Imported_tree_377 = (32:1,(31:1,(((27:1,26:1):7,((20:1,((((25:1,24:1):0.355108,23:1):0.960933,22:1):3.559777,21:1):3.29311):6.194582,((((18:1,19:1):1.426098,17:1):6.578299,((16:1,15:1):1.299171,(13:1,14:1):4.581241):4.480543):6.282421,((10:1,(11:1,12:1):0.05905):7,((8:1,9:1):4.349708,((((6:1,7:1):1.908784,5:1):4.221721,(1:1,(2:1,3:1):3.129238):1.496462):0.490884,4:1):0.483663):1.894644):6.366475):7):5.364208):7,((29:1,30:1):4.196848,28:1):7):6.86559):7);
	TREE Imported_tree_378 = (32:1,((((((((23:1,(24:1,25:1):0.370739):0.940056,22:1):3.432271,21:1):3.16679,20:1):6.070257,((((13:1,14:1):4.556576,(15:1,16:1):1.300044):4.481458,(17:1,(18:1,19:1):1.423839):6.579155):6.152301,(((11:1,12:1):0.073263,10:1):7,((8:1,9:1):4.367272,(4:1,((5:1,(7:1,6:1):1.898415):4.206496,((3:1,2:1):3.305695,1:1):1.498298):0.537025):0.443):1.87507):6.371258):7):5.568311,(27:1,26:1):7):7,(28:1,(30:1,29:1):4.403149):7):6.459979,31:1):7);
	TREE Imported_tree_379 = (32:1,(((28:1,(29:1,30:1):4.249101):7,((((((15:1,16:1):1.28474,(13:1,14:1):4.412532):4.351249,(17:1,(19:1,18:1):1.414041):6.292769):6.156375,(((4:1,((1:1,(3:1,2:1):3.167307):1.488215,(5:1,(6:1,7:1):1.874357):4.273337):0.48837):0.474392,(8:1,9:1):4.239969):1.90024,((11:1,12:1):0.064992,10:1):6.659367):6.026496):6.921207,(20:1,(21:1,(22:1,(23:1,(24:1,25:1):0.384996):0.944815):3.390698):3.117838):6.002358):5.375675,(26:1,27:1):7):7):7,31:1):7);
	TREE Imported_tree_380 = (32:1,((((26:1,27:1):7,((20:1,(21:1,(22:1,((24:1,25:1):0.37419,23:1):0.956145):3.508568):3.224968):6.111847,((((18:1,19:1):1.418292,17:1):6.292159,((14:1,13:1):4.398736,(16:1,15:1):1.305205):4.542889):6.197205,(((8:1,9:1):4.297697,(4:1,(((7:1,6:1):1.915216,5:1):4.20688,((2:1,3:1):3.093866,1:1):1.515074):0.516417):0.449274):1.887588,((12:1,11:1):0.07222,10:1):6.672358):6.090423):6.986855):5.193716):7,((30:1,29:1):4.147202,28:1):7):7,31:1):7);
	TREE Imported_tree_381 = ((31:1,(((27:1,26:1):7,(((21:1,(((24:1,25:1):0.379712,23:1):0.955499,22:1):3.427569):3.172476,20:1):6.07016,((((13:1,14:1):4.443392,(16:1,15:1):1.28786):4.423205,(17:1,(18:1,19:1):1.417295):6.292884):6.096536,((10:1,(12:1,11:1):0.071204):6.959806,((((1:1,(2:1,3:1):3.143003):1.503497,((6:1,7:1):1.869976,5:1):4.207054):0.518112,4:1):0.44992,(8:1,9:1):4.266154):1.864026):6.443402):7):5.422119):7,((29:1,30:1):4.163475,28:1):7):7):7,32:1);
	TREE Imported_tree_382 = (32:1,(31:1,((28:1,(30:1,29:1):4.163483):7,((((((((1:1,(2:1,3:1):3.22218):1.523296,(5:1,(6:1,7:1):1.910188):4.230419):0.517955,4:1):0.45364,(9:1,8:1):4.28803):1.876487,((12:1,11:1):0.073041,10:1):7):6.444155,(((14:1,13:1):4.432476,(15:1,16:1):1.277708):4.422843,((18:1,19:1):1.420444,17:1):6.291801):6.21932):7,(20:1,(21:1,(22:1,((24:1,25:1):0.376739,23:1):0.959505):3.595226):3.361012):6.278385):5.327747,(26:1,27:1):7):7):6.865468):7);
	TREE Imported_tree_383 = (32:1,((((29:1,30:1):4.304152,28:1):7,((26:1,27:1):7,(((((4:1,((5:1,(7:1,6:1):1.872896):4.294134,((3:1,2:1):3.16751,1:1):1.466529):0.474436):0.478036,(9:1,8:1):4.285904):1.912573,((12:1,11:1):0.081263,10:1):6.936148):6.345154,(((13:1,14:1):4.423014,(15:1,16:1):1.265862):4.360143,((18:1,19:1):1.416108,17:1):6.294895):5.847249):7,(20:1,(((23:1,(24:1,25:1):0.364477):0.974514,22:1):3.4238,21:1):3.17243):6.070235):5.229452):7):6.460021,31:1):7);
	TREE Imported_tree_384 = (32:1,(31:1,(((26:1,27:1):7,(((((11:1,12:1):0.081854,10:1):7,((8:1,9:1):4.303712,(((5:1,(6:1,7:1):1.895247):4.114821,(1:1,(2:1,3:1):3.172488):1.470759):0.5106,4:1):0.466076):1.911157):6.454318,((17:1,(19:1,18:1):1.420431):6.291811,((13:1,14:1):4.443346,(16:1,15:1):1.295193):4.421867):6.219343):7,((21:1,(22:1,(23:1,(24:1,25:1):0.373586):0.941725):3.563389):3.293067,20:1):6.19479):5.089097):7,((30:1,29:1):4.231333,28:1):7):6.642322):7);
	TREE Imported_tree_385 = (32:1,((((29:1,30:1):4.163477,28:1):7,((26:1,27:1):7,((((10:1,(12:1,11:1):0.073359):6.805445,((4:1,(((7:1,6:1):1.934069,5:1):4.286868,((2:1,3:1):3.18731,1:1):1.489095):0.514348):0.467892,(8:1,9:1):4.292397):1.894074):6.099328,((17:1,(19:1,18:1):1.427883):6.621282,((16:1,15:1):1.317207,(13:1,14:1):4.532234):4.488892):6.168555):6.920951,(20:1,(21:1,((23:1,(24:1,25:1):0.384345):0.944073,22:1):3.390878):3.117878):6.002207):5.491856):7):6.865538,31:1):7);
	TREE Imported_tree_386 = (32:1,((((26:1,27:1):7,(((21:1,(((24:1,25:1):0.377902,23:1):0.941246,22:1):3.392044):3.117854,20:1):6.002452,((((13:1,14:1):4.421862,(16:1,15:1):1.320176):4.421151,((18:1,19:1):1.420319,17:1):6.292567):6.096625,(((4:1,(((3:1,2:1):3.153044,1:1):1.495404,(5:1,(6:1,7:1):1.861442):4.281974):0.516468):0.448226,(9:1,8:1):4.303216):1.884954,((12:1,11:1):0.078941,10:1):6.670253):6.102688):6.921883):5.207481):7,((29:1,30:1):4.231314,28:1):7):6.460027,31:1):7);
	TREE Imported_tree_387 = (32:1,(31:1,((((20:1,(21:1,((23:1,(24:1,25:1):0.380031):0.950603,22:1):3.389614):3.117832):6.002384,((((15:1,16:1):1.302846,(14:1,13:1):4.443141):4.432055,(17:1,(18:1,19:1):1.423642):6.292129):6.106245,((10:1,(11:1,12:1):0.084617):7,((4:1,(((3:1,2:1):3.199261,1:1):1.511985,(5:1,(6:1,7:1):1.941677):4.341261):0.481512):0.481257,(8:1,9:1):4.255014):1.889251):6.101059):6.936258):5.171466,(26:1,27:1):7):7,(28:1,(30:1,29:1):4.249193):7):6.169215):7);
	TREE Imported_tree_388 = (32:1,(((((((10:1,(12:1,11:1):0.066221):6.844109,((8:1,9:1):4.279993,(4:1,(((7:1,6:1):1.866127,5:1):4.311552,((3:1,2:1):3.123697,1:1):1.498907):0.484272):0.48023):1.887382):6.096941,(((19:1,18:1):1.416152,17:1):6.292246,((14:1,13:1):4.421853,(15:1,16:1):1.291943):4.422212):6.219239):6.921684,(20:1,((((24:1,25:1):0.374588,23:1):0.959855,22:1):3.277234,21:1):3.018748):5.899793):5.299327,(26:1,27:1):7):7,(28:1,(29:1,30:1):4.304086):7):6.642353,31:1):7);
	TREE Imported_tree_389 = ((31:1,((28:1,(30:1,29:1):4.362394):7,((((((12:1,11:1):0.064089,10:1):6.439012,((8:1,9:1):4.262366,(4:1,(((7:1,6:1):1.85284,5:1):4.250176,((3:1,2:1):3.211314,1:1):1.482565):0.508352):0.454774):1.884125):6.393439,(((19:1,18:1):1.417205,17:1):6.292153,((15:1,16:1):1.311908,(13:1,14:1):4.411177):4.425868):6.213799):7,((21:1,((23:1,(25:1,24:1):0.368208):0.96428,22:1):3.558268):3.28668,20:1):6.194927):5.131469,(26:1,27:1):7):7):6.865467):7,32:1);
	TREE Imported_tree_390 = ((31:1,(((29:1,30:1):4.267189,28:1):7,(((((22:1,(23:1,(25:1,24:1):0.377411):0.971759):3.544854,21:1):3.293353,20:1):6.194635,(((17:1,(18:1,19:1):1.426907):6.292574,((16:1,15:1):1.263286,(14:1,13:1):4.410906):4.435968):5.996061,(((9:1,8:1):4.388738,((((3:1,2:1):3.254194,1:1):1.485103,(5:1,(6:1,7:1):1.857554):4.204979):0.503004,4:1):0.466059):1.890081,((12:1,11:1):0.076166,10:1):6.224381):6.437284):7):5.270282,(27:1,26:1):7):7):7):7,32:1);
	TREE Imported_tree_391 = (32:1,(31:1,(((29:1,30:1):4.267071,28:1):7,((27:1,26:1):7,((((17:1,(18:1,19:1):1.417335):6.292083,((16:1,15:1):1.309648,(13:1,14:1):4.421952):4.420868):6.219452,(((4:1,((1:1,(3:1,2:1):3.326916):1.497283,((6:1,7:1):1.917875,5:1):4.161048):0.48887):0.481202,(8:1,9:1):4.326929):1.915129,((11:1,12:1):0.077647,10:1):6.978836):6.449941):7,(20:1,((22:1,(23:1,(25:1,24:1):0.367118):0.954368):3.756425,21:1):3.495136):6.411521):5.526076):7):7):7);
	TREE Imported_tree_392 = (32:1,(((((20:1,(((23:1,(24:1,25:1):0.368653):0.978891,22:1):3.687078,21:1):3.409844):6.308825,((((8:1,9:1):4.315017,((((7:1,6:1):1.89514,5:1):4.387039,(1:1,(2:1,3:1):3.236884):1.493501):0.498789,4:1):0.477293):1.905174,((12:1,11:1):0.079131,10:1):6.639375):6.090048,(((13:1,14:1):4.430448,(15:1,16:1):1.292978):4.544602,((18:1,19:1):1.421515,17:1):6.292575):6.07717):6.971109):5.214661,(27:1,26:1):7):7,((29:1,30:1):4.248899,28:1):7):6.642332,31:1):7);
	TREE Imported_tree_393 = ((31:1,(((29:1,30:1):4.131193,28:1):7,(((20:1,(21:1,(22:1,((24:1,25:1):0.386498,23:1):0.955529):3.754813):3.495115):6.411752,((((18:1,19:1):1.41826,17:1):6.291993,((13:1,14:1):4.390399,(15:1,16:1):1.299325):4.421793):6.219159,(((9:1,8:1):4.306576,(((1:1,(2:1,3:1):3.235354):1.491693,((6:1,7:1):1.912831,5:1):4.384362):0.491851,4:1):0.475845):1.903372,((11:1,12:1):0.080733,10:1):6.82065):6.455674):7):5.343796,(26:1,27:1):7):7):6.460023):7,32:1);
	TREE Imported_tree_394 = (32:1,(((((20:1,(21:1,(22:1,((25:1,24:1):0.362342,23:1):0.972039):3.7523):3.49512):6.411606,(((17:1,(19:1,18:1):1.418253):6.29275,((16:1,15:1):1.318906,(14:1,13:1):4.400723):4.426604):6.101526,(((11:1,12:1):0.070908,10:1):6.842066,((4:1,(((6:1,7:1):1.899269,5:1):4.167768,((2:1,3:1):3.190141,1:1):1.482757):0.491144):0.48175,(9:1,8:1):4.334704):1.880535):6.468907):7):5.676245,(27:1,26:1):7):7,(28:1,(30:1,29:1):4.40313):7):6.642175,31:1):7);
	TREE Imported_tree_395 = (32:1,(31:1,(((27:1,26:1):7,(((21:1,(22:1,((24:1,25:1):0.367385,23:1):0.971062):3.424464):3.172456,20:1):6.07014,(((((((6:1,7:1):1.888211,5:1):4.352921,(1:1,(3:1,2:1):3.202386):1.496981):0.506608,4:1):0.468295,(9:1,8:1):4.296439):1.903423,(10:1,(11:1,12:1):0.068377):6.806563):6.440081,(((14:1,13:1):4.380028,(16:1,15:1):1.283998):4.428594,(17:1,(18:1,19:1):1.425763):6.291962):6.101475):7):5.563604):7,(28:1,(30:1,29:1):4.424316):7):6.865484):7);
	TREE Imported_tree_396 = (32:1,(31:1,(((30:1,29:1):4.403181,28:1):7,((26:1,27:1):7,((((10:1,(12:1,11:1):0.084856):6.667782,((9:1,8:1):4.25738,((((2:1,3:1):3.179664,1:1):1.492315,((7:1,6:1):1.902373,5:1):4.257945):0.495443,4:1):0.463508):1.886195):6.46031,((17:1,(19:1,18:1):1.42259):6.293019,((16:1,15:1):1.309324,(13:1,14:1):4.41116):4.42296):5.987607):7,((21:1,(((24:1,25:1):0.380926,23:1):0.970536,22:1):3.590763):3.338201,20:1):6.25803):5.230252):7):6.865463):7);
	TREE Imported_tree_397 = (32:1,((((((((23:1,(25:1,24:1):0.374227):0.958042,22:1):3.770335,21:1):3.513882,20:1):6.435937,((((13:1,14:1):4.432506,(16:1,15:1):1.293399):4.422017,((19:1,18:1):1.416301,17:1):6.292257):6.21927,(((11:1,12:1):0.079607,10:1):7,((8:1,9:1):4.245371,(4:1,(((6:1,7:1):1.899369,5:1):4.362688,(1:1,(3:1,2:1):3.26519):1.50068):0.53283):0.438601):1.881372):6.44385):7):5.441527,(27:1,26:1):7):7,(28:1,(29:1,30:1):4.180017):7):6.460012,31:1):7);
	TREE Imported_tree_398 = ((31:1,(((30:1,29:1):4.323101,28:1):7,((((21:1,(((25:1,24:1):0.369451,23:1):0.941084,22:1):3.282192):3.018746,20:1):5.899878,((((19:1,18:1):1.41721,17:1):6.292115,((14:1,13:1):4.411283,(15:1,16:1):1.301208):4.42144):6.219352,(((12:1,11:1):0.080748,10:1):6.409624,((((5:1,(7:1,6:1):1.876686):4.278671,((3:1,2:1):3.142375,1:1):1.474718):0.523269,4:1):0.442795,(9:1,8:1):4.294229):1.86355):6.103843):6.921451):5.149271,(27:1,26:1):7):7):7):7,32:1);
	TREE Imported_tree_399 = (32:1,(((28:1,(29:1,30:1):4.163315):7,(((20:1,((22:1,(23:1,(24:1,25:1):0.371644):0.948812):3.757554,21:1):3.495094):6.411864,((((18:1,19:1):1.421469,17:1):6.291664,((15:1,16:1):1.27304,(13:1,14:1):4.4112):4.423519):6.219191,(((4:1,((1:1,(3:1,2:1):3.205638):1.489031,(5:1,(7:1,6:1):1.872917):4.164438):0.51174):0.468153,(8:1,9:1):4.267596):1.880099,((12:1,11:1):0.073592,10:1):7):6.460425):7):5.290784,(27:1,26:1):7):7):7,31:1):7);
	TREE Imported_tree_400 = (32:1,(31:1,((28:1,(29:1,30:1):4.285421):7,((((21:1,(22:1,((25:1,24:1):0.362414,23:1):0.955029):3.595657):3.344996,20:1):6.257787,((((13:1,14:1):4.411205,(15:1,16:1):1.32009):4.420381,(17:1,(19:1,18:1):1.422569):6.291543):6.219263,(((11:1,12:1):0.07879,10:1):6.978477,((8:1,9:1):4.286923,(4:1,(((2:1,3:1):3.168202,1:1):1.500932,(5:1,(6:1,7:1):1.882109):4.307215):0.501697):0.465611):1.893049):6.452234):7):5.332412,(27:1,26:1):7):7):7):7);
	TREE Imported_tree_401 = (32:1,(31:1,(((29:1,30:1):4.342568,28:1):7,((((21:1,(((25:1,24:1):0.357542,23:1):0.976312,22:1):3.797194):3.581541,20:1):6.517908,((((18:1,19:1):1.433659,17:1):6.576713,((16:1,15:1):1.295529,(13:1,14:1):4.506872):4.609544):6.405039,((((((7:1,6:1):1.856918,5:1):4.330476,((2:1,3:1):3.210198,1:1):1.498712):0.511047,4:1):0.447123,(8:1,9:1):4.300878):1.874272,((11:1,12:1):0.082114,10:1):6.838563):6.387507):7):5.534678,(26:1,27:1):7):7):7):7);
	TREE Imported_tree_402 = (32:1,((((((((16:1,15:1):1.312747,(13:1,14:1):4.532441):4.479912,((19:1,18:1):1.421742,17:1):6.57873):6.282546,(((11:1,12:1):0.083169,10:1):6.784296,((9:1,8:1):4.332692,(((1:1,(3:1,2:1):3.150147):1.48944,((7:1,6:1):1.910597,5:1):4.319466):0.501038,4:1):0.460882):1.908051):6.367612):7,((((23:1,(24:1,25:1):0.376686):0.961935,22:1):3.558017,21:1):3.293043,20:1):6.194588):5.424638,(26:1,27:1):7):7,((30:1,29:1):4.304085,28:1):7):6.642366,31:1):7);
	TREE Imported_tree_403 = (32:1,((((30:1,29:1):4.266982,28:1):7,((((((9:1,8:1):4.339249,(((5:1,(6:1,7:1):1.897365):4.294415,((2:1,3:1):3.19742,1:1):1.465032):0.481735,4:1):0.481974):1.88893,(10:1,(11:1,12:1):0.097937):7):6.451081,(((19:1,18:1):1.41935,17:1):6.291938,((14:1,13:1):4.39026,(15:1,16:1):1.29707):4.43177):6.230102):7,((21:1,(((24:1,25:1):0.367414,23:1):0.957333,22:1):3.549244):3.286896,20:1):6.195069):5.006923,(27:1,26:1):7):7):6.859356,31:1):7);
	TREE Imported_tree_404 = (32:1,((((29:1,30:1):4.362366,28:1):7,((((21:1,((23:1,(25:1,24:1):0.366559):0.974693,22:1):3.603277):3.360758,20:1):6.278162,(((10:1,(12:1,11:1):0.068989):7,((8:1,9:1):4.284253,(4:1,(((6:1,7:1):1.907772,5:1):4.294145,((2:1,3:1):3.241057,1:1):1.493853):0.492771):0.477026):1.895086):6.434792,((17:1,(18:1,19:1):1.424787):6.291354,((14:1,13:1):4.359901,(16:1,15:1):1.281343):4.423161):6.21926):7):5.621694,(27:1,26:1):7):7):7,31:1):7);
	TREE Imported_tree_405 = (32:1,(((((((((((6:1,7:1):1.91001,5:1):4.312643,((2:1,3:1):3.165301,1:1):1.490697):0.515636,4:1):0.469591,(8:1,9:1):4.283551):1.86876,((12:1,11:1):0.068291,10:1):6.657698):6.371046,(((15:1,16:1):1.276084,(14:1,13:1):4.53245):4.484165,((18:1,19:1):1.430397,17:1):6.5793):6.037196):7,((21:1,((23:1,(24:1,25:1):0.372621):0.926746,22:1):3.43533):3.172394,20:1):6.070287):5.31521,(27:1,26:1):7):7,((30:1,29:1):4.304083,28:1):7):6.642206,31:1):7);
	TREE Imported_tree_406 = ((31:1,(((27:1,26:1):7,(((((16:1,15:1):1.291949,(13:1,14:1):4.544277):4.486315,((18:1,19:1):1.428251,17:1):6.577896):6.288286,((10:1,(12:1,11:1):0.077128):6.423033,((4:1,((1:1,(3:1,2:1):3.159089):1.508994,((6:1,7:1):1.880696,5:1):4.253195):0.507388):0.457243,(9:1,8:1):4.342529):1.88581):6.055694):6.93988,(((22:1,(23:1,(25:1,24:1):0.360858):0.950001):3.390917,21:1):3.117876,20:1):6.002481):5.2681):7,(28:1,(29:1,30:1):4.403372):7):6.455735):7,32:1);
	TREE Imported_tree_407 = (32:1,(((28:1,(30:1,29:1):4.323131):7,((((21:1,(22:1,((24:1,25:1):0.380483,23:1):0.944444):4.256761):4.017051,20:1):6.976121,((((18:1,19:1):1.422661,17:1):6.291272,((16:1,15:1):1.267288,(14:1,13:1):4.367168):4.591127):6.240455,(((12:1,11:1):0.07261,10:1):7,((8:1,9:1):4.315008,(4:1,((1:1,(2:1,3:1):3.27404):1.488694,(5:1,(6:1,7:1):1.871925):4.283459):0.490265):0.470062):1.899223):6.509598):7):5.239366,(27:1,26:1):7):7):6.642384,31:1):7);
	TREE Imported_tree_408 = (32:1,(31:1,((28:1,(30:1,29:1):4.362371):7,((((((12:1,11:1):0.070167,10:1):6.555183,((((5:1,(7:1,6:1):1.906586):4.3653,((2:1,3:1):3.209572,1:1):1.490404):0.510432,4:1):0.462106,(9:1,8:1):4.267813):1.884109):6.102511,((17:1,(19:1,18:1):1.420417):6.292585,((14:1,13:1):4.443375,(16:1,15:1):1.292514):4.423147):6.09657):6.921565,((21:1,((23:1,(25:1,24:1):0.345273):0.926967,22:1):3.287454):3.018878,20:1):5.89978):5.356221,(26:1,27:1):7):7):6.642338):7);
	TREE Imported_tree_409 = (32:1,(31:1,((((20:1,((22:1,(23:1,(24:1,25:1):0.370276):0.952165):3.548667,21:1):3.278548):6.175638,((((4:1,((5:1,(6:1,7:1):1.885881):4.289049,(1:1,(2:1,3:1):3.135401):1.493968):0.465999):0.503273,(8:1,9:1):4.330129):1.916456,((11:1,12:1):0.071886,10:1):7):5.94548,(((13:1,14:1):4.350638,(16:1,15:1):1.30353):4.406361,(17:1,(19:1,18:1):1.414641):6.070419):6.055997):6.940529):5.338444,(26:1,27:1):7):7,(28:1,(30:1,29:1):4.180006):7):7):7);
	TREE Imported_tree_410 = (32:1,((((29:1,30:1):4.267033,28:1):7,(((((10:1,(12:1,11:1):0.07213):6.540316,((9:1,8:1):4.24613,(4:1,(((6:1,7:1):1.9654,5:1):4.191357,((2:1,3:1):3.196791,1:1):1.485667):0.512756):0.457041):1.869514):6.437907,(((14:1,13:1):4.443377,(16:1,15:1):1.307374):4.424169,(17:1,(18:1,19:1):1.423669):6.293773):5.889102):7,(20:1,((22:1,(23:1,(24:1,25:1):0.386668):0.940438):3.56282,21:1):3.293124):6.194763):5.091261,(27:1,26:1):7):7):7,31:1):7);
	TREE Imported_tree_411 = ((((28:1,(30:1,29:1):4.180008):7,((26:1,27:1):7,(((((((5:1,(6:1,7:1):1.8834):4.211149,(1:1,(3:1,2:1):3.226936):1.50981):0.522029,4:1):0.435083,(8:1,9:1):4.337687):1.871508,(10:1,(12:1,11:1):0.077565):6.398248):6.428456,(((13:1,14:1):4.398693,(16:1,15:1):1.307065):4.542967,(17:1,(18:1,19:1):1.418263):6.292121):6.197263):7,(20:1,((((25:1,24:1):0.380702,23:1):0.947954,22:1):3.764757,21:1):3.506305):6.427882):5.19467):7):6.865437,31:1):7,32:1);
	TREE Imported_tree_412 = (32:1,(31:1,((((((((24:1,25:1):0.368602,23:1):0.960963,22:1):3.546732,21:1):3.278537,20:1):6.175756,((((16:1,15:1):1.312009,(14:1,13:1):4.432505):4.425703,(17:1,(19:1,18:1):1.423636):6.291415):6.224731,(((11:1,12:1):0.081874,10:1):7,((9:1,8:1):4.296708,(((1:1,(3:1,2:1):3.177411):1.457602,((7:1,6:1):1.894951,5:1):4.347386):0.47772,4:1):0.480106):1.905307):6.118297):6.958938):5.206267,(27:1,26:1):7):7,(28:1,(30:1,29:1):4.249):7):7):7);
	TREE Imported_tree_413 = (((((30:1,29:1):4.249011,28:1):7,(((20:1,(((23:1,(25:1,24:1):0.374606):0.955696,22:1):3.740207,21:1):3.487845):6.403811,((((19:1,18:1):1.420415,17:1):6.291848,((16:1,15:1):1.291137,(13:1,14:1):4.398784):4.543991):6.19715,((10:1,(12:1,11:1):0.067416):7,((9:1,8:1):4.29405,(4:1,((1:1,(3:1,2:1):3.21909):1.468208,((7:1,6:1):1.844386,5:1):4.213152):0.494965):0.467802):1.900888):6.422813):7):5.165013,(26:1,27:1):7):7):7,31:1):7,32:1);
	TREE Imported_tree_414 = (32:1,(31:1,(((((((8:1,9:1):4.26751,((((6:1,7:1):1.878077,5:1):4.252348,((2:1,3:1):3.226273,1:1):1.495703):0.514466,4:1):0.452924):1.88098,((11:1,12:1):0.06759,10:1):6.982017):6.443954,(((19:1,18:1):1.418309,17:1):6.292694,((13:1,14:1):4.4433,(16:1,15:1):1.287769):4.423457):6.096674):7,(20:1,(21:1,((23:1,(25:1,24:1):0.366558):0.971499,22:1):3.556292):3.293087):6.194681):5.177425,(27:1,26:1):7):7,((29:1,30:1):4.131239,28:1):7):7):7);
	TREE Imported_tree_415 = (((((((21:1,(((24:1,25:1):0.3649,23:1):0.969803,22:1):3.704099):3.419397,20:1):6.330711,(((10:1,(11:1,12:1):0.071983):6.823456,((8:1,9:1):4.339893,(((1:1,(2:1,3:1):3.214723):1.490092,((7:1,6:1):1.860603,5:1):4.302217):0.531501,4:1):0.440687):1.884978):6.427787,(((14:1,13:1):4.398623,(15:1,16:1):1.28591):4.548624,(17:1,(18:1,19:1):1.415071):6.291658):6.339999):7):5.523284,(27:1,26:1):7):7,(28:1,(30:1,29:1):4.362622):7):6.637427,31:1):7,32:1);
	TREE Imported_tree_416 = (32:1,((((30:1,29:1):4.46774,28:1):7,((27:1,26:1):7,((((17:1,(19:1,18:1):1.406127):5.889735,((16:1,15:1):1.293559,(14:1,13:1):4.240267):4.35252):6.005495,(((9:1,8:1):4.310656,(((1:1,(2:1,3:1):3.159424):1.484107,(5:1,(7:1,6:1):1.920833):4.380661):0.520968,4:1):0.456155):1.886964,(12:1,(11:1,10:1):0.065118):6.52938):6.064552):6.921091,(20:1,(21:1,((23:1,(24:1,25:1):0.382744):0.957215,22:1):3.269353):3.019092):5.899654):5.529737):7):6.865455,31:1):7);
	TREE Imported_tree_417 = ((31:1,(((((((8:1,9:1):4.290029,((((7:1,6:1):1.924607,5:1):4.333564,(1:1,(3:1,2:1):3.141395):1.490612):0.499878,4:1):0.46357):1.88867,((12:1,11:1):0.062677,10:1):6.219091):6.097213,(((19:1,18:1):1.419297,17:1):6.292625,((14:1,13:1):4.432558,(15:1,16:1):1.293875):4.422844):6.096609):6.921697,((21:1,(22:1,(23:1,(24:1,25:1):0.370417):0.960885):3.272528):3.01892,20:1):5.899967):5.082932,(26:1,27:1):7):7,(28:1,(29:1,30:1):4.323227):7):6.460018):7,32:1);
	TREE Imported_tree_418 = (32:1,((((30:1,29:1):4.362337,28:1):7,((((21:1,(((24:1,25:1):0.369622,23:1):0.952446,22:1):3.756717):3.495029,20:1):6.411511,(((17:1,(19:1,18:1):1.412897):6.292563,((16:1,15:1):1.272913,(13:1,14:1):4.465284):4.428136):6.213851,(((11:1,12:1):0.06239,10:1):6.452032,((8:1,9:1):4.292392,(((1:1,(3:1,2:1):3.247037):1.509402,((6:1,7:1):1.928251,5:1):4.325784):0.501164,4:1):0.458658):1.887391):6.40278):7):5.606627,(27:1,26:1):7):7):6.642359,31:1):7);
	TREE Imported_tree_419 = (32:1,(31:1,(((29:1,30:1):4.467733,28:1):7,(((20:1,(((23:1,(24:1,25:1):0.375836):0.97503,22:1):3.750728,21:1):3.495156):6.411644,((((4:1,((1:1,(2:1,3:1):3.242139):1.503615,((7:1,6:1):1.882426,5:1):4.468215):0.508636):0.454524,(8:1,9:1):4.28449):1.892767,(10:1,(12:1,11:1):0.066124):6.673754):6.459948,(((13:1,14:1):4.411206,(16:1,15:1):1.311615):4.421998,(17:1,(18:1,19:1):1.417185):6.292925):6.096796):7):5.475113,(26:1,27:1):7):7):7):7);
	TREE Imported_tree_420 = (32:1,((((29:1,30:1):4.267143,28:1):7,((27:1,26:1):7,((20:1,(21:1,(((25:1,24:1):0.376076,23:1):0.957848,22:1):3.427185):3.172421):6.070192,(((10:1,(12:1,11:1):0.077337):7,((8:1,9:1):4.326819,((((3:1,2:1):3.197777,1:1):1.489901,((6:1,7:1):1.900434,5:1):4.31696):0.495685,4:1):0.474318):1.918095):6.445582,(((16:1,15:1):1.295865,(13:1,14:1):4.379922):4.434046,(17:1,(18:1,19:1):1.414029):6.293894):5.996017):7):5.322628):7):7,31:1):7);
	TREE Imported_tree_421 = (32:1,(((28:1,(30:1,29:1):4.115616):7,((27:1,26:1):7,((20:1,((22:1,((24:1,25:1):0.364681,23:1):0.935743):3.565429,21:1):3.293127):6.194702,((((19:1,18:1):1.421485,17:1):6.292467,((15:1,16:1):1.269907,(14:1,13:1):4.421744):4.429513):6.101503,(((11:1,12:1):0.082189,10:1):7,((4:1,(((3:1,2:1):3.18162,1:1):1.478871,((6:1,7:1):1.879513,5:1):4.263093):0.471539):0.491621,(8:1,9:1):4.35648):1.911859):6.586106):7):5.103432):7):7,31:1):7);
	TREE Imported_tree_422 = (32:1,(((28:1,(30:1,29:1):4.231344):7,((27:1,26:1):7,(((((13:1,14:1):4.520285,(15:1,16:1):1.2565):4.492987,(17:1,(19:1,18:1):1.42352):6.621685):6.168323,(((12:1,11:1):0.073575,10:1):7,((9:1,8:1):4.342194,(((5:1,(6:1,7:1):1.897235):4.275583,(1:1,(3:1,2:1):3.189915):1.502985):0.504282,4:1):0.450766):1.883538):6.44134):7,((21:1,((23:1,(24:1,25:1):0.36692):0.931294,22:1):3.614238):3.360784,20:1):6.278427):5.359278):7):6.865521,31:1):7);
	TREE Imported_tree_423 = (32:1,(31:1,(((29:1,30:1):4.323273,28:1):7,((((((((5:1,(7:1,6:1):1.87516):4.353659,((3:1,2:1):3.178574,1:1):1.486808):0.499585,4:1):0.472987,(9:1,8:1):4.235559):1.889774,((11:1,12:1):0.07638,10:1):6.769461):6.089719,((17:1,(18:1,19:1):1.421508):6.29179,((16:1,15:1):1.310812,(14:1,13:1):4.441314):4.542179):6.197228):6.987234,((21:1,(22:1,((24:1,25:1):0.370003,23:1):0.948787):3.708782):3.426869,20:1):6.330498):5.360291,(27:1,26:1):7):7):6.86545):7);
	TREE Imported_tree_424 = (((((27:1,26:1):7,(((21:1,(22:1,(23:1,(25:1,24:1):0.366737):0.966997):3.275929):3.018757,20:1):5.899658,((((12:1,11:1):0.087057,10:1):6.315774,((8:1,9:1):4.300073,(((1:1,(3:1,2:1):3.147269):1.456852,(5:1,(7:1,6:1):1.910315):4.291128):0.514931,4:1):0.464011):1.891905):6.101593,((17:1,(18:1,19:1):1.417239):6.292162,((16:1,15:1):1.286042,(14:1,13:1):4.411219):4.422456):6.219458):6.920637):5.623957):7,((30:1,29:1):4.403179,28:1):7):6.305919,31:1):7,32:1);
	TREE Imported_tree_425 = (32:1,(((((20:1,(21:1,(22:1,((24:1,25:1):0.367312,23:1):0.933254):3.56599):3.293121):6.194642,((((8:1,9:1):4.2779,(4:1,((1:1,(2:1,3:1):3.193587):1.495202,((6:1,7:1):1.931346,5:1):4.201065):0.526893):0.447712):1.875851,(10:1,(11:1,12:1):0.08233):6.684352):6.450532,(((13:1,14:1):4.400704,(16:1,15:1):1.263966):4.429047,((19:1,18:1):1.417192,17:1):6.292139):6.224577):7):5.322576,(26:1,27:1):7):7,(28:1,(30:1,29:1):4.231476):7):7,31:1):7);
	TREE Imported_tree_426 = (((((27:1,26:1):7,((((22:1,((24:1,25:1):0.371787,23:1):0.967006):3.557109,21:1):3.293049,20:1):6.194588,(((17:1,(19:1,18:1):1.415053):6.293072,((15:1,16:1):1.305756,(13:1,14:1):4.432412):4.427178):6.1015,((10:1,(12:1,11:1):0.075434):6.512234,((9:1,8:1):4.274131,(4:1,((1:1,(3:1,2:1):3.215382):1.488705,(5:1,(6:1,7:1):1.876167):4.301461):0.485344):0.483823):1.898023):6.463993):7):5.223611):7,(28:1,(29:1,30:1):4.304128):7):7,31:1):7,32:1);
	TREE Imported_tree_427 = (32:1,(31:1,(((27:1,26:1):7,(((21:1,((23:1,(24:1,25:1):0.375793):0.946489,22:1):3.555919):3.287188,20:1):6.188224,(((10:1,(12:1,11:1):0.064781):6.227923,((9:1,8:1):4.285234,(4:1,((1:1,(3:1,2:1):3.257916):1.47739,(5:1,(6:1,7:1):1.899189):4.245461):0.480337):0.482324):1.879652):6.426674,(((13:1,14:1):4.367966,(15:1,16:1):1.289712):4.543758,((19:1,18:1):1.423794,17:1):6.291544):6.197197):7):5.387387):7,(28:1,(30:1,29:1):4.28539):7):6.46001):7);
	TREE Imported_tree_428 = (32:1,(31:1,((((20:1,((22:1,((25:1,24:1):0.366024,23:1):0.946634):3.551872,21:1):3.293353):6.194606,((((8:1,9:1):4.266539,(((5:1,(7:1,6:1):1.882614):4.349709,(1:1,(3:1,2:1):3.223351):1.504157):0.490364,4:1):0.47213):1.90072,((11:1,12:1):0.077996,10:1):7):6.4413,(((15:1,16:1):1.282156,(13:1,14:1):4.400699):4.423879,((18:1,19:1):1.421529,17:1):6.292395):6.096717):7):5.37909,(27:1,26:1):7):7,(28:1,(29:1,30:1):4.163571):7):6.460016):7);
	TREE Imported_tree_429 = (32:1,(31:1,((28:1,(30:1,29:1):4.196782):7,((26:1,27:1):7,((20:1,(21:1,(22:1,(23:1,(24:1,25:1):0.361136):0.972049):3.556515):3.2931):6.194592,((((9:1,8:1):4.316162,(((5:1,(7:1,6:1):1.921297):4.331329,(1:1,(3:1,2:1):3.258881):1.504827):0.489638,4:1):0.475577):1.920322,(10:1,(11:1,12:1):0.059809):6.827473):6.402953,(((19:1,18:1):1.422368,17:1):6.291511,((15:1,16:1):1.297077,(13:1,14:1):4.380089):4.421747):6.219317):7):5.378526):7):6.305863):7);
	TREE Imported_tree_430 = (32:1,((((30:1,29:1):4.231408,28:1):7,((((((19:1,18:1):1.419338,17:1):6.291897,((16:1,15:1):1.301348,(14:1,13:1):4.421782):4.421579):6.219305,(((12:1,11:1):0.079596,10:1):6.839386,((4:1,(((6:1,7:1):1.909837,5:1):4.263679,(1:1,(2:1,3:1):3.204872):1.485282):0.46298):0.483308,(8:1,9:1):4.354091):1.913394):6.454337):7,(20:1,(21:1,(22:1,((24:1,25:1):0.367209,23:1):0.955503):3.758062):3.514229):6.436037):5.264894,(26:1,27:1):7):7):7,31:1):7);
	TREE Imported_tree_431 = (32:1,(((((((((25:1,24:1):0.349271,23:1):0.954885,22:1):3.419243,21:1):3.159775,20:1):6.053746,((((((5:1,(7:1,6:1):1.939342):4.268091,(1:1,(2:1,3:1):3.116064):1.498522):0.479317,4:1):0.481958,(9:1,8:1):4.180811):1.900919,((12:1,11:1):0.074231,10:1):7):6.107497,(((18:1,19:1):1.423579,17:1):6.292979,((13:1,14:1):4.390407,(15:1,16:1):1.300842):4.423567):5.987484):6.940584):5.098132,(26:1,27:1):7):7,(28:1,(29:1,30:1):4.382575):7):7,31:1):7);
	TREE Imported_tree_432 = (32:1,(31:1,((28:1,(30:1,29:1):4.285406):7,(((20:1,(21:1,(((24:1,25:1):0.35924,23:1):0.963989,22:1):3.426712):3.172376):6.070181,((((11:1,12:1):0.069504,10:1):7,((9:1,8:1):4.265593,(((1:1,(2:1,3:1):3.220219):1.498994,((7:1,6:1):1.892196,5:1):4.257794):0.459447,4:1):0.486581):1.918507):6.279408,(((18:1,19:1):1.409258,17:1):5.889407,((16:1,15:1):1.295247,(13:1,14:1):4.267233):4.352398):6.005331):7):5.462156,(26:1,27:1):7):7):7):7);
	TREE Imported_tree_433 = (32:1,(31:1,((28:1,(30:1,29:1):4.304091):7,((27:1,26:1):7,((20:1,(21:1,(22:1,(23:1,(25:1,24:1):0.385495):0.932658):3.612731):3.360678):6.278342,((((12:1,11:1):0.076131,10:1):7,((9:1,8:1):4.286755,(4:1,(((6:1,7:1):1.900858,5:1):4.294979,((2:1,3:1):3.176331,1:1):1.487975):0.504089):0.475721):1.897129):6.439087,(((18:1,19:1):1.424744,17:1):6.29215,((14:1,13:1):4.41124,(15:1,16:1):1.282725):4.423711):6.096548):7):5.43142):7):7):7);
	TREE Imported_tree_434 = (32:1,((((27:1,26:1):7,(((((9:1,8:1):4.304766,((((3:1,2:1):3.172509,1:1):1.499148,((7:1,6:1):1.905332,5:1):4.240133):0.498456,4:1):0.469374):1.902549,(10:1,(12:1,11:1):0.082904):7):6.112552,((17:1,(18:1,19:1):1.420399):6.292518,((15:1,16:1):1.282658,(13:1,14:1):4.400667):4.423596):6.09679):6.940103,((21:1,(((25:1,24:1):0.369169,23:1):0.935707,22:1):3.553107):3.278551,20:1):6.175717):5.334091):7,(28:1,(30:1,29:1):4.304095):7):6.642273,31:1):7);
	TREE Imported_tree_435 = (32:1,(31:1,((28:1,(29:1,30:1):4.304071):7,(((20:1,(21:1,((23:1,(25:1,24:1):0.379108):0.961999,22:1):3.557844):3.292969):6.194629,((((13:1,14:1):4.532485,(15:1,16:1):1.329511):4.479648,((18:1,19:1):1.426054,17:1):6.578981):6.152375,(((4:1,(((3:1,2:1):3.217132,1:1):1.508385,((6:1,7:1):1.892019,5:1):4.236259):0.51104):0.454012,(9:1,8:1):4.307107):1.897807,(10:1,(11:1,12:1):0.062755):6.543203):6.368759):7):5.310185,(27:1,26:1):7):7):6.460022):7);
	TREE Imported_tree_436 = (32:1,(31:1,(((26:1,27:1):7,(((((15:1,16:1):1.31445,(13:1,14:1):4.432481):4.420597,((19:1,18:1):1.416076,17:1):6.292289):6.219362,(((11:1,12:1):0.091688,10:1):6.650226,(((((7:1,6:1):1.93369,5:1):4.344158,(1:1,(2:1,3:1):3.225449):1.505861):0.527653,4:1):0.455259,(9:1,8:1):4.339894):1.882756):6.443359):7,((21:1,(22:1,((25:1,24:1):0.37879,23:1):0.954804):3.559677):3.293071,20:1):6.194665):5.271661):7,((29:1,30:1):4.131167,28:1):7):6.459885):7);
	TREE Imported_tree_437 = ((31:1,((28:1,(30:1,29:1):4.467716):7,((26:1,27:1):7,((((((24:1,25:1):0.367782,23:1):0.960186,22:1):3.427117,21:1):3.172451,20:1):6.070425,(((17:1,(19:1,18:1):1.422551):6.292282,((16:1,15:1):1.314332,(13:1,14:1):4.400787):4.421815):6.096643,(((12:1,11:1):0.072797,10:1):6.78749,((8:1,9:1):4.296648,(4:1,((5:1,(7:1,6:1):1.885452):4.160108,((2:1,3:1):3.251697,1:1):1.484625):0.495672):0.471402):1.902627):6.434215):7):5.008197):7):6.305867):7,32:1);
	TREE Imported_tree_438 = (32:1,((((27:1,26:1):7,(((((15:1,16:1):1.276479,(13:1,14:1):4.430331):4.556672,(17:1,(19:1,18:1):1.42148):6.292494):6.086529,(((11:1,12:1):0.07625,10:1):7,((9:1,8:1):4.247552,(((5:1,(6:1,7:1):1.856332):4.38226,((2:1,3:1):3.202371,1:1):1.462735):0.516449,4:1):0.446986):1.891489):6.106735):7,((21:1,(22:1,((24:1,25:1):0.357868,23:1):0.974279):3.274689):3.018812,20:1):5.899713):5.469889):7,((29:1,30:1):4.285541,28:1):7):7,31:1):7);
	TREE Imported_tree_439 = (32:1,(31:1,((((20:1,((22:1,((25:1,24:1):0.369846,23:1):0.938126):3.553709,21:1):3.293436):6.194609,((((9:1,8:1):4.321234,((((2:1,3:1):3.214527,1:1):1.459747,((6:1,7:1):1.905308,5:1):4.159152):0.502626,4:1):0.453984):1.881482,((12:1,11:1):0.068614,10:1):6.960738):6.370766,((17:1,(18:1,19:1):1.433537):6.57823,((13:1,14:1):4.544381,(16:1,15:1):1.2982):4.48164):6.152389):7):5.32926,(26:1,27:1):7):7,(28:1,(30:1,29:1):4.180051):7):7):7);
	TREE Imported_tree_440 = (32:1,(((((20:1,(21:1,(22:1,((24:1,25:1):0.388609,23:1):0.955989):3.814271):3.581378):6.517917,((((((1:1,(3:1,2:1):3.18522):1.498943,(5:1,(6:1,7:1):1.888188):4.151626):0.488434,4:1):0.481916,(8:1,9:1):4.330192):1.905353,(10:1,(12:1,11:1):0.076587):6.840351):6.466665,(((13:1,14:1):4.42163,(15:1,16:1):1.294978):4.433894,(17:1,(18:1,19:1):1.419348):6.293356):5.995998):7):5.475253,(26:1,27:1):7):7,((29:1,30:1):4.249196,28:1):7):6.637444,31:1):7);
	TREE Imported_tree_441 = (32:1,(31:1,(((((21:1,(22:1,(23:1,(25:1,24:1):0.384957):0.946418):3.390484):3.112526,20:1):6.002481,(((10:1,(11:1,12:1):0.064837):6.826297,((4:1,(((3:1,2:1):3.159083,1:1):1.47565,((7:1,6:1):1.916314,5:1):4.260321):0.478545):0.48185,(9:1,8:1):4.258773):1.906831):6.094933,(((18:1,19:1):1.421491,17:1):6.292486,((14:1,13:1):4.390398,(15:1,16:1):1.294233):4.422899):6.096631):6.921315):5.372751,(27:1,26:1):7):7,(28:1,(29:1,30:1):4.24915):7):6.305887):7);
	TREE Imported_tree_442 = (32:1,((((((((12:1,11:1):0.072794,10:1):6.95986,((9:1,8:1):4.322971,(((5:1,(7:1,6:1):1.889803):4.365873,((3:1,2:1):3.201489,1:1):1.492192):0.492471,4:1):0.470115):1.903243):6.047884,((17:1,(19:1,18:1):1.425003):6.578319,((14:1,13:1):4.520608,(16:1,15:1):1.300969):4.480676):6.282543):6.922005,(20:1,((22:1,((25:1,24:1):0.370943,23:1):0.946846):3.280718,21:1):3.018815):5.899951):5.205713,(27:1,26:1):7):7,(28:1,(30:1,29:1):4.32312):7):6.305782,31:1):7);
	TREE Imported_tree_443 = (32:1,(31:1,(((27:1,26:1):7,((20:1,(21:1,(22:1,((25:1,24:1):0.378671,23:1):0.926564):3.395718):3.11785):6.002561,((((18:1,19:1):1.423584,17:1):6.291589,((15:1,16:1):1.268455,(13:1,14:1):4.411191):4.423788):6.219264,(((9:1,8:1):4.19745,((((7:1,6:1):1.927033,5:1):4.196468,((2:1,3:1):3.200201,1:1):1.494931):0.513314,4:1):0.466141):1.890964,(10:1,(12:1,11:1):0.069113):7):6.099811):6.921768):4.98287):7,(28:1,(30:1,29:1):4.011722):7):6.054526):7);
	TREE Imported_tree_444 = (32:1,(31:1,((28:1,(29:1,30:1):4.249025):7,(((20:1,((22:1,((25:1,24:1):0.366881,23:1):0.968498):3.704236,21:1):3.419394):6.330676,((((19:1,18:1):1.413525,17:1):5.887543,((15:1,16:1):1.283411,(13:1,14:1):4.256094):4.463695):6.219243,(((12:1,11:1):0.080526,10:1):7,((8:1,9:1):4.244948,(((5:1,(7:1,6:1):1.88884):4.382545,(1:1,(3:1,2:1):3.209738):1.497625):0.510586,4:1):0.453244):1.889718):6.268654):7):5.511165,(27:1,26:1):7):7):7):7);
	TREE Imported_tree_445 = (32:1,(31:1,((28:1,(29:1,30:1):4.362394):7,(((((10:1,(12:1,11:1):0.066927):6.807682,((4:1,(((2:1,3:1):3.149449,1:1):1.500712,(5:1,(6:1,7:1):1.875589):4.239831):0.499523):0.457668,(9:1,8:1):4.20319):1.877325):6.036095,(((16:1,15:1):1.287604,(13:1,14:1):4.498672):4.408127,((19:1,18:1):1.426829,17:1):6.621605):6.125827):6.941048,(20:1,(21:1,(22:1,(23:1,(24:1,25:1):0.378496):0.948668):3.418912):3.159761):6.053647):5.233358,(26:1,27:1):7):7):7):7);
	TREE Imported_tree_446 = (32:1,((((27:1,26:1):7,((20:1,((22:1,((25:1,24:1):0.366646,23:1):0.946643):3.430646,21:1):3.17242):6.070343,((((11:1,12:1):0.065611,10:1):6.689678,((9:1,8:1):4.34481,(4:1,((1:1,(3:1,2:1):3.217558):1.507227,(5:1,(6:1,7:1):1.894189):4.521262):0.519607):0.466361):1.888844):6.443852,(((16:1,15:1):1.301595,(13:1,14:1):4.390306):4.427503,(17:1,(19:1,18:1):1.41827):6.292731):6.101523):7):5.047193):7,((29:1,30:1):4.362571,28:1):7):6.859299,31:1):7);
	TREE Imported_tree_447 = (32:1,(((28:1,(29:1,30:1):4.069626):7,((26:1,27:1):7,((20:1,((((25:1,24:1):0.364765,23:1):0.955458,22:1):3.560426,21:1):3.293046):6.194562,(((10:1,(11:1,12:1):0.088964):7,((8:1,9:1):4.312449,(4:1,((1:1,(2:1,3:1):3.261697):1.488442,((7:1,6:1):1.898687,5:1):4.238402):0.486914):0.472686):1.89547):6.434764,(((18:1,19:1):1.420387,17:1):6.291892,((15:1,16:1):1.287962,(13:1,14:1):4.398738):4.543888):6.197307):7):5.346367):7):6.865485,31:1):7);
	TREE Imported_tree_448 = (32:1,(31:1,(((30:1,29:1):4.285372,28:1):7,((26:1,27:1):7,((((((25:1,24:1):0.366861,23:1):0.945093,22:1):3.431032,21:1):3.172441,20:1):6.070169,((((4:1,((1:1,(2:1,3:1):3.104838):1.47735,((7:1,6:1):1.857516,5:1):4.131412):0.502362):0.461929,(8:1,9:1):4.204284):1.898847,(10:1,(11:1,12:1):0.08519):6.95591):6.100764,(((13:1,14:1):4.432368,(15:1,16:1):1.317749):4.425206,(17:1,(19:1,18:1):1.418202):6.292055):6.224778):6.939275):5.4852):7):6.865459):7);
	TREE Imported_tree_449 = (32:1,(31:1,((28:1,(29:1,30:1):4.424258):7,((26:1,27:1):7,(((((14:1,13:1):4.430466,(16:1,15:1):1.318366):4.542164,(17:1,(19:1,18:1):1.423621):6.291565):6.197032,(((9:1,8:1):4.369154,(((1:1,(3:1,2:1):3.187523):1.50602,(5:1,(7:1,6:1):1.864285):4.140673):0.500271,4:1):0.47064):1.885032,((12:1,11:1):0.069679,10:1):6.527455):6.426134):7,((21:1,((23:1,(24:1,25:1):0.375633):0.959094,22:1):3.553036):3.28082,20:1):6.188497):5.336778):7):6.865443):7);
	TREE Imported_tree_450 = ((((28:1,(29:1,30:1):4.267028):7,(((20:1,((22:1,(23:1,(24:1,25:1):0.387384):0.928921):3.548997,21:1):3.287525):6.188418,((((11:1,12:1):0.065378,10:1):6.843887,((4:1,(((2:1,3:1):3.304746,1:1):1.461536,((7:1,6:1):1.886017,5:1):4.290062):0.493311):0.463043,(9:1,8:1):4.393855):1.900982):6.424595,(((18:1,19:1):1.41724,17:1):6.292227,((15:1,16:1):1.31513,(13:1,14:1):4.441338):4.542187):6.197137):7):5.136818,(26:1,27:1):7):7):6.642328,31:1):7,32:1);
	TREE Imported_tree_451 = (32:1,(31:1,(((((21:1,(22:1,((25:1,24:1):0.372397,23:1):0.936762):3.283206):3.018762,20:1):5.899899,(((17:1,(19:1,18:1):1.414993):6.292285,((16:1,15:1):1.296911,(14:1,13:1):4.443245):4.42658):6.224618,(((11:1,12:1):0.071836,10:1):6.770814,(((((6:1,7:1):1.963617,5:1):4.335697,((3:1,2:1):3.160887,1:1):1.495708):0.515523,4:1):0.457918,(8:1,9:1):4.309371):1.868562):6.110206):6.940064):5.125053,(27:1,26:1):7):7,(28:1,(29:1,30:1):4.197004):7):6.637432):7);
	TREE Imported_tree_452 = ((31:1,((((20:1,(((23:1,(25:1,24:1):0.369026):0.963174,22:1):3.426248,21:1):3.172433):6.070166,((((18:1,19:1):1.425736,17:1):6.2912,((14:1,13:1):4.411293,(15:1,16:1):1.351593):4.418273):6.219304,((10:1,(11:1,12:1):0.079282):6.821141,((4:1,((1:1,(2:1,3:1):3.224731):1.501602,(5:1,(7:1,6:1):1.882475):4.173658):0.487931):0.476523,(9:1,8:1):4.288543):1.912734):6.433051):7):5.547664,(27:1,26:1):7):7,(28:1,(30:1,29:1):4.323183):7):7):7,32:1);
	TREE Imported_tree_453 = (32:1,(31:1,(((29:1,30:1):4.38273,28:1):7,((((21:1,(((25:1,24:1):0.368215,23:1):0.937824,22:1):3.421546):3.172807,20:1):6.070306,((((11:1,12:1):0.059705,10:1):7,((8:1,9:1):4.29823,((((2:1,3:1):3.269288,1:1):1.490679,((6:1,7:1):1.880519,5:1):4.265917):0.454524,4:1):0.496166):1.917931):6.440973,(((16:1,15:1):1.300008,(13:1,14:1):4.39024):4.433697,(17:1,(19:1,18:1):1.420406):6.293271):5.996041):7):5.220723,(26:1,27:1):7):7):6.455911):7);
	TREE Imported_tree_454 = ((31:1,(((((((9:1,8:1):4.269996,(((5:1,(7:1,6:1):1.894049):4.251171,((3:1,2:1):3.196127,1:1):1.486291):0.515404,4:1):0.451811):1.88724,(10:1,(11:1,12:1):0.078248):6.434952):6.102469,(((16:1,15:1):1.299428,(13:1,14:1):4.390434):4.422701,(17:1,(18:1,19:1):1.418276):6.292783):6.096827):6.92171,((((23:1,(24:1,25:1):0.383191):0.955247,22:1):3.382722,21:1):3.118027,20:1):6.002412):5.318747,(26:1,27:1):7):7,((30:1,29:1):4.084674,28:1):7):6.865466):7,32:1);
	TREE Imported_tree_455 = (32:1,(31:1,(((29:1,30:1):4.403347,28:1):7,((((21:1,(((24:1,25:1):0.364021,23:1):0.979174,22:1):3.422573):3.172405,20:1):6.070383,((((8:1,9:1):4.296389,(4:1,((5:1,(6:1,7:1):1.946103):4.333739,(1:1,(3:1,2:1):3.24923):1.484966):0.489329):0.471416):1.903117,((12:1,11:1):0.07633,10:1):7):6.44966,(((13:1,14:1):4.390163,(15:1,16:1):1.262927):4.434044,(17:1,(19:1,18:1):1.420408):6.291671):6.230114):7):5.322734,(26:1,27:1):7):7):6.637427):7);
	TREE Imported_tree_456 = (32:1,(((28:1,(29:1,30:1):4.267007):7,((((((16:1,15:1):1.306923,(13:1,14:1):4.400758):4.421062,((19:1,18:1):1.417176,17:1):6.292136):6.219422,(((8:1,9:1):4.277611,(4:1,((1:1,(2:1,3:1):3.22596):1.494664,((6:1,7:1):1.883293,5:1):4.241818):0.51908):0.454489):1.880221,((11:1,12:1):0.078428,10:1):6.685601):6.451369):7,((21:1,(22:1,((24:1,25:1):0.359698,23:1):0.955338):3.595747):3.344969,20:1):6.257822):5.341648,(26:1,27:1):7):7):6.865464,31:1):7);
	TREE Imported_tree_457 = ((31:1,(((((((9:1,8:1):4.264376,(((5:1,(6:1,7:1):1.932962):4.118697,(1:1,(2:1,3:1):3.214509):1.48744):0.503952,4:1):0.466232):1.892189,(10:1,(11:1,12:1):0.058656):6.676163):6.442224,(((15:1,16:1):1.283588,(14:1,13:1):4.400746):4.423901,(17:1,(19:1,18:1):1.42152):6.2924):6.096758):7,(20:1,(((23:1,(25:1,24:1):0.373741):0.980157,22:1):3.76504,21:1):3.505621):6.436021):5.568902,(26:1,27:1):7):7,(28:1,(29:1,30:1):4.179979):7):6.642293):7,32:1);
	TREE Imported_tree_458 = (32:1,((((26:1,27:1):7,(((((13:1,14:1):4.390214,(16:1,15:1):1.297321):4.432709,((19:1,18:1):1.422571,17:1):6.292179):6.106457,(((12:1,11:1):0.085256,10:1):6.955398,(((((7:1,6:1):1.885505,5:1):4.233459,((2:1,3:1):3.237395,1:1):1.485726):0.515363,4:1):0.449868,(8:1,9:1):4.250483):1.879218):6.445458):7,(20:1,((22:1,(23:1,(25:1,24:1):0.369005):0.966131):3.55747,21:1):3.29313):6.194738):5.085709):7,((29:1,30:1):4.249139,28:1):7):6.859402,31:1):7);
	TREE Imported_tree_459 = (32:1,(((28:1,(30:1,29:1):4.267035):7,((26:1,27:1):7,((20:1,(21:1,(22:1,(23:1,(25:1,24:1):0.372641):0.929741):3.284906):3.01879):5.899867,(((10:1,(12:1,11:1):0.079424):6.639277,(((((2:1,3:1):3.151598,1:1):1.456322,(5:1,(6:1,7:1):1.907513):4.173582):0.504024,4:1):0.469584,(8:1,9:1):4.299772):1.895993):6.10708,(((19:1,18:1):1.418262,17:1):6.292737,((13:1,14:1):4.400647,(16:1,15:1):1.259878):4.43007):6.101432):6.939759):5.23334):7):7,31:1):7);
	TREE Imported_tree_460 = (32:1,(((28:1,(30:1,29:1):4.403195):7,((27:1,26:1):7,(((((8:1,9:1):4.249276,((((6:1,7:1):1.94811,5:1):4.26352,(1:1,(3:1,2:1):3.171813):1.516037):0.486326,4:1):0.471661):1.898062,(10:1,(12:1,11:1):0.08957):7):6.434926,((17:1,(18:1,19:1):1.419291):6.291981,((13:1,14:1):4.409235,(16:1,15:1):1.317521):4.541995):6.197111):7,(20:1,((22:1,((24:1,25:1):0.375215,23:1):0.964456):3.923011,21:1):3.66765):6.585784):5.122471):7):6.865495,31:1):7);
	TREE Imported_tree_461 = (32:1,(31:1,((((20:1,(((23:1,(24:1,25:1):0.374967):0.959781,22:1):3.387528,21:1):3.117865):6.002482,(((10:1,(12:1,11:1):0.081149):6.551902,((((5:1,(6:1,7:1):1.891179):4.215291,(1:1,(3:1,2:1):3.118983):1.503755):0.484651,4:1):0.474462,(8:1,9:1):4.263581):1.91002):6.047117,(((15:1,16:1):1.302475,(14:1,13:1):4.520627):4.481285,((18:1,19:1):1.422845,17:1):6.579323):6.152275):6.922066):5.160931,(26:1,27:1):7):7,(28:1,(29:1,30:1):4.267051):7):7):7);
	TREE Imported_tree_462 = (32:1,(31:1,(((30:1,29:1):4.362372,28:1):7,(((((17:1,(19:1,18:1):1.42258):6.292362,((16:1,15:1):1.274517,(14:1,13:1):4.432521):4.42401):6.096703,(((4:1,((5:1,(6:1,7:1):1.901725):4.223876,(1:1,(2:1,3:1):3.103949):1.507594):0.503965):0.463493,(8:1,9:1):4.250276):1.88552,(10:1,(12:1,11:1):0.073242):6.540383):6.097468):6.921753,(20:1,((22:1,(23:1,(25:1,24:1):0.369053):0.959108):3.277706,21:1):3.018749):5.899789):5.254296,(26:1,27:1):7):7):6.865435):7);
	TREE Imported_tree_463 = (32:1,(((28:1,(29:1,30:1):4.382537):7,((27:1,26:1):7,(((((23:1,(25:1,24:1):0.373782):0.957432,22:1):3.739867,21:1):3.487768,20:1):6.403773,((((((1:1,(3:1,2:1):3.195252):1.482021,((7:1,6:1):1.904488,5:1):4.331287):0.511013,4:1):0.462048,(8:1,9:1):4.282399):1.891592,((11:1,12:1):0.078092,10:1):7):6.101476,(((15:1,16:1):1.314644,(13:1,14:1):4.419817):4.541222,(17:1,(19:1,18:1):1.41934):6.291198):6.333878):7):5.242188):7):7,31:1):7);
	TREE Imported_tree_464 = (32:1,(((((((22:1,((24:1,25:1):0.360153,23:1):0.969431):3.768369,21:1):3.513915,20:1):6.43606,(((10:1,(12:1,11:1):0.069114):7,((4:1,(((7:1,6:1):1.91582,5:1):4.214669,((2:1,3:1):3.201083,1:1):1.489664):0.523967):0.437113,(8:1,9:1):4.27078):1.871295):6.445421,((17:1,(19:1,18:1):1.416026):6.29531,((13:1,14:1):4.421797,(15:1,16:1):1.303561):4.425562):5.799356):7):5.264824,(26:1,27:1):7):7,(28:1,(30:1,29:1):4.342554):7):7,31:1):7);
	TREE Imported_tree_465 = (32:1,(31:1,(((30:1,29:1):4.099917,28:1):7,(((((22:1,(23:1,(25:1,24:1):0.371006):0.954667):3.278727,21:1):3.01885,20:1):5.899664,(((10:1,(12:1,11:1):0.072066):6.55447,((8:1,9:1):4.311299,(((1:1,(2:1,3:1):3.179951):1.484801,((7:1,6:1):1.898448,5:1):4.234218):0.529931,4:1):0.445324):1.881652):6.103002,(((18:1,19:1):1.414978,17:1):6.292348,((14:1,13:1):4.443438,(16:1,15:1):1.289599):4.421907):6.219271):6.920853):5.592706,(26:1,27:1):7):7):6.642092):7);
	TREE Imported_tree_466 = (32:1,((((((((10:1,11:1):0.062551,12:1):6.659267,((4:1,(((3:1,2:1):3.290177,1:1):1.491762,((7:1,6:1):1.906808,5:1):4.273703):0.530875):0.432991,(9:1,8:1):4.313961):1.873061):6.462095,(((13:1,14:1):4.411241,(15:1,16:1):1.297546):4.422556,(17:1,(19:1,18:1):1.423667):6.292255):6.096661):7,(20:1,((22:1,((24:1,25:1):0.38408,23:1):0.975845):3.749959,21:1):3.495144):6.411561):5.539408,(27:1,26:1):7):7,(28:1,(29:1,30:1):4.099948):7):6.459983,31:1):7);
	TREE Imported_tree_467 = (32:1,(((((((22:1,(23:1,(25:1,24:1):0.365739):0.946813):3.280983,21:1):3.018664,20:1):5.899865,((((9:1,8:1):4.273506,(4:1,((5:1,(7:1,6:1):1.864244):4.268574,((2:1,3:1):3.174534,1:1):1.480572):0.51617):0.462441):1.872881,((12:1,11:1):0.0812,10:1):7):6.109606,((17:1,(19:1,18:1):1.421422):6.292368,((13:1,14:1):4.400688,(15:1,16:1):1.320999):4.426391):6.101463):6.939982):5.082309,(26:1,27:1):7):7,((29:1,30:1):4.147091,28:1):7):6.642309,31:1):7);
	TREE Imported_tree_468 = (32:1,(((28:1,(30:1,29:1):4.231292):7,((((((15:1,16:1):1.296712,(14:1,13:1):4.430486):4.542219,(17:1,(18:1,19:1):1.420429):6.291125):6.333599,(((4:1,(((7:1,6:1):1.885302,5:1):4.424843,(1:1,(3:1,2:1):3.239517):1.500294):0.50556):0.468394,(8:1,9:1):4.322657):1.899726,(10:1,(11:1,12:1):0.082628):6.820052):6.441243):7,(((22:1,(23:1,(24:1,25:1):0.349929):0.969943):3.558,21:1):3.286661,20:1):6.194721):5.346349,(27:1,26:1):7):7):6.305921,31:1):7);
	TREE Imported_tree_469 = (32:1,((((29:1,30:1):4.163443,28:1):7,((((((11:1,12:1):0.067913,10:1):7,((4:1,(((7:1,6:1):1.905163,5:1):4.354659,(1:1,(2:1,3:1):3.245889):1.496987):0.518469):0.467611,(9:1,8:1):4.284565):1.890837):6.442269,(((14:1,13:1):4.432533,(16:1,15:1):1.287419):4.424483,(17:1,(19:1,18:1):1.42154):6.293162):5.987538):7,(20:1,((22:1,((25:1,24:1):0.365299,23:1):0.939751):3.432442,21:1):3.172411):6.070169):5.47267,(27:1,26:1):7):7):7,31:1):7);
	TREE Imported_tree_470 = ((31:1,(((26:1,27:1):7,(((21:1,((23:1,(24:1,25:1):0.370958):0.955643,22:1):3.547839):3.278537,20:1):6.175714,(((17:1,(18:1,19:1):1.419367):6.293412,((13:1,14:1):4.432488,(15:1,16:1):1.304061):4.423373):5.987458,(((9:1,8:1):4.249981,(4:1,(((2:1,3:1):3.163156,1:1):1.477071,(5:1,(7:1,6:1):1.871621):4.266669):0.492246):0.475498):1.893239,(10:1,(12:1,11:1):0.061432):6.809334):6.113463):6.940697):5.288374):7,((30:1,29:1):4.115389,28:1):7):7):7,32:1);
	TREE Imported_tree_471 = ((31:1,(((30:1,29:1):4.084517,28:1):7,((27:1,26:1):7,((((22:1,(23:1,(24:1,25:1):0.375168):0.969515):3.556263,21:1):3.293116,20:1):6.194724,(((10:1,(12:1,11:1):0.072489):7,(((((3:1,2:1):3.241751,1:1):1.48642,((7:1,6:1):1.852935,5:1):4.25425):0.475529,4:1):0.50277,(8:1,9:1):4.362884):1.905038):6.440352,(((13:1,14:1):4.454243,(16:1,15:1):1.295603):4.422626,(17:1,(19:1,18:1):1.418316):6.29268):6.096603):7):5.047711):7):7):7,32:1);
	TREE Imported_tree_472 = (32:1,(31:1,(((30:1,29:1):4.323189,28:1):7,(((20:1,(21:1,(((25:1,24:1):0.34988,23:1):0.950523,22:1):3.56268):3.293101):6.194726,((((9:1,8:1):4.267732,(4:1,(((3:1,2:1):3.232591,1:1):1.466216,(5:1,(6:1,7:1):1.907192):4.429137):0.483243):0.482958):1.917711,((11:1,12:1):0.075599,10:1):6.804219):6.440961,((17:1,(18:1,19:1):1.422428):6.293142,((16:1,15:1):1.287691,(13:1,14:1):4.411228):4.429111):5.991702):7):5.27338,(27:1,26:1):7):7):6.305824):7);
	TREE Imported_tree_473 = ((31:1,(((29:1,30:1):4.30409,28:1):7,(((((17:1,(18:1,19:1):1.413008):6.293331,((15:1,16:1):1.265456,(13:1,14:1):4.390352):4.424884):6.096714,(((8:1,9:1):4.281166,(4:1,(((3:1,2:1):3.17962,1:1):1.483543,(5:1,(7:1,6:1):1.919766):4.189294):0.54213):0.43623):1.867512,(10:1,(11:1,12:1):0.060148):6.416162):6.095042):6.921377,(((((25:1,24:1):0.368122,23:1):0.935649,22:1):3.275721,21:1):3.019078,20:1):5.899948):5.178002,(27:1,26:1):7):7):7):7,32:1);
	TREE Imported_tree_474 = (32:1,((((27:1,26:1):7,(((21:1,((23:1,(25:1,24:1):0.362167):0.955923,22:1):3.271032):3.018986,20:1):5.899778,((((14:1,13:1):4.400639,(16:1,15:1):1.300664):4.422626,(17:1,(18:1,19:1):1.418305):6.292773):6.096824,(((9:1,8:1):4.277696,(4:1,((1:1,(2:1,3:1):3.159476):1.491997,(5:1,(6:1,7:1):1.933356):4.373522):0.515382):0.463792):1.884396,(10:1,(12:1,11:1):0.091002):6.996736):6.100519):6.921349):5.303775):7,(28:1,(30:1,29:1):4.21391):7):6.642338,31:1):7);
	TREE Imported_tree_475 = (((((30:1,29:1):4.34255,28:1):7,(((20:1,(21:1,(22:1,((24:1,25:1):0.36714,23:1):0.95563):3.607968):3.360793):6.27823,((((11:1,12:1):0.064163,10:1):6.674422,((9:1,8:1):4.356033,(4:1,((1:1,(2:1,3:1):3.284602):1.501733,(5:1,(6:1,7:1):1.886695):4.171265):0.476211):0.488931):1.92126):6.438817,((17:1,(18:1,19:1):1.421462):6.291699,((13:1,14:1):4.443275,(15:1,16:1):1.27783):4.423096):6.219367):7):5.712562,(27:1,26:1):7):7):6.865506,31:1):7,32:1);
	TREE Imported_tree_476 = (32:1,((((26:1,27:1):7,(((21:1,(((24:1,25:1):0.359554,23:1):0.964106,22:1):3.754695):3.487174,20:1):6.411859,((((13:1,14:1):4.476427,(15:1,16:1):1.29744):4.421461,(17:1,(19:1,18:1):1.41831):6.291932):6.219428,((((((2:1,3:1):3.278089,1:1):1.49502,((7:1,6:1):1.938104,5:1):4.313247):0.524464,4:1):0.447746,(8:1,9:1):4.361071):1.886312,((12:1,11:1):0.075806,10:1):6.639924):6.450985):7):5.357784):7,((30:1,29:1):4.403207,28:1):7):6.865532,31:1):7);
	TREE Imported_tree_477 = ((31:1,((((((10:1,(12:1,11:1):0.076178):6.234375,((4:1,(((2:1,3:1):3.286559,1:1):1.49385,(5:1,(7:1,6:1):1.93672):4.308447):0.497119):0.479131,(8:1,9:1):4.333912):1.88926):6.435267,(((13:1,14:1):4.380111,(16:1,15:1):1.288315):4.423596,((19:1,18:1):1.420415,17:1):6.29253):6.096741):7,((21:1,(22:1,(23:1,(25:1,24:1):0.382505):0.95094):3.549803):3.293394,20:1):6.194545):5.43399,(26:1,27:1):7):7,(28:1,(30:1,29:1):4.267033):7):7):7,32:1);
	TREE Imported_tree_478 = (32:1,((((27:1,26:1):7,(((((23:1,(24:1,25:1):0.370586):0.971583,22:1):3.596943,21:1):3.360899,20:1):6.278357,(((17:1,(18:1,19:1):1.415081):6.293153,((13:1,14:1):4.370051,(16:1,15:1):1.31688):4.421544):6.09655,(((9:1,8:1):4.333145,(4:1,((5:1,(7:1,6:1):1.8916):4.44764,(1:1,(3:1,2:1):3.288964):1.466221):0.486882):0.474309):1.901423,(10:1,(12:1,11:1):0.080586):6.669117):6.455551):7):5.371871):7,((29:1,30:1):4.304035,28:1):7):6.642439,31:1):7);
	TREE Imported_tree_479 = (32:1,(31:1,(((26:1,27:1):7,(((((4:1,((5:1,(6:1,7:1):1.890877):4.305446,(1:1,(2:1,3:1):3.159045):1.500968):0.501318):0.474392,(9:1,8:1):4.258151):1.880116,((11:1,12:1):0.076812,10:1):6.51233):6.096642,((17:1,(18:1,19:1):1.422546):6.291638,((13:1,14:1):4.378003,(16:1,15:1):1.28177):4.549989):6.20254):7,((21:1,(22:1,(23:1,(24:1,25:1):0.361882):0.960544):3.508238):3.224997,20:1):6.111934):5.110822):7,((29:1,30:1):4.163458,28:1):7):6.054552):7);
	TREE Imported_tree_480 = ((31:1,((28:1,(29:1,30:1):4.323113):7,(((20:1,(21:1,(22:1,((25:1,24:1):0.358758,23:1):0.944958):3.766991):3.506302):6.427773,((((8:1,9:1):4.358834,(((1:1,(3:1,2:1):3.245361):1.483686,(5:1,(7:1,6:1):1.907718):4.234447):0.526458,4:1):0.463508):1.877641,(10:1,(11:1,12:1):0.060452):6.845583):6.354708,(((15:1,16:1):1.328805,(14:1,13:1):4.518667):4.607496,((19:1,18:1):1.422896,17:1):6.577923):6.405158):7):5.512861,(27:1,26:1):7):7):6.64236):7,32:1);
	TREE Imported_tree_481 = (32:1,(31:1,((28:1,(30:1,29:1):4.285386):7,((26:1,27:1):7,((((22:1,((24:1,25:1):0.376035,23:1):0.933697):3.768345,21:1):3.514026,20:1):6.435797,((((18:1,19:1):1.421492,17:1):6.292439,((14:1,13:1):4.400752,(16:1,15:1):1.293368):4.423166):6.096586,((((((2:1,3:1):3.202163,1:1):1.502728,((6:1,7:1):1.917476,5:1):4.297117):0.497665,4:1):0.459956,(8:1,9:1):4.333074):1.901426,((12:1,11:1):0.065319,10:1):6.689813):6.439458):7):5.624702):7):6.642341):7);
	TREE Imported_tree_482 = (32:1,((((27:1,26:1):7,((((10:1,(12:1,11:1):0.079707):6.537805,((9:1,8:1):4.368872,(((1:1,(3:1,2:1):3.22342):1.487678,((6:1,7:1):1.896078,5:1):4.228663):0.496335,4:1):0.486316):1.897972):6.458126,(((16:1,15:1):1.264663,(13:1,14:1):4.369978):4.42585,((19:1,18:1):1.420424,17:1):6.29323):5.987417):7,(20:1,((22:1,(23:1,(25:1,24:1):0.38607):0.952497):3.815535,21:1):3.581225):6.517769):6.241044):7,((30:1,29:1):4.490198,28:1):7):6.865526,31:1):7);
	TREE Imported_tree_483 = ((31:1,(((30:1,29:1):4.323174,28:1):7,((((21:1,(((25:1,24:1):0.366382,23:1):0.951012,22:1):3.280191):3.014006,20:1):5.900173,(((17:1,(19:1,18:1):1.418293):6.293546,((15:1,16:1):1.315767,(14:1,13:1):4.432514):4.422572):5.98742,((10:1,(12:1,11:1):0.086641):6.955444,((4:1,(((6:1,7:1):1.931306,5:1):4.254723,(1:1,(3:1,2:1):3.178525):1.483189):0.486409):0.476202,(8:1,9:1):4.272045):1.893381):6.101596):6.921937):5.003947,(27:1,26:1):7):7):6.459967):7,32:1);
	TREE Imported_tree_484 = (32:1,(31:1,(((29:1,30:1):4.342502,28:1):7,((((((4:1,((5:1,(7:1,6:1):1.904213):4.223526,(1:1,(3:1,2:1):3.202861):1.508391):0.520622):0.458636,(8:1,9:1):4.253632):1.874023,(10:1,(12:1,11:1):0.066071):7):6.109039,((17:1,(18:1,19:1):1.407694):6.293166,((13:1,14:1):4.421779,(16:1,15:1):1.265865):4.423571):6.219254):6.940197,(((22:1,(23:1,(25:1,24:1):0.378475):0.958743):3.546607,21:1):3.27855,20:1):6.175725):5.408694,(26:1,27:1):7):7):6.642344):7);
	TREE Imported_tree_485 = ((31:1,(((((((14:1,13:1):4.240234,(15:1,16:1):1.306101):4.351955,(17:1,(18:1,19:1):1.406101):5.889694):6.005467,(((12:1,11:1):0.097741,10:1):6.815425,((9:1,8:1):4.346694,((((7:1,6:1):1.891187,5:1):4.29601,(1:1,(3:1,2:1):3.225054):1.500354):0.49227,4:1):0.472695):1.902105):6.281274):7,(20:1,(21:1,(22:1,((25:1,24:1):0.374786,23:1):0.958072):3.559106):3.293091):6.194606):5.37844,(26:1,27:1):7):7,(28:1,(30:1,29:1):4.196887):7):7):7,32:1);
	TREE Imported_tree_486 = (32:1,(31:1,(((26:1,27:1):7,(((((14:1,13:1):4.398621,(16:1,15:1):1.287051):4.5541,(17:1,(19:1,18:1):1.421365):6.290949):6.346023,(((4:1,((1:1,(2:1,3:1):3.106162):1.508843,((7:1,6:1):1.903156,5:1):4.272973):0.486459):0.459417,(8:1,9:1):4.25636):1.905179,(10:1,(11:1,12:1):0.067973):7):6.088038):7,(((22:1,(23:1,(25:1,24:1):0.370011):0.940952):3.512721,21:1):3.225006,20:1):6.111674):5.52964):7,((30:1,29:1):3.884548,28:1):7):6.945781):7);
	TREE Imported_tree_487 = (32:1,(31:1,(((29:1,30:1):4.362353,28:1):7,((((((8:1,9:1):4.304118,(((5:1,(7:1,6:1):1.879562):4.277572,((3:1,2:1):3.23428,1:1):1.479587):0.472627,4:1):0.484307):1.907475,((11:1,12:1):0.070354,10:1):7):6.457602,(((18:1,19:1):1.422562,17:1):6.291536,((14:1,13:1):4.432545,(15:1,16:1):1.32212):4.420034):6.21915):7,(20:1,((22:1,((25:1,24:1):0.369207,23:1):0.948514):3.596899,21:1):3.345):6.257777):5.23828,(26:1,27:1):7):7):6.642361):7);
	TREE Imported_tree_488 = (32:1,((((((((11:1,12:1):0.080496,10:1):6.999361,((8:1,9:1):4.336892,(4:1,((1:1,(3:1,2:1):3.1607):1.501972,(5:1,(7:1,6:1):1.907022):4.251965):0.510708):0.459419):1.886348):6.458447,(((13:1,14:1):4.432499,(16:1,15:1):1.300814):4.422544,((18:1,19:1):1.420432,17:1):6.292594):6.096633):7,(20:1,(21:1,(22:1,((24:1,25:1):0.368578,23:1):0.95299):3.560829):3.293095):6.194627):5.274346,(27:1,26:1):7):7,(28:1,(29:1,30:1):4.196779):7):7,31:1):7);
	TREE Imported_tree_489 = (32:1,((((27:1,26:1):7,(((((11:1,12:1):0.075234,10:1):6.65579,((9:1,8:1):4.290684,((((6:1,7:1):1.918552,5:1):4.195566,((3:1,2:1):3.148574,1:1):1.488887):0.51777,4:1):0.45917):1.881607):6.1261,(((16:1,15:1):1.293846,(13:1,14:1):4.400775):4.423185,((18:1,19:1):1.424639,17:1):6.291949):6.096682):6.940427,((21:1,(22:1,(23:1,(24:1,25:1):0.362526):0.968991):3.534563):3.278729,20:1):6.175769):5.142055):7,((29:1,30:1):4.285391,28:1):7):7,31:1):7);
	TREE Imported_tree_490 = ((31:1,(((27:1,26:1):7,((20:1,(21:1,((23:1,(24:1,25:1):0.361867):0.954185,22:1):3.428953):3.172406):6.070266,((((9:1,8:1):4.301377,(((1:1,(3:1,2:1):3.182612):1.497895,(5:1,(6:1,7:1):1.915547):4.343517):0.516742,4:1):0.444306):1.868097,((11:1,12:1):0.064652,10:1):6.542685):6.454016,(((14:1,13:1):4.421649,(15:1,16:1):1.299438):4.431524,((19:1,18:1):1.416115,17:1):6.292117):6.23008):7):5.313842):7,(28:1,(30:1,29:1):4.214081):7):6.302288):7,32:1);
	TREE Imported_tree_491 = (32:1,((((30:1,29:1):4.267042,28:1):7,(((20:1,(((23:1,(25:1,24:1):0.358146):0.948171,22:1):3.697224,21:1):3.427155):6.330678,((((13:1,14:1):4.430472,(15:1,16:1):1.278081):4.544579,((19:1,18:1):1.417215,17:1):6.292248):6.197068,(((9:1,8:1):4.265988,((((7:1,6:1):1.878597,5:1):4.30807,(1:1,(3:1,2:1):3.251253):1.488021):0.493664,4:1):0.464087):1.906073,((11:1,12:1):0.07724,10:1):7):6.417212):7):5.150089,(27:1,26:1):7):7):7,31:1):7);
	TREE Imported_tree_492 = (32:1,((((29:1,30:1):4.163502,28:1):7,((27:1,26:1):7,(((((19:1,18:1):1.419297,17:1):6.291877,((13:1,14:1):4.411203,(15:1,16:1):1.297536):4.421439):6.219297,((((((7:1,6:1):1.880716,5:1):4.294897,(1:1,(2:1,3:1):3.213373):1.492119):0.504134,4:1):0.455326,(9:1,8:1):4.269478):1.896182,(10:1,(11:1,12:1):0.068552):6.658021):6.099776):6.921348,(((22:1,((25:1,24:1):0.378029,23:1):0.960817):3.387276,21:1):3.117882,20:1):6.002413):5.116699):7):6.459925,31:1):7);
	TREE Imported_tree_493 = (32:1,((((26:1,27:1):7,(((((23:1,(24:1,25:1):0.381766):0.981433,22:1):3.55286,21:1):3.293106,20:1):6.194516,((((9:1,8:1):4.331491,((((7:1,6:1):1.918072,5:1):4.194649,(1:1,(3:1,2:1):3.196365):1.500127):0.522524,4:1):0.461335):1.890848,(10:1,(12:1,11:1):0.065483):7):6.450652,((17:1,(18:1,19:1):1.423606):6.292144,((16:1,15:1):1.304395,(14:1,13:1):4.390298):4.427156):6.10158):7):5.435653):7,(28:1,(29:1,30:1):4.040214):7):6.460168,31:1):7);
	TREE Imported_tree_494 = ((31:1,(((29:1,30:1):4.304083,28:1):7,(((20:1,((22:1,(23:1,(25:1,24:1):0.373115):0.954029):3.707193,21:1):3.426843):6.330511,((((13:1,14:1):4.367953,(15:1,16:1):1.281793):4.543573,((19:1,18:1):1.423559,17:1):6.290783):6.333852,((10:1,(11:1,12:1):0.063978):6.826076,((8:1,9:1):4.277965,(4:1,((5:1,(6:1,7:1):1.886277):4.378856,((2:1,3:1):3.292213,1:1):1.485885):0.473277):0.497933):1.918005):6.422459):7):5.511206,(27:1,26:1):7):7):6.460024):7,32:1);
	TREE Imported_tree_495 = (32:1,(31:1,(((29:1,30:1):4.424337,28:1):7,((((((8:1,9:1):4.309542,(4:1,((5:1,(6:1,7:1):1.91444):4.181858,(1:1,(2:1,3:1):3.248809):1.493713):0.487446):0.468629):1.901364,(10:1,(12:1,11:1):0.076615):6.525255):6.433222,(((19:1,18:1):1.420417,17:1):6.29187,((14:1,13:1):4.419601,(16:1,15:1):1.286648):4.555473):6.207844):7,(20:1,(21:1,((23:1,(24:1,25:1):0.361297):0.962413,22:1):3.705994):3.426812):6.330626):5.240333,(27:1,26:1):7):7):6.85935):7);
	TREE Imported_tree_496 = (32:1,(((28:1,(30:1,29:1):4.304173):7,(((20:1,(21:1,(22:1,(23:1,(24:1,25:1):0.364889):0.956569):3.389026):3.117811):6.002481,((((19:1,18:1):1.422837,17:1):6.578516,((13:1,14:1):4.520634,(16:1,15:1):1.306087):4.480119):6.282473,(((8:1,9:1):4.27419,(((1:1,(3:1,2:1):3.093605):1.475302,(5:1,(7:1,6:1):1.894585):4.205786):0.506574,4:1):0.467047):1.902697,((12:1,11:1):0.072084,10:1):7):6.047706):6.921377):5.130134,(27:1,26:1):7):7):7,31:1):7);
	TREE Imported_tree_497 = (32:1,(31:1,((28:1,(30:1,29:1):4.342516):7,((27:1,26:1):7,((((10:1,(12:1,11:1):0.063062):6.543177,(((((6:1,7:1):1.921749,5:1):4.321249,((2:1,3:1):3.240889,1:1):1.459971):0.49272,4:1):0.487501,(9:1,8:1):4.355518):1.888931):6.442121,(((19:1,18:1):1.420365,17:1):6.292507,((16:1,15:1):1.293749,(13:1,14:1):4.400798):4.423079):6.096721):7,((21:1,(22:1,((25:1,24:1):0.369611,23:1):0.959592):3.606854):3.360783,20:1):6.278461):5.20551):7):6.642304):7);
	TREE Imported_tree_498 = (32:1,(((((((22:1,((24:1,25:1):0.366551,23:1):0.956254):3.560152,21:1):3.293149,20:1):6.194529,((((15:1,16:1):1.273604,(13:1,14:1):4.41132):4.424287,(17:1,(18:1,19:1):1.418311):6.292727):6.096683,(((11:1,12:1):0.067769,10:1):6.789089,((9:1,8:1):4.28459,(4:1,((1:1,(2:1,3:1):3.236297):1.478767,(5:1,(6:1,7:1):1.882725):4.309152):0.50066):0.459112):1.892184):6.442533):7):5.384497,(26:1,27:1):7):7,((30:1,29:1):4.267053,28:1):7):7,31:1):7);
	TREE Imported_tree_499 = (32:1,(((((20:1,((((24:1,25:1):0.38127,23:1):0.951504,22:1):3.278873,21:1):3.018753):5.900083,(((10:1,(11:1,12:1):0.076898):6.539349,((((1:1,(3:1,2:1):3.206976):1.466139,(5:1,(6:1,7:1):1.893554):4.223789):0.502818,4:1):0.468365,(8:1,9:1):4.313218):1.890274):6.049295,(((13:1,14:1):4.508987,(15:1,16:1):1.29022):4.482277,(17:1,(19:1,18:1):1.423923):6.579217):6.15226):6.921999):4.866888,(26:1,27:1):7):7,(28:1,(29:1,30:1):4.24902):7):6.865563,31:1):7);
	TREE Imported_tree_500 = (32:1,(((28:1,(29:1,30:1):4.180225):7,((((((13:1,14:1):4.443111,(15:1,16:1):1.276489):4.435101,((19:1,18:1):1.421482,17:1):6.293134):5.996108,((10:1,(12:1,11:1):0.077142):6.422975,((8:1,9:1):4.256767,(((1:1,(3:1,2:1):3.110953):1.485148,(5:1,(7:1,6:1):1.924117):4.23544):0.500432,4:1):0.47425):1.90251):6.106415):6.935943,(20:1,(21:1,((23:1,(25:1,24:1):0.383589):0.955003,22:1):3.388173):3.117838):6.002365):5.322482,(26:1,27:1):7):7):6.637387,31:1):7);

END;


BEGIN TREES;
	Title 'Set1_MPEST_bootstraps_RUN3';
	ID 017881cced4b12;
	LINK Taxa = Taxa_dataset1;
	TRANSLATE
[0] 		1 Eudyptes_sclateri,
[1] 		2 Eudyptes_pachyrhynchus,
[2] 		3 Eudyptes_robustus,
[3] 		4 Eudyptes_warhami,
[4] 		5 Eudyptes_moseleyi,
[5] 		6 Eudyptes_chrysocome,
[6] 		7 Eudyptes_filholi,
[7] 		8 Eudyptes_chrysolophus_schlegeli,
[8] 		9 Eudyptes_chrysolophus_chrysolophus,
[9] 		10 Megadyptes_antipodes_richdalei,
[10] 		11 Megadyptes_antipodes_antipodes,
[11] 		12 Megadyptes_antipodes_waitaha,
[12] 		13 Spheniscus_humboldti,
[13] 		14 Spheniscus_mendiculus,
[14] 		15 Spheniscus_demersus,
[15] 		16 Spheniscus_magellanicus,
[16] 		17 Eudyptula_novaehollandiae,
[17] 		18 Eudyptula_minor_Banks_Peninsula,
[18] 		19 Eudyptula_minor,
[19] 		20 Pygoscelis_adeliae,
[20] 		21 Pygoscelis_antarctica,
[21] 		22 Pygoscelis_papua_Kerguelen,
[22] 		23 Pygoscelis_papua_Falklands_Malvinas,
[23] 		24 Pygoscelis_papua_West_Antarctic_Peninsula,
[24] 		25 Pygoscelis_papua_South_Georgia,
[25] 		26 Aptenodytes_forsteri,
[26] 		27 Aptenodytes_patagonicus,
[27] 		28 Thalassarche_chlororhynchos,
[28] 		29 Hydrobates_tethys,
[29] 		30 Oceanites_oceanicus,
[30] 		31 Taeniopygia_guttata,
[31] 		32 Gallus_gallus;
	TREE Imported_tree_1 = (((((27:1,26:1):7,(((((9:1,8:1):4.288384,((((7:1,6:1):1.879554,5:1):4.390166,(1:1,(3:1,2:1):3.172137):1.486552):0.493839,4:1):0.475447):1.905046,((12:1,11:1):0.083735,10:1):7):6.475439,((17:1,(18:1,19:1):1.414028):6.293172,((15:1,16:1):1.289277,(13:1,14:1):4.432345):4.432978):6.106313):7,(20:1,(((23:1,(24:1,25:1):0.357315):0.952801,22:1):3.757682,21:1):3.487142):6.411692):5.845061):7,(28:1,(29:1,30:1):4.304302):7):6.637422,31:1):7,32:1);
	TREE Imported_tree_2 = ((((((((((25:1,24:1):0.368022,23:1):0.96687,22:1):3.557328,21:1):3.293122,20:1):6.194631,((((13:1,14:1):4.432535,(15:1,16:1):1.306416):4.4211,(17:1,(19:1,18:1):1.424784):6.291292):6.219359,((10:1,(11:1,12:1):0.069017):5.78842,((9:1,8:1):4.256588,(4:1,((5:1,(7:1,6:1):1.842562):4.111978,(1:1,(2:1,3:1):3.258275):1.498564):0.493294):0.473905):1.898365):6.4347):7):5.261326,(27:1,26:1):7):7,((30:1,29:1):4.342635,28:1):7):7,31:1):7,32:1);
	TREE Imported_tree_3 = (32:1,((((((((12:1,11:1):0.082703,10:1):6.977732,((8:1,9:1):4.319335,((((6:1,7:1):1.881387,5:1):4.414351,((3:1,2:1):3.133829,1:1):1.471152):0.506036,4:1):0.459235):1.875361):6.109769,(((13:1,14:1):4.421828,(15:1,16:1):1.305955):4.422339,((18:1,19:1):1.417197,17:1):6.292817):6.096672):6.92145,(20:1,((((24:1,25:1):0.377586,23:1):0.942799,22:1):3.38092,21:1):3.118179):6.002474):5.170213,(27:1,26:1):7):7,(28:1,(30:1,29:1):4.304088):7):6.865484,31:1):7);
	TREE Imported_tree_4 = ((31:1,(((30:1,29:1):4.285378,28:1):7,((27:1,26:1):7,((20:1,((22:1,(23:1,(25:1,24:1):0.370257):0.961417):3.547864,21:1):3.293371):6.194534,((((19:1,18:1):1.419289,17:1):6.293431,((13:1,14:1):4.421828,(16:1,15:1):1.295646):4.423943):5.987565,((10:1,(12:1,11:1):0.056774):6.828238,(((((7:1,6:1):1.888102,5:1):4.190546,(1:1,(3:1,2:1):3.253716):1.497102):0.514722,4:1):0.463471,(9:1,8:1):4.30509):1.889652):6.442251):7):5.329179):7):6.865402):7,32:1);
	TREE Imported_tree_5 = (32:1,(31:1,(((26:1,27:1):7,(((((11:1,12:1):0.070393,10:1):7,((9:1,8:1):4.252804,(4:1,((5:1,(6:1,7:1):1.900074):4.142926,((3:1,2:1):3.170287,1:1):1.496596):0.506815):0.460639):1.882403):6.441205,(((19:1,18:1):1.419333,17:1):6.291907,((16:1,15:1):1.295172,(13:1,14:1):4.421898):4.421764):6.219277):7,(((22:1,(23:1,(25:1,24:1):0.352178):0.956492):3.429068,21:1):3.172421,20:1):6.070335):5.07646):7,(28:1,(30:1,29:1):4.362353):7):6.460032):7);
	TREE Imported_tree_6 = (32:1,(31:1,(((26:1,27:1):7,((20:1,((22:1,(23:1,(24:1,25:1):0.376958):0.96019):3.552353,21:1):3.28722):6.188363,(((10:1,(11:1,12:1):0.060616):7,((((1:1,(2:1,3:1):3.271217):1.501758,(5:1,(6:1,7:1):1.917049):4.305664):0.48156,4:1):0.481566,(9:1,8:1):4.326896):1.918142):6.520985,((17:1,(19:1,18:1):1.426775):6.759267,((14:1,13:1):4.565911,(16:1,15:1):1.315428):4.648321):6.491175):7):5.292631):7,((30:1,29:1):4.513222,28:1):7):6.865473):7);
	TREE Imported_tree_7 = (32:1,(31:1,((28:1,(30:1,29:1):4.362416):7,(((20:1,((((24:1,25:1):0.361674,23:1):0.983972,22:1):3.553486,21:1):3.293149):6.194417,((((16:1,15:1):1.298939,(13:1,14:1):4.432536):4.421605,(17:1,(18:1,19:1):1.423613):6.291493):6.219289,((10:1,(11:1,12:1):0.077428):6.434613,(((((3:1,2:1):3.203165,1:1):1.491437,(5:1,(7:1,6:1):1.92181):4.38933):0.511658,4:1):0.450621,(9:1,8:1):4.284744):1.890159):6.426994):7):5.775084,(26:1,27:1):7):7):6.642331):7);
	TREE Imported_tree_8 = (32:1,(31:1,((28:1,(29:1,30:1):4.382553):7,((27:1,26:1):7,((20:1,(21:1,((23:1,(24:1,25:1):0.387596):0.967588,22:1):3.38504):3.112535):6.002663,(((17:1,(19:1,18:1):1.424664):6.291184,((16:1,15:1):1.298969,(13:1,14:1):4.421874):4.421833):6.219445,(((11:1,12:1):0.068412,10:1):6.982203,((4:1,(((7:1,6:1):1.875277,5:1):4.225425,((3:1,2:1):3.159405,1:1):1.515603):0.49685):0.465826,(8:1,9:1):4.267259):1.89497):6.101444):6.92161):5.072011):7):7):7);
	TREE Imported_tree_9 = ((31:1,((((((10:1,(11:1,12:1):0.092122):6.65078,((9:1,8:1):4.208188,(4:1,((1:1,(3:1,2:1):3.200847):1.463652,(5:1,(6:1,7:1):1.904709):4.148129):0.51915):0.450183):1.872199):5.9826,(((18:1,19:1):1.40402,17:1):5.887853,((14:1,13:1):4.253892,(15:1,16:1):1.314187):4.599393):6.345994):7,(20:1,((22:1,(23:1,(24:1,25:1):0.358398):0.947526):3.387005,21:1):3.107791):5.997359):5.350192,(27:1,26:1):7):7,(28:1,(30:1,29:1):4.28555):7):6.302368):7,32:1);
	TREE Imported_tree_10 = ((((28:1,(29:1,30:1):4.099939):7,((((21:1,(((24:1,25:1):0.363156,23:1):0.936147,22:1):3.433566):3.17241,20:1):6.070253,((((19:1,18:1):1.419265,17:1):6.292648,((16:1,15:1):1.307377,(13:1,14:1):4.400713):4.422263):6.096646,(((11:1,12:1):0.059857,10:1):7,((((5:1,(7:1,6:1):1.877614):4.252424,(1:1,(3:1,2:1):3.291459):1.502004):0.523053,4:1):0.444986,(8:1,9:1):4.320833):1.888177):6.443268):7):5.269784,(27:1,26:1):7):7):6.865474,31:1):7,32:1);
	TREE Imported_tree_11 = (((((((((15:1,16:1):1.302303,(14:1,13:1):4.369793):4.422652,((19:1,18:1):1.419401,17:1):6.292676):6.096611,(((12:1,11:1):0.077056,10:1):7,((((5:1,(7:1,6:1):1.859496):4.265064,(1:1,(3:1,2:1):3.168636):1.470011):0.522492,4:1):0.43764,(9:1,8:1):4.318256):1.890457):6.102511):6.921687,(((((24:1,25:1):0.377319,23:1):0.936741,22:1):3.282815,21:1):3.018615,20:1):5.899793):5.370794,(27:1,26:1):7):7,((30:1,29:1):4.213973,28:1):7):6.460036,31:1):7,32:1);
	TREE Imported_tree_12 = (32:1,(31:1,(((27:1,26:1):7,((20:1,(21:1,(22:1,(23:1,(24:1,25:1):0.371082):0.958275):3.747635):3.487653):6.403749,((((8:1,9:1):4.318309,((((7:1,6:1):1.903502,5:1):4.258586,(1:1,(3:1,2:1):3.191537):1.480651):0.491015,4:1):0.477627):1.891781,((11:1,12:1):0.063461,10:1):7):6.105611,(((18:1,19:1):1.417186,17:1):6.292242,((15:1,16:1):1.303009,(14:1,13:1):4.419733):4.548725):6.202334):7):5.347813):7,(28:1,(29:1,30:1):4.267064):7):6.642364):7);
	TREE Imported_tree_13 = (32:1,((((27:1,26:1):7,(((((23:1,(24:1,25:1):0.364235):0.967505,22:1):3.557439,21:1):3.293164,20:1):6.194622,(((17:1,(19:1,18:1):1.422544):6.292332,((16:1,15:1):1.28131,(14:1,13:1):4.432496):4.423701):6.096686,(((9:1,8:1):4.309716,((((3:1,2:1):3.203042,1:1):1.497415,((7:1,6:1):1.91108,5:1):4.245897):0.507225,4:1):0.462203):1.898086,((11:1,12:1):0.090388,10:1):7):6.441561):7):5.326346):7,(28:1,(29:1,30:1):4.084721):7):6.460029,31:1):7);
	TREE Imported_tree_14 = ((31:1,(((((((11:1,12:1):0.067524,10:1):6.806897,((8:1,9:1):4.300218,(((5:1,(6:1,7:1):1.935794):4.266604,(1:1,(2:1,3:1):3.244869):1.496562):0.514499,4:1):0.456273):1.881145):6.426673,(((16:1,15:1):1.300933,(13:1,14:1):4.409249):4.54217,(17:1,(19:1,18:1):1.423493):6.29081):6.333751):7,((21:1,((23:1,(25:1,24:1):0.367729):0.962947,22:1):3.552216):3.28721,20:1):6.188331):5.234015,(26:1,27:1):7):7,(28:1,(29:1,30:1):4.403183):7):6.642345):7,32:1);
	TREE Imported_tree_15 = (32:1,((((26:1,27:1):7,((20:1,((22:1,(23:1,(25:1,24:1):0.362867):0.950234):3.708833,21:1):3.426849):6.330527,((((9:1,8:1):4.307837,(4:1,((1:1,(2:1,3:1):3.185607):1.486199,((7:1,6:1):1.901219,5:1):4.295238):0.505581):0.454125):1.887425,((11:1,12:1):0.071175,10:1):6.959994):6.354129,(((19:1,18:1):1.432545,17:1):6.576905,((13:1,14:1):4.483897,(16:1,15:1):1.284765):4.610149):6.404974):7):5.244301):7,((30:1,29:1):4.323106,28:1):7):6.642322,31:1):7);
	TREE Imported_tree_16 = (32:1,((((27:1,26:1):7,(((((11:1,12:1):0.085929,10:1):6.783539,((8:1,9:1):4.286971,(4:1,((1:1,(2:1,3:1):3.272377):1.464433,(5:1,(6:1,7:1):1.887542):4.236904):0.49965):0.464838):1.893408):6.353446,(((18:1,19:1):1.424977,17:1):6.578421,((14:1,13:1):4.483899,(16:1,15:1):1.309514):4.609556):6.258884):7,(((22:1,((24:1,25:1):0.361343,23:1):0.951512):3.555553,21:1):3.287249,20:1):6.188408):5.093395):7,(28:1,(30:1,29:1):4.099985):7):6.642297,31:1):7);
	TREE Imported_tree_17 = (32:1,((((27:1,26:1):7,((20:1,(((23:1,(24:1,25:1):0.364534):0.958446,22:1):3.559758,21:1):3.293215):6.194646,(((17:1,(18:1,19:1):1.418263):6.292779,((14:1,13:1):4.380169,(15:1,16:1):1.286449):4.423615):6.096778,((10:1,(12:1,11:1):0.07856):7,((8:1,9:1):4.322245,(4:1,((1:1,(2:1,3:1):3.32):1.488184,(5:1,(7:1,6:1):1.923525):4.246603):0.50362):0.467886):1.908244):6.433399):7):5.312909):7,((29:1,30:1):4.196815,28:1):7):6.642213,31:1):7);
	TREE Imported_tree_18 = (32:1,(((28:1,(29:1,30:1):4.099974):7,((27:1,26:1):7,(((21:1,((23:1,(25:1,24:1):0.362592):0.951274,22:1):3.429728):3.172369,20:1):6.070134,(((17:1,(18:1,19:1):1.418217):6.292734,((16:1,15:1):1.282559,(13:1,14:1):4.411209):4.423754):6.09664,(((12:1,11:1):0.090067,10:1):6.953878,((4:1,((5:1,(6:1,7:1):1.907606):4.275849,(1:1,(2:1,3:1):3.18226):1.486498):0.525811):0.445314,(9:1,8:1):4.274261):1.892669):6.44257):7):5.375924):7):6.865493,31:1):7);
	TREE Imported_tree_19 = (32:1,(31:1,((28:1,(29:1,30:1):4.304089):7,((((((13:1,14:1):4.497754,(16:1,15:1):1.287343):4.465045,((19:1,18:1):1.421466,17:1):6.499698):6.120723,(((11:1,12:1):0.076358,10:1):6.539118,((9:1,8:1):4.264744,(4:1,(((3:1,2:1):3.275117,1:1):1.503242,(5:1,(7:1,6:1):1.883266):4.237336):0.538878):0.444183):1.891566):6.34949):7,(((((24:1,25:1):0.379024,23:1):0.972584,22:1):3.413969,21:1):3.172716,20:1):6.070256):5.259158,(27:1,26:1):7):7):7):7);
	TREE Imported_tree_20 = (32:1,(31:1,(((((((((5:1,(7:1,6:1):1.894553):4.223542,(1:1,(3:1,2:1):3.240644):1.536377):0.525396,4:1):0.451002,(9:1,8:1):4.364047):1.88693,(10:1,(11:1,12:1):0.071485):6.320047):6.469052,(((19:1,18:1):1.418176,17:1):6.292712,((15:1,16:1):1.274645,(13:1,14:1):4.421496):4.434057):6.106105):7,(20:1,((22:1,(23:1,(25:1,24:1):0.373699):0.967983):3.744705,21:1):3.495308):6.411785):5.203087,(27:1,26:1):7):7,((29:1,30:1):4.196979,28:1):7):7):7);
	TREE Imported_tree_21 = (32:1,(31:1,((28:1,(30:1,29:1):4.362356):7,((26:1,27:1):7,(((21:1,(22:1,(23:1,(24:1,25:1):0.367232):0.956538):3.747988):3.495282,20:1):6.411678,((((19:1,18:1):1.40974,17:1):6.29369,((16:1,15:1):1.286905,(14:1,13:1):4.38013):4.42341):6.09648,((10:1,(12:1,11:1):0.076458):6.552687,((8:1,9:1):4.333399,(4:1,((5:1,(7:1,6:1):1.922867):4.203671,((2:1,3:1):3.228628,1:1):1.502777):0.513329):0.456691):1.897777):6.456602):7):5.414925):7):7):7);
	TREE Imported_tree_22 = (32:1,(31:1,(((((((16:1,15:1):1.300266,(13:1,14:1):4.389597):4.468016,((19:1,18:1):1.423573,17:1):6.29189):6.140672,(((8:1,9:1):4.298003,(((5:1,(6:1,7:1):1.877243):4.393595,(1:1,(3:1,2:1):3.230852):1.479702):0.509837,4:1):0.460274):1.879105,((11:1,12:1):0.071456,10:1):6.959774):6.523468):7,(20:1,((22:1,((25:1,24:1):0.381501,23:1):0.948166):3.429278,21:1):3.172427):6.07028):5.238787,(27:1,26:1):7):7,(28:1,(29:1,30:1):4.267025):7):6.64237):7);
	TREE Imported_tree_23 = (32:1,(((((((17:1,(19:1,18:1):1.418353):6.292746,((14:1,13:1):4.443363,(15:1,16:1):1.272621):4.424182):6.096633,(((8:1,9:1):4.254857,(4:1,(((6:1,7:1):1.956669,5:1):4.185417,((3:1,2:1):3.21639,1:1):1.48421):0.496657):0.478155):1.884145,(10:1,(12:1,11:1):0.080801):6.999389):6.442786):7,((21:1,((23:1,(25:1,24:1):0.347099):0.965893,22:1):3.427085):3.172385,20:1):6.070178):5.472413,(26:1,27:1):7):7,((30:1,29:1):4.424248,28:1):7):6.172213,31:1):7);
	TREE Imported_tree_24 = (32:1,(31:1,(((30:1,29:1):4.362405,28:1):7,((26:1,27:1):7,((((17:1,(19:1,18:1):1.421464):6.291839,((13:1,14:1):4.41969,(16:1,15:1):1.302622):4.548494):6.20256,(((11:1,12:1):0.061367,10:1):6.675237,((9:1,8:1):4.373289,((((2:1,3:1):3.197662,1:1):1.507248,((6:1,7:1):1.887259,5:1):4.316178):0.489045,4:1):0.465718):1.909531):6.446112):7,(((((25:1,24:1):0.374164,23:1):0.967762,22:1):3.419569,21:1):3.16727,20:1):6.064854):5.013068):7):7):7);
	TREE Imported_tree_25 = (((((30:1,29:1):4.180171,28:1):7,(((((22:1,(23:1,(25:1,24:1):0.370752):0.946128):3.430449,21:1):3.172438,20:1):6.070139,((((16:1,15:1):1.297426,(14:1,13:1):4.421745):4.426703,(17:1,(18:1,19:1):1.422533):6.29149):6.224717,((10:1,(12:1,11:1):0.073888):7,((4:1,((1:1,(3:1,2:1):3.18547):1.510832,(5:1,(7:1,6:1):1.887487):4.155664):0.493691):0.462081,(8:1,9:1):4.314599):1.903589):6.447518):7):5.378187,(26:1,27:1):7):7):6.859308,31:1):7,32:1);
	TREE Imported_tree_26 = ((((((20:1,(21:1,(22:1,(23:1,(25:1,24:1):0.373269):0.957458):3.559456):3.292857):6.194541,((((8:1,9:1):4.320298,(4:1,((5:1,(7:1,6:1):1.900313):4.348389,((2:1,3:1):3.195524,1:1):1.487648):0.51419):0.454854):1.898203,(10:1,(12:1,11:1):0.070981):6.412203):6.441677,(((18:1,19:1):1.420475,17:1):6.292575,((14:1,13:1):4.411163,(15:1,16:1):1.27725):4.424145):6.096674):7):5.439885,(26:1,27:1):7):7,(28:1,(29:1,30:1):4.163503):7):6.642318,31:1):7,32:1);
	TREE Imported_tree_27 = ((31:1,((28:1,(29:1,30:1):4.323154):7,((((((23:1,(24:1,25:1):0.377045):0.950208,22:1):3.419735,21:1):3.172709,20:1):6.070013,((((15:1,16:1):1.293799,(13:1,14:1):4.400766):4.42411,((19:1,18:1):1.415056,17:1):6.293914):5.98753,((10:1,(12:1,11:1):0.065726):6.528707,((8:1,9:1):4.318003,((((7:1,6:1):1.877366,5:1):4.307199,((3:1,2:1):3.220133,1:1):1.479207):0.515844,4:1):0.464344):1.891207):6.442465):7):5.561147,(26:1,27:1):7):7):6.642326):7,32:1);
	TREE Imported_tree_28 = (32:1,(((((20:1,(21:1,((23:1,(25:1,24:1):0.360969):0.945235,22:1):3.153877):2.889559):5.755629,((((15:1,16:1):1.291033,(14:1,13:1):4.465292):4.421842,((19:1,18:1):1.418271,17:1):6.292112):6.219305,(((12:1,11:1):0.094166,10:1):6.291727,((4:1,(((7:1,6:1):1.897383,5:1):4.246754,(1:1,(2:1,3:1):3.188112):1.492601):0.501717):0.464067,(9:1,8:1):4.289669):1.898734):6.101264):6.921015):5.52021,(26:1,27:1):7):7,((30:1,29:1):4.180072,28:1):7):6.865451,31:1):7);
	TREE Imported_tree_29 = (32:1,((((((((9:1,8:1):4.341156,(((1:1,(2:1,3:1):3.228675):1.494596,(5:1,(7:1,6:1):1.869576):4.261194):0.499699,4:1):0.479057):1.90206,((11:1,12:1):0.063915,10:1):6.808155):6.440655,((17:1,(18:1,19:1):1.420377):6.291703,((16:1,15:1):1.289695,(13:1,14:1):4.411232):4.42217):6.219126):7,((((23:1,(25:1,24:1):0.366287):0.965713,22:1):3.594228,21:1):3.361071,20:1):6.278337):5.440867,(26:1,27:1):7):7,((30:1,29:1):4.5609,28:1):7):6.054618,31:1):7);
	TREE Imported_tree_30 = (32:1,(31:1,(((((((12:1,11:1):0.066464,10:1):6.401788,((9:1,8:1):4.286612,(4:1,(((7:1,6:1):1.908918,5:1):4.199609,((2:1,3:1):3.238837,1:1):1.510234):0.49892):0.469836):1.901726):6.439016,(((19:1,18:1):1.41933,17:1):6.292656,((13:1,14:1):4.411199,(15:1,16:1):1.324867):4.421183):6.096623):7,((21:1,(22:1,(23:1,(25:1,24:1):0.374723):0.920869):3.436613):3.172466,20:1):6.07026):5.232716,(27:1,26:1):7):7,((29:1,30:1):4.382547,28:1):7):6.459996):7);
	TREE Imported_tree_31 = ((31:1,(((((21:1,((23:1,(25:1,24:1):0.37448):0.967662,22:1):3.556739):3.293214,20:1):6.194692,((((9:1,8:1):4.250631,(((5:1,(6:1,7:1):1.876373):4.300582,((2:1,3:1):3.171353,1:1):1.494626):0.508817,4:1):0.461615):1.881959,((11:1,12:1):0.086001,10:1):6.667996):6.101048,(((18:1,19:1):1.418262,17:1):6.293569,((16:1,15:1):1.284052,(13:1,14:1):4.454165):4.424615):5.987558):6.921929):5.208454,(27:1,26:1):7):7,((30:1,29:1):4.362294,28:1):7):7):7,32:1);
	TREE Imported_tree_32 = ((31:1,(((29:1,30:1):4.266921,28:1):7,((((((18:1,19:1):1.419339,17:1):6.291249,((15:1,16:1):1.324187,(14:1,13:1):4.409316):4.54067):6.333764,(((4:1,(((3:1,2:1):3.253096,1:1):1.505037,((6:1,7:1):1.949283,5:1):4.10158):0.523295):0.448542,(8:1,9:1):4.340128):1.877715,((11:1,12:1):0.0897,10:1):6.682053):6.437304):7,(20:1,(21:1,(((24:1,25:1):0.381961,23:1):0.943507,22:1):3.56231):3.293241):6.194529):5.429293,(27:1,26:1):7):7):7):7,32:1);
	TREE Imported_tree_33 = (32:1,(31:1,((28:1,(30:1,29:1):4.214043):7,((26:1,27:1):7,((20:1,((22:1,(23:1,(24:1,25:1):0.37219):0.959486):3.593944,21:1):3.344976):6.257837,(((10:1,(11:1,12:1):0.069275):6.842573,((8:1,9:1):4.296243,((((3:1,2:1):3.233405,1:1):1.482725,((7:1,6:1):1.896495,5:1):4.2328):0.491634,4:1):0.475318):1.905789):6.512131,(((15:1,16:1):1.309581,(14:1,13:1):4.411191):4.427072,((18:1,19:1):1.420357,17:1):6.292516):6.101544):7):5.193605):7):6.302375):7);
	TREE Imported_tree_34 = (((((((((19:1,18:1):1.421545,17:1):6.291703,((16:1,15:1):1.288711,(14:1,13:1):4.443261):4.422374):6.219311,((10:1,(12:1,11:1):0.085409):6.5504,((8:1,9:1):4.25781,(((5:1,(6:1,7:1):1.882999):4.299267,((2:1,3:1):3.170502,1:1):1.47841):0.50215,4:1):0.467921):1.883088):6.114514):6.939929,(((((24:1,25:1):0.381356,23:1):0.940167,22:1):3.420884,21:1):3.159814,20:1):6.053453):5.442427,(27:1,26:1):7):7,(28:1,(30:1,29:1):4.323069):7):6.865508,31:1):7,32:1);
	TREE Imported_tree_35 = (((((((((12:1,11:1):0.080172,10:1):7,((((1:1,(3:1,2:1):3.168878):1.50237,(5:1,(7:1,6:1):1.893476):4.388179):0.503807,4:1):0.457004,(9:1,8:1):4.279857):1.887735):6.102601,(((16:1,15:1):1.284501,(14:1,13:1):4.421794):4.423478,(17:1,(18:1,19:1):1.423636):6.292263):6.096673):6.921296,((21:1,(((24:1,25:1):0.370056,23:1):0.960825,22:1):3.277253):3.018779,20:1):5.899856):5.209568,(27:1,26:1):7):7,(28:1,(30:1,29:1):4.179947):7):6.642313,31:1):7,32:1);
	TREE Imported_tree_36 = (32:1,(31:1,(((((((9:1,8:1):4.299503,((((7:1,6:1):1.899066,5:1):4.284082,(1:1,(3:1,2:1):3.151366):1.483495):0.488656,4:1):0.476574):1.904231,(10:1,(12:1,11:1):0.087082):6.667649):6.09537,(((15:1,16:1):1.29526,(13:1,14:1):4.400756):4.42222,((19:1,18:1):1.415071,17:1):6.292349):6.219238):6.920997,(((22:1,((24:1,25:1):0.374329,23:1):0.956412):3.559827,21:1):3.286641,20:1):6.194827):5.298818,(26:1,27:1):7):7,((30:1,29:1):4.213887,28:1):7):6.86546):7);
	TREE Imported_tree_37 = (32:1,(31:1,(((((((23:1,(24:1,25:1):0.37457):0.979297,22:1):3.553811,21:1):3.293053,20:1):6.194663,((((18:1,19:1):1.419361,17:1):6.291862,((16:1,15:1):1.31499,(14:1,13:1):4.400813):4.420739):6.219204,(((4:1,((5:1,(6:1,7:1):1.925117):4.309742,((3:1,2:1):3.213647,1:1):1.504848):0.490603):0.472469,(9:1,8:1):4.421583):1.912417,((12:1,11:1):0.073311,10:1):7):6.440319):7):5.232681,(26:1,27:1):7):7,(28:1,(29:1,30:1):4.180026):7):7):7);
	TREE Imported_tree_38 = (32:1,(31:1,((28:1,(29:1,30:1):4.267085):7,((((((13:1,14:1):4.443352,(15:1,16:1):1.292906):4.423791,((18:1,19:1):1.419303,17:1):6.293441):5.987405,((((((3:1,2:1):3.241343,1:1):1.480347,(5:1,(7:1,6:1):1.913916):4.295574):0.511709,4:1):0.448516,(8:1,9:1):4.371918):1.891695,((11:1,12:1):0.067791,10:1):7):6.435807):7,((((23:1,(24:1,25:1):0.38318):0.969089,22:1):3.592279,21:1):3.361036,20:1):6.278439):5.254332,(27:1,26:1):7):7):7):7);
	TREE Imported_tree_39 = (32:1,(31:1,((28:1,(29:1,30:1):4.231474):7,(((20:1,((22:1,((24:1,25:1):0.379781,23:1):0.985665):3.552017,21:1):3.293081):6.194452,((((15:1,16:1):1.322391,(13:1,14:1):4.400709):4.427034,((18:1,19:1):1.422549,17:1):6.293003):5.991846,(((9:1,8:1):4.333412,(((5:1,(6:1,7:1):1.866607):4.120908,(1:1,(2:1,3:1):3.196363):1.490165):0.534623,4:1):0.435319):1.854206,(10:1,(12:1,11:1):0.075838):7):6.448371):7):5.637011,(26:1,27:1):7):7):6.169221):7);
	TREE Imported_tree_40 = (32:1,(31:1,((((20:1,((22:1,((25:1,24:1):0.377351,23:1):0.951799):3.560617,21:1):3.293143):6.194612,((((16:1,15:1):1.287804,(14:1,13:1):4.421776):4.422284,(17:1,(19:1,18:1):1.422413):6.291445):6.219258,(((((1:1,(3:1,2:1):3.202526):1.498872,(5:1,(6:1,7:1):1.974012):4.36238):0.510649,4:1):0.460089,(9:1,8:1):4.368716):1.893784,(10:1,(11:1,12:1):0.06914):6.554893):6.457903):7):5.485638,(27:1,26:1):7):7,((29:1,30:1):4.323064,28:1):7):7):7);
	TREE Imported_tree_41 = (32:1,(31:1,((28:1,(30:1,29:1):4.323114):7,(((20:1,((22:1,((25:1,24:1):0.380019,23:1):0.960827):3.769194,21:1):3.513926):6.436124,((((12:1,11:1):0.071045,10:1):6.527065,((4:1,(((6:1,7:1):1.911032,5:1):4.194035,(1:1,(3:1,2:1):3.225776):1.512713):0.452683):0.499285,(9:1,8:1):4.259825):1.927738):6.446755,(((19:1,18:1):1.418258,17:1):6.292717,((16:1,15:1):1.293183,(14:1,13:1):4.400665):4.427925):6.10156):7):5.143856,(27:1,26:1):7):7):6.460011):7);
	TREE Imported_tree_42 = (32:1,(31:1,(((29:1,30:1):4.285362,28:1):7,((26:1,27:1):7,(((((23:1,(25:1,24:1):0.358985):0.955794,22:1):3.429023,21:1):3.166826,20:1):6.070386,((((14:1,13:1):4.400704,(15:1,16:1):1.269887):4.423641,((19:1,18:1):1.422524,17:1):6.291604):6.219215,((10:1,(12:1,11:1):0.074096):7,((((1:1,(2:1,3:1):3.200218):1.498476,((7:1,6:1):1.850364,5:1):4.307594):0.48567,4:1):0.488348,(8:1,9:1):4.29828):1.913855):6.439665):7):5.361887):7):7):7);
	TREE Imported_tree_43 = (32:1,(31:1,(((((21:1,((23:1,(24:1,25:1):0.375833):0.957327,22:1):3.762754):3.506335,20:1):6.427843,((((11:1,12:1):0.059099,10:1):6.428167,((8:1,9:1):4.305179,(4:1,(((7:1,6:1):1.858607,5:1):4.289829,((3:1,2:1):3.239703,1:1):1.485821):0.521518):0.45118):1.889857):6.434617,(((15:1,16:1):1.274836,(14:1,13:1):4.398647):4.551445,((18:1,19:1):1.419365,17:1):6.292753):6.081787):7):5.295289,(26:1,27:1):7):7,(28:1,(29:1,30:1):4.304331):7):7):7);
	TREE Imported_tree_44 = (32:1,((((27:1,26:1):7,(((((11:1,12:1):0.063632,10:1):7,((8:1,9:1):4.360557,(4:1,((1:1,(2:1,3:1):3.189236):1.48479,((7:1,6:1):1.880065,5:1):4.443694):0.508372):0.473786):1.89776):6.384165,(((13:1,14:1):4.508905,(15:1,16:1):1.301942):4.48057,(17:1,(18:1,19:1):1.418537):6.579012):6.282433):7,(20:1,(21:1,((23:1,(24:1,25:1):0.356155):0.967381,22:1):3.593226):3.338182):6.257933):5.299547):7,((29:1,30:1):4.467792,28:1):7):7,31:1):7);
	TREE Imported_tree_45 = (32:1,(31:1,((28:1,(29:1,30:1):4.304052):7,((27:1,26:1):7,(((((11:1,12:1):0.060476,10:1):6.557958,((8:1,9:1):4.337866,(((5:1,(6:1,7:1):1.90803):4.295068,((2:1,3:1):3.246966,1:1):1.484162):0.481664,4:1):0.478272):1.916749):6.305263,(((18:1,19:1):1.426078,17:1):6.578486,((16:1,15:1):1.255492,(13:1,14:1):4.545036):4.442298):6.237319):7,(20:1,((22:1,(23:1,(25:1,24:1):0.397953):0.960377):3.768277,21:1):3.513848):6.436126):5.124503):7):6.642344):7);
	TREE Imported_tree_46 = (32:1,(((28:1,(30:1,29:1):4.342693):7,((26:1,27:1):7,(((21:1,(22:1,(23:1,(24:1,25:1):0.371804):0.94949):3.749906):3.487734,20:1):6.403651,((((4:1,((5:1,(6:1,7:1):1.889452):4.422339,(1:1,(3:1,2:1):3.211034):1.482999):0.507693):0.453976,(8:1,9:1):4.374363):1.898567,(10:1,(11:1,12:1):0.073968):6.958856):6.450592,((17:1,(19:1,18:1):1.418279):6.291262,((13:1,14:1):4.409167,(16:1,15:1):1.276637):4.54916):6.340007):7):5.415238):7):7,31:1):7);
	TREE Imported_tree_47 = (32:1,(31:1,(((((21:1,(((25:1,24:1):0.376747,23:1):0.945883,22:1):3.56206):3.293143,20:1):6.19466,(((10:1,(12:1,11:1):0.084459):6.998165,((9:1,8:1):4.292096,(4:1,((5:1,(6:1,7:1):1.887087):4.308506,((2:1,3:1):3.250725,1:1):1.484453):0.52191):0.443322):1.889274):6.436431,(((14:1,13:1):4.400785,(16:1,15:1):1.279027):4.42394,(17:1,(19:1,18:1):1.422506):6.292286):6.096661):7):5.295408,(26:1,27:1):7):7,((30:1,29:1):4.424251,28:1):7):6.642333):7);
	TREE Imported_tree_48 = (32:1,((((((((9:1,8:1):4.239584,(4:1,((1:1,(2:1,3:1):3.189645):1.49574,((7:1,6:1):1.956079,5:1):4.370693):0.496952):0.467435):1.905599,((12:1,11:1):0.075111,10:1):6.980113):6.095325,(((18:1,19:1):1.420426,17:1):6.292671,((14:1,13:1):4.380109,(15:1,16:1):1.279058):4.423971):6.096868):6.92121,(((22:1,(23:1,(25:1,24:1):0.375848):0.942852):3.28143,21:1):3.018801,20:1):5.899863):5.196386,(26:1,27:1):7):7,((30:1,29:1):4.285417,28:1):7):6.865414,31:1):7);
	TREE Imported_tree_49 = (32:1,((((((((15:1,16:1):1.312595,(14:1,13:1):4.398694):4.549125,(17:1,(19:1,18:1):1.425784):6.292015):6.081697,(((12:1,11:1):0.080347,10:1):6.409839,((8:1,9:1):4.259188,((((2:1,3:1):3.157843,1:1):1.484469,((6:1,7:1):1.900467,5:1):4.134439):0.524425,4:1):0.443426):1.863386):6.086048):6.970678,(20:1,((22:1,(23:1,(25:1,24:1):0.363175):0.942544):3.387665,21:1):3.113115):5.997244):5.176723,(27:1,26:1):7):7,(28:1,(29:1,30:1):4.285382):7):6.305889,31:1):7);
	TREE Imported_tree_50 = (32:1,(31:1,((((((17:1,(19:1,18:1):1.417206):6.292031,((16:1,15:1):1.283267,(13:1,14:1):4.411051):4.432316):6.23026,((10:1,(11:1,12:1):0.064233):6.690603,((8:1,9:1):4.207216,(4:1,(((6:1,7:1):1.912166,5:1):4.273069,((2:1,3:1):3.170012,1:1):1.499183):0.52502):0.451771):1.8832):6.108848):6.936339,(((22:1,(23:1,(25:1,24:1):0.371569):0.937194):3.283107,21:1):3.0188,20:1):5.899876):5.15237,(26:1,27:1):7):7,(28:1,(29:1,30:1):4.468034):7):6.637414):7);
	TREE Imported_tree_51 = (32:1,(31:1,(((((((11:1,12:1):0.068185,10:1):7,((8:1,9:1):4.299935,((((7:1,6:1):1.90333,5:1):4.291435,((3:1,2:1):3.216641,1:1):1.483689):0.502393,4:1):0.466884):1.89212):6.340672,(((16:1,15:1):1.25988,(14:1,13:1):4.422935):4.357261,(17:1,(19:1,18:1):1.420474):6.292141):6.161354):7,(((22:1,(23:1,(24:1,25:1):0.380649):0.95171):3.428364,21:1):3.172502,20:1):6.070126):5.311364,(26:1,27:1):7):7,((29:1,30:1):4.214015,28:1):7):6.305863):7);
	TREE Imported_tree_52 = (32:1,(31:1,((28:1,(30:1,29:1):4.231276):7,(((20:1,(21:1,(22:1,(23:1,(25:1,24:1):0.377494):0.929185):3.566288):3.293068):6.194581,(((10:1,(11:1,12:1):0.077415):6.639932,(((((2:1,3:1):3.238059,1:1):1.503026,((6:1,7:1):1.878425,5:1):4.387518):0.515216,4:1):0.45798,(9:1,8:1):4.290331):1.886001):6.102523,(((16:1,15:1):1.302129,(14:1,13:1):4.432482):4.422367,((19:1,18:1):1.42362,17:1):6.292226):6.096643):6.921031):5.37951,(26:1,27:1):7):7):6.305882):7);
	TREE Imported_tree_53 = (32:1,((((30:1,29:1):4.323138,28:1):7,((26:1,27:1):7,((20:1,((22:1,((25:1,24:1):0.378917,23:1):0.973261):3.503981,21:1):3.224931):6.11174,((((19:1,18:1):1.419335,17:1):6.292023,((13:1,14:1):4.388409,(15:1,16:1):1.308933):4.542577):6.197234,(((((1:1,(3:1,2:1):3.140618):1.506045,((6:1,7:1):1.932377,5:1):4.28047):0.553595,4:1):0.431791,(9:1,8:1):4.276503):1.861707,((11:1,12:1):0.068196,10:1):6.754953):6.093223):6.98643):5.458095):7):7,31:1):7);
	TREE Imported_tree_54 = (32:1,(31:1,(((30:1,29:1):4.196828,28:1):7,((27:1,26:1):7,((((17:1,(19:1,18:1):1.421486):6.292413,((16:1,15:1):1.323454,(14:1,13:1):4.411221):4.421253):6.096674,((10:1,(12:1,11:1):0.08902):7,((4:1,(((3:1,2:1):3.144295,1:1):1.46851,((7:1,6:1):1.925816,5:1):4.267122):0.518843):0.461044,(9:1,8:1):4.309134):1.872186):6.115666):6.940707,(20:1,(21:1,(22:1,(23:1,(24:1,25:1):0.364269):0.958903):3.41722):3.159786):6.053619):5.294292):7):7):7);
	TREE Imported_tree_55 = (32:1,((((30:1,29:1):4.131254,28:1):7,((27:1,26:1):7,(((((4:1,((5:1,(7:1,6:1):1.913765):4.354383,((3:1,2:1):3.202525,1:1):1.481087):0.510179):0.449708,(8:1,9:1):4.347217):1.889573,((10:1,11:1):0.069685,12:1):6.513971):6.450847,(((16:1,15:1):1.309691,(14:1,13:1):4.443336):4.421954,(17:1,(19:1,18:1):1.416124):6.292983):6.096595):7,(20:1,(21:1,((23:1,(24:1,25:1):0.375304):0.954148,22:1):3.595068):3.344974):6.25792):5.114102):7):6.460068,31:1):7);
	TREE Imported_tree_56 = (32:1,(((((((10:1,(11:1,12:1):0.072817):7,((4:1,(((6:1,7:1):1.85239,5:1):4.213592,((2:1,3:1):3.184771,1:1):1.497276):0.514831):0.449278,(9:1,8:1):4.271823):1.892373):6.435618,((17:1,(18:1,19:1):1.417145):6.29207,((14:1,13:1):4.432439,(15:1,16:1):1.277644):4.422905):6.21909):7,(20:1,(21:1,(22:1,(23:1,(25:1,24:1):0.374065):0.959547):3.417549):3.17268):6.070421):4.96796,(26:1,27:1):7):7,(28:1,(29:1,30:1):4.163513):7):6.172322,31:1):7);
	TREE Imported_tree_57 = (((((26:1,27:1):7,(((((18:1,19:1):1.421576,17:1):6.292374,((16:1,15:1):1.319686,(13:1,14:1):4.421856):4.421391):6.096528,(((4:1,(((7:1,6:1):1.951666,5:1):4.280235,((2:1,3:1):3.282002,1:1):1.498517):0.496581):0.469416,(8:1,9:1):4.302776):1.883215,((12:1,11:1):0.071621,10:1):6.770425):6.44335):7,(((22:1,(23:1,(25:1,24:1):0.38271):0.956925):3.427033,21:1):3.172408,20:1):6.070081):5.628182):7,((30:1,29:1):4.403181,28:1):7):6.460021,31:1):7,32:1);
	TREE Imported_tree_58 = (32:1,(31:1,(((29:1,30:1):4.231513,28:1):7,((26:1,27:1):7,((((17:1,(19:1,18:1):1.418205):6.292001,((14:1,13:1):4.411146,(15:1,16:1):1.278704):4.422803):6.219347,((10:1,(11:1,12:1):0.076423):6.804014,((9:1,8:1):4.327814,(((1:1,(3:1,2:1):3.180255):1.521984,(5:1,(6:1,7:1):1.930788):4.128796):0.48543,4:1):0.478279):1.905048):6.44111):7,(((22:1,((24:1,25:1):0.37804,23:1):0.940629):3.563339,21:1):3.292918,20:1):6.194591):5.436684):7):6.865411):7);
	TREE Imported_tree_59 = ((31:1,(((26:1,27:1):7,(((((13:1,14:1):4.400779,(15:1,16:1):1.319613):4.420356,(17:1,(18:1,19:1):1.417216):6.292149):6.219175,(((4:1,((5:1,(6:1,7:1):1.884247):4.220522,((2:1,3:1):3.131102,1:1):1.485548):0.48679):0.467525,(9:1,8:1):4.256707):1.903516,(10:1,(11:1,12:1):0.065592):6.322473):6.100758):6.920814,(20:1,(21:1,(22:1,((24:1,25:1):0.374167,23:1):0.944052):3.391559):3.117845):6.002303):5.495007):7,(28:1,(30:1,29:1):4.304083):7):6.46001):7,32:1);
	TREE Imported_tree_60 = (32:1,(31:1,(((26:1,27:1):7,((((22:1,((24:1,25:1):0.370684,23:1):0.962142):3.552287,21:1):3.287265,20:1):6.188347,((((14:1,13:1):4.378148,(16:1,15:1):1.285961):4.544232,(17:1,(18:1,19:1):1.419384):6.291965):6.19727,(((8:1,9:1):4.314767,(4:1,(((6:1,7:1):1.87166,5:1):4.344037,(1:1,(3:1,2:1):3.193722):1.473959):0.492047):0.481733):1.903605,(10:1,(12:1,11:1):0.079744):7):6.42394):7):5.345847):7,(28:1,(29:1,30:1):4.342584):7):6.460031):7);
	TREE Imported_tree_61 = (32:1,(31:1,((28:1,(29:1,30:1):4.231313):7,((26:1,27:1):7,(((21:1,(22:1,((25:1,24:1):0.372104,23:1):0.965851):3.74039):3.487383,20:1):6.41181,(((17:1,(19:1,18:1):1.421796):6.578672,((13:1,14:1):4.508909,(16:1,15:1):1.303345):4.480321):6.282479,((((((2:1,3:1):3.184571,1:1):1.488206,((6:1,7:1):1.897849,5:1):4.257476):0.492261,4:1):0.473625,(8:1,9:1):4.342059):1.895772,(10:1,(12:1,11:1):0.078814):7):6.060005):6.940186):5.355865):7):7):7);
	TREE Imported_tree_62 = (32:1,((((30:1,29:1):4.180004,28:1):7,((26:1,27:1):7,((((10:1,(12:1,11:1):0.07448):6.82336,((4:1,((1:1,(2:1,3:1):3.150506):1.483873,(5:1,(7:1,6:1):1.950492):4.164868):0.493431):0.4748,(8:1,9:1):4.313203):1.898378):5.973926,(((15:1,16:1):1.316179,(14:1,13:1):4.238237):4.461553,(17:1,(18:1,19:1):1.410248):5.887659):6.219141):6.986965,(20:1,(21:1,((23:1,(25:1,24:1):0.378074):0.952558,22:1):3.509217):3.224966):6.111839):5.193699):7):6.642345,31:1):7);
	TREE Imported_tree_63 = (((((29:1,30:1):4.196756,28:1):7,(((((22:1,(23:1,(24:1,25:1):0.364224):0.96833):3.386075,21:1):3.117849,20:1):6.002618,(((10:1,(11:1,12:1):0.057769):7,((4:1,((5:1,(7:1,6:1):1.932259):4.264082,(1:1,(2:1,3:1):3.211773):1.479568):0.509575):0.463922,(9:1,8:1):4.289901):1.896883):6.100999,(((18:1,19:1):1.416146,17:1):6.292158,((13:1,14:1):4.432524,(16:1,15:1):1.308822):4.420899):6.219369):6.921516):5.004016,(26:1,27:1):7):7):6.642286,31:1):7,32:1);
	TREE Imported_tree_64 = (32:1,(((28:1,(29:1,30:1):4.323126):7,((26:1,27:1):7,((20:1,((((25:1,24:1):0.359155,23:1):0.952687,22:1):3.39058,21:1):3.112518):6.002714,(((10:1,(11:1,12:1):0.098025):6.815712,((4:1,(((6:1,7:1):1.873824,5:1):4.233404,((2:1,3:1):3.21485,1:1):1.495809):0.516107):0.472409,(9:1,8:1):4.265518):1.878119):6.102788,(((19:1,18:1):1.423611,17:1):6.291421,((13:1,14:1):4.43252,(16:1,15:1):1.265978):4.423741):6.219379):6.921543):5.093623):7):7,31:1):7);
	TREE Imported_tree_65 = ((31:1,((((20:1,((((25:1,24:1):0.365708,23:1):0.971509,22:1):3.956439,21:1):3.690268):6.614855,(((10:1,(12:1,11:1):0.080364):7,((8:1,9:1):4.318226,(4:1,((5:1,(6:1,7:1):1.852317):4.344626,((2:1,3:1):3.27768,1:1):1.472335):0.525429):0.454532):1.886375):6.426219,(((16:1,15:1):1.29857,(13:1,14:1):4.409195):4.542199,((19:1,18:1):1.417203,17:1):6.291351):6.333758):7):5.393889,(26:1,27:1):7):7,(28:1,(30:1,29:1):4.304152):7):6.865395):7,32:1);
	TREE Imported_tree_66 = (32:1,((((29:1,30:1):4.304104,28:1):7,(((((10:1,(12:1,11:1):0.065175):7,((9:1,8:1):4.279229,((((7:1,6:1):1.870273,5:1):4.18489,((3:1,2:1):3.213161,1:1):1.495702):0.512065,4:1):0.458862):1.893127):6.349282,(((15:1,16:1):1.269614,(14:1,13:1):4.532821):4.466409,(17:1,(19:1,18:1):1.425721):6.499301):6.120759):7,((21:1,(((25:1,24:1):0.352896,23:1):0.967597,22:1):3.558176):3.293127,20:1):6.19474):5.080527,(27:1,26:1):7):7):6.642339,31:1):7);
	TREE Imported_tree_67 = ((((28:1,(29:1,30:1):4.323136):7,((26:1,27:1):7,(((((12:1,11:1):0.09771,10:1):7,((4:1,((1:1,(2:1,3:1):3.180048):1.488612,((6:1,7:1):1.921061,5:1):4.532846):0.490169):0.481216,(8:1,9:1):4.308713):1.914648):6.478224,(((13:1,14:1):4.390355,(15:1,16:1):1.293381):4.421934,((18:1,19:1):1.412974,17:1):6.292566):6.219404):7,(20:1,(21:1,(22:1,((25:1,24:1):0.365207,23:1):0.953381):3.595817):3.344938):6.257655):5.523128):7):6.642432,31:1):7,32:1);
	TREE Imported_tree_68 = (32:1,(31:1,(((((((9:1,8:1):4.289042,(4:1,(((2:1,3:1):3.215359,1:1):1.499265,(5:1,(6:1,7:1):1.897192):4.320017):0.504041):0.462176):1.901205,((12:1,11:1):0.06985,10:1):7):6.384549,(((18:1,19:1):1.423886,17:1):6.578459,((13:1,14:1):4.532454,(15:1,16:1):1.308875):4.480096):6.282485):7,((((23:1,(24:1,25:1):0.369535):0.950619,22:1):3.757188,21:1):3.495182,20:1):6.411629):5.304049,(27:1,26:1):7):7,((29:1,30:1):4.304054,28:1):7):6.86548):7);
	TREE Imported_tree_69 = (32:1,(31:1,((28:1,(30:1,29:1):4.28539):7,((27:1,26:1):7,(((21:1,((23:1,(24:1,25:1):0.351693):0.982098,22:1):3.554602):3.293049,20:1):6.19466,((((16:1,15:1):1.313469,(13:1,14:1):4.411273):4.421846,(17:1,(19:1,18:1):1.419382):6.292701):6.096604,(((8:1,9:1):4.38135,(((1:1,(3:1,2:1):3.222251):1.499725,((6:1,7:1):1.919679,5:1):4.303904):0.506302,4:1):0.454894):1.870612,((12:1,11:1):0.074134,10:1):6.52613):6.445094):7):5.287531):7):7):7);
	TREE Imported_tree_70 = ((31:1,((28:1,(30:1,29:1):4.403214):7,((((((13:1,14:1):4.411202,(16:1,15:1):1.28275):4.422526,(17:1,(18:1,19:1):1.420405):6.291765):6.219429,(((12:1,11:1):0.08899,10:1):6.996756,((4:1,(((7:1,6:1):1.86485,5:1):4.248865,(1:1,(2:1,3:1):3.233519):1.528128):0.534241):0.422153,(9:1,8:1):4.315574):1.848844):6.440882):7,(((((24:1,25:1):0.37039,23:1):0.946952,22:1):3.562246,21:1):3.293131,20:1):6.194408):5.620016,(26:1,27:1):7):7):7):7,32:1);
	TREE Imported_tree_71 = (32:1,(31:1,(((26:1,27:1):7,((((17:1,(19:1,18:1):1.422537):6.29091,((13:1,14:1):4.388376,(15:1,16:1):1.294774):4.542441):6.333946,((((((3:1,2:1):3.201636,1:1):1.506137,(5:1,(7:1,6:1):1.902258):4.252746):0.530504,4:1):0.435117,(8:1,9:1):4.258331):1.871331,((11:1,12:1):0.064805,10:1):6.82558):6.426031):7,((((23:1,(25:1,24:1):0.370312):0.949607,22:1):3.961635,21:1):3.690276,20:1):6.614887):5.338077):7,(28:1,(29:1,30:1):4.249001):7):7):7);
	TREE Imported_tree_72 = ((((28:1,(29:1,30:1):4.180038):7,((((((11:1,12:1):0.083513,10:1):6.232071,((4:1,((1:1,(2:1,3:1):3.154322):1.468447,(5:1,(6:1,7:1):1.904755):4.267614):0.510963):0.456462,(9:1,8:1):4.282717):1.880926):6.442903,((17:1,(19:1,18:1):1.418146):6.2928,((13:1,14:1):4.421659,(16:1,15:1):1.243811):4.431242):6.101422):7,((21:1,(22:1,((24:1,25:1):0.379486,23:1):0.983795):3.55268):3.286663,20:1):6.194761):5.377611,(27:1,26:1):7):7):6.642354,31:1):7,32:1);
	TREE Imported_tree_73 = (32:1,(31:1,(((((((16:1,15:1):1.303165,(13:1,14:1):4.44339):4.423394,((18:1,19:1):1.418208,17:1):6.29352):5.987503,((((((2:1,3:1):3.200216,1:1):1.497997,((6:1,7:1):1.875102,5:1):4.247222):0.51241,4:1):0.454658,(8:1,9:1):4.342388):1.881305,((11:1,12:1):0.07588,10:1):6.822167):6.443548):7,((21:1,(22:1,(23:1,(24:1,25:1):0.385138):0.932034):3.433211):3.172345,20:1):6.07028):5.006207,(26:1,27:1):7):7,((29:1,30:1):4.362422,28:1):7):7):7);
	TREE Imported_tree_74 = ((31:1,(((27:1,26:1):7,(((21:1,(((25:1,24:1):0.374166,23:1):0.958685,22:1):3.387856):3.117829,20:1):6.002388,((((4:1,(((3:1,2:1):3.162375,1:1):1.513488,(5:1,(6:1,7:1):1.856797):4.301145):0.49947):0.46729,(9:1,8:1):4.251558):1.907964,(10:1,(11:1,12:1):0.061439):6.809275):6.104276,(((18:1,19:1):1.423526,17:1):6.291425,((13:1,14:1):4.443111,(15:1,16:1):1.278403):4.432941):6.23027):6.936239):5.142782):7,(28:1,(30:1,29:1):4.163658):7):6.637425):7,32:1);
	TREE Imported_tree_75 = (32:1,(31:1,(((29:1,30:1):4.342566,28:1):7,((((((14:1,13:1):4.390381,(15:1,16:1):1.306857):4.421296,(17:1,(19:1,18:1):1.421481):6.291672):6.219234,(((12:1,11:1):0.098624,10:1):6.972234,((8:1,9:1):4.266567,((((6:1,7:1):1.873835,5:1):4.238438,((2:1,3:1):3.246936,1:1):1.503283):0.508273,4:1):0.472605):1.899776):6.440955):7,(20:1,(21:1,(22:1,((24:1,25:1):0.386083,23:1):0.942575):3.562385):3.293137):6.194708):5.22475,(26:1,27:1):7):7):6.642333):7);
	TREE Imported_tree_76 = ((((28:1,(29:1,30:1):4.285431):7,(((20:1,((22:1,(23:1,(24:1,25:1):0.349601):0.985658):3.577655,21:1):3.345315):6.257794,((((11:1,12:1):0.051679,10:1):7,((4:1,(((2:1,3:1):3.164999,1:1):1.490587,((7:1,6:1):1.877307,5:1):4.30949):0.489045):0.475841,(9:1,8:1):4.263282):1.909798):6.455184,(((18:1,19:1):1.41724,17:1):6.291477,((15:1,16:1):1.301043,(13:1,14:1):4.452226):4.541869):6.333728):7):5.312791,(26:1,27:1):7):7):6.642275,31:1):7,32:1);
	TREE Imported_tree_77 = (32:1,(31:1,(((30:1,29:1):4.179998,28:1):7,(((((((((2:1,3:1):3.180373,1:1):1.477078,((6:1,7:1):1.887493,5:1):4.192304):0.489237,4:1):0.478235,(9:1,8:1):4.428096):1.901051,((11:1,12:1):0.07714,10:1):6.624452):6.453678,((17:1,(19:1,18:1):1.425857):6.29236,((13:1,14:1):4.423117,(16:1,15:1):1.290535):4.351877):6.040893):7,((21:1,((23:1,(25:1,24:1):0.360487):0.94618,22:1):3.702639):3.426712,20:1):6.338288):5.050443,(27:1,26:1):7):7):6.305872):7);
	TREE Imported_tree_78 = (32:1,((((27:1,26:1):7,(((((9:1,8:1):4.438028,((((3:1,2:1):3.173075,1:1):1.507046,((6:1,7:1):1.927936,5:1):4.08935):0.519588,4:1):0.450052):1.885406,((11:1,12:1):0.070071,10:1):6.64186):6.368112,(((14:1,13:1):4.508868,(15:1,16:1):1.278225):4.482943,((18:1,19:1):1.423917,17:1):6.579184):6.152506):7,(20:1,((22:1,(23:1,(25:1,24:1):0.376127):0.9637):3.557601,21:1):3.293118):6.194712):5.182557):7,((30:1,29:1):4.323126,28:1):7):6.6423,31:1):7);
	TREE Imported_tree_79 = ((31:1,(((29:1,30:1):4.403232,28:1):7,((((((23:1,(25:1,24:1):0.386777):0.940259,22:1):3.556839,21:1):3.287169,20:1):6.188268,((((15:1,16:1):1.290704,(14:1,13:1):4.409233):4.544844,((19:1,18:1):1.42155,17:1):6.292553):6.07716,((10:1,(12:1,11:1):0.081872):6.327941,((4:1,(((3:1,2:1):3.188886,1:1):1.465304,((7:1,6:1):1.871403,5:1):4.274055):0.505748):0.463345,(9:1,8:1):4.260065):1.880663):6.426626):7):5.228487,(27:1,26:1):7):7):6.460057):7,32:1);
	TREE Imported_tree_80 = (32:1,(31:1,(((30:1,29:1):4.196815,28:1):7,((((((13:1,14:1):4.380177,(16:1,15:1):1.319244):4.420319,((18:1,19:1):1.424698,17:1):6.291308):6.219224,((((((3:1,2:1):3.177999,1:1):1.503708,((7:1,6:1):1.928285,5:1):4.26995):0.491294,4:1):0.467183,(8:1,9:1):4.252205):1.896256,(10:1,(12:1,11:1):0.076583):6.625145):6.113474):6.940356,(20:1,((22:1,((25:1,24:1):0.363852,23:1):0.95287):3.596119,21:1):3.345057):6.257826):5.140825,(26:1,27:1):7):7):6.642351):7);
	TREE Imported_tree_81 = (32:1,((((27:1,26:1):7,(((21:1,((23:1,(25:1,24:1):0.369691):0.962763,22:1):3.42638):3.172435,20:1):6.070249,((((12:1,11:1):0.072082,10:1):6.823351,((8:1,9:1):4.343772,(4:1,(((2:1,3:1):3.246103,1:1):1.501729,((7:1,6:1):1.918466,5:1):4.418462):0.499075):0.476291):1.905647):6.440591,(((13:1,14:1):4.400797,(16:1,15:1):1.276674):4.424219,((19:1,18:1):1.421507,17:1):6.292427):6.096559):7):5.210399):7,(28:1,(30:1,29:1):4.285396):7):6.865577,31:1):7);
	TREE Imported_tree_82 = (32:1,((((30:1,29:1):4.147147,28:1):7,((((((14:1,13:1):4.532395,(15:1,16:1):1.334658):4.484482,((19:1,18:1):1.423877,17:1):6.579156):6.157477,(((12:1,11:1):0.079157,10:1):7,((9:1,8:1):4.329149,((((3:1,2:1):3.150974,1:1):1.497144,((6:1,7:1):1.90276,5:1):4.308282):0.521094,4:1):0.452791):1.889422):6.055142):6.940013,(20:1,(21:1,(22:1,((25:1,24:1):0.368179,23:1):0.978659):3.377945):3.117977):6.002561):5.051323,(27:1,26:1):7):7):6.64236,31:1):7);
	TREE Imported_tree_83 = (32:1,(31:1,(((27:1,26:1):7,(((((23:1,(25:1,24:1):0.371254):0.972682,22:1):3.751481,21:1):3.495145,20:1):6.411738,((((13:1,14:1):4.443298,(16:1,15:1):1.306873):4.422245,((19:1,18:1):1.421447,17:1):6.292462):6.096706,(((4:1,(((6:1,7:1):1.899228,5:1):4.235138,(1:1,(3:1,2:1):3.148713):1.499619):0.514867):0.471148,(9:1,8:1):4.22334):1.891527,((12:1,11:1):0.08229,10:1):6.232883):6.111965):6.940228):5.236145):7,((29:1,30:1):4.342554,28:1):7):6.865479):7);
	TREE Imported_tree_84 = (32:1,(31:1,((((((22:1,(23:1,(24:1,25:1):0.376358):0.945264):3.758105,21:1):3.495172,20:1):6.411692,((((13:1,14:1):4.411193,(15:1,16:1):1.316761):4.420619,(17:1,(18:1,19:1):1.415101):6.292334):6.219281,(((4:1,((5:1,(7:1,6:1):1.884763):4.290001,((3:1,2:1):3.286859,1:1):1.496699):0.489611):0.470698,(9:1,8:1):4.346364):1.907137,((12:1,11:1):0.076521,10:1):6.822):6.457847):7):5.290914,(27:1,26:1):7):7,((30:1,29:1):4.490219,28:1):7):6.305854):7);
	TREE Imported_tree_85 = (32:1,(((28:1,(29:1,30:1):4.267044):7,(((((10:1,(12:1,11:1):0.080319):7,((((5:1,(7:1,6:1):1.94512):4.295149,((3:1,2:1):3.156051,1:1):1.482323):0.505882,4:1):0.465955,(9:1,8:1):4.245009):1.894401):6.096319,(((19:1,18:1):1.4194,17:1):6.292646,((15:1,16:1):1.309337,(14:1,13:1):4.443346):4.422118):6.096676):6.921056,(((22:1,((25:1,24:1):0.378464,23:1):0.936572):3.393213,21:1):3.117829,20:1):6.002241):5.474386,(27:1,26:1):7):7):7,31:1):7);
	TREE Imported_tree_86 = (32:1,(31:1,((((((17:1,(19:1,18:1):1.419314):6.291213,((16:1,15:1):1.321844,(13:1,14:1):4.430528):4.540798):6.333545,((10:1,(12:1,11:1):0.083185):7,((8:1,9:1):4.327518,(4:1,((5:1,(7:1,6:1):1.910914):4.369807,((2:1,3:1):3.20685,1:1):1.487612):0.487906):0.479547):1.907356):6.433353):7,(((((25:1,24:1):0.364374,23:1):0.953639,22:1):3.429017,21:1):3.172443,20:1):6.070066):5.677634,(27:1,26:1):7):7,(28:1,(29:1,30:1):4.163548):7):6.642423):7);
	TREE Imported_tree_87 = ((31:1,((((20:1,((((25:1,24:1):0.369223,23:1):0.946721,22:1):3.773474,21:1):3.514065):6.43589,((((18:1,19:1):1.410266,17:1):5.890017,((14:1,13:1):4.29468,(15:1,16:1):1.300205):4.362234):5.913148,(((12:1,11:1):0.07592,10:1):7,((((5:1,(7:1,6:1):1.8954):4.275924,(1:1,(2:1,3:1):3.274452):1.507443):0.488241,4:1):0.472336,(8:1,9:1):4.268683):1.904222):6.282739):7):5.224139,(26:1,27:1):7):7,(28:1,(29:1,30:1):4.323311):7):6.30238):7,32:1);
	TREE Imported_tree_88 = ((31:1,(((29:1,30:1):4.285347,28:1):7,(((20:1,((22:1,(23:1,(25:1,24:1):0.384414):0.960618):3.425982,21:1):3.172485):6.070304,((((16:1,15:1):1.281381,(14:1,13:1):4.432683):4.422669,((18:1,19:1):1.420475,17:1):6.291781):6.219264,(((((5:1,(6:1,7:1):1.907677):4.330077,(1:1,(3:1,2:1):3.20278):1.481177):0.501801,4:1):0.461855,(8:1,9:1):4.26179):1.89472,(10:1,(12:1,11:1):0.063087):6.426811):6.43541):7):5.36979,(27:1,26:1):7):7):7):7,32:1);
	TREE Imported_tree_89 = (32:1,(31:1,(((29:1,30:1):4.248991,28:1):7,(((((22:1,(23:1,(24:1,25:1):0.360754):0.939616):3.711761,21:1):3.426925,20:1):6.330459,(((17:1,(18:1,19:1):1.419336):6.291854,((15:1,16:1):1.322487,(13:1,14:1):4.388262):4.547475):6.202571,((((((6:1,7:1):1.912156,5:1):4.270398,(1:1,(3:1,2:1):3.197863):1.483013):0.481786,4:1):0.47452,(8:1,9:1):4.253205):1.914275,(10:1,(12:1,11:1):0.072355):6.526583):6.429476):7):5.666904,(26:1,27:1):7):7):6.460009):7);
	TREE Imported_tree_90 = (32:1,(((28:1,(30:1,29:1):4.323159):7,((27:1,26:1):7,(((((13:1,14:1):4.400751,(16:1,15:1):1.295656):4.422791,((18:1,19:1):1.421498,17:1):6.292512):6.096588,(((8:1,9:1):4.306628,(((1:1,(3:1,2:1):3.275906):1.488421,(5:1,(6:1,7:1):1.879676):4.224158):0.486552,4:1):0.494377):1.908309,(10:1,(11:1,12:1):0.079605):6.821092):6.430625):7,((((23:1,(24:1,25:1):0.357975):0.959719,22:1):3.559707,21:1):3.293182,20:1):6.194573):5.381377):7):7,31:1):7);
	TREE Imported_tree_91 = (32:1,((((((((8:1,9:1):4.355892,(4:1,((1:1,(3:1,2:1):3.202798):1.469883,((7:1,6:1):1.901243,5:1):4.247967):0.51026):0.451594):1.890812,(10:1,(11:1,12:1):0.081189):6.785225):6.108347,(((18:1,19:1):1.421379,17:1):6.292439,((13:1,14:1):4.400769,(15:1,16:1):1.307797):4.422185):6.096698):6.921044,(20:1,(21:1,((23:1,(24:1,25:1):0.374127):0.945515,22:1):3.391186):3.117861):6.002292):5.433609,(26:1,27:1):7):7,((30:1,29:1):4.196799,28:1):7):7,31:1):7);
	TREE Imported_tree_92 = (32:1,(31:1,((28:1,(30:1,29:1):4.424234):7,((27:1,26:1):7,(((21:1,(((25:1,24:1):0.366256,23:1):0.967825,22:1):3.598181):3.360921,20:1):6.278444,((((18:1,19:1):1.424669,17:1):6.291755,((15:1,16:1):1.277839,(14:1,13:1):4.423194):4.351714):6.156415,(((12:1,11:1):0.066535,10:1):6.332772,((4:1,((5:1,(6:1,7:1):1.977131):4.227357,((2:1,3:1):3.211111,1:1):1.486688):0.478177):0.486173,(9:1,8:1):4.319545):1.911263):6.351311):7):5.178599):7):6.460012):7);
	TREE Imported_tree_93 = (32:1,(((28:1,(30:1,29:1):4.179979):7,((26:1,27:1):7,((((22:1,((24:1,25:1):0.358289,23:1):0.965266):3.705441,21:1):3.42684,20:1):6.330462,((((9:1,8:1):4.279641,(4:1,((1:1,(3:1,2:1):3.220522):1.498932,(5:1,(6:1,7:1):1.904695):4.212054):0.518408):0.450299):1.890277,(10:1,(11:1,12:1):0.059894):6.323795):6.423463,(((16:1,15:1):1.287329,(14:1,13:1):4.419741):4.543869,(17:1,(18:1,19:1):1.418248):6.292161):6.197171):7):5.591674):7):6.865454,31:1):7);
	TREE Imported_tree_94 = ((((28:1,(29:1,30:1):4.304073):7,((26:1,27:1):7,((((((25:1,24:1):0.371348,23:1):0.962701,22:1):3.558398,21:1):3.286633,20:1):6.194762,((((4:1,((1:1,(2:1,3:1):3.144434):1.512894,(5:1,(7:1,6:1):1.894819):4.160199):0.511633):0.454417,(9:1,8:1):4.321444):1.877228,((12:1,11:1):0.070577,10:1):6.842175):6.444357,((17:1,(19:1,18:1):1.410789):6.292822,((15:1,16:1):1.253751,(13:1,14:1):4.421832):4.424489):6.219396):7):5.482354):7):6.642352,31:1):7,32:1);
	TREE Imported_tree_95 = (32:1,(31:1,((28:1,(29:1,30:1):4.231331):7,((26:1,27:1):7,(((((19:1,18:1):1.42799,17:1):6.579475,((15:1,16:1):1.28104,(13:1,14:1):4.532442):4.48386):6.03739,(((((5:1,(7:1,6:1):1.858472):4.320011,(1:1,(3:1,2:1):3.159821):1.493394):0.501305,4:1):0.468678,(8:1,9:1):4.31268):1.901813,((11:1,12:1):0.088189,10:1):7):6.047843):6.92146,((21:1,(22:1,(23:1,(25:1,24:1):0.370432):0.914259):3.399475):3.117874,20:1):6.002329):5.361692):7):6.642323):7);
	TREE Imported_tree_96 = (32:1,(((28:1,(30:1,29:1):4.445979):7,((27:1,26:1):7,(((((19:1,18:1):1.417288,17:1):6.29282,((16:1,15:1):1.300888,(13:1,14:1):4.454127):4.432256):6.106441,(((((5:1,(7:1,6:1):1.888001):4.201801,((2:1,3:1):3.231738,1:1):1.501779):0.515265,4:1):0.459197,(8:1,9:1):4.315312):1.896417,((12:1,11:1):0.069874,10:1):7):6.460836):7,(20:1,(((23:1,(24:1,25:1):0.347315):0.971465,22:1):3.81302,21:1):3.581294):6.518002):5.414776):7):6.637416,31:1):7);
	TREE Imported_tree_97 = (32:1,(31:1,(((26:1,27:1):7,(((((14:1,13:1):4.532401,(15:1,16:1):1.283395):4.481529,(17:1,(18:1,19:1):1.430405):6.577748):6.282451,(((8:1,9:1):4.313926,(((1:1,(3:1,2:1):3.23153):1.479113,((7:1,6:1):1.876091,5:1):4.3235):0.488872,4:1):0.483934):1.911065,(10:1,(12:1,11:1):0.062828):6.808373):6.382782):7,(20:1,((22:1,((24:1,25:1):0.37302,23:1):0.979155):3.809499,21:1):3.581382):6.517951):5.406694):7,(28:1,(29:1,30:1):4.084659):7):6.865464):7);
	TREE Imported_tree_98 = (32:1,((((30:1,29:1):4.285357,28:1):7,((26:1,27:1):7,((20:1,((22:1,(23:1,(25:1,24:1):0.357764):0.930752):3.567156,21:1):3.293084):6.194592,((((12:1,11:1):0.076962,10:1):7,((4:1,(((2:1,3:1):3.20983,1:1):1.47361,((7:1,6:1):1.936438,5:1):4.263215):0.526728):0.453321,(8:1,9:1):4.300572):1.878041):6.37648,(((14:1,13:1):4.497182,(15:1,16:1):1.279235):4.487261,(17:1,(18:1,19:1):1.419707):6.578845):6.288316):7):5.322709):7):7,31:1):7);
	TREE Imported_tree_99 = (((((((((9:1,8:1):4.333201,(4:1,((5:1,(6:1,7:1):1.906517):4.268381,((3:1,2:1):3.148494,1:1):1.519204):0.470419):0.4805):1.897146,(10:1,(11:1,12:1):0.076288):7):6.380978,(((18:1,19:1):1.427084,17:1):6.578924,((13:1,14:1):4.544419,(16:1,15:1):1.314442):4.480683):6.152364):7,((21:1,(22:1,((25:1,24:1):0.377752,23:1):0.945748):3.609803):3.360733,20:1):6.278479):5.180571,(27:1,26:1):7):7,(28:1,(29:1,30:1):4.147217):7):7,31:1):7,32:1);
	TREE Imported_tree_100 = (32:1,(31:1,(((29:1,30:1):4.342537,28:1):7,((27:1,26:1):7,(((((23:1,(24:1,25:1):0.37643):0.95178,22:1):3.56064,21:1):3.293128,20:1):6.194743,((((18:1,19:1):1.420413,17:1):6.29333,((14:1,13:1):4.421831,(15:1,16:1):1.320642):4.422207):5.987441,(((12:1,11:1):0.073505,10:1):6.980071,((4:1,((1:1,(3:1,2:1):3.299048):1.501535,((6:1,7:1):1.853546,5:1):4.241451):0.515303):0.455665,(9:1,8:1):4.320551):1.892136):6.494852):7):5.089006):7):6.642389):7);
	TREE Imported_tree_101 = (32:1,(31:1,((28:1,(29:1,30:1):4.249002):7,((27:1,26:1):7,((20:1,(21:1,((23:1,(24:1,25:1):0.366591):0.927074,22:1):3.286009):3.01878):5.899759,(((10:1,(11:1,12:1):0.067702):6.542133,((4:1,((1:1,(2:1,3:1):3.108778):1.496122,((7:1,6:1):1.917109,5:1):4.301301):0.488222):0.465904,(8:1,9:1):4.235059):1.896109):6.101606,(((13:1,14:1):4.432587,(16:1,15:1):1.3069):4.422138,(17:1,(18:1,19:1):1.426821):6.291706):6.096724):6.921425):5.234198):7):6.642368):7);
	TREE Imported_tree_102 = (32:1,((((((((12:1,11:1):0.073506,10:1):6.52639,((8:1,9:1):4.34053,(4:1,(((3:1,2:1):3.194716,1:1):1.48092,(5:1,(6:1,7:1):1.906018):4.138848):0.488196):0.471318):1.912316):6.440385,((17:1,(18:1,19:1):1.432272):6.291277,((13:1,14:1):4.454282,(16:1,15:1):1.305553):4.422134):6.096654):7,(20:1,(21:1,(((25:1,24:1):0.381558,23:1):0.978798,22:1):3.553615):3.293059):6.194684):5.209976,(26:1,27:1):7):7,(28:1,(29:1,30:1):4.231298):7):7,31:1):7);
	TREE Imported_tree_103 = (32:1,(31:1,(((27:1,26:1):7,((20:1,(21:1,((23:1,(25:1,24:1):0.352746):0.967573,22:1):3.558148):3.293088):6.194462,((((8:1,9:1):4.294979,((((6:1,7:1):1.890879,5:1):4.325725,((3:1,2:1):3.267137,1:1):1.506462):0.534873,4:1):0.445922):1.885814,((11:1,12:1):0.079647,10:1):7):6.440954,(((14:1,13:1):4.400722,(16:1,15:1):1.265823):4.423564,((18:1,19:1):1.416149,17:1):6.292186):6.219289):7):5.436856):7,((30:1,29:1):4.13119,28:1):7):7):7);
	TREE Imported_tree_104 = (32:1,(31:1,((28:1,(29:1,30:1):4.36234):7,((((((19:1,18:1):1.421541,17:1):6.291592,((14:1,13:1):4.443363,(16:1,15:1):1.323016):4.420108):6.219223,(((4:1,(((3:1,2:1):3.184927,1:1):1.491952,(5:1,(7:1,6:1):1.85511):4.222792):0.503084):0.468527,(9:1,8:1):4.282556):1.887424,((11:1,12:1):0.070237,10:1):6.642136):6.102361):6.921172,((((23:1,(24:1,25:1):0.371984):0.948921,22:1):3.39046,21:1):3.117874,20:1):6.002281):5.612497,(27:1,26:1):7):7):6.865495):7);
	TREE Imported_tree_105 = (32:1,(((((((10:1,(12:1,11:1):0.084946):6.819854,((4:1,(((7:1,6:1):1.910027,5:1):4.206538,((2:1,3:1):3.110243,1:1):1.469267):0.512911):0.460907,(9:1,8:1):4.270519):1.879685):6.098045,(((18:1,19:1):1.419371,17:1):6.291936,((16:1,15:1):1.288377,(13:1,14:1):4.411203):4.422202):6.219274):6.921314,((21:1,(22:1,(23:1,(25:1,24:1):0.353333):0.960217):3.278488):3.018827,20:1):5.899767):5.220044,(27:1,26:1):7):7,(28:1,(29:1,30:1):4.342564):7):6.642339,31:1):7);
	TREE Imported_tree_106 = (32:1,(31:1,(((30:1,29:1):4.323157,28:1):7,((27:1,26:1):7,((((10:1,(12:1,11:1):0.08357):7,((8:1,9:1):4.273447,(((1:1,(3:1,2:1):3.163541):1.489217,(5:1,(6:1,7:1):1.890564):4.389318):0.484402,4:1):0.479183):1.917735):6.110938,(((19:1,18:1):1.422556,17:1):6.291611,((15:1,16:1):1.305369,(13:1,14:1):4.400841):4.42145):6.219268):6.940328,(20:1,(21:1,(22:1,((24:1,25:1):0.385066,23:1):0.950983):3.54813):3.278555):6.175664):5.247892):7):7):7);
	TREE Imported_tree_107 = (32:1,(31:1,(((((((18:1,19:1):1.421472,17:1):6.291787,((16:1,15:1):1.261877,(14:1,13:1):4.367861):4.545791):6.19717,((((((2:1,3:1):3.191595,1:1):1.495404,(5:1,(6:1,7:1):1.914649):4.33217):0.502329,4:1):0.469578,(9:1,8:1):4.286444):1.902202,((12:1,11:1):0.083126,10:1):7):6.417396):7,((21:1,(22:1,(23:1,(25:1,24:1):0.347091):0.957058):3.708311):3.426877,20:1):6.330812):4.913213,(26:1,27:1):7):7,(28:1,(30:1,29:1):4.26697):7):6.05453):7);
	TREE Imported_tree_108 = (((((((21:1,(22:1,(23:1,(24:1,25:1):0.375424):0.943313):3.610576):3.36071,20:1):6.278441,((((18:1,19:1):1.421485,17:1):6.292429,((15:1,16:1):1.29929,(14:1,13:1):4.390403):4.422688):6.096721,((10:1,(12:1,11:1):0.073687):6.980066,((4:1,((1:1,(2:1,3:1):3.248381):1.500196,(5:1,(7:1,6:1):1.911038):4.259939):0.494946):0.494072,(8:1,9:1):4.378876):1.915225):6.438672):7):5.476732,(26:1,27:1):7):7,((29:1,30:1):4.342458,28:1):7):6.865496,31:1):7,32:1);
	TREE Imported_tree_109 = (32:1,(31:1,(((27:1,26:1):7,(((21:1,(((25:1,24:1):0.367834,23:1):0.95014,22:1):3.561482):3.293148,20:1):6.194622,((((18:1,19:1):1.415141,17:1):6.292315,((14:1,13:1):4.411239,(16:1,15:1):1.289536):4.422182):6.219144,(((12:1,11:1):0.085359,10:1):6.419917,((8:1,9:1):4.299927,(((5:1,(6:1,7:1):1.916512):4.293616,((2:1,3:1):3.201827,1:1):1.486075):0.516101,4:1):0.45813):1.888331):6.440598):7):5.22448):7,((29:1,30:1):4.179985,28:1):7):6.865542):7);
	TREE Imported_tree_110 = (32:1,(31:1,(((27:1,26:1):7,(((((16:1,15:1):1.291944,(13:1,14:1):4.411238):4.423095,((19:1,18:1):1.426854,17:1):6.291811):6.096713,((((((2:1,3:1):3.198805,1:1):1.505411,((7:1,6:1):1.914972,5:1):4.334147):0.495615,4:1):0.459968,(9:1,8:1):4.279465):1.894188,(10:1,(12:1,11:1):0.076427):6.822096):6.442483):7,(20:1,(21:1,(22:1,((24:1,25:1):0.368436,23:1):0.951265):3.429363):3.172422):6.070207):5.310642):7,(28:1,(30:1,29:1):4.285373):7):7):7);
	TREE Imported_tree_111 = (32:1,(31:1,(((27:1,26:1):7,((((17:1,(19:1,18:1):1.406102):5.889784,((15:1,16:1):1.300485,(13:1,14:1):4.294825):4.35176):6.005311,((10:1,(12:1,11:1):0.075701):6.840845,((4:1,(((7:1,6:1):1.909951,5:1):4.204555,(1:1,(2:1,3:1):3.208223):1.492109):0.534624):0.427682,(8:1,9:1):4.24567):1.877692):6.290294):7,(20:1,(21:1,(22:1,((24:1,25:1):0.375021,23:1):0.972818):3.555304):3.293141):6.194782):5.071297):7,((30:1,29:1):4.163504,28:1):7):6.865421):7);
	TREE Imported_tree_112 = (32:1,(((28:1,(30:1,29:1):4.231313):7,((((((15:1,16:1):1.31888,(14:1,13:1):4.43049):4.541097,(17:1,(18:1,19:1):1.423619):6.290781):6.333963,(((8:1,9:1):4.432103,(((5:1,(6:1,7:1):1.874464):4.177907,(1:1,(3:1,2:1):3.203718):1.49826):0.524138,4:1):0.456199):1.880037,((11:1,12:1):0.095022,10:1):7):6.557814):7,(20:1,(21:1,(22:1,(23:1,(25:1,24:1):0.369542):0.941107):3.894479):3.593328):6.497829):5.49283,(27:1,26:1):7):7):7,31:1):7);
	TREE Imported_tree_113 = (32:1,(31:1,((28:1,(30:1,29:1):4.402988):7,(((((((25:1,24:1):0.374836,23:1):0.970623,22:1):3.556002,21:1):3.293101,20:1):6.194724,(((17:1,(18:1,19:1):1.417215):6.292411,((16:1,15:1):1.303414,(14:1,13:1):4.391093):4.382653):6.176992,(((8:1,9:1):4.341668,(4:1,((1:1,(3:1,2:1):3.151779):1.47507,(5:1,(6:1,7:1):1.918312):4.210625):0.50182):0.462553):1.89438,(10:1,(12:1,11:1):0.082105):7):6.376283):7):5.148551,(27:1,26:1):7):7):7):7);
	TREE Imported_tree_114 = ((((((20:1,(21:1,(22:1,(23:1,(25:1,24:1):0.370219):0.961941):3.593409):3.344948):6.25776,(((10:1,(12:1,11:1):0.080671):7,((((5:1,(7:1,6:1):1.877278):4.323692,((2:1,3:1):3.18955,1:1):1.499149):0.51479,4:1):0.456266,(9:1,8:1):4.318983):1.875409):6.461141,(((14:1,13:1):4.454242,(15:1,16:1):1.286372):4.422389,(17:1,(18:1,19:1):1.416076):6.292178):6.219332):7):5.285812,(26:1,27:1):7):7,(28:1,(30:1,29:1):4.403163):7):7,31:1):7,32:1);
	TREE Imported_tree_115 = (32:1,(((((((10:1,(12:1,11:1):0.070158):6.43692,((4:1,(((3:1,2:1):3.225899,1:1):1.489386,((7:1,6:1):1.86509,5:1):4.218933):0.500805):0.477199,(8:1,9:1):4.358437):1.88866):6.442148,(((14:1,13:1):4.411218,(15:1,16:1):1.298384):4.423571,(17:1,(19:1,18:1):1.417207):6.293657):5.987522):7,(20:1,((22:1,((25:1,24:1):0.364155,23:1):0.963932):3.712538,21:1):3.433757):6.33785):5.376235,(26:1,27:1):7):7,(28:1,(29:1,30:1):4.303961):7):7,31:1):7);
	TREE Imported_tree_116 = (32:1,((((29:1,30:1):4.304174,28:1):7,(((((22:1,((24:1,25:1):0.364262,23:1):0.959002):3.559563,21:1):3.293081,20:1):6.194588,((((16:1,15:1):1.284953,(13:1,14:1):4.432511):4.42236,((18:1,19:1):1.420292,17:1):6.29178):6.219319,((10:1,(12:1,11:1):0.072378):7,((4:1,((1:1,(3:1,2:1):3.247453):1.484268,(5:1,(7:1,6:1):1.898319):4.201529):0.520958):0.449812,(9:1,8:1):4.303523):1.873209):6.437777):7):5.269335,(27:1,26:1):7):7):6.865491,31:1):7);
	TREE Imported_tree_117 = (((((((((14:1,13:1):4.411151,(16:1,15:1):1.298053):4.422866,(17:1,(19:1,18:1):1.419261):6.292654):6.096618,(((11:1,12:1):0.064522,10:1):6.674757,((8:1,9:1):4.341474,((((3:1,2:1):3.142528,1:1):1.514909,(5:1,(6:1,7:1):1.88464):4.196528):0.485956,4:1):0.470654):1.904276):6.103149):6.921276,(((22:1,(23:1,(24:1,25:1):0.363459):0.952679):3.279689,21:1):3.018776,20:1):5.899967):5.217591,(27:1,26:1):7):7,(28:1,(29:1,30:1):4.285318):7):6.642295,31:1):7,32:1);
	TREE Imported_tree_118 = (32:1,(((((((22:1,((24:1,25:1):0.373159,23:1):0.913743):3.43858,21:1):3.172391,20:1):6.070231,(((10:1,(12:1,11:1):0.074816):7,((9:1,8:1):4.344175,((((7:1,6:1):1.880061,5:1):4.216636,((2:1,3:1):3.239231,1:1):1.502514):0.503562,4:1):0.461295):1.895882):6.448192,(((15:1,16:1):1.302041,(13:1,14:1):4.421718):4.427218,((18:1,19:1):1.424712,17:1):6.292046):6.101551):7):5.246121,(26:1,27:1):7):7,((29:1,30:1):4.403384,28:1):7):6.45589,31:1):7);
	TREE Imported_tree_119 = (32:1,(31:1,(((((((15:1,16:1):1.269024,(13:1,14:1):4.411251):4.424509,(17:1,(18:1,19:1):1.423628):6.292146):6.096806,(((8:1,9:1):4.249632,((((3:1,2:1):3.200217,1:1):1.496782,(5:1,(7:1,6:1):1.960446):4.194246):0.514739,4:1):0.455953):1.890396,((11:1,12:1):0.078347,10:1):7):6.442582):7,((21:1,(((24:1,25:1):0.374793,23:1):0.942843,22:1):3.431003):3.172444,20:1):6.070222):5.364739,(26:1,27:1):7):7,(28:1,(29:1,30:1):4.362398):7):7):7);
	TREE Imported_tree_120 = (((((27:1,26:1):7,((((22:1,(23:1,(24:1,25:1):0.369714):0.961979):3.421039,21:1):3.172598,20:1):6.070195,((((16:1,15:1):1.278066,(14:1,13:1):4.400755):4.424068,((18:1,19:1):1.420479,17:1):6.292556):6.096578,((10:1,(12:1,11:1):0.06593):7,((8:1,9:1):4.312032,(4:1,(((7:1,6:1):1.881783,5:1):4.314543,((3:1,2:1):3.282549,1:1):1.497501):0.500816):0.457571):1.904424):6.441177):7):5.376615):7,((30:1,29:1):4.231374,28:1):7):7,31:1):7,32:1);
	TREE Imported_tree_121 = (32:1,((((30:1,29:1):4.266973,28:1):7,((27:1,26:1):7,(((((9:1,8:1):4.307691,(4:1,(((2:1,3:1):3.268682,1:1):1.49323,(5:1,(7:1,6:1):1.900166):4.210819):0.519443):0.455829):1.891816,((12:1,11:1):0.06591,10:1):6.982599):6.452421,(((15:1,16:1):1.316869,(14:1,13:1):4.411259):4.421392,((19:1,18:1):1.421508,17:1):6.292445):6.096697):7,(20:1,(21:1,(22:1,(23:1,(25:1,24:1):0.369964):0.965921):3.753339):3.495213):6.411675):5.412219):7):7,31:1):7);
	TREE Imported_tree_122 = (32:1,(31:1,((((20:1,((22:1,(23:1,(25:1,24:1):0.374593):0.965377):3.386179,21:1):3.117859):6.002329,((((19:1,18:1):1.425684,17:1):6.292733,((16:1,15:1):1.327338,(14:1,13:1):4.421863):4.421861):5.987624,(((12:1,11:1):0.067789,10:1):6.67375,((8:1,9:1):4.242041,(4:1,((5:1,(7:1,6:1):1.908931):4.361172,((2:1,3:1):3.160612,1:1):1.495281):0.508653):0.469683):1.901715):6.098777):6.921448):5.421733,(27:1,26:1):7):7,(28:1,(30:1,29:1):4.267039):7):7):7);
	TREE Imported_tree_123 = (32:1,((((26:1,27:1):7,(((((15:1,16:1):1.281463,(13:1,14:1):4.421624):4.433859,((18:1,19:1):1.419335,17:1):6.292601):6.106398,(((9:1,8:1):4.285017,(((5:1,(7:1,6:1):1.906909):4.340542,(1:1,(3:1,2:1):3.171029):1.482119):0.515604,4:1):0.450416):1.880291,(10:1,(11:1,12:1):0.061232):6.403391):6.488213):7,(20:1,(21:1,(((24:1,25:1):0.392582,23:1):0.982323,22:1):3.586974):3.34504):6.257928):4.98889):7,(28:1,(30:1,29:1):4.115614):7):7,31:1):7);
	TREE Imported_tree_124 = (32:1,(((28:1,(29:1,30:1):4.267026):7,((27:1,26:1):7,(((((16:1,15:1):1.305153,(14:1,13:1):4.36807):4.542691,(17:1,(18:1,19:1):1.420484):6.29165):6.197306,(((11:1,12:1):0.079319,10:1):6.821065,((((1:1,(2:1,3:1):3.176083):1.505341,((7:1,6:1):1.875857,5:1):4.462236):0.51049,4:1):0.47049,(8:1,9:1):4.283837):1.900314):6.417531):7,(20:1,(((23:1,(25:1,24:1):0.377846):0.948883,22:1):3.510405,21:1):3.22502):6.111753):5.326412):7):6.865529,31:1):7);
	TREE Imported_tree_125 = (32:1,(31:1,(((((((14:1,13:1):4.532377,(15:1,16:1):1.312206):4.487034,(17:1,(19:1,18:1):1.428233):6.579403):6.041669,(((12:1,11:1):0.060369,10:1):6.827719,((9:1,8:1):4.303087,(4:1,((5:1,(6:1,7:1):1.933605):4.251578,((3:1,2:1):3.159979,1:1):1.476188):0.5077):0.464142):1.888142):6.053589):6.939386,(20:1,(21:1,(((25:1,24:1):0.378991,23:1):0.945597,22:1):3.391222):3.112571):6.002528):5.507636,(27:1,26:1):7):7,(28:1,(29:1,30:1):4.249007):7):6.172291):7);
	TREE Imported_tree_126 = (32:1,(31:1,(((26:1,27:1):7,(((((((1:1,(3:1,2:1):3.186618):1.490363,(5:1,(7:1,6:1):1.876627):4.23042):0.501665,4:1):0.462,(8:1,9:1):4.216519):1.887963,((11:1,12:1):0.077014,10:1):6.318839):6.100774,((17:1,(19:1,18:1):1.424639):6.292073,((16:1,15:1):1.29102,(14:1,13:1):4.443293):4.423312):6.096839):6.921281,(20:1,(((23:1,(24:1,25:1):0.372825):0.939789,22:1):3.392711,21:1):3.117829):6.002383):5.277206):7,(28:1,(30:1,29:1):4.213884):7):7):7);
	TREE Imported_tree_127 = (32:1,(((28:1,(29:1,30:1):4.304068):7,((27:1,26:1):7,(((21:1,(22:1,(23:1,(25:1,24:1):0.37196):0.94817):3.757666):3.495131,20:1):6.411874,(((10:1,(12:1,11:1):0.069612):6.641844,((8:1,9:1):4.293754,(4:1,((5:1,(7:1,6:1):1.914011):4.298707,((3:1,2:1):3.324289,1:1):1.487961):0.486302):0.487975):1.909703):6.450232,(((14:1,13:1):4.39037,(15:1,16:1):1.294783):4.422963,(17:1,(18:1,19:1):1.41506):6.293102):6.096571):7):5.304007):7):7,31:1):7);
	TREE Imported_tree_128 = (32:1,(31:1,(((27:1,26:1):7,(((((((5:1,(6:1,7:1):1.845504):4.222054,((2:1,3:1):3.243458,1:1):1.48888):0.540664,4:1):0.437182,(9:1,8:1):4.298952):1.867406,(10:1,(12:1,11:1):0.073947):7):6.10466,((17:1,(18:1,19:1):1.424694):6.291312,((14:1,13:1):4.421786,(15:1,16:1):1.278215):4.423007):6.219246):6.920941,((21:1,((23:1,(25:1,24:1):0.362173):0.957464,22:1):3.560089):3.293074,20:1):6.194536):5.336032):7,((30:1,29:1):4.424268,28:1):7):6.46001):7);
	TREE Imported_tree_129 = (32:1,(31:1,(((29:1,30:1):4.147206,28:1):7,((((((8:1,9:1):4.310931,(4:1,((5:1,(6:1,7:1):1.920728):4.463573,((2:1,3:1):3.247295,1:1):1.465556):0.512772):0.460422):1.877682,(10:1,(11:1,12:1):0.067693):6.437641):6.488399,(((13:1,14:1):4.432506,(16:1,15:1):1.283247):4.423666,((18:1,19:1):1.419334,17:1):6.292641):6.096627):7,(20:1,(21:1,((23:1,(24:1,25:1):0.365434):0.949121,22:1):3.561992):3.29312):6.194688):5.168072,(27:1,26:1):7):7):6.865483):7);
	TREE Imported_tree_130 = (32:1,(31:1,((((((17:1,(19:1,18:1):1.423612):6.292174,((13:1,14:1):4.432303,(16:1,15:1):1.274433):4.429015):6.101595,(((8:1,9:1):4.345204,(4:1,((5:1,(7:1,6:1):1.869194):4.191282,((2:1,3:1):3.20651,1:1):1.4857):0.531268):0.449336):1.881483,(10:1,(12:1,11:1):0.087488):6.818476):6.460619):7,(20:1,(21:1,(22:1,((25:1,24:1):0.376425,23:1):0.965497):3.557381):3.286674):6.194731):5.566456,(26:1,27:1):7):7,(28:1,(29:1,30:1):4.285617):7):6.302366):7);
	TREE Imported_tree_131 = (32:1,(31:1,(((29:1,30:1):4.424264,28:1):7,((26:1,27:1):7,(((((18:1,19:1):1.421489,17:1):6.291053,((15:1,16:1):1.306124,(13:1,14:1):4.398748):4.541654):6.33384,(((4:1,(((2:1,3:1):3.212409,1:1):1.48604,((7:1,6:1):1.884393,5:1):4.171015):0.502238):0.46849,(8:1,9:1):4.242257):1.892613,(10:1,(12:1,11:1):0.057337):6.82815):6.418484):7,(20:1,(21:1,(22:1,(23:1,(25:1,24:1):0.366592):0.946543):3.556704):3.280861):6.188438):5.389466):7):6.865486):7);
	TREE Imported_tree_132 = ((((((((10:1,(11:1,12:1):0.086701):6.976561,((((5:1,(7:1,6:1):1.890934):4.208927,((3:1,2:1):3.173175,1:1):1.503523):0.53867,4:1):0.440869,(9:1,8:1):4.293552):1.874674):6.090946,(((19:1,18:1):1.425738,17:1):6.291844,((16:1,15:1):1.279818,(14:1,13:1):4.35011):4.424189):6.096668):6.921429,(20:1,(((23:1,(25:1,24:1):0.383736):0.949599,22:1):3.279456,21:1):3.014002):5.90007):5.170642,(27:1,26:1):7):7,((30:1,29:1):4.213975,28:1):7):6.642324,31:1):7,32:1);
	TREE Imported_tree_133 = ((31:1,(((26:1,27:1):7,(((21:1,(22:1,(23:1,(25:1,24:1):0.362675):0.957747):3.428118):3.172421,20:1):6.070334,(((((((6:1,7:1):1.924023,5:1):4.297493,((3:1,2:1):3.27362,1:1):1.52215):0.510587,4:1):0.449397,(9:1,8:1):4.262962):1.873988,(10:1,(12:1,11:1):0.062073):6.312165):6.444713,(((19:1,18:1):1.420451,17:1):6.292554,((16:1,15:1):1.281764,(14:1,13:1):4.454261):4.423621):6.096561):7):5.161263):7,((30:1,29:1):4.23133,28:1):7):6.865487):7,32:1);
	TREE Imported_tree_134 = (32:1,((((30:1,29:1):4.099989,28:1):7,(((20:1,((22:1,(23:1,(24:1,25:1):0.385223):0.967312):3.752017,21:1):3.495065):6.411821,(((17:1,(19:1,18:1):1.421462):6.29157,((13:1,14:1):4.421812,(16:1,15:1):1.296954):4.4217):6.219363,(((((1:1,(3:1,2:1):3.250635):1.474048,(5:1,(7:1,6:1):1.899968):4.275125):0.49422,4:1):0.473174,(9:1,8:1):4.35188):1.906243,((12:1,11:1):0.099389,10:1):6.679058):6.473694):7):5.204375,(27:1,26:1):7):7):7,31:1):7);
	TREE Imported_tree_135 = ((31:1,((((((17:1,(18:1,19:1):1.424702):6.292079,((14:1,13:1):4.400775,(16:1,15:1):1.299367):4.422781):6.096695,(((8:1,9:1):4.350137,(((5:1,(6:1,7:1):1.917333):4.212147,((2:1,3:1):3.28259,1:1):1.515131):0.521762,4:1):0.441203):1.891873,((11:1,12:1):0.07954,10:1):7):6.453116):7,(((22:1,((24:1,25:1):0.368813,23:1):0.961116):3.593749,21:1):3.345028,20:1):6.257614):5.604767,(27:1,26:1):7):7,(28:1,(29:1,30:1):4.44572):7):6.459994):7,32:1);
	TREE Imported_tree_136 = (32:1,(31:1,((28:1,(30:1,29:1):4.213894):7,(((20:1,(((23:1,(25:1,24:1):0.383646):0.96014,22:1):3.386901,21:1):3.117839):6.002541,(((17:1,(18:1,19:1):1.419317):6.293422,((16:1,15:1):1.299431,(13:1,14:1):4.421852):4.423714):5.987451,(((11:1,12:1):0.071643,10:1):7,((4:1,((1:1,(3:1,2:1):3.158219):1.494684,(5:1,(7:1,6:1):1.922657):4.344551):0.515257):0.454223,(9:1,8:1):4.272165):1.89167):6.101907):6.921957):5.043558,(26:1,27:1):7):7):6.460015):7);
	TREE Imported_tree_137 = (32:1,((((27:1,26:1):7,((20:1,(21:1,((23:1,(24:1,25:1):0.374185):0.954591,22:1):3.560052):3.29306):6.194567,((((11:1,12:1):0.071311,10:1):7,((9:1,8:1):4.344637,((((6:1,7:1):1.892078,5:1):4.259987,((2:1,3:1):3.278672,1:1):1.490876):0.520783,4:1):0.464059):1.886197):6.367412,(((15:1,16:1):1.30808,(14:1,13:1):4.532427):4.481006,(17:1,(18:1,19:1):1.419602):6.579663):6.152352):7):5.326375):7,(28:1,(29:1,30:1):4.362385):7):6.642366,31:1):7);
	TREE Imported_tree_138 = (32:1,(31:1,(((26:1,27:1):7,(((((19:1,18:1):1.423624,17:1):6.291486,((15:1,16:1):1.291459,(13:1,14:1):4.476428):4.42205):6.219285,(((12:1,11:1):0.093095,10:1):6.665173,((8:1,9:1):4.27724,(((1:1,(2:1,3:1):3.18824):1.487118,((6:1,7:1):1.89934,5:1):4.190935):0.513748,4:1):0.469332):1.88788):6.479415):7,(20:1,(21:1,(22:1,((25:1,24:1):0.368809,23:1):0.957072):3.428103):3.16678):6.070462):5.214491):7,((29:1,30:1):4.025843,28:1):7):6.45998):7);
	TREE Imported_tree_139 = (32:1,(31:1,(((((((14:1,13:1):4.400813,(15:1,16:1):1.288663):4.4223,(17:1,(18:1,19:1):1.421484):6.291684):6.219132,(((4:1,(((3:1,2:1):3.261088,1:1):1.511003,(5:1,(7:1,6:1):1.913641):4.136078):0.505564):0.465799,(8:1,9:1):4.307571):1.889715,((12:1,11:1):0.082972,10:1):7):6.442466):7,((21:1,(22:1,(23:1,(24:1,25:1):0.366127):0.963179):3.426589):3.172336,20:1):6.070284):5.222654,(27:1,26:1):7):7,(28:1,(29:1,30:1):4.231334):7):7):7);
	TREE Imported_tree_140 = (32:1,(31:1,(((30:1,29:1):4.213918,28:1):7,((27:1,26:1):7,(((((4:1,(((2:1,3:1):3.313237,1:1):1.499662,(5:1,(6:1,7:1):1.877069):4.309777):0.537249):0.428956,(8:1,9:1):4.326555):1.880641,(10:1,(12:1,11:1):0.064701):6.807691):6.459153,(((14:1,13:1):4.454248,(16:1,15:1):1.309203):4.420911,((18:1,19:1):1.419347,17:1):6.291875):6.219218):7,(20:1,((22:1,(23:1,(25:1,24:1):0.377833):0.951126):3.589072,21:1):3.345165):6.257693):5.412276):7):7):7);
	TREE Imported_tree_141 = (((((29:1,30:1):4.304089,28:1):7,((((((23:1,(25:1,24:1):0.360706):0.946832,22:1):3.562812,21:1):3.293051,20:1):6.194784,(((((((6:1,7:1):1.880542,5:1):4.193088,((2:1,3:1):3.181951,1:1):1.513743):0.527695,4:1):0.443142,(9:1,8:1):4.378572):1.876057,((11:1,12:1):0.074249,10:1):6.671088):6.435392,((17:1,(19:1,18:1):1.428007):6.291198,((16:1,15:1):1.292768,(13:1,14:1):4.432374):4.422072):6.219259):7):5.047584,(26:1,27:1):7):7):6.86554,31:1):7,32:1);
	TREE Imported_tree_142 = (32:1,(31:1,((28:1,(30:1,29:1):4.147205):7,((((21:1,(22:1,(23:1,(24:1,25:1):0.352802):0.958765):3.707397):3.426828,20:1):6.33052,((((13:1,14:1):4.409089,(15:1,16:1):1.320297):4.541968,((19:1,18:1):1.425783,17:1):6.291242):6.197145,((10:1,(11:1,12:1):0.070464):6.069184,(((((3:1,2:1):3.210774,1:1):1.495842,(5:1,(6:1,7:1):1.861148):4.145236):0.531782,4:1):0.449363,(9:1,8:1):4.265798):1.868257):6.419184):7):5.389877,(26:1,27:1):7):7):7):7);
	TREE Imported_tree_143 = (32:1,((((26:1,27:1):7,(((((11:1,10:1):0.060324,12:1):6.334671,((((1:1,(2:1,3:1):3.209476):1.479624,((7:1,6:1):1.899123,5:1):4.237972):0.50035,4:1):0.470454,(8:1,9:1):4.322591):1.900076):6.45859,(((15:1,16:1):1.276379,(14:1,13:1):4.411175):4.423107,(17:1,(19:1,18:1):1.417217):6.292078):6.219408):7,(((((25:1,24:1):0.356099,23:1):0.966544,22:1):3.754052,21:1):3.495162,20:1):6.41166):5.343887):7,((29:1,30:1):4.424209,28:1):7):7,31:1):7);
	TREE Imported_tree_144 = ((((28:1,(30:1,29:1):4.342688):7,((((((18:1,19:1):1.418214,17:1):6.29196,((13:1,14:1):4.443222,(16:1,15:1):1.27205):4.428407):6.224707,((10:1,(11:1,12:1):0.073058):6.67159,((8:1,9:1):4.272833,(((5:1,(6:1,7:1):1.934133):4.222691,(1:1,(3:1,2:1):3.190258):1.50468):0.506409,4:1):0.464501):1.87687):6.450073):7,(20:1,(21:1,(22:1,(23:1,(25:1,24:1):0.378764):0.93876):3.43186):3.172458):6.070288):5.234501,(27:1,26:1):7):7):6.859294,31:1):7,32:1);
	TREE Imported_tree_145 = (32:1,(31:1,(((30:1,29:1):4.214066,28:1):7,((27:1,26:1):7,((20:1,(21:1,(22:1,((25:1,24:1):0.370037,23:1):0.973521):3.751752):3.48715):6.411821,(((10:1,(11:1,12:1):0.061813):6.415195,((8:1,9:1):4.277759,(((1:1,(2:1,3:1):3.211927):1.481258,((6:1,7:1):1.855978,5:1):4.362594):0.475371,4:1):0.503087):1.91782):6.464804,((17:1,(19:1,18:1):1.416092):6.292175,((13:1,14:1):4.421638,(15:1,16:1):1.279777):4.432709):6.230091):7):5.473361):7):6.63742):7);
	TREE Imported_tree_146 = ((31:1,((28:1,(30:1,29:1):4.382528):7,((26:1,27:1):7,((20:1,(21:1,(22:1,((25:1,24:1):0.374433,23:1):0.956061):3.27818):3.018779):5.89985,((((14:1,13:1):4.421835,(15:1,16:1):1.292424):4.422083,(17:1,(19:1,18:1):1.419348):6.291905):6.219244,(((8:1,9:1):4.321947,(4:1,((1:1,(3:1,2:1):3.244525):1.500394,(5:1,(6:1,7:1):1.88756):4.164023):0.522228):0.463928):1.877294,((12:1,11:1):0.071704,10:1):6.688227):6.097943):6.921902):5.205409):7):6.865528):7,32:1);
	TREE Imported_tree_147 = (32:1,(((28:1,(29:1,30:1):4.249169):7,((((((12:1,11:1):0.079923,10:1):6.839271,((4:1,((5:1,(6:1,7:1):1.916476):4.203932,((3:1,2:1):3.21202,1:1):1.499175):0.493175):0.481479,(8:1,9:1):4.283846):1.900109):6.449657,(((18:1,19:1):1.421478,17:1):6.29157,((15:1,16:1):1.298633,(14:1,13:1):4.443137):4.431429):6.230076):7,(((22:1,(23:1,(25:1,24:1):0.366495):0.965724):3.55781,21:1):3.293101,20:1):6.19455):5.438084,(27:1,26:1):7):7):6.637405,31:1):7);
	TREE Imported_tree_148 = ((((((((22:1,(23:1,(25:1,24:1):0.36363):0.967372):3.557574,21:1):3.293292,20:1):6.194602,((((19:1,18:1):1.421474,17:1):6.292487,((13:1,14:1):4.42168,(16:1,15:1):1.288122):4.428391):6.10131,(((4:1,(((3:1,2:1):3.26949,1:1):1.491682,(5:1,(7:1,6:1):1.885437):4.237603):0.512288):0.465438,(8:1,9:1):4.362806):1.903245,(10:1,(11:1,12:1):0.07871):6.82136):6.449409):7):5.32552,(26:1,27:1):7):7,((30:1,29:1):4.248979,28:1):7):6.460005,31:1):7,32:1);
	TREE Imported_tree_149 = (32:1,((((26:1,27:1):7,(((((14:1,13:1):4.380059,(16:1,15:1):1.308155):4.426068,((19:1,18:1):1.419323,17:1):6.291854):6.224612,(((8:1,9:1):4.334591,(((1:1,(3:1,2:1):3.283758):1.513188,(5:1,(7:1,6:1):1.881706):4.15405):0.507848,4:1):0.460989):1.879388,((11:1,12:1):0.073983,10:1):7):6.445491):7,(((22:1,(23:1,(25:1,24:1):0.365294):0.953286):3.419645,21:1):3.172687,20:1):6.070245):5.268336):7,((29:1,30:1):4.323141,28:1):7):6.642334,31:1):7);
	TREE Imported_tree_150 = (32:1,(31:1,((28:1,(29:1,30:1):4.248959):7,((26:1,27:1):7,(((21:1,(22:1,((25:1,24:1):0.377309,23:1):0.958549):3.387724):3.117855,20:1):6.00251,(((17:1,(18:1,19:1):1.419324):6.291919,((16:1,15:1):1.28145,(13:1,14:1):4.400767):4.422864):6.219478,((10:1,(12:1,11:1):0.056375):6.336455,(((((6:1,7:1):1.892772,5:1):4.403146,(1:1,(2:1,3:1):3.211684):1.512853):0.516543,4:1):0.448788,(9:1,8:1):4.270547):1.87835):6.098673):6.921665):5.09361):7):6.865464):7);
	TREE Imported_tree_151 = (32:1,(((28:1,(29:1,30:1):4.267016):7,((27:1,26:1):7,((((((25:1,24:1):0.37524,23:1):0.958937,22:1):3.770052,21:1):3.513861,20:1):6.435774,(((10:1,(12:1,11:1):0.059804):6.691619,((8:1,9:1):4.280945,(((5:1,(7:1,6:1):1.86553):4.339646,(1:1,(2:1,3:1):3.36121):1.505132):0.511572,4:1):0.461461):1.908664):6.446822,(((19:1,18:1):1.42567,17:1):6.621085,((15:1,16:1):1.307372,(13:1,14:1):4.543785):4.525334):6.229476):7):5.8973):7):7,31:1):7);
	TREE Imported_tree_152 = (32:1,(((((20:1,(((23:1,(25:1,24:1):0.375069):0.938557,22:1):3.277777,21:1):3.01896):5.899909,(((10:1,(12:1,11:1):0.076613):6.512436,((9:1,8:1):4.333723,(4:1,((5:1,(6:1,7:1):1.879229):4.148719,((2:1,3:1):3.121953,1:1):1.494806):0.503556):0.461323):1.895576):6.039593,(((16:1,15:1):1.289847,(13:1,14:1):4.544402):4.481215,((19:1,18:1):1.420733,17:1):6.578741):6.282439):6.888618):5.116636,(26:1,27:1):7):7,((30:1,29:1):4.362364,28:1):7):7,31:1):7);
	TREE Imported_tree_153 = (32:1,((((((((4:1,((1:1,(2:1,3:1):3.221297):1.482939,(5:1,(6:1,7:1):1.887026):4.252406):0.491798):0.469627,(8:1,9:1):4.226345):1.915998,(10:1,(12:1,11:1):0.086849):6.326469):6.330971,(((13:1,14:1):4.433785,(15:1,16:1):1.288455):4.350758,(17:1,(19:1,18:1):1.422579):6.291942):6.156316):7,(20:1,(((23:1,(25:1,24:1):0.364586):0.949637,22:1):3.561854,21:1):3.293131):6.194578):5.364363,(27:1,26:1):7):7,((30:1,29:1):4.285395,28:1):7):6.305957,31:1):7);
	TREE Imported_tree_154 = (((((((((15:1,16:1):1.292429,(14:1,13:1):4.40078):4.423091,(17:1,(19:1,18:1):1.417189):6.292916):6.096719,(((8:1,9:1):4.343567,(((5:1,(7:1,6:1):1.913463):4.273997,(1:1,(3:1,2:1):3.23473):1.490771):0.478363,4:1):0.482809):1.905822,((12:1,11:1):0.090582,10:1):6.681884):6.431358):7,(20:1,(21:1,(22:1,(23:1,(24:1,25:1):0.376072):0.967812):3.604417):3.360763):6.278504):5.170797,(26:1,27:1):7):7,((29:1,30:1):4.304183,28:1):7):6.172273,31:1):7,32:1);
	TREE Imported_tree_155 = (32:1,((((29:1,30:1):4.26707,28:1):7,((26:1,27:1):7,((((10:1,(12:1,11:1):0.077438):7,((9:1,8:1):4.334757,(4:1,(((2:1,3:1):3.238917,1:1):1.503589,(5:1,(6:1,7:1):1.893943):4.259875):0.498543):0.465555):1.922826):6.456208,((17:1,(19:1,18:1):1.423553):6.291429,((13:1,14:1):4.411214,(16:1,15:1):1.277725):4.422909):6.219299):7,(20:1,(21:1,(22:1,((25:1,24:1):0.369975,23:1):0.958614):3.933914):3.676766):6.595402):5.114016):7):7,31:1):7);
	TREE Imported_tree_156 = (32:1,(31:1,((((20:1,((22:1,(23:1,(25:1,24:1):0.35966):0.94692):3.431014,21:1):3.172413):6.070222,((((8:1,9:1):4.257199,((((6:1,7:1):1.888648,5:1):4.348392,((3:1,2:1):3.257715,1:1):1.514199):0.515875,4:1):0.43759):1.889452,(10:1,(12:1,11:1):0.071942):7):6.443268,(((15:1,16:1):1.315341,(13:1,14:1):4.443348):4.420383,((18:1,19:1):1.420342,17:1):6.291847):6.219374):7):5.324414,(27:1,26:1):7):7,((29:1,30:1):4.285484,28:1):7):6.642479):7);
	TREE Imported_tree_157 = ((31:1,((28:1,(29:1,30:1):4.163528):7,(((((17:1,(18:1,19:1):1.419333):6.292661,((15:1,16:1):1.2947,(14:1,13:1):4.443224):4.422885):6.096622,(((4:1,((5:1,(7:1,6:1):1.911201):4.253206,(1:1,(2:1,3:1):3.247671):1.50258):0.484329):0.474269,(8:1,9:1):4.278953):1.902002,((12:1,11:1):0.050956,10:1):6.663157):6.441263):7,(((22:1,((24:1,25:1):0.368654,23:1):0.952767):3.429004,21:1):3.172496,20:1):6.070193):5.324202,(27:1,26:1):7):7):7):7,32:1);
	TREE Imported_tree_158 = (32:1,(31:1,((28:1,(29:1,30:1):4.213948):7,((27:1,26:1):7,((20:1,((22:1,((24:1,25:1):0.372334,23:1):0.96596):3.55734,21:1):3.293094):6.194625,((((9:1,8:1):4.28822,(((1:1,(3:1,2:1):3.192981):1.498827,(5:1,(7:1,6:1):1.934629):4.43048):0.470114,4:1):0.490856):1.916509,(10:1,(11:1,12:1):0.070306):6.320459):6.439697,(((19:1,18:1):1.418279,17:1):6.292761,((16:1,15:1):1.275418,(14:1,13:1):4.454237):4.424126):6.09659):7):5.285535):7):7):7);
	TREE Imported_tree_159 = (32:1,((((29:1,30:1):4.163471,28:1):7,((((((9:1,8:1):4.326734,(4:1,(((7:1,6:1):1.903699,5:1):4.30255,((3:1,2:1):3.231705,1:1):1.499313):0.508129):0.454819):1.878608,((11:1,12:1):0.074441,10:1):7):6.444051,(((15:1,16:1):1.30645,(14:1,13:1):4.454418):4.42192,(17:1,(18:1,19:1):1.421455):6.292458):6.09663):7,(20:1,(21:1,(22:1,((24:1,25:1):0.366965,23:1):0.950577):3.561673):3.293073):6.194663):5.270565,(27:1,26:1):7):7):6.460029,31:1):7);
	TREE Imported_tree_160 = (32:1,(31:1,((28:1,(30:1,29:1):4.196825):7,(((((17:1,(18:1,19:1):1.420426):6.291828,((15:1,16:1):1.303626,(13:1,14:1):4.390424):4.421298):6.219312,(((12:1,11:1):0.080864,10:1):6.551243,(((((7:1,6:1):1.913498,5:1):4.184014,(1:1,(3:1,2:1):3.212464):1.485454):0.480764,4:1):0.472201,(8:1,9:1):4.294471):1.893458):6.459215):7,(20:1,(((23:1,(24:1,25:1):0.373989):0.963631,22:1):3.74051,21:1):3.495374):6.411729):5.194784,(26:1,27:1):7):7):6.459938):7);
	TREE Imported_tree_161 = (32:1,(31:1,((28:1,(29:1,30:1):4.213912):7,((((((11:1,12:1):0.072435,10:1):6.540164,((8:1,9:1):4.387898,(((1:1,(2:1,3:1):3.211186):1.486012,(5:1,(6:1,7:1):1.885529):4.395652):0.499143,4:1):0.450767):1.898702):6.434551,(((16:1,15:1):1.315707,(14:1,13:1):4.531748):4.522158,(17:1,(19:1,18:1):1.427122):6.577832):6.329632):7,(20:1,(21:1,(22:1,(23:1,(25:1,24:1):0.372394):0.979757):3.757041):3.514104):6.435944):5.332527,(26:1,27:1):7):7):6.642288):7);
	TREE Imported_tree_162 = (32:1,(((28:1,(29:1,30:1):4.445771):7,((26:1,27:1):7,((20:1,((22:1,(23:1,(24:1,25:1):0.356822):0.947365):3.281557,21:1):3.018778):5.899814,(((10:1,(12:1,11:1):0.072898):6.823617,((4:1,((5:1,(7:1,6:1):1.953664):4.31127,(1:1,(3:1,2:1):3.192265):1.481486):0.517276):0.455336,(8:1,9:1):4.306076):1.880731):6.10143,(((16:1,15:1):1.325415,(14:1,13:1):4.411233):4.421298,((19:1,18:1):1.4204,17:1):6.292559):6.096614):6.921181):5.258413):7):6.460049,31:1):7);
	TREE Imported_tree_163 = (32:1,(((28:1,(30:1,29:1):4.147001):7,((27:1,26:1):7,(((((8:1,9:1):4.326271,(4:1,(((7:1,6:1):1.878121,5:1):4.224051,((2:1,3:1):3.160459,1:1):1.500682):0.5044):0.453258):1.88115,((12:1,11:1):0.078181,10:1):7):6.458646,(((19:1,18:1):1.424674,17:1):6.29131,((15:1,16:1):1.306974,(14:1,13:1):4.400794):4.42117):6.219352):7,(((22:1,((25:1,24:1):0.368452,23:1):0.946857):3.758248,21:1):3.49501,20:1):6.41153):5.539271):7):6.642312,31:1):7);
	TREE Imported_tree_164 = ((((((20:1,(21:1,(22:1,(23:1,(24:1,25:1):0.370004):0.94507):3.757818):3.514272):6.436022,(((((((7:1,6:1):1.890811,5:1):4.340088,(1:1,(2:1,3:1):3.219014):1.490965):0.496592,4:1):0.476058,(9:1,8:1):4.29438):1.899436,((11:1,12:1):0.065987,10:1):6.438245):6.441246,(((13:1,14:1):4.432562,(16:1,15:1):1.304108):4.421138,((18:1,19:1):1.417204,17:1):6.292078):6.219367):7):5.180492,(27:1,26:1):7):7,((30:1,29:1):4.213921,28:1):7):7,31:1):7,32:1);
	TREE Imported_tree_165 = (32:1,(((((20:1,((22:1,(23:1,(24:1,25:1):0.349421):0.9755):3.550013,21:1):3.293228):6.194692,((((8:1,9:1):4.282613,((((6:1,7:1):1.932333,5:1):4.328157,((2:1,3:1):3.216197,1:1):1.496417):0.51604,4:1):0.451968):1.87862,((12:1,11:1):0.067181,10:1):6.541806):6.45955,(((14:1,13:1):4.432513,(16:1,15:1):1.314947):4.421647,(17:1,(19:1,18:1):1.422514):6.292301):6.096729):7):5.227212,(27:1,26:1):7):7,((30:1,29:1):4.196822,28:1):7):6.865486,31:1):7);
	TREE Imported_tree_166 = ((31:1,(((((((((1:1,(3:1,2:1):3.246285):1.484097,(5:1,(7:1,6:1):1.887559):4.202768):0.533451,4:1):0.436056,(9:1,8:1):4.350696):1.879258,((11:1,12:1):0.086007,10:1):6.934495):6.4274,(((16:1,15:1):1.293928,(14:1,13:1):4.441309):4.543514,(17:1,(19:1,18:1):1.421469):6.291816):6.197251):7,((21:1,(((25:1,24:1):0.362135,23:1):0.967791,22:1):3.947822):3.690408,20:1):6.61491):5.237786,(27:1,26:1):7):7,((29:1,30:1):4.28542,28:1):7):6.865419):7,32:1);
	TREE Imported_tree_167 = (32:1,(31:1,((((20:1,(21:1,((23:1,(25:1,24:1):0.363061):0.941111,22:1):3.432259):3.172449):6.07035,((((18:1,19:1):1.421435,17:1):6.291636,((16:1,15:1):1.3008,(14:1,13:1):4.421851):4.421535):6.219373,(((12:1,11:1):0.070652,10:1):7,((9:1,8:1):4.316945,(4:1,(((6:1,7:1):1.87332,5:1):4.292638,((2:1,3:1):3.267639,1:1):1.486073):0.494199):0.472426):1.910132):6.433309):7):5.201929,(27:1,26:1):7):7,((30:1,29:1):4.304075,28:1):7):6.642344):7);
	TREE Imported_tree_168 = (32:1,(31:1,((28:1,(29:1,30:1):4.213925):7,((((21:1,(22:1,((25:1,24:1):0.377044,23:1):0.945447):3.556119):3.287203,20:1):6.188184,((((8:1,9:1):4.37056,(((5:1,(6:1,7:1):1.829315):4.203941,(1:1,(3:1,2:1):3.230492):1.494892):0.492951,4:1):0.476601):1.913067,((12:1,11:1):0.073437,10:1):7):6.348988,(((14:1,13:1):4.516573,(15:1,16:1):1.325613):4.757729,(17:1,(18:1,19:1):1.426056):6.578558):6.235895):7):5.497021,(26:1,27:1):7):7):7):7);
	TREE Imported_tree_169 = ((31:1,((28:1,(29:1,30:1):4.196882):7,((27:1,26:1):7,(((((23:1,(24:1,25:1):0.367676):0.965566,22:1):3.557731,21:1):3.293021,20:1):6.194423,(((10:1,(12:1,11:1):0.089114):6.666643,((9:1,8:1):4.240322,(((1:1,(3:1,2:1):3.245341):1.493368,(5:1,(7:1,6:1):1.922486):4.175042):0.494933,4:1):0.465169):1.888933):6.282918,(((15:1,16:1):1.281062,(14:1,13:1):4.231405):4.353476,((19:1,18:1):1.406074,17:1):5.889725):6.005351):7):5.770647):7):7):7,32:1);
	TREE Imported_tree_170 = (32:1,(((((20:1,(21:1,(((25:1,24:1):0.371197,23:1):0.952438,22:1):3.560783):3.293111):6.194634,(((17:1,(19:1,18:1):1.417202):6.292892,((14:1,13:1):4.380109,(16:1,15:1):1.286487):4.423667):6.096582,(((9:1,8:1):4.375116,((((6:1,7:1):1.919732,5:1):4.189888,((2:1,3:1):3.207669,1:1):1.510268):0.530926,4:1):0.440184):1.879468,((11:1,12:1):0.080357,10:1):7):6.443914):7):5.329307,(26:1,27:1):7):7,((30:1,29:1):4.34258,28:1):7):6.460019,31:1):7);
	TREE Imported_tree_171 = (32:1,(31:1,((28:1,(30:1,29:1):4.267156):7,((27:1,26:1):7,(((21:1,(22:1,(23:1,(25:1,24:1):0.355612):0.951596):3.430093):3.172401,20:1):6.07023,((((12:1,11:1):0.07203,10:1):6.980448,((8:1,9:1):4.316237,((((7:1,6:1):1.929035,5:1):4.209145,(1:1,(3:1,2:1):3.26164):1.508095):0.518796,4:1):0.45015):1.877276):6.441627,(((15:1,16:1):1.277726,(13:1,14:1):4.421774):4.424275,(17:1,(19:1,18:1):1.420385):6.292575):6.096821):7):5.335448):7):6.460004):7);
	TREE Imported_tree_172 = ((((28:1,(30:1,29:1):4.285498):7,((((((9:1,8:1):4.316626,(4:1,((1:1,(3:1,2:1):3.259489):1.50493,((7:1,6:1):1.904798,5:1):4.352465):0.499018):0.455609):1.912905,((11:1,12:1):0.082168,10:1):7):6.446705,(((15:1,16:1):1.310231,(14:1,13:1):4.419562):4.549193,((19:1,18:1):1.417183,17:1):6.292945):6.081787):7,(20:1,(21:1,((23:1,(25:1,24:1):0.370581):0.96008,22:1):3.558856):3.293107):6.194566):5.334029,(27:1,26:1):7):7):7,31:1):7,32:1);
	TREE Imported_tree_173 = ((31:1,(((29:1,30:1):4.424429,28:1):7,(((20:1,(21:1,(22:1,(23:1,(25:1,24:1):0.362857):0.981601):3.765187):3.513913):6.435852,((((((5:1,(7:1,6:1):1.897415):4.192716,(1:1,(2:1,3:1):3.215361):1.50015):0.506731,4:1):0.455983,(9:1,8:1):4.297897):1.884624,((12:1,11:1):0.07679,10:1):7):6.451844,(((15:1,16:1):1.293123,(14:1,13:1):4.41103):4.433894,(17:1,(19:1,18:1):1.418398):6.293505):5.996155):7):5.570773,(26:1,27:1):7):7):7):7,32:1);
	TREE Imported_tree_174 = ((31:1,((28:1,(30:1,29:1):4.323161):7,((26:1,27:1):7,((20:1,((22:1,(23:1,(25:1,24:1):0.384966):0.955612):3.540649,21:1):3.278789):6.175771,((((16:1,15:1):1.260958,(14:1,13:1):4.43247):4.426215,(17:1,(19:1,18:1):1.421468):6.29321):5.987373,(((11:1,12:1):0.072829,10:1):6.687884,((((5:1,(6:1,7:1):1.936827):4.201373,(1:1,(2:1,3:1):3.202815):1.48949):0.492621,4:1):0.472959,(8:1,9:1):4.284823):1.892958):6.113561):6.940459):5.199603):7):6.642315):7,32:1);
	TREE Imported_tree_175 = (((((29:1,30:1):4.323141,28:1):7,((27:1,26:1):7,(((((8:1,9:1):4.26989,((((3:1,2:1):3.181368,1:1):1.492949,((6:1,7:1):1.887134,5:1):4.254512):0.505374,4:1):0.46084):1.889511,((11:1,12:1):0.058064,10:1):6.230533):6.173894,(((19:1,18:1):1.431076,17:1):6.76014,((13:1,14:1):4.555704,(15:1,16:1):1.336765):4.514543):6.218671):6.921747,(20:1,(21:1,((23:1,(24:1,25:1):0.367793):0.944605,22:1):3.281471):3.018569):5.89987):5.245824):7):6.64223,31:1):7,32:1);
	TREE Imported_tree_176 = (32:1,(31:1,(((29:1,30:1):4.231446,28:1):7,(((((22:1,(23:1,(25:1,24:1):0.361858):0.961088):3.559199,21:1):3.29302,20:1):6.194677,((((14:1,13:1):4.42174,(15:1,16:1):1.31997):4.425522,((19:1,18:1):1.420425,17:1):6.291715):6.224537,(((12:1,11:1):0.080383,10:1):7,((9:1,8:1):4.28507,((((3:1,2:1):3.235883,1:1):1.47724,((6:1,7:1):1.936384,5:1):4.253097):0.483048,4:1):0.490945):1.922369):6.444831):7):5.176465,(26:1,27:1):7):7):7):7);
	TREE Imported_tree_177 = (32:1,(31:1,((((20:1,((((25:1,24:1):0.375805,23:1):0.95226,22:1):3.509732,21:1):3.218987):6.111757,(((10:1,(12:1,11:1):0.075627):7,((((5:1,(7:1,6:1):1.919069):4.161152,((3:1,2:1):3.136734,1:1):1.496157):0.489656,4:1):0.472887,(8:1,9:1):4.317537):1.90139):6.035071,(((15:1,16:1):1.319613,(13:1,14:1):4.518532):4.608967,((19:1,18:1):1.429319,17:1):6.577889):6.259095):6.986429):5.800732,(27:1,26:1):7):7,(28:1,(30:1,29:1):4.304099):7):7):7);
	TREE Imported_tree_178 = (32:1,(31:1,((28:1,(29:1,30:1):4.214099):7,(((((17:1,(19:1,18:1):1.42148):6.291737,((14:1,13:1):4.408966,(15:1,16:1):1.301209):4.554386):6.207737,((10:1,(12:1,11:1):0.100033):7,(((((6:1,7:1):1.8654,5:1):4.322357,((3:1,2:1):3.15879,1:1):1.509199):0.515988,4:1):0.470472,(9:1,8:1):4.317611):1.898474):6.442665):7,((21:1,((23:1,(25:1,24:1):0.387926):0.963046,22:1):4.278298):4.030507,20:1):6.975904):5.275319,(26:1,27:1):7):7):7):7);
	TREE Imported_tree_179 = ((31:1,(((29:1,30:1):4.663555,28:1):7,((((21:1,(((24:1,25:1):0.360993,23:1):0.955826,22:1):3.38952):3.117868,20:1):6.002327,((((18:1,19:1):1.421483,17:1):6.292426,((16:1,15:1):1.287806,(13:1,14:1):4.432494):4.42343):6.096704,((((((3:1,2:1):3.184154,1:1):1.481225,((7:1,6:1):1.88434,5:1):4.218976):0.4897,4:1):0.487264,(9:1,8:1):4.232424):1.905073,((11:1,12:1):0.066119,10:1):7):6.099895):6.921066):5.479167,(26:1,27:1):7):7):6.642345):7,32:1);
	TREE Imported_tree_180 = (32:1,(31:1,((28:1,(30:1,29:1):4.231305):7,((26:1,27:1):7,(((((8:1,9:1):4.2466,(4:1,((5:1,(6:1,7:1):1.929288):4.271942,(1:1,(2:1,3:1):3.169426):1.478547):0.533431):0.431706):1.869185,(10:1,(11:1,12:1):0.073538):6.540304):6.104862,(((15:1,16:1):1.350643,(14:1,13:1):4.400814):4.420495,(17:1,(19:1,18:1):1.42147):6.293184):5.987636):6.920956,((21:1,(22:1,(23:1,(24:1,25:1):0.373986):0.943101):3.391791):3.117867,20:1):6.002282):5.433502):7):6.64235):7);
	TREE Imported_tree_181 = ((31:1,(((27:1,26:1):7,(((21:1,(22:1,((25:1,24:1):0.350306,23:1):0.953743):3.561778):3.29308,20:1):6.194604,((((12:1,11:1):0.07801,10:1):6.639728,((9:1,8:1):4.302736,(4:1,(((3:1,2:1):3.151301,1:1):1.507091,((7:1,6:1):1.883116,5:1):4.451721):0.522978):0.454593):1.890567):6.102,(((18:1,19:1):1.415015,17:1):6.293896,((14:1,13:1):4.411281,(16:1,15:1):1.303789):4.423338):5.987587):6.921972):5.216244):7,((29:1,30:1):4.304077,28:1):7):6.30578):7,32:1);
	TREE Imported_tree_182 = (32:1,(31:1,(((27:1,26:1):7,(((((14:1,13:1):4.398732,(15:1,16:1):1.313245):4.543547,(17:1,(18:1,19:1):1.418275):6.292878):6.076851,(((11:1,12:1):0.086058,10:1):6.055571,(((((3:1,2:1):3.203449,1:1):1.489832,(5:1,(6:1,7:1):1.896042):4.338788):0.497138,4:1):0.482242,(9:1,8:1):4.310076):1.891101):6.441941):7,(20:1,(21:1,((23:1,(25:1,24:1):0.36044):0.938661,22:1):3.75339):3.487758):6.40363):5.42047):7,((30:1,29:1):4.304043,28:1):7):6.865506):7);
	TREE Imported_tree_183 = ((31:1,(((((21:1,(((25:1,24:1):0.358564,23:1):0.9748,22:1):3.751926):3.495055,20:1):6.411551,((((8:1,9:1):4.297698,(4:1,((5:1,(6:1,7:1):1.90111):4.400911,((3:1,2:1):3.209862,1:1):1.502164):0.513338):0.460577):1.884582,((11:1,12:1):0.062167,10:1):7):6.460201,((17:1,(19:1,18:1):1.409736):6.292905,((14:1,13:1):4.421865,(16:1,15:1):1.314965):4.420601):6.21927):7):5.553567,(27:1,26:1):7):7,((29:1,30:1):4.267059,28:1):7):7):7,32:1);
	TREE Imported_tree_184 = (32:1,(31:1,(((26:1,27:1):7,((20:1,(21:1,((23:1,(25:1,24:1):0.378728):0.945508,22:1):3.420772):3.172655):6.070253,((((12:1,11:1):0.062773,10:1):6.557134,((8:1,9:1):4.277879,(4:1,(((6:1,7:1):1.920163,5:1):4.36111,(1:1,(2:1,3:1):3.203418):1.485851):0.506272):0.464019):1.878296):6.341008,((17:1,(19:1,18:1):1.423642):6.291852,((15:1,16:1):1.29342,(14:1,13:1):4.391713):4.350794):6.156451):7):5.258648):7,((29:1,30:1):4.322948,28:1):7):7):7);
	TREE Imported_tree_185 = ((31:1,(((27:1,26:1):7,((((10:1,(11:1,12:1):0.082057):6.68507,((((1:1,(3:1,2:1):3.188111):1.482529,(5:1,(7:1,6:1):1.894787):4.338971):0.496926,4:1):0.462868,(9:1,8:1):4.267476):1.888565):6.049741,(((13:1,14:1):4.544498,(16:1,15:1):1.320325):4.479151,(17:1,(19:1,18:1):1.428222):6.578014):6.282574):6.921835,(((22:1,(23:1,(24:1,25:1):0.372124):0.942064):3.392178,21:1):3.117832,20:1):6.002417):5.279375):7,(28:1,(29:1,30:1):4.40319):7):6.642365):7,32:1);
	TREE Imported_tree_186 = (32:1,((((27:1,26:1):7,(((21:1,(22:1,(23:1,(25:1,24:1):0.361896):0.957174):3.549441):3.293423,20:1):6.194688,(((((((7:1,6:1):1.89266,5:1):4.136284,((3:1,2:1):3.253968,1:1):1.491146):0.51529,4:1):0.457797,(9:1,8:1):4.295382):1.878385,(10:1,(11:1,12:1):0.079113):7):6.347442,(((16:1,15:1):1.28558,(13:1,14:1):4.423113):4.351151,(17:1,(18:1,19:1):1.41935):6.292263):6.156546):7):5.212284):7,((29:1,30:1):4.11543,28:1):7):6.45999,31:1):7);
	TREE Imported_tree_187 = ((((28:1,(29:1,30:1):4.231332):7,(((20:1,((22:1,((24:1,25:1):0.365769,23:1):0.93343):3.394786,21:1):3.117803):6.002584,((((11:1,12:1):0.066757,10:1):6.982749,((((1:1,(3:1,2:1):3.148917):1.466971,(5:1,(6:1,7:1):1.845734):4.201154):0.509165,4:1):0.464249,(9:1,8:1):4.308644):1.879131):6.11398,(((16:1,15:1):1.28681,(13:1,14:1):4.421792):4.424463,(17:1,(19:1,18:1):1.423607):6.2929):5.987449):6.921703):5.033302,(27:1,26:1):7):7):6.865451,31:1):7,32:1);
	TREE Imported_tree_188 = (32:1,((((30:1,29:1):4.196812,28:1):7,((((((19:1,18:1):1.422598,17:1):6.291545,((14:1,13:1):4.400791,(15:1,16:1):1.300359):4.421391):6.219155,(((4:1,(((3:1,2:1):3.221112,1:1):1.492215,(5:1,(6:1,7:1):1.910297):4.277238):0.508978):0.464146,(8:1,9:1):4.297096):1.895595,((12:1,11:1):0.071415,10:1):6.806087):6.099686):6.921453,((((23:1,(25:1,24:1):0.379098):0.953558,22:1):3.388841,21:1):3.117817,20:1):6.002465):5.172713,(27:1,26:1):7):7):7,31:1):7);
	TREE Imported_tree_189 = (32:1,((((30:1,29:1):4.180005,28:1):7,((26:1,27:1):7,(((((4:1,(((2:1,3:1):3.218711,1:1):1.501665,((6:1,7:1):1.947013,5:1):4.287815):0.521578):0.453046,(9:1,8:1):4.321804):1.873562,(10:1,(12:1,11:1):0.068231):7):6.444329,(((18:1,19:1):1.419379,17:1):6.292679,((13:1,14:1):4.421842,(15:1,16:1):1.299433):4.422826):6.096753):7,((((23:1,(25:1,24:1):0.368513):0.964905,22:1):3.425908,21:1):3.172488,20:1):6.070305):5.162391):7):6.865538,31:1):7);
	TREE Imported_tree_190 = (32:1,(((28:1,(29:1,30:1):4.285405):7,((((21:1,(22:1,(23:1,(25:1,24:1):0.372049):0.989551):3.739761):3.487687,20:1):6.403651,(((17:1,(19:1,18:1):1.42043):6.291878,((16:1,15:1):1.306908,(14:1,13:1):4.430444):4.54817):6.20269,(((((5:1,(6:1,7:1):1.91512):4.255594,(1:1,(2:1,3:1):3.147745):1.52608):0.529892,4:1):0.447269,(8:1,9:1):4.271126):1.868615,(10:1,(12:1,11:1):0.072466):6.641441):6.110165):7):5.559241,(27:1,26:1):7):7):6.642319,31:1):7);
	TREE Imported_tree_191 = (32:1,((((26:1,27:1):7,(((((4:1,((1:1,(2:1,3:1):3.279878):1.489029,((7:1,6:1):1.970926,5:1):4.134125):0.492268):0.475709,(9:1,8:1):4.341078):1.903335,(10:1,(12:1,11:1):0.07584):7):6.31655,(((16:1,15:1):1.279842,(13:1,14:1):4.321408):4.407138,((18:1,19:1):1.419078,17:1):6.069153):6.173302):7,(20:1,(21:1,((23:1,(25:1,24:1):0.379528):0.969966,22:1):3.556089):3.286772):6.194786):5.312939):7,((29:1,30:1):4.323151,28:1):7):7,31:1):7);
	TREE Imported_tree_192 = (32:1,(31:1,((((20:1,(21:1,(22:1,(23:1,(24:1,25:1):0.377639):0.964641):3.768445):3.513824):6.436115,((((11:1,12:1):0.091793,10:1):6.996041,((9:1,8:1):4.286654,(4:1,(((2:1,3:1):3.222189,1:1):1.490212,((6:1,7:1):1.945675,5:1):4.203195):0.50665):0.463736):1.89911):6.450371,((17:1,(19:1,18:1):1.418293):6.291889,((13:1,14:1):4.421664,(16:1,15:1):1.300973):4.431269):6.230175):7):5.134003,(26:1,27:1):7):7,((29:1,30:1):4.304342,28:1):7):6.637264):7);
	TREE Imported_tree_193 = (32:1,((((26:1,27:1):7,(((((23:1,(25:1,24:1):0.381961):0.955427,22:1):3.388238,21:1):3.117839,20:1):6.002354,((((9:1,8:1):4.254954,(4:1,((5:1,(7:1,6:1):1.876856):4.272725,(1:1,(3:1,2:1):3.123704):1.515457):0.501347):0.458761):1.890956,((12:1,11:1):0.080737,10:1):7):6.10188,(((18:1,19:1):1.424687,17:1):6.29208,((13:1,14:1):4.411221,(16:1,15:1):1.292288):4.423019):6.096616):6.921152):5.358624):7,(28:1,(30:1,29:1):4.46783):7):6.865536,31:1):7);
	TREE Imported_tree_194 = (32:1,(31:1,(((27:1,26:1):7,(((21:1,(22:1,(23:1,(24:1,25:1):0.354075):0.950949):3.430415):3.172484,20:1):6.07012,((((18:1,19:1):1.419234,17:1):6.291795,((16:1,15:1):1.317477,(14:1,13:1):4.432334):4.430507):6.23017,(((((1:1,(2:1,3:1):3.268868):1.48202,(5:1,(7:1,6:1):1.885631):4.243446):0.484362,4:1):0.492938,(9:1,8:1):4.309423):1.908678,((12:1,11:1):0.079708,10:1):7):6.448609):7):5.497244):7,((29:1,30:1):4.26713,28:1):7):6.859354):7);
	TREE Imported_tree_195 = (32:1,(((((20:1,((22:1,((24:1,25:1):0.372562,23:1):0.9828):3.764298,21:1):3.513857):6.435846,(((10:1,(12:1,11:1):0.060047):6.809275,(((((3:1,2:1):3.175733,1:1):1.489964,((7:1,6:1):1.938572,5:1):4.231811):0.535914,4:1):0.453915,(8:1,9:1):4.332323):1.872126):6.441842,(((13:1,14:1):4.39047,(16:1,15:1):1.314065):4.420831,((18:1,19:1):1.422583,17:1):6.291513):6.219338):7):5.639604,(27:1,26:1):7):7,((30:1,29:1):4.196738,28:1):7):6.865502,31:1):7);
	TREE Imported_tree_196 = (32:1,((((30:1,29:1):4.342397,28:1):7,((26:1,27:1):7,(((((19:1,18:1):1.418273,17:1):6.292779,((13:1,14:1):4.411188,(16:1,15:1):1.286042):4.42348):6.09669,((((((7:1,6:1):1.91737,5:1):4.303184,((2:1,3:1):3.206774,1:1):1.468689):0.487533,4:1):0.476672,(9:1,8:1):4.220521):1.90206,((11:1,12:1):0.080337,10:1):7):6.095478):6.921805,((((23:1,(25:1,24:1):0.374898):0.943687,22:1):3.281214,21:1):3.018836,20:1):5.89981):5.248489):7):6.460031,31:1):7);
	TREE Imported_tree_197 = (32:1,(((28:1,(30:1,29:1):4.267053):7,((((21:1,((23:1,(24:1,25:1):0.380482):0.973372,22:1):3.936314):3.667344,20:1):6.58588,((((19:1,18:1):1.428239,17:1):6.578071,((15:1,16:1):1.332104,(14:1,13:1):4.506918):4.608182):6.258927,(((11:1,12:1):0.071455,10:1):6.320175,((4:1,(((6:1,7:1):1.849358,5:1):4.267791,(1:1,(3:1,2:1):3.194576):1.488557):0.514607):0.457768,(9:1,8:1):4.357748):1.89234):6.383859):7):5.088089,(26:1,27:1):7):7):6.642376,31:1):7);
	TREE Imported_tree_198 = (32:1,(31:1,((28:1,(30:1,29:1):4.180165):7,(((((10:1,(12:1,11:1):0.073534):7,((9:1,8:1):4.290211,(4:1,((1:1,(3:1,2:1):3.198177):1.488525,((6:1,7:1):1.871788,5:1):4.153279):0.514739):0.457301):1.885195):6.118301,(((15:1,16:1):1.276081,(14:1,13:1):4.411135):4.427989,((18:1,19:1):1.417189,17:1):6.2921):6.224664):6.939445,(20:1,((((25:1,24:1):0.362872,23:1):0.963028,22:1):3.387512,21:1):3.117855):6.00242):5.344585,(26:1,27:1):7):7):7):7);
	TREE Imported_tree_199 = ((((((20:1,((22:1,((24:1,25:1):0.364969,23:1):0.954796):3.608411,21:1):3.3607):6.278329,((((18:1,19:1):1.42633,17:1):6.537547,((16:1,15:1):1.336979,(13:1,14:1):4.520877):4.469468):6.26432,((10:1,(12:1,11:1):0.071912):7,((((5:1,(7:1,6:1):1.901304):4.368527,(1:1,(3:1,2:1):3.195423):1.487149):0.487387,4:1):0.469874,(8:1,9:1):4.276328):1.907022):6.352728):7):5.565824,(26:1,27:1):7):7,(28:1,(29:1,30:1):4.24902):7):7,31:1):7,32:1);
	TREE Imported_tree_200 = (32:1,(31:1,(((27:1,26:1):7,((((22:1,(23:1,(24:1,25:1):0.369237):0.94911):3.280202,21:1):3.018814,20:1):5.899843,(((10:1,(11:1,12:1):0.066272):6.529077,(((((6:1,7:1):1.912629,5:1):4.149449,((3:1,2:1):3.199413,1:1):1.471797):0.491515,4:1):0.471847,(8:1,9:1):4.237252):1.902155):6.106718,(((16:1,15:1):1.276579,(13:1,14:1):4.421644):4.429104,((19:1,18:1):1.417236,17:1):6.292852):6.101547):6.939761):5.193395):7,(28:1,(29:1,30:1):4.24899):7):6.46):7);
	TREE Imported_tree_201 = (32:1,(31:1,(((((21:1,((23:1,(25:1,24:1):0.369532):0.959433,22:1):3.547007):3.278489,20:1):6.175555,((((9:1,8:1):4.296101,(4:1,((5:1,(6:1,7:1):1.92525):4.113217,(1:1,(2:1,3:1):3.208127):1.489164):0.495921):0.471094):1.917336,(10:1,(12:1,11:1):0.062132):6.827043):6.106048,(((13:1,14:1):4.411263,(15:1,16:1):1.316232):4.421649,(17:1,(19:1,18:1):1.421487):6.29232):6.096549):6.940447):5.582763,(27:1,26:1):7):7,((30:1,29:1):4.249033,28:1):7):6.865365):7);
	TREE Imported_tree_202 = (32:1,(((28:1,(29:1,30:1):4.231295):7,((((21:1,((23:1,(24:1,25:1):0.350929):0.943186,22:1):3.432558):3.172389,20:1):6.070196,((((11:1,12:1):0.065347,10:1):6.843919,((8:1,9:1):4.374301,(4:1,(((6:1,7:1):1.874764,5:1):4.327,(1:1,(2:1,3:1):3.215845):1.489916):0.485915):0.475313):1.900212):6.366074,(((14:1,13:1):4.520659,(15:1,16:1):1.315533):4.480759,((19:1,18:1):1.423941,17:1):6.579281):6.152272):7):5.346387,(27:1,26:1):7):7):6.865518,31:1):7);
	TREE Imported_tree_203 = (32:1,((((29:1,30:1):4.163472,28:1):7,((((((23:1,(25:1,24:1):0.361834):0.960067,22:1):3.559531,21:1):3.293131,20:1):6.194663,((((14:1,13:1):4.422541,(16:1,15:1):1.321395):4.382663,((19:1,18:1):1.420414,17:1):6.2928):6.059144,(((4:1,((5:1,(7:1,6:1):1.888604):4.181286,((3:1,2:1):3.136951,1:1):1.504632):0.496483):0.470385,(9:1,8:1):4.284349):1.893566,(10:1,(11:1,12:1):0.085528):6.522523):6.374138):7):5.210358,(27:1,26:1):7):7):6.865426,31:1):7);
	TREE Imported_tree_204 = (((((((((12:1,11:1):0.077726,10:1):6.204046,((((5:1,(7:1,6:1):1.863444):4.098405,((2:1,3:1):3.224252,1:1):1.507732):0.486632,4:1):0.457035,(9:1,8:1):4.304571):1.898803):6.426881,(((15:1,16:1):1.323298,(14:1,13:1):4.409062):4.552922,(17:1,(18:1,19:1):1.419441):6.291814):6.207806):7,(((22:1,(23:1,(25:1,24:1):0.385809):0.966034):3.703543,21:1):3.426855,20:1):6.330671):5.18665,(27:1,26:1):7):7,((29:1,30:1):4.131336,28:1):7):6.637377,31:1):7,32:1);
	TREE Imported_tree_205 = (32:1,((((26:1,27:1):7,((((((((6:1,7:1):1.886415,5:1):4.139826,(1:1,(2:1,3:1):3.210543):1.484758):0.516427,4:1):0.474967,(9:1,8:1):4.252909):1.882987,(10:1,(11:1,12:1):0.056612):7):6.085433,(((15:1,16:1):1.337204,(14:1,13:1):4.419842):4.540991,(17:1,(18:1,19:1):1.424689):6.291336):6.19708):6.986755,((21:1,((23:1,(25:1,24:1):0.376038):0.95788,22:1):3.382966):3.113009,20:1):5.997266):5.143609):7,(28:1,(29:1,30:1):4.266994):7):6.865463,31:1):7);
	TREE Imported_tree_206 = (32:1,((((((((16:1,15:1):1.311582,(14:1,13:1):4.390392):4.421843,(17:1,(18:1,19:1):1.412937):6.293338):6.096697,((10:1,(11:1,12:1):0.07088):6.939763,(((((6:1,7:1):1.936281,5:1):4.210021,(1:1,(3:1,2:1):3.152044):1.481705):0.494815,4:1):0.468624,(8:1,9:1):4.254247):1.902742):6.100665):6.921283,(20:1,((22:1,(23:1,(24:1,25:1):0.366977):0.943629):3.39214,21:1):3.117881):6.002325):5.348426,(27:1,26:1):7):7,(28:1,(30:1,29:1):4.231203):7):7,31:1):7);
	TREE Imported_tree_207 = (32:1,(31:1,((28:1,(29:1,30:1):4.304112):7,((((((12:1,11:1):0.074803,10:1):6.687229,((4:1,(((2:1,3:1):3.144346,1:1):1.491101,((7:1,6:1):1.893635,5:1):4.290845):0.499721):0.461772,(9:1,8:1):4.273065):1.881383):6.12122,(((19:1,18:1):1.418297,17:1):6.292092,((13:1,14:1):4.430408,(16:1,15:1):1.313464):4.547915):6.202449):7,(((22:1,((24:1,25:1):0.362669,23:1):0.973428):3.413729,21:1):3.159731,20:1):6.053824):5.030472,(26:1,27:1):7):7):7):7);
	TREE Imported_tree_208 = (32:1,(31:1,(((27:1,26:1):7,(((21:1,(((24:1,25:1):0.380311,23:1):0.952953,22:1):3.42813):3.172381,20:1):6.070354,((((8:1,9:1):4.369099,((((7:1,6:1):1.905537,5:1):4.313467,(1:1,(2:1,3:1):3.237588):1.524316):0.50671,4:1):0.468018):1.892382,((11:1,12:1):0.062625,10:1):6.503056):6.441823,((17:1,(18:1,19:1):1.419363):6.29267,((13:1,14:1):4.411232,(16:1,15:1):1.290491):4.42319):6.096603):7):5.093896):7,((29:1,30:1):4.304111,28:1):7):6.305856):7);
	TREE Imported_tree_209 = (32:1,((((27:1,26:1):7,((((17:1,(19:1,18:1):1.417197):6.292062,((13:1,14:1):4.41116,(15:1,16:1):1.294011):4.427033):6.2248,((((((6:1,7:1):1.893582,5:1):4.335994,(1:1,(2:1,3:1):3.210985):1.491392):0.495775,4:1):0.470998,(8:1,9:1):4.277778):1.878149,(10:1,(11:1,12:1):0.078366):6.685615):6.452562):7,(20:1,(21:1,(((24:1,25:1):0.370498,23:1):0.938469,22:1):3.432484):3.172394):6.070311):5.323152):7,((30:1,29:1):4.382587,28:1):7):6.460014,31:1):7);
	TREE Imported_tree_210 = (32:1,(31:1,(((26:1,27:1):7,((((((25:1,24:1):0.366122,23:1):0.961532,22:1):3.426906,21:1):3.172374,20:1):6.070304,((((12:1,11:1):0.071832,10:1):7,((8:1,9:1):4.303883,((((2:1,3:1):3.241824,1:1):1.499796,(5:1,(6:1,7:1):1.928392):4.249902):0.492679,4:1):0.468271):1.910291):6.440429,((17:1,(18:1,19:1):1.415195):6.292145,((14:1,13:1):4.411147,(15:1,16:1):1.267283):4.42367):6.219131):7):5.172859):7,(28:1,(30:1,29:1):4.131184):7):7):7);
	TREE Imported_tree_211 = (32:1,(31:1,(((29:1,30:1):3.790335,28:1):7,((27:1,26:1):7,(((((4:1,((1:1,(3:1,2:1):3.140682):1.471736,((7:1,6:1):1.875775,5:1):4.191848):0.466914):0.505234,(8:1,9:1):4.2643):1.902977,((11:1,12:1):0.08709,10:1):6.231424):6.092102,((17:1,(19:1,18:1):1.42581):6.291234,((16:1,15:1):1.320097,(13:1,14:1):4.388223):4.553318):6.207866):7,(20:1,((22:1,(23:1,(24:1,25:1):0.361301):0.934619):3.384394,21:1):3.113233):5.997037):5.572102):7):7):7);
	TREE Imported_tree_212 = (((((27:1,26:1):7,((((17:1,(18:1,19:1):1.4172):6.292812,((14:1,13:1):4.379975,(16:1,15:1):1.301843):4.432518):6.10622,(((8:1,9:1):4.29305,((((2:1,3:1):3.230817,1:1):1.488747,((7:1,6:1):1.894981,5:1):4.317452):0.509927,4:1):0.448879):1.876946,((12:1,11:1):0.062827,10:1):6.674794):6.470404):7,(20:1,(21:1,(22:1,((25:1,24:1):0.37951,23:1):0.957952):3.754682):3.495171):6.411741):5.254323):7,(28:1,(29:1,30:1):4.147525):7):6.455869,31:1):7,32:1);
	TREE Imported_tree_213 = (32:1,((((((((12:1,11:1):0.090237,10:1):6.682391,((8:1,9:1):4.315937,(((5:1,(6:1,7:1):1.913123):4.390462,((2:1,3:1):3.13869,1:1):1.472659):0.508967,4:1):0.450691):1.887212):6.096482,(((19:1,18:1):1.419432,17:1):6.291933,((16:1,15:1):1.304783,(13:1,14:1):4.409059):4.553882):6.207853):7,(((22:1,((24:1,25:1):0.36927,23:1):0.94923):3.385556,21:1):3.113094,20:1):5.997247):5.286068,(27:1,26:1):7):7,((29:1,30:1):4.267128,28:1):7):6.637531,31:1):7);
	TREE Imported_tree_214 = (32:1,((((27:1,26:1):7,((20:1,((22:1,(23:1,(25:1,24:1):0.366003):0.969307):3.5569,21:1):3.293071):6.194666,((((14:1,13:1):4.422507,(16:1,15:1):1.287145):4.383915,((18:1,19:1):1.423637,17:1):6.291806):6.166526,(((9:1,8:1):4.311234,(4:1,((1:1,(3:1,2:1):3.222837):1.481439,(5:1,(7:1,6:1):1.928876):4.292432):0.534591):0.432198):1.87328,(10:1,(11:1,12:1):0.073228):6.860376):6.324785):7):5.297296):7,((29:1,30:1):4.382645,28:1):7):6.642338,31:1):7);
	TREE Imported_tree_215 = (32:1,(31:1,(((((21:1,(22:1,(23:1,(24:1,25:1):0.369097):0.940245):3.432112):3.172395,20:1):6.070307,((((15:1,16:1):1.321457,(14:1,13:1):4.432508):4.420272,((18:1,19:1):1.41615,17:1):6.292283):6.219258,((10:1,(12:1,11:1):0.076015):7,(((((6:1,7:1):1.900353,5:1):4.209406,(1:1,(2:1,3:1):3.183567):1.507573):0.538998,4:1):0.434641,(8:1,9:1):4.329413):1.879469):6.435032):7):5.225122,(26:1,27:1):7):7,(28:1,(30:1,29:1):4.285309):7):7):7);
	TREE Imported_tree_216 = (((((((21:1,(22:1,(23:1,(25:1,24:1):0.379253):0.949914):3.560886):3.293152,20:1):6.194559,((((18:1,19:1):1.422502,17:1):6.291602,((13:1,14:1):4.421814,(15:1,16:1):1.286605):4.422311):6.219266,((10:1,(12:1,11:1):0.0848):6.536274,((((1:1,(2:1,3:1):3.29826):1.471976,((6:1,7:1):1.859892,5:1):4.137291):0.499743,4:1):0.465271,(9:1,8:1):4.287171):1.891312):6.435551):7):5.424661,(27:1,26:1):7):7,(28:1,(29:1,30:1):4.382568):7):6.642368,31:1):7,32:1);
	TREE Imported_tree_217 = (32:1,(((((20:1,((22:1,((24:1,25:1):0.363249,23:1):0.965635):3.592968,21:1):3.345024):6.25764,(((17:1,(18:1,19:1):1.423621):6.291516,((14:1,13:1):4.400778,(16:1,15:1):1.326773):4.419848):6.208513,(((8:1,9:1):4.264026,((((6:1,7:1):1.919426,5:1):4.315994,(1:1,(2:1,3:1):3.293934):1.474454):0.500995,4:1):0.458982):1.900379,(10:1,(11:1,12:1):0.086762):6.304509):6.393615):7):5.586975,(27:1,26:1):7):7,(28:1,(30:1,29:1):4.285462):7):6.865527,31:1):7);
	TREE Imported_tree_218 = (32:1,((((27:1,26:1):7,((((17:1,(19:1,18:1):1.421544):6.292424,((16:1,15:1):1.29753,(14:1,13:1):4.432519):4.422658):6.096678,(((8:1,9:1):4.295284,(((5:1,(7:1,6:1):1.849469):4.317043,(1:1,(2:1,3:1):3.228255):1.494182):0.505313,4:1):0.454601):1.882687,(10:1,(12:1,11:1):0.075974):7):6.443803):7,((21:1,(((25:1,24:1):0.367091,23:1):0.972138,22:1):3.424202):3.17241,20:1):6.070332):5.167372):7,((30:1,29:1):4.285407,28:1):7):6.642365,31:1):7);
	TREE Imported_tree_219 = (((((29:1,30:1):4.490165,28:1):7,((((((15:1,16:1):1.257894,(13:1,14:1):4.432471):4.424131,((18:1,19:1):1.423582,17:1):6.291553):6.219317,((10:1,(11:1,12:1):0.068172):6.32098,((8:1,9:1):4.291343,(4:1,((5:1,(6:1,7:1):1.900729):4.309981,((3:1,2:1):3.27836,1:1):1.486735):0.512041):0.462998):1.908847):6.44049):7,((21:1,((23:1,(24:1,25:1):0.359823):0.974044,22:1):3.424343):3.166899,20:1):6.070526):5.206707,(27:1,26:1):7):7):6.45998,31:1):7,32:1);
	TREE Imported_tree_220 = (32:1,(31:1,(((((((23:1,(24:1,25:1):0.376699):0.961714,22:1):3.426205,21:1):3.17239,20:1):6.070306,((((15:1,16:1):1.317132,(13:1,14:1):4.400776):4.425342,(17:1,(18:1,19:1):1.423613):6.291385):6.22484,(((9:1,8:1):4.280702,((((6:1,7:1):1.881399,5:1):4.265251,(1:1,(3:1,2:1):3.241997):1.460227):0.50203,4:1):0.485976):1.914199,((11:1,12:1):0.079363,10:1):7):6.431316):7):5.231834,(27:1,26:1):7):7,(28:1,(30:1,29:1):4.304077):7):7):7);
	TREE Imported_tree_221 = (32:1,(31:1,(((((((19:1,18:1):1.417198,17:1):6.292111,((15:1,16:1):1.303877,(13:1,14:1):4.38003):4.426664):6.224594,(((12:1,11:1):0.089537,10:1):6.521127,(((((7:1,6:1):1.89498,5:1):4.329297,((2:1,3:1):3.253633,1:1):1.503103):0.532675,4:1):0.434781,(8:1,9:1):4.321965):1.868652):6.553444):7,(20:1,(21:1,(22:1,(23:1,(25:1,24:1):0.385217):0.943527):3.568157):3.301952):6.207485):5.39235,(27:1,26:1):7):7,((29:1,30:1):4.19694,28:1):7):6.455903):7);
	TREE Imported_tree_222 = (32:1,((((30:1,29:1):4.267015,28:1):7,(((((((25:1,24:1):0.378791,23:1):0.936533,22:1):3.564314,21:1):3.293128,20:1):6.194416,((((18:1,19:1):1.423556,17:1):6.499446,((14:1,13:1):4.497772,(15:1,16:1):1.309351):4.463894):6.12067,(((4:1,(((2:1,3:1):3.254733,1:1):1.513268,((7:1,6:1):1.904345,5:1):4.262348):0.505892):0.450978,(9:1,8:1):4.271797):1.895757,((11:1,12:1):0.078261,10:1):7):6.349609):7):5.638376,(27:1,26:1):7):7):6.460122,31:1):7);
	TREE Imported_tree_223 = (32:1,(31:1,(((27:1,26:1):7,((20:1,((((25:1,24:1):0.373554,23:1):0.937031,22:1):3.513484,21:1):3.224953):6.111773,(((17:1,(18:1,19:1):1.427916):6.291052,((16:1,15:1):1.319248,(14:1,13:1):4.398686):4.547688):6.202527,(((11:1,12:1):0.079535,10:1):7,(((((2:1,3:1):3.159582,1:1):1.480279,(5:1,(7:1,6:1):1.933928):4.364405):0.49609,4:1):0.458022,(8:1,9:1):4.280032):1.88979):6.09438):7):5.341725):7,(28:1,(29:1,30:1):4.131411):7):6.859336):7);
	TREE Imported_tree_224 = (((((27:1,26:1):7,((20:1,(((23:1,(25:1,24:1):0.375085):0.950335,22:1):3.389956,21:1):3.117877):6.00253,((((16:1,15:1):1.317735,(14:1,13:1):4.421755):4.421353,((18:1,19:1):1.420457,17:1):6.292553):6.096714,(((((1:1,(3:1,2:1):3.201306):1.484377,((6:1,7:1):1.872363,5:1):4.158639):0.512792,4:1):0.450167,(9:1,8:1):4.240401):1.888344,((12:1,11:1):0.065307,10:1):6.690292):6.102388):6.922351):5.033353):7,(28:1,(30:1,29:1):4.196869):7):6.865331,31:1):7,32:1);
	TREE Imported_tree_225 = ((31:1,(((29:1,30:1):4.323146,28:1):7,((((((((5:1,(7:1,6:1):1.918562):4.259394,(1:1,(3:1,2:1):3.163777):1.448638):0.517332,4:1):0.454444,(8:1,9:1):4.324109):1.881513,(10:1,(11:1,12:1):0.072456):6.540672):6.101414,((17:1,(18:1,19:1):1.414):6.293296,((14:1,13:1):4.432529,(16:1,15:1):1.3331):4.420485):6.096704):6.921356,(20:1,(21:1,((23:1,(24:1,25:1):0.368066):0.966875,22:1):3.386108):3.117861):6.002331):5.418602,(27:1,26:1):7):7):7):7,32:1);
	TREE Imported_tree_226 = (32:1,(31:1,(((30:1,29:1):4.231305,28:1):7,(((20:1,((((25:1,24:1):0.370105,23:1):0.96421,22:1):3.769076,21:1):3.513876):6.435955,((((16:1,15:1):1.31256,(14:1,13:1):4.40078):4.421836,(17:1,(18:1,19:1):1.420395):6.29256):6.096698,((((((7:1,6:1):1.936047,5:1):4.311511,(1:1,(3:1,2:1):3.210843):1.491916):0.495894,4:1):0.466648,(8:1,9:1):4.297699):1.886753,((11:1,12:1):0.071979,10:1):6.805472):6.435867):7):5.330063,(27:1,26:1):7):7):7):7);
	TREE Imported_tree_227 = ((31:1,((((((17:1,(19:1,18:1):1.424729):6.291322,((14:1,13:1):4.400824,(15:1,16:1):1.327401):4.419826):6.219178,((10:1,(11:1,12:1):0.065347):6.80763,((4:1,(((6:1,7:1):1.923793,5:1):4.257785,(1:1,(3:1,2:1):3.263241):1.470662):0.49137):0.471691,(9:1,8:1):4.271171):1.906164):6.431724):7,((((23:1,(25:1,24:1):0.369039):0.951754,22:1):3.423566,21:1):3.172599,20:1):6.070117):5.533148,(26:1,27:1):7):7,((29:1,30:1):4.147249,28:1):7):7):7,32:1);
	TREE Imported_tree_228 = (32:1,((((27:1,26:1):7,((((17:1,(18:1,19:1):1.422556):6.291538,((14:1,13:1):4.432466,(15:1,16:1):1.30316):4.421609):6.219101,((10:1,(12:1,11:1):0.076738):6.822013,((4:1,((5:1,(7:1,6:1):1.872369):4.322119,((3:1,2:1):3.259153,1:1):1.455001):0.498319):0.476297,(9:1,8:1):4.340904):1.90702):6.438148):7,(20:1,(21:1,(((24:1,25:1):0.369172,23:1):0.965135,22:1):3.557763):3.293066):6.194639):5.367244):7,(28:1,(29:1,30:1):4.304113):7):6.865488,31:1):7);
	TREE Imported_tree_229 = (32:1,(31:1,((28:1,(29:1,30:1):4.196983):7,((27:1,26:1):7,((20:1,(21:1,(22:1,((24:1,25:1):0.364832,23:1):0.953085):3.554969):3.287229):6.188284,((((15:1,16:1):1.303908,(13:1,14:1):4.388224):4.554145,((18:1,19:1):1.425783,17:1):6.291325):6.197152,(((4:1,(((7:1,6:1):1.902095,5:1):4.168625,((2:1,3:1):3.201891,1:1):1.470558):0.527397):0.455351,(9:1,8:1):4.316691):1.870853,((11:1,12:1):0.086961,10:1):6.419519):6.376459):7):5.412657):7):7):7);
	TREE Imported_tree_230 = (32:1,(((((((((24:1,25:1):0.368349,23:1):0.94702,22:1):3.280804,21:1):3.018749,20:1):5.89979,((((14:1,13:1):4.421773,(15:1,16:1):1.306854):4.421254,((18:1,19:1):1.415109,17:1):6.292336):6.219353,(((9:1,8:1):4.28511,(((1:1,(2:1,3:1):3.159844):1.502231,(5:1,(7:1,6:1):1.89245):4.279376):0.503468,4:1):0.454703):1.885755,((10:1,11:1):0.054853,12:1):6.647078):6.102802):6.921629):5.305235,(27:1,26:1):7):7,(28:1,(30:1,29:1):4.285384):7):6.642342,31:1):7);
	TREE Imported_tree_231 = (32:1,(31:1,((28:1,(30:1,29:1):4.490202):7,(((((10:1,(12:1,11:1):0.076949):7,((8:1,9:1):4.256502,(4:1,((1:1,(3:1,2:1):3.164637):1.48664,((7:1,6:1):1.913991,5:1):4.271858):0.485481):0.480811):1.904834):6.107153,(((15:1,16:1):1.299847,(13:1,14:1):4.40075):4.421761,((18:1,19:1):1.421479,17:1):6.291654):6.219277):6.940755,((21:1,((23:1,(25:1,24:1):0.382592):0.952895,22:1):3.547812):3.278412,20:1):6.17573):5.317633,(27:1,26:1):7):7):6.865463):7);
	TREE Imported_tree_232 = (((((26:1,27:1):7,(((((((5:1,(7:1,6:1):1.897842):4.342975,(1:1,(3:1,2:1):3.229506):1.501995):0.503328,4:1):0.467801,(8:1,9:1):4.376528):1.906308,(10:1,(11:1,12:1):0.091872):6.548019):6.375438,(((15:1,16:1):1.316466,(14:1,13:1):4.556389):4.484701,(17:1,(18:1,19:1):1.430435):6.577741):6.288204):7,(20:1,(21:1,(22:1,(23:1,(25:1,24:1):0.390439):0.953343):3.559348):3.293006):6.1946):5.325532):7,((29:1,30:1):4.249053,28:1):7):6.642325,31:1):7,32:1);
	TREE Imported_tree_233 = (32:1,((((30:1,29:1):4.196877,28:1):7,(((((((((7:1,6:1):1.873998,5:1):4.377822,((2:1,3:1):3.228617,1:1):1.486888):0.498727,4:1):0.466808,(9:1,8:1):4.365482):1.903875,(10:1,(11:1,12:1):0.079133):7):6.365931,(((14:1,13:1):4.520657,(15:1,16:1):1.318901):4.480124,((18:1,19:1):1.427186,17:1):6.578846):6.152333):7,(20:1,(((23:1,(25:1,24:1):0.370533):0.962886,22:1):3.547474,21:1):3.293406):6.194558):5.482389,(26:1,27:1):7):7):7,31:1):7);
	TREE Imported_tree_234 = ((31:1,(((26:1,27:1):7,(((((18:1,19:1):1.420401,17:1):6.292578,((13:1,14:1):4.454171,(15:1,16:1):1.287383):4.4233):6.096655,(((8:1,9:1):4.286657,(4:1,((5:1,(6:1,7:1):1.882476):4.214022,((3:1,2:1):3.187151,1:1):1.491332):0.485114):0.47498):1.902294,(10:1,(12:1,11:1):0.067221):7):6.100513):6.921668,((21:1,(((25:1,24:1):0.368085,23:1):0.955131,22:1):3.369922):3.113321,20:1):6.002509):5.374177):7,((30:1,29:1):4.249048,28:1):7):6.305857):7,32:1);
	TREE Imported_tree_235 = (((((29:1,30:1):4.490269,28:1):7,((((((15:1,16:1):1.321297,(13:1,14:1):4.409263):4.540403,(17:1,(19:1,18:1):1.420425):6.291134):6.333472,(((9:1,8:1):4.321379,(4:1,((5:1,(6:1,7:1):1.872747):4.244095,((3:1,2:1):3.206268,1:1):1.485731):0.529769):0.45113):1.879231,((11:1,12:1):0.094428,10:1):6.995043):6.413371):7,(20:1,((((25:1,24:1):0.374494,23:1):0.939147,22:1):3.71103,21:1):3.426824):6.330494):5.448566,(26:1,27:1):7):7):6.642426,31:1):7,32:1);
	TREE Imported_tree_236 = (((((((21:1,(((24:1,25:1):0.372203,23:1):0.941128,22:1):3.512508):3.224956,20:1):6.111843,((((11:1,12:1):0.075822,10:1):6.78707,((9:1,8:1):4.297866,(4:1,((5:1,(7:1,6:1):1.932314):4.225949,((2:1,3:1):3.158133,1:1):1.514673):0.519216):0.44538):1.884168):6.090766,((17:1,(18:1,19:1):1.419325):6.291243,((14:1,13:1):4.409175,(15:1,16:1):1.285153):4.543173):6.333823):6.987011):5.16616,(26:1,27:1):7):7,((30:1,29:1):4.163547,28:1):7):6.30584,31:1):7,32:1);
	TREE Imported_tree_237 = (32:1,(31:1,((28:1,(29:1,30:1):4.362275):7,((((((14:1,13:1):4.411135,(15:1,16:1):1.253278):4.426737,((19:1,18:1):1.420389,17:1):6.293313):5.987538,(((9:1,8:1):4.307838,(4:1,((1:1,(2:1,3:1):3.177338):1.515568,((7:1,6:1):1.902074,5:1):4.390492):0.496968):0.465951):1.887114,((11:1,12:1):0.090857,10:1):7):6.44046):7,((21:1,(22:1,(23:1,(25:1,24:1):0.376443):0.939439):3.431747):3.1724,20:1):6.070246):5.269802,(26:1,27:1):7):7):6.865474):7);
	TREE Imported_tree_238 = (32:1,(31:1,(((30:1,29:1):4.231324,28:1):7,((((((9:1,8:1):4.253572,(4:1,(((6:1,7:1):1.895756,5:1):4.282201,(1:1,(2:1,3:1):3.219646):1.504869):0.523327):0.435645):1.875594,((12:1,11:1):0.070325,10:1):7):6.096463,((17:1,(19:1,18:1):1.420331):6.291851,((13:1,14:1):4.409113,(15:1,16:1):1.303595):4.548631):6.202393):7,(20:1,((22:1,((25:1,24:1):0.363284,23:1):0.959739):3.502287,21:1):3.225153):6.111729):5.299443,(26:1,27:1):7):7):6.865454):7);
	TREE Imported_tree_239 = ((31:1,((((((22:1,((24:1,25:1):0.387379,23:1):0.94125):3.391418,21:1):3.117846,20:1):6.002396,((((9:1,8:1):4.288786,(((5:1,(7:1,6:1):1.865858):4.359238,((2:1,3:1):3.206852,1:1):1.520086):0.534269,4:1):0.437377):1.867529,((11:1,12:1):0.088396,10:1):6.431641):6.110841,(((18:1,19:1):1.422525,17:1):6.29221,((14:1,13:1):4.43238,(15:1,16:1):1.322204):4.431095):6.106269):6.936019):5.275881,(27:1,26:1):7):7,(28:1,(29:1,30:1):4.304255):7):6.859323):7,32:1);
	TREE Imported_tree_240 = ((31:1,((28:1,(29:1,30:1):4.342607):7,((((((13:1,14:1):4.411296,(15:1,16:1):1.294215):4.423122,(17:1,(19:1,18:1):1.413157):6.293394):6.09657,(((11:1,12:1):0.081151,10:1):7,((9:1,8:1):4.278387,(4:1,(((7:1,6:1):1.922209,5:1):4.311075,((3:1,2:1):3.237371,1:1):1.506544):0.504444):0.462938):1.911808):6.440226):7,(((((24:1,25:1):0.366608,23:1):0.977046,22:1):3.766046,21:1):3.514002,20:1):6.435927):5.486706,(27:1,26:1):7):7):7):7,32:1);
	TREE Imported_tree_241 = (32:1,(((28:1,(30:1,29:1):4.267):7,((((((19:1,18:1):1.424703,17:1):6.291315,((16:1,15:1):1.290157,(13:1,14:1):4.411246):4.422208):6.219309,(((4:1,(((7:1,6:1):1.86589,5:1):4.279059,(1:1,(2:1,3:1):3.195473):1.497347):0.526644):0.447789,(8:1,9:1):4.265587):1.870361,((12:1,11:1):0.069213,10:1):6.672831):6.444885):7,(20:1,(21:1,((23:1,(25:1,24:1):0.3659):0.948587,22:1):3.43017):3.172451):6.070151):5.601326,(26:1,27:1):7):7):7,31:1):7);
	TREE Imported_tree_242 = (32:1,(31:1,(((((((9:1,8:1):4.369377,(4:1,((5:1,(7:1,6:1):1.928214):4.356083,((3:1,2:1):3.287545,1:1):1.477872):0.515723):0.446557):1.887021,((11:1,12:1):0.072601,10:1):6.860447):6.376449,(((13:1,14:1):4.454328,(15:1,16:1):1.27643):4.422949,((18:1,19:1):1.419342,17:1):6.291935):6.208319):7,(20:1,((22:1,((25:1,24:1):0.369052,23:1):0.964145):3.557965,21:1):3.293247):6.194619):5.550436,(26:1,27:1):7):7,(28:1,(30:1,29:1):4.362417):7):6.642299):7);
	TREE Imported_tree_243 = (32:1,((((30:1,29:1):4.040334,28:1):7,((((((16:1,15:1):1.310348,(14:1,13:1):4.400625):4.431894,((19:1,18:1):1.421446,17:1):6.292369):6.106369,((((((7:1,6:1):1.893324,5:1):4.331733,((3:1,2:1):3.263053,1:1):1.4816):0.5042,4:1):0.458286,(9:1,8:1):4.308083):1.882601,(10:1,(12:1,11:1):0.057528):6.692198):6.45213):7,(20:1,(((23:1,(24:1,25:1):0.364704):0.95005,22:1):3.561846,21:1):3.29313):6.194869):4.862003,(26:1,27:1):7):7):7,31:1):7);
	TREE Imported_tree_244 = (32:1,(31:1,((28:1,(30:1,29:1):4.38255):7,((27:1,26:1):7,((((22:1,(23:1,(24:1,25:1):0.369504):0.961403):3.546096,21:1):3.286994,20:1):6.194798,(((10:1,(11:1,12:1):0.083073):7,((8:1,9:1):4.297317,(4:1,((1:1,(3:1,2:1):3.230832):1.527644,(5:1,(7:1,6:1):1.868292):4.247196):0.493556):0.475572):1.892495):6.432725,(((18:1,19:1):1.415063,17:1):6.293874,((14:1,13:1):4.400717,(16:1,15:1):1.289687):4.42442):5.987377):7):5.274701):7):7):7);
	TREE Imported_tree_245 = (32:1,((((29:1,30:1):4.382439,28:1):7,((27:1,26:1):7,(((((12:1,11:1):0.080606,10:1):6.653694,((9:1,8:1):4.326683,(4:1,(((6:1,7:1):1.891785,5:1):4.22878,(1:1,(3:1,2:1):3.212699):1.516773):0.512567):0.455618):1.882171):6.436483,((17:1,(19:1,18:1):1.418277):6.292819,((14:1,13:1):4.380143,(16:1,15:1):1.294198):4.422951):6.096709):7,(20:1,((22:1,(23:1,(25:1,24:1):0.368776):0.947504):3.430305,21:1):3.172406):6.070169):5.310537):7):7,31:1):7);
	TREE Imported_tree_246 = ((((28:1,(29:1,30:1):4.249055):7,((27:1,26:1):7,((((10:1,(11:1,12:1):0.059629):7,((4:1,((5:1,(7:1,6:1):1.873085):4.27019,((3:1,2:1):3.239308,1:1):1.487602):0.502198):0.476044,(9:1,8:1):4.306822):1.902289):6.440768,(((16:1,15:1):1.240919,(14:1,13:1):4.421749):4.4253,(17:1,(18:1,19:1):1.415106):6.292305):6.219182):7,(20:1,(21:1,(((24:1,25:1):0.379488,23:1):0.958094,22:1):3.606568):3.360774):6.278601):4.996948):7):7,31:1):7,32:1);
	TREE Imported_tree_247 = (32:1,(((28:1,(29:1,30:1):4.424195):7,(((((10:1,(11:1,12:1):0.085329):6.63684,((8:1,9:1):4.278751,(4:1,((5:1,(6:1,7:1):1.901749):4.522998,(1:1,(2:1,3:1):3.255865):1.485382):0.510847):0.467549):1.901515):6.438836,(((18:1,19:1):1.42795,17:1):6.290958,((16:1,15:1):1.311621,(14:1,13:1):4.400736):4.420997):6.219282):7,((((23:1,(24:1,25:1):0.374689):0.955857,22:1):3.427778,21:1):3.172454,20:1):6.070247):5.361889,(26:1,27:1):7):7):6.865462,31:1):7);
	TREE Imported_tree_248 = (32:1,(31:1,(((((21:1,(22:1,((24:1,25:1):0.375124,23:1):0.952758):3.94188):3.667384,20:1):6.585619,((((16:1,15:1):1.319655,(13:1,14:1):4.441321):4.546543,((19:1,18:1):1.414074,17:1):6.291929):6.339833,(((8:1,9:1):4.305124,(4:1,((5:1,(7:1,6:1):1.915559):4.216684,(1:1,(3:1,2:1):3.246897):1.47902):0.512309):0.462485):1.886064,((11:1,12:1):0.068167,10:1):6.843003):6.451626):7):5.49611,(26:1,27:1):7):7,((30:1,29:1):4.304067,28:1):7):6.865465):7);
	TREE Imported_tree_249 = (32:1,(31:1,(((29:1,30:1):4.266977,28:1):7,((27:1,26:1):7,((20:1,(21:1,((23:1,(25:1,24:1):0.38012):0.955816,22:1):3.427537):3.172415):6.070024,((((15:1,16:1):1.262618,(14:1,13:1):4.390426):4.4251,((19:1,18:1):1.417164,17:1):6.293002):6.096776,(((12:1,11:1):0.087241,10:1):7,((4:1,((1:1,(3:1,2:1):3.242464):1.489525,((7:1,6:1):1.890982,5:1):4.189246):0.500696):0.461421,(8:1,9:1):4.27087):1.90934):6.440798):7):5.788605):7):7):7);
	TREE Imported_tree_250 = (32:1,(((28:1,(30:1,29:1):4.445767):7,((27:1,26:1):7,(((21:1,(22:1,(23:1,(25:1,24:1):0.368066):0.965099):3.605816):3.353768,20:1):6.27875,((((8:1,9:1):4.314827,((((7:1,6:1):1.89546,5:1):4.359825,((3:1,2:1):3.30118,1:1):1.477846):0.530675,4:1):0.45538):1.900227,((11:1,12:1):0.080457,10:1):7):6.441316,(((16:1,15:1):1.299442,(14:1,13:1):4.421827):4.421721,((19:1,18:1):1.417187,17:1):6.292084):6.219227):7):5.166765):7):6.865475,31:1):7);
	TREE Imported_tree_251 = (32:1,((((30:1,29:1):4.16343,28:1):7,(((((17:1,(18:1,19:1):1.418163):6.500041,((14:1,13:1):4.475104,(15:1,16:1):1.319824):4.463293):6.120704,((10:1,(11:1,12:1):0.057929):7,((8:1,9:1):4.238194,(4:1,((1:1,(3:1,2:1):3.267862):1.490881,(5:1,(7:1,6:1):1.914373):4.30096):0.507823):0.466059):1.88292):6.350201):7,((21:1,(22:1,(23:1,(25:1,24:1):0.366816):0.947842):3.430311):3.172356,20:1):6.070335):5.363319,(27:1,26:1):7):7):6.460017,31:1):7);
	TREE Imported_tree_252 = (32:1,(((28:1,(30:1,29:1):4.323151):7,((((21:1,(((25:1,24:1):0.375151,23:1):0.938532,22:1):3.43216):3.172462,20:1):6.070244,(((17:1,(19:1,18:1):1.416127):6.292168,((13:1,14:1):4.45429,(15:1,16:1):1.328714):4.419543):6.219353,(((8:1,9:1):4.271404,((((2:1,3:1):3.245207,1:1):1.490114,((7:1,6:1):1.87699,5:1):4.337717):0.501373,4:1):0.466537):1.898864,((11:1,12:1):0.074729,10:1):6.686797):6.439232):7):5.222593,(27:1,26:1):7):7):6.642266,31:1):7);
	TREE Imported_tree_253 = (32:1,((((29:1,30:1):4.213991,28:1):7,((((21:1,(22:1,(23:1,(24:1,25:1):0.356473):0.95774):3.278872):3.018686,20:1):5.899969,((((8:1,9:1):4.223374,((((6:1,7:1):1.941187,5:1):4.277421,((3:1,2:1):3.108082,1:1):1.501609):0.484914,4:1):0.484285):1.893912,((12:1,11:1):0.062133,10:1):6.415529):6.105591,((17:1,(19:1,18:1):1.422632):6.291598,((15:1,16:1):1.296387,(14:1,13:1):4.421747):4.426739):6.224779):6.940217):5.007624,(26:1,27:1):7):7):7,31:1):7);
	TREE Imported_tree_254 = (32:1,((((29:1,30:1):4.38262,28:1):7,(((((((25:1,24:1):0.381859,23:1):0.93487,22:1):3.564484,21:1):3.293073,20:1):6.194474,((((15:1,16:1):1.271298,(14:1,13:1):4.400704):4.424445,((19:1,18:1):1.423588,17:1):6.292228):6.09677,(((4:1,(((6:1,7:1):1.901925,5:1):4.241977,(1:1,(2:1,3:1):3.194294):1.497629):0.516107):0.469934,(9:1,8:1):4.304231):1.902121,((12:1,11:1):0.084925,10:1):6.819394):6.440819):7):5.61615,(26:1,27:1):7):7):6.460046,31:1):7);
	TREE Imported_tree_255 = (32:1,((((26:1,27:1):7,(((((8:1,9:1):4.283708,(((1:1,(2:1,3:1):3.275972):1.492326,((7:1,6:1):1.924643,5:1):4.194796):0.507029,4:1):0.473711):1.905863,((12:1,11:1):0.093122,10:1):6.816749):6.457712,((17:1,(19:1,18:1):1.422553):6.291538,((14:1,13:1):4.411177,(16:1,15:1):1.26002):4.424337):6.219325):7,(20:1,(21:1,(22:1,((25:1,24:1):0.358441,23:1):0.974544):3.751956):3.495118):6.411798):5.116075):7,(28:1,(29:1,30:1):4.267105):7):6.460012,31:1):7);
	TREE Imported_tree_256 = (32:1,((((30:1,29:1):4.285377,28:1):7,((((21:1,(22:1,((25:1,24:1):0.367265,23:1):0.964738):3.557983):3.293101,20:1):6.194758,((((19:1,18:1):1.417154,17:1):6.500918,((13:1,14:1):4.521035,(15:1,16:1):1.315435):4.469751):6.013254,(((12:1,11:1):0.07996,10:1):6.999781,((9:1,8:1):4.289811,(4:1,(((7:1,6:1):1.853718,5:1):4.173242,((3:1,2:1):3.235729,1:1):1.488364):0.508202):0.469142):1.889627):6.356922):7):5.322792,(26:1,27:1):7):7):6.642355,31:1):7);
	TREE Imported_tree_257 = (32:1,(31:1,(((27:1,26:1):7,((((17:1,(19:1,18:1):1.423928):6.578429,((15:1,16:1):1.297719,(14:1,13:1):4.54448):4.480652):6.282264,(((4:1,(((3:1,2:1):3.197675,1:1):1.487903,(5:1,(6:1,7:1):1.829746):4.289804):0.509572):0.467291,(8:1,9:1):4.338312):1.907486,(10:1,(12:1,11:1):0.068409):6.82467):6.36741):7,((21:1,(22:1,((24:1,25:1):0.365113,23:1):0.952751):3.561116):3.293066,20:1):6.194794):5.047541):7,((30:1,29:1):4.196828,28:1):7):6.642329):7);
	TREE Imported_tree_258 = (32:1,((((((((13:1,14:1):4.411255,(15:1,16:1):1.291493):4.422246,(17:1,(19:1,18:1):1.422598):6.291469):6.219203,(((9:1,8:1):4.296885,(((1:1,(2:1,3:1):3.244079):1.485959,(5:1,(6:1,7:1):1.859844):4.315581):0.507649,4:1):0.459761):1.898877,(10:1,(12:1,11:1):0.057251):6.661109):6.434731):7,(20:1,(((23:1,(24:1,25:1):0.370495):0.948462,22:1):3.561757,21:1):3.293138):6.194759):5.384592,(26:1,27:1):7):7,((30:1,29:1):4.323142,28:1):7):6.86541,31:1):7);
	TREE Imported_tree_259 = (32:1,((((29:1,30:1):4.304101,28:1):7,((27:1,26:1):7,((((10:1,(12:1,11:1):0.08297):6.684162,((((1:1,(3:1,2:1):3.247549):1.502992,((6:1,7:1):1.950874,5:1):4.36933):0.48904,4:1):0.46805,(9:1,8:1):4.410692):1.902023):6.434378,(((14:1,13:1):4.432489,(16:1,15:1):1.299862):4.42364,(17:1,(18:1,19:1):1.420411):6.293323):5.987561):7,(20:1,(21:1,(22:1,(23:1,(24:1,25:1):0.357151):0.941055):3.564612):3.293103):6.194657):5.271982):7):6.305823,31:1):7);
	TREE Imported_tree_260 = (32:1,(31:1,((((((10:1,(12:1,11:1):0.07699):6.686059,((4:1,((5:1,(6:1,7:1):1.941384):4.15565,((2:1,3:1):3.231228,1:1):1.493025):0.49063):0.483493,(8:1,9:1):4.344032):1.900865):6.438627,(((14:1,13:1):4.4008,(16:1,15:1):1.268521):4.423757,(17:1,(19:1,18:1):1.415126):6.292382):6.219352):7,((((23:1,(25:1,24:1):0.355255):0.959662,22:1):3.4281,21:1):3.172421,20:1):6.070177):5.419019,(26:1,27:1):7):7,(28:1,(29:1,30:1):4.084587):7):7):7);
	TREE Imported_tree_261 = (32:1,((((30:1,29:1):4.362334,28:1):7,((27:1,26:1):7,((20:1,((22:1,(23:1,(24:1,25:1):0.361111):0.956854):3.756225,21:1):3.49514):6.41182,(((10:1,(12:1,11:1):0.076689):7,((9:1,8:1):4.279043,(((1:1,(2:1,3:1):3.151248):1.486354,((6:1,7:1):1.867146,5:1):4.081587):0.495352,4:1):0.476876):1.898799):6.451493,(((15:1,16:1):1.297582,(14:1,13:1):4.421796):4.421947,(17:1,(18:1,19:1):1.420431):6.29176):6.219337):7):5.250339):7):7,31:1):7);
	TREE Imported_tree_262 = ((31:1,(((26:1,27:1):7,((((17:1,(19:1,18:1):1.423661):6.291422,((13:1,14:1):4.411261,(16:1,15:1):1.316413):4.420567):6.219315,((10:1,(11:1,12:1):0.078896):6.670181,((8:1,9:1):4.287571,(4:1,(((3:1,2:1):3.156373,1:1):1.497451,((7:1,6:1):1.879703,5:1):4.172057):0.498462):0.463861):1.885938):6.102254):6.921895,(((22:1,(23:1,(24:1,25:1):0.380687):0.929445):3.394777,21:1):3.117863,20:1):6.002407):5.186864):7,((30:1,29:1):4.249049,28:1):7):6.865519):7,32:1);
	TREE Imported_tree_263 = (32:1,((((((((19:1,18:1):1.411357,17:1):5.889107,((13:1,14:1):4.222708,(16:1,15:1):1.288435):4.352801):6.005311,(((12:1,11:1):0.061924,10:1):7,((((1:1,(3:1,2:1):3.246566):1.473619,((7:1,6:1):1.844547,5:1):4.299093):0.498138,4:1):0.478628,(9:1,8:1):4.292121):1.895299):6.281671):7,(20:1,(21:1,(((24:1,25:1):0.356302,23:1):0.964112,22:1):3.558693):3.29302):6.194778):5.047667,(26:1,27:1):7):7,((30:1,29:1):4.362346,28:1):7):6.642385,31:1):7);
	TREE Imported_tree_264 = (32:1,(31:1,(((30:1,29:1):4.42418,28:1):7,((27:1,26:1):7,(((21:1,((23:1,(25:1,24:1):0.375611):0.967603,22:1):3.45483):3.217218,20:1):6.125214,((((9:1,8:1):4.360202,(((1:1,(3:1,2:1):3.287118):1.52583,((7:1,6:1):1.909808,5:1):4.276536):0.508539,4:1):0.467989):1.90195,((11:1,12:1):0.069006,10:1):7):6.392739,(((16:1,15:1):1.301265,(14:1,13:1):4.42186):4.422541,((18:1,19:1):1.410833,17:1):6.293628):6.087178):7):5.511834):7):6.17236):7);
	TREE Imported_tree_265 = (((((27:1,26:1):7,((20:1,((22:1,((25:1,24:1):0.371694,23:1):0.955052):3.38891,21:1):3.117927):6.002507,((((16:1,15:1):1.279012,(13:1,14:1):4.390389):4.423916,((19:1,18:1):1.422499,17:1):6.292333):6.096714,(((11:1,12:1):0.085454,10:1):7,((9:1,8:1):4.250236,((((2:1,3:1):3.159075,1:1):1.45481,(5:1,(7:1,6:1):1.91928):4.163777):0.50894,4:1):0.44733):1.890222):6.09754):6.921394):5.172693):7,((30:1,29:1):4.084668,28:1):7):6.460014,31:1):7,32:1);
	TREE Imported_tree_266 = ((31:1,(((((21:1,(((24:1,25:1):0.367896,23:1):0.964068,22:1):3.426261):3.1724,20:1):6.07017,((((8:1,9:1):4.318467,((((2:1,3:1):3.267499,1:1):1.489353,(5:1,(6:1,7:1):1.864558):4.229096):0.516771,4:1):0.458119):1.882784,((12:1,11:1):0.081269,10:1):6.551268):6.434405,((17:1,(18:1,19:1):1.417305):6.29362,((13:1,14:1):4.432481,(16:1,15:1):1.304088):4.423407):5.987467):7):5.369083,(26:1,27:1):7):7,(28:1,(30:1,29:1):4.323078):7):7):7,32:1);
	TREE Imported_tree_267 = (32:1,((((26:1,27:1):7,(((((9:1,8:1):4.294662,(4:1,((5:1,(7:1,6:1):1.971435):4.201449,((2:1,3:1):3.233912,1:1):1.497575):0.507009):0.471359):1.892015,((11:1,12:1):0.077852,10:1):7):6.368973,(((15:1,16:1):1.312443,(14:1,13:1):4.542396):4.608418,((19:1,18:1):1.425055,17:1):6.577716):6.405078):7,(((22:1,((25:1,24:1):0.367248,23:1):0.954251):3.60831,21:1):3.360678,20:1):6.278367):5.32727):7,(28:1,(29:1,30:1):4.099934):7):6.642275,31:1):7);
	TREE Imported_tree_268 = ((31:1,((((((17:1,(18:1,19:1):1.420395):6.291792,((15:1,16:1):1.313436,(14:1,13:1):4.443354):4.420622):6.219157,((10:1,(11:1,12:1):0.067482):7,((9:1,8:1):4.32615,(((1:1,(2:1,3:1):3.246707):1.498241,(5:1,(6:1,7:1):1.938563):4.283872):0.526158,4:1):0.443909):1.88938):6.442859):7,(((22:1,((24:1,25:1):0.368097,23:1):0.957203):3.559839,21:1):3.293098,20:1):6.19458):5.439733,(27:1,26:1):7):7,(28:1,(29:1,30:1):4.196799):7):7):7,32:1);
	TREE Imported_tree_269 = (32:1,(31:1,(((27:1,26:1):7,(((((13:1,14:1):4.411206,(15:1,16:1):1.299497):4.423591,((18:1,19:1):1.417195,17:1):6.293799):5.987545,((10:1,(11:1,12:1):0.094081):7,((8:1,9:1):4.297544,(4:1,(((2:1,3:1):3.148908,1:1):1.480071,(5:1,(6:1,7:1):1.904131):4.214048):0.503715):0.464195):1.893673):6.096716):6.921968,(20:1,(21:1,(22:1,(23:1,(24:1,25:1):0.376019):0.935002):3.388354):3.11802):6.002475):5.160989):7,(28:1,(29:1,30:1):4.304069):7):7):7);
	TREE Imported_tree_270 = ((31:1,((((20:1,(21:1,((23:1,(24:1,25:1):0.378425):0.967204,22:1):3.556622):3.293086):6.194602,((((13:1,14:1):4.421731,(15:1,16:1):1.305698):4.432983,(17:1,(18:1,19:1):1.417219):6.293664):5.996099,((10:1,(12:1,11:1):0.063878):6.659018,((9:1,8:1):4.315445,((((3:1,2:1):3.196297,1:1):1.513054,((7:1,6:1):1.839107,5:1):4.160926):0.513832,4:1):0.44701):1.892792):6.444269):7):5.379856,(27:1,26:1):7):7,(28:1,(29:1,30:1):4.304131):7):6.169242):7,32:1);
	TREE Imported_tree_271 = (32:1,(31:1,((28:1,(29:1,30:1):4.267083):7,((((21:1,(22:1,((25:1,24:1):0.3715,23:1):0.953171):3.560593):3.293084,20:1):6.194619,((((8:1,9:1):4.268609,(((5:1,(6:1,7:1):1.854429):4.32258,((3:1,2:1):3.261765,1:1):1.475496):0.511815,4:1):0.45986):1.903666,(10:1,(11:1,12:1):0.090039):7):6.441147,((17:1,(18:1,19:1):1.420405):6.291941,((13:1,14:1):4.39874,(15:1,16:1):1.302773):4.542927):6.197105):7):5.28268,(27:1,26:1):7):7):6.865431):7);
	TREE Imported_tree_272 = (32:1,((((((((23:1,(25:1,24:1):0.370986):0.955399,22:1):3.560072,21:1):3.293061,20:1):6.194713,((((11:1,12:1):0.08364,10:1):6.998465,((8:1,9:1):4.323144,(((5:1,(7:1,6:1):1.864732):4.452187,(1:1,(3:1,2:1):3.253591):1.47765):0.509665,4:1):0.467695):1.89433):6.434899,(((14:1,13:1):4.419776,(15:1,16:1):1.277661):4.543729,(17:1,(19:1,18:1):1.421484):6.291011):6.333687):7):5.056138,(26:1,27:1):7):7,(28:1,(29:1,30:1):4.26705):7):6.642362,31:1):7);
	TREE Imported_tree_273 = (((((27:1,26:1):7,(((21:1,(22:1,(23:1,(25:1,24:1):0.373685):0.964272):3.813393):3.572604,20:1):6.518168,(((10:1,(11:1,12:1):0.08351):6.819783,((((5:1,(6:1,7:1):1.900918):4.301798,(1:1,(2:1,3:1):3.237126):1.487004):0.505507,4:1):0.460643,(8:1,9:1):4.315386):1.890098):6.459521,(((13:1,14:1):4.43253,(16:1,15:1):1.293779):4.422003,((19:1,18:1):1.420418,17:1):6.291795):6.219301):7):5.447672):7,((30:1,29:1):4.163473,28:1):7):6.865485,31:1):7,32:1);
	TREE Imported_tree_274 = (32:1,((((29:1,30:1):4.30396,28:1):7,((((((16:1,15:1):1.306005,(13:1,14:1):4.432511):4.422078,((18:1,19:1):1.419364,17:1):6.292693):6.096579,(((9:1,8:1):4.302624,(4:1,(((7:1,6:1):1.862601,5:1):4.19792,((3:1,2:1):3.14345,1:1):1.517867):0.502009):0.45792):1.890967,(10:1,(12:1,11:1):0.074405):6.139098):6.102085):6.921345,((21:1,(22:1,((24:1,25:1):0.364816,23:1):0.954457):3.27918):3.01891,20:1):5.899759):5.406309,(27:1,26:1):7):7):6.86527,31:1):7);
	TREE Imported_tree_275 = (32:1,(31:1,(((((((23:1,(25:1,24:1):0.354219):0.956668,22:1):3.560813,21:1):3.293104,20:1):6.194711,(((17:1,(19:1,18:1):1.419338):6.291878,((15:1,16:1):1.299375,(13:1,14:1):4.443433):4.421503):6.219343,(((4:1,(((2:1,3:1):3.225047,1:1):1.484207,(5:1,(6:1,7:1):1.846856):4.310019):0.505596):0.468047,(9:1,8:1):4.312578):1.895095,(10:1,(11:1,12:1):0.065277):6.789744):6.441967):7):5.132248,(27:1,26:1):7):7,(28:1,(29:1,30:1):4.362342):7):7):7);
	TREE Imported_tree_276 = (32:1,(31:1,((28:1,(29:1,30:1):4.285375):7,((27:1,26:1):7,(((((11:1,12:1):0.078249,10:1):7,((((5:1,(7:1,6:1):1.876366):4.196301,(1:1,(2:1,3:1):3.289477):1.47773):0.508565,4:1):0.473146,(9:1,8:1):4.328093):1.902071):6.440869,(((18:1,19:1):1.418247,17:1):6.291945,((13:1,14:1):4.400763,(15:1,16:1):1.306816):4.420966):6.219341):7,(20:1,((22:1,((24:1,25:1):0.370296,23:1):0.928051):3.435153,21:1):3.172457):6.070185):5.437327):7):6.305898):7);
	TREE Imported_tree_277 = (32:1,(31:1,((28:1,(29:1,30:1):4.249003):7,((27:1,26:1):7,((((17:1,(19:1,18:1):1.420409):6.291909,((14:1,13:1):4.411245,(15:1,16:1):1.303673):4.421322):6.219375,(((4:1,(((6:1,7:1):1.844424,5:1):4.262566,((3:1,2:1):3.197961,1:1):1.503482):0.527291):0.455499,(8:1,9:1):4.315216):1.890546,(10:1,(12:1,11:1):0.082632):6.802071):6.458086):7,(20:1,(21:1,(22:1,((25:1,24:1):0.370003,23:1):0.946361):3.430516):3.172422):6.070256):5.130254):7):7):7);
	TREE Imported_tree_278 = (32:1,(31:1,(((27:1,26:1):7,(((((12:1,11:1):0.071002,10:1):6.527071,((8:1,9:1):4.295501,(4:1,(((2:1,3:1):3.259049,1:1):1.490901,((7:1,6:1):1.879579,5:1):4.29023):0.528393):0.450478):1.877823):6.386181,(((15:1,16:1):1.309962,(14:1,13:1):4.433157):4.387938,((19:1,18:1):1.421499,17:1):6.292709):6.063642):7,(20:1,(21:1,(((25:1,24:1):0.374692,23:1):0.958669,22:1):3.548256):3.293376):6.194662):5.20926):7,((29:1,30:1):4.214144,28:1):7):7):7);
	TREE Imported_tree_279 = (32:1,(31:1,((28:1,(30:1,29:1):4.285396):7,((26:1,27:1):7,((20:1,(21:1,((23:1,(25:1,24:1):0.362057):0.967352,22:1):3.425704):3.172431):6.070285,(((10:1,(12:1,11:1):0.085246):6.819292,((8:1,9:1):4.312475,(4:1,(((3:1,2:1):3.28242,1:1):1.498182,((6:1,7:1):1.958524,5:1):4.141816):0.497149):0.467172):1.897636):6.4349,(((16:1,15:1):1.297063,(13:1,14:1):4.421811):4.421603,(17:1,(19:1,18:1):1.416156):6.29222):6.219282):7):5.17331):7):6.460038):7);
[truncated: 451,628 more chars]
