# Supplementary material for: Genomic insights into the secondary aquatic transition of penguins
Source: Nat Commun. 2022 Jul 19;13:3912. doi: 10.1038/s41467-022-31508-9 (PMC9296559; doi:10.1038/s41467-022-31508-9)
Supplement: Supplementary file 9 — Supplementary Data 6 [file 41467_2022_31508_MOESM9_ESM.zip]

Archive with 8 entries (7 files):
- Supplementary Data 6. Introgression analyses dataset/
- __MACOSX/._Supplementary Data 6. Introgression analyses dataset
- Supplementary Data 6. Introgression analyses dataset/.DS_Store
- __MACOSX/Supplementary Data 6. Introgression analyses dataset/._.DS_Store
- Supplementary Data 6. Introgression analyses dataset/Data S6.1 Dfoil_and_ABBA-BABA_tests.tar.gz
- __MACOSX/Supplementary Data 6. Introgression analyses dataset/._Data S6.1 Dfoil_and_ABBA-BABA_tests.tar.gz
- Supplementary Data 6. Introgression analyses dataset/Data S6.2 hPSMC_results.tar.gz
- __MACOSX/Supplementary Data 6. Introgression analyses dataset/._Data S6.2 hPSMC_results.tar.gz
