# Supplementary material for: Genomic insights into the secondary aquatic transition of penguins
Source: Nat Commun. 2022 Jul 19;13:3912. doi: 10.1038/s41467-022-31508-9 (PMC9296559; doi:10.1038/s41467-022-31508-9)
Supplement: Supplementary file 10 — Supplementary Data 7 [file 41467_2022_31508_MOESM10_ESM.zip]

Archive with 27 entries (24 files):
- Supplementary Data 7. Protein genes/
- __MACOSX/._Supplementary Data 7. Protein genes
- Supplementary Data 7. Protein genes/.DS_Store
- __MACOSX/Supplementary Data 7. Protein genes/._.DS_Store
- Supplementary Data 7. Protein genes/Suplementary Data 7.2 Proteins structure/
- Supplementary Data 7. Protein genes/Suplementary Data 7.1 Gene Sequences/
- Supplementary Data 7. Protein genes/Suplementary Data 7.2 Proteins structure/HB_mute.pdb
- __MACOSX/Supplementary Data 7. Protein genes/Suplementary Data 7.2 Proteins structure/._HB_mute.pdb
- Supplementary Data 7. Protein genes/Suplementary Data 7.2 Proteins structure/MB_chicken.pdb
- __MACOSX/Supplementary Data 7. Protein genes/Suplementary Data 7.2 Proteins structure/._MB_chicken.pdb
- Supplementary Data 7. Protein genes/Suplementary Data 7.2 Proteins structure/HB_chicken.pdb
- __MACOSX/Supplementary Data 7. Protein genes/Suplementary Data 7.2 Proteins structure/._HB_chicken.pdb
- Supplementary Data 7. Protein genes/Suplementary Data 7.2 Proteins structure/MB_mute.pdb
- __MACOSX/Supplementary Data 7. Protein genes/Suplementary Data 7.2 Proteins structure/._MB_mute.pdb
- Supplementary Data 7. Protein genes/Suplementary Data 7.1 Gene Sequences/Bird_HBAA.cds.fas
- __MACOSX/Supplementary Data 7. Protein genes/Suplementary Data 7.1 Gene Sequences/._Bird_HBAA.cds.fas
- Supplementary Data 7. Protein genes/Suplementary Data 7.1 Gene Sequences/TFRC.pep.fasta
- Supplementary Data 7. Protein genes/Suplementary Data 7.1 Gene Sequences/TMEM30A.pep.fasta
- Supplementary Data 7. Protein genes/Suplementary Data 7.1 Gene Sequences/HBAA.alpha.globin.final.pep.fasta
- Supplementary Data 7. Protein genes/Suplementary Data 7.1 Gene Sequences/GNB3.pep.fasta
- Supplementary Data 7. Protein genes/Suplementary Data 7.1 Gene Sequences/APPL1.pep.fasta
- Supplementary Data 7. Protein genes/Suplementary Data 7.1 Gene Sequences/TNMD.pep.fasta
- Supplementary Data 7. Protein genes/Suplementary Data 7.1 Gene Sequences/Bird_HBBA.cds.fas
- __MACOSX/Supplementary Data 7. Protein genes/Suplementary Data 7.1 Gene Sequences/._Bird_HBBA.cds.fas
- Supplementary Data 7. Protein genes/Suplementary Data 7.1 Gene Sequences/CNGB1.pep.fasta
- Supplementary Data 7. Protein genes/Suplementary Data 7.1 Gene Sequences/MB_rename.pep.fasta
- Supplementary Data 7. Protein genes/Suplementary Data 7.1 Gene Sequences/HBBA.beta.globin.final.pep.fasta
