# Supplementary material for: Genomic insights into the secondary aquatic transition of penguins
Source: Nat Commun. 2022 Jul 19;13:3912. doi: 10.1038/s41467-022-31508-9 (PMC9296559; doi:10.1038/s41467-022-31508-9)
Supplement: Supplementary file 10 — Supplementary Data 7 [file 41467_2022_31508_MOESM10_ESM.zip › Supplementary Data 7. Protein genes/Suplementary Data 7.2 Proteins structure/HB_mute.pdb]

TITLE     SWISS-MODEL SERVER (https://swissmodel.expasy.org)
TITLE    2 work01_mut
EXPDTA    THEORETICAL MODEL (SWISS-MODEL SERVER)
AUTHOR    SWISS-MODEL SERVER (SEE REFERENCE IN JRNL Records)
REVDAT   1   10-AUG-21 1MOD    1       03:30
JRNL        AUTH   A.WATERHOUSE,M.BERTONI,S.BIENERT,G.STUDER,G.TAURIELLO,
JRNL        AUTH 2 R.GUMIENNY,F.T.HEER,T.A.P.DE BEER,C.REMPFER,L.BORDOLI,
JRNL        AUTH 3 R.LEPORE,T.SCHWEDE
JRNL        TITL   SWISS-MODEL: HOMOLOGY MODELLING OF PROTEIN STRUCTURES AND
JRNL        TITL 2 COMPLEXES
JRNL        REF    NUCLEIC.ACIDS.RES..           V.  46 W296  2018
JRNL        PMID   29788355
JRNL        DOI    10.1093/nar/gky427
REMARK   1
REMARK   1 REFERENCE 1
REMARK   1  AUTH   S.BIENERT,A.WATERHOUSE,T.A.P.DE BEER,G.TAURIELLO,G.STUDER,
REMARK   1  AUTH 2 L.BORDOLI,T.SCHWEDE
REMARK   1  TITL   THE SWISS-MODEL REPOSITORY - NEW FEATURES AND FUNCTIONALITY
REMARK   1  REF    NUCLEIC.ACIDS.RES..           V.  45       2017
REMARK   1  REFN                   ISSN 0305-1048
REMARK   1  PMID   27899672
REMARK   1  DOI    10.1093/nar/gkw1132
REMARK   1
REMARK   1 REFERENCE 2
REMARK   1  AUTH   N.GUEX,M.C.PEITSCH,T.SCHWEDE
REMARK   1  TITL   AUTOMATED COMPARATIVE PROTEIN STRUCTURE MODELING WITH
REMARK   1  TITL 2 SWISS-MODEL AND SWISS-PDBVIEWER: A HISTORICAL PERSPECTIVE
REMARK   1  REF    ELECTROPHORESIS               V.  30       2009
REMARK   1  REFN                   ISSN 0173-0835
REMARK   1  PMID   19517507
REMARK   1  DOI    10.1002/elps.200900140
REMARK   1
REMARK   1 REFERENCE 3
REMARK   1  AUTH   G.STUDER,G.TAURIELLO,S.BIENERT,M.BIASINI,N.JOHNER,T.SCHWEDE
REMARK   1  TITL   PROMOD3 - A VERSATILE HOMOLOGY MODELLING TOOLBOX
REMARK   1  REF    PLOS COMP. BIOL.              V.  17       2021
REMARK   1  REFN                   ISSN 
REMARK   1  PMID   33507980
REMARK   1  DOI    https://doi.org/10.1371/journal.pcbi.1008667
REMARK   1
REMARK   1 REFERENCE 4
REMARK   1  AUTH   G.STUDER,C.REMPFER,A.WATERHOUSE,R.GUMIENNY,J.HAAS,T.SCHWEDE
REMARK   1  TITL   QMEANDISCO - DISTANCE CONSTRAINTS APPLIED ON MODEL QUALITY 
REMARK   1  TITL 2 ESTIMATION
REMARK   1  REF    BIOINFORMATICS                V.  36       2020
REMARK   1  REFN                   ISSN 
REMARK   1  PMID   31697312
REMARK   1  DOI    https://doi.org/10.1093/bioinformatics/btz828
REMARK   1
REMARK   1 REFERENCE 5
REMARK   1  AUTH   P.BENKERT,M.BIASINI,T.SCHWEDE
REMARK   1  TITL   TOWARD THE ESTIMATION OF THE ABSOLUTE QUALITY OF INDIVIDUAL
REMARK   1  TITL 2 PROTEIN STRUCTURE MODELS
REMARK   1  REF    BIOINFORMATICS                V.  27       2011
REMARK   1  REFN                   ISSN 1367-4803
REMARK   1  PMID   21134891
REMARK   1  DOI    10.1093/bioinformatics/btq662
REMARK   1
REMARK   1 REFERENCE 6
REMARK   1  AUTH   M.BERTONI,F.KIEFER,M.BIASINI,L.BORDOLI,T.SCHWEDE
REMARK   1  TITL   MODELING PROTEIN QUATERNARY STRUCTURE OF HOMO- AND
REMARK   1  TITL 2 HETERO-OLIGOMERS BEYOND BINARY INTERACTIONS BY HOMOLOGY
REMARK   1  REF    SCI.REP.                      V.   7       2017
REMARK   1  REFN                   ISSN
REMARK   1  PMID   28874689
REMARK   1  DOI    10.1038/s41598-017-09654-8
REMARK   1
REMARK   1 DISCLAIMER
REMARK   1 The SWISS-MODEL SERVER produces theoretical models for proteins.
REMARK   1 The results of any theoretical modelling procedure is
REMARK   1 NON-EXPERIMENTAL and MUST be considered with care. These models may
REMARK   1 contain significant errors. This is especially true for automated
REMARK   1 modeling since there is no human intervention during model
REMARK   1 building. Please read the header section and the logfile carefully
REMARK   1 to know what templates and alignments were used during the model
REMARK   1 building process. All information by the SWISS-MODEL SERVER is
REMARK   1 provided "AS-IS", without any warranty, expressed or implied.
REMARK   2
REMARK   2 COPYRIGHT NOTICE
REMARK   2 This SWISS-MODEL protein model is copyright. It is produced by the
REMARK   2 SWISS-MODEL server, developed by the Computational Structural
REMARK   2 Biology Group at the SIB Swiss Institute of Bioinformatics at the
REMARK   2 Biozentrum, University of Basel (https://swissmodel.expasy.org). This
REMARK   2 model is licensed under the CC BY-SA 4.0 Creative Commons
REMARK   2 Attribution-ShareAlike 4.0 International License
REMARK   2 (https://creativecommons.org/licenses/by-sa/4.0/legalcode), i.e. you
REMARK   2 can copy and redistribute the model in any medium or format,
REMARK   2 transform and build upon the model for any purpose, even
REMARK   2 commercially, under the following terms:
REMARK   2 Attribution - You must give appropriate credit, provide a link to
REMARK   2 the license, and indicate if changes were made. You may do so in any
REMARK   2 reasonable manner, but not in any way that suggests the licensor
REMARK   2 endorses you or your use. When you publish, patent or distribute
REMARK   2 results that were fully or partially based on the model, please cite
REMARK   2 the corresponding papers mentioned under JRNL.
REMARK   2 ShareAlike - If you remix, transform, or build upon the material,
REMARK   2 you must distribute your contributions under the same license as the
REMARK   2 original.
REMARK   2 No additional restrictions - you may not apply legal terms or
REMARK   2 technological measures that legally restrict others from doing
REMARK   2 anything the license permits.
REMARK   2 Find a human-readable summary of (and not a substitute for) the
REMARK   2 CC BY-SA 4.0 license at this link:
REMARK   2 https://creativecommons.org/licenses/by-sa/4.0/
REMARK   3 
REMARK   3 MODEL INFORMATION
REMARK   3  ENGIN   PROMOD3
REMARK   3  VERSN   3.2.0
REMARK   3  OSTAT   hetero-2-2-mer
REMARK   3  OSRSN   PREDICTION
REMARK   3  QSPRD   0.904
REMARK   3  GMQE    0.91
REMARK   3  QMNV    4.2.0
REMARK   3  QMNDG   0.80
REMARK   3  MODT    FALSE
REMARK   3 
REMARK   3 MODEL LIGAND 1
REMARK   3  NAME    HEM
REMARK   3  BIND    A.43
REMARK   3  BIND 2  A.44
REMARK   3  BIND 3  A.46
REMARK   3  BIND 4  A.59
REMARK   3  BIND 5  A.62
REMARK   3  BIND 6  A.63
REMARK   3  BIND 7  A.66
REMARK   3  BIND 8  A.67
REMARK   3  BIND 9  A.84
REMARK   3  BIND 10  A.87
REMARK   3  BIND 11  A.88
REMARK   3  BIND 12  A.92
REMARK   3  BIND 13  A.94
REMARK   3  BIND 14  A.98
REMARK   3  BIND 15  A.99
REMARK   3  BIND 16  A.102
REMARK   3  BIND 17  A.133
REMARK   3  BIND 18  A.137
REMARK   3  BIND 19  _.1
REMARK   3 
REMARK   3 MODEL LIGAND 2
REMARK   3  NAME    HEM
REMARK   3  BIND    B.39
REMARK   3  BIND 2  B.42
REMARK   3  BIND 3  B.43
REMARK   3  BIND 4  B.64
REMARK   3  BIND 5  B.67
REMARK   3  BIND 6  B.68
REMARK   3  BIND 7  B.71
REMARK   3  BIND 8  B.72
REMARK   3  BIND 9  B.89
REMARK   3  BIND 10  B.92
REMARK   3  BIND 11  B.93
REMARK   3  BIND 12  B.97
REMARK   3  BIND 13  B.99
REMARK   3  BIND 14  B.103
REMARK   3  BIND 15  B.104
REMARK   3  BIND 16  B.107
REMARK   3  BIND 17  B.142
REMARK   3  BIND 18  _.2
REMARK   3 
REMARK   3 MODEL LIGAND 3
REMARK   3  NAME    HEM
REMARK   3  BIND    C.43
REMARK   3  BIND 2  C.44
REMARK   3  BIND 3  C.46
REMARK   3  BIND 4  C.59
REMARK   3  BIND 5  C.62
REMARK   3  BIND 6  C.63
REMARK   3  BIND 7  C.66
REMARK   3  BIND 8  C.67
REMARK   3  BIND 9  C.84
REMARK   3  BIND 10  C.87
REMARK   3  BIND 11  C.88
REMARK   3  BIND 12  C.92
REMARK   3  BIND 13  C.94
REMARK   3  BIND 14  C.98
REMARK   3  BIND 15  C.99
REMARK   3  BIND 16  C.102
REMARK   3  BIND 17  C.133
REMARK   3  BIND 18  C.137
REMARK   3  BIND 19  _.3
REMARK   3 
REMARK   3 MODEL LIGAND 4
REMARK   3  NAME    HEM
REMARK   3  BIND    D.39
REMARK   3  BIND 2  D.42
REMARK   3  BIND 3  D.43
REMARK   3  BIND 4  D.64
REMARK   3  BIND 5  D.67
REMARK   3  BIND 6  D.68
REMARK   3  BIND 7  D.71
REMARK   3  BIND 8  D.72
REMARK   3  BIND 9  D.89
REMARK   3  BIND 10  D.92
REMARK   3  BIND 11  D.93
REMARK   3  BIND 12  D.97
REMARK   3  BIND 13  D.99
REMARK   3  BIND 14  D.103
REMARK   3  BIND 15  D.104
REMARK   3  BIND 16  D.107
REMARK   3  BIND 17  D.142
REMARK   3  BIND 18  _.4
REMARK   3 
REMARK   3 TEMPLATE 1
REMARK   3  PDBID   3eok
REMARK   3  CHAIN   B
REMARK   3  MMCIF   B
REMARK   3  CHAIN   B
REMARK   3  MMCIF   B
REMARK   3  CHAIN   A
REMARK   3  MMCIF   A
REMARK   3  CHAIN   A
REMARK   3  MMCIF   A
REMARK   3  PDBV    2021-07-30
REMARK   3  SMTLE   3eok.1
REMARK   3  SMTLV   2021-08-04
REMARK   3  MTHD    X-RAY DIFFRACTION 2.10 A
REMARK   3  FOUND   HHblits
REMARK   3  GMQE    0.91
REMARK   3  SIM     0.59
REMARK   3  SID     91.99
REMARK   3  OSTAT   hetero-2-2-mer
REMARK   3  LIGND   HEM
REMARK   3  LIGND 2 HEM
REMARK   3  LIGND 3 HEM
REMARK   3  LIGND 4 HEM
REMARK   3  ALN B TRG MVHWTAEEKQLITGLWGKVNVAECGAEALARLLIVYPWTQRFFASFGNLSSPTAILGN
REMARK   3  ALN B TRG PMVRAHGKKVLTSFGDAVKNMDNIKNTFSQLSELHCDKLHVDPENFRLLGDILIIVLA
REMARK   3  ALN B TRG AHFSKDFTPECQAAWQKLVRVVAHALARKYH
REMARK   3  ALN B TPL -VHWTAEEKQLITGLWGKVNVADCGAEALARLLIVYPWTQRFFASFGNLSSPTAILGN
REMARK   3  ALN B TPL PMVRAHGKKVLTSFGDAVKNLDNIKNTFAQLSELHCDKLHVDPENFRLLGDILIIVLA
REMARK   3  ALN B TPL AHFTKDFTPECQAAWQKLVRVVAHALARKYH
REMARK   3  ALN B OFF 0
REMARK   3  ALN D TRG MVHWTAEEKQLITGLWGKVNVAECGAEALARLLIVYPWTQRFFASFGNLSSPTAILGN
REMARK   3  ALN D TRG PMVRAHGKKVLTSFGDAVKNMDNIKNTFSQLSELHCDKLHVDPENFRLLGDILIIVLA
REMARK   3  ALN D TRG AHFSKDFTPECQAAWQKLVRVVAHALARKYH
REMARK   3  ALN D TPL -VHWTAEEKQLITGLWGKVNVADCGAEALARLLIVYPWTQRFFASFGNLSSPTAILGN
REMARK   3  ALN D TPL PMVRAHGKKVLTSFGDAVKNLDNIKNTFAQLSELHCDKLHVDPENFRLLGDILIIVLA
REMARK   3  ALN D TPL AHFTKDFTPECQAAWQKLVRVVAHALARKYH
REMARK   3  ALN D OFF 0
REMARK   3  ALN A TRG MVLSAADKNNVKGIFTKIAGHAEEYGAETLERMFTTYPPTKTYFPHFDLSHGSAQIKG
REMARK   3  ALN A TRG HGKKVVAALIEAANHIDDIAGTLSKLSDLHAHKLRVDPVNFKLLGQCFLVVVAIHHPA
REMARK   3  ALN A TRG ALTPEVHASLDKFLCAVGTVLTSKYR
REMARK   3  ALN A TPL -VLSAADKTNVKGVFSKIGGHAEEYGAETLERMFIAYPQTKTYFPHFDLSHGSAQIKA
REMARK   3  ALN A TPL HGKKVAAALVEAVNHVDDIAGALSKLSDLHAQKLRVDPVNFKFLGHCFLVVVAIHHPA
REMARK   3  ALN A TPL ALTPEVHASLDKFMCAVGAVLTAKYR
REMARK   3  ALN A OFF 0
REMARK   3  ALN C TRG MVLSAADKNNVKGIFTKIAGHAEEYGAETLERMFTTYPPTKTYFPHFDLSHGSAQIKG
REMARK   3  ALN C TRG HGKKVVAALIEAANHIDDIAGTLSKLSDLHAHKLRVDPVNFKLLGQCFLVVVAIHHPA
REMARK   3  ALN C TRG ALTPEVHASLDKFLCAVGTVLTSKYR
REMARK   3  ALN C TPL -VLSAADKTNVKGVFSKIGGHAEEYGAETLERMFIAYPQTKTYFPHFDLSHGSAQIKA
REMARK   3  ALN C TPL HGKKVAAALVEAVNHVDDIAGALSKLSDLHAQKLRVDPVNFKFLGHCFLVVVAIHHPA
REMARK   3  ALN C TPL ALTPEVHASLDKFMCAVGAVLTAKYR
REMARK   3  ALN C OFF 0
ATOM      1  N   VAL A   2       0.548   4.614   3.244  1.00  0.57           N  
ATOM      2  CA  VAL A   2       0.381   5.517   2.060  1.00  0.57           C  
ATOM      3  C   VAL A   2       0.249   6.943   2.553  1.00  0.57           C  
ATOM      4  O   VAL A   2       1.005   7.294   3.449  1.00  0.57           O  
ATOM      5  CB  VAL A   2      -0.677   4.961   1.079  1.00  0.57           C  
ATOM      6  CG1 VAL A   2      -2.148   5.000   1.567  1.00  0.57           C  
ATOM      7  CG2 VAL A   2      -0.485   5.576  -0.328  1.00  0.57           C  
ATOM      8  N   LEU A   3      -0.662   7.769   2.024  1.00  0.77           N  
ATOM      9  CA  LEU A   3      -0.709   9.197   2.196  1.00  0.77           C  
ATOM     10  C   LEU A   3      -1.879   9.593   3.057  1.00  0.77           C  
ATOM     11  O   LEU A   3      -3.000   9.114   2.859  1.00  0.77           O  
ATOM     12  CB  LEU A   3      -0.907   9.793   0.792  1.00  0.77           C  
ATOM     13  CG  LEU A   3       0.268   9.454  -0.138  1.00  0.77           C  
ATOM     14  CD1 LEU A   3      -0.118   9.771  -1.577  1.00  0.77           C  
ATOM     15  CD2 LEU A   3       1.535  10.219   0.253  1.00  0.77           C  
ATOM     16  N   SER A   4      -1.650  10.480   4.036  1.00  0.76           N  
ATOM     17  CA  SER A   4      -2.677  11.076   4.872  1.00  0.76           C  
ATOM     18  C   SER A   4      -3.456  12.135   4.106  1.00  0.76           C  
ATOM     19  O   SER A   4      -3.107  12.512   2.991  1.00  0.76           O  
ATOM     20  CB  SER A   4      -2.107  11.659   6.209  1.00  0.76           C  
ATOM     21  OG  SER A   4      -1.554  12.968   6.089  1.00  0.76           O  
ATOM     22  N   ALA A   5      -4.546  12.683   4.677  1.00  0.78           N  
ATOM     23  CA  ALA A   5      -5.210  13.850   4.122  1.00  0.78           C  
ATOM     24  C   ALA A   5      -4.289  15.083   4.027  1.00  0.78           C  
ATOM     25  O   ALA A   5      -4.323  15.826   3.051  1.00  0.78           O  
ATOM     26  CB  ALA A   5      -6.455  14.158   4.981  1.00  0.78           C  
ATOM     27  N   ALA A   6      -3.398  15.284   5.031  1.00  0.79           N  
ATOM     28  CA  ALA A   6      -2.383  16.322   5.047  1.00  0.79           C  
ATOM     29  C   ALA A   6      -1.375  16.150   3.907  1.00  0.79           C  
ATOM     30  O   ALA A   6      -1.103  17.100   3.172  1.00  0.79           O  
ATOM     31  CB  ALA A   6      -1.655  16.324   6.414  1.00  0.79           C  
ATOM     32  N   ASP A   7      -0.879  14.910   3.666  1.00  0.81           N  
ATOM     33  CA  ASP A   7       0.016  14.591   2.567  1.00  0.81           C  
ATOM     34  C   ASP A   7      -0.609  14.913   1.201  1.00  0.81           C  
ATOM     35  O   ASP A   7       0.005  15.543   0.343  1.00  0.81           O  
ATOM     36  CB  ASP A   7       0.376  13.076   2.550  1.00  0.81           C  
ATOM     37  CG  ASP A   7       1.109  12.549   3.774  1.00  0.81           C  
ATOM     38  OD1 ASP A   7       1.908  13.276   4.395  1.00  0.81           O  
ATOM     39  OD2 ASP A   7       0.867  11.358   4.105  1.00  0.81           O  
ATOM     40  N   LYS A   8      -1.889  14.530   0.985  1.00  0.78           N  
ATOM     41  CA  LYS A   8      -2.640  14.822  -0.228  1.00  0.78           C  
ATOM     42  C   LYS A   8      -2.839  16.309  -0.474  1.00  0.78           C  
ATOM     43  O   LYS A   8      -2.628  16.792  -1.587  1.00  0.78           O  
ATOM     44  CB  LYS A   8      -4.010  14.109  -0.199  1.00  0.78           C  
ATOM     45  CG  LYS A   8      -3.851  12.586  -0.142  1.00  0.78           C  
ATOM     46  CD  LYS A   8      -5.184  11.848  -0.005  1.00  0.78           C  
ATOM     47  CE  LYS A   8      -4.977  10.336   0.085  1.00  0.78           C  
ATOM     48  NZ  LYS A   8      -6.249   9.685   0.373  1.00  0.78           N  
ATOM     49  N   ASN A   9      -3.179  17.086   0.578  1.00  0.78           N  
ATOM     50  CA  ASN A   9      -3.235  18.539   0.529  1.00  0.78           C  
ATOM     51  C   ASN A   9      -1.896  19.165   0.146  1.00  0.78           C  
ATOM     52  O   ASN A   9      -1.823  20.075  -0.670  1.00  0.78           O  
ATOM     53  CB  ASN A   9      -3.581  19.123   1.921  1.00  0.78           C  
ATOM     54  CG  ASN A   9      -5.039  18.877   2.281  1.00  0.78           C  
ATOM     55  OD1 ASN A   9      -5.900  18.614   1.452  1.00  0.78           O  
ATOM     56  ND2 ASN A   9      -5.332  19.033   3.596  1.00  0.78           N  
ATOM     57  N   ASN A  10      -0.784  18.678   0.734  1.00  0.80           N  
ATOM     58  CA  ASN A  10       0.554  19.126   0.393  1.00  0.80           C  
ATOM     59  C   ASN A  10       1.011  18.791  -1.022  1.00  0.80           C  
ATOM     60  O   ASN A  10       1.573  19.649  -1.705  1.00  0.80           O  
ATOM     61  CB  ASN A  10       1.567  18.524   1.385  1.00  0.80           C  
ATOM     62  CG  ASN A  10       1.445  19.054   2.815  1.00  0.80           C  
ATOM     63  OD1 ASN A  10       1.838  18.348   3.723  1.00  0.80           O  
ATOM     64  ND2 ASN A  10       0.944  20.295   3.030  1.00  0.80           N  
ATOM     65  N   VAL A  11       0.769  17.561  -1.516  1.00  0.84           N  
ATOM     66  CA  VAL A  11       1.074  17.174  -2.889  1.00  0.84           C  
ATOM     67  C   VAL A  11       0.283  17.976  -3.906  1.00  0.84           C  
ATOM     68  O   VAL A  11       0.843  18.509  -4.864  1.00  0.84           O  
ATOM     69  CB  VAL A  11       0.851  15.685  -3.102  1.00  0.84           C  
ATOM     70  CG1 VAL A  11       0.992  15.281  -4.591  1.00  0.84           C  
ATOM     71  CG2 VAL A  11       1.916  14.949  -2.269  1.00  0.84           C  
ATOM     72  N   LYS A  12      -1.038  18.166  -3.694  1.00  0.79           N  
ATOM     73  CA  LYS A  12      -1.840  19.039  -4.535  1.00  0.79           C  
ATOM     74  C   LYS A  12      -1.336  20.476  -4.478  1.00  0.79           C  
ATOM     75  O   LYS A  12      -1.166  21.141  -5.494  1.00  0.79           O  
ATOM     76  CB  LYS A  12      -3.340  18.978  -4.143  1.00  0.79           C  
ATOM     77  CG  LYS A  12      -4.020  17.660  -4.562  1.00  0.79           C  
ATOM     78  CD  LYS A  12      -5.558  17.776  -4.578  1.00  0.79           C  
ATOM     79  CE  LYS A  12      -6.300  16.450  -4.815  1.00  0.79           C  
ATOM     80  NZ  LYS A  12      -6.247  16.056  -6.242  1.00  0.79           N  
ATOM     81  N   GLY A  13      -1.006  20.960  -3.266  1.00  0.80           N  
ATOM     82  CA  GLY A  13      -0.352  22.233  -3.011  1.00  0.80           C  
ATOM     83  C   GLY A  13       0.911  22.568  -3.767  1.00  0.80           C  
ATOM     84  O   GLY A  13       1.052  23.701  -4.220  1.00  0.80           O  
ATOM     85  N   ILE A  14       1.891  21.646  -3.875  1.00  0.83           N  
ATOM     86  CA  ILE A  14       3.075  21.818  -4.712  1.00  0.83           C  
ATOM     87  C   ILE A  14       2.795  21.716  -6.215  1.00  0.83           C  
ATOM     88  O   ILE A  14       3.243  22.564  -6.985  1.00  0.83           O  
ATOM     89  CB  ILE A  14       4.248  20.932  -4.274  1.00  0.83           C  
ATOM     90  CG1 ILE A  14       5.579  21.321  -4.953  1.00  0.83           C  
ATOM     91  CG2 ILE A  14       3.985  19.437  -4.515  1.00  0.83           C  
ATOM     92  CD1 ILE A  14       6.101  22.689  -4.512  1.00  0.83           C  
ATOM     93  N   PHE A  15       1.993  20.725  -6.676  1.00  0.83           N  
ATOM     94  CA  PHE A  15       1.673  20.501  -8.085  1.00  0.83           C  
ATOM     95  C   PHE A  15       0.882  21.653  -8.696  1.00  0.83           C  
ATOM     96  O   PHE A  15       1.089  22.002  -9.861  1.00  0.83           O  
ATOM     97  CB  PHE A  15       0.974  19.128  -8.306  1.00  0.83           C  
ATOM     98  CG  PHE A  15       1.993  18.037  -8.551  1.00  0.83           C  
ATOM     99  CD1 PHE A  15       2.642  17.381  -7.491  1.00  0.83           C  
ATOM    100  CD2 PHE A  15       2.285  17.633  -9.867  1.00  0.83           C  
ATOM    101  CE1 PHE A  15       3.547  16.341  -7.735  1.00  0.83           C  
ATOM    102  CE2 PHE A  15       3.201  16.602 -10.118  1.00  0.83           C  
ATOM    103  CZ  PHE A  15       3.835  15.956  -9.049  1.00  0.83           C  
ATOM    104  N   THR A  16       0.010  22.323  -7.911  1.00  0.78           N  
ATOM    105  CA  THR A  16      -0.689  23.561  -8.277  1.00  0.78           C  
ATOM    106  C   THR A  16       0.255  24.697  -8.628  1.00  0.78           C  
ATOM    107  O   THR A  16      -0.021  25.517  -9.470  1.00  0.78           O  
ATOM    108  CB  THR A  16      -1.668  24.091  -7.230  1.00  0.78           C  
ATOM    109  OG1 THR A  16      -2.711  23.152  -7.058  1.00  0.78           O  
ATOM    110  CG2 THR A  16      -2.379  25.375  -7.690  1.00  0.78           C  
ATOM    111  N   LYS A  17       1.417  24.785  -7.950  1.00  0.76           N  
ATOM    112  CA  LYS A  17       2.426  25.780  -8.259  1.00  0.76           C  
ATOM    113  C   LYS A  17       3.311  25.400  -9.436  1.00  0.76           C  
ATOM    114  O   LYS A  17       3.748  26.270 -10.188  1.00  0.76           O  
ATOM    115  CB  LYS A  17       3.300  26.033  -7.014  1.00  0.76           C  
ATOM    116  CG  LYS A  17       2.410  26.364  -5.806  1.00  0.76           C  
ATOM    117  CD  LYS A  17       3.190  26.748  -4.545  1.00  0.76           C  
ATOM    118  CE  LYS A  17       2.296  27.112  -3.354  1.00  0.76           C  
ATOM    119  NZ  LYS A  17       1.703  25.884  -2.794  1.00  0.76           N  
ATOM    120  N   ILE A  18       3.580  24.087  -9.639  1.00  0.80           N  
ATOM    121  CA  ILE A  18       4.249  23.559 -10.828  1.00  0.80           C  
ATOM    122  C   ILE A  18       3.437  23.851 -12.083  1.00  0.80           C  
ATOM    123  O   ILE A  18       3.953  24.388 -13.059  1.00  0.80           O  
ATOM    124  CB  ILE A  18       4.499  22.047 -10.707  1.00  0.80           C  
ATOM    125  CG1 ILE A  18       5.508  21.761  -9.562  1.00  0.80           C  
ATOM    126  CG2 ILE A  18       4.971  21.438 -12.057  1.00  0.80           C  
ATOM    127  CD1 ILE A  18       5.627  20.270  -9.212  1.00  0.80           C  
ATOM    128  N   ALA A  19       2.115  23.563 -12.042  1.00  0.77           N  
ATOM    129  CA  ALA A  19       1.150  24.022 -13.019  1.00  0.77           C  
ATOM    130  C   ALA A  19       1.500  23.806 -14.496  1.00  0.77           C  
ATOM    131  O   ALA A  19       1.582  22.696 -15.014  1.00  0.77           O  
ATOM    132  CB  ALA A  19       0.848  25.509 -12.721  1.00  0.77           C  
ATOM    133  N   GLY A  20       1.702  24.941 -15.193  1.00  0.77           N  
ATOM    134  CA  GLY A  20       1.961  25.063 -16.619  1.00  0.77           C  
ATOM    135  C   GLY A  20       3.370  24.726 -17.011  1.00  0.77           C  
ATOM    136  O   GLY A  20       3.661  24.598 -18.191  1.00  0.77           O  
ATOM    137  N   HIS A  21       4.271  24.542 -16.024  1.00  0.78           N  
ATOM    138  CA  HIS A  21       5.691  24.340 -16.256  1.00  0.78           C  
ATOM    139  C   HIS A  21       6.067  22.906 -16.086  1.00  0.78           C  
ATOM    140  O   HIS A  21       7.233  22.528 -16.064  1.00  0.78           O  
ATOM    141  CB  HIS A  21       6.531  25.055 -15.199  1.00  0.78           C  
ATOM    142  CG  HIS A  21       6.251  26.494 -15.196  1.00  0.78           C  
ATOM    143  ND1 HIS A  21       6.580  27.139 -16.353  1.00  0.78           N  
ATOM    144  CD2 HIS A  21       5.767  27.366 -14.286  1.00  0.78           C  
ATOM    145  CE1 HIS A  21       6.314  28.390 -16.151  1.00  0.78           C  
ATOM    146  NE2 HIS A  21       5.809  28.601 -14.906  1.00  0.78           N  
ATOM    147  N   ALA A  22       5.060  22.041 -15.947  1.00  0.84           N  
ATOM    148  CA  ALA A  22       5.261  20.636 -15.779  1.00  0.84           C  
ATOM    149  C   ALA A  22       6.100  20.001 -16.878  1.00  0.84           C  
ATOM    150  O   ALA A  22       7.051  19.253 -16.554  1.00  0.84           O  
ATOM    151  CB  ALA A  22       3.845  20.049 -15.712  1.00  0.84           C  
ATOM    152  N   GLU A  23       5.869  20.278 -18.174  1.00  0.75           N  
ATOM    153  CA  GLU A  23       6.570  19.717 -19.311  1.00  0.75           C  
ATOM    154  C   GLU A  23       8.065  19.981 -19.316  1.00  0.75           C  
ATOM    155  O   GLU A  23       8.880  19.088 -19.539  1.00  0.75           O  
ATOM    156  CB  GLU A  23       5.995  20.341 -20.591  1.00  0.75           C  
ATOM    157  CG  GLU A  23       4.456  20.291 -20.663  1.00  0.75           C  
ATOM    158  CD  GLU A  23       3.956  20.890 -21.964  1.00  0.75           C  
ATOM    159  OE1 GLU A  23       4.744  20.928 -22.942  1.00  0.75           O  
ATOM    160  OE2 GLU A  23       2.721  21.118 -22.047  1.00  0.75           O  
ATOM    161  N   GLU A  24       8.444  21.241 -19.010  1.00  0.77           N  
ATOM    162  CA  GLU A  24       9.811  21.688 -18.888  1.00  0.77           C  
ATOM    163  C   GLU A  24      10.480  20.985 -17.756  1.00  0.77           C  
ATOM    164  O   GLU A  24      11.590  20.479 -17.885  1.00  0.77           O  
ATOM    165  CB  GLU A  24       9.879  23.194 -18.570  1.00  0.77           C  
ATOM    166  CG  GLU A  24       8.999  24.053 -19.495  1.00  0.77           C  
ATOM    167  CD  GLU A  24       9.068  25.519 -19.087  1.00  0.77           C  
ATOM    168  OE1 GLU A  24      10.170  25.961 -18.674  1.00  0.77           O  
ATOM    169  OE2 GLU A  24       8.027  26.203 -19.224  1.00  0.77           O  
ATOM    170  N   TYR A  25       9.765  20.889 -16.611  1.00  0.84           N  
ATOM    171  CA  TYR A  25      10.295  20.276 -15.418  1.00  0.84           C  
ATOM    172  C   TYR A  25      10.610  18.810 -15.677  1.00  0.84           C  
ATOM    173  O   TYR A  25      11.709  18.378 -15.491  1.00  0.84           O  
ATOM    174  CB  TYR A  25       9.372  20.479 -14.183  1.00  0.84           C  
ATOM    175  CG  TYR A  25       9.337  21.933 -13.726  1.00  0.84           C  
ATOM    176  CD1 TYR A  25      10.007  22.999 -14.375  1.00  0.84           C  
ATOM    177  CD2 TYR A  25       8.565  22.247 -12.594  1.00  0.84           C  
ATOM    178  CE1 TYR A  25       9.795  24.328 -13.990  1.00  0.84           C  
ATOM    179  CE2 TYR A  25       8.390  23.577 -12.179  1.00  0.84           C  
ATOM    180  CZ  TYR A  25       8.965  24.618 -12.910  1.00  0.84           C  
ATOM    181  OH  TYR A  25       8.682  25.960 -12.607  1.00  0.84           O  
ATOM    182  N   GLY A  26       9.642  18.075 -16.275  1.00  0.86           N  
ATOM    183  CA  GLY A  26       9.792  16.719 -16.794  1.00  0.86           C  
ATOM    184  C   GLY A  26      11.008  16.452 -17.647  1.00  0.86           C  
ATOM    185  O   GLY A  26      11.684  15.441 -17.485  1.00  0.86           O  
ATOM    186  N   ALA A  27      11.323  17.346 -18.603  1.00  0.86           N  
ATOM    187  CA  ALA A  27      12.572  17.301 -19.338  1.00  0.86           C  
ATOM    188  C   ALA A  27      13.808  17.539 -18.465  1.00  0.86           C  
ATOM    189  O   ALA A  27      14.760  16.763 -18.504  1.00  0.86           O  
ATOM    190  CB  ALA A  27      12.519  18.356 -20.463  1.00  0.86           C  
ATOM    191  N   GLU A  28      13.789  18.574 -17.595  1.00  0.82           N  
ATOM    192  CA  GLU A  28      14.879  18.898 -16.685  1.00  0.82           C  
ATOM    193  C   GLU A  28      15.221  17.775 -15.694  1.00  0.82           C  
ATOM    194  O   GLU A  28      16.390  17.506 -15.402  1.00  0.82           O  
ATOM    195  CB  GLU A  28      14.627  20.226 -15.912  1.00  0.82           C  
ATOM    196  CG  GLU A  28      15.923  20.657 -15.167  1.00  0.82           C  
ATOM    197  CD  GLU A  28      15.900  21.939 -14.348  1.00  0.82           C  
ATOM    198  OE1 GLU A  28      14.944  22.736 -14.436  1.00  0.82           O  
ATOM    199  OE2 GLU A  28      16.885  22.124 -13.579  1.00  0.82           O  
ATOM    200  N   THR A  29      14.221  17.049 -15.146  1.00  0.87           N  
ATOM    201  CA  THR A  29      14.471  15.913 -14.253  1.00  0.87           C  
ATOM    202  C   THR A  29      15.234  14.779 -14.881  1.00  0.87           C  
ATOM    203  O   THR A  29      16.139  14.213 -14.267  1.00  0.87           O  
ATOM    204  CB  THR A  29      13.246  15.235 -13.643  1.00  0.87           C  
ATOM    205  OG1 THR A  29      12.408  14.528 -14.543  1.00  0.87           O  
ATOM    206  CG2 THR A  29      12.324  16.243 -13.012  1.00  0.87           C  
ATOM    207  N   LEU A  30      14.862  14.420 -16.122  1.00  0.89           N  
ATOM    208  CA  LEU A  30      15.506  13.400 -16.913  1.00  0.89           C  
ATOM    209  C   LEU A  30      16.928  13.755 -17.243  1.00  0.89           C  
ATOM    210  O   LEU A  30      17.825  12.938 -17.068  1.00  0.89           O  
ATOM    211  CB  LEU A  30      14.763  13.162 -18.243  1.00  0.89           C  
ATOM    212  CG  LEU A  30      13.408  12.454 -18.084  1.00  0.89           C  
ATOM    213  CD1 LEU A  30      12.719  12.423 -19.453  1.00  0.89           C  
ATOM    214  CD2 LEU A  30      13.564  11.029 -17.515  1.00  0.89           C  
ATOM    215  N   GLU A  31      17.176  15.011 -17.670  1.00  0.83           N  
ATOM    216  CA  GLU A  31      18.511  15.482 -17.958  1.00  0.83           C  
ATOM    217  C   GLU A  31      19.424  15.442 -16.753  1.00  0.83           C  
ATOM    218  O   GLU A  31      20.534  14.919 -16.826  1.00  0.83           O  
ATOM    219  CB  GLU A  31      18.465  16.900 -18.547  1.00  0.83           C  
ATOM    220  CG  GLU A  31      17.823  16.903 -19.953  1.00  0.83           C  
ATOM    221  CD  GLU A  31      18.063  18.191 -20.724  1.00  0.83           C  
ATOM    222  OE1 GLU A  31      18.855  19.023 -20.233  1.00  0.83           O  
ATOM    223  OE2 GLU A  31      17.472  18.365 -21.828  1.00  0.83           O  
ATOM    224  N   ARG A  32      18.935  15.895 -15.578  1.00  0.80           N  
ATOM    225  CA  ARG A  32      19.636  15.720 -14.322  1.00  0.80           C  
ATOM    226  C   ARG A  32      19.843  14.259 -13.964  1.00  0.80           C  
ATOM    227  O   ARG A  32      20.945  13.868 -13.621  1.00  0.80           O  
ATOM    228  CB  ARG A  32      18.929  16.472 -13.170  1.00  0.80           C  
ATOM    229  CG  ARG A  32      19.001  17.999 -13.369  1.00  0.80           C  
ATOM    230  CD  ARG A  32      18.139  18.794 -12.386  1.00  0.80           C  
ATOM    231  NE  ARG A  32      18.398  20.245 -12.615  1.00  0.80           N  
ATOM    232  CZ  ARG A  32      19.436  20.951 -12.170  1.00  0.80           C  
ATOM    233  NH1 ARG A  32      20.348  20.497 -11.330  1.00  0.80           N  
ATOM    234  NH2 ARG A  32      19.487  22.238 -12.485  1.00  0.80           N  
ATOM    235  N   MET A  33      18.835  13.377 -14.098  1.00  0.86           N  
ATOM    236  CA  MET A  33      19.013  11.965 -13.819  1.00  0.86           C  
ATOM    237  C   MET A  33      20.057  11.255 -14.688  1.00  0.86           C  
ATOM    238  O   MET A  33      20.834  10.444 -14.203  1.00  0.86           O  
ATOM    239  CB  MET A  33      17.656  11.251 -13.969  1.00  0.86           C  
ATOM    240  CG  MET A  33      17.689   9.786 -13.509  1.00  0.86           C  
ATOM    241  SD  MET A  33      16.188   8.845 -13.917  1.00  0.86           S  
ATOM    242  CE  MET A  33      16.245   8.877 -15.737  1.00  0.86           C  
ATOM    243  N   PHE A  34      20.105  11.545 -16.003  1.00  0.88           N  
ATOM    244  CA  PHE A  34      21.102  11.007 -16.916  1.00  0.88           C  
ATOM    245  C   PHE A  34      22.517  11.536 -16.729  1.00  0.88           C  
ATOM    246  O   PHE A  34      23.484  10.848 -17.078  1.00  0.88           O  
ATOM    247  CB  PHE A  34      20.749  11.359 -18.383  1.00  0.88           C  
ATOM    248  CG  PHE A  34      19.449  10.766 -18.847  1.00  0.88           C  
ATOM    249  CD1 PHE A  34      19.083   9.446 -18.539  1.00  0.88           C  
ATOM    250  CD2 PHE A  34      18.597  11.529 -19.664  1.00  0.88           C  
ATOM    251  CE1 PHE A  34      17.866   8.919 -18.984  1.00  0.88           C  
ATOM    252  CE2 PHE A  34      17.385  11.001 -20.126  1.00  0.88           C  
ATOM    253  CZ  PHE A  34      17.017   9.694 -19.782  1.00  0.88           C  
ATOM    254  N   THR A  35      22.691  12.782 -16.247  1.00  0.86           N  
ATOM    255  CA  THR A  35      23.986  13.344 -15.856  1.00  0.86           C  
ATOM    256  C   THR A  35      24.468  12.876 -14.498  1.00  0.86           C  
ATOM    257  O   THR A  35      25.629  12.504 -14.365  1.00  0.86           O  
ATOM    258  CB  THR A  35      24.065  14.869 -15.862  1.00  0.86           C  
ATOM    259  OG1 THR A  35      23.079  15.470 -15.046  1.00  0.86           O  
ATOM    260  CG2 THR A  35      23.803  15.354 -17.288  1.00  0.86           C  
ATOM    261  N   THR A  36      23.610  12.872 -13.454  1.00  0.82           N  
ATOM    262  CA  THR A  36      24.008  12.546 -12.086  1.00  0.82           C  
ATOM    263  C   THR A  36      24.086  11.076 -11.795  1.00  0.82           C  
ATOM    264  O   THR A  36      24.871  10.629 -10.952  1.00  0.82           O  
ATOM    265  CB  THR A  36      23.073  13.115 -11.036  1.00  0.82           C  
ATOM    266  OG1 THR A  36      21.725  12.716 -11.200  1.00  0.82           O  
ATOM    267  CG2 THR A  36      23.054  14.621 -11.204  1.00  0.82           C  
ATOM    268  N   TYR A  37      23.282  10.282 -12.513  1.00  0.84           N  
ATOM    269  CA  TYR A  37      23.259   8.850 -12.378  1.00  0.84           C  
ATOM    270  C   TYR A  37      23.404   8.211 -13.746  1.00  0.84           C  
ATOM    271  O   TYR A  37      22.452   7.615 -14.251  1.00  0.84           O  
ATOM    272  CB  TYR A  37      21.939   8.367 -11.749  1.00  0.84           C  
ATOM    273  CG  TYR A  37      21.706   9.002 -10.405  1.00  0.84           C  
ATOM    274  CD1 TYR A  37      20.785  10.052 -10.291  1.00  0.84           C  
ATOM    275  CD2 TYR A  37      22.345   8.528  -9.246  1.00  0.84           C  
ATOM    276  CE1 TYR A  37      20.480  10.606  -9.042  1.00  0.84           C  
ATOM    277  CE2 TYR A  37      22.027   9.072  -7.986  1.00  0.84           C  
ATOM    278  CZ  TYR A  37      21.075  10.098  -7.887  1.00  0.84           C  
ATOM    279  OH  TYR A  37      20.643  10.628  -6.652  1.00  0.84           O  
ATOM    280  N   PRO A  38      24.561   8.271 -14.399  1.00  0.86           N  
ATOM    281  CA  PRO A  38      24.754   7.706 -15.733  1.00  0.86           C  
ATOM    282  C   PRO A  38      24.291   6.262 -16.007  1.00  0.86           C  
ATOM    283  O   PRO A  38      23.910   6.071 -17.162  1.00  0.86           O  
ATOM    284  CB  PRO A  38      26.254   7.922 -16.039  1.00  0.86           C  
ATOM    285  CG  PRO A  38      26.772   8.875 -14.948  1.00  0.86           C  
ATOM    286  CD  PRO A  38      25.837   8.616 -13.771  1.00  0.86           C  
ATOM    287  N   PRO A  39      24.270   5.239 -15.139  1.00  0.85           N  
ATOM    288  CA  PRO A  39      23.619   3.951 -15.403  1.00  0.85           C  
ATOM    289  C   PRO A  39      22.147   3.999 -15.831  1.00  0.85           C  
ATOM    290  O   PRO A  39      21.668   3.010 -16.384  1.00  0.85           O  
ATOM    291  CB  PRO A  39      23.797   3.161 -14.093  1.00  0.85           C  
ATOM    292  CG  PRO A  39      25.037   3.754 -13.412  1.00  0.85           C  
ATOM    293  CD  PRO A  39      25.131   5.178 -13.955  1.00  0.85           C  
ATOM    294  N   THR A  40      21.378   5.095 -15.607  1.00  0.86           N  
ATOM    295  CA  THR A  40      19.991   5.200 -16.083  1.00  0.86           C  
ATOM    296  C   THR A  40      19.903   5.340 -17.588  1.00  0.86           C  
ATOM    297  O   THR A  40      18.894   4.989 -18.194  1.00  0.86           O  
ATOM    298  CB  THR A  40      19.189   6.365 -15.509  1.00  0.86           C  
ATOM    299  OG1 THR A  40      19.811   7.611 -15.772  1.00  0.86           O  
ATOM    300  CG2 THR A  40      19.101   6.227 -13.991  1.00  0.86           C  
ATOM    301  N   LYS A  41      21.000   5.800 -18.236  1.00  0.81           N  
ATOM    302  CA  LYS A  41      21.130   5.922 -19.675  1.00  0.81           C  
ATOM    303  C   LYS A  41      20.970   4.580 -20.398  1.00  0.81           C  
ATOM    304  O   LYS A  41      20.564   4.531 -21.554  1.00  0.81           O  
ATOM    305  CB  LYS A  41      22.490   6.566 -20.069  1.00  0.81           C  
ATOM    306  CG  LYS A  41      22.669   8.032 -19.610  1.00  0.81           C  
ATOM    307  CD  LYS A  41      23.746   8.767 -20.439  1.00  0.81           C  
ATOM    308  CE  LYS A  41      25.128   8.888 -19.783  1.00  0.81           C  
ATOM    309  NZ  LYS A  41      25.219  10.143 -19.008  1.00  0.81           N  
ATOM    310  N   THR A  42      21.228   3.436 -19.713  1.00  0.81           N  
ATOM    311  CA  THR A  42      21.139   2.085 -20.276  1.00  0.81           C  
ATOM    312  C   THR A  42      19.715   1.644 -20.588  1.00  0.81           C  
ATOM    313  O   THR A  42      19.500   0.678 -21.314  1.00  0.81           O  
ATOM    314  CB  THR A  42      21.775   0.980 -19.415  1.00  0.81           C  
ATOM    315  OG1 THR A  42      21.045   0.656 -18.241  1.00  0.81           O  
ATOM    316  CG2 THR A  42      23.171   1.413 -18.967  1.00  0.81           C  
ATOM    317  N   TYR A  43      18.697   2.345 -20.041  1.00  0.83           N  
ATOM    318  CA  TYR A  43      17.298   2.063 -20.311  1.00  0.83           C  
ATOM    319  C   TYR A  43      16.794   2.848 -21.506  1.00  0.83           C  
ATOM    320  O   TYR A  43      15.692   2.603 -21.992  1.00  0.83           O  
ATOM    321  CB  TYR A  43      16.400   2.451 -19.106  1.00  0.83           C  
ATOM    322  CG  TYR A  43      16.575   1.470 -17.988  1.00  0.83           C  
ATOM    323  CD1 TYR A  43      15.755   0.332 -17.923  1.00  0.83           C  
ATOM    324  CD2 TYR A  43      17.543   1.674 -16.993  1.00  0.83           C  
ATOM    325  CE1 TYR A  43      15.906  -0.593 -16.880  1.00  0.83           C  
ATOM    326  CE2 TYR A  43      17.681   0.761 -15.940  1.00  0.83           C  
ATOM    327  CZ  TYR A  43      16.871  -0.375 -15.887  1.00  0.83           C  
ATOM    328  OH  TYR A  43      17.032  -1.278 -14.820  1.00  0.83           O  
ATOM    329  N   PHE A  44      17.616   3.769 -22.046  1.00  0.83           N  
ATOM    330  CA  PHE A  44      17.257   4.596 -23.176  1.00  0.83           C  
ATOM    331  C   PHE A  44      18.352   4.502 -24.255  1.00  0.83           C  
ATOM    332  O   PHE A  44      18.862   5.545 -24.664  1.00  0.83           O  
ATOM    333  CB  PHE A  44      17.098   6.080 -22.722  1.00  0.83           C  
ATOM    334  CG  PHE A  44      16.018   6.247 -21.687  1.00  0.83           C  
ATOM    335  CD1 PHE A  44      16.288   6.081 -20.319  1.00  0.83           C  
ATOM    336  CD2 PHE A  44      14.719   6.596 -22.081  1.00  0.83           C  
ATOM    337  CE1 PHE A  44      15.277   6.246 -19.363  1.00  0.83           C  
ATOM    338  CE2 PHE A  44      13.708   6.787 -21.132  1.00  0.83           C  
ATOM    339  CZ  PHE A  44      13.986   6.608 -19.771  1.00  0.83           C  
ATOM    340  N   PRO A  45      18.780   3.324 -24.764  1.00  0.80           N  
ATOM    341  CA  PRO A  45      19.889   3.194 -25.721  1.00  0.80           C  
ATOM    342  C   PRO A  45      19.577   3.798 -27.084  1.00  0.80           C  
ATOM    343  O   PRO A  45      20.496   4.095 -27.843  1.00  0.80           O  
ATOM    344  CB  PRO A  45      20.070   1.665 -25.853  1.00  0.80           C  
ATOM    345  CG  PRO A  45      18.666   1.095 -25.612  1.00  0.80           C  
ATOM    346  CD  PRO A  45      18.109   2.038 -24.545  1.00  0.80           C  
ATOM    347  N   HIS A  46      18.283   3.921 -27.420  1.00  0.76           N  
ATOM    348  CA  HIS A  46      17.693   4.347 -28.669  1.00  0.76           C  
ATOM    349  C   HIS A  46      17.274   5.807 -28.606  1.00  0.76           C  
ATOM    350  O   HIS A  46      16.530   6.289 -29.460  1.00  0.76           O  
ATOM    351  CB  HIS A  46      16.418   3.487 -28.941  1.00  0.76           C  
ATOM    352  CG  HIS A  46      15.331   3.578 -27.891  1.00  0.76           C  
ATOM    353  ND1 HIS A  46      15.610   3.243 -26.573  1.00  0.76           N  
ATOM    354  CD2 HIS A  46      14.029   3.939 -28.005  1.00  0.76           C  
ATOM    355  CE1 HIS A  46      14.482   3.409 -25.922  1.00  0.76           C  
ATOM    356  NE2 HIS A  46      13.484   3.828 -26.740  1.00  0.76           N  
ATOM    357  N   PHE A  47      17.729   6.541 -27.573  1.00  0.81           N  
ATOM    358  CA  PHE A  47      17.464   7.948 -27.397  1.00  0.81           C  
ATOM    359  C   PHE A  47      18.683   8.764 -27.727  1.00  0.81           C  
ATOM    360  O   PHE A  47      19.832   8.379 -27.451  1.00  0.81           O  
ATOM    361  CB  PHE A  47      17.083   8.302 -25.926  1.00  0.81           C  
ATOM    362  CG  PHE A  47      15.602   8.207 -25.635  1.00  0.81           C  
ATOM    363  CD1 PHE A  47      14.998   9.260 -24.925  1.00  0.81           C  
ATOM    364  CD2 PHE A  47      14.802   7.112 -26.017  1.00  0.81           C  
ATOM    365  CE1 PHE A  47      13.636   9.231 -24.607  1.00  0.81           C  
ATOM    366  CE2 PHE A  47      13.430   7.091 -25.715  1.00  0.81           C  
ATOM    367  CZ  PHE A  47      12.848   8.146 -25.004  1.00  0.81           C  
ATOM    368  N   ASP A  48      18.440   9.966 -28.255  1.00  0.80           N  
ATOM    369  CA  ASP A  48      19.320  11.095 -28.239  1.00  0.80           C  
ATOM    370  C   ASP A  48      19.229  11.691 -26.844  1.00  0.80           C  
ATOM    371  O   ASP A  48      18.177  12.168 -26.395  1.00  0.80           O  
ATOM    372  CB  ASP A  48      18.903  12.094 -29.352  1.00  0.80           C  
ATOM    373  CG  ASP A  48      19.831  13.294 -29.448  1.00  0.80           C  
ATOM    374  OD1 ASP A  48      20.895  13.304 -28.773  1.00  0.80           O  
ATOM    375  OD2 ASP A  48      19.454  14.256 -30.161  1.00  0.80           O  
ATOM    376  N   LEU A  49      20.347  11.636 -26.112  1.00  0.81           N  
ATOM    377  CA  LEU A  49      20.457  12.085 -24.750  1.00  0.81           C  
ATOM    378  C   LEU A  49      21.343  13.318 -24.689  1.00  0.81           C  
ATOM    379  O   LEU A  49      21.849  13.664 -23.623  1.00  0.81           O  
ATOM    380  CB  LEU A  49      21.010  10.971 -23.822  1.00  0.81           C  
ATOM    381  CG  LEU A  49      20.138   9.696 -23.788  1.00  0.81           C  
ATOM    382  CD1 LEU A  49      20.825   8.606 -22.952  1.00  0.81           C  
ATOM    383  CD2 LEU A  49      18.740   9.978 -23.212  1.00  0.81           C  
ATOM    384  N   SER A  50      21.573  14.024 -25.832  1.00  0.78           N  
ATOM    385  CA  SER A  50      22.170  15.361 -25.820  1.00  0.78           C  
ATOM    386  C   SER A  50      21.293  16.381 -25.082  1.00  0.78           C  
ATOM    387  O   SER A  50      20.071  16.250 -25.029  1.00  0.78           O  
ATOM    388  CB  SER A  50      22.680  15.875 -27.211  1.00  0.78           C  
ATOM    389  OG  SER A  50      21.657  16.323 -28.080  1.00  0.78           O  
ATOM    390  N   HIS A  51      21.898  17.406 -24.429  1.00  0.75           N  
ATOM    391  CA  HIS A  51      21.175  18.450 -23.700  1.00  0.75           C  
ATOM    392  C   HIS A  51      20.158  19.190 -24.545  1.00  0.75           C  
ATOM    393  O   HIS A  51      20.473  19.765 -25.587  1.00  0.75           O  
ATOM    394  CB  HIS A  51      22.166  19.505 -23.110  1.00  0.75           C  
ATOM    395  CG  HIS A  51      21.552  20.800 -22.645  1.00  0.75           C  
ATOM    396  ND1 HIS A  51      21.035  20.788 -21.381  1.00  0.75           N  
ATOM    397  CD2 HIS A  51      21.202  21.951 -23.275  1.00  0.75           C  
ATOM    398  CE1 HIS A  51      20.367  21.901 -21.249  1.00  0.75           C  
ATOM    399  NE2 HIS A  51      20.439  22.664 -22.369  1.00  0.75           N  
ATOM    400  N   GLY A  52      18.893  19.230 -24.097  1.00  0.77           N  
ATOM    401  CA  GLY A  52      17.849  19.890 -24.829  1.00  0.77           C  
ATOM    402  C   GLY A  52      17.252  19.162 -25.998  1.00  0.77           C  
ATOM    403  O   GLY A  52      16.407  19.769 -26.658  1.00  0.77           O  
ATOM    404  N   SER A  53      17.608  17.873 -26.246  1.00  0.80           N  
ATOM    405  CA  SER A  53      17.072  17.048 -27.337  1.00  0.80           C  
ATOM    406  C   SER A  53      15.544  17.023 -27.366  1.00  0.80           C  
ATOM    407  O   SER A  53      14.864  17.096 -26.341  1.00  0.80           O  
ATOM    408  CB  SER A  53      17.676  15.590 -27.469  1.00  0.80           C  
ATOM    409  OG  SER A  53      16.912  14.562 -26.819  1.00  0.80           O  
ATOM    410  N   ALA A  54      14.935  16.934 -28.564  1.00  0.83           N  
ATOM    411  CA  ALA A  54      13.498  16.812 -28.718  1.00  0.83           C  
ATOM    412  C   ALA A  54      12.945  15.527 -28.086  1.00  0.83           C  
ATOM    413  O   ALA A  54      11.862  15.523 -27.505  1.00  0.83           O  
ATOM    414  CB  ALA A  54      13.132  16.902 -30.214  1.00  0.83           C  
ATOM    415  N   GLN A  55      13.711  14.410 -28.150  1.00  0.78           N  
ATOM    416  CA  GLN A  55      13.370  13.146 -27.518  1.00  0.78           C  
ATOM    417  C   GLN A  55      13.269  13.224 -26.002  1.00  0.78           C  
ATOM    418  O   GLN A  55      12.299  12.733 -25.421  1.00  0.78           O  
ATOM    419  CB  GLN A  55      14.353  12.021 -27.935  1.00  0.78           C  
ATOM    420  CG  GLN A  55      14.054  11.494 -29.364  1.00  0.78           C  
ATOM    421  CD  GLN A  55      14.825  10.183 -29.598  1.00  0.78           C  
ATOM    422  OE1 GLN A  55      16.015  10.179 -29.595  1.00  0.78           O  
ATOM    423  NE2 GLN A  55      14.097   9.038 -29.773  1.00  0.78           N  
ATOM    424  N   ILE A  56      14.220  13.891 -25.310  1.00  0.82           N  
ATOM    425  CA  ILE A  56      14.108  14.118 -23.875  1.00  0.82           C  
ATOM    426  C   ILE A  56      12.909  14.992 -23.533  1.00  0.82           C  
ATOM    427  O   ILE A  56      12.142  14.674 -22.631  1.00  0.82           O  
ATOM    428  CB  ILE A  56      15.377  14.711 -23.280  1.00  0.82           C  
ATOM    429  CG1 ILE A  56      16.552  13.709 -23.408  1.00  0.82           C  
ATOM    430  CG2 ILE A  56      15.146  15.074 -21.792  1.00  0.82           C  
ATOM    431  CD1 ILE A  56      17.896  14.341 -23.025  1.00  0.82           C  
ATOM    432  N   LYS A  57      12.680  16.094 -24.285  1.00  0.78           N  
ATOM    433  CA  LYS A  57      11.566  17.004 -24.051  1.00  0.78           C  
ATOM    434  C   LYS A  57      10.202  16.339 -24.211  1.00  0.78           C  
ATOM    435  O   LYS A  57       9.308  16.499 -23.381  1.00  0.78           O  
ATOM    436  CB  LYS A  57      11.657  18.237 -24.996  1.00  0.78           C  
ATOM    437  CG  LYS A  57      12.964  19.044 -24.838  1.00  0.78           C  
ATOM    438  CD  LYS A  57      12.811  20.297 -23.955  1.00  0.78           C  
ATOM    439  CE  LYS A  57      14.144  20.894 -23.482  1.00  0.78           C  
ATOM    440  NZ  LYS A  57      14.866  21.471 -24.635  1.00  0.78           N  
ATOM    441  N   GLY A  58      10.035  15.520 -25.271  1.00  0.82           N  
ATOM    442  CA  GLY A  58       8.810  14.773 -25.523  1.00  0.82           C  
ATOM    443  C   GLY A  58       8.538  13.652 -24.547  1.00  0.82           C  
ATOM    444  O   GLY A  58       7.390  13.386 -24.194  1.00  0.82           O  
ATOM    445  N   HIS A  59       9.592  12.954 -24.079  1.00  0.79           N  
ATOM    446  CA  HIS A  59       9.485  11.980 -23.006  1.00  0.79           C  
ATOM    447  C   HIS A  59       9.222  12.614 -21.643  1.00  0.79           C  
ATOM    448  O   HIS A  59       8.359  12.168 -20.896  1.00  0.79           O  
ATOM    449  CB  HIS A  59      10.741  11.084 -22.943  1.00  0.79           C  
ATOM    450  CG  HIS A  59      10.543   9.863 -22.100  1.00  0.79           C  
ATOM    451  ND1 HIS A  59       9.669   8.891 -22.555  1.00  0.79           N  
ATOM    452  CD2 HIS A  59      11.031   9.521 -20.884  1.00  0.79           C  
ATOM    453  CE1 HIS A  59       9.648   7.982 -21.607  1.00  0.79           C  
ATOM    454  NE2 HIS A  59      10.453   8.311 -20.564  1.00  0.79           N  
ATOM    455  N   GLY A  60       9.929  13.715 -21.300  1.00  0.86           N  
ATOM    456  CA  GLY A  60       9.727  14.488 -20.075  1.00  0.86           C  
ATOM    457  C   GLY A  60       8.322  14.994 -19.873  1.00  0.86           C  
ATOM    458  O   GLY A  60       7.762  14.923 -18.778  1.00  0.86           O  
ATOM    459  N   LYS A  61       7.693  15.455 -20.967  1.00  0.79           N  
ATOM    460  CA  LYS A  61       6.291  15.808 -21.051  1.00  0.79           C  
ATOM    461  C   LYS A  61       5.326  14.676 -20.731  1.00  0.79           C  
ATOM    462  O   LYS A  61       4.291  14.870 -20.117  1.00  0.79           O  
ATOM    463  CB  LYS A  61       5.962  16.307 -22.472  1.00  0.79           C  
ATOM    464  CG  LYS A  61       4.491  16.731 -22.642  1.00  0.79           C  
ATOM    465  CD  LYS A  61       4.211  17.348 -24.019  1.00  0.79           C  
ATOM    466  CE  LYS A  61       3.063  18.364 -24.062  1.00  0.79           C  
ATOM    467  NZ  LYS A  61       1.765  17.778 -23.688  1.00  0.79           N  
ATOM    468  N   LYS A  62       5.625  13.446 -21.178  1.00  0.79           N  
ATOM    469  CA  LYS A  62       4.860  12.277 -20.805  1.00  0.79           C  
ATOM    470  C   LYS A  62       5.031  11.862 -19.357  1.00  0.79           C  
ATOM    471  O   LYS A  62       4.049  11.547 -18.685  1.00  0.79           O  
ATOM    472  CB  LYS A  62       5.236  11.122 -21.739  1.00  0.79           C  
ATOM    473  CG  LYS A  62       4.630  11.346 -23.126  1.00  0.79           C  
ATOM    474  CD  LYS A  62       5.216  10.374 -24.148  1.00  0.79           C  
ATOM    475  CE  LYS A  62       4.434  10.378 -25.457  1.00  0.79           C  
ATOM    476  NZ  LYS A  62       5.066   9.440 -26.403  1.00  0.79           N  
ATOM    477  N   VAL A  63       6.271  11.881 -18.819  1.00  0.85           N  
ATOM    478  CA  VAL A  63       6.537  11.537 -17.425  1.00  0.85           C  
ATOM    479  C   VAL A  63       5.839  12.487 -16.486  1.00  0.85           C  
ATOM    480  O   VAL A  63       5.195  12.080 -15.519  1.00  0.85           O  
ATOM    481  CB  VAL A  63       8.031  11.553 -17.099  1.00  0.85           C  
ATOM    482  CG1 VAL A  63       8.290  11.261 -15.599  1.00  0.85           C  
ATOM    483  CG2 VAL A  63       8.726  10.479 -17.956  1.00  0.85           C  
ATOM    484  N   VAL A  64       5.909  13.798 -16.776  1.00  0.86           N  
ATOM    485  CA  VAL A  64       5.211  14.774 -15.975  1.00  0.86           C  
ATOM    486  C   VAL A  64       3.686  14.674 -16.036  1.00  0.86           C  
ATOM    487  O   VAL A  64       3.008  14.828 -15.023  1.00  0.86           O  
ATOM    488  CB  VAL A  64       5.687  16.190 -16.221  1.00  0.86           C  
ATOM    489  CG1 VAL A  64       4.963  16.807 -17.440  1.00  0.86           C  
ATOM    490  CG2 VAL A  64       5.536  16.891 -14.861  1.00  0.86           C  
ATOM    491  N   ALA A  65       3.100  14.384 -17.226  1.00  0.86           N  
ATOM    492  CA  ALA A  65       1.676  14.246 -17.444  1.00  0.86           C  
ATOM    493  C   ALA A  65       1.102  13.112 -16.608  1.00  0.86           C  
ATOM    494  O   ALA A  65       0.091  13.273 -15.932  1.00  0.86           O  
ATOM    495  CB  ALA A  65       1.432  14.015 -18.952  1.00  0.86           C  
ATOM    496  N   ALA A  66       1.812  11.967 -16.554  1.00  0.88           N  
ATOM    497  CA  ALA A  66       1.467  10.843 -15.707  1.00  0.88           C  
ATOM    498  C   ALA A  66       1.470  11.181 -14.205  1.00  0.88           C  
ATOM    499  O   ALA A  66       0.579  10.777 -13.455  1.00  0.88           O  
ATOM    500  CB  ALA A  66       2.437   9.676 -16.009  1.00  0.88           C  
ATOM    501  N   LEU A  67       2.456  11.971 -13.721  1.00  0.86           N  
ATOM    502  CA  LEU A  67       2.514  12.484 -12.356  1.00  0.86           C  
ATOM    503  C   LEU A  67       1.368  13.431 -12.004  1.00  0.86           C  
ATOM    504  O   LEU A  67       0.778  13.343 -10.931  1.00  0.86           O  
ATOM    505  CB  LEU A  67       3.864  13.204 -12.092  1.00  0.86           C  
ATOM    506  CG  LEU A  67       5.100  12.279 -12.140  1.00  0.86           C  
ATOM    507  CD1 LEU A  67       6.401  13.105 -12.189  1.00  0.86           C  
ATOM    508  CD2 LEU A  67       5.115  11.290 -10.958  1.00  0.86           C  
ATOM    509  N   ILE A  68       0.998  14.339 -12.936  1.00  0.84           N  
ATOM    510  CA  ILE A  68      -0.190  15.183 -12.845  1.00  0.84           C  
ATOM    511  C   ILE A  68      -1.462  14.361 -12.766  1.00  0.84           C  
ATOM    512  O   ILE A  68      -2.337  14.611 -11.936  1.00  0.84           O  
ATOM    513  CB  ILE A  68      -0.280  16.101 -14.060  1.00  0.84           C  
ATOM    514  CG1 ILE A  68       0.840  17.153 -13.989  1.00  0.84           C  
ATOM    515  CG2 ILE A  68      -1.666  16.789 -14.173  1.00  0.84           C  
ATOM    516  CD1 ILE A  68       0.951  17.940 -15.294  1.00  0.84           C  
ATOM    517  N   GLU A  69      -1.581  13.318 -13.613  1.00  0.81           N  
ATOM    518  CA  GLU A  69      -2.704  12.407 -13.609  1.00  0.81           C  
ATOM    519  C   GLU A  69      -2.849  11.687 -12.269  1.00  0.81           C  
ATOM    520  O   GLU A  69      -3.908  11.695 -11.644  1.00  0.81           O  
ATOM    521  CB  GLU A  69      -2.568  11.413 -14.786  1.00  0.81           C  
ATOM    522  CG  GLU A  69      -3.923  11.045 -15.430  1.00  0.81           C  
ATOM    523  CD  GLU A  69      -3.718  10.181 -16.669  1.00  0.81           C  
ATOM    524  OE1 GLU A  69      -3.157  10.716 -17.659  1.00  0.81           O  
ATOM    525  OE2 GLU A  69      -4.136   8.997 -16.640  1.00  0.81           O  
ATOM    526  N   ALA A  70      -1.733  11.153 -11.725  1.00  0.88           N  
ATOM    527  CA  ALA A  70      -1.671  10.547 -10.408  1.00  0.88           C  
ATOM    528  C   ALA A  70      -2.066  11.500  -9.268  1.00  0.88           C  
ATOM    529  O   ALA A  70      -2.796  11.119  -8.361  1.00  0.88           O  
ATOM    530  CB  ALA A  70      -0.265   9.945 -10.176  1.00  0.88           C  
ATOM    531  N   ALA A  71      -1.651  12.782  -9.289  1.00  0.87           N  
ATOM    532  CA  ALA A  71      -2.091  13.799  -8.343  1.00  0.87           C  
ATOM    533  C   ALA A  71      -3.579  14.173  -8.414  1.00  0.87           C  
ATOM    534  O   ALA A  71      -4.229  14.482  -7.407  1.00  0.87           O  
ATOM    535  CB  ALA A  71      -1.275  15.077  -8.585  1.00  0.87           C  
ATOM    536  N   ASN A  72      -4.166  14.160  -9.628  1.00  0.82           N  
ATOM    537  CA  ASN A  72      -5.588  14.357  -9.872  1.00  0.82           C  
ATOM    538  C   ASN A  72      -6.442  13.208  -9.369  1.00  0.82           C  
ATOM    539  O   ASN A  72      -7.600  13.410  -9.026  1.00  0.82           O  
ATOM    540  CB  ASN A  72      -5.867  14.615 -11.378  1.00  0.82           C  
ATOM    541  CG  ASN A  72      -5.432  16.046 -11.686  1.00  0.82           C  
ATOM    542  OD1 ASN A  72      -5.309  16.879 -10.801  1.00  0.82           O  
ATOM    543  ND2 ASN A  72      -5.241  16.359 -12.991  1.00  0.82           N  
ATOM    544  N   HIS A  73      -5.859  12.008  -9.231  1.00  0.79           N  
ATOM    545  CA  HIS A  73      -6.533  10.826  -8.753  1.00  0.79           C  
ATOM    546  C   HIS A  73      -5.722  10.234  -7.614  1.00  0.79           C  
ATOM    547  O   HIS A  73      -5.449   9.038  -7.586  1.00  0.79           O  
ATOM    548  CB  HIS A  73      -6.591   9.804  -9.895  1.00  0.79           C  
ATOM    549  CG  HIS A  73      -7.415  10.239 -11.058  1.00  0.79           C  
ATOM    550  ND1 HIS A  73      -8.760   9.926 -11.077  1.00  0.79           N  
ATOM    551  CD2 HIS A  73      -7.061  10.855 -12.211  1.00  0.79           C  
ATOM    552  CE1 HIS A  73      -9.192  10.348 -12.241  1.00  0.79           C  
ATOM    553  NE2 HIS A  73      -8.207  10.929 -12.973  1.00  0.79           N  
ATOM    554  N   ILE A  74      -5.302  11.069  -6.634  1.00  0.81           N  
ATOM    555  CA  ILE A  74      -4.445  10.689  -5.516  1.00  0.81           C  
ATOM    556  C   ILE A  74      -4.975   9.537  -4.665  1.00  0.81           C  
ATOM    557  O   ILE A  74      -4.214   8.722  -4.149  1.00  0.81           O  
ATOM    558  CB  ILE A  74      -4.070  11.908  -4.662  1.00  0.81           C  
ATOM    559  CG1 ILE A  74      -2.907  11.617  -3.692  1.00  0.81           C  
ATOM    560  CG2 ILE A  74      -5.289  12.478  -3.904  1.00  0.81           C  
ATOM    561  CD1 ILE A  74      -1.599  11.333  -4.421  1.00  0.81           C  
ATOM    562  N   ASP A  75      -6.308   9.417  -4.519  1.00  0.78           N  
ATOM    563  CA  ASP A  75      -6.953   8.405  -3.713  1.00  0.78           C  
ATOM    564  C   ASP A  75      -6.841   6.994  -4.299  1.00  0.78           C  
ATOM    565  O   ASP A  75      -6.900   6.016  -3.558  1.00  0.78           O  
ATOM    566  CB  ASP A  75      -8.419   8.845  -3.453  1.00  0.78           C  
ATOM    567  CG  ASP A  75      -8.348  10.142  -2.695  1.00  0.78           C  
ATOM    568  OD1 ASP A  75      -7.781  10.092  -1.583  1.00  0.78           O  
ATOM    569  OD2 ASP A  75      -8.762  11.217  -3.172  1.00  0.78           O  
ATOM    570  N   ASP A  76      -6.592   6.868  -5.623  1.00  0.80           N  
ATOM    571  CA  ASP A  76      -6.423   5.602  -6.303  1.00  0.80           C  
ATOM    572  C   ASP A  76      -5.330   5.762  -7.382  1.00  0.80           C  
ATOM    573  O   ASP A  76      -5.578   5.800  -8.583  1.00  0.80           O  
ATOM    574  CB  ASP A  76      -7.764   5.106  -6.918  1.00  0.80           C  
ATOM    575  CG  ASP A  76      -7.583   3.724  -7.536  1.00  0.80           C  
ATOM    576  OD1 ASP A  76      -6.492   3.112  -7.347  1.00  0.80           O  
ATOM    577  OD2 ASP A  76      -8.512   3.273  -8.245  1.00  0.80           O  
ATOM    578  N   ILE A  77      -4.044   5.866  -6.986  1.00  0.80           N  
ATOM    579  CA  ILE A  77      -2.955   5.997  -7.951  1.00  0.80           C  
ATOM    580  C   ILE A  77      -2.539   4.698  -8.624  1.00  0.80           C  
ATOM    581  O   ILE A  77      -1.970   4.714  -9.714  1.00  0.80           O  
ATOM    582  CB  ILE A  77      -1.746   6.719  -7.370  1.00  0.80           C  
ATOM    583  CG1 ILE A  77      -1.288   6.148  -5.997  1.00  0.80           C  
ATOM    584  CG2 ILE A  77      -2.165   8.202  -7.351  1.00  0.80           C  
ATOM    585  CD1 ILE A  77      -0.301   7.058  -5.254  1.00  0.80           C  
ATOM    586  N   ALA A  78      -2.859   3.529  -8.029  1.00  0.82           N  
ATOM    587  CA  ALA A  78      -2.684   2.232  -8.650  1.00  0.82           C  
ATOM    588  C   ALA A  78      -3.603   2.015  -9.846  1.00  0.82           C  
ATOM    589  O   ALA A  78      -3.183   1.417 -10.838  1.00  0.82           O  
ATOM    590  CB  ALA A  78      -2.867   1.092  -7.625  1.00  0.82           C  
ATOM    591  N   GLY A  79      -4.863   2.514  -9.794  1.00  0.83           N  
ATOM    592  CA  GLY A  79      -5.780   2.510 -10.929  1.00  0.83           C  
ATOM    593  C   GLY A  79      -5.360   3.453 -12.035  1.00  0.83           C  
ATOM    594  O   GLY A  79      -5.330   3.069 -13.203  1.00  0.83           O  
ATOM    595  N   THR A  80      -4.941   4.685 -11.680  1.00  0.82           N  
ATOM    596  CA  THR A  80      -4.457   5.751 -12.575  1.00  0.82           C  
ATOM    597  C   THR A  80      -3.249   5.378 -13.387  1.00  0.82           C  
ATOM    598  O   THR A  80      -3.121   5.685 -14.564  1.00  0.82           O  
ATOM    599  CB  THR A  80      -4.110   6.997 -11.791  1.00  0.82           C  
ATOM    600  OG1 THR A  80      -5.271   7.303 -11.054  1.00  0.82           O  
ATOM    601  CG2 THR A  80      -3.866   8.225 -12.671  1.00  0.82           C  
ATOM    602  N   LEU A  81      -2.317   4.645 -12.768  1.00  0.85           N  
ATOM    603  CA  LEU A  81      -1.070   4.287 -13.393  1.00  0.85           C  
ATOM    604  C   LEU A  81      -1.020   2.821 -13.781  1.00  0.85           C  
ATOM    605  O   LEU A  81       0.049   2.308 -14.097  1.00  0.85           O  
ATOM    606  CB  LEU A  81       0.095   4.631 -12.441  1.00  0.85           C  
ATOM    607  CG  LEU A  81       0.264   6.144 -12.159  1.00  0.85           C  
ATOM    608  CD1 LEU A  81       1.532   6.336 -11.315  1.00  0.85           C  
ATOM    609  CD2 LEU A  81       0.348   7.006 -13.438  1.00  0.85           C  
ATOM    610  N   SER A  82      -2.166   2.097 -13.820  1.00  0.82           N  
ATOM    611  CA  SER A  82      -2.195   0.646 -14.033  1.00  0.82           C  
ATOM    612  C   SER A  82      -1.477   0.168 -15.309  1.00  0.82           C  
ATOM    613  O   SER A  82      -0.632  -0.720 -15.232  1.00  0.82           O  
ATOM    614  CB  SER A  82      -3.668   0.141 -13.952  1.00  0.82           C  
ATOM    615  OG  SER A  82      -3.829  -1.243 -14.244  1.00  0.82           O  
ATOM    616  N   LYS A  83      -1.709   0.826 -16.477  1.00  0.78           N  
ATOM    617  CA  LYS A  83      -1.028   0.570 -17.752  1.00  0.78           C  
ATOM    618  C   LYS A  83       0.482   0.764 -17.695  1.00  0.78           C  
ATOM    619  O   LYS A  83       1.262   0.006 -18.262  1.00  0.78           O  
ATOM    620  CB  LYS A  83      -1.574   1.529 -18.850  1.00  0.78           C  
ATOM    621  CG  LYS A  83      -2.827   1.000 -19.566  1.00  0.78           C  
ATOM    622  CD  LYS A  83      -3.310   1.988 -20.645  1.00  0.78           C  
ATOM    623  CE  LYS A  83      -4.703   1.668 -21.205  1.00  0.78           C  
ATOM    624  NZ  LYS A  83      -5.379   2.920 -21.621  1.00  0.78           N  
ATOM    625  N   LEU A  84       0.922   1.818 -16.987  1.00  0.85           N  
ATOM    626  CA  LEU A  84       2.312   2.144 -16.783  1.00  0.85           C  
ATOM    627  C   LEU A  84       2.975   1.077 -15.937  1.00  0.85           C  
ATOM    628  O   LEU A  84       4.061   0.619 -16.265  1.00  0.85           O  
ATOM    629  CB  LEU A  84       2.394   3.577 -16.195  1.00  0.85           C  
ATOM    630  CG  LEU A  84       2.905   4.691 -17.144  1.00  0.85           C  
ATOM    631  CD1 LEU A  84       2.602   4.493 -18.643  1.00  0.85           C  
ATOM    632  CD2 LEU A  84       2.357   6.048 -16.670  1.00  0.85           C  
ATOM    633  N   SER A  85       2.304   0.556 -14.884  1.00  0.83           N  
ATOM    634  CA  SER A  85       2.851  -0.504 -14.050  1.00  0.83           C  
ATOM    635  C   SER A  85       3.230  -1.754 -14.852  1.00  0.83           C  
ATOM    636  O   SER A  85       4.300  -2.326 -14.652  1.00  0.83           O  
ATOM    637  CB  SER A  85       1.894  -1.049 -12.944  1.00  0.83           C  
ATOM    638  OG  SER A  85       1.210  -0.066 -12.194  1.00  0.83           O  
ATOM    639  N   ASP A  86       2.380  -2.199 -15.806  1.00  0.78           N  
ATOM    640  CA  ASP A  86       2.664  -3.294 -16.720  1.00  0.78           C  
ATOM    641  C   ASP A  86       3.849  -2.990 -17.637  1.00  0.78           C  
ATOM    642  O   ASP A  86       4.752  -3.803 -17.811  1.00  0.78           O  
ATOM    643  CB  ASP A  86       1.403  -3.616 -17.567  1.00  0.78           C  
ATOM    644  CG  ASP A  86       0.286  -4.178 -16.701  1.00  0.78           C  
ATOM    645  OD1 ASP A  86       0.550  -4.549 -15.527  1.00  0.78           O  
ATOM    646  OD2 ASP A  86      -0.857  -4.248 -17.212  1.00  0.78           O  
ATOM    647  N   LEU A  87       3.924  -1.774 -18.214  1.00  0.80           N  
ATOM    648  CA  LEU A  87       5.069  -1.369 -19.008  1.00  0.80           C  
ATOM    649  C   LEU A  87       6.395  -1.357 -18.237  1.00  0.80           C  
ATOM    650  O   LEU A  87       7.367  -1.988 -18.651  1.00  0.80           O  
ATOM    651  CB  LEU A  87       4.784   0.033 -19.601  1.00  0.80           C  
ATOM    652  CG  LEU A  87       5.946   0.690 -20.379  1.00  0.80           C  
ATOM    653  CD1 LEU A  87       6.452  -0.163 -21.557  1.00  0.80           C  
ATOM    654  CD2 LEU A  87       5.514   2.079 -20.867  1.00  0.80           C  
ATOM    655  N   HIS A  88       6.464  -0.687 -17.070  1.00  0.78           N  
ATOM    656  CA  HIS A  88       7.669  -0.618 -16.261  1.00  0.78           C  
ATOM    657  C   HIS A  88       8.073  -1.924 -15.584  1.00  0.78           C  
ATOM    658  O   HIS A  88       9.253  -2.290 -15.623  1.00  0.78           O  
ATOM    659  CB  HIS A  88       7.577   0.523 -15.226  1.00  0.78           C  
ATOM    660  CG  HIS A  88       7.659   1.880 -15.863  1.00  0.78           C  
ATOM    661  ND1 HIS A  88       6.532   2.435 -16.437  1.00  0.78           N  
ATOM    662  CD2 HIS A  88       8.715   2.715 -16.020  1.00  0.78           C  
ATOM    663  CE1 HIS A  88       6.918   3.587 -16.925  1.00  0.78           C  
ATOM    664  NE2 HIS A  88       8.237   3.816 -16.704  1.00  0.78           N  
ATOM    665  N   ALA A  89       7.129  -2.672 -14.972  1.00  0.78           N  
ATOM    666  CA  ALA A  89       7.418  -3.903 -14.265  1.00  0.78           C  
ATOM    667  C   ALA A  89       7.497  -5.123 -15.183  1.00  0.78           C  
ATOM    668  O   ALA A  89       8.494  -5.838 -15.206  1.00  0.78           O  
ATOM    669  CB  ALA A  89       6.376  -4.116 -13.135  1.00  0.78           C  
ATOM    670  N   HIS A  90       6.479  -5.393 -16.020  1.00  0.64           N  
ATOM    671  CA  HIS A  90       6.450  -6.603 -16.826  1.00  0.64           C  
ATOM    672  C   HIS A  90       7.374  -6.499 -18.031  1.00  0.64           C  
ATOM    673  O   HIS A  90       8.179  -7.381 -18.313  1.00  0.64           O  
ATOM    674  CB  HIS A  90       4.995  -6.892 -17.285  1.00  0.64           C  
ATOM    675  CG  HIS A  90       4.818  -8.134 -18.081  1.00  0.64           C  
ATOM    676  ND1 HIS A  90       4.912  -9.359 -17.458  1.00  0.64           N  
ATOM    677  CD2 HIS A  90       4.558  -8.289 -19.402  1.00  0.64           C  
ATOM    678  CE1 HIS A  90       4.710 -10.240 -18.412  1.00  0.64           C  
ATOM    679  NE2 HIS A  90       4.487  -9.648 -19.614  1.00  0.64           N  
ATOM    680  N   LYS A  91       7.302  -5.376 -18.775  1.00  0.66           N  
ATOM    681  CA  LYS A  91       7.981  -5.296 -20.050  1.00  0.66           C  
ATOM    682  C   LYS A  91       9.420  -4.801 -19.963  1.00  0.66           C  
ATOM    683  O   LYS A  91      10.356  -5.441 -20.441  1.00  0.66           O  
ATOM    684  CB  LYS A  91       7.188  -4.369 -21.002  1.00  0.66           C  
ATOM    685  CG  LYS A  91       7.390  -4.777 -22.467  1.00  0.66           C  
ATOM    686  CD  LYS A  91       7.389  -3.601 -23.454  1.00  0.66           C  
ATOM    687  CE  LYS A  91       7.778  -4.058 -24.865  1.00  0.66           C  
ATOM    688  NZ  LYS A  91       7.456  -3.015 -25.862  1.00  0.66           N  
ATOM    689  N   LEU A  92       9.635  -3.621 -19.348  1.00  0.77           N  
ATOM    690  CA  LEU A  92      10.945  -3.004 -19.256  1.00  0.77           C  
ATOM    691  C   LEU A  92      11.802  -3.634 -18.179  1.00  0.77           C  
ATOM    692  O   LEU A  92      13.024  -3.711 -18.309  1.00  0.77           O  
ATOM    693  CB  LEU A  92      10.811  -1.486 -18.985  1.00  0.77           C  
ATOM    694  CG  LEU A  92      10.099  -0.711 -20.116  1.00  0.77           C  
ATOM    695  CD1 LEU A  92       9.747   0.711 -19.648  1.00  0.77           C  
ATOM    696  CD2 LEU A  92      10.930  -0.664 -21.413  1.00  0.77           C  
ATOM    697  N   ARG A  93      11.159  -4.100 -17.084  1.00  0.70           N  
ATOM    698  CA  ARG A  93      11.796  -4.640 -15.901  1.00  0.70           C  
ATOM    699  C   ARG A  93      12.774  -3.662 -15.267  1.00  0.70           C  
ATOM    700  O   ARG A  93      13.925  -3.991 -14.989  1.00  0.70           O  
ATOM    701  CB  ARG A  93      12.430  -6.026 -16.168  1.00  0.70           C  
ATOM    702  CG  ARG A  93      11.383  -7.141 -16.375  1.00  0.70           C  
ATOM    703  CD  ARG A  93      11.945  -8.450 -16.928  1.00  0.70           C  
ATOM    704  NE  ARG A  93      12.519  -8.103 -18.268  1.00  0.70           N  
ATOM    705  CZ  ARG A  93      12.922  -9.000 -19.175  1.00  0.70           C  
ATOM    706  NH1 ARG A  93      12.771 -10.301 -18.968  1.00  0.70           N  
ATOM    707  NH2 ARG A  93      13.450  -8.586 -20.325  1.00  0.70           N  
ATOM    708  N   VAL A  94      12.323  -2.413 -15.030  1.00  0.81           N  
ATOM    709  CA  VAL A  94      13.153  -1.357 -14.467  1.00  0.81           C  
ATOM    710  C   VAL A  94      13.543  -1.639 -13.035  1.00  0.81           C  
ATOM    711  O   VAL A  94      12.675  -1.784 -12.178  1.00  0.81           O  
ATOM    712  CB  VAL A  94      12.456   0.001 -14.501  1.00  0.81           C  
ATOM    713  CG1 VAL A  94      13.349   1.097 -13.877  1.00  0.81           C  
ATOM    714  CG2 VAL A  94      12.128   0.373 -15.957  1.00  0.81           C  
ATOM    715  N   ASP A  95      14.852  -1.698 -12.715  1.00  0.79           N  
ATOM    716  CA  ASP A  95      15.325  -1.900 -11.363  1.00  0.79           C  
ATOM    717  C   ASP A  95      14.685  -0.878 -10.373  1.00  0.79           C  
ATOM    718  O   ASP A  95      14.718   0.324 -10.669  1.00  0.79           O  
ATOM    719  CB  ASP A  95      16.885  -1.859 -11.377  1.00  0.79           C  
ATOM    720  CG  ASP A  95      17.489  -2.411 -10.103  1.00  0.79           C  
ATOM    721  OD1 ASP A  95      17.027  -2.003  -9.010  1.00  0.79           O  
ATOM    722  OD2 ASP A  95      18.425  -3.242 -10.216  1.00  0.79           O  
ATOM    723  N   PRO A  96      14.089  -1.257  -9.218  1.00  0.81           N  
ATOM    724  CA  PRO A  96      13.393  -0.362  -8.300  1.00  0.81           C  
ATOM    725  C   PRO A  96      14.217   0.822  -7.863  1.00  0.81           C  
ATOM    726  O   PRO A  96      13.656   1.869  -7.530  1.00  0.81           O  
ATOM    727  CB  PRO A  96      13.101  -1.241  -7.071  1.00  0.81           C  
ATOM    728  CG  PRO A  96      12.961  -2.666  -7.618  1.00  0.81           C  
ATOM    729  CD  PRO A  96      13.768  -2.650  -8.924  1.00  0.81           C  
ATOM    730  N   VAL A  97      15.555   0.671  -7.845  1.00  0.83           N  
ATOM    731  CA  VAL A  97      16.525   1.676  -7.472  1.00  0.83           C  
ATOM    732  C   VAL A  97      16.394   2.900  -8.375  1.00  0.83           C  
ATOM    733  O   VAL A  97      16.359   4.026  -7.898  1.00  0.83           O  
ATOM    734  CB  VAL A  97      17.945   1.107  -7.478  1.00  0.83           C  
ATOM    735  CG1 VAL A  97      18.973   2.164  -7.011  1.00  0.83           C  
ATOM    736  CG2 VAL A  97      18.027  -0.131  -6.551  1.00  0.83           C  
ATOM    737  N   ASN A  98      16.196   2.726  -9.703  1.00  0.84           N  
ATOM    738  CA  ASN A  98      16.092   3.804 -10.678  1.00  0.84           C  
ATOM    739  C   ASN A  98      14.938   4.783 -10.396  1.00  0.84           C  
ATOM    740  O   ASN A  98      15.053   5.978 -10.667  1.00  0.84           O  
ATOM    741  CB  ASN A  98      15.992   3.243 -12.130  1.00  0.84           C  
ATOM    742  CG  ASN A  98      17.228   2.428 -12.528  1.00  0.84           C  
ATOM    743  OD1 ASN A  98      17.178   1.254 -12.843  1.00  0.84           O  
ATOM    744  ND2 ASN A  98      18.408   3.100 -12.545  1.00  0.84           N  
ATOM    745  N   PHE A  99      13.815   4.323  -9.793  1.00  0.86           N  
ATOM    746  CA  PHE A  99      12.705   5.171  -9.364  1.00  0.86           C  
ATOM    747  C   PHE A  99      13.113   6.155  -8.270  1.00  0.86           C  
ATOM    748  O   PHE A  99      12.718   7.316  -8.290  1.00  0.86           O  
ATOM    749  CB  PHE A  99      11.464   4.346  -8.924  1.00  0.86           C  
ATOM    750  CG  PHE A  99      10.883   3.669 -10.135  1.00  0.86           C  
ATOM    751  CD1 PHE A  99      11.284   2.373 -10.494  1.00  0.86           C  
ATOM    752  CD2 PHE A  99       9.952   4.341 -10.948  1.00  0.86           C  
ATOM    753  CE1 PHE A  99      10.742   1.743 -11.620  1.00  0.86           C  
ATOM    754  CE2 PHE A  99       9.413   3.716 -12.081  1.00  0.86           C  
ATOM    755  CZ  PHE A  99       9.794   2.409 -12.403  1.00  0.86           C  
ATOM    756  N   LYS A 100      13.980   5.732  -7.318  1.00  0.80           N  
ATOM    757  CA  LYS A 100      14.554   6.603  -6.296  1.00  0.80           C  
ATOM    758  C   LYS A 100      15.390   7.733  -6.885  1.00  0.80           C  
ATOM    759  O   LYS A 100      15.305   8.872  -6.442  1.00  0.80           O  
ATOM    760  CB  LYS A 100      15.431   5.805  -5.294  1.00  0.80           C  
ATOM    761  CG  LYS A 100      14.610   5.078  -4.223  1.00  0.80           C  
ATOM    762  CD  LYS A 100      15.432   3.991  -3.516  1.00  0.80           C  
ATOM    763  CE  LYS A 100      14.609   3.206  -2.498  1.00  0.80           C  
ATOM    764  NZ  LYS A 100      15.376   2.018  -2.078  1.00  0.80           N  
ATOM    765  N   LEU A 101      16.208   7.438  -7.919  1.00  0.84           N  
ATOM    766  CA  LEU A 101      17.037   8.408  -8.619  1.00  0.84           C  
ATOM    767  C   LEU A 101      16.218   9.473  -9.333  1.00  0.84           C  
ATOM    768  O   LEU A 101      16.457  10.672  -9.213  1.00  0.84           O  
ATOM    769  CB  LEU A 101      17.886   7.673  -9.688  1.00  0.84           C  
ATOM    770  CG  LEU A 101      19.134   6.922  -9.169  1.00  0.84           C  
ATOM    771  CD1 LEU A 101      18.994   5.954  -7.986  1.00  0.84           C  
ATOM    772  CD2 LEU A 101      19.752   6.143 -10.328  1.00  0.84           C  
ATOM    773  N   LEU A 102      15.177   9.041 -10.068  1.00  0.88           N  
ATOM    774  CA  LEU A 102      14.256   9.936 -10.731  1.00  0.88           C  
ATOM    775  C   LEU A 102      13.458  10.792  -9.763  1.00  0.88           C  
ATOM    776  O   LEU A 102      13.306  11.999  -9.953  1.00  0.88           O  
ATOM    777  CB  LEU A 102      13.307   9.122 -11.628  1.00  0.88           C  
ATOM    778  CG  LEU A 102      12.369   9.982 -12.507  1.00  0.88           C  
ATOM    779  CD1 LEU A 102      13.079  11.095 -13.314  1.00  0.88           C  
ATOM    780  CD2 LEU A 102      11.591   9.049 -13.446  1.00  0.88           C  
ATOM    781  N   GLY A 103      12.966  10.192  -8.655  1.00  0.88           N  
ATOM    782  CA  GLY A 103      12.262  10.935  -7.621  1.00  0.88           C  
ATOM    783  C   GLY A 103      13.088  12.005  -6.947  1.00  0.88           C  
ATOM    784  O   GLY A 103      12.634  13.134  -6.756  1.00  0.88           O  
ATOM    785  N   GLN A 104      14.358  11.703  -6.634  1.00  0.79           N  
ATOM    786  CA  GLN A 104      15.300  12.662  -6.096  1.00  0.79           C  
ATOM    787  C   GLN A 104      15.581  13.825  -7.050  1.00  0.79           C  
ATOM    788  O   GLN A 104      15.562  14.996  -6.655  1.00  0.79           O  
ATOM    789  CB  GLN A 104      16.599  11.907  -5.722  1.00  0.79           C  
ATOM    790  CG  GLN A 104      17.664  12.767  -5.001  1.00  0.79           C  
ATOM    791  CD  GLN A 104      18.536  13.601  -5.940  1.00  0.79           C  
ATOM    792  OE1 GLN A 104      18.829  13.311  -7.098  1.00  0.79           O  
ATOM    793  NE2 GLN A 104      19.000  14.756  -5.412  1.00  0.79           N  
ATOM    794  N   CYS A 105      15.797  13.542  -8.352  1.00  0.86           N  
ATOM    795  CA  CYS A 105      15.980  14.559  -9.378  1.00  0.86           C  
ATOM    796  C   CYS A 105      14.757  15.451  -9.597  1.00  0.86           C  
ATOM    797  O   CYS A 105      14.908  16.653  -9.813  1.00  0.86           O  
ATOM    798  CB  CYS A 105      16.480  13.972 -10.724  1.00  0.86           C  
ATOM    799  SG  CYS A 105      18.176  13.334 -10.583  1.00  0.86           S  
ATOM    800  N   PHE A 106      13.515  14.914  -9.515  1.00  0.87           N  
ATOM    801  CA  PHE A 106      12.280  15.702  -9.496  1.00  0.87           C  
ATOM    802  C   PHE A 106      12.193  16.661  -8.307  1.00  0.87           C  
ATOM    803  O   PHE A 106      11.895  17.838  -8.490  1.00  0.87           O  
ATOM    804  CB  PHE A 106      11.021  14.775  -9.554  1.00  0.87           C  
ATOM    805  CG  PHE A 106       9.694  15.542  -9.646  1.00  0.87           C  
ATOM    806  CD1 PHE A 106       9.293  16.189 -10.831  1.00  0.87           C  
ATOM    807  CD2 PHE A 106       8.836  15.655  -8.531  1.00  0.87           C  
ATOM    808  CE1 PHE A 106       8.098  16.908 -10.914  1.00  0.87           C  
ATOM    809  CE2 PHE A 106       7.617  16.345  -8.615  1.00  0.87           C  
ATOM    810  CZ  PHE A 106       7.248  16.969  -9.810  1.00  0.87           C  
ATOM    811  N   LEU A 107      12.518  16.217  -7.072  1.00  0.83           N  
ATOM    812  CA  LEU A 107      12.597  17.075  -5.891  1.00  0.83           C  
ATOM    813  C   LEU A 107      13.609  18.208  -6.024  1.00  0.83           C  
ATOM    814  O   LEU A 107      13.339  19.340  -5.638  1.00  0.83           O  
ATOM    815  CB  LEU A 107      12.968  16.250  -4.634  1.00  0.83           C  
ATOM    816  CG  LEU A 107      11.776  15.538  -3.968  1.00  0.83           C  
ATOM    817  CD1 LEU A 107      12.272  14.349  -3.129  1.00  0.83           C  
ATOM    818  CD2 LEU A 107      10.969  16.511  -3.086  1.00  0.83           C  
ATOM    819  N   VAL A 108      14.794  17.933  -6.614  1.00  0.82           N  
ATOM    820  CA  VAL A 108      15.780  18.957  -6.949  1.00  0.82           C  
ATOM    821  C   VAL A 108      15.249  19.999  -7.919  1.00  0.82           C  
ATOM    822  O   VAL A 108      15.427  21.196  -7.692  1.00  0.82           O  
ATOM    823  CB  VAL A 108      17.042  18.316  -7.521  1.00  0.82           C  
ATOM    824  CG1 VAL A 108      17.958  19.310  -8.274  1.00  0.82           C  
ATOM    825  CG2 VAL A 108      17.818  17.691  -6.351  1.00  0.82           C  
ATOM    826  N   VAL A 109      14.538  19.593  -8.995  1.00  0.85           N  
ATOM    827  CA  VAL A 109      13.894  20.514  -9.926  1.00  0.85           C  
ATOM    828  C   VAL A 109      12.856  21.385  -9.226  1.00  0.85           C  
ATOM    829  O   VAL A 109      12.875  22.604  -9.340  1.00  0.85           O  
ATOM    830  CB  VAL A 109      13.281  19.750 -11.101  1.00  0.85           C  
ATOM    831  CG1 VAL A 109      12.400  20.632 -12.010  1.00  0.85           C  
ATOM    832  CG2 VAL A 109      14.436  19.196 -11.959  1.00  0.85           C  
ATOM    833  N   VAL A 110      11.973  20.794  -8.385  1.00  0.84           N  
ATOM    834  CA  VAL A 110      10.990  21.557  -7.625  1.00  0.84           C  
ATOM    835  C   VAL A 110      11.641  22.580  -6.699  1.00  0.84           C  
ATOM    836  O   VAL A 110      11.223  23.733  -6.632  1.00  0.84           O  
ATOM    837  CB  VAL A 110      10.092  20.643  -6.797  1.00  0.84           C  
ATOM    838  CG1 VAL A 110       9.102  21.479  -5.962  1.00  0.84           C  
ATOM    839  CG2 VAL A 110       9.292  19.711  -7.732  1.00  0.84           C  
ATOM    840  N   ALA A 111      12.723  22.195  -5.993  1.00  0.83           N  
ATOM    841  CA  ALA A 111      13.489  23.083  -5.145  1.00  0.83           C  
ATOM    842  C   ALA A 111      14.133  24.270  -5.868  1.00  0.83           C  
ATOM    843  O   ALA A 111      14.103  25.382  -5.356  1.00  0.83           O  
ATOM    844  CB  ALA A 111      14.575  22.265  -4.417  1.00  0.83           C  
ATOM    845  N   ILE A 112      14.704  24.076  -7.078  1.00  0.80           N  
ATOM    846  CA  ILE A 112      15.273  25.142  -7.906  1.00  0.80           C  
ATOM    847  C   ILE A 112      14.254  26.175  -8.356  1.00  0.80           C  
ATOM    848  O   ILE A 112      14.491  27.382  -8.291  1.00  0.80           O  
ATOM    849  CB  ILE A 112      15.972  24.538  -9.136  1.00  0.80           C  
ATOM    850  CG1 ILE A 112      17.264  23.839  -8.652  1.00  0.80           C  
ATOM    851  CG2 ILE A 112      16.273  25.584 -10.242  1.00  0.80           C  
ATOM    852  CD1 ILE A 112      18.017  23.055  -9.730  1.00  0.80           C  
ATOM    853  N   HIS A 113      13.073  25.731  -8.823  1.00  0.79           N  
ATOM    854  CA  HIS A 113      12.116  26.641  -9.422  1.00  0.79           C  
ATOM    855  C   HIS A 113      11.094  27.170  -8.436  1.00  0.79           C  
ATOM    856  O   HIS A 113      10.535  28.249  -8.612  1.00  0.79           O  
ATOM    857  CB  HIS A 113      11.373  25.901 -10.536  1.00  0.79           C  
ATOM    858  CG  HIS A 113      12.298  25.555 -11.651  1.00  0.79           C  
ATOM    859  ND1 HIS A 113      12.642  26.547 -12.550  1.00  0.79           N  
ATOM    860  CD2 HIS A 113      12.856  24.381 -12.013  1.00  0.79           C  
ATOM    861  CE1 HIS A 113      13.389  25.943 -13.446  1.00  0.79           C  
ATOM    862  NE2 HIS A 113      13.557  24.627 -13.171  1.00  0.79           N  
ATOM    863  N   HIS A 114      10.850  26.444  -7.332  1.00  0.80           N  
ATOM    864  CA  HIS A 114       9.855  26.831  -6.355  1.00  0.80           C  
ATOM    865  C   HIS A 114      10.332  26.611  -4.914  1.00  0.80           C  
ATOM    866  O   HIS A 114       9.652  25.899  -4.169  1.00  0.80           O  
ATOM    867  CB  HIS A 114       8.546  26.039  -6.609  1.00  0.80           C  
ATOM    868  CG  HIS A 114       7.870  26.406  -7.901  1.00  0.80           C  
ATOM    869  ND1 HIS A 114       8.014  25.633  -9.045  1.00  0.80           N  
ATOM    870  CD2 HIS A 114       7.043  27.450  -8.147  1.00  0.80           C  
ATOM    871  CE1 HIS A 114       7.267  26.229  -9.948  1.00  0.80           C  
ATOM    872  NE2 HIS A 114       6.658  27.336  -9.465  1.00  0.80           N  
ATOM    873  N   PRO A 115      11.442  27.205  -4.430  1.00  0.78           N  
ATOM    874  CA  PRO A 115      12.059  26.883  -3.139  1.00  0.78           C  
ATOM    875  C   PRO A 115      11.147  27.158  -1.960  1.00  0.78           C  
ATOM    876  O   PRO A 115      11.128  26.382  -1.009  1.00  0.78           O  
ATOM    877  CB  PRO A 115      13.341  27.742  -3.089  1.00  0.78           C  
ATOM    878  CG  PRO A 115      13.120  28.862  -4.115  1.00  0.78           C  
ATOM    879  CD  PRO A 115      12.237  28.190  -5.167  1.00  0.78           C  
ATOM    880  N   ALA A 116      10.347  28.243  -2.009  1.00  0.79           N  
ATOM    881  CA  ALA A 116       9.458  28.632  -0.935  1.00  0.79           C  
ATOM    882  C   ALA A 116       8.245  27.715  -0.801  1.00  0.79           C  
ATOM    883  O   ALA A 116       7.599  27.644   0.237  1.00  0.79           O  
ATOM    884  CB  ALA A 116       8.971  30.074  -1.191  1.00  0.79           C  
ATOM    885  N   ALA A 117       7.916  26.958  -1.868  1.00  0.83           N  
ATOM    886  CA  ALA A 117       6.815  26.034  -1.845  1.00  0.83           C  
ATOM    887  C   ALA A 117       7.227  24.677  -1.298  1.00  0.83           C  
ATOM    888  O   ALA A 117       6.385  23.906  -0.849  1.00  0.83           O  
ATOM    889  CB  ALA A 117       6.327  25.845  -3.289  1.00  0.83           C  
ATOM    890  N   LEU A 118       8.543  24.370  -1.290  1.00  0.79           N  
ATOM    891  CA  LEU A 118       9.062  23.096  -0.838  1.00  0.79           C  
ATOM    892  C   LEU A 118       9.532  23.195   0.601  1.00  0.79           C  
ATOM    893  O   LEU A 118      10.694  22.957   0.951  1.00  0.79           O  
ATOM    894  CB  LEU A 118      10.176  22.569  -1.779  1.00  0.79           C  
ATOM    895  CG  LEU A 118      10.470  21.056  -1.633  1.00  0.79           C  
ATOM    896  CD1 LEU A 118       9.306  20.185  -2.148  1.00  0.79           C  
ATOM    897  CD2 LEU A 118      11.769  20.695  -2.370  1.00  0.79           C  
ATOM    898  N   THR A 119       8.590  23.535   1.506  1.00  0.77           N  
ATOM    899  CA  THR A 119       8.749  23.489   2.956  1.00  0.77           C  
ATOM    900  C   THR A 119       9.170  22.088   3.419  1.00  0.77           C  
ATOM    901  O   THR A 119       8.977  21.124   2.674  1.00  0.77           O  
ATOM    902  CB  THR A 119       7.527  23.991   3.746  1.00  0.77           C  
ATOM    903  OG1 THR A 119       6.376  23.191   3.532  1.00  0.77           O  
ATOM    904  CG2 THR A 119       7.184  25.427   3.314  1.00  0.77           C  
ATOM    905  N   PRO A 120       9.763  21.867   4.584  1.00  0.76           N  
ATOM    906  CA  PRO A 120      10.064  20.528   5.094  1.00  0.76           C  
ATOM    907  C   PRO A 120       8.879  19.565   5.162  1.00  0.76           C  
ATOM    908  O   PRO A 120       9.059  18.391   4.862  1.00  0.76           O  
ATOM    909  CB  PRO A 120      10.672  20.802   6.475  1.00  0.76           C  
ATOM    910  CG  PRO A 120      11.328  22.177   6.312  1.00  0.76           C  
ATOM    911  CD  PRO A 120      10.328  22.916   5.429  1.00  0.76           C  
ATOM    912  N   GLU A 121       7.670  20.045   5.536  1.00  0.75           N  
ATOM    913  CA  GLU A 121       6.422  19.298   5.481  1.00  0.75           C  
ATOM    914  C   GLU A 121       6.065  18.860   4.073  1.00  0.75           C  
ATOM    915  O   GLU A 121       5.907  17.675   3.803  1.00  0.75           O  
ATOM    916  CB  GLU A 121       5.299  20.197   6.050  1.00  0.75           C  
ATOM    917  CG  GLU A 121       5.134  20.028   7.575  1.00  0.75           C  
ATOM    918  CD  GLU A 121       4.187  21.087   8.119  1.00  0.75           C  
ATOM    919  OE1 GLU A 121       2.952  20.902   7.991  1.00  0.75           O  
ATOM    920  OE2 GLU A 121       4.711  22.102   8.648  1.00  0.75           O  
ATOM    921  N   VAL A 122       6.047  19.802   3.098  1.00  0.80           N  
ATOM    922  CA  VAL A 122       5.736  19.500   1.706  1.00  0.80           C  
ATOM    923  C   VAL A 122       6.749  18.536   1.126  1.00  0.80           C  
ATOM    924  O   VAL A 122       6.394  17.602   0.417  1.00  0.80           O  
ATOM    925  CB  VAL A 122       5.629  20.754   0.840  1.00  0.80           C  
ATOM    926  CG1 VAL A 122       5.392  20.405  -0.649  1.00  0.80           C  
ATOM    927  CG2 VAL A 122       4.444  21.601   1.351  1.00  0.80           C  
ATOM    928  N   HIS A 123       8.044  18.705   1.476  1.00  0.78           N  
ATOM    929  CA  HIS A 123       9.105  17.789   1.095  1.00  0.78           C  
ATOM    930  C   HIS A 123       8.858  16.355   1.563  1.00  0.78           C  
ATOM    931  O   HIS A 123       8.935  15.426   0.760  1.00  0.78           O  
ATOM    932  CB  HIS A 123      10.455  18.285   1.671  1.00  0.78           C  
ATOM    933  CG  HIS A 123      11.687  17.544   1.237  1.00  0.78           C  
ATOM    934  ND1 HIS A 123      12.908  18.121   1.558  1.00  0.78           N  
ATOM    935  CD2 HIS A 123      11.881  16.324   0.672  1.00  0.78           C  
ATOM    936  CE1 HIS A 123      13.807  17.232   1.184  1.00  0.78           C  
ATOM    937  NE2 HIS A 123      13.241  16.124   0.640  1.00  0.78           N  
ATOM    938  N   ALA A 124       8.481  16.136   2.841  1.00  0.83           N  
ATOM    939  CA  ALA A 124       8.149  14.826   3.377  1.00  0.83           C  
ATOM    940  C   ALA A 124       6.958  14.152   2.690  1.00  0.83           C  
ATOM    941  O   ALA A 124       6.986  12.954   2.394  1.00  0.83           O  
ATOM    942  CB  ALA A 124       7.876  14.958   4.891  1.00  0.83           C  
ATOM    943  N   SER A 125       5.889  14.916   2.400  1.00  0.83           N  
ATOM    944  CA  SER A 125       4.725  14.495   1.626  1.00  0.83           C  
ATOM    945  C   SER A 125       5.034  14.135   0.191  1.00  0.83           C  
ATOM    946  O   SER A 125       4.579  13.118  -0.337  1.00  0.83           O  
ATOM    947  CB  SER A 125       3.671  15.615   1.595  1.00  0.83           C  
ATOM    948  OG  SER A 125       3.478  16.024   2.945  1.00  0.83           O  
ATOM    949  N   LEU A 126       5.847  14.967  -0.493  1.00  0.86           N  
ATOM    950  CA  LEU A 126       6.261  14.758  -1.867  1.00  0.86           C  
ATOM    951  C   LEU A 126       7.117  13.512  -2.045  1.00  0.86           C  
ATOM    952  O   LEU A 126       6.904  12.731  -2.965  1.00  0.86           O  
ATOM    953  CB  LEU A 126       7.020  15.986  -2.431  1.00  0.86           C  
ATOM    954  CG  LEU A 126       6.572  16.487  -3.828  1.00  0.86           C  
ATOM    955  CD1 LEU A 126       7.735  17.203  -4.532  1.00  0.86           C  
ATOM    956  CD2 LEU A 126       5.981  15.445  -4.796  1.00  0.86           C  
ATOM    957  N   ASP A 127       8.074  13.272  -1.120  1.00  0.83           N  
ATOM    958  CA  ASP A 127       8.907  12.091  -1.084  1.00  0.83           C  
ATOM    959  C   ASP A 127       8.051  10.819  -0.956  1.00  0.83           C  
ATOM    960  O   ASP A 127       8.149   9.884  -1.747  1.00  0.83           O  
ATOM    961  CB  ASP A 127       9.894  12.279   0.098  1.00  0.83           C  
ATOM    962  CG  ASP A 127      10.958  11.211   0.007  1.00  0.83           C  
ATOM    963  OD1 ASP A 127      11.764  11.297  -0.954  1.00  0.83           O  
ATOM    964  OD2 ASP A 127      10.946  10.305   0.877  1.00  0.83           O  
ATOM    965  N   LYS A 128       7.065  10.822  -0.029  1.00  0.79           N  
ATOM    966  CA  LYS A 128       6.088   9.750   0.110  1.00  0.79           C  
ATOM    967  C   LYS A 128       5.256   9.487  -1.132  1.00  0.79           C  
ATOM    968  O   LYS A 128       4.989   8.341  -1.480  1.00  0.79           O  
ATOM    969  CB  LYS A 128       5.098  10.039   1.264  1.00  0.79           C  
ATOM    970  CG  LYS A 128       5.682   9.695   2.638  1.00  0.79           C  
ATOM    971  CD  LYS A 128       4.750  10.147   3.783  1.00  0.79           C  
ATOM    972  CE  LYS A 128       5.233   9.822   5.203  1.00  0.79           C  
ATOM    973  NZ  LYS A 128       6.610  10.329   5.356  1.00  0.79           N  
ATOM    974  N   PHE A 129       4.822  10.553  -1.828  1.00  0.86           N  
ATOM    975  CA  PHE A 129       4.147  10.462  -3.103  1.00  0.86           C  
ATOM    976  C   PHE A 129       5.006   9.839  -4.206  1.00  0.86           C  
ATOM    977  O   PHE A 129       4.560   8.928  -4.899  1.00  0.86           O  
ATOM    978  CB  PHE A 129       3.696  11.895  -3.491  1.00  0.86           C  
ATOM    979  CG  PHE A 129       3.015  11.940  -4.835  1.00  0.86           C  
ATOM    980  CD1 PHE A 129       1.765  11.332  -5.010  1.00  0.86           C  
ATOM    981  CD2 PHE A 129       3.678  12.466  -5.959  1.00  0.86           C  
ATOM    982  CE1 PHE A 129       1.164  11.287  -6.275  1.00  0.86           C  
ATOM    983  CE2 PHE A 129       3.076  12.428  -7.224  1.00  0.86           C  
ATOM    984  CZ  PHE A 129       1.808  11.857  -7.377  1.00  0.86           C  
ATOM    985  N   LEU A 130       6.272  10.269  -4.377  1.00  0.86           N  
ATOM    986  CA  LEU A 130       7.184   9.688  -5.348  1.00  0.86           C  
ATOM    987  C   LEU A 130       7.503   8.231  -5.051  1.00  0.86           C  
ATOM    988  O   LEU A 130       7.518   7.396  -5.951  1.00  0.86           O  
ATOM    989  CB  LEU A 130       8.481  10.512  -5.446  1.00  0.86           C  
ATOM    990  CG  LEU A 130       8.272  11.915  -6.052  1.00  0.86           C  
ATOM    991  CD1 LEU A 130       9.551  12.718  -5.807  1.00  0.86           C  
ATOM    992  CD2 LEU A 130       7.922  11.858  -7.554  1.00  0.86           C  
ATOM    993  N   CYS A 131       7.697   7.878  -3.764  1.00  0.82           N  
ATOM    994  CA  CYS A 131       7.801   6.501  -3.309  1.00  0.82           C  
ATOM    995  C   CYS A 131       6.545   5.664  -3.586  1.00  0.82           C  
ATOM    996  O   CYS A 131       6.657   4.526  -4.036  1.00  0.82           O  
ATOM    997  CB  CYS A 131       8.164   6.443  -1.797  1.00  0.82           C  
ATOM    998  SG  CYS A 131       9.885   6.945  -1.459  1.00  0.82           S  
ATOM    999  N   ALA A 132       5.319   6.202  -3.372  1.00  0.83           N  
ATOM   1000  CA  ALA A 132       4.060   5.570  -3.744  1.00  0.83           C  
ATOM   1001  C   ALA A 132       3.884   5.360  -5.249  1.00  0.83           C  
ATOM   1002  O   ALA A 132       3.419   4.314  -5.693  1.00  0.83           O  
ATOM   1003  CB  ALA A 132       2.875   6.411  -3.213  1.00  0.83           C  
ATOM   1004  N   VAL A 133       4.266   6.336  -6.096  1.00  0.85           N  
ATOM   1005  CA  VAL A 133       4.317   6.153  -7.544  1.00  0.85           C  
ATOM   1006  C   VAL A 133       5.333   5.087  -7.940  1.00  0.85           C  
ATOM   1007  O   VAL A 133       5.035   4.185  -8.719  1.00  0.85           O  
ATOM   1008  CB  VAL A 133       4.628   7.469  -8.259  1.00  0.85           C  
ATOM   1009  CG1 VAL A 133       4.861   7.257  -9.775  1.00  0.85           C  
ATOM   1010  CG2 VAL A 133       3.438   8.430  -8.043  1.00  0.85           C  
ATOM   1011  N   GLY A 134       6.552   5.140  -7.354  1.00  0.86           N  
ATOM   1012  CA  GLY A 134       7.598   4.130  -7.486  1.00  0.86           C  
ATOM   1013  C   GLY A 134       7.164   2.707  -7.231  1.00  0.86           C  
ATOM   1014  O   GLY A 134       7.392   1.843  -8.066  1.00  0.86           O  
ATOM   1015  N   THR A 135       6.505   2.431  -6.084  1.00  0.76           N  
ATOM   1016  CA  THR A 135       5.961   1.110  -5.732  1.00  0.76           C  
ATOM   1017  C   THR A 135       4.846   0.625  -6.636  1.00  0.76           C  
ATOM   1018  O   THR A 135       4.718  -0.569  -6.903  1.00  0.76           O  
ATOM   1019  CB  THR A 135       5.443   0.976  -4.302  1.00  0.76           C  
ATOM   1020  OG1 THR A 135       4.471   1.960  -3.991  1.00  0.76           O  
ATOM   1021  CG2 THR A 135       6.608   1.179  -3.334  1.00  0.76           C  
ATOM   1022  N   VAL A 136       3.969   1.526  -7.122  1.00  0.78           N  
ATOM   1023  CA  VAL A 136       2.960   1.188  -8.120  1.00  0.78           C  
ATOM   1024  C   VAL A 136       3.550   0.766  -9.458  1.00  0.78           C  
ATOM   1025  O   VAL A 136       3.069  -0.188 -10.075  1.00  0.78           O  
ATOM   1026  CB  VAL A 136       1.969   2.324  -8.348  1.00  0.78           C  
ATOM   1027  CG1 VAL A 136       1.022   2.064  -9.546  1.00  0.78           C  
ATOM   1028  CG2 VAL A 136       1.129   2.490  -7.066  1.00  0.78           C  
ATOM   1029  N   LEU A 137       4.599   1.456  -9.949  1.00  0.83           N  
ATOM   1030  CA  LEU A 137       5.222   1.184 -11.235  1.00  0.83           C  
ATOM   1031  C   LEU A 137       6.151  -0.011 -11.235  1.00  0.83           C  
ATOM   1032  O   LEU A 137       6.476  -0.561 -12.284  1.00  0.83           O  
ATOM   1033  CB  LEU A 137       5.978   2.427 -11.755  1.00  0.83           C  
ATOM   1034  CG  LEU A 137       5.049   3.624 -12.043  1.00  0.83           C  
ATOM   1035  CD1 LEU A 137       5.847   4.782 -12.662  1.00  0.83           C  
ATOM   1036  CD2 LEU A 137       3.914   3.230 -12.996  1.00  0.83           C  
ATOM   1037  N   THR A 138       6.542  -0.481 -10.043  1.00  0.77           N  
ATOM   1038  CA  THR A 138       7.315  -1.687  -9.838  1.00  0.77           C  
ATOM   1039  C   THR A 138       6.426  -2.786  -9.285  1.00  0.77           C  
ATOM   1040  O   THR A 138       6.902  -3.735  -8.686  1.00  0.77           O  
ATOM   1041  CB  THR A 138       8.490  -1.473  -8.884  1.00  0.77           C  
ATOM   1042  OG1 THR A 138       8.099  -0.988  -7.611  1.00  0.77           O  
ATOM   1043  CG2 THR A 138       9.416  -0.421  -9.499  1.00  0.77           C  
ATOM   1044  N   SER A 139       5.079  -2.699  -9.427  1.00  0.73           N  
ATOM   1045  CA  SER A 139       4.215  -3.605  -8.668  1.00  0.73           C  
ATOM   1046  C   SER A 139       4.059  -5.051  -9.129  1.00  0.73           C  
ATOM   1047  O   SER A 139       4.262  -5.980  -8.357  1.00  0.73           O  
ATOM   1048  CB  SER A 139       2.767  -3.067  -8.470  1.00  0.73           C  
ATOM   1049  OG  SER A 139       1.964  -2.967  -9.649  1.00  0.73           O  
ATOM   1050  N   LYS A 140       3.660  -5.282 -10.396  1.00  0.69           N  
ATOM   1051  CA  LYS A 140       3.132  -6.554 -10.894  1.00  0.69           C  
ATOM   1052  C   LYS A 140       4.175  -7.566 -11.339  1.00  0.69           C  
ATOM   1053  O   LYS A 140       3.849  -8.566 -11.980  1.00  0.69           O  
ATOM   1054  CB  LYS A 140       2.164  -6.301 -12.087  1.00  0.69           C  
ATOM   1055  CG  LYS A 140       0.751  -5.890 -11.636  1.00  0.69           C  
ATOM   1056  CD  LYS A 140       0.286  -4.565 -12.250  1.00  0.69           C  
ATOM   1057  CE  LYS A 140      -0.940  -3.959 -11.564  1.00  0.69           C  
ATOM   1058  NZ  LYS A 140      -1.140  -2.575 -12.051  1.00  0.69           N  
ATOM   1059  N   TYR A 141       5.436  -7.346 -10.945  1.00  0.44           N  
ATOM   1060  CA  TYR A 141       6.510  -8.318 -10.891  1.00  0.44           C  
ATOM   1061  C   TYR A 141       6.138  -9.624 -10.179  1.00  0.44           C  
ATOM   1062  O   TYR A 141       5.734  -9.610  -9.014  1.00  0.44           O  
ATOM   1063  CB  TYR A 141       7.636  -7.680 -10.044  1.00  0.44           C  
ATOM   1064  CG  TYR A 141       8.500  -6.687 -10.747  1.00  0.44           C  
ATOM   1065  CD1 TYR A 141       8.924  -5.554 -10.040  1.00  0.44           C  
ATOM   1066  CD2 TYR A 141       8.984  -6.884 -12.050  1.00  0.44           C  
ATOM   1067  CE1 TYR A 141       9.671  -4.560 -10.672  1.00  0.44           C  
ATOM   1068  CE2 TYR A 141       9.849  -5.948 -12.631  1.00  0.44           C  
ATOM   1069  CZ  TYR A 141      10.070  -4.735 -11.987  1.00  0.44           C  
ATOM   1070  OH  TYR A 141      10.608  -3.627 -12.639  1.00  0.44           O  
ATOM   1071  N   ARG A 142       6.306 -10.781 -10.847  1.00  0.38           N  
ATOM   1072  CA  ARG A 142       5.916 -12.081 -10.361  1.00  0.38           C  
ATOM   1073  C   ARG A 142       6.944 -13.130 -10.813  1.00  0.38           C  
ATOM   1074  O   ARG A 142       7.746 -12.833 -11.737  1.00  0.38           O  
ATOM   1075  CB  ARG A 142       4.613 -12.547 -11.038  1.00  0.38           C  
ATOM   1076  CG  ARG A 142       3.367 -11.781 -10.581  1.00  0.38           C  
ATOM   1077  CD  ARG A 142       2.211 -11.974 -11.555  1.00  0.38           C  
ATOM   1078  NE  ARG A 142       1.134 -11.011 -11.132  1.00  0.38           N  
ATOM   1079  CZ  ARG A 142       0.585 -10.075 -11.918  1.00  0.38           C  
ATOM   1080  NH1 ARG A 142       0.984  -9.872 -13.166  1.00  0.38           N  
ATOM   1081  NH2 ARG A 142      -0.382  -9.295 -11.437  1.00  0.38           N  
ATOM   1082  OXT ARG A 142       6.876 -14.273 -10.291  1.00  0.38           O  
TER    1083      ARG A 142                                                      
ATOM   1084  N   VAL C   2       0.548  -4.614  -3.244  1.00  0.57           N  
ATOM   1085  CA  VAL C   2       0.381  -5.517  -2.060  1.00  0.57           C  
ATOM   1086  C   VAL C   2       0.249  -6.943  -2.553  1.00  0.57           C  
ATOM   1087  O   VAL C   2       1.005  -7.294  -3.449  1.00  0.57           O  
ATOM   1088  CB  VAL C   2      -0.677  -4.961  -1.079  1.00  0.57           C  
ATOM   1089  CG1 VAL C   2      -2.148  -5.000  -1.567  1.00  0.57           C  
ATOM   1090  CG2 VAL C   2      -0.485  -5.576   0.328  1.00  0.57           C  
ATOM   1091  N   LEU C   3      -0.662  -7.769  -2.024  1.00  0.77           N  
ATOM   1092  CA  LEU C   3      -0.709  -9.197  -2.196  1.00  0.77           C  
ATOM   1093  C   LEU C   3      -1.879  -9.593  -3.057  1.00  0.77           C  
ATOM   1094  O   LEU C   3      -3.000  -9.114  -2.859  1.00  0.77           O  
ATOM   1095  CB  LEU C   3      -0.907  -9.793  -0.792  1.00  0.77           C  
ATOM   1096  CG  LEU C   3       0.268  -9.454   0.138  1.00  0.77           C  
ATOM   1097  CD1 LEU C   3      -0.118  -9.771   1.577  1.00  0.77           C  
ATOM   1098  CD2 LEU C   3       1.535 -10.219  -0.253  1.00  0.77           C  
ATOM   1099  N   SER C   4      -1.650 -10.480  -4.036  1.00  0.76           N  
ATOM   1100  CA  SER C   4      -2.677 -11.076  -4.872  1.00  0.76           C  
ATOM   1101  C   SER C   4      -3.456 -12.135  -4.106  1.00  0.76           C  
ATOM   1102  O   SER C   4      -3.107 -12.512  -2.991  1.00  0.76           O  
ATOM   1103  CB  SER C   4      -2.107 -11.659  -6.209  1.00  0.76           C  
ATOM   1104  OG  SER C   4      -1.554 -12.968  -6.089  1.00  0.76           O  
ATOM   1105  N   ALA C   5      -4.546 -12.683  -4.677  1.00  0.78           N  
ATOM   1106  CA  ALA C   5      -5.210 -13.850  -4.122  1.00  0.78           C  
ATOM   1107  C   ALA C   5      -4.289 -15.083  -4.027  1.00  0.78           C  
ATOM   1108  O   ALA C   5      -4.323 -15.826  -3.051  1.00  0.78           O  
ATOM   1109  CB  ALA C   5      -6.455 -14.158  -4.981  1.00  0.78           C  
ATOM   1110  N   ALA C   6      -3.398 -15.284  -5.031  1.00  0.79           N  
ATOM   1111  CA  ALA C   6      -2.383 -16.322  -5.047  1.00  0.79           C  
ATOM   1112  C   ALA C   6      -1.375 -16.150  -3.907  1.00  0.79           C  
ATOM   1113  O   ALA C   6      -1.103 -17.100  -3.172  1.00  0.79           O  
ATOM   1114  CB  ALA C   6      -1.655 -16.324  -6.414  1.00  0.79           C  
ATOM   1115  N   ASP C   7      -0.879 -14.910  -3.666  1.00  0.81           N  
ATOM   1116  CA  ASP C   7       0.016 -14.591  -2.567  1.00  0.81           C  
ATOM   1117  C   ASP C   7      -0.609 -14.913  -1.201  1.00  0.81           C  
ATOM   1118  O   ASP C   7       0.005 -15.543  -0.343  1.00  0.81           O  
ATOM   1119  CB  ASP C   7       0.376 -13.076  -2.550  1.00  0.81           C  
ATOM   1120  CG  ASP C   7       1.109 -12.549  -3.774  1.00  0.81           C  
ATOM   1121  OD1 ASP C   7       1.908 -13.276  -4.395  1.00  0.81           O  
ATOM   1122  OD2 ASP C   7       0.867 -11.358  -4.105  1.00  0.81           O  
ATOM   1123  N   LYS C   8      -1.889 -14.530  -0.985  1.00  0.78           N  
ATOM   1124  CA  LYS C   8      -2.640 -14.822   0.228  1.00  0.78           C  
ATOM   1125  C   LYS C   8      -2.839 -16.309   0.474  1.00  0.78           C  
ATOM   1126  O   LYS C   8      -2.628 -16.792   1.587  1.00  0.78           O  
ATOM   1127  CB  LYS C   8      -4.010 -14.109   0.199  1.00  0.78           C  
ATOM   1128  CG  LYS C   8      -3.851 -12.586   0.142  1.00  0.78           C  
ATOM   1129  CD  LYS C   8      -5.184 -11.848   0.005  1.00  0.78           C  
ATOM   1130  CE  LYS C   8      -4.977 -10.336  -0.085  1.00  0.78           C  
ATOM   1131  NZ  LYS C   8      -6.249  -9.685  -0.373  1.00  0.78           N  
ATOM   1132  N   ASN C   9      -3.179 -17.086  -0.578  1.00  0.78           N  
ATOM   1133  CA  ASN C   9      -3.235 -18.539  -0.529  1.00  0.78           C  
ATOM   1134  C   ASN C   9      -1.896 -19.165  -0.146  1.00  0.78           C  
ATOM   1135  O   ASN C   9      -1.823 -20.075   0.670  1.00  0.78           O  
ATOM   1136  CB  ASN C   9      -3.581 -19.123  -1.921  1.00  0.78           C  
ATOM   1137  CG  ASN C   9      -5.039 -18.877  -2.281  1.00  0.78           C  
ATOM   1138  OD1 ASN C   9      -5.900 -18.614  -1.452  1.00  0.78           O  
ATOM   1139  ND2 ASN C   9      -5.332 -19.033  -3.596  1.00  0.78           N  
ATOM   1140  N   ASN C  10      -0.784 -18.678  -0.734  1.00  0.80           N  
ATOM   1141  CA  ASN C  10       0.554 -19.126  -0.393  1.00  0.80           C  
ATOM   1142  C   ASN C  10       1.011 -18.791   1.022  1.00  0.80           C  
ATOM   1143  O   ASN C  10       1.573 -19.649   1.705  1.00  0.80           O  
ATOM   1144  CB  ASN C  10       1.567 -18.524  -1.385  1.00  0.80           C  
ATOM   1145  CG  ASN C  10       1.445 -19.054  -2.815  1.00  0.80           C  
ATOM   1146  OD1 ASN C  10       1.838 -18.348  -3.723  1.00  0.80           O  
ATOM   1147  ND2 ASN C  10       0.944 -20.295  -3.030  1.00  0.80           N  
ATOM   1148  N   VAL C  11       0.769 -17.561   1.516  1.00  0.84           N  
ATOM   1149  CA  VAL C  11       1.074 -17.174   2.889  1.00  0.84           C  
ATOM   1150  C   VAL C  11       0.283 -17.976   3.906  1.00  0.84           C  
ATOM   1151  O   VAL C  11       0.843 -18.509   4.864  1.00  0.84           O  
ATOM   1152  CB  VAL C  11       0.851 -15.685   3.102  1.00  0.84           C  
ATOM   1153  CG1 VAL C  11       0.992 -15.281   4.591  1.00  0.84           C  
ATOM   1154  CG2 VAL C  11       1.916 -14.949   2.269  1.00  0.84           C  
ATOM   1155  N   LYS C  12      -1.038 -18.166   3.694  1.00  0.79           N  
ATOM   1156  CA  LYS C  12      -1.840 -19.039   4.535  1.00  0.79           C  
ATOM   1157  C   LYS C  12      -1.336 -20.476   4.478  1.00  0.79           C  
ATOM   1158  O   LYS C  12      -1.166 -21.141   5.494  1.00  0.79           O  
ATOM   1159  CB  LYS C  12      -3.340 -18.978   4.143  1.00  0.79           C  
ATOM   1160  CG  LYS C  12      -4.020 -17.660   4.562  1.00  0.79           C  
ATOM   1161  CD  LYS C  12      -5.558 -17.776   4.578  1.00  0.79           C  
ATOM   1162  CE  LYS C  12      -6.300 -16.450   4.815  1.00  0.79           C  
ATOM   1163  NZ  LYS C  12      -6.247 -16.056   6.242  1.00  0.79           N  
ATOM   1164  N   GLY C  13      -1.006 -20.960   3.266  1.00  0.80           N  
ATOM   1165  CA  GLY C  13      -0.352 -22.233   3.011  1.00  0.80           C  
ATOM   1166  C   GLY C  13       0.911 -22.568   3.767  1.00  0.80           C  
ATOM   1167  O   GLY C  13       1.052 -23.701   4.220  1.00  0.80           O  
ATOM   1168  N   ILE C  14       1.891 -21.646   3.875  1.00  0.83           N  
ATOM   1169  CA  ILE C  14       3.075 -21.818   4.712  1.00  0.83           C  
ATOM   1170  C   ILE C  14       2.795 -21.716   6.215  1.00  0.83           C  
ATOM   1171  O   ILE C  14       3.243 -22.564   6.985  1.00  0.83           O  
ATOM   1172  CB  ILE C  14       4.248 -20.932   4.274  1.00  0.83           C  
ATOM   1173  CG1 ILE C  14       5.579 -21.321   4.953  1.00  0.83           C  
ATOM   1174  CG2 ILE C  14       3.985 -19.437   4.515  1.00  0.83           C  
ATOM   1175  CD1 ILE C  14       6.101 -22.689   4.512  1.00  0.83           C  
ATOM   1176  N   PHE C  15       1.993 -20.725   6.676  1.00  0.83           N  
ATOM   1177  CA  PHE C  15       1.673 -20.501   8.085  1.00  0.83           C  
ATOM   1178  C   PHE C  15       0.882 -21.653   8.696  1.00  0.83           C  
ATOM   1179  O   PHE C  15       1.089 -22.002   9.861  1.00  0.83           O  
ATOM   1180  CB  PHE C  15       0.974 -19.128   8.306  1.00  0.83           C  
ATOM   1181  CG  PHE C  15       1.993 -18.037   8.551  1.00  0.83           C  
ATOM   1182  CD1 PHE C  15       2.642 -17.381   7.491  1.00  0.83           C  
ATOM   1183  CD2 PHE C  15       2.285 -17.633   9.867  1.00  0.83           C  
ATOM   1184  CE1 PHE C  15       3.547 -16.341   7.735  1.00  0.83           C  
ATOM   1185  CE2 PHE C  15       3.201 -16.602  10.118  1.00  0.83           C  
ATOM   1186  CZ  PHE C  15       3.835 -15.956   9.049  1.00  0.83           C  
ATOM   1187  N   THR C  16       0.010 -22.323   7.911  1.00  0.78           N  
ATOM   1188  CA  THR C  16      -0.689 -23.561   8.277  1.00  0.78           C  
ATOM   1189  C   THR C  16       0.255 -24.697   8.628  1.00  0.78           C  
ATOM   1190  O   THR C  16      -0.021 -25.517   9.470  1.00  0.78           O  
ATOM   1191  CB  THR C  16      -1.668 -24.091   7.230  1.00  0.78           C  
ATOM   1192  OG1 THR C  16      -2.711 -23.152   7.058  1.00  0.78           O  
ATOM   1193  CG2 THR C  16      -2.379 -25.375   7.690  1.00  0.78           C  
ATOM   1194  N   LYS C  17       1.417 -24.785   7.950  1.00  0.76           N  
ATOM   1195  CA  LYS C  17       2.426 -25.780   8.259  1.00  0.76           C  
ATOM   1196  C   LYS C  17       3.311 -25.400   9.436  1.00  0.76           C  
ATOM   1197  O   LYS C  17       3.748 -26.270  10.188  1.00  0.76           O  
ATOM   1198  CB  LYS C  17       3.300 -26.033   7.014  1.00  0.76           C  
ATOM   1199  CG  LYS C  17       2.410 -26.364   5.806  1.00  0.76           C  
ATOM   1200  CD  LYS C  17       3.190 -26.748   4.545  1.00  0.76           C  
ATOM   1201  CE  LYS C  17       2.296 -27.112   3.354  1.00  0.76           C  
ATOM   1202  NZ  LYS C  17       1.703 -25.884   2.794  1.00  0.76           N  
ATOM   1203  N   ILE C  18       3.580 -24.087   9.639  1.00  0.80           N  
ATOM   1204  CA  ILE C  18       4.249 -23.559  10.828  1.00  0.80           C  
ATOM   1205  C   ILE C  18       3.437 -23.851  12.083  1.00  0.80           C  
ATOM   1206  O   ILE C  18       3.953 -24.388  13.059  1.00  0.80           O  
ATOM   1207  CB  ILE C  18       4.499 -22.047  10.707  1.00  0.80           C  
ATOM   1208  CG1 ILE C  18       5.508 -21.761   9.562  1.00  0.80           C  
ATOM   1209  CG2 ILE C  18       4.971 -21.438  12.057  1.00  0.80           C  
ATOM   1210  CD1 ILE C  18       5.627 -20.270   9.212  1.00  0.80           C  
ATOM   1211  N   ALA C  19       2.115 -23.563  12.042  1.00  0.78           N  
ATOM   1212  CA  ALA C  19       1.150 -24.022  13.019  1.00  0.78           C  
ATOM   1213  C   ALA C  19       1.500 -23.806  14.496  1.00  0.78           C  
ATOM   1214  O   ALA C  19       1.582 -22.696  15.014  1.00  0.78           O  
ATOM   1215  CB  ALA C  19       0.848 -25.509  12.721  1.00  0.78           C  
ATOM   1216  N   GLY C  20       1.702 -24.941  15.193  1.00  0.78           N  
ATOM   1217  CA  GLY C  20       1.961 -25.063  16.619  1.00  0.78           C  
ATOM   1218  C   GLY C  20       3.370 -24.726  17.011  1.00  0.78           C  
ATOM   1219  O   GLY C  20       3.661 -24.598  18.191  1.00  0.78           O  
ATOM   1220  N   HIS C  21       4.271 -24.542  16.024  1.00  0.78           N  
ATOM   1221  CA  HIS C  21       5.691 -24.340  16.256  1.00  0.78           C  
ATOM   1222  C   HIS C  21       6.067 -22.906  16.086  1.00  0.78           C  
ATOM   1223  O   HIS C  21       7.233 -22.528  16.064  1.00  0.78           O  
ATOM   1224  CB  HIS C  21       6.531 -25.055  15.199  1.00  0.78           C  
ATOM   1225  CG  HIS C  21       6.251 -26.494  15.196  1.00  0.78           C  
ATOM   1226  ND1 HIS C  21       6.580 -27.139  16.353  1.00  0.78           N  
ATOM   1227  CD2 HIS C  21       5.767 -27.366  14.286  1.00  0.78           C  
ATOM   1228  CE1 HIS C  21       6.314 -28.390  16.151  1.00  0.78           C  
ATOM   1229  NE2 HIS C  21       5.809 -28.601  14.906  1.00  0.78           N  
ATOM   1230  N   ALA C  22       5.060 -22.041  15.947  1.00  0.84           N  
ATOM   1231  CA  ALA C  22       5.261 -20.636  15.779  1.00  0.84           C  
ATOM   1232  C   ALA C  22       6.100 -20.001  16.878  1.00  0.84           C  
ATOM   1233  O   ALA C  22       7.051 -19.253  16.554  1.00  0.84           O  
ATOM   1234  CB  ALA C  22       3.845 -20.049  15.712  1.00  0.84           C  
ATOM   1235  N   GLU C  23       5.869 -20.278  18.174  1.00  0.75           N  
ATOM   1236  CA  GLU C  23       6.570 -19.717  19.311  1.00  0.75           C  
ATOM   1237  C   GLU C  23       8.065 -19.981  19.316  1.00  0.75           C  
ATOM   1238  O   GLU C  23       8.880 -19.088  19.539  1.00  0.75           O  
ATOM   1239  CB  GLU C  23       5.995 -20.341  20.591  1.00  0.75           C  
ATOM   1240  CG  GLU C  23       4.456 -20.291  20.663  1.00  0.75           C  
ATOM   1241  CD  GLU C  23       3.956 -20.890  21.964  1.00  0.75           C  
ATOM   1242  OE1 GLU C  23       4.744 -20.928  22.942  1.00  0.75           O  
ATOM   1243  OE2 GLU C  23       2.721 -21.118  22.047  1.00  0.75           O  
ATOM   1244  N   GLU C  24       8.444 -21.241  19.010  1.00  0.77           N  
ATOM   1245  CA  GLU C  24       9.811 -21.688  18.888  1.00  0.77           C  
ATOM   1246  C   GLU C  24      10.480 -20.985  17.756  1.00  0.77           C  
ATOM   1247  O   GLU C  24      11.590 -20.479  17.885  1.00  0.77           O  
ATOM   1248  CB  GLU C  24       9.879 -23.194  18.570  1.00  0.77           C  
ATOM   1249  CG  GLU C  24       8.999 -24.053  19.495  1.00  0.77           C  
ATOM   1250  CD  GLU C  24       9.068 -25.519  19.087  1.00  0.77           C  
ATOM   1251  OE1 GLU C  24      10.170 -25.961  18.674  1.00  0.77           O  
ATOM   1252  OE2 GLU C  24       8.027 -26.203  19.224  1.00  0.77           O  
ATOM   1253  N   TYR C  25       9.765 -20.889  16.611  1.00  0.84           N  
ATOM   1254  CA  TYR C  25      10.295 -20.276  15.418  1.00  0.84           C  
ATOM   1255  C   TYR C  25      10.610 -18.810  15.677  1.00  0.84           C  
ATOM   1256  O   TYR C  25      11.709 -18.378  15.491  1.00  0.84           O  
ATOM   1257  CB  TYR C  25       9.372 -20.479  14.183  1.00  0.84           C  
ATOM   1258  CG  TYR C  25       9.337 -21.933  13.726  1.00  0.84           C  
ATOM   1259  CD1 TYR C  25      10.007 -22.999  14.375  1.00  0.84           C  
ATOM   1260  CD2 TYR C  25       8.565 -22.247  12.594  1.00  0.84           C  
ATOM   1261  CE1 TYR C  25       9.795 -24.328  13.990  1.00  0.84           C  
ATOM   1262  CE2 TYR C  25       8.390 -23.577  12.179  1.00  0.84           C  
ATOM   1263  CZ  TYR C  25       8.965 -24.618  12.910  1.00  0.84           C  
ATOM   1264  OH  TYR C  25       8.682 -25.960  12.607  1.00  0.84           O  
ATOM   1265  N   GLY C  26       9.642 -18.075  16.275  1.00  0.86           N  
ATOM   1266  CA  GLY C  26       9.792 -16.719  16.794  1.00  0.86           C  
ATOM   1267  C   GLY C  26      11.008 -16.452  17.647  1.00  0.86           C  
ATOM   1268  O   GLY C  26      11.684 -15.441  17.485  1.00  0.86           O  
ATOM   1269  N   ALA C  27      11.323 -17.346  18.603  1.00  0.86           N  
ATOM   1270  CA  ALA C  27      12.572 -17.301  19.338  1.00  0.86           C  
ATOM   1271  C   ALA C  27      13.808 -17.539  18.465  1.00  0.86           C  
ATOM   1272  O   ALA C  27      14.760 -16.763  18.504  1.00  0.86           O  
ATOM   1273  CB  ALA C  27      12.519 -18.356  20.463  1.00  0.86           C  
ATOM   1274  N   GLU C  28      13.789 -18.574  17.595  1.00  0.82           N  
ATOM   1275  CA  GLU C  28      14.879 -18.898  16.685  1.00  0.82           C  
ATOM   1276  C   GLU C  28      15.221 -17.775  15.694  1.00  0.82           C  
ATOM   1277  O   GLU C  28      16.390 -17.506  15.402  1.00  0.82           O  
ATOM   1278  CB  GLU C  28      14.627 -20.226  15.912  1.00  0.82           C  
ATOM   1279  CG  GLU C  28      15.923 -20.657  15.167  1.00  0.82           C  
ATOM   1280  CD  GLU C  28      15.900 -21.939  14.348  1.00  0.82           C  
ATOM   1281  OE1 GLU C  28      14.944 -22.736  14.436  1.00  0.82           O  
ATOM   1282  OE2 GLU C  28      16.885 -22.124  13.579  1.00  0.82           O  
ATOM   1283  N   THR C  29      14.221 -17.049  15.146  1.00  0.87           N  
ATOM   1284  CA  THR C  29      14.471 -15.913  14.253  1.00  0.87           C  
ATOM   1285  C   THR C  29      15.234 -14.779  14.881  1.00  0.87           C  
ATOM   1286  O   THR C  29      16.139 -14.213  14.267  1.00  0.87           O  
ATOM   1287  CB  THR C  29      13.246 -15.235  13.643  1.00  0.87           C  
ATOM   1288  OG1 THR C  29      12.408 -14.528  14.543  1.00  0.87           O  
ATOM   1289  CG2 THR C  29      12.324 -16.243  13.012  1.00  0.87           C  
ATOM   1290  N   LEU C  30      14.862 -14.420  16.122  1.00  0.89           N  
ATOM   1291  CA  LEU C  30      15.506 -13.400  16.913  1.00  0.89           C  
ATOM   1292  C   LEU C  30      16.928 -13.755  17.243  1.00  0.89           C  
ATOM   1293  O   LEU C  30      17.825 -12.938  17.068  1.00  0.89           O  
ATOM   1294  CB  LEU C  30      14.763 -13.162  18.243  1.00  0.89           C  
ATOM   1295  CG  LEU C  30      13.408 -12.454  18.084  1.00  0.89           C  
ATOM   1296  CD1 LEU C  30      12.719 -12.423  19.453  1.00  0.89           C  
ATOM   1297  CD2 LEU C  30      13.564 -11.029  17.515  1.00  0.89           C  
ATOM   1298  N   GLU C  31      17.176 -15.011  17.670  1.00  0.83           N  
ATOM   1299  CA  GLU C  31      18.511 -15.482  17.958  1.00  0.83           C  
ATOM   1300  C   GLU C  31      19.424 -15.442  16.753  1.00  0.83           C  
ATOM   1301  O   GLU C  31      20.534 -14.919  16.826  1.00  0.83           O  
ATOM   1302  CB  GLU C  31      18.465 -16.900  18.547  1.00  0.83           C  
ATOM   1303  CG  GLU C  31      17.823 -16.903  19.953  1.00  0.83           C  
ATOM   1304  CD  GLU C  31      18.063 -18.191  20.724  1.00  0.83           C  
ATOM   1305  OE1 GLU C  31      18.855 -19.023  20.233  1.00  0.83           O  
ATOM   1306  OE2 GLU C  31      17.472 -18.365  21.828  1.00  0.83           O  
ATOM   1307  N   ARG C  32      18.935 -15.895  15.578  1.00  0.80           N  
ATOM   1308  CA  ARG C  32      19.636 -15.720  14.322  1.00  0.80           C  
ATOM   1309  C   ARG C  32      19.843 -14.259  13.964  1.00  0.80           C  
ATOM   1310  O   ARG C  32      20.945 -13.868  13.621  1.00  0.80           O  
ATOM   1311  CB  ARG C  32      18.929 -16.472  13.170  1.00  0.80           C  
ATOM   1312  CG  ARG C  32      19.001 -17.999  13.369  1.00  0.80           C  
ATOM   1313  CD  ARG C  32      18.139 -18.794  12.386  1.00  0.80           C  
ATOM   1314  NE  ARG C  32      18.398 -20.245  12.615  1.00  0.80           N  
ATOM   1315  CZ  ARG C  32      19.436 -20.951  12.170  1.00  0.80           C  
ATOM   1316  NH1 ARG C  32      20.348 -20.497  11.330  1.00  0.80           N  
ATOM   1317  NH2 ARG C  32      19.487 -22.238  12.485  1.00  0.80           N  
ATOM   1318  N   MET C  33      18.835 -13.377  14.098  1.00  0.86           N  
ATOM   1319  CA  MET C  33      19.013 -11.965  13.819  1.00  0.86           C  
ATOM   1320  C   MET C  33      20.057 -11.255  14.688  1.00  0.86           C  
ATOM   1321  O   MET C  33      20.834 -10.444  14.203  1.00  0.86           O  
ATOM   1322  CB  MET C  33      17.656 -11.251  13.969  1.00  0.86           C  
ATOM   1323  CG  MET C  33      17.689  -9.786  13.509  1.00  0.86           C  
ATOM   1324  SD  MET C  33      16.188  -8.845  13.917  1.00  0.86           S  
ATOM   1325  CE  MET C  33      16.245  -8.877  15.737  1.00  0.86           C  
ATOM   1326  N   PHE C  34      20.105 -11.545  16.003  1.00  0.88           N  
ATOM   1327  CA  PHE C  34      21.102 -11.007  16.916  1.00  0.88           C  
ATOM   1328  C   PHE C  34      22.517 -11.536  16.729  1.00  0.88           C  
ATOM   1329  O   PHE C  34      23.484 -10.848  17.078  1.00  0.88           O  
ATOM   1330  CB  PHE C  34      20.749 -11.359  18.383  1.00  0.88           C  
ATOM   1331  CG  PHE C  34      19.449 -10.766  18.847  1.00  0.88           C  
ATOM   1332  CD1 PHE C  34      19.083  -9.446  18.539  1.00  0.88           C  
ATOM   1333  CD2 PHE C  34      18.597 -11.529  19.664  1.00  0.88           C  
ATOM   1334  CE1 PHE C  34      17.866  -8.919  18.984  1.00  0.88           C  
ATOM   1335  CE2 PHE C  34      17.385 -11.001  20.126  1.00  0.88           C  
ATOM   1336  CZ  PHE C  34      17.017  -9.694  19.782  1.00  0.88           C  
ATOM   1337  N   THR C  35      22.691 -12.782  16.247  1.00  0.86           N  
ATOM   1338  CA  THR C  35      23.986 -13.344  15.856  1.00  0.86           C  
ATOM   1339  C   THR C  35      24.468 -12.876  14.498  1.00  0.86           C  
ATOM   1340  O   THR C  35      25.629 -12.504  14.365  1.00  0.86           O  
ATOM   1341  CB  THR C  35      24.065 -14.869  15.862  1.00  0.86           C  
ATOM   1342  OG1 THR C  35      23.079 -15.470  15.046  1.00  0.86           O  
ATOM   1343  CG2 THR C  35      23.803 -15.354  17.288  1.00  0.86           C  
ATOM   1344  N   THR C  36      23.610 -12.872  13.454  1.00  0.82           N  
ATOM   1345  CA  THR C  36      24.008 -12.546  12.086  1.00  0.82           C  
ATOM   1346  C   THR C  36      24.086 -11.076  11.795  1.00  0.82           C  
ATOM   1347  O   THR C  36      24.871 -10.629  10.952  1.00  0.82           O  
ATOM   1348  CB  THR C  36      23.073 -13.115  11.036  1.00  0.82           C  
ATOM   1349  OG1 THR C  36      21.725 -12.716  11.200  1.00  0.82           O  
ATOM   1350  CG2 THR C  36      23.054 -14.621  11.204  1.00  0.82           C  
ATOM   1351  N   TYR C  37      23.282 -10.282  12.513  1.00  0.84           N  
ATOM   1352  CA  TYR C  37      23.259  -8.850  12.378  1.00  0.84           C  
ATOM   1353  C   TYR C  37      23.404  -8.211  13.746  1.00  0.84           C  
ATOM   1354  O   TYR C  37      22.452  -7.615  14.251  1.00  0.84           O  
ATOM   1355  CB  TYR C  37      21.939  -8.367  11.749  1.00  0.84           C  
ATOM   1356  CG  TYR C  37      21.706  -9.002  10.405  1.00  0.84           C  
ATOM   1357  CD1 TYR C  37      20.785 -10.052  10.291  1.00  0.84           C  
ATOM   1358  CD2 TYR C  37      22.345  -8.528   9.246  1.00  0.84           C  
ATOM   1359  CE1 TYR C  37      20.480 -10.606   9.042  1.00  0.84           C  
ATOM   1360  CE2 TYR C  37      22.027  -9.072   7.986  1.00  0.84           C  
ATOM   1361  CZ  TYR C  37      21.075 -10.098   7.887  1.00  0.84           C  
ATOM   1362  OH  TYR C  37      20.643 -10.628   6.652  1.00  0.84           O  
ATOM   1363  N   PRO C  38      24.561  -8.271  14.399  1.00  0.86           N  
ATOM   1364  CA  PRO C  38      24.754  -7.706  15.733  1.00  0.86           C  
ATOM   1365  C   PRO C  38      24.291  -6.262  16.007  1.00  0.86           C  
ATOM   1366  O   PRO C  38      23.910  -6.071  17.162  1.00  0.86           O  
ATOM   1367  CB  PRO C  38      26.254  -7.922  16.039  1.00  0.86           C  
ATOM   1368  CG  PRO C  38      26.772  -8.875  14.948  1.00  0.86           C  
ATOM   1369  CD  PRO C  38      25.837  -8.616  13.771  1.00  0.86           C  
ATOM   1370  N   PRO C  39      24.270  -5.239  15.139  1.00  0.85           N  
ATOM   1371  CA  PRO C  39      23.619  -3.951  15.403  1.00  0.85           C  
ATOM   1372  C   PRO C  39      22.147  -3.999  15.831  1.00  0.85           C  
ATOM   1373  O   PRO C  39      21.668  -3.010  16.384  1.00  0.85           O  
ATOM   1374  CB  PRO C  39      23.797  -3.161  14.093  1.00  0.85           C  
ATOM   1375  CG  PRO C  39      25.037  -3.754  13.412  1.00  0.85           C  
ATOM   1376  CD  PRO C  39      25.131  -5.178  13.955  1.00  0.85           C  
ATOM   1377  N   THR C  40      21.378  -5.095  15.607  1.00  0.86           N  
ATOM   1378  CA  THR C  40      19.991  -5.200  16.083  1.00  0.86           C  
ATOM   1379  C   THR C  40      19.903  -5.340  17.588  1.00  0.86           C  
ATOM   1380  O   THR C  40      18.894  -4.989  18.194  1.00  0.86           O  
ATOM   1381  CB  THR C  40      19.189  -6.365  15.509  1.00  0.86           C  
ATOM   1382  OG1 THR C  40      19.811  -7.611  15.772  1.00  0.86           O  
ATOM   1383  CG2 THR C  40      19.101  -6.227  13.991  1.00  0.86           C  
ATOM   1384  N   LYS C  41      21.000  -5.800  18.236  1.00  0.81           N  
ATOM   1385  CA  LYS C  41      21.130  -5.922  19.675  1.00  0.81           C  
ATOM   1386  C   LYS C  41      20.970  -4.580  20.398  1.00  0.81           C  
ATOM   1387  O   LYS C  41      20.564  -4.531  21.554  1.00  0.81           O  
ATOM   1388  CB  LYS C  41      22.490  -6.566  20.069  1.00  0.81           C  
ATOM   1389  CG  LYS C  41      22.669  -8.032  19.610  1.00  0.81           C  
ATOM   1390  CD  LYS C  41      23.746  -8.767  20.439  1.00  0.81           C  
ATOM   1391  CE  LYS C  41      25.128  -8.888  19.783  1.00  0.81           C  
ATOM   1392  NZ  LYS C  41      25.219 -10.143  19.008  1.00  0.81           N  
ATOM   1393  N   THR C  42      21.228  -3.436  19.713  1.00  0.81           N  
ATOM   1394  CA  THR C  42      21.139  -2.085  20.276  1.00  0.81           C  
ATOM   1395  C   THR C  42      19.715  -1.644  20.588  1.00  0.81           C  
ATOM   1396  O   THR C  42      19.500  -0.678  21.314  1.00  0.81           O  
ATOM   1397  CB  THR C  42      21.775  -0.980  19.415  1.00  0.81           C  
ATOM   1398  OG1 THR C  42      21.045  -0.656  18.241  1.00  0.81           O  
ATOM   1399  CG2 THR C  42      23.171  -1.413  18.967  1.00  0.81           C  
ATOM   1400  N   TYR C  43      18.697  -2.345  20.041  1.00  0.82           N  
ATOM   1401  CA  TYR C  43      17.298  -2.063  20.311  1.00  0.82           C  
ATOM   1402  C   TYR C  43      16.794  -2.848  21.506  1.00  0.82           C  
ATOM   1403  O   TYR C  43      15.692  -2.603  21.992  1.00  0.82           O  
ATOM   1404  CB  TYR C  43      16.400  -2.451  19.106  1.00  0.82           C  
ATOM   1405  CG  TYR C  43      16.575  -1.470  17.988  1.00  0.82           C  
ATOM   1406  CD1 TYR C  43      15.755  -0.332  17.923  1.00  0.82           C  
ATOM   1407  CD2 TYR C  43      17.543  -1.674  16.993  1.00  0.82           C  
ATOM   1408  CE1 TYR C  43      15.906   0.593  16.880  1.00  0.82           C  
ATOM   1409  CE2 TYR C  43      17.681  -0.761  15.940  1.00  0.82           C  
ATOM   1410  CZ  TYR C  43      16.871   0.375  15.887  1.00  0.82           C  
ATOM   1411  OH  TYR C  43      17.032   1.278  14.820  1.00  0.82           O  
ATOM   1412  N   PHE C  44      17.616  -3.769  22.046  1.00  0.83           N  
ATOM   1413  CA  PHE C  44      17.257  -4.596  23.176  1.00  0.83           C  
ATOM   1414  C   PHE C  44      18.352  -4.502  24.255  1.00  0.83           C  
ATOM   1415  O   PHE C  44      18.862  -5.545  24.664  1.00  0.83           O  
ATOM   1416  CB  PHE C  44      17.098  -6.080  22.722  1.00  0.83           C  
ATOM   1417  CG  PHE C  44      16.018  -6.247  21.687  1.00  0.83           C  
ATOM   1418  CD1 PHE C  44      16.288  -6.081  20.319  1.00  0.83           C  
ATOM   1419  CD2 PHE C  44      14.719  -6.596  22.081  1.00  0.83           C  
ATOM   1420  CE1 PHE C  44      15.277  -6.246  19.363  1.00  0.83           C  
ATOM   1421  CE2 PHE C  44      13.708  -6.787  21.132  1.00  0.83           C  
ATOM   1422  CZ  PHE C  44      13.986  -6.608  19.771  1.00  0.83           C  
ATOM   1423  N   PRO C  45      18.780  -3.324  24.764  1.00  0.80           N  
ATOM   1424  CA  PRO C  45      19.889  -3.194  25.721  1.00  0.80           C  
ATOM   1425  C   PRO C  45      19.577  -3.798  27.084  1.00  0.80           C  
ATOM   1426  O   PRO C  45      20.496  -4.095  27.843  1.00  0.80           O  
ATOM   1427  CB  PRO C  45      20.070  -1.665  25.853  1.00  0.80           C  
ATOM   1428  CG  PRO C  45      18.666  -1.095  25.612  1.00  0.80           C  
ATOM   1429  CD  PRO C  45      18.109  -2.038  24.545  1.00  0.80           C  
ATOM   1430  N   HIS C  46      18.283  -3.921  27.420  1.00  0.76           N  
ATOM   1431  CA  HIS C  46      17.693  -4.347  28.669  1.00  0.76           C  
ATOM   1432  C   HIS C  46      17.274  -5.807  28.606  1.00  0.76           C  
ATOM   1433  O   HIS C  46      16.530  -6.289  29.460  1.00  0.76           O  
ATOM   1434  CB  HIS C  46      16.418  -3.487  28.941  1.00  0.76           C  
ATOM   1435  CG  HIS C  46      15.331  -3.578  27.891  1.00  0.76           C  
ATOM   1436  ND1 HIS C  46      15.610  -3.243  26.573  1.00  0.76           N  
ATOM   1437  CD2 HIS C  46      14.029  -3.939  28.005  1.00  0.76           C  
ATOM   1438  CE1 HIS C  46      14.482  -3.409  25.922  1.00  0.76           C  
ATOM   1439  NE2 HIS C  46      13.484  -3.828  26.740  1.00  0.76           N  
ATOM   1440  N   PHE C  47      17.729  -6.541  27.573  1.00  0.81           N  
ATOM   1441  CA  PHE C  47      17.464  -7.948  27.397  1.00  0.81           C  
ATOM   1442  C   PHE C  47      18.683  -8.764  27.727  1.00  0.81           C  
ATOM   1443  O   PHE C  47      19.832  -8.379  27.451  1.00  0.81           O  
ATOM   1444  CB  PHE C  47      17.083  -8.302  25.926  1.00  0.81           C  
ATOM   1445  CG  PHE C  47      15.602  -8.207  25.635  1.00  0.81           C  
ATOM   1446  CD1 PHE C  47      14.998  -9.260  24.925  1.00  0.81           C  
ATOM   1447  CD2 PHE C  47      14.802  -7.112  26.017  1.00  0.81           C  
ATOM   1448  CE1 PHE C  47      13.636  -9.231  24.607  1.00  0.81           C  
ATOM   1449  CE2 PHE C  47      13.430  -7.091  25.715  1.00  0.81           C  
ATOM   1450  CZ  PHE C  47      12.848  -8.146  25.004  1.00  0.81           C  
ATOM   1451  N   ASP C  48      18.440  -9.966  28.255  1.00  0.80           N  
ATOM   1452  CA  ASP C  48      19.320 -11.095  28.239  1.00  0.80           C  
ATOM   1453  C   ASP C  48      19.229 -11.691  26.844  1.00  0.80           C  
ATOM   1454  O   ASP C  48      18.177 -12.168  26.395  1.00  0.80           O  
ATOM   1455  CB  ASP C  48      18.903 -12.094  29.352  1.00  0.80           C  
ATOM   1456  CG  ASP C  48      19.831 -13.294  29.448  1.00  0.80           C  
ATOM   1457  OD1 ASP C  48      20.895 -13.304  28.773  1.00  0.80           O  
ATOM   1458  OD2 ASP C  48      19.454 -14.256  30.161  1.00  0.80           O  
ATOM   1459  N   LEU C  49      20.347 -11.636  26.112  1.00  0.81           N  
ATOM   1460  CA  LEU C  49      20.457 -12.085  24.750  1.00  0.81           C  
ATOM   1461  C   LEU C  49      21.343 -13.318  24.689  1.00  0.81           C  
ATOM   1462  O   LEU C  49      21.849 -13.664  23.623  1.00  0.81           O  
ATOM   1463  CB  LEU C  49      21.010 -10.971  23.822  1.00  0.81           C  
ATOM   1464  CG  LEU C  49      20.138  -9.696  23.788  1.00  0.81           C  
ATOM   1465  CD1 LEU C  49      20.825  -8.606  22.952  1.00  0.81           C  
ATOM   1466  CD2 LEU C  49      18.740  -9.978  23.212  1.00  0.81           C  
ATOM   1467  N   SER C  50      21.573 -14.024  25.832  1.00  0.78           N  
ATOM   1468  CA  SER C  50      22.170 -15.361  25.820  1.00  0.78           C  
ATOM   1469  C   SER C  50      21.293 -16.381  25.082  1.00  0.78           C  
ATOM   1470  O   SER C  50      20.071 -16.250  25.029  1.00  0.78           O  
ATOM   1471  CB  SER C  50      22.680 -15.875  27.211  1.00  0.78           C  
ATOM   1472  OG  SER C  50      21.657 -16.323  28.080  1.00  0.78           O  
ATOM   1473  N   HIS C  51      21.898 -17.406  24.429  1.00  0.75           N  
ATOM   1474  CA  HIS C  51      21.175 -18.450  23.700  1.00  0.75           C  
ATOM   1475  C   HIS C  51      20.158 -19.190  24.545  1.00  0.75           C  
ATOM   1476  O   HIS C  51      20.473 -19.765  25.587  1.00  0.75           O  
ATOM   1477  CB  HIS C  51      22.166 -19.505  23.110  1.00  0.75           C  
ATOM   1478  CG  HIS C  51      21.552 -20.800  22.645  1.00  0.75           C  
ATOM   1479  ND1 HIS C  51      21.035 -20.788  21.381  1.00  0.75           N  
ATOM   1480  CD2 HIS C  51      21.202 -21.951  23.275  1.00  0.75           C  
ATOM   1481  CE1 HIS C  51      20.367 -21.901  21.249  1.00  0.75           C  
ATOM   1482  NE2 HIS C  51      20.439 -22.664  22.369  1.00  0.75           N  
ATOM   1483  N   GLY C  52      18.893 -19.230  24.097  1.00  0.77           N  
ATOM   1484  CA  GLY C  52      17.849 -19.890  24.829  1.00  0.77           C  
ATOM   1485  C   GLY C  52      17.252 -19.162  25.998  1.00  0.77           C  
ATOM   1486  O   GLY C  52      16.407 -19.769  26.658  1.00  0.77           O  
ATOM   1487  N   SER C  53      17.608 -17.873  26.246  1.00  0.80           N  
ATOM   1488  CA  SER C  53      17.072 -17.048  27.337  1.00  0.80           C  
ATOM   1489  C   SER C  53      15.544 -17.023  27.366  1.00  0.80           C  
ATOM   1490  O   SER C  53      14.864 -17.096  26.341  1.00  0.80           O  
ATOM   1491  CB  SER C  53      17.676 -15.590  27.469  1.00  0.80           C  
ATOM   1492  OG  SER C  53      16.912 -14.562  26.819  1.00  0.80           O  
ATOM   1493  N   ALA C  54      14.935 -16.934  28.564  1.00  0.83           N  
ATOM   1494  CA  ALA C  54      13.498 -16.812  28.718  1.00  0.83           C  
ATOM   1495  C   ALA C  54      12.945 -15.527  28.086  1.00  0.83           C  
ATOM   1496  O   ALA C  54      11.862 -15.523  27.505  1.00  0.83           O  
ATOM   1497  CB  ALA C  54      13.132 -16.902  30.214  1.00  0.83           C  
ATOM   1498  N   GLN C  55      13.711 -14.410  28.150  1.00  0.78           N  
ATOM   1499  CA  GLN C  55      13.370 -13.146  27.518  1.00  0.78           C  
ATOM   1500  C   GLN C  55      13.269 -13.224  26.002  1.00  0.78           C  
ATOM   1501  O   GLN C  55      12.299 -12.733  25.421  1.00  0.78           O  
ATOM   1502  CB  GLN C  55      14.353 -12.021  27.935  1.00  0.78           C  
ATOM   1503  CG  GLN C  55      14.054 -11.494  29.364  1.00  0.78           C  
ATOM   1504  CD  GLN C  55      14.825 -10.183  29.598  1.00  0.78           C  
ATOM   1505  OE1 GLN C  55      16.015 -10.179  29.595  1.00  0.78           O  
ATOM   1506  NE2 GLN C  55      14.097  -9.038  29.773  1.00  0.78           N  
ATOM   1507  N   ILE C  56      14.220 -13.891  25.310  1.00  0.82           N  
ATOM   1508  CA  ILE C  56      14.108 -14.118  23.875  1.00  0.82           C  
ATOM   1509  C   ILE C  56      12.909 -14.992  23.533  1.00  0.82           C  
ATOM   1510  O   ILE C  56      12.142 -14.674  22.631  1.00  0.82           O  
ATOM   1511  CB  ILE C  56      15.377 -14.711  23.280  1.00  0.82           C  
ATOM   1512  CG1 ILE C  56      16.552 -13.709  23.408  1.00  0.82           C  
ATOM   1513  CG2 ILE C  56      15.146 -15.074  21.792  1.00  0.82           C  
ATOM   1514  CD1 ILE C  56      17.896 -14.341  23.025  1.00  0.82           C  
ATOM   1515  N   LYS C  57      12.680 -16.094  24.285  1.00  0.78           N  
ATOM   1516  CA  LYS C  57      11.566 -17.004  24.051  1.00  0.78           C  
ATOM   1517  C   LYS C  57      10.202 -16.339  24.211  1.00  0.78           C  
ATOM   1518  O   LYS C  57       9.308 -16.499  23.381  1.00  0.78           O  
ATOM   1519  CB  LYS C  57      11.657 -18.237  24.996  1.00  0.78           C  
ATOM   1520  CG  LYS C  57      12.964 -19.044  24.838  1.00  0.78           C  
ATOM   1521  CD  LYS C  57      12.811 -20.297  23.955  1.00  0.78           C  
ATOM   1522  CE  LYS C  57      14.144 -20.894  23.482  1.00  0.78           C  
ATOM   1523  NZ  LYS C  57      14.866 -21.471  24.635  1.00  0.78           N  
ATOM   1524  N   GLY C  58      10.035 -15.520  25.271  1.00  0.82           N  
ATOM   1525  CA  GLY C  58       8.810 -14.773  25.523  1.00  0.82           C  
ATOM   1526  C   GLY C  58       8.538 -13.652  24.547  1.00  0.82           C  
ATOM   1527  O   GLY C  58       7.390 -13.386  24.194  1.00  0.82           O  
ATOM   1528  N   HIS C  59       9.592 -12.954  24.079  1.00  0.79           N  
ATOM   1529  CA  HIS C  59       9.485 -11.980  23.006  1.00  0.79           C  
ATOM   1530  C   HIS C  59       9.222 -12.614  21.643  1.00  0.79           C  
ATOM   1531  O   HIS C  59       8.359 -12.168  20.896  1.00  0.79           O  
ATOM   1532  CB  HIS C  59      10.741 -11.084  22.943  1.00  0.79           C  
ATOM   1533  CG  HIS C  59      10.543  -9.863  22.100  1.00  0.79           C  
ATOM   1534  ND1 HIS C  59       9.669  -8.891  22.555  1.00  0.79           N  
ATOM   1535  CD2 HIS C  59      11.031  -9.521  20.884  1.00  0.79           C  
ATOM   1536  CE1 HIS C  59       9.648  -7.982  21.607  1.00  0.79           C  
ATOM   1537  NE2 HIS C  59      10.453  -8.311  20.564  1.00  0.79           N  
ATOM   1538  N   GLY C  60       9.929 -13.715  21.300  1.00  0.86           N  
ATOM   1539  CA  GLY C  60       9.727 -14.488  20.075  1.00  0.86           C  
ATOM   1540  C   GLY C  60       8.322 -14.994  19.873  1.00  0.86           C  
ATOM   1541  O   GLY C  60       7.762 -14.923  18.778  1.00  0.86           O  
ATOM   1542  N   LYS C  61       7.693 -15.455  20.967  1.00  0.79           N  
ATOM   1543  CA  LYS C  61       6.291 -15.808  21.051  1.00  0.79           C  
ATOM   1544  C   LYS C  61       5.326 -14.676  20.731  1.00  0.79           C  
ATOM   1545  O   LYS C  61       4.291 -14.870  20.117  1.00  0.79           O  
ATOM   1546  CB  LYS C  61       5.962 -16.307  22.472  1.00  0.79           C  
ATOM   1547  CG  LYS C  61       4.491 -16.731  22.642  1.00  0.79           C  
ATOM   1548  CD  LYS C  61       4.211 -17.348  24.019  1.00  0.79           C  
ATOM   1549  CE  LYS C  61       3.063 -18.364  24.062  1.00  0.79           C  
ATOM   1550  NZ  LYS C  61       1.765 -17.778  23.688  1.00  0.79           N  
ATOM   1551  N   LYS C  62       5.625 -13.446  21.178  1.00  0.79           N  
ATOM   1552  CA  LYS C  62       4.860 -12.277  20.805  1.00  0.79           C  
ATOM   1553  C   LYS C  62       5.031 -11.862  19.357  1.00  0.79           C  
ATOM   1554  O   LYS C  62       4.049 -11.547  18.685  1.00  0.79           O  
ATOM   1555  CB  LYS C  62       5.236 -11.122  21.739  1.00  0.79           C  
ATOM   1556  CG  LYS C  62       4.630 -11.346  23.126  1.00  0.79           C  
ATOM   1557  CD  LYS C  62       5.216 -10.374  24.148  1.00  0.79           C  
ATOM   1558  CE  LYS C  62       4.434 -10.378  25.457  1.00  0.79           C  
ATOM   1559  NZ  LYS C  62       5.066  -9.440  26.403  1.00  0.79           N  
ATOM   1560  N   VAL C  63       6.271 -11.881  18.819  1.00  0.85           N  
ATOM   1561  CA  VAL C  63       6.537 -11.537  17.425  1.00  0.85           C  
ATOM   1562  C   VAL C  63       5.839 -12.487  16.486  1.00  0.85           C  
ATOM   1563  O   VAL C  63       5.195 -12.080  15.519  1.00  0.85           O  
ATOM   1564  CB  VAL C  63       8.031 -11.553  17.099  1.00  0.85           C  
ATOM   1565  CG1 VAL C  63       8.290 -11.261  15.599  1.00  0.85           C  
ATOM   1566  CG2 VAL C  63       8.726 -10.479  17.956  1.00  0.85           C  
ATOM   1567  N   VAL C  64       5.909 -13.798  16.776  1.00  0.86           N  
ATOM   1568  CA  VAL C  64       5.211 -14.774  15.975  1.00  0.86           C  
ATOM   1569  C   VAL C  64       3.686 -14.674  16.036  1.00  0.86           C  
ATOM   1570  O   VAL C  64       3.008 -14.828  15.023  1.00  0.86           O  
ATOM   1571  CB  VAL C  64       5.687 -16.190  16.221  1.00  0.86           C  
ATOM   1572  CG1 VAL C  64       4.963 -16.807  17.440  1.00  0.86           C  
ATOM   1573  CG2 VAL C  64       5.536 -16.891  14.861  1.00  0.86           C  
ATOM   1574  N   ALA C  65       3.100 -14.384  17.226  1.00  0.86           N  
ATOM   1575  CA  ALA C  65       1.676 -14.246  17.444  1.00  0.86           C  
ATOM   1576  C   ALA C  65       1.102 -13.112  16.608  1.00  0.86           C  
ATOM   1577  O   ALA C  65       0.091 -13.273  15.932  1.00  0.86           O  
ATOM   1578  CB  ALA C  65       1.432 -14.015  18.952  1.00  0.86           C  
ATOM   1579  N   ALA C  66       1.812 -11.967  16.554  1.00  0.88           N  
ATOM   1580  CA  ALA C  66       1.467 -10.843  15.707  1.00  0.88           C  
ATOM   1581  C   ALA C  66       1.470 -11.181  14.205  1.00  0.88           C  
ATOM   1582  O   ALA C  66       0.579 -10.777  13.455  1.00  0.88           O  
ATOM   1583  CB  ALA C  66       2.437  -9.676  16.009  1.00  0.88           C  
ATOM   1584  N   LEU C  67       2.456 -11.971  13.721  1.00  0.87           N  
ATOM   1585  CA  LEU C  67       2.514 -12.484  12.356  1.00  0.87           C  
ATOM   1586  C   LEU C  67       1.368 -13.431  12.004  1.00  0.87           C  
ATOM   1587  O   LEU C  67       0.778 -13.343  10.931  1.00  0.87           O  
ATOM   1588  CB  LEU C  67       3.864 -13.204  12.092  1.00  0.87           C  
ATOM   1589  CG  LEU C  67       5.100 -12.279  12.140  1.00  0.87           C  
ATOM   1590  CD1 LEU C  67       6.401 -13.105  12.189  1.00  0.87           C  
ATOM   1591  CD2 LEU C  67       5.115 -11.290  10.958  1.00  0.87           C  
ATOM   1592  N   ILE C  68       0.998 -14.339  12.936  1.00  0.84           N  
ATOM   1593  CA  ILE C  68      -0.190 -15.183  12.845  1.00  0.84           C  
ATOM   1594  C   ILE C  68      -1.462 -14.361  12.766  1.00  0.84           C  
ATOM   1595  O   ILE C  68      -2.337 -14.611  11.936  1.00  0.84           O  
ATOM   1596  CB  ILE C  68      -0.280 -16.101  14.060  1.00  0.84           C  
ATOM   1597  CG1 ILE C  68       0.840 -17.153  13.989  1.00  0.84           C  
ATOM   1598  CG2 ILE C  68      -1.666 -16.789  14.173  1.00  0.84           C  
ATOM   1599  CD1 ILE C  68       0.951 -17.940  15.294  1.00  0.84           C  
ATOM   1600  N   GLU C  69      -1.581 -13.318  13.613  1.00  0.81           N  
ATOM   1601  CA  GLU C  69      -2.704 -12.407  13.609  1.00  0.81           C  
ATOM   1602  C   GLU C  69      -2.849 -11.687  12.269  1.00  0.81           C  
ATOM   1603  O   GLU C  69      -3.908 -11.695  11.644  1.00  0.81           O  
ATOM   1604  CB  GLU C  69      -2.568 -11.413  14.786  1.00  0.81           C  
ATOM   1605  CG  GLU C  69      -3.923 -11.045  15.430  1.00  0.81           C  
ATOM   1606  CD  GLU C  69      -3.718 -10.181  16.669  1.00  0.81           C  
ATOM   1607  OE1 GLU C  69      -3.157 -10.716  17.659  1.00  0.81           O  
ATOM   1608  OE2 GLU C  69      -4.136  -8.997  16.640  1.00  0.81           O  
ATOM   1609  N   ALA C  70      -1.733 -11.153  11.725  1.00  0.88           N  
ATOM   1610  CA  ALA C  70      -1.671 -10.547  10.408  1.00  0.88           C  
ATOM   1611  C   ALA C  70      -2.066 -11.500   9.268  1.00  0.88           C  
ATOM   1612  O   ALA C  70      -2.796 -11.119   8.361  1.00  0.88           O  
ATOM   1613  CB  ALA C  70      -0.265  -9.945  10.176  1.00  0.88           C  
ATOM   1614  N   ALA C  71      -1.651 -12.782   9.289  1.00  0.87           N  
ATOM   1615  CA  ALA C  71      -2.091 -13.799   8.343  1.00  0.87           C  
ATOM   1616  C   ALA C  71      -3.579 -14.173   8.414  1.00  0.87           C  
ATOM   1617  O   ALA C  71      -4.229 -14.482   7.407  1.00  0.87           O  
ATOM   1618  CB  ALA C  71      -1.275 -15.077   8.585  1.00  0.87           C  
ATOM   1619  N   ASN C  72      -4.166 -14.160   9.628  1.00  0.82           N  
ATOM   1620  CA  ASN C  72      -5.588 -14.357   9.872  1.00  0.82           C  
ATOM   1621  C   ASN C  72      -6.442 -13.208   9.369  1.00  0.82           C  
ATOM   1622  O   ASN C  72      -7.600 -13.410   9.026  1.00  0.82           O  
ATOM   1623  CB  ASN C  72      -5.867 -14.615  11.378  1.00  0.82           C  
ATOM   1624  CG  ASN C  72      -5.432 -16.046  11.686  1.00  0.82           C  
ATOM   1625  OD1 ASN C  72      -5.309 -16.879  10.801  1.00  0.82           O  
ATOM   1626  ND2 ASN C  72      -5.241 -16.359  12.991  1.00  0.82           N  
ATOM   1627  N   HIS C  73      -5.859 -12.008   9.231  1.00  0.79           N  
ATOM   1628  CA  HIS C  73      -6.533 -10.826   8.753  1.00  0.79           C  
ATOM   1629  C   HIS C  73      -5.722 -10.234   7.614  1.00  0.79           C  
ATOM   1630  O   HIS C  73      -5.449  -9.038   7.586  1.00  0.79           O  
ATOM   1631  CB  HIS C  73      -6.591  -9.804   9.895  1.00  0.79           C  
ATOM   1632  CG  HIS C  73      -7.415 -10.239  11.058  1.00  0.79           C  
ATOM   1633  ND1 HIS C  73      -8.760  -9.926  11.077  1.00  0.79           N  
ATOM   1634  CD2 HIS C  73      -7.061 -10.855  12.211  1.00  0.79           C  
ATOM   1635  CE1 HIS C  73      -9.192 -10.348  12.241  1.00  0.79           C  
ATOM   1636  NE2 HIS C  73      -8.207 -10.929  12.973  1.00  0.79           N  
ATOM   1637  N   ILE C  74      -5.302 -11.069   6.634  1.00  0.81           N  
ATOM   1638  CA  ILE C  74      -4.445 -10.689   5.516  1.00  0.81           C  
ATOM   1639  C   ILE C  74      -4.975  -9.537   4.665  1.00  0.81           C  
ATOM   1640  O   ILE C  74      -4.214  -8.722   4.149  1.00  0.81           O  
ATOM   1641  CB  ILE C  74      -4.070 -11.908   4.662  1.00  0.81           C  
ATOM   1642  CG1 ILE C  74      -2.907 -11.617   3.692  1.00  0.81           C  
ATOM   1643  CG2 ILE C  74      -5.289 -12.478   3.904  1.00  0.81           C  
ATOM   1644  CD1 ILE C  74      -1.599 -11.333   4.421  1.00  0.81           C  
ATOM   1645  N   ASP C  75      -6.308  -9.417   4.519  1.00  0.78           N  
ATOM   1646  CA  ASP C  75      -6.953  -8.405   3.713  1.00  0.78           C  
ATOM   1647  C   ASP C  75      -6.841  -6.994   4.299  1.00  0.78           C  
ATOM   1648  O   ASP C  75      -6.900  -6.016   3.558  1.00  0.78           O  
ATOM   1649  CB  ASP C  75      -8.419  -8.845   3.453  1.00  0.78           C  
ATOM   1650  CG  ASP C  75      -8.348 -10.142   2.695  1.00  0.78           C  
ATOM   1651  OD1 ASP C  75      -7.781 -10.092   1.583  1.00  0.78           O  
ATOM   1652  OD2 ASP C  75      -8.762 -11.217   3.172  1.00  0.78           O  
ATOM   1653  N   ASP C  76      -6.592  -6.868   5.623  1.00  0.80           N  
ATOM   1654  CA  ASP C  76      -6.423  -5.602   6.303  1.00  0.80           C  
ATOM   1655  C   ASP C  76      -5.330  -5.762   7.382  1.00  0.80           C  
ATOM   1656  O   ASP C  76      -5.578  -5.800   8.583  1.00  0.80           O  
ATOM   1657  CB  ASP C  76      -7.764  -5.106   6.918  1.00  0.80           C  
ATOM   1658  CG  ASP C  76      -7.583  -3.724   7.536  1.00  0.80           C  
ATOM   1659  OD1 ASP C  76      -6.492  -3.112   7.347  1.00  0.80           O  
ATOM   1660  OD2 ASP C  76      -8.512  -3.273   8.245  1.00  0.80           O  
ATOM   1661  N   ILE C  77      -4.044  -5.866   6.986  1.00  0.80           N  
ATOM   1662  CA  ILE C  77      -2.955  -5.997   7.951  1.00  0.80           C  
ATOM   1663  C   ILE C  77      -2.539  -4.698   8.624  1.00  0.80           C  
ATOM   1664  O   ILE C  77      -1.970  -4.714   9.714  1.00  0.80           O  
ATOM   1665  CB  ILE C  77      -1.746  -6.719   7.370  1.00  0.80           C  
ATOM   1666  CG1 ILE C  77      -1.288  -6.148   5.997  1.00  0.80           C  
ATOM   1667  CG2 ILE C  77      -2.165  -8.202   7.351  1.00  0.80           C  
ATOM   1668  CD1 ILE C  77      -0.301  -7.058   5.254  1.00  0.80           C  
ATOM   1669  N   ALA C  78      -2.859  -3.529   8.029  1.00  0.82           N  
ATOM   1670  CA  ALA C  78      -2.684  -2.232   8.650  1.00  0.82           C  
ATOM   1671  C   ALA C  78      -3.603  -2.015   9.846  1.00  0.82           C  
ATOM   1672  O   ALA C  78      -3.183  -1.417  10.838  1.00  0.82           O  
ATOM   1673  CB  ALA C  78      -2.867  -1.092   7.625  1.00  0.82           C  
ATOM   1674  N   GLY C  79      -4.863  -2.514   9.794  1.00  0.83           N  
ATOM   1675  CA  GLY C  79      -5.780  -2.510  10.929  1.00  0.83           C  
ATOM   1676  C   GLY C  79      -5.360  -3.453  12.035  1.00  0.83           C  
ATOM   1677  O   GLY C  79      -5.330  -3.069  13.203  1.00  0.83           O  
ATOM   1678  N   THR C  80      -4.941  -4.685  11.680  1.00  0.82           N  
ATOM   1679  CA  THR C  80      -4.457  -5.751  12.575  1.00  0.82           C  
ATOM   1680  C   THR C  80      -3.249  -5.378  13.387  1.00  0.82           C  
ATOM   1681  O   THR C  80      -3.121  -5.685  14.564  1.00  0.82           O  
ATOM   1682  CB  THR C  80      -4.110  -6.997  11.791  1.00  0.82           C  
ATOM   1683  OG1 THR C  80      -5.271  -7.303  11.054  1.00  0.82           O  
ATOM   1684  CG2 THR C  80      -3.866  -8.225  12.671  1.00  0.82           C  
ATOM   1685  N   LEU C  81      -2.317  -4.645  12.768  1.00  0.85           N  
ATOM   1686  CA  LEU C  81      -1.070  -4.287  13.393  1.00  0.85           C  
ATOM   1687  C   LEU C  81      -1.020  -2.821  13.781  1.00  0.85           C  
ATOM   1688  O   LEU C  81       0.049  -2.308  14.097  1.00  0.85           O  
ATOM   1689  CB  LEU C  81       0.095  -4.631  12.441  1.00  0.85           C  
ATOM   1690  CG  LEU C  81       0.264  -6.144  12.159  1.00  0.85           C  
ATOM   1691  CD1 LEU C  81       1.532  -6.336  11.315  1.00  0.85           C  
ATOM   1692  CD2 LEU C  81       0.348  -7.006  13.438  1.00  0.85           C  
ATOM   1693  N   SER C  82      -2.166  -2.097  13.820  1.00  0.82           N  
ATOM   1694  CA  SER C  82      -2.195  -0.646  14.033  1.00  0.82           C  
ATOM   1695  C   SER C  82      -1.477  -0.168  15.309  1.00  0.82           C  
ATOM   1696  O   SER C  82      -0.632   0.720  15.232  1.00  0.82           O  
ATOM   1697  CB  SER C  82      -3.668  -0.141  13.952  1.00  0.82           C  
ATOM   1698  OG  SER C  82      -3.829   1.243  14.244  1.00  0.82           O  
ATOM   1699  N   LYS C  83      -1.709  -0.826  16.477  1.00  0.78           N  
ATOM   1700  CA  LYS C  83      -1.028  -0.570  17.752  1.00  0.78           C  
ATOM   1701  C   LYS C  83       0.482  -0.764  17.695  1.00  0.78           C  
ATOM   1702  O   LYS C  83       1.262  -0.006  18.262  1.00  0.78           O  
ATOM   1703  CB  LYS C  83      -1.574  -1.529  18.850  1.00  0.78           C  
ATOM   1704  CG  LYS C  83      -2.827  -1.000  19.566  1.00  0.78           C  
ATOM   1705  CD  LYS C  83      -3.310  -1.988  20.645  1.00  0.78           C  
ATOM   1706  CE  LYS C  83      -4.703  -1.668  21.205  1.00  0.78           C  
ATOM   1707  NZ  LYS C  83      -5.379  -2.920  21.621  1.00  0.78           N  
ATOM   1708  N   LEU C  84       0.922  -1.818  16.987  1.00  0.85           N  
ATOM   1709  CA  LEU C  84       2.312  -2.144  16.783  1.00  0.85           C  
ATOM   1710  C   LEU C  84       2.975  -1.077  15.937  1.00  0.85           C  
ATOM   1711  O   LEU C  84       4.061  -0.619  16.265  1.00  0.85           O  
ATOM   1712  CB  LEU C  84       2.394  -3.577  16.195  1.00  0.85           C  
ATOM   1713  CG  LEU C  84       2.905  -4.691  17.144  1.00  0.85           C  
ATOM   1714  CD1 LEU C  84       2.602  -4.493  18.643  1.00  0.85           C  
ATOM   1715  CD2 LEU C  84       2.357  -6.048  16.670  1.00  0.85           C  
ATOM   1716  N   SER C  85       2.304  -0.556  14.884  1.00  0.83           N  
ATOM   1717  CA  SER C  85       2.851   0.504  14.050  1.00  0.83           C  
ATOM   1718  C   SER C  85       3.230   1.754  14.852  1.00  0.83           C  
ATOM   1719  O   SER C  85       4.300   2.326  14.652  1.00  0.83           O  
ATOM   1720  CB  SER C  85       1.894   1.049  12.944  1.00  0.83           C  
ATOM   1721  OG  SER C  85       1.210   0.066  12.194  1.00  0.83           O  
ATOM   1722  N   ASP C  86       2.380   2.199  15.806  1.00  0.78           N  
ATOM   1723  CA  ASP C  86       2.664   3.294  16.720  1.00  0.78           C  
ATOM   1724  C   ASP C  86       3.849   2.990  17.637  1.00  0.78           C  
ATOM   1725  O   ASP C  86       4.752   3.803  17.811  1.00  0.78           O  
ATOM   1726  CB  ASP C  86       1.403   3.616  17.567  1.00  0.78           C  
ATOM   1727  CG  ASP C  86       0.286   4.178  16.701  1.00  0.78           C  
ATOM   1728  OD1 ASP C  86       0.550   4.549  15.527  1.00  0.78           O  
ATOM   1729  OD2 ASP C  86      -0.857   4.248  17.212  1.00  0.78           O  
ATOM   1730  N   LEU C  87       3.924   1.774  18.214  1.00  0.79           N  
ATOM   1731  CA  LEU C  87       5.069   1.369  19.008  1.00  0.79           C  
ATOM   1732  C   LEU C  87       6.395   1.357  18.237  1.00  0.79           C  
ATOM   1733  O   LEU C  87       7.367   1.988  18.651  1.00  0.79           O  
ATOM   1734  CB  LEU C  87       4.784  -0.033  19.601  1.00  0.79           C  
ATOM   1735  CG  LEU C  87       5.946  -0.690  20.379  1.00  0.79           C  
ATOM   1736  CD1 LEU C  87       6.452   0.163  21.557  1.00  0.79           C  
ATOM   1737  CD2 LEU C  87       5.514  -2.079  20.867  1.00  0.79           C  
ATOM   1738  N   HIS C  88       6.464   0.687  17.070  1.00  0.78           N  
ATOM   1739  CA  HIS C  88       7.669   0.618  16.261  1.00  0.78           C  
ATOM   1740  C   HIS C  88       8.073   1.924  15.584  1.00  0.78           C  
ATOM   1741  O   HIS C  88       9.253   2.290  15.623  1.00  0.78           O  
ATOM   1742  CB  HIS C  88       7.577  -0.523  15.226  1.00  0.78           C  
ATOM   1743  CG  HIS C  88       7.659  -1.880  15.863  1.00  0.78           C  
ATOM   1744  ND1 HIS C  88       6.532  -2.435  16.437  1.00  0.78           N  
ATOM   1745  CD2 HIS C  88       8.715  -2.715  16.020  1.00  0.78           C  
ATOM   1746  CE1 HIS C  88       6.918  -3.587  16.925  1.00  0.78           C  
ATOM   1747  NE2 HIS C  88       8.237  -3.816  16.704  1.00  0.78           N  
ATOM   1748  N   ALA C  89       7.129   2.672  14.972  1.00  0.78           N  
ATOM   1749  CA  ALA C  89       7.418   3.903  14.265  1.00  0.78           C  
ATOM   1750  C   ALA C  89       7.497   5.123  15.183  1.00  0.78           C  
ATOM   1751  O   ALA C  89       8.494   5.838  15.206  1.00  0.78           O  
ATOM   1752  CB  ALA C  89       6.376   4.116  13.135  1.00  0.78           C  
ATOM   1753  N   HIS C  90       6.479   5.393  16.020  1.00  0.64           N  
ATOM   1754  CA  HIS C  90       6.450   6.603  16.826  1.00  0.64           C  
ATOM   1755  C   HIS C  90       7.374   6.499  18.031  1.00  0.64           C  
ATOM   1756  O   HIS C  90       8.179   7.381  18.313  1.00  0.64           O  
ATOM   1757  CB  HIS C  90       4.995   6.892  17.285  1.00  0.64           C  
ATOM   1758  CG  HIS C  90       4.818   8.134  18.081  1.00  0.64           C  
ATOM   1759  ND1 HIS C  90       4.912   9.359  17.458  1.00  0.64           N  
ATOM   1760  CD2 HIS C  90       4.558   8.289  19.402  1.00  0.64           C  
ATOM   1761  CE1 HIS C  90       4.710  10.240  18.412  1.00  0.64           C  
ATOM   1762  NE2 HIS C  90       4.487   9.648  19.614  1.00  0.64           N  
ATOM   1763  N   LYS C  91       7.302   5.376  18.775  1.00  0.66           N  
ATOM   1764  CA  LYS C  91       7.981   5.296  20.050  1.00  0.66           C  
ATOM   1765  C   LYS C  91       9.420   4.801  19.963  1.00  0.66           C  
ATOM   1766  O   LYS C  91      10.356   5.441  20.441  1.00  0.66           O  
ATOM   1767  CB  LYS C  91       7.188   4.369  21.002  1.00  0.66           C  
ATOM   1768  CG  LYS C  91       7.390   4.777  22.467  1.00  0.66           C  
ATOM   1769  CD  LYS C  91       7.389   3.601  23.454  1.00  0.66           C  
ATOM   1770  CE  LYS C  91       7.778   4.058  24.865  1.00  0.66           C  
ATOM   1771  NZ  LYS C  91       7.456   3.015  25.862  1.00  0.66           N  
ATOM   1772  N   LEU C  92       9.635   3.621  19.348  1.00  0.76           N  
ATOM   1773  CA  LEU C  92      10.945   3.004  19.256  1.00  0.76           C  
ATOM   1774  C   LEU C  92      11.802   3.634  18.179  1.00  0.76           C  
ATOM   1775  O   LEU C  92      13.024   3.711  18.309  1.00  0.76           O  
ATOM   1776  CB  LEU C  92      10.811   1.486  18.985  1.00  0.76           C  
ATOM   1777  CG  LEU C  92      10.099   0.711  20.116  1.00  0.76           C  
ATOM   1778  CD1 LEU C  92       9.747  -0.711  19.648  1.00  0.76           C  
ATOM   1779  CD2 LEU C  92      10.930   0.664  21.413  1.00  0.76           C  
ATOM   1780  N   ARG C  93      11.159   4.100  17.084  1.00  0.69           N  
ATOM   1781  CA  ARG C  93      11.796   4.640  15.901  1.00  0.69           C  
ATOM   1782  C   ARG C  93      12.774   3.662  15.267  1.00  0.69           C  
ATOM   1783  O   ARG C  93      13.925   3.991  14.989  1.00  0.69           O  
ATOM   1784  CB  ARG C  93      12.430   6.026  16.168  1.00  0.69           C  
ATOM   1785  CG  ARG C  93      11.383   7.141  16.375  1.00  0.69           C  
ATOM   1786  CD  ARG C  93      11.945   8.450  16.928  1.00  0.69           C  
ATOM   1787  NE  ARG C  93      12.519   8.103  18.268  1.00  0.69           N  
ATOM   1788  CZ  ARG C  93      12.922   9.000  19.175  1.00  0.69           C  
ATOM   1789  NH1 ARG C  93      12.771  10.301  18.968  1.00  0.69           N  
ATOM   1790  NH2 ARG C  93      13.450   8.586  20.325  1.00  0.69           N  
ATOM   1791  N   VAL C  94      12.323   2.413  15.030  1.00  0.81           N  
ATOM   1792  CA  VAL C  94      13.153   1.357  14.467  1.00  0.81           C  
ATOM   1793  C   VAL C  94      13.543   1.639  13.035  1.00  0.81           C  
ATOM   1794  O   VAL C  94      12.675   1.784  12.178  1.00  0.81           O  
ATOM   1795  CB  VAL C  94      12.456  -0.001  14.501  1.00  0.81           C  
ATOM   1796  CG1 VAL C  94      13.349  -1.097  13.877  1.00  0.81           C  
ATOM   1797  CG2 VAL C  94      12.128  -0.373  15.957  1.00  0.81           C  
ATOM   1798  N   ASP C  95      14.852   1.698  12.715  1.00  0.79           N  
ATOM   1799  CA  ASP C  95      15.325   1.900  11.363  1.00  0.79           C  
ATOM   1800  C   ASP C  95      14.685   0.878  10.373  1.00  0.79           C  
ATOM   1801  O   ASP C  95      14.718  -0.324  10.669  1.00  0.79           O  
ATOM   1802  CB  ASP C  95      16.885   1.859  11.377  1.00  0.79           C  
ATOM   1803  CG  ASP C  95      17.489   2.411  10.103  1.00  0.79           C  
ATOM   1804  OD1 ASP C  95      17.027   2.003   9.010  1.00  0.79           O  
ATOM   1805  OD2 ASP C  95      18.425   3.242  10.216  1.00  0.79           O  
ATOM   1806  N   PRO C  96      14.089   1.257   9.218  1.00  0.81           N  
ATOM   1807  CA  PRO C  96      13.393   0.362   8.300  1.00  0.81           C  
ATOM   1808  C   PRO C  96      14.217  -0.822   7.863  1.00  0.81           C  
ATOM   1809  O   PRO C  96      13.656  -1.869   7.530  1.00  0.81           O  
ATOM   1810  CB  PRO C  96      13.101   1.241   7.071  1.00  0.81           C  
ATOM   1811  CG  PRO C  96      12.961   2.666   7.618  1.00  0.81           C  
ATOM   1812  CD  PRO C  96      13.768   2.650   8.924  1.00  0.81           C  
ATOM   1813  N   VAL C  97      15.555  -0.671   7.845  1.00  0.83           N  
ATOM   1814  CA  VAL C  97      16.525  -1.676   7.472  1.00  0.83           C  
ATOM   1815  C   VAL C  97      16.394  -2.900   8.375  1.00  0.83           C  
ATOM   1816  O   VAL C  97      16.359  -4.026   7.898  1.00  0.83           O  
ATOM   1817  CB  VAL C  97      17.945  -1.107   7.478  1.00  0.83           C  
ATOM   1818  CG1 VAL C  97      18.973  -2.164   7.011  1.00  0.83           C  
ATOM   1819  CG2 VAL C  97      18.027   0.131   6.551  1.00  0.83           C  
ATOM   1820  N   ASN C  98      16.196  -2.726   9.703  1.00  0.84           N  
ATOM   1821  CA  ASN C  98      16.092  -3.804  10.678  1.00  0.84           C  
ATOM   1822  C   ASN C  98      14.938  -4.783  10.396  1.00  0.84           C  
ATOM   1823  O   ASN C  98      15.053  -5.978  10.667  1.00  0.84           O  
ATOM   1824  CB  ASN C  98      15.992  -3.243  12.130  1.00  0.84           C  
ATOM   1825  CG  ASN C  98      17.228  -2.428  12.528  1.00  0.84           C  
ATOM   1826  OD1 ASN C  98      17.178  -1.254  12.843  1.00  0.84           O  
ATOM   1827  ND2 ASN C  98      18.408  -3.100  12.545  1.00  0.84           N  
ATOM   1828  N   PHE C  99      13.815  -4.323   9.793  1.00  0.86           N  
ATOM   1829  CA  PHE C  99      12.705  -5.171   9.364  1.00  0.86           C  
ATOM   1830  C   PHE C  99      13.113  -6.155   8.270  1.00  0.86           C  
ATOM   1831  O   PHE C  99      12.718  -7.316   8.290  1.00  0.86           O  
ATOM   1832  CB  PHE C  99      11.464  -4.346   8.924  1.00  0.86           C  
ATOM   1833  CG  PHE C  99      10.883  -3.669  10.135  1.00  0.86           C  
ATOM   1834  CD1 PHE C  99      11.284  -2.373  10.494  1.00  0.86           C  
ATOM   1835  CD2 PHE C  99       9.952  -4.341  10.948  1.00  0.86           C  
ATOM   1836  CE1 PHE C  99      10.742  -1.743  11.620  1.00  0.86           C  
ATOM   1837  CE2 PHE C  99       9.413  -3.716  12.081  1.00  0.86           C  
ATOM   1838  CZ  PHE C  99       9.794  -2.409  12.403  1.00  0.86           C  
ATOM   1839  N   LYS C 100      13.980  -5.732   7.318  1.00  0.80           N  
ATOM   1840  CA  LYS C 100      14.554  -6.603   6.296  1.00  0.80           C  
ATOM   1841  C   LYS C 100      15.390  -7.733   6.885  1.00  0.80           C  
ATOM   1842  O   LYS C 100      15.305  -8.872   6.442  1.00  0.80           O  
ATOM   1843  CB  LYS C 100      15.431  -5.805   5.294  1.00  0.80           C  
ATOM   1844  CG  LYS C 100      14.610  -5.078   4.223  1.00  0.80           C  
ATOM   1845  CD  LYS C 100      15.432  -3.991   3.516  1.00  0.80           C  
ATOM   1846  CE  LYS C 100      14.609  -3.206   2.498  1.00  0.80           C  
ATOM   1847  NZ  LYS C 100      15.376  -2.018   2.078  1.00  0.80           N  
ATOM   1848  N   LEU C 101      16.208  -7.438   7.919  1.00  0.84           N  
ATOM   1849  CA  LEU C 101      17.037  -8.408   8.619  1.00  0.84           C  
ATOM   1850  C   LEU C 101      16.218  -9.473   9.333  1.00  0.84           C  
ATOM   1851  O   LEU C 101      16.457 -10.672   9.213  1.00  0.84           O  
ATOM   1852  CB  LEU C 101      17.886  -7.673   9.688  1.00  0.84           C  
ATOM   1853  CG  LEU C 101      19.134  -6.922   9.169  1.00  0.84           C  
ATOM   1854  CD1 LEU C 101      18.994  -5.954   7.986  1.00  0.84           C  
ATOM   1855  CD2 LEU C 101      19.752  -6.143  10.328  1.00  0.84           C  
ATOM   1856  N   LEU C 102      15.177  -9.041  10.068  1.00  0.87           N  
ATOM   1857  CA  LEU C 102      14.256  -9.936  10.731  1.00  0.87           C  
ATOM   1858  C   LEU C 102      13.458 -10.792   9.763  1.00  0.87           C  
ATOM   1859  O   LEU C 102      13.306 -11.999   9.953  1.00  0.87           O  
ATOM   1860  CB  LEU C 102      13.307  -9.122  11.628  1.00  0.87           C  
ATOM   1861  CG  LEU C 102      12.369  -9.982  12.507  1.00  0.87           C  
ATOM   1862  CD1 LEU C 102      13.079 -11.095  13.314  1.00  0.87           C  
ATOM   1863  CD2 LEU C 102      11.591  -9.049  13.446  1.00  0.87           C  
ATOM   1864  N   GLY C 103      12.966 -10.192   8.655  1.00  0.88           N  
ATOM   1865  CA  GLY C 103      12.262 -10.935   7.621  1.00  0.88           C  
ATOM   1866  C   GLY C 103      13.088 -12.005   6.947  1.00  0.88           C  
ATOM   1867  O   GLY C 103      12.634 -13.134   6.756  1.00  0.88           O  
ATOM   1868  N   GLN C 104      14.358 -11.703   6.634  1.00  0.79           N  
ATOM   1869  CA  GLN C 104      15.300 -12.662   6.096  1.00  0.79           C  
ATOM   1870  C   GLN C 104      15.581 -13.825   7.050  1.00  0.79           C  
ATOM   1871  O   GLN C 104      15.562 -14.996   6.655  1.00  0.79           O  
ATOM   1872  CB  GLN C 104      16.599 -11.907   5.722  1.00  0.79           C  
ATOM   1873  CG  GLN C 104      17.664 -12.767   5.001  1.00  0.79           C  
ATOM   1874  CD  GLN C 104      18.536 -13.601   5.940  1.00  0.79           C  
ATOM   1875  OE1 GLN C 104      18.829 -13.311   7.098  1.00  0.79           O  
ATOM   1876  NE2 GLN C 104      19.000 -14.756   5.412  1.00  0.79           N  
ATOM   1877  N   CYS C 105      15.797 -13.542   8.352  1.00  0.86           N  
ATOM   1878  CA  CYS C 105      15.980 -14.559   9.378  1.00  0.86           C  
ATOM   1879  C   CYS C 105      14.757 -15.451   9.597  1.00  0.86           C  
ATOM   1880  O   CYS C 105      14.908 -16.653   9.813  1.00  0.86           O  
ATOM   1881  CB  CYS C 105      16.480 -13.972  10.724  1.00  0.86           C  
ATOM   1882  SG  CYS C 105      18.176 -13.334  10.583  1.00  0.86           S  
ATOM   1883  N   PHE C 106      13.515 -14.914   9.515  1.00  0.87           N  
ATOM   1884  CA  PHE C 106      12.280 -15.702   9.496  1.00  0.87           C  
ATOM   1885  C   PHE C 106      12.193 -16.661   8.307  1.00  0.87           C  
ATOM   1886  O   PHE C 106      11.895 -17.838   8.490  1.00  0.87           O  
ATOM   1887  CB  PHE C 106      11.021 -14.775   9.554  1.00  0.87           C  
ATOM   1888  CG  PHE C 106       9.694 -15.542   9.646  1.00  0.87           C  
ATOM   1889  CD1 PHE C 106       9.293 -16.189  10.831  1.00  0.87           C  
ATOM   1890  CD2 PHE C 106       8.836 -15.655   8.531  1.00  0.87           C  
ATOM   1891  CE1 PHE C 106       8.098 -16.908  10.914  1.00  0.87           C  
ATOM   1892  CE2 PHE C 106       7.617 -16.345   8.615  1.00  0.87           C  
ATOM   1893  CZ  PHE C 106       7.248 -16.969   9.810  1.00  0.87           C  
ATOM   1894  N   LEU C 107      12.518 -16.217   7.072  1.00  0.83           N  
ATOM   1895  CA  LEU C 107      12.597 -17.075   5.891  1.00  0.83           C  
ATOM   1896  C   LEU C 107      13.609 -18.208   6.024  1.00  0.83           C  
ATOM   1897  O   LEU C 107      13.339 -19.340   5.638  1.00  0.83           O  
ATOM   1898  CB  LEU C 107      12.968 -16.250   4.634  1.00  0.83           C  
ATOM   1899  CG  LEU C 107      11.776 -15.538   3.968  1.00  0.83           C  
ATOM   1900  CD1 LEU C 107      12.272 -14.349   3.129  1.00  0.83           C  
ATOM   1901  CD2 LEU C 107      10.969 -16.511   3.086  1.00  0.83           C  
ATOM   1902  N   VAL C 108      14.794 -17.933   6.614  1.00  0.82           N  
ATOM   1903  CA  VAL C 108      15.780 -18.957   6.949  1.00  0.82           C  
ATOM   1904  C   VAL C 108      15.249 -19.999   7.919  1.00  0.82           C  
ATOM   1905  O   VAL C 108      15.427 -21.196   7.692  1.00  0.82           O  
ATOM   1906  CB  VAL C 108      17.042 -18.316   7.521  1.00  0.82           C  
ATOM   1907  CG1 VAL C 108      17.958 -19.310   8.274  1.00  0.82           C  
ATOM   1908  CG2 VAL C 108      17.818 -17.691   6.351  1.00  0.82           C  
ATOM   1909  N   VAL C 109      14.538 -19.593   8.995  1.00  0.84           N  
ATOM   1910  CA  VAL C 109      13.894 -20.514   9.926  1.00  0.84           C  
ATOM   1911  C   VAL C 109      12.856 -21.385   9.226  1.00  0.84           C  
ATOM   1912  O   VAL C 109      12.875 -22.604   9.340  1.00  0.84           O  
ATOM   1913  CB  VAL C 109      13.281 -19.750  11.101  1.00  0.84           C  
ATOM   1914  CG1 VAL C 109      12.400 -20.632  12.010  1.00  0.84           C  
ATOM   1915  CG2 VAL C 109      14.436 -19.196  11.959  1.00  0.84           C  
ATOM   1916  N   VAL C 110      11.973 -20.794   8.385  1.00  0.84           N  
ATOM   1917  CA  VAL C 110      10.990 -21.557   7.625  1.00  0.84           C  
ATOM   1918  C   VAL C 110      11.641 -22.580   6.699  1.00  0.84           C  
ATOM   1919  O   VAL C 110      11.223 -23.733   6.632  1.00  0.84           O  
ATOM   1920  CB  VAL C 110      10.092 -20.643   6.797  1.00  0.84           C  
ATOM   1921  CG1 VAL C 110       9.102 -21.479   5.962  1.00  0.84           C  
ATOM   1922  CG2 VAL C 110       9.292 -19.711   7.732  1.00  0.84           C  
ATOM   1923  N   ALA C 111      12.723 -22.195   5.993  1.00  0.83           N  
ATOM   1924  CA  ALA C 111      13.489 -23.083   5.145  1.00  0.83           C  
ATOM   1925  C   ALA C 111      14.133 -24.270   5.868  1.00  0.83           C  
ATOM   1926  O   ALA C 111      14.103 -25.382   5.356  1.00  0.83           O  
ATOM   1927  CB  ALA C 111      14.575 -22.265   4.417  1.00  0.83           C  
ATOM   1928  N   ILE C 112      14.704 -24.076   7.078  1.00  0.80           N  
ATOM   1929  CA  ILE C 112      15.273 -25.142   7.906  1.00  0.80           C  
ATOM   1930  C   ILE C 112      14.254 -26.175   8.356  1.00  0.80           C  
ATOM   1931  O   ILE C 112      14.491 -27.382   8.291  1.00  0.80           O  
ATOM   1932  CB  ILE C 112      15.972 -24.538   9.136  1.00  0.80           C  
ATOM   1933  CG1 ILE C 112      17.264 -23.839   8.652  1.00  0.80           C  
ATOM   1934  CG2 ILE C 112      16.273 -25.584  10.242  1.00  0.80           C  
ATOM   1935  CD1 ILE C 112      18.017 -23.055   9.730  1.00  0.80           C  
ATOM   1936  N   HIS C 113      13.073 -25.731   8.823  1.00  0.79           N  
ATOM   1937  CA  HIS C 113      12.116 -26.641   9.422  1.00  0.79           C  
ATOM   1938  C   HIS C 113      11.094 -27.170   8.436  1.00  0.79           C  
ATOM   1939  O   HIS C 113      10.535 -28.249   8.612  1.00  0.79           O  
ATOM   1940  CB  HIS C 113      11.373 -25.901  10.536  1.00  0.79           C  
ATOM   1941  CG  HIS C 113      12.298 -25.555  11.651  1.00  0.79           C  
ATOM   1942  ND1 HIS C 113      12.642 -26.547  12.550  1.00  0.79           N  
ATOM   1943  CD2 HIS C 113      12.856 -24.381  12.013  1.00  0.79           C  
ATOM   1944  CE1 HIS C 113      13.389 -25.943  13.446  1.00  0.79           C  
ATOM   1945  NE2 HIS C 113      13.557 -24.627  13.171  1.00  0.79           N  
ATOM   1946  N   HIS C 114      10.850 -26.444   7.332  1.00  0.80           N  
ATOM   1947  CA  HIS C 114       9.855 -26.831   6.355  1.00  0.80           C  
ATOM   1948  C   HIS C 114      10.332 -26.611   4.914  1.00  0.80           C  
ATOM   1949  O   HIS C 114       9.652 -25.899   4.169  1.00  0.80           O  
ATOM   1950  CB  HIS C 114       8.546 -26.039   6.609  1.00  0.80           C  
ATOM   1951  CG  HIS C 114       7.870 -26.406   7.901  1.00  0.80           C  
ATOM   1952  ND1 HIS C 114       8.014 -25.633   9.045  1.00  0.80           N  
ATOM   1953  CD2 HIS C 114       7.043 -27.450   8.147  1.00  0.80           C  
ATOM   1954  CE1 HIS C 114       7.267 -26.229   9.948  1.00  0.80           C  
ATOM   1955  NE2 HIS C 114       6.658 -27.336   9.465  1.00  0.80           N  
ATOM   1956  N   PRO C 115      11.442 -27.205   4.430  1.00  0.78           N  
ATOM   1957  CA  PRO C 115      12.059 -26.883   3.139  1.00  0.78           C  
ATOM   1958  C   PRO C 115      11.147 -27.158   1.960  1.00  0.78           C  
ATOM   1959  O   PRO C 115      11.128 -26.382   1.009  1.00  0.78           O  
ATOM   1960  CB  PRO C 115      13.341 -27.742   3.089  1.00  0.78           C  
ATOM   1961  CG  PRO C 115      13.120 -28.862   4.115  1.00  0.78           C  
ATOM   1962  CD  PRO C 115      12.237 -28.190   5.167  1.00  0.78           C  
ATOM   1963  N   ALA C 116      10.347 -28.243   2.009  1.00  0.79           N  
ATOM   1964  CA  ALA C 116       9.458 -28.632   0.935  1.00  0.79           C  
ATOM   1965  C   ALA C 116       8.245 -27.715   0.801  1.00  0.79           C  
ATOM   1966  O   ALA C 116       7.599 -27.644  -0.237  1.00  0.79           O  
ATOM   1967  CB  ALA C 116       8.971 -30.074   1.191  1.00  0.79           C  
ATOM   1968  N   ALA C 117       7.916 -26.958   1.868  1.00  0.83           N  
ATOM   1969  CA  ALA C 117       6.815 -26.034   1.845  1.00  0.83           C  
ATOM   1970  C   ALA C 117       7.227 -24.677   1.298  1.00  0.83           C  
ATOM   1971  O   ALA C 117       6.385 -23.906   0.849  1.00  0.83           O  
ATOM   1972  CB  ALA C 117       6.327 -25.845   3.289  1.00  0.83           C  
ATOM   1973  N   LEU C 118       8.543 -24.370   1.290  1.00  0.79           N  
ATOM   1974  CA  LEU C 118       9.062 -23.096   0.838  1.00  0.79           C  
ATOM   1975  C   LEU C 118       9.532 -23.195  -0.601  1.00  0.79           C  
ATOM   1976  O   LEU C 118      10.694 -22.957  -0.951  1.00  0.79           O  
ATOM   1977  CB  LEU C 118      10.176 -22.569   1.779  1.00  0.79           C  
ATOM   1978  CG  LEU C 118      10.470 -21.056   1.633  1.00  0.79           C  
ATOM   1979  CD1 LEU C 118       9.306 -20.185   2.148  1.00  0.79           C  
ATOM   1980  CD2 LEU C 118      11.769 -20.695   2.370  1.00  0.79           C  
ATOM   1981  N   THR C 119       8.590 -23.535  -1.506  1.00  0.77           N  
ATOM   1982  CA  THR C 119       8.749 -23.489  -2.956  1.00  0.77           C  
ATOM   1983  C   THR C 119       9.170 -22.088  -3.419  1.00  0.77           C  
ATOM   1984  O   THR C 119       8.977 -21.124  -2.674  1.00  0.77           O  
ATOM   1985  CB  THR C 119       7.527 -23.991  -3.746  1.00  0.77           C  
ATOM   1986  OG1 THR C 119       6.376 -23.191  -3.532  1.00  0.77           O  
ATOM   1987  CG2 THR C 119       7.184 -25.427  -3.314  1.00  0.77           C  
ATOM   1988  N   PRO C 120       9.763 -21.867  -4.584  1.00  0.76           N  
ATOM   1989  CA  PRO C 120      10.064 -20.528  -5.094  1.00  0.76           C  
ATOM   1990  C   PRO C 120       8.879 -19.565  -5.162  1.00  0.76           C  
ATOM   1991  O   PRO C 120       9.059 -18.391  -4.862  1.00  0.76           O  
ATOM   1992  CB  PRO C 120      10.672 -20.802  -6.475  1.00  0.76           C  
ATOM   1993  CG  PRO C 120      11.328 -22.177  -6.312  1.00  0.76           C  
ATOM   1994  CD  PRO C 120      10.328 -22.916  -5.429  1.00  0.76           C  
ATOM   1995  N   GLU C 121       7.670 -20.045  -5.536  1.00  0.75           N  
ATOM   1996  CA  GLU C 121       6.422 -19.298  -5.481  1.00  0.75           C  
ATOM   1997  C   GLU C 121       6.065 -18.860  -4.073  1.00  0.75           C  
ATOM   1998  O   GLU C 121       5.907 -17.675  -3.803  1.00  0.75           O  
ATOM   1999  CB  GLU C 121       5.299 -20.197  -6.050  1.00  0.75           C  
ATOM   2000  CG  GLU C 121       5.134 -20.028  -7.575  1.00  0.75           C  
ATOM   2001  CD  GLU C 121       4.187 -21.087  -8.119  1.00  0.75           C  
ATOM   2002  OE1 GLU C 121       2.952 -20.902  -7.991  1.00  0.75           O  
ATOM   2003  OE2 GLU C 121       4.711 -22.102  -8.648  1.00  0.75           O  
ATOM   2004  N   VAL C 122       6.047 -19.802  -3.098  1.00  0.80           N  
ATOM   2005  CA  VAL C 122       5.736 -19.500  -1.706  1.00  0.80           C  
ATOM   2006  C   VAL C 122       6.749 -18.536  -1.126  1.00  0.80           C  
ATOM   2007  O   VAL C 122       6.394 -17.602  -0.417  1.00  0.80           O  
ATOM   2008  CB  VAL C 122       5.629 -20.754  -0.840  1.00  0.80           C  
ATOM   2009  CG1 VAL C 122       5.392 -20.405   0.649  1.00  0.80           C  
ATOM   2010  CG2 VAL C 122       4.444 -21.601  -1.351  1.00  0.80           C  
ATOM   2011  N   HIS C 123       8.044 -18.705  -1.476  1.00  0.78           N  
ATOM   2012  CA  HIS C 123       9.105 -17.789  -1.095  1.00  0.78           C  
ATOM   2013  C   HIS C 123       8.858 -16.355  -1.563  1.00  0.78           C  
ATOM   2014  O   HIS C 123       8.935 -15.426  -0.760  1.00  0.78           O  
ATOM   2015  CB  HIS C 123      10.455 -18.285  -1.671  1.00  0.78           C  
ATOM   2016  CG  HIS C 123      11.687 -17.544  -1.237  1.00  0.78           C  
ATOM   2017  ND1 HIS C 123      12.908 -18.121  -1.558  1.00  0.78           N  
ATOM   2018  CD2 HIS C 123      11.881 -16.324  -0.672  1.00  0.78           C  
ATOM   2019  CE1 HIS C 123      13.807 -17.232  -1.184  1.00  0.78           C  
ATOM   2020  NE2 HIS C 123      13.241 -16.124  -0.640  1.00  0.78           N  
ATOM   2021  N   ALA C 124       8.481 -16.136  -2.841  1.00  0.83           N  
ATOM   2022  CA  ALA C 124       8.149 -14.826  -3.377  1.00  0.83           C  
ATOM   2023  C   ALA C 124       6.958 -14.152  -2.690  1.00  0.83           C  
ATOM   2024  O   ALA C 124       6.986 -12.954  -2.394  1.00  0.83           O  
ATOM   2025  CB  ALA C 124       7.876 -14.958  -4.891  1.00  0.83           C  
ATOM   2026  N   SER C 125       5.889 -14.916  -2.400  1.00  0.83           N  
ATOM   2027  CA  SER C 125       4.725 -14.495  -1.626  1.00  0.83           C  
ATOM   2028  C   SER C 125       5.034 -14.135  -0.191  1.00  0.83           C  
ATOM   2029  O   SER C 125       4.579 -13.118   0.337  1.00  0.83           O  
ATOM   2030  CB  SER C 125       3.671 -15.615  -1.595  1.00  0.83           C  
ATOM   2031  OG  SER C 125       3.478 -16.024  -2.945  1.00  0.83           O  
ATOM   2032  N   LEU C 126       5.847 -14.967   0.493  1.00  0.86           N  
ATOM   2033  CA  LEU C 126       6.261 -14.758   1.867  1.00  0.86           C  
ATOM   2034  C   LEU C 126       7.117 -13.512   2.045  1.00  0.86           C  
ATOM   2035  O   LEU C 126       6.904 -12.731   2.965  1.00  0.86           O  
ATOM   2036  CB  LEU C 126       7.020 -15.986   2.431  1.00  0.86           C  
ATOM   2037  CG  LEU C 126       6.572 -16.487   3.828  1.00  0.86           C  
ATOM   2038  CD1 LEU C 126       7.735 -17.203   4.532  1.00  0.86           C  
ATOM   2039  CD2 LEU C 126       5.981 -15.445   4.796  1.00  0.86           C  
ATOM   2040  N   ASP C 127       8.074 -13.272   1.120  1.00  0.84           N  
ATOM   2041  CA  ASP C 127       8.907 -12.091   1.084  1.00  0.84           C  
ATOM   2042  C   ASP C 127       8.051 -10.819   0.956  1.00  0.84           C  
ATOM   2043  O   ASP C 127       8.149  -9.884   1.747  1.00  0.84           O  
ATOM   2044  CB  ASP C 127       9.894 -12.279  -0.098  1.00  0.84           C  
ATOM   2045  CG  ASP C 127      10.958 -11.211  -0.007  1.00  0.84           C  
ATOM   2046  OD1 ASP C 127      11.764 -11.297   0.954  1.00  0.84           O  
ATOM   2047  OD2 ASP C 127      10.946 -10.305  -0.877  1.00  0.84           O  
ATOM   2048  N   LYS C 128       7.065 -10.822   0.029  1.00  0.79           N  
ATOM   2049  CA  LYS C 128       6.088  -9.750  -0.110  1.00  0.79           C  
ATOM   2050  C   LYS C 128       5.256  -9.487   1.132  1.00  0.79           C  
ATOM   2051  O   LYS C 128       4.989  -8.341   1.480  1.00  0.79           O  
ATOM   2052  CB  LYS C 128       5.098 -10.039  -1.264  1.00  0.79           C  
ATOM   2053  CG  LYS C 128       5.682  -9.695  -2.638  1.00  0.79           C  
ATOM   2054  CD  LYS C 128       4.750 -10.147  -3.783  1.00  0.79           C  
ATOM   2055  CE  LYS C 128       5.233  -9.822  -5.203  1.00  0.79           C  
ATOM   2056  NZ  LYS C 128       6.610 -10.329  -5.356  1.00  0.79           N  
ATOM   2057  N   PHE C 129       4.822 -10.553   1.828  1.00  0.86           N  
ATOM   2058  CA  PHE C 129       4.147 -10.462   3.103  1.00  0.86           C  
ATOM   2059  C   PHE C 129       5.006  -9.839   4.206  1.00  0.86           C  
ATOM   2060  O   PHE C 129       4.560  -8.928   4.899  1.00  0.86           O  
ATOM   2061  CB  PHE C 129       3.696 -11.895   3.491  1.00  0.86           C  
ATOM   2062  CG  PHE C 129       3.015 -11.940   4.835  1.00  0.86           C  
ATOM   2063  CD1 PHE C 129       1.765 -11.332   5.010  1.00  0.86           C  
ATOM   2064  CD2 PHE C 129       3.678 -12.466   5.959  1.00  0.86           C  
ATOM   2065  CE1 PHE C 129       1.164 -11.287   6.275  1.00  0.86           C  
ATOM   2066  CE2 PHE C 129       3.076 -12.428   7.224  1.00  0.86           C  
ATOM   2067  CZ  PHE C 129       1.808 -11.857   7.377  1.00  0.86           C  
ATOM   2068  N   LEU C 130       6.272 -10.269   4.377  1.00  0.86           N  
ATOM   2069  CA  LEU C 130       7.184  -9.688   5.348  1.00  0.86           C  
ATOM   2070  C   LEU C 130       7.503  -8.231   5.051  1.00  0.86           C  
ATOM   2071  O   LEU C 130       7.518  -7.396   5.951  1.00  0.86           O  
ATOM   2072  CB  LEU C 130       8.481 -10.512   5.446  1.00  0.86           C  
ATOM   2073  CG  LEU C 130       8.272 -11.915   6.052  1.00  0.86           C  
ATOM   2074  CD1 LEU C 130       9.551 -12.718   5.807  1.00  0.86           C  
ATOM   2075  CD2 LEU C 130       7.922 -11.858   7.554  1.00  0.86           C  
ATOM   2076  N   CYS C 131       7.697  -7.878   3.764  1.00  0.82           N  
ATOM   2077  CA  CYS C 131       7.801  -6.501   3.309  1.00  0.82           C  
ATOM   2078  C   CYS C 131       6.545  -5.664   3.586  1.00  0.82           C  
ATOM   2079  O   CYS C 131       6.657  -4.526   4.036  1.00  0.82           O  
ATOM   2080  CB  CYS C 131       8.164  -6.443   1.797  1.00  0.82           C  
ATOM   2081  SG  CYS C 131       9.885  -6.945   1.459  1.00  0.82           S  
ATOM   2082  N   ALA C 132       5.319  -6.202   3.372  1.00  0.83           N  
ATOM   2083  CA  ALA C 132       4.060  -5.570   3.744  1.00  0.83           C  
ATOM   2084  C   ALA C 132       3.884  -5.360   5.249  1.00  0.83           C  
ATOM   2085  O   ALA C 132       3.419  -4.314   5.693  1.00  0.83           O  
ATOM   2086  CB  ALA C 132       2.875  -6.411   3.213  1.00  0.83           C  
ATOM   2087  N   VAL C 133       4.266  -6.336   6.096  1.00  0.86           N  
ATOM   2088  CA  VAL C 133       4.317  -6.153   7.544  1.00  0.86           C  
ATOM   2089  C   VAL C 133       5.333  -5.087   7.940  1.00  0.86           C  
ATOM   2090  O   VAL C 133       5.035  -4.185   8.719  1.00  0.86           O  
ATOM   2091  CB  VAL C 133       4.628  -7.469   8.259  1.00  0.86           C  
ATOM   2092  CG1 VAL C 133       4.861  -7.257   9.775  1.00  0.86           C  
ATOM   2093  CG2 VAL C 133       3.438  -8.430   8.043  1.00  0.86           C  
ATOM   2094  N   GLY C 134       6.552  -5.140   7.354  1.00  0.86           N  
ATOM   2095  CA  GLY C 134       7.598  -4.130   7.486  1.00  0.86           C  
ATOM   2096  C   GLY C 134       7.164  -2.707   7.231  1.00  0.86           C  
ATOM   2097  O   GLY C 134       7.392  -1.843   8.066  1.00  0.86           O  
ATOM   2098  N   THR C 135       6.505  -2.431   6.084  1.00  0.76           N  
ATOM   2099  CA  THR C 135       5.961  -1.110   5.732  1.00  0.76           C  
ATOM   2100  C   THR C 135       4.846  -0.625   6.636  1.00  0.76           C  
ATOM   2101  O   THR C 135       4.718   0.569   6.903  1.00  0.76           O  
ATOM   2102  CB  THR C 135       5.443  -0.976   4.302  1.00  0.76           C  
ATOM   2103  OG1 THR C 135       4.471  -1.960   3.991  1.00  0.76           O  
ATOM   2104  CG2 THR C 135       6.608  -1.179   3.334  1.00  0.76           C  
ATOM   2105  N   VAL C 136       3.969  -1.526   7.122  1.00  0.78           N  
ATOM   2106  CA  VAL C 136       2.960  -1.188   8.120  1.00  0.78           C  
ATOM   2107  C   VAL C 136       3.550  -0.766   9.458  1.00  0.78           C  
ATOM   2108  O   VAL C 136       3.069   0.188  10.075  1.00  0.78           O  
ATOM   2109  CB  VAL C 136       1.969  -2.324   8.348  1.00  0.78           C  
ATOM   2110  CG1 VAL C 136       1.022  -2.064   9.546  1.00  0.78           C  
ATOM   2111  CG2 VAL C 136       1.129  -2.490   7.066  1.00  0.78           C  
ATOM   2112  N   LEU C 137       4.599  -1.456   9.949  1.00  0.83           N  
ATOM   2113  CA  LEU C 137       5.222  -1.184  11.235  1.00  0.83           C  
ATOM   2114  C   LEU C 137       6.151   0.011  11.235  1.00  0.83           C  
ATOM   2115  O   LEU C 137       6.476   0.561  12.284  1.00  0.83           O  
ATOM   2116  CB  LEU C 137       5.978  -2.427  11.755  1.00  0.83           C  
ATOM   2117  CG  LEU C 137       5.049  -3.624  12.043  1.00  0.83           C  
ATOM   2118  CD1 LEU C 137       5.847  -4.782  12.662  1.00  0.83           C  
ATOM   2119  CD2 LEU C 137       3.914  -3.230  12.996  1.00  0.83           C  
ATOM   2120  N   THR C 138       6.542   0.481  10.043  1.00  0.77           N  
ATOM   2121  CA  THR C 138       7.315   1.687   9.838  1.00  0.77           C  
ATOM   2122  C   THR C 138       6.426   2.786   9.285  1.00  0.77           C  
ATOM   2123  O   THR C 138       6.902   3.735   8.686  1.00  0.77           O  
ATOM   2124  CB  THR C 138       8.490   1.473   8.884  1.00  0.77           C  
ATOM   2125  OG1 THR C 138       8.099   0.988   7.611  1.00  0.77           O  
ATOM   2126  CG2 THR C 138       9.416   0.421   9.499  1.00  0.77           C  
ATOM   2127  N   SER C 139       5.079   2.699   9.427  1.00  0.73           N  
ATOM   2128  CA  SER C 139       4.215   3.605   8.668  1.00  0.73           C  
ATOM   2129  C   SER C 139       4.059   5.051   9.129  1.00  0.73           C  
ATOM   2130  O   SER C 139       4.262   5.980   8.357  1.00  0.73           O  
ATOM   2131  CB  SER C 139       2.767   3.067   8.470  1.00  0.73           C  
ATOM   2132  OG  SER C 139       1.964   2.967   9.649  1.00  0.73           O  
ATOM   2133  N   LYS C 140       3.660   5.282  10.396  1.00  0.69           N  
ATOM   2134  CA  LYS C 140       3.132   6.554  10.894  1.00  0.69           C  
ATOM   2135  C   LYS C 140       4.175   7.566  11.339  1.00  0.69           C  
ATOM   2136  O   LYS C 140       3.849   8.566  11.980  1.00  0.69           O  
ATOM   2137  CB  LYS C 140       2.164   6.301  12.087  1.00  0.69           C  
ATOM   2138  CG  LYS C 140       0.751   5.890  11.636  1.00  0.69           C  
ATOM   2139  CD  LYS C 140       0.286   4.565  12.250  1.00  0.69           C  
ATOM   2140  CE  LYS C 140      -0.940   3.959  11.564  1.00  0.69           C  
ATOM   2141  NZ  LYS C 140      -1.140   2.575  12.051  1.00  0.69           N  
ATOM   2142  N   TYR C 141       5.436   7.346  10.945  1.00  0.44           N  
ATOM   2143  CA  TYR C 141       6.510   8.318  10.891  1.00  0.44           C  
ATOM   2144  C   TYR C 141       6.138   9.624  10.179  1.00  0.44           C  
ATOM   2145  O   TYR C 141       5.734   9.610   9.014  1.00  0.44           O  
ATOM   2146  CB  TYR C 141       7.636   7.680  10.044  1.00  0.44           C  
ATOM   2147  CG  TYR C 141       8.500   6.687  10.747  1.00  0.44           C  
ATOM   2148  CD1 TYR C 141       8.924   5.554  10.040  1.00  0.44           C  
ATOM   2149  CD2 TYR C 141       8.984   6.884  12.050  1.00  0.44           C  
ATOM   2150  CE1 TYR C 141       9.671   4.560  10.672  1.00  0.44           C  
ATOM   2151  CE2 TYR C 141       9.849   5.948  12.631  1.00  0.44           C  
ATOM   2152  CZ  TYR C 141      10.070   4.735  11.987  1.00  0.44           C  
ATOM   2153  OH  TYR C 141      10.608   3.627  12.639  1.00  0.44           O  
ATOM   2154  N   ARG C 142       6.306  10.781  10.847  1.00  0.38           N  
ATOM   2155  CA  ARG C 142       5.916  12.081  10.361  1.00  0.38           C  
ATOM   2156  C   ARG C 142       6.944  13.130  10.813  1.00  0.38           C  
ATOM   2157  O   ARG C 142       7.746  12.833  11.737  1.00  0.38           O  
ATOM   2158  CB  ARG C 142       4.613  12.547  11.038  1.00  0.38           C  
ATOM   2159  CG  ARG C 142       3.367  11.781  10.581  1.00  0.38           C  
ATOM   2160  CD  ARG C 142       2.211  11.974  11.555  1.00  0.38           C  
ATOM   2161  NE  ARG C 142       1.134  11.011  11.132  1.00  0.38           N  
ATOM   2162  CZ  ARG C 142       0.585  10.075  11.918  1.00  0.38           C  
ATOM   2163  NH1 ARG C 142       0.984   9.872  13.166  1.00  0.38           N  
ATOM   2164  NH2 ARG C 142      -0.382   9.295  11.437  1.00  0.38           N  
ATOM   2165  OXT ARG C 142       6.876  14.273  10.291  1.00  0.38           O  
TER    2166      ARG C 142                                                      
ATOM   2167  N   VAL B   2      39.004   7.046  -6.016  1.00  0.57           N  
ATOM   2168  CA  VAL B   2      38.185   8.015  -6.819  1.00  0.57           C  
ATOM   2169  C   VAL B   2      39.077   8.922  -7.653  1.00  0.57           C  
ATOM   2170  O   VAL B   2      40.117   9.336  -7.158  1.00  0.57           O  
ATOM   2171  CB  VAL B   2      37.334   8.903  -5.892  1.00  0.57           C  
ATOM   2172  CG1 VAL B   2      36.168   9.486  -6.720  1.00  0.57           C  
ATOM   2173  CG2 VAL B   2      36.756   8.129  -4.683  1.00  0.57           C  
ATOM   2174  N   HIS B   3      38.728   9.266  -8.912  1.00  0.58           N  
ATOM   2175  CA  HIS B   3      39.403  10.317  -9.648  1.00  0.58           C  
ATOM   2176  C   HIS B   3      38.411  11.462  -9.777  1.00  0.58           C  
ATOM   2177  O   HIS B   3      37.215  11.237  -9.998  1.00  0.58           O  
ATOM   2178  CB  HIS B   3      39.878   9.834 -11.042  1.00  0.58           C  
ATOM   2179  CG  HIS B   3      40.572  10.898 -11.823  1.00  0.58           C  
ATOM   2180  ND1 HIS B   3      39.841  11.616 -12.748  1.00  0.58           N  
ATOM   2181  CD2 HIS B   3      41.833  11.381 -11.736  1.00  0.58           C  
ATOM   2182  CE1 HIS B   3      40.672  12.521 -13.209  1.00  0.58           C  
ATOM   2183  NE2 HIS B   3      41.900  12.428 -12.633  1.00  0.58           N  
ATOM   2184  N   TRP B   4      38.881  12.707  -9.591  1.00  0.62           N  
ATOM   2185  CA  TRP B   4      38.112  13.922  -9.744  1.00  0.62           C  
ATOM   2186  C   TRP B   4      38.623  14.687 -10.938  1.00  0.62           C  
ATOM   2187  O   TRP B   4      39.824  14.944 -11.064  1.00  0.62           O  
ATOM   2188  CB  TRP B   4      38.294  14.852  -8.524  1.00  0.62           C  
ATOM   2189  CG  TRP B   4      37.796  14.235  -7.247  1.00  0.62           C  
ATOM   2190  CD1 TRP B   4      38.476  13.552  -6.279  1.00  0.62           C  
ATOM   2191  CD2 TRP B   4      36.421  14.262  -6.844  1.00  0.62           C  
ATOM   2192  NE1 TRP B   4      37.613  13.162  -5.277  1.00  0.62           N  
ATOM   2193  CE2 TRP B   4      36.341  13.586  -5.615  1.00  0.62           C  
ATOM   2194  CE3 TRP B   4      35.298  14.824  -7.449  1.00  0.62           C  
ATOM   2195  CZ2 TRP B   4      35.124  13.460  -4.954  1.00  0.62           C  
ATOM   2196  CZ3 TRP B   4      34.071  14.688  -6.793  1.00  0.62           C  
ATOM   2197  CH2 TRP B   4      33.989  14.017  -5.568  1.00  0.62           C  
ATOM   2198  N   THR B   5      37.718  15.103 -11.843  1.00  0.76           N  
ATOM   2199  CA  THR B   5      38.102  15.887 -13.016  1.00  0.76           C  
ATOM   2200  C   THR B   5      38.328  17.348 -12.627  1.00  0.76           C  
ATOM   2201  O   THR B   5      37.890  17.795 -11.566  1.00  0.76           O  
ATOM   2202  CB  THR B   5      37.113  15.781 -14.183  1.00  0.76           C  
ATOM   2203  OG1 THR B   5      37.677  16.244 -15.397  1.00  0.76           O  
ATOM   2204  CG2 THR B   5      35.865  16.627 -13.950  1.00  0.76           C  
ATOM   2205  N   ALA B   6      39.008  18.162 -13.467  1.00  0.75           N  
ATOM   2206  CA  ALA B   6      39.268  19.572 -13.205  1.00  0.75           C  
ATOM   2207  C   ALA B   6      37.990  20.407 -13.046  1.00  0.75           C  
ATOM   2208  O   ALA B   6      37.877  21.222 -12.133  1.00  0.75           O  
ATOM   2209  CB  ALA B   6      40.150  20.155 -14.334  1.00  0.75           C  
ATOM   2210  N   GLU B   7      36.976  20.164 -13.907  1.00  0.68           N  
ATOM   2211  CA  GLU B   7      35.645  20.742 -13.824  1.00  0.68           C  
ATOM   2212  C   GLU B   7      34.891  20.416 -12.530  1.00  0.68           C  
ATOM   2213  O   GLU B   7      34.364  21.311 -11.879  1.00  0.68           O  
ATOM   2214  CB  GLU B   7      34.813  20.250 -15.027  1.00  0.68           C  
ATOM   2215  CG  GLU B   7      35.343  20.757 -16.388  1.00  0.68           C  
ATOM   2216  CD  GLU B   7      34.562  20.087 -17.509  1.00  0.68           C  
ATOM   2217  OE1 GLU B   7      34.921  18.924 -17.832  1.00  0.68           O  
ATOM   2218  OE2 GLU B   7      33.603  20.714 -18.020  1.00  0.68           O  
ATOM   2219  N   GLU B   8      34.873  19.140 -12.064  1.00  0.74           N  
ATOM   2220  CA  GLU B   8      34.253  18.730 -10.805  1.00  0.74           C  
ATOM   2221  C   GLU B   8      34.899  19.433  -9.627  1.00  0.74           C  
ATOM   2222  O   GLU B   8      34.209  19.942  -8.749  1.00  0.74           O  
ATOM   2223  CB  GLU B   8      34.364  17.199 -10.552  1.00  0.74           C  
ATOM   2224  CG  GLU B   8      33.382  16.293 -11.348  1.00  0.74           C  
ATOM   2225  CD  GLU B   8      33.811  14.832 -11.300  1.00  0.74           C  
ATOM   2226  OE1 GLU B   8      34.973  14.547 -10.899  1.00  0.74           O  
ATOM   2227  OE2 GLU B   8      33.011  13.922 -11.629  1.00  0.74           O  
ATOM   2228  N   LYS B   9      36.250  19.542  -9.613  1.00  0.74           N  
ATOM   2229  CA  LYS B   9      36.947  20.308  -8.597  1.00  0.74           C  
ATOM   2230  C   LYS B   9      36.543  21.782  -8.569  1.00  0.74           C  
ATOM   2231  O   LYS B   9      36.242  22.306  -7.505  1.00  0.74           O  
ATOM   2232  CB  LYS B   9      38.490  20.217  -8.739  1.00  0.74           C  
ATOM   2233  CG  LYS B   9      39.046  18.801  -8.512  1.00  0.74           C  
ATOM   2234  CD  LYS B   9      40.587  18.751  -8.457  1.00  0.74           C  
ATOM   2235  CE  LYS B   9      41.111  17.354  -8.061  1.00  0.74           C  
ATOM   2236  NZ  LYS B   9      42.589  17.296  -7.964  1.00  0.74           N  
ATOM   2237  N   GLN B  10      36.457  22.452  -9.746  1.00  0.71           N  
ATOM   2238  CA  GLN B  10      35.983  23.826  -9.884  1.00  0.71           C  
ATOM   2239  C   GLN B  10      34.559  24.039  -9.391  1.00  0.71           C  
ATOM   2240  O   GLN B  10      34.271  24.992  -8.669  1.00  0.71           O  
ATOM   2241  CB  GLN B  10      36.046  24.257 -11.374  1.00  0.71           C  
ATOM   2242  CG  GLN B  10      37.462  24.680 -11.825  1.00  0.71           C  
ATOM   2243  CD  GLN B  10      37.435  25.173 -13.276  1.00  0.71           C  
ATOM   2244  OE1 GLN B  10      36.410  25.284 -13.920  1.00  0.71           O  
ATOM   2245  NE2 GLN B  10      38.640  25.511 -13.806  1.00  0.71           N  
ATOM   2246  N   LEU B  11      33.628  23.135  -9.744  1.00  0.78           N  
ATOM   2247  CA  LEU B  11      32.251  23.183  -9.292  1.00  0.78           C  
ATOM   2248  C   LEU B  11      32.105  23.011  -7.782  1.00  0.78           C  
ATOM   2249  O   LEU B  11      31.330  23.707  -7.128  1.00  0.78           O  
ATOM   2250  CB  LEU B  11      31.414  22.125 -10.058  1.00  0.78           C  
ATOM   2251  CG  LEU B  11      31.328  22.393 -11.581  1.00  0.78           C  
ATOM   2252  CD1 LEU B  11      30.797  21.159 -12.332  1.00  0.78           C  
ATOM   2253  CD2 LEU B  11      30.489  23.642 -11.910  1.00  0.78           C  
ATOM   2254  N   ILE B  12      32.870  22.091  -7.168  1.00  0.78           N  
ATOM   2255  CA  ILE B  12      32.866  21.902  -5.728  1.00  0.78           C  
ATOM   2256  C   ILE B  12      33.506  23.055  -4.961  1.00  0.78           C  
ATOM   2257  O   ILE B  12      32.895  23.613  -4.046  1.00  0.78           O  
ATOM   2258  CB  ILE B  12      33.535  20.578  -5.396  1.00  0.78           C  
ATOM   2259  CG1 ILE B  12      32.678  19.406  -5.935  1.00  0.78           C  
ATOM   2260  CG2 ILE B  12      33.755  20.426  -3.873  1.00  0.78           C  
ATOM   2261  CD1 ILE B  12      33.466  18.095  -6.061  1.00  0.78           C  
ATOM   2262  N   THR B  13      34.733  23.496  -5.322  1.00  0.79           N  
ATOM   2263  CA  THR B  13      35.433  24.573  -4.618  1.00  0.79           C  
ATOM   2264  C   THR B  13      34.742  25.910  -4.787  1.00  0.79           C  
ATOM   2265  O   THR B  13      34.614  26.686  -3.840  1.00  0.79           O  
ATOM   2266  CB  THR B  13      36.917  24.718  -4.960  1.00  0.79           C  
ATOM   2267  OG1 THR B  13      37.135  24.954  -6.341  1.00  0.79           O  
ATOM   2268  CG2 THR B  13      37.646  23.410  -4.619  1.00  0.79           C  
ATOM   2269  N   GLY B  14      34.231  26.185  -6.008  1.00  0.81           N  
ATOM   2270  CA  GLY B  14      33.534  27.415  -6.347  1.00  0.81           C  
ATOM   2271  C   GLY B  14      32.192  27.547  -5.690  1.00  0.81           C  
ATOM   2272  O   GLY B  14      31.797  28.639  -5.282  1.00  0.81           O  
ATOM   2273  N   LEU B  15      31.439  26.435  -5.554  1.00  0.82           N  
ATOM   2274  CA  LEU B  15      30.215  26.445  -4.780  1.00  0.82           C  
ATOM   2275  C   LEU B  15      30.486  26.600  -3.287  1.00  0.82           C  
ATOM   2276  O   LEU B  15      29.867  27.435  -2.639  1.00  0.82           O  
ATOM   2277  CB  LEU B  15      29.320  25.216  -5.067  1.00  0.82           C  
ATOM   2278  CG  LEU B  15      27.883  25.346  -4.501  1.00  0.82           C  
ATOM   2279  CD1 LEU B  15      27.138  26.573  -5.055  1.00  0.82           C  
ATOM   2280  CD2 LEU B  15      27.044  24.101  -4.816  1.00  0.82           C  
ATOM   2281  N   TRP B  16      31.480  25.862  -2.724  1.00  0.77           N  
ATOM   2282  CA  TRP B  16      31.823  25.821  -1.306  1.00  0.77           C  
ATOM   2283  C   TRP B  16      32.109  27.194  -0.708  1.00  0.77           C  
ATOM   2284  O   TRP B  16      31.651  27.501   0.382  1.00  0.77           O  
ATOM   2285  CB  TRP B  16      33.039  24.867  -1.053  1.00  0.77           C  
ATOM   2286  CG  TRP B  16      33.491  24.723   0.407  1.00  0.77           C  
ATOM   2287  CD1 TRP B  16      34.641  25.171   1.004  1.00  0.77           C  
ATOM   2288  CD2 TRP B  16      32.671  24.204   1.477  1.00  0.77           C  
ATOM   2289  NE1 TRP B  16      34.602  24.948   2.369  1.00  0.77           N  
ATOM   2290  CE2 TRP B  16      33.388  24.366   2.672  1.00  0.77           C  
ATOM   2291  CE3 TRP B  16      31.384  23.664   1.475  1.00  0.77           C  
ATOM   2292  CZ2 TRP B  16      32.835  24.002   3.899  1.00  0.77           C  
ATOM   2293  CZ3 TRP B  16      30.834  23.275   2.705  1.00  0.77           C  
ATOM   2294  CH2 TRP B  16      31.542  23.457   3.898  1.00  0.77           C  
ATOM   2295  N   GLY B  17      32.815  28.083  -1.448  1.00  0.80           N  
ATOM   2296  CA  GLY B  17      33.061  29.456  -1.003  1.00  0.80           C  
ATOM   2297  C   GLY B  17      31.832  30.323  -0.827  1.00  0.80           C  
ATOM   2298  O   GLY B  17      31.859  31.302  -0.091  1.00  0.80           O  
ATOM   2299  N   LYS B  18      30.716  29.988  -1.501  1.00  0.78           N  
ATOM   2300  CA  LYS B  18      29.461  30.697  -1.377  1.00  0.78           C  
ATOM   2301  C   LYS B  18      28.497  30.033  -0.391  1.00  0.78           C  
ATOM   2302  O   LYS B  18      27.455  30.602  -0.075  1.00  0.78           O  
ATOM   2303  CB  LYS B  18      28.725  30.671  -2.740  1.00  0.78           C  
ATOM   2304  CG  LYS B  18      29.397  31.462  -3.873  1.00  0.78           C  
ATOM   2305  CD  LYS B  18      28.607  31.319  -5.190  1.00  0.78           C  
ATOM   2306  CE  LYS B  18      29.332  31.881  -6.419  1.00  0.78           C  
ATOM   2307  NZ  LYS B  18      28.487  31.737  -7.633  1.00  0.78           N  
ATOM   2308  N   VAL B  19      28.768  28.805   0.109  1.00  0.81           N  
ATOM   2309  CA  VAL B  19      27.829  28.103   0.986  1.00  0.81           C  
ATOM   2310  C   VAL B  19      27.722  28.718   2.377  1.00  0.81           C  
ATOM   2311  O   VAL B  19      28.680  28.780   3.147  1.00  0.81           O  
ATOM   2312  CB  VAL B  19      28.120  26.600   1.112  1.00  0.81           C  
ATOM   2313  CG1 VAL B  19      27.223  25.903   2.167  1.00  0.81           C  
ATOM   2314  CG2 VAL B  19      27.857  25.909  -0.240  1.00  0.81           C  
ATOM   2315  N   ASN B  20      26.502  29.135   2.787  1.00  0.80           N  
ATOM   2316  CA  ASN B  20      26.234  29.428   4.179  1.00  0.80           C  
ATOM   2317  C   ASN B  20      26.070  28.102   4.931  1.00  0.80           C  
ATOM   2318  O   ASN B  20      25.059  27.407   4.818  1.00  0.80           O  
ATOM   2319  CB  ASN B  20      24.998  30.360   4.315  1.00  0.80           C  
ATOM   2320  CG  ASN B  20      24.869  30.895   5.740  1.00  0.80           C  
ATOM   2321  OD1 ASN B  20      25.148  30.208   6.723  1.00  0.80           O  
ATOM   2322  ND2 ASN B  20      24.405  32.154   5.863  1.00  0.80           N  
ATOM   2323  N   VAL B  21      27.093  27.693   5.707  1.00  0.77           N  
ATOM   2324  CA  VAL B  21      27.101  26.395   6.354  1.00  0.77           C  
ATOM   2325  C   VAL B  21      26.191  26.295   7.562  1.00  0.77           C  
ATOM   2326  O   VAL B  21      25.761  25.204   7.922  1.00  0.77           O  
ATOM   2327  CB  VAL B  21      28.503  25.949   6.749  1.00  0.77           C  
ATOM   2328  CG1 VAL B  21      29.355  25.838   5.469  1.00  0.77           C  
ATOM   2329  CG2 VAL B  21      29.132  26.919   7.775  1.00  0.77           C  
ATOM   2330  N   ALA B  22      25.845  27.431   8.210  1.00  0.76           N  
ATOM   2331  CA  ALA B  22      24.904  27.435   9.307  1.00  0.76           C  
ATOM   2332  C   ALA B  22      23.476  27.242   8.814  1.00  0.76           C  
ATOM   2333  O   ALA B  22      22.756  26.385   9.315  1.00  0.76           O  
ATOM   2334  CB  ALA B  22      25.005  28.765  10.095  1.00  0.76           C  
ATOM   2335  N   GLU B  23      23.059  28.008   7.780  1.00  0.76           N  
ATOM   2336  CA  GLU B  23      21.723  27.941   7.216  1.00  0.76           C  
ATOM   2337  C   GLU B  23      21.447  26.637   6.486  1.00  0.76           C  
ATOM   2338  O   GLU B  23      20.505  25.916   6.810  1.00  0.76           O  
ATOM   2339  CB  GLU B  23      21.520  29.147   6.271  1.00  0.76           C  
ATOM   2340  CG  GLU B  23      21.481  30.477   7.063  1.00  0.76           C  
ATOM   2341  CD  GLU B  23      21.398  31.709   6.168  1.00  0.76           C  
ATOM   2342  OE1 GLU B  23      21.575  31.578   4.931  1.00  0.76           O  
ATOM   2343  OE2 GLU B  23      21.265  32.815   6.750  1.00  0.76           O  
ATOM   2344  N   CYS B  24      22.324  26.245   5.534  1.00  0.84           N  
ATOM   2345  CA  CYS B  24      22.174  25.009   4.784  1.00  0.84           C  
ATOM   2346  C   CYS B  24      22.347  23.767   5.651  1.00  0.84           C  
ATOM   2347  O   CYS B  24      21.626  22.785   5.502  1.00  0.84           O  
ATOM   2348  CB  CYS B  24      23.140  24.943   3.565  1.00  0.84           C  
ATOM   2349  SG  CYS B  24      22.776  26.191   2.288  1.00  0.84           S  
ATOM   2350  N   GLY B  25      23.302  23.792   6.611  1.00  0.86           N  
ATOM   2351  CA  GLY B  25      23.498  22.735   7.594  1.00  0.86           C  
ATOM   2352  C   GLY B  25      22.310  22.485   8.486  1.00  0.86           C  
ATOM   2353  O   GLY B  25      21.866  21.346   8.642  1.00  0.86           O  
ATOM   2354  N   ALA B  26      21.740  23.553   9.087  1.00  0.87           N  
ATOM   2355  CA  ALA B  26      20.552  23.466   9.912  1.00  0.87           C  
ATOM   2356  C   ALA B  26      19.351  22.923   9.149  1.00  0.87           C  
ATOM   2357  O   ALA B  26      18.650  22.025   9.618  1.00  0.87           O  
ATOM   2358  CB  ALA B  26      20.202  24.878  10.435  1.00  0.87           C  
ATOM   2359  N   GLU B  27      19.124  23.432   7.920  1.00  0.83           N  
ATOM   2360  CA  GLU B  27      18.053  23.004   7.052  1.00  0.83           C  
ATOM   2361  C   GLU B  27      18.154  21.545   6.606  1.00  0.83           C  
ATOM   2362  O   GLU B  27      17.173  20.800   6.628  1.00  0.83           O  
ATOM   2363  CB  GLU B  27      17.977  23.921   5.809  1.00  0.83           C  
ATOM   2364  CG  GLU B  27      16.576  23.807   5.171  1.00  0.83           C  
ATOM   2365  CD  GLU B  27      16.373  24.546   3.866  1.00  0.83           C  
ATOM   2366  OE1 GLU B  27      16.941  25.635   3.654  1.00  0.83           O  
ATOM   2367  OE2 GLU B  27      15.571  24.021   3.050  1.00  0.83           O  
ATOM   2368  N   ALA B  28      19.363  21.082   6.218  1.00  0.89           N  
ATOM   2369  CA  ALA B  28      19.632  19.711   5.825  1.00  0.89           C  
ATOM   2370  C   ALA B  28      19.397  18.696   6.937  1.00  0.89           C  
ATOM   2371  O   ALA B  28      18.735  17.678   6.739  1.00  0.89           O  
ATOM   2372  CB  ALA B  28      21.093  19.599   5.327  1.00  0.89           C  
ATOM   2373  N   LEU B  29      19.890  18.965   8.163  1.00  0.88           N  
ATOM   2374  CA  LEU B  29      19.608  18.105   9.297  1.00  0.88           C  
ATOM   2375  C   LEU B  29      18.138  18.118   9.724  1.00  0.88           C  
ATOM   2376  O   LEU B  29      17.553  17.068   9.980  1.00  0.88           O  
ATOM   2377  CB  LEU B  29      20.529  18.426  10.492  1.00  0.88           C  
ATOM   2378  CG  LEU B  29      20.460  17.373  11.621  1.00  0.88           C  
ATOM   2379  CD1 LEU B  29      21.073  16.020  11.202  1.00  0.88           C  
ATOM   2380  CD2 LEU B  29      21.134  17.929  12.878  1.00  0.88           C  
ATOM   2381  N   ALA B  30      17.469  19.296   9.765  1.00  0.90           N  
ATOM   2382  CA  ALA B  30      16.054  19.391  10.083  1.00  0.90           C  
ATOM   2383  C   ALA B  30      15.161  18.634   9.098  1.00  0.90           C  
ATOM   2384  O   ALA B  30      14.271  17.888   9.496  1.00  0.90           O  
ATOM   2385  CB  ALA B  30      15.623  20.874  10.126  1.00  0.90           C  
ATOM   2386  N   ARG B  31      15.426  18.753   7.777  1.00  0.80           N  
ATOM   2387  CA  ARG B  31      14.761  17.964   6.752  1.00  0.80           C  
ATOM   2388  C   ARG B  31      15.020  16.472   6.878  1.00  0.80           C  
ATOM   2389  O   ARG B  31      14.112  15.680   6.647  1.00  0.80           O  
ATOM   2390  CB  ARG B  31      15.115  18.436   5.320  1.00  0.80           C  
ATOM   2391  CG  ARG B  31      14.532  19.825   4.983  1.00  0.80           C  
ATOM   2392  CD  ARG B  31      14.943  20.327   3.593  1.00  0.80           C  
ATOM   2393  NE  ARG B  31      14.416  21.711   3.406  1.00  0.80           N  
ATOM   2394  CZ  ARG B  31      13.261  22.059   2.847  1.00  0.80           C  
ATOM   2395  NH1 ARG B  31      12.440  21.202   2.270  1.00  0.80           N  
ATOM   2396  NH2 ARG B  31      13.014  23.351   2.673  1.00  0.80           N  
ATOM   2397  N   LEU B  32      16.228  16.016   7.271  1.00  0.88           N  
ATOM   2398  CA  LEU B  32      16.482  14.607   7.543  1.00  0.88           C  
ATOM   2399  C   LEU B  32      15.610  14.036   8.656  1.00  0.88           C  
ATOM   2400  O   LEU B  32      15.038  12.963   8.514  1.00  0.88           O  
ATOM   2401  CB  LEU B  32      17.969  14.403   7.928  1.00  0.88           C  
ATOM   2402  CG  LEU B  32      18.406  12.933   8.133  1.00  0.88           C  
ATOM   2403  CD1 LEU B  32      18.578  12.205   6.793  1.00  0.88           C  
ATOM   2404  CD2 LEU B  32      19.694  12.856   8.970  1.00  0.88           C  
ATOM   2405  N   LEU B  33      15.471  14.775   9.779  1.00  0.87           N  
ATOM   2406  CA  LEU B  33      14.605  14.409  10.888  1.00  0.87           C  
ATOM   2407  C   LEU B  33      13.116  14.403  10.565  1.00  0.87           C  
ATOM   2408  O   LEU B  33      12.375  13.579  11.091  1.00  0.87           O  
ATOM   2409  CB  LEU B  33      14.839  15.341  12.099  1.00  0.87           C  
ATOM   2410  CG  LEU B  33      16.277  15.308  12.664  1.00  0.87           C  
ATOM   2411  CD1 LEU B  33      16.405  16.316  13.813  1.00  0.87           C  
ATOM   2412  CD2 LEU B  33      16.712  13.919  13.154  1.00  0.87           C  
ATOM   2413  N   ILE B  34      12.635  15.347   9.734  1.00  0.83           N  
ATOM   2414  CA  ILE B  34      11.244  15.437   9.305  1.00  0.83           C  
ATOM   2415  C   ILE B  34      10.902  14.449   8.189  1.00  0.83           C  
ATOM   2416  O   ILE B  34       9.898  13.751   8.221  1.00  0.83           O  
ATOM   2417  CB  ILE B  34      10.971  16.879   8.864  1.00  0.83           C  
ATOM   2418  CG1 ILE B  34      11.009  17.814  10.102  1.00  0.83           C  
ATOM   2419  CG2 ILE B  34       9.616  17.011   8.125  1.00  0.83           C  
ATOM   2420  CD1 ILE B  34      11.233  19.296   9.766  1.00  0.83           C  
ATOM   2421  N   VAL B  35      11.731  14.340   7.130  1.00  0.79           N  
ATOM   2422  CA  VAL B  35      11.428  13.464   6.005  1.00  0.79           C  
ATOM   2423  C   VAL B  35      11.580  11.986   6.358  1.00  0.79           C  
ATOM   2424  O   VAL B  35      10.758  11.159   5.955  1.00  0.79           O  
ATOM   2425  CB  VAL B  35      12.222  13.850   4.759  1.00  0.79           C  
ATOM   2426  CG1 VAL B  35      11.870  12.937   3.562  1.00  0.79           C  
ATOM   2427  CG2 VAL B  35      11.884  15.316   4.393  1.00  0.79           C  
ATOM   2428  N   TYR B  36      12.612  11.622   7.161  1.00  0.82           N  
ATOM   2429  CA  TYR B  36      12.943  10.246   7.516  1.00  0.82           C  
ATOM   2430  C   TYR B  36      12.938  10.051   9.040  1.00  0.82           C  
ATOM   2431  O   TYR B  36      14.005   9.974   9.647  1.00  0.82           O  
ATOM   2432  CB  TYR B  36      14.322   9.838   6.952  1.00  0.82           C  
ATOM   2433  CG  TYR B  36      14.320  10.030   5.457  1.00  0.82           C  
ATOM   2434  CD1 TYR B  36      13.452   9.315   4.608  1.00  0.82           C  
ATOM   2435  CD2 TYR B  36      15.179  10.980   4.891  1.00  0.82           C  
ATOM   2436  CE1 TYR B  36      13.518   9.483   3.215  1.00  0.82           C  
ATOM   2437  CE2 TYR B  36      15.256  11.141   3.502  1.00  0.82           C  
ATOM   2438  CZ  TYR B  36      14.452  10.368   2.667  1.00  0.82           C  
ATOM   2439  OH  TYR B  36      14.615  10.453   1.276  1.00  0.82           O  
ATOM   2440  N   PRO B  37      11.801   9.959   9.728  1.00  0.83           N  
ATOM   2441  CA  PRO B  37      11.689  10.287  11.155  1.00  0.83           C  
ATOM   2442  C   PRO B  37      12.310   9.285  12.108  1.00  0.83           C  
ATOM   2443  O   PRO B  37      12.424   9.559  13.304  1.00  0.83           O  
ATOM   2444  CB  PRO B  37      10.176  10.388  11.388  1.00  0.83           C  
ATOM   2445  CG  PRO B  37       9.656  10.786  10.018  1.00  0.83           C  
ATOM   2446  CD  PRO B  37      10.495   9.937   9.096  1.00  0.83           C  
ATOM   2447  N   TRP B  38      12.738   8.103  11.628  1.00  0.80           N  
ATOM   2448  CA  TRP B  38      13.468   7.127  12.416  1.00  0.80           C  
ATOM   2449  C   TRP B  38      14.850   7.653  12.804  1.00  0.80           C  
ATOM   2450  O   TRP B  38      15.403   7.288  13.842  1.00  0.80           O  
ATOM   2451  CB  TRP B  38      13.577   5.762  11.683  1.00  0.80           C  
ATOM   2452  CG  TRP B  38      14.335   5.815  10.368  1.00  0.80           C  
ATOM   2453  CD1 TRP B  38      15.680   5.688  10.161  1.00  0.80           C  
ATOM   2454  CD2 TRP B  38      13.731   6.013   9.082  1.00  0.80           C  
ATOM   2455  NE1 TRP B  38      15.957   5.811   8.825  1.00  0.80           N  
ATOM   2456  CE2 TRP B  38      14.785   5.984   8.131  1.00  0.80           C  
ATOM   2457  CE3 TRP B  38      12.408   6.178   8.680  1.00  0.80           C  
ATOM   2458  CZ2 TRP B  38      14.515   6.096   6.779  1.00  0.80           C  
ATOM   2459  CZ3 TRP B  38      12.141   6.297   7.310  1.00  0.80           C  
ATOM   2460  CH2 TRP B  38      13.181   6.242   6.367  1.00  0.80           C  
ATOM   2461  N   THR B  39      15.418   8.605  12.019  1.00  0.84           N  
ATOM   2462  CA  THR B  39      16.716   9.218  12.290  1.00  0.84           C  
ATOM   2463  C   THR B  39      16.714   9.999  13.595  1.00  0.84           C  
ATOM   2464  O   THR B  39      17.748  10.130  14.244  1.00  0.84           O  
ATOM   2465  CB  THR B  39      17.246  10.109  11.166  1.00  0.84           C  
ATOM   2466  OG1 THR B  39      16.362  11.188  10.914  1.00  0.84           O  
ATOM   2467  CG2 THR B  39      17.373   9.293   9.872  1.00  0.84           C  
ATOM   2468  N   GLN B  40      15.532  10.460  14.070  1.00  0.80           N  
ATOM   2469  CA  GLN B  40      15.345  11.136  15.343  1.00  0.80           C  
ATOM   2470  C   GLN B  40      15.784  10.327  16.558  1.00  0.80           C  
ATOM   2471  O   GLN B  40      16.158  10.897  17.578  1.00  0.80           O  
ATOM   2472  CB  GLN B  40      13.870  11.544  15.540  1.00  0.80           C  
ATOM   2473  CG  GLN B  40      13.352  12.596  14.535  1.00  0.80           C  
ATOM   2474  CD  GLN B  40      11.854  12.789  14.781  1.00  0.80           C  
ATOM   2475  OE1 GLN B  40      11.357  12.413  15.842  1.00  0.80           O  
ATOM   2476  NE2 GLN B  40      11.139  13.357  13.785  1.00  0.80           N  
ATOM   2477  N   ARG B  41      15.792   8.976  16.482  1.00  0.72           N  
ATOM   2478  CA  ARG B  41      16.270   8.099  17.540  1.00  0.72           C  
ATOM   2479  C   ARG B  41      17.728   8.360  17.931  1.00  0.72           C  
ATOM   2480  O   ARG B  41      18.083   8.311  19.103  1.00  0.72           O  
ATOM   2481  CB  ARG B  41      16.122   6.625  17.083  1.00  0.72           C  
ATOM   2482  CG  ARG B  41      16.498   5.554  18.131  1.00  0.72           C  
ATOM   2483  CD  ARG B  41      16.518   4.133  17.549  1.00  0.72           C  
ATOM   2484  NE  ARG B  41      17.222   3.246  18.558  1.00  0.72           N  
ATOM   2485  CZ  ARG B  41      18.441   2.704  18.400  1.00  0.72           C  
ATOM   2486  NH1 ARG B  41      19.182   2.966  17.331  1.00  0.72           N  
ATOM   2487  NH2 ARG B  41      18.924   1.855  19.307  1.00  0.72           N  
ATOM   2488  N   PHE B  42      18.593   8.693  16.945  1.00  0.80           N  
ATOM   2489  CA  PHE B  42      20.008   8.967  17.143  1.00  0.80           C  
ATOM   2490  C   PHE B  42      20.255  10.313  17.807  1.00  0.80           C  
ATOM   2491  O   PHE B  42      21.326  10.563  18.351  1.00  0.80           O  
ATOM   2492  CB  PHE B  42      20.732   9.005  15.770  1.00  0.80           C  
ATOM   2493  CG  PHE B  42      20.775   7.630  15.167  1.00  0.80           C  
ATOM   2494  CD1 PHE B  42      21.639   6.671  15.718  1.00  0.80           C  
ATOM   2495  CD2 PHE B  42      19.996   7.284  14.049  1.00  0.80           C  
ATOM   2496  CE1 PHE B  42      21.727   5.388  15.166  1.00  0.80           C  
ATOM   2497  CE2 PHE B  42      20.089   6.002  13.485  1.00  0.80           C  
ATOM   2498  CZ  PHE B  42      20.953   5.054  14.048  1.00  0.80           C  
ATOM   2499  N   PHE B  43      19.247  11.205  17.788  1.00  0.83           N  
ATOM   2500  CA  PHE B  43      19.352  12.573  18.247  1.00  0.83           C  
ATOM   2501  C   PHE B  43      18.397  12.813  19.404  1.00  0.83           C  
ATOM   2502  O   PHE B  43      17.977  13.937  19.656  1.00  0.83           O  
ATOM   2503  CB  PHE B  43      19.017  13.569  17.107  1.00  0.83           C  
ATOM   2504  CG  PHE B  43      20.031  13.448  16.010  1.00  0.83           C  
ATOM   2505  CD1 PHE B  43      21.287  14.055  16.139  1.00  0.83           C  
ATOM   2506  CD2 PHE B  43      19.741  12.729  14.843  1.00  0.83           C  
ATOM   2507  CE1 PHE B  43      22.226  13.983  15.103  1.00  0.83           C  
ATOM   2508  CE2 PHE B  43      20.678  12.635  13.808  1.00  0.83           C  
ATOM   2509  CZ  PHE B  43      21.921  13.271  13.935  1.00  0.83           C  
ATOM   2510  N   ALA B  44      18.011  11.765  20.167  1.00  0.80           N  
ATOM   2511  CA  ALA B  44      17.056  11.867  21.261  1.00  0.80           C  
ATOM   2512  C   ALA B  44      17.448  12.849  22.370  1.00  0.80           C  
ATOM   2513  O   ALA B  44      16.609  13.505  22.982  1.00  0.80           O  
ATOM   2514  CB  ALA B  44      16.852  10.471  21.885  1.00  0.80           C  
ATOM   2515  N   SER B  45      18.763  12.992  22.621  1.00  0.81           N  
ATOM   2516  CA  SER B  45      19.343  13.925  23.570  1.00  0.81           C  
ATOM   2517  C   SER B  45      19.306  15.390  23.117  1.00  0.81           C  
ATOM   2518  O   SER B  45      19.732  16.266  23.860  1.00  0.81           O  
ATOM   2519  CB  SER B  45      20.810  13.533  23.909  1.00  0.81           C  
ATOM   2520  OG  SER B  45      21.651  13.575  22.755  1.00  0.81           O  
ATOM   2521  N   PHE B  46      18.752  15.720  21.918  1.00  0.84           N  
ATOM   2522  CA  PHE B  46      18.708  17.085  21.409  1.00  0.84           C  
ATOM   2523  C   PHE B  46      17.435  17.780  21.870  1.00  0.84           C  
ATOM   2524  O   PHE B  46      17.192  18.944  21.574  1.00  0.84           O  
ATOM   2525  CB  PHE B  46      18.753  17.118  19.850  1.00  0.84           C  
ATOM   2526  CG  PHE B  46      20.142  16.940  19.274  1.00  0.84           C  
ATOM   2527  CD1 PHE B  46      20.353  17.456  17.987  1.00  0.84           C  
ATOM   2528  CD2 PHE B  46      21.231  16.319  19.928  1.00  0.84           C  
ATOM   2529  CE1 PHE B  46      21.607  17.394  17.377  1.00  0.84           C  
ATOM   2530  CE2 PHE B  46      22.493  16.260  19.322  1.00  0.84           C  
ATOM   2531  CZ  PHE B  46      22.686  16.807  18.049  1.00  0.84           C  
ATOM   2532  N   GLY B  47      16.591  17.094  22.665  1.00  0.83           N  
ATOM   2533  CA  GLY B  47      15.439  17.717  23.289  1.00  0.83           C  
ATOM   2534  C   GLY B  47      14.200  17.607  22.456  1.00  0.83           C  
ATOM   2535  O   GLY B  47      13.788  16.530  22.040  1.00  0.83           O  
ATOM   2536  N   ASN B  48      13.519  18.744  22.228  1.00  0.81           N  
ATOM   2537  CA  ASN B  48      12.234  18.747  21.573  1.00  0.81           C  
ATOM   2538  C   ASN B  48      12.357  18.549  20.056  1.00  0.81           C  
ATOM   2539  O   ASN B  48      12.826  19.432  19.340  1.00  0.81           O  
ATOM   2540  CB  ASN B  48      11.511  20.085  21.903  1.00  0.81           C  
ATOM   2541  CG  ASN B  48      10.034  19.941  21.559  1.00  0.81           C  
ATOM   2542  OD1 ASN B  48       9.548  18.839  21.383  1.00  0.81           O  
ATOM   2543  ND2 ASN B  48       9.302  21.075  21.448  1.00  0.81           N  
ATOM   2544  N   LEU B  49      11.907  17.382  19.554  1.00  0.84           N  
ATOM   2545  CA  LEU B  49      11.865  17.015  18.152  1.00  0.84           C  
ATOM   2546  C   LEU B  49      10.416  16.715  17.781  1.00  0.84           C  
ATOM   2547  O   LEU B  49      10.139  15.939  16.876  1.00  0.84           O  
ATOM   2548  CB  LEU B  49      12.741  15.757  17.867  1.00  0.84           C  
ATOM   2549  CG  LEU B  49      14.227  15.890  18.283  1.00  0.84           C  
ATOM   2550  CD1 LEU B  49      15.001  14.613  17.914  1.00  0.84           C  
ATOM   2551  CD2 LEU B  49      14.935  17.116  17.670  1.00  0.84           C  
ATOM   2552  N   SER B  50       9.434  17.276  18.522  1.00  0.77           N  
ATOM   2553  CA  SER B  50       8.053  16.809  18.477  1.00  0.77           C  
ATOM   2554  C   SER B  50       7.242  17.145  17.234  1.00  0.77           C  
ATOM   2555  O   SER B  50       6.276  16.462  16.911  1.00  0.77           O  
ATOM   2556  CB  SER B  50       7.256  17.303  19.713  1.00  0.77           C  
ATOM   2557  OG  SER B  50       7.010  18.713  19.690  1.00  0.77           O  
ATOM   2558  N   SER B  51       7.604  18.213  16.505  1.00  0.81           N  
ATOM   2559  CA  SER B  51       6.885  18.657  15.332  1.00  0.81           C  
ATOM   2560  C   SER B  51       7.914  19.250  14.391  1.00  0.81           C  
ATOM   2561  O   SER B  51       8.996  19.615  14.859  1.00  0.81           O  
ATOM   2562  CB  SER B  51       5.806  19.743  15.665  1.00  0.81           C  
ATOM   2563  OG  SER B  51       6.387  20.985  16.087  1.00  0.81           O  
ATOM   2564  N   PRO B  52       7.656  19.401  13.092  1.00  0.84           N  
ATOM   2565  CA  PRO B  52       8.525  20.113  12.161  1.00  0.84           C  
ATOM   2566  C   PRO B  52       9.018  21.470  12.631  1.00  0.84           C  
ATOM   2567  O   PRO B  52      10.210  21.749  12.511  1.00  0.84           O  
ATOM   2568  CB  PRO B  52       7.697  20.184  10.867  1.00  0.84           C  
ATOM   2569  CG  PRO B  52       6.876  18.889  10.908  1.00  0.84           C  
ATOM   2570  CD  PRO B  52       6.555  18.733  12.396  1.00  0.84           C  
ATOM   2571  N   THR B  53       8.133  22.327  13.184  1.00  0.83           N  
ATOM   2572  CA  THR B  53       8.467  23.658  13.681  1.00  0.83           C  
ATOM   2573  C   THR B  53       9.413  23.625  14.867  1.00  0.83           C  
ATOM   2574  O   THR B  53      10.388  24.371  14.912  1.00  0.83           O  
ATOM   2575  CB  THR B  53       7.248  24.514  14.030  1.00  0.83           C  
ATOM   2576  OG1 THR B  53       6.426  23.945  15.037  1.00  0.83           O  
ATOM   2577  CG2 THR B  53       6.348  24.642  12.797  1.00  0.83           C  
ATOM   2578  N   ALA B  54       9.176  22.713  15.838  1.00  0.86           N  
ATOM   2579  CA  ALA B  54      10.067  22.472  16.953  1.00  0.86           C  
ATOM   2580  C   ALA B  54      11.430  21.935  16.530  1.00  0.86           C  
ATOM   2581  O   ALA B  54      12.445  22.401  17.025  1.00  0.86           O  
ATOM   2582  CB  ALA B  54       9.418  21.512  17.971  1.00  0.86           C  
ATOM   2583  N   ILE B  55      11.496  20.985  15.568  1.00  0.85           N  
ATOM   2584  CA  ILE B  55      12.747  20.488  14.994  1.00  0.85           C  
ATOM   2585  C   ILE B  55      13.567  21.588  14.312  1.00  0.85           C  
ATOM   2586  O   ILE B  55      14.763  21.728  14.551  1.00  0.85           O  
ATOM   2587  CB  ILE B  55      12.451  19.369  13.986  1.00  0.85           C  
ATOM   2588  CG1 ILE B  55      11.925  18.114  14.723  1.00  0.85           C  
ATOM   2589  CG2 ILE B  55      13.697  19.010  13.139  1.00  0.85           C  
ATOM   2590  CD1 ILE B  55      11.333  17.040  13.800  1.00  0.85           C  
ATOM   2591  N   LEU B  56      12.921  22.431  13.478  1.00  0.84           N  
ATOM   2592  CA  LEU B  56      13.513  23.577  12.798  1.00  0.84           C  
ATOM   2593  C   LEU B  56      14.042  24.651  13.751  1.00  0.84           C  
ATOM   2594  O   LEU B  56      15.076  25.291  13.541  1.00  0.84           O  
ATOM   2595  CB  LEU B  56      12.426  24.201  11.884  1.00  0.84           C  
ATOM   2596  CG  LEU B  56      12.231  23.462  10.544  1.00  0.84           C  
ATOM   2597  CD1 LEU B  56      10.835  23.782   9.978  1.00  0.84           C  
ATOM   2598  CD2 LEU B  56      13.356  23.843   9.562  1.00  0.84           C  
ATOM   2599  N   GLY B  57      13.313  24.899  14.854  1.00  0.87           N  
ATOM   2600  CA  GLY B  57      13.701  25.864  15.868  1.00  0.87           C  
ATOM   2601  C   GLY B  57      14.532  25.314  16.984  1.00  0.87           C  
ATOM   2602  O   GLY B  57      14.868  26.046  17.908  1.00  0.87           O  
ATOM   2603  N   ASN B  58      14.907  24.026  16.941  1.00  0.85           N  
ATOM   2604  CA  ASN B  58      15.714  23.419  17.976  1.00  0.85           C  
ATOM   2605  C   ASN B  58      17.183  23.914  17.893  1.00  0.85           C  
ATOM   2606  O   ASN B  58      17.809  23.745  16.843  1.00  0.85           O  
ATOM   2607  CB  ASN B  58      15.576  21.873  17.902  1.00  0.85           C  
ATOM   2608  CG  ASN B  58      16.276  21.179  19.063  1.00  0.85           C  
ATOM   2609  OD1 ASN B  58      17.470  21.375  19.291  1.00  0.85           O  
ATOM   2610  ND2 ASN B  58      15.544  20.325  19.807  1.00  0.85           N  
ATOM   2611  N   PRO B  59      17.814  24.518  18.910  1.00  0.84           N  
ATOM   2612  CA  PRO B  59      19.162  25.073  18.790  1.00  0.84           C  
ATOM   2613  C   PRO B  59      20.240  24.025  18.554  1.00  0.84           C  
ATOM   2614  O   PRO B  59      21.189  24.294  17.820  1.00  0.84           O  
ATOM   2615  CB  PRO B  59      19.409  25.802  20.129  1.00  0.84           C  
ATOM   2616  CG  PRO B  59      18.008  26.017  20.716  1.00  0.84           C  
ATOM   2617  CD  PRO B  59      17.219  24.809  20.211  1.00  0.84           C  
ATOM   2618  N   MET B  60      20.132  22.833  19.181  1.00  0.80           N  
ATOM   2619  CA  MET B  60      21.080  21.740  19.052  1.00  0.80           C  
ATOM   2620  C   MET B  60      21.029  21.128  17.662  1.00  0.80           C  
ATOM   2621  O   MET B  60      22.061  20.798  17.077  1.00  0.80           O  
ATOM   2622  CB  MET B  60      20.877  20.676  20.158  1.00  0.80           C  
ATOM   2623  CG  MET B  60      21.156  21.230  21.572  1.00  0.80           C  
ATOM   2624  SD  MET B  60      21.022  19.988  22.896  1.00  0.80           S  
ATOM   2625  CE  MET B  60      22.542  19.071  22.501  1.00  0.80           C  
ATOM   2626  N   VAL B  61      19.819  21.030  17.061  1.00  0.86           N  
ATOM   2627  CA  VAL B  61      19.647  20.654  15.659  1.00  0.86           C  
ATOM   2628  C   VAL B  61      20.337  21.638  14.718  1.00  0.86           C  
ATOM   2629  O   VAL B  61      21.074  21.243  13.818  1.00  0.86           O  
ATOM   2630  CB  VAL B  61      18.173  20.569  15.254  1.00  0.86           C  
ATOM   2631  CG1 VAL B  61      17.993  20.301  13.738  1.00  0.86           C  
ATOM   2632  CG2 VAL B  61      17.485  19.441  16.049  1.00  0.86           C  
ATOM   2633  N   ARG B  62      20.154  22.962  14.936  1.00  0.76           N  
ATOM   2634  CA  ARG B  62      20.832  23.990  14.161  1.00  0.76           C  
ATOM   2635  C   ARG B  62      22.363  23.964  14.281  1.00  0.76           C  
ATOM   2636  O   ARG B  62      23.087  24.069  13.292  1.00  0.76           O  
ATOM   2637  CB  ARG B  62      20.383  25.414  14.602  1.00  0.76           C  
ATOM   2638  CG  ARG B  62      18.911  25.799  14.341  1.00  0.76           C  
ATOM   2639  CD  ARG B  62      18.627  27.257  14.730  1.00  0.76           C  
ATOM   2640  NE  ARG B  62      17.147  27.486  14.604  1.00  0.76           N  
ATOM   2641  CZ  ARG B  62      16.569  28.684  14.765  1.00  0.76           C  
ATOM   2642  NH1 ARG B  62      17.292  29.779  14.983  1.00  0.76           N  
ATOM   2643  NH2 ARG B  62      15.249  28.820  14.687  1.00  0.76           N  
ATOM   2644  N   ALA B  63      22.898  23.829  15.514  1.00  0.82           N  
ATOM   2645  CA  ALA B  63      24.319  23.718  15.781  1.00  0.82           C  
ATOM   2646  C   ALA B  63      24.994  22.446  15.261  1.00  0.82           C  
ATOM   2647  O   ALA B  63      26.093  22.512  14.712  1.00  0.82           O  
ATOM   2648  CB  ALA B  63      24.580  23.866  17.295  1.00  0.82           C  
ATOM   2649  N   HIS B  64      24.372  21.253  15.401  1.00  0.79           N  
ATOM   2650  CA  HIS B  64      24.884  20.011  14.832  1.00  0.79           C  
ATOM   2651  C   HIS B  64      24.862  20.018  13.317  1.00  0.79           C  
ATOM   2652  O   HIS B  64      25.804  19.569  12.672  1.00  0.79           O  
ATOM   2653  CB  HIS B  64      24.096  18.775  15.315  1.00  0.79           C  
ATOM   2654  CG  HIS B  64      24.665  17.468  14.832  1.00  0.79           C  
ATOM   2655  ND1 HIS B  64      25.777  16.959  15.477  1.00  0.79           N  
ATOM   2656  CD2 HIS B  64      24.343  16.682  13.774  1.00  0.79           C  
ATOM   2657  CE1 HIS B  64      26.101  15.879  14.802  1.00  0.79           C  
ATOM   2658  NE2 HIS B  64      25.266  15.659  13.755  1.00  0.79           N  
ATOM   2659  N   GLY B  65      23.784  20.559  12.701  1.00  0.86           N  
ATOM   2660  CA  GLY B  65      23.673  20.656  11.251  1.00  0.86           C  
ATOM   2661  C   GLY B  65      24.736  21.510  10.624  1.00  0.86           C  
ATOM   2662  O   GLY B  65      25.268  21.179   9.567  1.00  0.86           O  
ATOM   2663  N   LYS B  66      25.129  22.606  11.306  1.00  0.76           N  
ATOM   2664  CA  LYS B  66      26.308  23.376  10.969  1.00  0.76           C  
ATOM   2665  C   LYS B  66      27.581  22.521  10.998  1.00  0.76           C  
ATOM   2666  O   LYS B  66      28.267  22.424  10.003  1.00  0.76           O  
ATOM   2667  CB  LYS B  66      26.409  24.577  11.953  1.00  0.76           C  
ATOM   2668  CG  LYS B  66      27.678  25.454  11.886  1.00  0.76           C  
ATOM   2669  CD  LYS B  66      27.562  26.663  12.840  1.00  0.76           C  
ATOM   2670  CE  LYS B  66      28.845  27.494  13.010  1.00  0.76           C  
ATOM   2671  NZ  LYS B  66      28.671  28.486  14.101  1.00  0.76           N  
ATOM   2672  N   LYS B  67      27.863  21.794  12.115  1.00  0.77           N  
ATOM   2673  CA  LYS B  67      29.041  20.935  12.249  1.00  0.77           C  
ATOM   2674  C   LYS B  67      29.145  19.808  11.232  1.00  0.77           C  
ATOM   2675  O   LYS B  67      30.236  19.474  10.773  1.00  0.77           O  
ATOM   2676  CB  LYS B  67      29.161  20.319  13.667  1.00  0.77           C  
ATOM   2677  CG  LYS B  67      29.340  21.374  14.766  1.00  0.77           C  
ATOM   2678  CD  LYS B  67      29.877  20.764  16.068  1.00  0.77           C  
ATOM   2679  CE  LYS B  67      29.956  21.783  17.207  1.00  0.77           C  
ATOM   2680  NZ  LYS B  67      30.243  21.093  18.483  1.00  0.77           N  
ATOM   2681  N   VAL B  68      28.015  19.193  10.835  1.00  0.83           N  
ATOM   2682  CA  VAL B  68      27.985  18.256   9.724  1.00  0.83           C  
ATOM   2683  C   VAL B  68      28.397  18.906   8.421  1.00  0.83           C  
ATOM   2684  O   VAL B  68      29.203  18.360   7.679  1.00  0.83           O  
ATOM   2685  CB  VAL B  68      26.587  17.678   9.529  1.00  0.83           C  
ATOM   2686  CG1 VAL B  68      26.469  16.850   8.226  1.00  0.83           C  
ATOM   2687  CG2 VAL B  68      26.241  16.785  10.735  1.00  0.83           C  
ATOM   2688  N   LEU B  69      27.869  20.102   8.091  1.00  0.82           N  
ATOM   2689  CA  LEU B  69      28.248  20.759   6.861  1.00  0.82           C  
ATOM   2690  C   LEU B  69      29.678  21.290   6.862  1.00  0.82           C  
ATOM   2691  O   LEU B  69      30.374  21.168   5.860  1.00  0.82           O  
ATOM   2692  CB  LEU B  69      27.208  21.804   6.415  1.00  0.82           C  
ATOM   2693  CG  LEU B  69      27.301  22.239   4.927  1.00  0.82           C  
ATOM   2694  CD1 LEU B  69      27.462  21.084   3.914  1.00  0.82           C  
ATOM   2695  CD2 LEU B  69      26.024  23.004   4.568  1.00  0.82           C  
ATOM   2696  N   THR B  70      30.206  21.832   7.989  1.00  0.77           N  
ATOM   2697  CA  THR B  70      31.593  22.309   8.070  1.00  0.77           C  
ATOM   2698  C   THR B  70      32.607  21.220   7.781  1.00  0.77           C  
ATOM   2699  O   THR B  70      33.606  21.484   7.123  1.00  0.77           O  
ATOM   2700  CB  THR B  70      32.016  23.062   9.341  1.00  0.77           C  
ATOM   2701  OG1 THR B  70      32.017  22.280  10.514  1.00  0.77           O  
ATOM   2702  CG2 THR B  70      31.063  24.214   9.643  1.00  0.77           C  
ATOM   2703  N   SER B  71      32.328  19.959   8.192  1.00  0.79           N  
ATOM   2704  CA  SER B  71      33.201  18.804   7.999  1.00  0.79           C  
ATOM   2705  C   SER B  71      33.270  18.375   6.537  1.00  0.79           C  
ATOM   2706  O   SER B  71      34.222  17.743   6.098  1.00  0.79           O  
ATOM   2707  CB  SER B  71      32.842  17.599   8.936  1.00  0.79           C  
ATOM   2708  OG  SER B  71      31.740  16.807   8.481  1.00  0.79           O  
ATOM   2709  N   PHE B  72      32.315  18.808   5.674  1.00  0.77           N  
ATOM   2710  CA  PHE B  72      32.476  18.701   4.232  1.00  0.77           C  
ATOM   2711  C   PHE B  72      33.653  19.535   3.755  1.00  0.77           C  
ATOM   2712  O   PHE B  72      34.330  19.163   2.809  1.00  0.77           O  
ATOM   2713  CB  PHE B  72      31.214  19.085   3.407  1.00  0.77           C  
ATOM   2714  CG  PHE B  72      30.247  17.935   3.373  1.00  0.77           C  
ATOM   2715  CD1 PHE B  72      30.212  17.078   2.260  1.00  0.77           C  
ATOM   2716  CD2 PHE B  72      29.387  17.677   4.448  1.00  0.77           C  
ATOM   2717  CE1 PHE B  72      29.316  16.003   2.213  1.00  0.77           C  
ATOM   2718  CE2 PHE B  72      28.478  16.612   4.406  1.00  0.77           C  
ATOM   2719  CZ  PHE B  72      28.437  15.777   3.281  1.00  0.77           C  
ATOM   2720  N   GLY B  73      33.975  20.664   4.427  1.00  0.77           N  
ATOM   2721  CA  GLY B  73      35.118  21.489   4.063  1.00  0.77           C  
ATOM   2722  C   GLY B  73      36.446  20.781   4.173  1.00  0.77           C  
ATOM   2723  O   GLY B  73      37.330  21.044   3.365  1.00  0.77           O  
ATOM   2724  N   ASP B  74      36.595  19.816   5.108  1.00  0.77           N  
ATOM   2725  CA  ASP B  74      37.720  18.898   5.218  1.00  0.77           C  
ATOM   2726  C   ASP B  74      37.875  18.007   3.979  1.00  0.77           C  
ATOM   2727  O   ASP B  74      38.980  17.786   3.478  1.00  0.77           O  
ATOM   2728  CB  ASP B  74      37.567  18.033   6.499  1.00  0.77           C  
ATOM   2729  CG  ASP B  74      37.768  18.898   7.730  1.00  0.77           C  
ATOM   2730  OD1 ASP B  74      36.970  18.749   8.687  1.00  0.77           O  
ATOM   2731  OD2 ASP B  74      38.735  19.710   7.722  1.00  0.77           O  
ATOM   2732  N   ALA B  75      36.751  17.505   3.418  1.00  0.79           N  
ATOM   2733  CA  ALA B  75      36.709  16.831   2.130  1.00  0.79           C  
ATOM   2734  C   ALA B  75      37.042  17.739   0.943  1.00  0.79           C  
ATOM   2735  O   ALA B  75      37.789  17.349   0.055  1.00  0.79           O  
ATOM   2736  CB  ALA B  75      35.319  16.200   1.865  1.00  0.79           C  
ATOM   2737  N   VAL B  76      36.507  18.985   0.897  1.00  0.75           N  
ATOM   2738  CA  VAL B  76      36.791  19.964  -0.160  1.00  0.75           C  
ATOM   2739  C   VAL B  76      38.267  20.348  -0.205  1.00  0.75           C  
ATOM   2740  O   VAL B  76      38.863  20.486  -1.271  1.00  0.75           O  
ATOM   2741  CB  VAL B  76      35.944  21.237  -0.031  1.00  0.75           C  
ATOM   2742  CG1 VAL B  76      36.251  22.236  -1.171  1.00  0.75           C  
ATOM   2743  CG2 VAL B  76      34.446  20.883  -0.106  1.00  0.75           C  
ATOM   2744  N   LYS B  77      38.885  20.497   0.987  1.00  0.74           N  
ATOM   2745  CA  LYS B  77      40.277  20.826   1.225  1.00  0.74           C  
ATOM   2746  C   LYS B  77      41.260  19.867   0.575  1.00  0.74           C  
ATOM   2747  O   LYS B  77      42.267  20.271   0.004  1.00  0.74           O  
ATOM   2748  CB  LYS B  77      40.497  20.782   2.757  1.00  0.74           C  
ATOM   2749  CG  LYS B  77      41.720  21.525   3.304  1.00  0.74           C  
ATOM   2750  CD  LYS B  77      41.623  21.583   4.840  1.00  0.74           C  
ATOM   2751  CE  LYS B  77      42.886  22.076   5.545  1.00  0.74           C  
ATOM   2752  NZ  LYS B  77      42.608  22.213   6.993  1.00  0.74           N  
ATOM   2753  N   ASN B  78      40.975  18.553   0.651  1.00  0.69           N  
ATOM   2754  CA  ASN B  78      41.758  17.560  -0.035  1.00  0.69           C  
ATOM   2755  C   ASN B  78      40.838  16.443  -0.528  1.00  0.69           C  
ATOM   2756  O   ASN B  78      40.565  15.474   0.181  1.00  0.69           O  
ATOM   2757  CB  ASN B  78      42.858  17.040   0.925  1.00  0.69           C  
ATOM   2758  CG  ASN B  78      43.942  16.349   0.111  1.00  0.69           C  
ATOM   2759  OD1 ASN B  78      43.795  16.067  -1.067  1.00  0.69           O  
ATOM   2760  ND2 ASN B  78      45.094  16.078   0.769  1.00  0.69           N  
ATOM   2761  N   MET B  79      40.363  16.551  -1.789  1.00  0.73           N  
ATOM   2762  CA  MET B  79      39.408  15.640  -2.396  1.00  0.73           C  
ATOM   2763  C   MET B  79      39.971  14.252  -2.680  1.00  0.73           C  
ATOM   2764  O   MET B  79      39.233  13.267  -2.747  1.00  0.73           O  
ATOM   2765  CB  MET B  79      38.896  16.232  -3.729  1.00  0.73           C  
ATOM   2766  CG  MET B  79      38.033  17.492  -3.562  1.00  0.73           C  
ATOM   2767  SD  MET B  79      37.373  18.058  -5.156  1.00  0.73           S  
ATOM   2768  CE  MET B  79      37.163  19.781  -4.649  1.00  0.73           C  
ATOM   2769  N   ASP B  80      41.306  14.133  -2.812  1.00  0.76           N  
ATOM   2770  CA  ASP B  80      41.976  12.909  -3.178  1.00  0.76           C  
ATOM   2771  C   ASP B  80      42.339  12.094  -1.908  1.00  0.76           C  
ATOM   2772  O   ASP B  80      42.811  10.963  -1.980  1.00  0.76           O  
ATOM   2773  CB  ASP B  80      43.218  13.297  -4.053  1.00  0.76           C  
ATOM   2774  CG  ASP B  80      42.806  14.099  -5.298  1.00  0.76           C  
ATOM   2775  OD1 ASP B  80      42.128  13.512  -6.178  1.00  0.76           O  
ATOM   2776  OD2 ASP B  80      43.144  15.312  -5.419  1.00  0.76           O  
ATOM   2777  N   ASN B  81      42.058  12.625  -0.685  1.00  0.76           N  
ATOM   2778  CA  ASN B  81      42.398  11.985   0.578  1.00  0.76           C  
ATOM   2779  C   ASN B  81      41.162  11.824   1.471  1.00  0.76           C  
ATOM   2780  O   ASN B  81      41.277  11.609   2.672  1.00  0.76           O  
ATOM   2781  CB  ASN B  81      43.559  12.775   1.260  1.00  0.76           C  
ATOM   2782  CG  ASN B  81      44.156  12.024   2.454  1.00  0.76           C  
ATOM   2783  OD1 ASN B  81      44.472  10.841   2.397  1.00  0.76           O  
ATOM   2784  ND2 ASN B  81      44.293  12.725   3.606  1.00  0.76           N  
ATOM   2785  N   ILE B  82      39.921  11.865   0.924  1.00  0.79           N  
ATOM   2786  CA  ILE B  82      38.689  11.784   1.718  1.00  0.79           C  
ATOM   2787  C   ILE B  82      38.609  10.549   2.601  1.00  0.79           C  
ATOM   2788  O   ILE B  82      38.215  10.627   3.759  1.00  0.79           O  
ATOM   2789  CB  ILE B  82      37.443  11.873   0.839  1.00  0.79           C  
ATOM   2790  CG1 ILE B  82      37.345  13.317   0.308  1.00  0.79           C  
ATOM   2791  CG2 ILE B  82      36.144  11.493   1.607  1.00  0.79           C  
ATOM   2792  CD1 ILE B  82      36.363  13.460  -0.859  1.00  0.79           C  
ATOM   2793  N   LYS B  83      39.045   9.377   2.093  1.00  0.75           N  
ATOM   2794  CA  LYS B  83      39.016   8.135   2.842  1.00  0.75           C  
ATOM   2795  C   LYS B  83      39.739   8.196   4.187  1.00  0.75           C  
ATOM   2796  O   LYS B  83      39.188   7.796   5.204  1.00  0.75           O  
ATOM   2797  CB  LYS B  83      39.706   7.030   1.994  1.00  0.75           C  
ATOM   2798  CG  LYS B  83      39.737   5.640   2.659  1.00  0.75           C  
ATOM   2799  CD  LYS B  83      41.046   4.860   2.435  1.00  0.75           C  
ATOM   2800  CE  LYS B  83      41.229   3.733   3.465  1.00  0.75           C  
ATOM   2801  NZ  LYS B  83      42.527   3.046   3.291  1.00  0.75           N  
ATOM   2802  N   ASN B  84      40.983   8.721   4.215  1.00  0.79           N  
ATOM   2803  CA  ASN B  84      41.765   8.835   5.430  1.00  0.79           C  
ATOM   2804  C   ASN B  84      41.293   9.982   6.319  1.00  0.79           C  
ATOM   2805  O   ASN B  84      41.319   9.865   7.541  1.00  0.79           O  
ATOM   2806  CB  ASN B  84      43.265   8.999   5.109  1.00  0.79           C  
ATOM   2807  CG  ASN B  84      43.776   7.757   4.380  1.00  0.79           C  
ATOM   2808  OD1 ASN B  84      43.329   6.624   4.548  1.00  0.79           O  
ATOM   2809  ND2 ASN B  84      44.789   7.982   3.510  1.00  0.79           N  
ATOM   2810  N   THR B  85      40.812  11.106   5.728  1.00  0.81           N  
ATOM   2811  CA  THR B  85      40.261  12.265   6.451  1.00  0.81           C  
ATOM   2812  C   THR B  85      39.049  11.899   7.304  1.00  0.81           C  
ATOM   2813  O   THR B  85      38.879  12.377   8.419  1.00  0.81           O  
ATOM   2814  CB  THR B  85      39.877  13.426   5.525  1.00  0.81           C  
ATOM   2815  OG1 THR B  85      40.988  13.831   4.743  1.00  0.81           O  
ATOM   2816  CG2 THR B  85      39.455  14.697   6.279  1.00  0.81           C  
ATOM   2817  N   PHE B  86      38.180  10.990   6.815  1.00  0.84           N  
ATOM   2818  CA  PHE B  86      36.943  10.611   7.474  1.00  0.84           C  
ATOM   2819  C   PHE B  86      37.076   9.316   8.264  1.00  0.84           C  
ATOM   2820  O   PHE B  86      36.083   8.796   8.772  1.00  0.84           O  
ATOM   2821  CB  PHE B  86      35.820  10.479   6.412  1.00  0.84           C  
ATOM   2822  CG  PHE B  86      35.286  11.854   6.115  1.00  0.84           C  
ATOM   2823  CD1 PHE B  86      34.156  12.333   6.797  1.00  0.84           C  
ATOM   2824  CD2 PHE B  86      35.948  12.709   5.220  1.00  0.84           C  
ATOM   2825  CE1 PHE B  86      33.654  13.614   6.534  1.00  0.84           C  
ATOM   2826  CE2 PHE B  86      35.468  13.997   4.973  1.00  0.84           C  
ATOM   2827  CZ  PHE B  86      34.296  14.435   5.599  1.00  0.84           C  
ATOM   2828  N   SER B  87      38.296   8.761   8.448  1.00  0.80           N  
ATOM   2829  CA  SER B  87      38.494   7.496   9.162  1.00  0.80           C  
ATOM   2830  C   SER B  87      38.011   7.496  10.612  1.00  0.80           C  
ATOM   2831  O   SER B  87      37.350   6.564  11.055  1.00  0.80           O  
ATOM   2832  CB  SER B  87      39.973   7.026   9.169  1.00  0.80           C  
ATOM   2833  OG  SER B  87      40.355   6.574   7.873  1.00  0.80           O  
ATOM   2834  N   GLN B  88      38.293   8.563  11.392  1.00  0.75           N  
ATOM   2835  CA  GLN B  88      37.832   8.713  12.769  1.00  0.75           C  
ATOM   2836  C   GLN B  88      36.323   8.870  12.901  1.00  0.75           C  
ATOM   2837  O   GLN B  88      35.689   8.280  13.771  1.00  0.75           O  
ATOM   2838  CB  GLN B  88      38.511   9.942  13.404  1.00  0.75           C  
ATOM   2839  CG  GLN B  88      40.019   9.710  13.651  1.00  0.75           C  
ATOM   2840  CD  GLN B  88      40.721  11.032  13.966  1.00  0.75           C  
ATOM   2841  OE1 GLN B  88      40.143  12.105  13.954  1.00  0.75           O  
ATOM   2842  NE2 GLN B  88      42.047  10.942  14.235  1.00  0.75           N  
ATOM   2843  N   LEU B  89      35.697   9.663  12.002  1.00  0.83           N  
ATOM   2844  CA  LEU B  89      34.252   9.755  11.899  1.00  0.83           C  
ATOM   2845  C   LEU B  89      33.630   8.409  11.526  1.00  0.83           C  
ATOM   2846  O   LEU B  89      32.674   7.988  12.152  1.00  0.83           O  
ATOM   2847  CB  LEU B  89      33.827  10.891  10.931  1.00  0.83           C  
ATOM   2848  CG  LEU B  89      34.036  12.320  11.497  1.00  0.83           C  
ATOM   2849  CD1 LEU B  89      33.937  13.364  10.370  1.00  0.83           C  
ATOM   2850  CD2 LEU B  89      33.021  12.657  12.611  1.00  0.83           C  
ATOM   2851  N   SER B  90      34.210   7.631  10.580  1.00  0.82           N  
ATOM   2852  CA  SER B  90      33.767   6.272  10.246  1.00  0.82           C  
ATOM   2853  C   SER B  90      33.744   5.366  11.477  1.00  0.82           C  
ATOM   2854  O   SER B  90      32.743   4.730  11.777  1.00  0.82           O  
ATOM   2855  CB  SER B  90      34.711   5.673   9.152  1.00  0.82           C  
ATOM   2856  OG  SER B  90      34.378   4.367   8.684  1.00  0.82           O  
ATOM   2857  N   GLU B  91      34.805   5.380  12.318  1.00  0.76           N  
ATOM   2858  CA  GLU B  91      34.799   4.683  13.599  1.00  0.76           C  
ATOM   2859  C   GLU B  91      33.710   5.133  14.562  1.00  0.76           C  
ATOM   2860  O   GLU B  91      33.039   4.320  15.197  1.00  0.76           O  
ATOM   2861  CB  GLU B  91      36.153   4.839  14.335  1.00  0.76           C  
ATOM   2862  CG  GLU B  91      37.186   3.785  13.877  1.00  0.76           C  
ATOM   2863  CD  GLU B  91      38.390   3.611  14.796  1.00  0.76           C  
ATOM   2864  OE1 GLU B  91      38.500   4.328  15.822  1.00  0.76           O  
ATOM   2865  OE2 GLU B  91      39.186   2.681  14.470  1.00  0.76           O  
ATOM   2866  N   LEU B  92      33.474   6.450  14.695  1.00  0.80           N  
ATOM   2867  CA  LEU B  92      32.378   6.958  15.499  1.00  0.80           C  
ATOM   2868  C   LEU B  92      31.001   6.487  15.036  1.00  0.80           C  
ATOM   2869  O   LEU B  92      30.227   5.918  15.806  1.00  0.80           O  
ATOM   2870  CB  LEU B  92      32.383   8.507  15.464  1.00  0.80           C  
ATOM   2871  CG  LEU B  92      31.186   9.196  16.163  1.00  0.80           C  
ATOM   2872  CD1 LEU B  92      31.157   8.903  17.672  1.00  0.80           C  
ATOM   2873  CD2 LEU B  92      31.173  10.704  15.867  1.00  0.80           C  
ATOM   2874  N   HIS B  93      30.674   6.687  13.746  1.00  0.79           N  
ATOM   2875  CA  HIS B  93      29.377   6.360  13.191  1.00  0.79           C  
ATOM   2876  C   HIS B  93      29.086   4.871  13.159  1.00  0.79           C  
ATOM   2877  O   HIS B  93      27.950   4.455  13.400  1.00  0.79           O  
ATOM   2878  CB  HIS B  93      29.178   7.000  11.800  1.00  0.79           C  
ATOM   2879  CG  HIS B  93      28.918   8.476  11.883  1.00  0.79           C  
ATOM   2880  ND1 HIS B  93      29.969   9.367  11.986  1.00  0.79           N  
ATOM   2881  CD2 HIS B  93      27.741   9.148  11.894  1.00  0.79           C  
ATOM   2882  CE1 HIS B  93      29.418  10.553  12.053  1.00  0.79           C  
ATOM   2883  NE2 HIS B  93      28.063  10.487  12.002  1.00  0.79           N  
ATOM   2884  N   CYS B  94      30.103   4.041  12.873  1.00  0.81           N  
ATOM   2885  CA  CYS B  94      29.945   2.611  12.714  1.00  0.81           C  
ATOM   2886  C   CYS B  94      30.079   1.826  14.012  1.00  0.81           C  
ATOM   2887  O   CYS B  94      29.142   1.134  14.396  1.00  0.81           O  
ATOM   2888  CB  CYS B  94      30.973   2.091  11.682  1.00  0.81           C  
ATOM   2889  SG  CYS B  94      30.847   3.005  10.114  1.00  0.81           S  
ATOM   2890  N   ASP B  95      31.218   1.935  14.741  1.00  0.73           N  
ATOM   2891  CA  ASP B  95      31.471   1.177  15.957  1.00  0.73           C  
ATOM   2892  C   ASP B  95      30.674   1.683  17.156  1.00  0.73           C  
ATOM   2893  O   ASP B  95      30.210   0.904  17.985  1.00  0.73           O  
ATOM   2894  CB  ASP B  95      32.982   1.200  16.334  1.00  0.73           C  
ATOM   2895  CG  ASP B  95      33.824   0.258  15.492  1.00  0.73           C  
ATOM   2896  OD1 ASP B  95      33.304  -0.768  14.996  1.00  0.73           O  
ATOM   2897  OD2 ASP B  95      35.044   0.546  15.402  1.00  0.73           O  
ATOM   2898  N   LYS B  96      30.528   3.019  17.326  1.00  0.72           N  
ATOM   2899  CA  LYS B  96      29.834   3.535  18.499  1.00  0.72           C  
ATOM   2900  C   LYS B  96      28.347   3.678  18.269  1.00  0.72           C  
ATOM   2901  O   LYS B  96      27.536   3.247  19.082  1.00  0.72           O  
ATOM   2902  CB  LYS B  96      30.354   4.919  18.975  1.00  0.72           C  
ATOM   2903  CG  LYS B  96      31.882   5.102  18.973  1.00  0.72           C  
ATOM   2904  CD  LYS B  96      32.694   4.095  19.806  1.00  0.72           C  
ATOM   2905  CE  LYS B  96      34.194   4.435  19.771  1.00  0.72           C  
ATOM   2906  NZ  LYS B  96      35.026   3.229  19.985  1.00  0.72           N  
ATOM   2907  N   LEU B  97      27.946   4.323  17.156  1.00  0.77           N  
ATOM   2908  CA  LEU B  97      26.557   4.690  16.990  1.00  0.77           C  
ATOM   2909  C   LEU B  97      25.736   3.629  16.281  1.00  0.77           C  
ATOM   2910  O   LEU B  97      24.520   3.586  16.446  1.00  0.77           O  
ATOM   2911  CB  LEU B  97      26.447   6.016  16.199  1.00  0.77           C  
ATOM   2912  CG  LEU B  97      27.120   7.233  16.872  1.00  0.77           C  
ATOM   2913  CD1 LEU B  97      27.057   8.457  15.943  1.00  0.77           C  
ATOM   2914  CD2 LEU B  97      26.476   7.572  18.229  1.00  0.77           C  
ATOM   2915  N   HIS B  98      26.370   2.740  15.482  1.00  0.74           N  
ATOM   2916  CA  HIS B  98      25.695   1.731  14.679  1.00  0.74           C  
ATOM   2917  C   HIS B  98      24.662   2.303  13.704  1.00  0.74           C  
ATOM   2918  O   HIS B  98      23.591   1.731  13.514  1.00  0.74           O  
ATOM   2919  CB  HIS B  98      25.038   0.627  15.548  1.00  0.74           C  
ATOM   2920  CG  HIS B  98      25.982   0.006  16.519  1.00  0.74           C  
ATOM   2921  ND1 HIS B  98      26.774  -1.045  16.098  1.00  0.74           N  
ATOM   2922  CD2 HIS B  98      26.303   0.366  17.785  1.00  0.74           C  
ATOM   2923  CE1 HIS B  98      27.573  -1.290  17.113  1.00  0.74           C  
ATOM   2924  NE2 HIS B  98      27.329  -0.471  18.168  1.00  0.74           N  
ATOM   2925  N   VAL B  99      24.966   3.452  13.057  1.00  0.82           N  
ATOM   2926  CA  VAL B  99      24.108   4.089  12.060  1.00  0.82           C  
ATOM   2927  C   VAL B  99      24.162   3.310  10.768  1.00  0.82           C  
ATOM   2928  O   VAL B  99      25.221   3.260  10.143  1.00  0.82           O  
ATOM   2929  CB  VAL B  99      24.558   5.525  11.734  1.00  0.82           C  
ATOM   2930  CG1 VAL B  99      23.673   6.170  10.642  1.00  0.82           C  
ATOM   2931  CG2 VAL B  99      24.504   6.402  12.996  1.00  0.82           C  
ATOM   2932  N   ASP B 100      23.044   2.704  10.290  1.00  0.81           N  
ATOM   2933  CA  ASP B 100      23.085   1.965   9.042  1.00  0.81           C  
ATOM   2934  C   ASP B 100      23.564   2.871   7.861  1.00  0.81           C  
ATOM   2935  O   ASP B 100      23.145   4.035   7.795  1.00  0.81           O  
ATOM   2936  CB  ASP B 100      21.739   1.236   8.758  1.00  0.81           C  
ATOM   2937  CG  ASP B 100      21.928   0.361   7.532  1.00  0.81           C  
ATOM   2938  OD1 ASP B 100      21.857   0.917   6.404  1.00  0.81           O  
ATOM   2939  OD2 ASP B 100      22.257  -0.839   7.712  1.00  0.81           O  
ATOM   2940  N   PRO B 101      24.443   2.421   6.946  1.00  0.83           N  
ATOM   2941  CA  PRO B 101      24.986   3.226   5.859  1.00  0.83           C  
ATOM   2942  C   PRO B 101      23.982   3.866   4.921  1.00  0.83           C  
ATOM   2943  O   PRO B 101      24.331   4.868   4.285  1.00  0.83           O  
ATOM   2944  CB  PRO B 101      25.870   2.241   5.079  1.00  0.83           C  
ATOM   2945  CG  PRO B 101      26.405   1.307   6.160  1.00  0.83           C  
ATOM   2946  CD  PRO B 101      25.220   1.192   7.124  1.00  0.83           C  
ATOM   2947  N   GLU B 102      22.753   3.320   4.785  1.00  0.78           N  
ATOM   2948  CA  GLU B 102      21.682   3.880   3.967  1.00  0.78           C  
ATOM   2949  C   GLU B 102      21.298   5.286   4.439  1.00  0.78           C  
ATOM   2950  O   GLU B 102      21.044   6.200   3.661  1.00  0.78           O  
ATOM   2951  CB  GLU B 102      20.453   2.925   3.937  1.00  0.78           C  
ATOM   2952  CG  GLU B 102      19.188   3.443   3.177  1.00  0.78           C  
ATOM   2953  CD  GLU B 102      19.311   3.651   1.661  1.00  0.78           C  
ATOM   2954  OE1 GLU B 102      20.427   3.560   1.094  1.00  0.78           O  
ATOM   2955  OE2 GLU B 102      18.246   3.910   1.029  1.00  0.78           O  
ATOM   2956  N   ASN B 103      21.345   5.548   5.764  1.00  0.85           N  
ATOM   2957  CA  ASN B 103      21.097   6.875   6.313  1.00  0.85           C  
ATOM   2958  C   ASN B 103      22.116   7.938   5.878  1.00  0.85           C  
ATOM   2959  O   ASN B 103      21.783   9.122   5.787  1.00  0.85           O  
ATOM   2960  CB  ASN B 103      21.028   6.854   7.854  1.00  0.85           C  
ATOM   2961  CG  ASN B 103      19.888   5.933   8.277  1.00  0.85           C  
ATOM   2962  OD1 ASN B 103      18.728   6.277   8.074  1.00  0.85           O  
ATOM   2963  ND2 ASN B 103      20.225   4.774   8.880  1.00  0.85           N  
ATOM   2964  N   PHE B 104      23.386   7.561   5.581  1.00  0.87           N  
ATOM   2965  CA  PHE B 104      24.391   8.471   5.032  1.00  0.87           C  
ATOM   2966  C   PHE B 104      24.009   8.964   3.644  1.00  0.87           C  
ATOM   2967  O   PHE B 104      24.128  10.148   3.333  1.00  0.87           O  
ATOM   2968  CB  PHE B 104      25.810   7.833   4.926  1.00  0.87           C  
ATOM   2969  CG  PHE B 104      26.352   7.281   6.219  1.00  0.87           C  
ATOM   2970  CD1 PHE B 104      26.056   7.835   7.480  1.00  0.87           C  
ATOM   2971  CD2 PHE B 104      27.215   6.172   6.157  1.00  0.87           C  
ATOM   2972  CE1 PHE B 104      26.558   7.250   8.650  1.00  0.87           C  
ATOM   2973  CE2 PHE B 104      27.716   5.585   7.324  1.00  0.87           C  
ATOM   2974  CZ  PHE B 104      27.374   6.115   8.571  1.00  0.87           C  
ATOM   2975  N   ARG B 105      23.487   8.050   2.796  1.00  0.77           N  
ATOM   2976  CA  ARG B 105      22.947   8.359   1.485  1.00  0.77           C  
ATOM   2977  C   ARG B 105      21.758   9.313   1.589  1.00  0.77           C  
ATOM   2978  O   ARG B 105      21.716  10.329   0.907  1.00  0.77           O  
ATOM   2979  CB  ARG B 105      22.505   7.029   0.812  1.00  0.77           C  
ATOM   2980  CG  ARG B 105      21.907   7.120  -0.611  1.00  0.77           C  
ATOM   2981  CD  ARG B 105      20.943   5.948  -0.896  1.00  0.77           C  
ATOM   2982  NE  ARG B 105      20.399   6.101  -2.296  1.00  0.77           N  
ATOM   2983  CZ  ARG B 105      19.246   6.696  -2.625  1.00  0.77           C  
ATOM   2984  NH1 ARG B 105      18.872   6.775  -3.897  1.00  0.77           N  
ATOM   2985  NH2 ARG B 105      18.532   7.361  -1.742  1.00  0.77           N  
ATOM   2986  N   LEU B 106      20.798   9.059   2.511  1.00  0.85           N  
ATOM   2987  CA  LEU B 106      19.638   9.922   2.696  1.00  0.85           C  
ATOM   2988  C   LEU B 106      19.977  11.355   3.100  1.00  0.85           C  
ATOM   2989  O   LEU B 106      19.405  12.316   2.581  1.00  0.85           O  
ATOM   2990  CB  LEU B 106      18.654   9.325   3.734  1.00  0.85           C  
ATOM   2991  CG  LEU B 106      18.080   7.939   3.368  1.00  0.85           C  
ATOM   2992  CD1 LEU B 106      17.125   7.466   4.472  1.00  0.85           C  
ATOM   2993  CD2 LEU B 106      17.351   7.927   2.013  1.00  0.85           C  
ATOM   2994  N   LEU B 107      20.951  11.550   4.016  1.00  0.87           N  
ATOM   2995  CA  LEU B 107      21.461  12.867   4.362  1.00  0.87           C  
ATOM   2996  C   LEU B 107      22.151  13.570   3.197  1.00  0.87           C  
ATOM   2997  O   LEU B 107      21.902  14.744   2.936  1.00  0.87           O  
ATOM   2998  CB  LEU B 107      22.391  12.779   5.596  1.00  0.87           C  
ATOM   2999  CG  LEU B 107      22.929  14.135   6.118  1.00  0.87           C  
ATOM   3000  CD1 LEU B 107      21.845  15.220   6.318  1.00  0.87           C  
ATOM   3001  CD2 LEU B 107      23.691  13.899   7.431  1.00  0.87           C  
ATOM   3002  N   GLY B 108      22.994  12.842   2.427  1.00  0.88           N  
ATOM   3003  CA  GLY B 108      23.550  13.302   1.154  1.00  0.88           C  
ATOM   3004  C   GLY B 108      22.540  13.821   0.157  1.00  0.88           C  
ATOM   3005  O   GLY B 108      22.669  14.952  -0.321  1.00  0.88           O  
ATOM   3006  N   ASP B 109      21.488  13.028  -0.145  1.00  0.82           N  
ATOM   3007  CA  ASP B 109      20.384  13.375  -1.029  1.00  0.82           C  
ATOM   3008  C   ASP B 109      19.651  14.646  -0.563  1.00  0.82           C  
ATOM   3009  O   ASP B 109      19.378  15.554  -1.345  1.00  0.82           O  
ATOM   3010  CB  ASP B 109      19.356  12.191  -1.135  1.00  0.82           C  
ATOM   3011  CG  ASP B 109      19.840  10.989  -1.948  1.00  0.82           C  
ATOM   3012  OD1 ASP B 109      20.927  11.066  -2.569  1.00  0.82           O  
ATOM   3013  OD2 ASP B 109      19.080   9.979  -2.000  1.00  0.82           O  
ATOM   3014  N   ILE B 110      19.362  14.767   0.756  1.00  0.83           N  
ATOM   3015  CA  ILE B 110      18.769  15.956   1.363  1.00  0.83           C  
ATOM   3016  C   ILE B 110      19.644  17.189   1.277  1.00  0.83           C  
ATOM   3017  O   ILE B 110      19.144  18.280   0.995  1.00  0.83           O  
ATOM   3018  CB  ILE B 110      18.336  15.688   2.797  1.00  0.83           C  
ATOM   3019  CG1 ILE B 110      17.057  14.825   2.713  1.00  0.83           C  
ATOM   3020  CG2 ILE B 110      18.090  16.996   3.598  1.00  0.83           C  
ATOM   3021  CD1 ILE B 110      16.532  14.401   4.079  1.00  0.83           C  
ATOM   3022  N   LEU B 111      20.975  17.060   1.473  1.00  0.84           N  
ATOM   3023  CA  LEU B 111      21.912  18.160   1.299  1.00  0.84           C  
ATOM   3024  C   LEU B 111      21.865  18.731  -0.110  1.00  0.84           C  
ATOM   3025  O   LEU B 111      21.802  19.945  -0.291  1.00  0.84           O  
ATOM   3026  CB  LEU B 111      23.374  17.739   1.627  1.00  0.84           C  
ATOM   3027  CG  LEU B 111      24.424  18.873   1.473  1.00  0.84           C  
ATOM   3028  CD1 LEU B 111      24.160  20.042   2.440  1.00  0.84           C  
ATOM   3029  CD2 LEU B 111      25.861  18.342   1.628  1.00  0.84           C  
ATOM   3030  N   ILE B 112      21.821  17.885  -1.156  1.00  0.83           N  
ATOM   3031  CA  ILE B 112      21.660  18.324  -2.538  1.00  0.83           C  
ATOM   3032  C   ILE B 112      20.360  19.076  -2.806  1.00  0.83           C  
ATOM   3033  O   ILE B 112      20.362  20.089  -3.502  1.00  0.83           O  
ATOM   3034  CB  ILE B 112      21.836  17.132  -3.474  1.00  0.83           C  
ATOM   3035  CG1 ILE B 112      23.342  16.796  -3.549  1.00  0.83           C  
ATOM   3036  CG2 ILE B 112      21.248  17.355  -4.890  1.00  0.83           C  
ATOM   3037  CD1 ILE B 112      23.621  15.292  -3.531  1.00  0.83           C  
ATOM   3038  N   ILE B 113      19.214  18.639  -2.237  1.00  0.81           N  
ATOM   3039  CA  ILE B 113      17.953  19.376  -2.318  1.00  0.81           C  
ATOM   3040  C   ILE B 113      18.051  20.743  -1.653  1.00  0.81           C  
ATOM   3041  O   ILE B 113      17.612  21.744  -2.212  1.00  0.81           O  
ATOM   3042  CB  ILE B 113      16.792  18.581  -1.724  1.00  0.81           C  
ATOM   3043  CG1 ILE B 113      16.581  17.294  -2.560  1.00  0.81           C  
ATOM   3044  CG2 ILE B 113      15.494  19.436  -1.674  1.00  0.81           C  
ATOM   3045  CD1 ILE B 113      15.567  16.329  -1.936  1.00  0.81           C  
ATOM   3046  N   VAL B 114      18.684  20.834  -0.461  1.00  0.83           N  
ATOM   3047  CA  VAL B 114      18.968  22.108   0.187  1.00  0.83           C  
ATOM   3048  C   VAL B 114      19.866  22.995  -0.667  1.00  0.83           C  
ATOM   3049  O   VAL B 114      19.527  24.132  -0.947  1.00  0.83           O  
ATOM   3050  CB  VAL B 114      19.556  21.901   1.581  1.00  0.83           C  
ATOM   3051  CG1 VAL B 114      19.995  23.228   2.237  1.00  0.83           C  
ATOM   3052  CG2 VAL B 114      18.466  21.263   2.463  1.00  0.83           C  
ATOM   3053  N   LEU B 115      20.993  22.487  -1.216  1.00  0.83           N  
ATOM   3054  CA  LEU B 115      21.835  23.284  -2.097  1.00  0.83           C  
ATOM   3055  C   LEU B 115      21.103  23.819  -3.324  1.00  0.83           C  
ATOM   3056  O   LEU B 115      21.227  24.987  -3.682  1.00  0.83           O  
ATOM   3057  CB  LEU B 115      23.057  22.470  -2.583  1.00  0.83           C  
ATOM   3058  CG  LEU B 115      24.080  22.110  -1.485  1.00  0.83           C  
ATOM   3059  CD1 LEU B 115      25.182  21.235  -2.104  1.00  0.83           C  
ATOM   3060  CD2 LEU B 115      24.684  23.345  -0.785  1.00  0.83           C  
ATOM   3061  N   ALA B 116      20.256  22.986  -3.949  1.00  0.84           N  
ATOM   3062  CA  ALA B 116      19.403  23.378  -5.041  1.00  0.84           C  
ATOM   3063  C   ALA B 116      18.411  24.499  -4.713  1.00  0.84           C  
ATOM   3064  O   ALA B 116      18.253  25.422  -5.498  1.00  0.84           O  
ATOM   3065  CB  ALA B 116      18.653  22.113  -5.491  1.00  0.84           C  
ATOM   3066  N   ALA B 117      17.746  24.481  -3.537  1.00  0.84           N  
ATOM   3067  CA  ALA B 117      16.832  25.532  -3.116  1.00  0.84           C  
ATOM   3068  C   ALA B 117      17.492  26.882  -2.822  1.00  0.84           C  
ATOM   3069  O   ALA B 117      16.885  27.937  -2.994  1.00  0.84           O  
ATOM   3070  CB  ALA B 117      16.061  25.066  -1.863  1.00  0.84           C  
ATOM   3071  N   HIS B 118      18.751  26.877  -2.339  1.00  0.80           N  
ATOM   3072  CA  HIS B 118      19.496  28.085  -2.022  1.00  0.80           C  
ATOM   3073  C   HIS B 118      20.214  28.701  -3.219  1.00  0.80           C  
ATOM   3074  O   HIS B 118      20.311  29.919  -3.333  1.00  0.80           O  
ATOM   3075  CB  HIS B 118      20.532  27.793  -0.916  1.00  0.80           C  
ATOM   3076  CG  HIS B 118      19.891  27.572   0.428  1.00  0.80           C  
ATOM   3077  ND1 HIS B 118      20.070  28.566   1.368  1.00  0.80           N  
ATOM   3078  CD2 HIS B 118      19.082  26.607   0.930  1.00  0.80           C  
ATOM   3079  CE1 HIS B 118      19.372  28.186   2.413  1.00  0.80           C  
ATOM   3080  NE2 HIS B 118      18.750  27.003   2.206  1.00  0.80           N  
ATOM   3081  N   PHE B 119      20.753  27.879  -4.146  1.00  0.83           N  
ATOM   3082  CA  PHE B 119      21.527  28.367  -5.280  1.00  0.83           C  
ATOM   3083  C   PHE B 119      20.753  28.345  -6.592  1.00  0.83           C  
ATOM   3084  O   PHE B 119      21.247  28.814  -7.613  1.00  0.83           O  
ATOM   3085  CB  PHE B 119      22.786  27.479  -5.466  1.00  0.83           C  
ATOM   3086  CG  PHE B 119      23.752  27.798  -4.367  1.00  0.83           C  
ATOM   3087  CD1 PHE B 119      24.503  28.979  -4.461  1.00  0.83           C  
ATOM   3088  CD2 PHE B 119      23.908  26.976  -3.238  1.00  0.83           C  
ATOM   3089  CE1 PHE B 119      25.407  29.328  -3.455  1.00  0.83           C  
ATOM   3090  CE2 PHE B 119      24.814  27.322  -2.227  1.00  0.83           C  
ATOM   3091  CZ  PHE B 119      25.574  28.493  -2.344  1.00  0.83           C  
ATOM   3092  N   SER B 120      19.512  27.820  -6.599  1.00  0.80           N  
ATOM   3093  CA  SER B 120      18.595  27.697  -7.732  1.00  0.80           C  
ATOM   3094  C   SER B 120      19.175  27.517  -9.126  1.00  0.80           C  
ATOM   3095  O   SER B 120      19.654  26.451  -9.496  1.00  0.80           O  
ATOM   3096  CB  SER B 120      17.481  28.764  -7.728  1.00  0.80           C  
ATOM   3097  OG  SER B 120      16.780  28.694  -6.493  1.00  0.80           O  
ATOM   3098  N   LYS B 121      19.124  28.584  -9.950  1.00  0.72           N  
ATOM   3099  CA  LYS B 121      19.626  28.666 -11.304  1.00  0.72           C  
ATOM   3100  C   LYS B 121      21.092  28.230 -11.474  1.00  0.72           C  
ATOM   3101  O   LYS B 121      21.439  27.575 -12.453  1.00  0.72           O  
ATOM   3102  CB  LYS B 121      19.507  30.149 -11.748  1.00  0.72           C  
ATOM   3103  CG  LYS B 121      19.757  30.365 -13.247  1.00  0.72           C  
ATOM   3104  CD  LYS B 121      20.140  31.812 -13.587  1.00  0.72           C  
ATOM   3105  CE  LYS B 121      20.426  31.978 -15.082  1.00  0.72           C  
ATOM   3106  NZ  LYS B 121      21.026  33.302 -15.337  1.00  0.72           N  
ATOM   3107  N   ASP B 122      21.978  28.577 -10.508  1.00  0.80           N  
ATOM   3108  CA  ASP B 122      23.401  28.295 -10.549  1.00  0.80           C  
ATOM   3109  C   ASP B 122      23.697  26.831 -10.200  1.00  0.80           C  
ATOM   3110  O   ASP B 122      24.781  26.306 -10.466  1.00  0.80           O  
ATOM   3111  CB  ASP B 122      24.157  29.214  -9.550  1.00  0.80           C  
ATOM   3112  CG  ASP B 122      23.989  30.690  -9.877  1.00  0.80           C  
ATOM   3113  OD1 ASP B 122      23.921  31.045 -11.081  1.00  0.80           O  
ATOM   3114  OD2 ASP B 122      24.002  31.489  -8.904  1.00  0.80           O  
ATOM   3115  N   PHE B 123      22.721  26.097  -9.614  1.00  0.82           N  
ATOM   3116  CA  PHE B 123      22.814  24.676  -9.339  1.00  0.82           C  
ATOM   3117  C   PHE B 123      22.507  23.860 -10.600  1.00  0.82           C  
ATOM   3118  O   PHE B 123      21.523  23.112 -10.688  1.00  0.82           O  
ATOM   3119  CB  PHE B 123      21.893  24.285  -8.147  1.00  0.82           C  
ATOM   3120  CG  PHE B 123      22.365  23.011  -7.493  1.00  0.82           C  
ATOM   3121  CD1 PHE B 123      23.597  22.988  -6.815  1.00  0.82           C  
ATOM   3122  CD2 PHE B 123      21.589  21.841  -7.527  1.00  0.82           C  
ATOM   3123  CE1 PHE B 123      24.039  21.826  -6.171  1.00  0.82           C  
ATOM   3124  CE2 PHE B 123      22.015  20.684  -6.861  1.00  0.82           C  
ATOM   3125  CZ  PHE B 123      23.240  20.677  -6.180  1.00  0.82           C  
ATOM   3126  N   THR B 124      23.358  24.004 -11.635  1.00  0.78           N  
ATOM   3127  CA  THR B 124      23.337  23.299 -12.916  1.00  0.78           C  
ATOM   3128  C   THR B 124      23.274  21.772 -12.801  1.00  0.78           C  
ATOM   3129  O   THR B 124      23.634  21.232 -11.751  1.00  0.78           O  
ATOM   3130  CB  THR B 124      24.476  23.717 -13.854  1.00  0.78           C  
ATOM   3131  OG1 THR B 124      25.769  23.520 -13.303  1.00  0.78           O  
ATOM   3132  CG2 THR B 124      24.334  25.211 -14.174  1.00  0.78           C  
ATOM   3133  N   PRO B 125      22.815  21.001 -13.795  1.00  0.79           N  
ATOM   3134  CA  PRO B 125      22.980  19.546 -13.843  1.00  0.79           C  
ATOM   3135  C   PRO B 125      24.392  19.044 -13.548  1.00  0.79           C  
ATOM   3136  O   PRO B 125      24.538  18.090 -12.784  1.00  0.79           O  
ATOM   3137  CB  PRO B 125      22.487  19.158 -15.251  1.00  0.79           C  
ATOM   3138  CG  PRO B 125      21.480  20.256 -15.606  1.00  0.79           C  
ATOM   3139  CD  PRO B 125      22.129  21.496 -14.991  1.00  0.79           C  
ATOM   3140  N   GLU B 126      25.441  19.668 -14.118  1.00  0.76           N  
ATOM   3141  CA  GLU B 126      26.847  19.385 -13.892  1.00  0.76           C  
ATOM   3142  C   GLU B 126      27.285  19.662 -12.465  1.00  0.76           C  
ATOM   3143  O   GLU B 126      27.947  18.834 -11.838  1.00  0.76           O  
ATOM   3144  CB  GLU B 126      27.752  20.199 -14.864  1.00  0.76           C  
ATOM   3145  CG  GLU B 126      27.391  19.975 -16.358  1.00  0.76           C  
ATOM   3146  CD  GLU B 126      26.113  20.689 -16.796  1.00  0.76           C  
ATOM   3147  OE1 GLU B 126      25.621  21.564 -16.032  1.00  0.76           O  
ATOM   3148  OE2 GLU B 126      25.566  20.300 -17.851  1.00  0.76           O  
ATOM   3149  N   CYS B 127      26.883  20.821 -11.881  1.00  0.84           N  
ATOM   3150  CA  CYS B 127      27.165  21.152 -10.489  1.00  0.84           C  
ATOM   3151  C   CYS B 127      26.491  20.160  -9.567  1.00  0.84           C  
ATOM   3152  O   CYS B 127      27.118  19.620  -8.660  1.00  0.84           O  
ATOM   3153  CB  CYS B 127      26.745  22.611 -10.131  1.00  0.84           C  
ATOM   3154  SG  CYS B 127      27.371  23.227  -8.530  1.00  0.84           S  
ATOM   3155  N   GLN B 128      25.214  19.798  -9.842  1.00  0.78           N  
ATOM   3156  CA  GLN B 128      24.543  18.758  -9.090  1.00  0.78           C  
ATOM   3157  C   GLN B 128      25.313  17.437  -9.136  1.00  0.78           C  
ATOM   3158  O   GLN B 128      25.585  16.867  -8.092  1.00  0.78           O  
ATOM   3159  CB  GLN B 128      23.094  18.526  -9.596  1.00  0.78           C  
ATOM   3160  CG  GLN B 128      22.329  17.391  -8.861  1.00  0.78           C  
ATOM   3161  CD  GLN B 128      20.966  17.144  -9.518  1.00  0.78           C  
ATOM   3162  OE1 GLN B 128      20.471  17.964 -10.266  1.00  0.78           O  
ATOM   3163  NE2 GLN B 128      20.334  15.977  -9.230  1.00  0.78           N  
ATOM   3164  N   ALA B 129      25.754  16.965 -10.328  1.00  0.82           N  
ATOM   3165  CA  ALA B 129      26.499  15.726 -10.503  1.00  0.82           C  
ATOM   3166  C   ALA B 129      27.816  15.653  -9.741  1.00  0.82           C  
ATOM   3167  O   ALA B 129      28.105  14.649  -9.089  1.00  0.82           O  
ATOM   3168  CB  ALA B 129      26.724  15.475 -12.014  1.00  0.82           C  
ATOM   3169  N   ALA B 130      28.610  16.743  -9.743  1.00  0.86           N  
ATOM   3170  CA  ALA B 130      29.808  16.862  -8.937  1.00  0.86           C  
ATOM   3171  C   ALA B 130      29.539  16.777  -7.425  1.00  0.86           C  
ATOM   3172  O   ALA B 130      30.197  16.033  -6.694  1.00  0.86           O  
ATOM   3173  CB  ALA B 130      30.494  18.199  -9.305  1.00  0.86           C  
ATOM   3174  N   TRP B 131      28.510  17.487  -6.920  1.00  0.84           N  
ATOM   3175  CA  TRP B 131      28.080  17.415  -5.531  1.00  0.84           C  
ATOM   3176  C   TRP B 131      27.471  16.073  -5.124  1.00  0.84           C  
ATOM   3177  O   TRP B 131      27.720  15.577  -4.025  1.00  0.84           O  
ATOM   3178  CB  TRP B 131      27.161  18.614  -5.194  1.00  0.84           C  
ATOM   3179  CG  TRP B 131      27.992  19.871  -4.983  1.00  0.84           C  
ATOM   3180  CD1 TRP B 131      28.498  20.755  -5.896  1.00  0.84           C  
ATOM   3181  CD2 TRP B 131      28.563  20.243  -3.711  1.00  0.84           C  
ATOM   3182  NE1 TRP B 131      29.338  21.661  -5.284  1.00  0.84           N  
ATOM   3183  CE2 TRP B 131      29.384  21.359  -3.936  1.00  0.84           C  
ATOM   3184  CE3 TRP B 131      28.432  19.681  -2.439  1.00  0.84           C  
ATOM   3185  CZ2 TRP B 131      30.079  21.961  -2.888  1.00  0.84           C  
ATOM   3186  CZ3 TRP B 131      29.137  20.282  -1.383  1.00  0.84           C  
ATOM   3187  CH2 TRP B 131      29.944  21.405  -1.603  1.00  0.84           C  
ATOM   3188  N   GLN B 132      26.697  15.408  -6.011  1.00  0.77           N  
ATOM   3189  CA  GLN B 132      26.227  14.043  -5.818  1.00  0.77           C  
ATOM   3190  C   GLN B 132      27.345  13.045  -5.697  1.00  0.77           C  
ATOM   3191  O   GLN B 132      27.328  12.166  -4.845  1.00  0.77           O  
ATOM   3192  CB  GLN B 132      25.320  13.535  -6.953  1.00  0.77           C  
ATOM   3193  CG  GLN B 132      24.064  14.402  -7.162  1.00  0.77           C  
ATOM   3194  CD  GLN B 132      22.845  13.513  -7.377  1.00  0.77           C  
ATOM   3195  OE1 GLN B 132      22.971  12.365  -7.747  1.00  0.77           O  
ATOM   3196  NE2 GLN B 132      21.638  14.083  -7.150  1.00  0.77           N  
ATOM   3197  N   LYS B 133      28.378  13.182  -6.545  1.00  0.78           N  
ATOM   3198  CA  LYS B 133      29.575  12.392  -6.430  1.00  0.78           C  
ATOM   3199  C   LYS B 133      30.279  12.594  -5.087  1.00  0.78           C  
ATOM   3200  O   LYS B 133      30.635  11.621  -4.429  1.00  0.78           O  
ATOM   3201  CB  LYS B 133      30.491  12.720  -7.630  1.00  0.78           C  
ATOM   3202  CG  LYS B 133      31.770  11.878  -7.706  1.00  0.78           C  
ATOM   3203  CD  LYS B 133      32.542  12.188  -8.997  1.00  0.78           C  
ATOM   3204  CE  LYS B 133      33.978  11.660  -9.037  1.00  0.78           C  
ATOM   3205  NZ  LYS B 133      34.569  11.986 -10.342  1.00  0.78           N  
ATOM   3206  N   LEU B 134      30.419  13.848  -4.607  1.00  0.85           N  
ATOM   3207  CA  LEU B 134      31.016  14.158  -3.318  1.00  0.85           C  
ATOM   3208  C   LEU B 134      30.294  13.587  -2.107  1.00  0.85           C  
ATOM   3209  O   LEU B 134      30.926  12.968  -1.251  1.00  0.85           O  
ATOM   3210  CB  LEU B 134      31.188  15.690  -3.193  1.00  0.85           C  
ATOM   3211  CG  LEU B 134      31.910  16.170  -1.914  1.00  0.85           C  
ATOM   3212  CD1 LEU B 134      33.346  15.619  -1.790  1.00  0.85           C  
ATOM   3213  CD2 LEU B 134      31.925  17.705  -1.888  1.00  0.85           C  
ATOM   3214  N   VAL B 135      28.951  13.695  -2.008  1.00  0.84           N  
ATOM   3215  CA  VAL B 135      28.218  13.062  -0.916  1.00  0.84           C  
ATOM   3216  C   VAL B 135      28.297  11.539  -0.952  1.00  0.84           C  
ATOM   3217  O   VAL B 135      28.371  10.890   0.084  1.00  0.84           O  
ATOM   3218  CB  VAL B 135      26.774  13.533  -0.755  1.00  0.84           C  
ATOM   3219  CG1 VAL B 135      26.743  15.072  -0.615  1.00  0.84           C  
ATOM   3220  CG2 VAL B 135      25.870  13.064  -1.912  1.00  0.84           C  
ATOM   3221  N   ARG B 136      28.337  10.929  -2.161  1.00  0.76           N  
ATOM   3222  CA  ARG B 136      28.534   9.501  -2.345  1.00  0.76           C  
ATOM   3223  C   ARG B 136      29.882   9.003  -1.826  1.00  0.76           C  
ATOM   3224  O   ARG B 136      29.964   8.016  -1.097  1.00  0.76           O  
ATOM   3225  CB  ARG B 136      28.456   9.160  -3.859  1.00  0.76           C  
ATOM   3226  CG  ARG B 136      27.663   7.879  -4.194  1.00  0.76           C  
ATOM   3227  CD  ARG B 136      28.041   7.197  -5.525  1.00  0.76           C  
ATOM   3228  NE  ARG B 136      28.267   8.251  -6.590  1.00  0.76           N  
ATOM   3229  CZ  ARG B 136      27.335   8.842  -7.357  1.00  0.76           C  
ATOM   3230  NH1 ARG B 136      26.046   8.558  -7.245  1.00  0.76           N  
ATOM   3231  NH2 ARG B 136      27.694   9.750  -8.267  1.00  0.76           N  
ATOM   3232  N   VAL B 137      30.974   9.721  -2.178  1.00  0.81           N  
ATOM   3233  CA  VAL B 137      32.338   9.461  -1.732  1.00  0.81           C  
ATOM   3234  C   VAL B 137      32.481   9.628  -0.225  1.00  0.81           C  
ATOM   3235  O   VAL B 137      33.058   8.779   0.451  1.00  0.81           O  
ATOM   3236  CB  VAL B 137      33.338  10.359  -2.469  1.00  0.81           C  
ATOM   3237  CG1 VAL B 137      34.766  10.230  -1.894  1.00  0.81           C  
ATOM   3238  CG2 VAL B 137      33.380   9.945  -3.954  1.00  0.81           C  
ATOM   3239  N   VAL B 138      31.905  10.708   0.353  1.00  0.85           N  
ATOM   3240  CA  VAL B 138      31.850  10.930   1.794  1.00  0.85           C  
ATOM   3241  C   VAL B 138      31.068   9.841   2.534  1.00  0.85           C  
ATOM   3242  O   VAL B 138      31.531   9.317   3.544  1.00  0.85           O  
ATOM   3243  CB  VAL B 138      31.311  12.329   2.110  1.00  0.85           C  
ATOM   3244  CG1 VAL B 138      31.043  12.523   3.620  1.00  0.85           C  
ATOM   3245  CG2 VAL B 138      32.359  13.368   1.649  1.00  0.85           C  
ATOM   3246  N   ALA B 139      29.889   9.413   2.023  1.00  0.86           N  
ATOM   3247  CA  ALA B 139      29.123   8.309   2.574  1.00  0.86           C  
ATOM   3248  C   ALA B 139      29.857   6.970   2.539  1.00  0.86           C  
ATOM   3249  O   ALA B 139      29.857   6.212   3.505  1.00  0.86           O  
ATOM   3250  CB  ALA B 139      27.800   8.180   1.791  1.00  0.86           C  
ATOM   3251  N   HIS B 140      30.543   6.662   1.420  1.00  0.77           N  
ATOM   3252  CA  HIS B 140      31.406   5.500   1.300  1.00  0.77           C  
ATOM   3253  C   HIS B 140      32.590   5.520   2.267  1.00  0.77           C  
ATOM   3254  O   HIS B 140      32.900   4.514   2.899  1.00  0.77           O  
ATOM   3255  CB  HIS B 140      31.922   5.376  -0.146  1.00  0.77           C  
ATOM   3256  CG  HIS B 140      32.860   4.234  -0.339  1.00  0.77           C  
ATOM   3257  ND1 HIS B 140      32.357   2.950  -0.363  1.00  0.77           N  
ATOM   3258  CD2 HIS B 140      34.185   4.228  -0.599  1.00  0.77           C  
ATOM   3259  CE1 HIS B 140      33.376   2.191  -0.663  1.00  0.77           C  
ATOM   3260  NE2 HIS B 140      34.522   2.908  -0.813  1.00  0.77           N  
ATOM   3261  N   ALA B 141      33.265   6.681   2.449  1.00  0.82           N  
ATOM   3262  CA  ALA B 141      34.326   6.858   3.428  1.00  0.82           C  
ATOM   3263  C   ALA B 141      33.853   6.624   4.866  1.00  0.82           C  
ATOM   3264  O   ALA B 141      34.508   5.920   5.637  1.00  0.82           O  
ATOM   3265  CB  ALA B 141      34.946   8.267   3.284  1.00  0.82           C  
ATOM   3266  N   LEU B 142      32.653   7.141   5.221  1.00  0.83           N  
ATOM   3267  CA  LEU B 142      31.993   6.922   6.498  1.00  0.83           C  
ATOM   3268  C   LEU B 142      31.559   5.496   6.741  1.00  0.83           C  
ATOM   3269  O   LEU B 142      31.401   5.096   7.883  1.00  0.83           O  
ATOM   3270  CB  LEU B 142      30.706   7.774   6.661  1.00  0.83           C  
ATOM   3271  CG  LEU B 142      30.902   9.241   7.094  1.00  0.83           C  
ATOM   3272  CD1 LEU B 142      29.524   9.808   7.486  1.00  0.83           C  
ATOM   3273  CD2 LEU B 142      31.864   9.390   8.289  1.00  0.83           C  
ATOM   3274  N   ALA B 143      31.353   4.677   5.699  1.00  0.82           N  
ATOM   3275  CA  ALA B 143      30.935   3.314   5.894  1.00  0.82           C  
ATOM   3276  C   ALA B 143      32.124   2.360   5.904  1.00  0.82           C  
ATOM   3277  O   ALA B 143      31.959   1.153   6.033  1.00  0.82           O  
ATOM   3278  CB  ALA B 143      29.938   2.960   4.773  1.00  0.82           C  
ATOM   3279  N   ARG B 144      33.378   2.853   5.815  1.00  0.69           N  
ATOM   3280  CA  ARG B 144      34.525   1.973   5.683  1.00  0.69           C  
ATOM   3281  C   ARG B 144      34.884   1.094   6.864  1.00  0.69           C  
ATOM   3282  O   ARG B 144      35.536   0.076   6.668  1.00  0.69           O  
ATOM   3283  CB  ARG B 144      35.787   2.723   5.231  1.00  0.69           C  
ATOM   3284  CG  ARG B 144      35.785   2.879   3.702  1.00  0.69           C  
ATOM   3285  CD  ARG B 144      37.153   3.248   3.169  1.00  0.69           C  
ATOM   3286  NE  ARG B 144      38.021   2.025   3.375  1.00  0.69           N  
ATOM   3287  CZ  ARG B 144      38.562   1.259   2.422  1.00  0.69           C  
ATOM   3288  NH1 ARG B 144      38.305   1.514   1.146  1.00  0.69           N  
ATOM   3289  NH2 ARG B 144      39.361   0.249   2.769  1.00  0.69           N  
ATOM   3290  N   LYS B 145      34.477   1.438   8.100  1.00  0.69           N  
ATOM   3291  CA  LYS B 145      34.745   0.633   9.271  1.00  0.69           C  
ATOM   3292  C   LYS B 145      33.808  -0.582   9.337  1.00  0.69           C  
ATOM   3293  O   LYS B 145      34.015  -1.500  10.117  1.00  0.69           O  
ATOM   3294  CB  LYS B 145      34.678   1.540  10.538  1.00  0.69           C  
ATOM   3295  CG  LYS B 145      35.141   0.885  11.851  1.00  0.69           C  
ATOM   3296  CD  LYS B 145      36.651   0.603  11.907  1.00  0.69           C  
ATOM   3297  CE  LYS B 145      36.982  -0.479  12.935  1.00  0.69           C  
ATOM   3298  NZ  LYS B 145      38.435  -0.487  13.173  1.00  0.69           N  
ATOM   3299  N   TYR B 146      32.777  -0.653   8.458  1.00  0.58           N  
ATOM   3300  CA  TYR B 146      31.899  -1.805   8.356  1.00  0.58           C  
ATOM   3301  C   TYR B 146      32.497  -2.973   7.566  1.00  0.58           C  
ATOM   3302  O   TYR B 146      31.929  -4.065   7.606  1.00  0.58           O  
ATOM   3303  CB  TYR B 146      30.549  -1.415   7.673  1.00  0.58           C  
ATOM   3304  CG  TYR B 146      29.640  -0.685   8.622  1.00  0.58           C  
ATOM   3305  CD1 TYR B 146      29.117   0.584   8.321  1.00  0.58           C  
ATOM   3306  CD2 TYR B 146      29.255  -1.311   9.819  1.00  0.58           C  
ATOM   3307  CE1 TYR B 146      28.211   1.206   9.199  1.00  0.58           C  
ATOM   3308  CE2 TYR B 146      28.374  -0.685  10.705  1.00  0.58           C  
ATOM   3309  CZ  TYR B 146      27.851   0.569  10.391  1.00  0.58           C  
ATOM   3310  OH  TYR B 146      26.984   1.176  11.310  1.00  0.58           O  
ATOM   3311  N   HIS B 147      33.621  -2.775   6.830  1.00  0.46           N  
ATOM   3312  CA  HIS B 147      34.135  -3.739   5.863  1.00  0.46           C  
ATOM   3313  C   HIS B 147      35.610  -4.204   6.122  1.00  0.46           C  
ATOM   3314  O   HIS B 147      36.195  -3.887   7.189  1.00  0.46           O  
ATOM   3315  CB  HIS B 147      34.090  -3.136   4.436  1.00  0.46           C  
ATOM   3316  CG  HIS B 147      32.881  -2.310   4.099  1.00  0.46           C  
ATOM   3317  ND1 HIS B 147      31.608  -2.854   4.056  1.00  0.46           N  
ATOM   3318  CD2 HIS B 147      32.833  -0.998   3.763  1.00  0.46           C  
ATOM   3319  CE1 HIS B 147      30.823  -1.862   3.702  1.00  0.46           C  
ATOM   3320  NE2 HIS B 147      31.509  -0.706   3.514  1.00  0.46           N  
ATOM   3321  OXT HIS B 147      36.202  -4.884   5.229  1.00  0.46           O  
TER    3322      HIS B 147                                                      
ATOM   3323  N   VAL D   2      39.004  -7.046   6.016  1.00  0.57           N  
ATOM   3324  CA  VAL D   2      38.185  -8.015   6.819  1.00  0.57           C  
ATOM   3325  C   VAL D   2      39.077  -8.922   7.653  1.00  0.57           C  
ATOM   3326  O   VAL D   2      40.117  -9.336   7.158  1.00  0.57           O  
ATOM   3327  CB  VAL D   2      37.334  -8.903   5.892  1.00  0.57           C  
ATOM   3328  CG1 VAL D   2      36.168  -9.486   6.720  1.00  0.57           C  
ATOM   3329  CG2 VAL D   2      36.756  -8.129   4.683  1.00  0.57           C  
ATOM   3330  N   HIS D   3      38.728  -9.266   8.912  1.00  0.58           N  
ATOM   3331  CA  HIS D   3      39.403 -10.317   9.648  1.00  0.58           C  
ATOM   3332  C   HIS D   3      38.411 -11.462   9.777  1.00  0.58           C  
ATOM   3333  O   HIS D   3      37.215 -11.237   9.998  1.00  0.58           O  
ATOM   3334  CB  HIS D   3      39.878  -9.834  11.042  1.00  0.58           C  
ATOM   3335  CG  HIS D   3      40.572 -10.898  11.823  1.00  0.58           C  
ATOM   3336  ND1 HIS D   3      39.841 -11.616  12.748  1.00  0.58           N  
ATOM   3337  CD2 HIS D   3      41.833 -11.381  11.736  1.00  0.58           C  
ATOM   3338  CE1 HIS D   3      40.672 -12.521  13.209  1.00  0.58           C  
ATOM   3339  NE2 HIS D   3      41.900 -12.428  12.633  1.00  0.58           N  
ATOM   3340  N   TRP D   4      38.881 -12.707   9.591  1.00  0.62           N  
ATOM   3341  CA  TRP D   4      38.112 -13.922   9.744  1.00  0.62           C  
ATOM   3342  C   TRP D   4      38.623 -14.687  10.938  1.00  0.62           C  
ATOM   3343  O   TRP D   4      39.824 -14.944  11.064  1.00  0.62           O  
ATOM   3344  CB  TRP D   4      38.294 -14.852   8.524  1.00  0.62           C  
ATOM   3345  CG  TRP D   4      37.796 -14.235   7.247  1.00  0.62           C  
ATOM   3346  CD1 TRP D   4      38.476 -13.552   6.279  1.00  0.62           C  
ATOM   3347  CD2 TRP D   4      36.421 -14.262   6.844  1.00  0.62           C  
ATOM   3348  NE1 TRP D   4      37.613 -13.162   5.277  1.00  0.62           N  
ATOM   3349  CE2 TRP D   4      36.341 -13.586   5.615  1.00  0.62           C  
ATOM   3350  CE3 TRP D   4      35.298 -14.824   7.449  1.00  0.62           C  
ATOM   3351  CZ2 TRP D   4      35.124 -13.460   4.954  1.00  0.62           C  
ATOM   3352  CZ3 TRP D   4      34.071 -14.688   6.793  1.00  0.62           C  
ATOM   3353  CH2 TRP D   4      33.989 -14.017   5.568  1.00  0.62           C  
ATOM   3354  N   THR D   5      37.718 -15.103  11.843  1.00  0.76           N  
ATOM   3355  CA  THR D   5      38.102 -15.887  13.016  1.00  0.76           C  
ATOM   3356  C   THR D   5      38.328 -17.348  12.627  1.00  0.76           C  
ATOM   3357  O   THR D   5      37.890 -17.795  11.566  1.00  0.76           O  
ATOM   3358  CB  THR D   5      37.113 -15.781  14.183  1.00  0.76           C  
ATOM   3359  OG1 THR D   5      37.677 -16.244  15.397  1.00  0.76           O  
ATOM   3360  CG2 THR D   5      35.865 -16.627  13.950  1.00  0.76           C  
ATOM   3361  N   ALA D   6      39.008 -18.162  13.467  1.00  0.75           N  
ATOM   3362  CA  ALA D   6      39.268 -19.572  13.205  1.00  0.75           C  
ATOM   3363  C   ALA D   6      37.990 -20.407  13.046  1.00  0.75           C  
ATOM   3364  O   ALA D   6      37.877 -21.222  12.133  1.00  0.75           O  
ATOM   3365  CB  ALA D   6      40.150 -20.155  14.334  1.00  0.75           C  
ATOM   3366  N   GLU D   7      36.976 -20.164  13.907  1.00  0.68           N  
ATOM   3367  CA  GLU D   7      35.645 -20.742  13.824  1.00  0.68           C  
ATOM   3368  C   GLU D   7      34.891 -20.416  12.530  1.00  0.68           C  
ATOM   3369  O   GLU D   7      34.364 -21.311  11.879  1.00  0.68           O  
ATOM   3370  CB  GLU D   7      34.813 -20.250  15.027  1.00  0.68           C  
ATOM   3371  CG  GLU D   7      35.343 -20.757  16.388  1.00  0.68           C  
ATOM   3372  CD  GLU D   7      34.562 -20.087  17.509  1.00  0.68           C  
ATOM   3373  OE1 GLU D   7      34.921 -18.924  17.832  1.00  0.68           O  
ATOM   3374  OE2 GLU D   7      33.603 -20.714  18.020  1.00  0.68           O  
ATOM   3375  N   GLU D   8      34.873 -19.140  12.064  1.00  0.74           N  
ATOM   3376  CA  GLU D   8      34.253 -18.730  10.805  1.00  0.74           C  
ATOM   3377  C   GLU D   8      34.899 -19.433   9.627  1.00  0.74           C  
ATOM   3378  O   GLU D   8      34.209 -19.942   8.749  1.00  0.74           O  
ATOM   3379  CB  GLU D   8      34.364 -17.199  10.552  1.00  0.74           C  
ATOM   3380  CG  GLU D   8      33.382 -16.293  11.348  1.00  0.74           C  
ATOM   3381  CD  GLU D   8      33.811 -14.832  11.300  1.00  0.74           C  
ATOM   3382  OE1 GLU D   8      34.973 -14.547  10.899  1.00  0.74           O  
ATOM   3383  OE2 GLU D   8      33.011 -13.922  11.629  1.00  0.74           O  
ATOM   3384  N   LYS D   9      36.250 -19.542   9.613  1.00  0.74           N  
ATOM   3385  CA  LYS D   9      36.947 -20.308   8.597  1.00  0.74           C  
ATOM   3386  C   LYS D   9      36.543 -21.782   8.569  1.00  0.74           C  
ATOM   3387  O   LYS D   9      36.242 -22.306   7.505  1.00  0.74           O  
ATOM   3388  CB  LYS D   9      38.490 -20.217   8.739  1.00  0.74           C  
ATOM   3389  CG  LYS D   9      39.046 -18.801   8.512  1.00  0.74           C  
ATOM   3390  CD  LYS D   9      40.587 -18.751   8.457  1.00  0.74           C  
ATOM   3391  CE  LYS D   9      41.111 -17.354   8.061  1.00  0.74           C  
ATOM   3392  NZ  LYS D   9      42.589 -17.296   7.964  1.00  0.74           N  
ATOM   3393  N   GLN D  10      36.457 -22.452   9.746  1.00  0.71           N  
ATOM   3394  CA  GLN D  10      35.983 -23.826   9.884  1.00  0.71           C  
ATOM   3395  C   GLN D  10      34.559 -24.039   9.391  1.00  0.71           C  
ATOM   3396  O   GLN D  10      34.271 -24.992   8.669  1.00  0.71           O  
ATOM   3397  CB  GLN D  10      36.046 -24.257  11.374  1.00  0.71           C  
ATOM   3398  CG  GLN D  10      37.462 -24.680  11.825  1.00  0.71           C  
ATOM   3399  CD  GLN D  10      37.435 -25.173  13.276  1.00  0.71           C  
ATOM   3400  OE1 GLN D  10      36.410 -25.284  13.920  1.00  0.71           O  
ATOM   3401  NE2 GLN D  10      38.640 -25.511  13.806  1.00  0.71           N  
ATOM   3402  N   LEU D  11      33.628 -23.135   9.744  1.00  0.78           N  
ATOM   3403  CA  LEU D  11      32.251 -23.183   9.292  1.00  0.78           C  
ATOM   3404  C   LEU D  11      32.105 -23.011   7.782  1.00  0.78           C  
ATOM   3405  O   LEU D  11      31.330 -23.707   7.128  1.00  0.78           O  
ATOM   3406  CB  LEU D  11      31.414 -22.125  10.058  1.00  0.78           C  
ATOM   3407  CG  LEU D  11      31.328 -22.393  11.581  1.00  0.78           C  
ATOM   3408  CD1 LEU D  11      30.797 -21.159  12.332  1.00  0.78           C  
ATOM   3409  CD2 LEU D  11      30.489 -23.642  11.910  1.00  0.78           C  
ATOM   3410  N   ILE D  12      32.870 -22.091   7.168  1.00  0.78           N  
ATOM   3411  CA  ILE D  12      32.866 -21.902   5.728  1.00  0.78           C  
ATOM   3412  C   ILE D  12      33.506 -23.055   4.961  1.00  0.78           C  
ATOM   3413  O   ILE D  12      32.895 -23.613   4.046  1.00  0.78           O  
ATOM   3414  CB  ILE D  12      33.535 -20.578   5.396  1.00  0.78           C  
ATOM   3415  CG1 ILE D  12      32.678 -19.406   5.935  1.00  0.78           C  
ATOM   3416  CG2 ILE D  12      33.755 -20.426   3.873  1.00  0.78           C  
ATOM   3417  CD1 ILE D  12      33.466 -18.095   6.061  1.00  0.78           C  
ATOM   3418  N   THR D  13      34.733 -23.496   5.322  1.00  0.79           N  
ATOM   3419  CA  THR D  13      35.433 -24.573   4.618  1.00  0.79           C  
ATOM   3420  C   THR D  13      34.742 -25.910   4.787  1.00  0.79           C  
ATOM   3421  O   THR D  13      34.614 -26.686   3.840  1.00  0.79           O  
ATOM   3422  CB  THR D  13      36.917 -24.718   4.960  1.00  0.79           C  
ATOM   3423  OG1 THR D  13      37.135 -24.954   6.341  1.00  0.79           O  
ATOM   3424  CG2 THR D  13      37.646 -23.410   4.619  1.00  0.79           C  
ATOM   3425  N   GLY D  14      34.231 -26.185   6.008  1.00  0.81           N  
ATOM   3426  CA  GLY D  14      33.534 -27.415   6.347  1.00  0.81           C  
ATOM   3427  C   GLY D  14      32.192 -27.547   5.690  1.00  0.81           C  
ATOM   3428  O   GLY D  14      31.797 -28.639   5.282  1.00  0.81           O  
ATOM   3429  N   LEU D  15      31.439 -26.435   5.554  1.00  0.82           N  
ATOM   3430  CA  LEU D  15      30.215 -26.445   4.780  1.00  0.82           C  
ATOM   3431  C   LEU D  15      30.486 -26.600   3.287  1.00  0.82           C  
ATOM   3432  O   LEU D  15      29.867 -27.435   2.639  1.00  0.82           O  
ATOM   3433  CB  LEU D  15      29.320 -25.216   5.067  1.00  0.82           C  
ATOM   3434  CG  LEU D  15      27.883 -25.346   4.501  1.00  0.82           C  
ATOM   3435  CD1 LEU D  15      27.138 -26.573   5.055  1.00  0.82           C  
ATOM   3436  CD2 LEU D  15      27.044 -24.101   4.816  1.00  0.82           C  
ATOM   3437  N   TRP D  16      31.480 -25.862   2.724  1.00  0.77           N  
ATOM   3438  CA  TRP D  16      31.823 -25.821   1.306  1.00  0.77           C  
ATOM   3439  C   TRP D  16      32.109 -27.194   0.708  1.00  0.77           C  
ATOM   3440  O   TRP D  16      31.651 -27.501  -0.382  1.00  0.77           O  
ATOM   3441  CB  TRP D  16      33.039 -24.867   1.053  1.00  0.77           C  
ATOM   3442  CG  TRP D  16      33.491 -24.723  -0.407  1.00  0.77           C  
ATOM   3443  CD1 TRP D  16      34.641 -25.171  -1.004  1.00  0.77           C  
ATOM   3444  CD2 TRP D  16      32.671 -24.204  -1.477  1.00  0.77           C  
ATOM   3445  NE1 TRP D  16      34.602 -24.948  -2.369  1.00  0.77           N  
ATOM   3446  CE2 TRP D  16      33.388 -24.366  -2.672  1.00  0.77           C  
ATOM   3447  CE3 TRP D  16      31.384 -23.664  -1.475  1.00  0.77           C  
ATOM   3448  CZ2 TRP D  16      32.835 -24.002  -3.899  1.00  0.77           C  
ATOM   3449  CZ3 TRP D  16      30.834 -23.275  -2.705  1.00  0.77           C  
ATOM   3450  CH2 TRP D  16      31.542 -23.457  -3.898  1.00  0.77           C  
ATOM   3451  N   GLY D  17      32.815 -28.083   1.448  1.00  0.80           N  
ATOM   3452  CA  GLY D  17      33.061 -29.456   1.003  1.00  0.80           C  
ATOM   3453  C   GLY D  17      31.832 -30.323   0.827  1.00  0.80           C  
ATOM   3454  O   GLY D  17      31.859 -31.302   0.091  1.00  0.80           O  
ATOM   3455  N   LYS D  18      30.716 -29.988   1.501  1.00  0.78           N  
ATOM   3456  CA  LYS D  18      29.461 -30.697   1.377  1.00  0.78           C  
ATOM   3457  C   LYS D  18      28.497 -30.033   0.391  1.00  0.78           C  
ATOM   3458  O   LYS D  18      27.455 -30.602   0.075  1.00  0.78           O  
ATOM   3459  CB  LYS D  18      28.725 -30.671   2.740  1.00  0.78           C  
ATOM   3460  CG  LYS D  18      29.397 -31.462   3.873  1.00  0.78           C  
ATOM   3461  CD  LYS D  18      28.607 -31.319   5.190  1.00  0.78           C  
ATOM   3462  CE  LYS D  18      29.332 -31.881   6.419  1.00  0.78           C  
ATOM   3463  NZ  LYS D  18      28.487 -31.737   7.633  1.00  0.78           N  
ATOM   3464  N   VAL D  19      28.768 -28.805  -0.109  1.00  0.81           N  
ATOM   3465  CA  VAL D  19      27.829 -28.103  -0.986  1.00  0.81           C  
ATOM   3466  C   VAL D  19      27.722 -28.718  -2.377  1.00  0.81           C  
ATOM   3467  O   VAL D  19      28.680 -28.780  -3.147  1.00  0.81           O  
ATOM   3468  CB  VAL D  19      28.120 -26.600  -1.112  1.00  0.81           C  
ATOM   3469  CG1 VAL D  19      27.223 -25.903  -2.167  1.00  0.81           C  
ATOM   3470  CG2 VAL D  19      27.857 -25.909   0.240  1.00  0.81           C  
ATOM   3471  N   ASN D  20      26.502 -29.135  -2.787  1.00  0.80           N  
ATOM   3472  CA  ASN D  20      26.234 -29.428  -4.179  1.00  0.80           C  
ATOM   3473  C   ASN D  20      26.070 -28.102  -4.931  1.00  0.80           C  
ATOM   3474  O   ASN D  20      25.059 -27.407  -4.818  1.00  0.80           O  
ATOM   3475  CB  ASN D  20      24.998 -30.360  -4.315  1.00  0.80           C  
ATOM   3476  CG  ASN D  20      24.869 -30.895  -5.740  1.00  0.80           C  
ATOM   3477  OD1 ASN D  20      25.148 -30.208  -6.723  1.00  0.80           O  
ATOM   3478  ND2 ASN D  20      24.405 -32.154  -5.863  1.00  0.80           N  
ATOM   3479  N   VAL D  21      27.093 -27.693  -5.707  1.00  0.77           N  
ATOM   3480  CA  VAL D  21      27.101 -26.395  -6.354  1.00  0.77           C  
ATOM   3481  C   VAL D  21      26.191 -26.295  -7.562  1.00  0.77           C  
ATOM   3482  O   VAL D  21      25.761 -25.204  -7.922  1.00  0.77           O  
ATOM   3483  CB  VAL D  21      28.503 -25.949  -6.749  1.00  0.77           C  
ATOM   3484  CG1 VAL D  21      29.355 -25.838  -5.469  1.00  0.77           C  
ATOM   3485  CG2 VAL D  21      29.132 -26.919  -7.775  1.00  0.77           C  
ATOM   3486  N   ALA D  22      25.845 -27.431  -8.210  1.00  0.77           N  
ATOM   3487  CA  ALA D  22      24.904 -27.435  -9.307  1.00  0.77           C  
ATOM   3488  C   ALA D  22      23.476 -27.242  -8.814  1.00  0.77           C  
ATOM   3489  O   ALA D  22      22.756 -26.385  -9.315  1.00  0.77           O  
ATOM   3490  CB  ALA D  22      25.005 -28.765 -10.095  1.00  0.77           C  
ATOM   3491  N   GLU D  23      23.059 -28.008  -7.780  1.00  0.76           N  
ATOM   3492  CA  GLU D  23      21.723 -27.941  -7.216  1.00  0.76           C  
ATOM   3493  C   GLU D  23      21.447 -26.637  -6.486  1.00  0.76           C  
ATOM   3494  O   GLU D  23      20.505 -25.916  -6.810  1.00  0.76           O  
ATOM   3495  CB  GLU D  23      21.520 -29.147  -6.271  1.00  0.76           C  
ATOM   3496  CG  GLU D  23      21.481 -30.477  -7.063  1.00  0.76           C  
ATOM   3497  CD  GLU D  23      21.398 -31.709  -6.168  1.00  0.76           C  
ATOM   3498  OE1 GLU D  23      21.575 -31.578  -4.931  1.00  0.76           O  
ATOM   3499  OE2 GLU D  23      21.265 -32.815  -6.750  1.00  0.76           O  
ATOM   3500  N   CYS D  24      22.324 -26.245  -5.534  1.00  0.84           N  
ATOM   3501  CA  CYS D  24      22.174 -25.009  -4.784  1.00  0.84           C  
ATOM   3502  C   CYS D  24      22.347 -23.767  -5.651  1.00  0.84           C  
ATOM   3503  O   CYS D  24      21.626 -22.785  -5.502  1.00  0.84           O  
ATOM   3504  CB  CYS D  24      23.140 -24.943  -3.565  1.00  0.84           C  
ATOM   3505  SG  CYS D  24      22.776 -26.191  -2.288  1.00  0.84           S  
ATOM   3506  N   GLY D  25      23.302 -23.792  -6.611  1.00  0.86           N  
ATOM   3507  CA  GLY D  25      23.498 -22.735  -7.594  1.00  0.86           C  
ATOM   3508  C   GLY D  25      22.310 -22.485  -8.486  1.00  0.86           C  
ATOM   3509  O   GLY D  25      21.866 -21.346  -8.642  1.00  0.86           O  
ATOM   3510  N   ALA D  26      21.740 -23.553  -9.087  1.00  0.87           N  
ATOM   3511  CA  ALA D  26      20.552 -23.466  -9.912  1.00  0.87           C  
ATOM   3512  C   ALA D  26      19.351 -22.923  -9.149  1.00  0.87           C  
ATOM   3513  O   ALA D  26      18.650 -22.025  -9.618  1.00  0.87           O  
ATOM   3514  CB  ALA D  26      20.202 -24.878 -10.435  1.00  0.87           C  
ATOM   3515  N   GLU D  27      19.124 -23.432  -7.920  1.00  0.83           N  
ATOM   3516  CA  GLU D  27      18.053 -23.004  -7.052  1.00  0.83           C  
ATOM   3517  C   GLU D  27      18.154 -21.545  -6.606  1.00  0.83           C  
ATOM   3518  O   GLU D  27      17.173 -20.800  -6.628  1.00  0.83           O  
ATOM   3519  CB  GLU D  27      17.977 -23.921  -5.809  1.00  0.83           C  
ATOM   3520  CG  GLU D  27      16.576 -23.807  -5.171  1.00  0.83           C  
ATOM   3521  CD  GLU D  27      16.373 -24.546  -3.866  1.00  0.83           C  
ATOM   3522  OE1 GLU D  27      16.941 -25.635  -3.654  1.00  0.83           O  
ATOM   3523  OE2 GLU D  27      15.571 -24.021  -3.050  1.00  0.83           O  
ATOM   3524  N   ALA D  28      19.363 -21.082  -6.218  1.00  0.89           N  
ATOM   3525  CA  ALA D  28      19.632 -19.711  -5.825  1.00  0.89           C  
ATOM   3526  C   ALA D  28      19.397 -18.696  -6.937  1.00  0.89           C  
ATOM   3527  O   ALA D  28      18.735 -17.678  -6.739  1.00  0.89           O  
ATOM   3528  CB  ALA D  28      21.093 -19.599  -5.327  1.00  0.89           C  
ATOM   3529  N   LEU D  29      19.890 -18.965  -8.163  1.00  0.88           N  
ATOM   3530  CA  LEU D  29      19.608 -18.105  -9.297  1.00  0.88           C  
ATOM   3531  C   LEU D  29      18.138 -18.118  -9.724  1.00  0.88           C  
ATOM   3532  O   LEU D  29      17.553 -17.068  -9.980  1.00  0.88           O  
ATOM   3533  CB  LEU D  29      20.529 -18.426 -10.492  1.00  0.88           C  
ATOM   3534  CG  LEU D  29      20.460 -17.373 -11.621  1.00  0.88           C  
ATOM   3535  CD1 LEU D  29      21.073 -16.020 -11.202  1.00  0.88           C  
ATOM   3536  CD2 LEU D  29      21.134 -17.929 -12.878  1.00  0.88           C  
ATOM   3537  N   ALA D  30      17.469 -19.296  -9.765  1.00  0.90           N  
ATOM   3538  CA  ALA D  30      16.054 -19.391 -10.083  1.00  0.90           C  
ATOM   3539  C   ALA D  30      15.161 -18.634  -9.098  1.00  0.90           C  
ATOM   3540  O   ALA D  30      14.271 -17.888  -9.496  1.00  0.90           O  
ATOM   3541  CB  ALA D  30      15.623 -20.874 -10.126  1.00  0.90           C  
ATOM   3542  N   ARG D  31      15.426 -18.753  -7.777  1.00  0.80           N  
ATOM   3543  CA  ARG D  31      14.761 -17.964  -6.752  1.00  0.80           C  
ATOM   3544  C   ARG D  31      15.020 -16.472  -6.878  1.00  0.80           C  
ATOM   3545  O   ARG D  31      14.112 -15.680  -6.647  1.00  0.80           O  
ATOM   3546  CB  ARG D  31      15.115 -18.436  -5.320  1.00  0.80           C  
ATOM   3547  CG  ARG D  31      14.532 -19.825  -4.983  1.00  0.80           C  
ATOM   3548  CD  ARG D  31      14.943 -20.327  -3.593  1.00  0.80           C  
ATOM   3549  NE  ARG D  31      14.416 -21.711  -3.406  1.00  0.80           N  
ATOM   3550  CZ  ARG D  31      13.261 -22.059  -2.847  1.00  0.80           C  
ATOM   3551  NH1 ARG D  31      12.440 -21.202  -2.270  1.00  0.80           N  
ATOM   3552  NH2 ARG D  31      13.014 -23.351  -2.673  1.00  0.80           N  
ATOM   3553  N   LEU D  32      16.228 -16.016  -7.271  1.00  0.88           N  
ATOM   3554  CA  LEU D  32      16.482 -14.607  -7.543  1.00  0.88           C  
ATOM   3555  C   LEU D  32      15.610 -14.036  -8.656  1.00  0.88           C  
ATOM   3556  O   LEU D  32      15.038 -12.963  -8.514  1.00  0.88           O  
ATOM   3557  CB  LEU D  32      17.969 -14.403  -7.928  1.00  0.88           C  
ATOM   3558  CG  LEU D  32      18.406 -12.933  -8.133  1.00  0.88           C  
ATOM   3559  CD1 LEU D  32      18.578 -12.205  -6.793  1.00  0.88           C  
ATOM   3560  CD2 LEU D  32      19.694 -12.856  -8.970  1.00  0.88           C  
ATOM   3561  N   LEU D  33      15.471 -14.775  -9.779  1.00  0.87           N  
ATOM   3562  CA  LEU D  33      14.605 -14.409 -10.888  1.00  0.87           C  
ATOM   3563  C   LEU D  33      13.116 -14.403 -10.565  1.00  0.87           C  
ATOM   3564  O   LEU D  33      12.375 -13.579 -11.091  1.00  0.87           O  
ATOM   3565  CB  LEU D  33      14.839 -15.341 -12.099  1.00  0.87           C  
ATOM   3566  CG  LEU D  33      16.277 -15.308 -12.664  1.00  0.87           C  
ATOM   3567  CD1 LEU D  33      16.405 -16.316 -13.813  1.00  0.87           C  
ATOM   3568  CD2 LEU D  33      16.712 -13.919 -13.154  1.00  0.87           C  
ATOM   3569  N   ILE D  34      12.635 -15.347  -9.734  1.00  0.83           N  
ATOM   3570  CA  ILE D  34      11.244 -15.437  -9.305  1.00  0.83           C  
ATOM   3571  C   ILE D  34      10.902 -14.449  -8.189  1.00  0.83           C  
ATOM   3572  O   ILE D  34       9.898 -13.751  -8.221  1.00  0.83           O  
ATOM   3573  CB  ILE D  34      10.971 -16.879  -8.864  1.00  0.83           C  
ATOM   3574  CG1 ILE D  34      11.009 -17.814 -10.102  1.00  0.83           C  
ATOM   3575  CG2 ILE D  34       9.616 -17.011  -8.125  1.00  0.83           C  
ATOM   3576  CD1 ILE D  34      11.233 -19.296  -9.766  1.00  0.83           C  
ATOM   3577  N   VAL D  35      11.731 -14.340  -7.130  1.00  0.79           N  
ATOM   3578  CA  VAL D  35      11.428 -13.464  -6.005  1.00  0.79           C  
ATOM   3579  C   VAL D  35      11.580 -11.986  -6.358  1.00  0.79           C  
ATOM   3580  O   VAL D  35      10.758 -11.159  -5.955  1.00  0.79           O  
ATOM   3581  CB  VAL D  35      12.222 -13.850  -4.759  1.00  0.79           C  
ATOM   3582  CG1 VAL D  35      11.870 -12.937  -3.562  1.00  0.79           C  
ATOM   3583  CG2 VAL D  35      11.884 -15.316  -4.393  1.00  0.79           C  
ATOM   3584  N   TYR D  36      12.612 -11.622  -7.161  1.00  0.82           N  
ATOM   3585  CA  TYR D  36      12.943 -10.246  -7.516  1.00  0.82           C  
ATOM   3586  C   TYR D  36      12.938 -10.051  -9.040  1.00  0.82           C  
ATOM   3587  O   TYR D  36      14.005  -9.974  -9.647  1.00  0.82           O  
ATOM   3588  CB  TYR D  36      14.322  -9.838  -6.952  1.00  0.82           C  
ATOM   3589  CG  TYR D  36      14.320 -10.030  -5.457  1.00  0.82           C  
ATOM   3590  CD1 TYR D  36      13.452  -9.315  -4.608  1.00  0.82           C  
ATOM   3591  CD2 TYR D  36      15.179 -10.980  -4.891  1.00  0.82           C  
ATOM   3592  CE1 TYR D  36      13.518  -9.483  -3.215  1.00  0.82           C  
ATOM   3593  CE2 TYR D  36      15.256 -11.141  -3.502  1.00  0.82           C  
ATOM   3594  CZ  TYR D  36      14.452 -10.368  -2.667  1.00  0.82           C  
ATOM   3595  OH  TYR D  36      14.615 -10.453  -1.276  1.00  0.82           O  
ATOM   3596  N   PRO D  37      11.801  -9.959  -9.728  1.00  0.83           N  
ATOM   3597  CA  PRO D  37      11.689 -10.287 -11.155  1.00  0.83           C  
ATOM   3598  C   PRO D  37      12.310  -9.285 -12.108  1.00  0.83           C  
ATOM   3599  O   PRO D  37      12.424  -9.559 -13.304  1.00  0.83           O  
ATOM   3600  CB  PRO D  37      10.176 -10.388 -11.388  1.00  0.83           C  
ATOM   3601  CG  PRO D  37       9.656 -10.786 -10.018  1.00  0.83           C  
ATOM   3602  CD  PRO D  37      10.495  -9.937  -9.096  1.00  0.83           C  
ATOM   3603  N   TRP D  38      12.738  -8.103 -11.628  1.00  0.80           N  
ATOM   3604  CA  TRP D  38      13.468  -7.127 -12.416  1.00  0.80           C  
ATOM   3605  C   TRP D  38      14.850  -7.653 -12.804  1.00  0.80           C  
ATOM   3606  O   TRP D  38      15.403  -7.288 -13.842  1.00  0.80           O  
ATOM   3607  CB  TRP D  38      13.577  -5.762 -11.683  1.00  0.80           C  
ATOM   3608  CG  TRP D  38      14.335  -5.815 -10.368  1.00  0.80           C  
ATOM   3609  CD1 TRP D  38      15.680  -5.688 -10.161  1.00  0.80           C  
ATOM   3610  CD2 TRP D  38      13.731  -6.013  -9.082  1.00  0.80           C  
ATOM   3611  NE1 TRP D  38      15.957  -5.811  -8.825  1.00  0.80           N  
ATOM   3612  CE2 TRP D  38      14.785  -5.984  -8.131  1.00  0.80           C  
ATOM   3613  CE3 TRP D  38      12.408  -6.178  -8.680  1.00  0.80           C  
ATOM   3614  CZ2 TRP D  38      14.515  -6.096  -6.779  1.00  0.80           C  
ATOM   3615  CZ3 TRP D  38      12.141  -6.297  -7.310  1.00  0.80           C  
ATOM   3616  CH2 TRP D  38      13.181  -6.242  -6.367  1.00  0.80           C  
ATOM   3617  N   THR D  39      15.418  -8.605 -12.019  1.00  0.84           N  
ATOM   3618  CA  THR D  39      16.716  -9.218 -12.290  1.00  0.84           C  
ATOM   3619  C   THR D  39      16.714  -9.999 -13.595  1.00  0.84           C  
ATOM   3620  O   THR D  39      17.748 -10.130 -14.244  1.00  0.84           O  
ATOM   3621  CB  THR D  39      17.246 -10.109 -11.166  1.00  0.84           C  
ATOM   3622  OG1 THR D  39      16.362 -11.188 -10.914  1.00  0.84           O  
ATOM   3623  CG2 THR D  39      17.373  -9.293  -9.872  1.00  0.84           C  
ATOM   3624  N   GLN D  40      15.532 -10.460 -14.070  1.00  0.80           N  
ATOM   3625  CA  GLN D  40      15.345 -11.136 -15.343  1.00  0.80           C  
ATOM   3626  C   GLN D  40      15.784 -10.327 -16.558  1.00  0.80           C  
ATOM   3627  O   GLN D  40      16.158 -10.897 -17.578  1.00  0.80           O  
ATOM   3628  CB  GLN D  40      13.870 -11.544 -15.540  1.00  0.80           C  
ATOM   3629  CG  GLN D  40      13.352 -12.596 -14.535  1.00  0.80           C  
ATOM   3630  CD  GLN D  40      11.854 -12.789 -14.781  1.00  0.80           C  
ATOM   3631  OE1 GLN D  40      11.357 -12.413 -15.842  1.00  0.80           O  
ATOM   3632  NE2 GLN D  40      11.139 -13.357 -13.785  1.00  0.80           N  
ATOM   3633  N   ARG D  41      15.792  -8.976 -16.482  1.00  0.72           N  
ATOM   3634  CA  ARG D  41      16.270  -8.099 -17.540  1.00  0.72           C  
ATOM   3635  C   ARG D  41      17.728  -8.360 -17.931  1.00  0.72           C  
ATOM   3636  O   ARG D  41      18.083  -8.311 -19.103  1.00  0.72           O  
ATOM   3637  CB  ARG D  41      16.122  -6.625 -17.083  1.00  0.72           C  
ATOM   3638  CG  ARG D  41      16.498  -5.554 -18.131  1.00  0.72           C  
ATOM   3639  CD  ARG D  41      16.518  -4.133 -17.549  1.00  0.72           C  
ATOM   3640  NE  ARG D  41      17.222  -3.246 -18.558  1.00  0.72           N  
ATOM   3641  CZ  ARG D  41      18.441  -2.704 -18.400  1.00  0.72           C  
ATOM   3642  NH1 ARG D  41      19.182  -2.966 -17.331  1.00  0.72           N  
ATOM   3643  NH2 ARG D  41      18.924  -1.855 -19.307  1.00  0.72           N  
ATOM   3644  N   PHE D  42      18.593  -8.693 -16.945  1.00  0.80           N  
ATOM   3645  CA  PHE D  42      20.008  -8.967 -17.143  1.00  0.80           C  
ATOM   3646  C   PHE D  42      20.255 -10.313 -17.807  1.00  0.80           C  
ATOM   3647  O   PHE D  42      21.326 -10.563 -18.351  1.00  0.80           O  
ATOM   3648  CB  PHE D  42      20.732  -9.005 -15.770  1.00  0.80           C  
ATOM   3649  CG  PHE D  42      20.775  -7.630 -15.167  1.00  0.80           C  
ATOM   3650  CD1 PHE D  42      21.639  -6.671 -15.718  1.00  0.80           C  
ATOM   3651  CD2 PHE D  42      19.996  -7.284 -14.049  1.00  0.80           C  
ATOM   3652  CE1 PHE D  42      21.727  -5.388 -15.166  1.00  0.80           C  
ATOM   3653  CE2 PHE D  42      20.089  -6.002 -13.485  1.00  0.80           C  
ATOM   3654  CZ  PHE D  42      20.953  -5.054 -14.048  1.00  0.80           C  
ATOM   3655  N   PHE D  43      19.247 -11.205 -17.788  1.00  0.83           N  
ATOM   3656  CA  PHE D  43      19.352 -12.573 -18.247  1.00  0.83           C  
ATOM   3657  C   PHE D  43      18.397 -12.813 -19.404  1.00  0.83           C  
ATOM   3658  O   PHE D  43      17.977 -13.937 -19.656  1.00  0.83           O  
ATOM   3659  CB  PHE D  43      19.017 -13.569 -17.107  1.00  0.83           C  
ATOM   3660  CG  PHE D  43      20.031 -13.448 -16.010  1.00  0.83           C  
ATOM   3661  CD1 PHE D  43      21.287 -14.055 -16.139  1.00  0.83           C  
ATOM   3662  CD2 PHE D  43      19.741 -12.729 -14.843  1.00  0.83           C  
ATOM   3663  CE1 PHE D  43      22.226 -13.983 -15.103  1.00  0.83           C  
ATOM   3664  CE2 PHE D  43      20.678 -12.635 -13.808  1.00  0.83           C  
ATOM   3665  CZ  PHE D  43      21.921 -13.271 -13.935  1.00  0.83           C  
ATOM   3666  N   ALA D  44      18.011 -11.765 -20.167  1.00  0.80           N  
ATOM   3667  CA  ALA D  44      17.056 -11.867 -21.261  1.00  0.80           C  
ATOM   3668  C   ALA D  44      17.448 -12.849 -22.370  1.00  0.80           C  
ATOM   3669  O   ALA D  44      16.609 -13.505 -22.982  1.00  0.80           O  
ATOM   3670  CB  ALA D  44      16.852 -10.471 -21.885  1.00  0.80           C  
ATOM   3671  N   SER D  45      18.763 -12.992 -22.621  1.00  0.81           N  
ATOM   3672  CA  SER D  45      19.343 -13.925 -23.570  1.00  0.81           C  
ATOM   3673  C   SER D  45      19.306 -15.390 -23.117  1.00  0.81           C  
ATOM   3674  O   SER D  45      19.732 -16.266 -23.860  1.00  0.81           O  
ATOM   3675  CB  SER D  45      20.810 -13.533 -23.909  1.00  0.81           C  
ATOM   3676  OG  SER D  45      21.651 -13.575 -22.755  1.00  0.81           O  
ATOM   3677  N   PHE D  46      18.752 -15.720 -21.918  1.00  0.84           N  
ATOM   3678  CA  PHE D  46      18.708 -17.085 -21.409  1.00  0.84           C  
ATOM   3679  C   PHE D  46      17.435 -17.780 -21.870  1.00  0.84           C  
ATOM   3680  O   PHE D  46      17.192 -18.944 -21.574  1.00  0.84           O  
ATOM   3681  CB  PHE D  46      18.753 -17.118 -19.850  1.00  0.84           C  
ATOM   3682  CG  PHE D  46      20.142 -16.940 -19.274  1.00  0.84           C  
ATOM   3683  CD1 PHE D  46      20.353 -17.456 -17.987  1.00  0.84           C  
ATOM   3684  CD2 PHE D  46      21.231 -16.319 -19.928  1.00  0.84           C  
ATOM   3685  CE1 PHE D  46      21.607 -17.394 -17.377  1.00  0.84           C  
ATOM   3686  CE2 PHE D  46      22.493 -16.260 -19.322  1.00  0.84           C  
ATOM   3687  CZ  PHE D  46      22.686 -16.807 -18.049  1.00  0.84           C  
ATOM   3688  N   GLY D  47      16.591 -17.094 -22.665  1.00  0.83           N  
ATOM   3689  CA  GLY D  47      15.439 -17.717 -23.289  1.00  0.83           C  
ATOM   3690  C   GLY D  47      14.200 -17.607 -22.456  1.00  0.83           C  
ATOM   3691  O   GLY D  47      13.788 -16.530 -22.040  1.00  0.83           O  
ATOM   3692  N   ASN D  48      13.519 -18.744 -22.228  1.00  0.81           N  
ATOM   3693  CA  ASN D  48      12.234 -18.747 -21.573  1.00  0.81           C  
ATOM   3694  C   ASN D  48      12.357 -18.549 -20.056  1.00  0.81           C  
ATOM   3695  O   ASN D  48      12.826 -19.432 -19.340  1.00  0.81           O  
ATOM   3696  CB  ASN D  48      11.511 -20.085 -21.903  1.00  0.81           C  
ATOM   3697  CG  ASN D  48      10.034 -19.941 -21.559  1.00  0.81           C  
ATOM   3698  OD1 ASN D  48       9.548 -18.839 -21.383  1.00  0.81           O  
ATOM   3699  ND2 ASN D  48       9.302 -21.075 -21.448  1.00  0.81           N  
ATOM   3700  N   LEU D  49      11.907 -17.382 -19.554  1.00  0.84           N  
ATOM   3701  CA  LEU D  49      11.865 -17.015 -18.152  1.00  0.84           C  
ATOM   3702  C   LEU D  49      10.416 -16.715 -17.781  1.00  0.84           C  
ATOM   3703  O   LEU D  49      10.139 -15.939 -16.876  1.00  0.84           O  
ATOM   3704  CB  LEU D  49      12.741 -15.757 -17.867  1.00  0.84           C  
ATOM   3705  CG  LEU D  49      14.227 -15.890 -18.283  1.00  0.84           C  
ATOM   3706  CD1 LEU D  49      15.001 -14.613 -17.914  1.00  0.84           C  
ATOM   3707  CD2 LEU D  49      14.935 -17.116 -17.670  1.00  0.84           C  
ATOM   3708  N   SER D  50       9.434 -17.276 -18.522  1.00  0.77           N  
ATOM   3709  CA  SER D  50       8.053 -16.809 -18.477  1.00  0.77           C  
ATOM   3710  C   SER D  50       7.242 -17.145 -17.234  1.00  0.77           C  
ATOM   3711  O   SER D  50       6.276 -16.462 -16.911  1.00  0.77           O  
ATOM   3712  CB  SER D  50       7.256 -17.303 -19.713  1.00  0.77           C  
ATOM   3713  OG  SER D  50       7.010 -18.713 -19.690  1.00  0.77           O  
ATOM   3714  N   SER D  51       7.604 -18.213 -16.505  1.00  0.80           N  
ATOM   3715  CA  SER D  51       6.885 -18.657 -15.332  1.00  0.80           C  
ATOM   3716  C   SER D  51       7.914 -19.250 -14.391  1.00  0.80           C  
ATOM   3717  O   SER D  51       8.996 -19.615 -14.859  1.00  0.80           O  
ATOM   3718  CB  SER D  51       5.806 -19.743 -15.665  1.00  0.80           C  
ATOM   3719  OG  SER D  51       6.387 -20.985 -16.087  1.00  0.80           O  
ATOM   3720  N   PRO D  52       7.656 -19.401 -13.092  1.00  0.84           N  
ATOM   3721  CA  PRO D  52       8.525 -20.113 -12.161  1.00  0.84           C  
ATOM   3722  C   PRO D  52       9.018 -21.470 -12.631  1.00  0.84           C  
ATOM   3723  O   PRO D  52      10.210 -21.749 -12.511  1.00  0.84           O  
ATOM   3724  CB  PRO D  52       7.697 -20.184 -10.867  1.00  0.84           C  
ATOM   3725  CG  PRO D  52       6.876 -18.889 -10.908  1.00  0.84           C  
ATOM   3726  CD  PRO D  52       6.555 -18.733 -12.396  1.00  0.84           C  
ATOM   3727  N   THR D  53       8.133 -22.327 -13.184  1.00  0.83           N  
ATOM   3728  CA  THR D  53       8.467 -23.658 -13.681  1.00  0.83           C  
ATOM   3729  C   THR D  53       9.413 -23.625 -14.867  1.00  0.83           C  
ATOM   3730  O   THR D  53      10.388 -24.371 -14.912  1.00  0.83           O  
ATOM   3731  CB  THR D  53       7.248 -24.514 -14.030  1.00  0.83           C  
ATOM   3732  OG1 THR D  53       6.426 -23.945 -15.037  1.00  0.83           O  
ATOM   3733  CG2 THR D  53       6.348 -24.642 -12.797  1.00  0.83           C  
ATOM   3734  N   ALA D  54       9.176 -22.713 -15.838  1.00  0.86           N  
ATOM   3735  CA  ALA D  54      10.067 -22.472 -16.953  1.00  0.86           C  
ATOM   3736  C   ALA D  54      11.430 -21.935 -16.530  1.00  0.86           C  
ATOM   3737  O   ALA D  54      12.445 -22.401 -17.025  1.00  0.86           O  
ATOM   3738  CB  ALA D  54       9.418 -21.512 -17.971  1.00  0.86           C  
ATOM   3739  N   ILE D  55      11.496 -20.985 -15.568  1.00  0.85           N  
ATOM   3740  CA  ILE D  55      12.747 -20.488 -14.994  1.00  0.85           C  
ATOM   3741  C   ILE D  55      13.567 -21.588 -14.312  1.00  0.85           C  
ATOM   3742  O   ILE D  55      14.763 -21.728 -14.551  1.00  0.85           O  
ATOM   3743  CB  ILE D  55      12.451 -19.369 -13.986  1.00  0.85           C  
ATOM   3744  CG1 ILE D  55      11.925 -18.114 -14.723  1.00  0.85           C  
ATOM   3745  CG2 ILE D  55      13.697 -19.010 -13.139  1.00  0.85           C  
ATOM   3746  CD1 ILE D  55      11.333 -17.040 -13.800  1.00  0.85           C  
ATOM   3747  N   LEU D  56      12.921 -22.431 -13.478  1.00  0.84           N  
ATOM   3748  CA  LEU D  56      13.513 -23.577 -12.798  1.00  0.84           C  
ATOM   3749  C   LEU D  56      14.042 -24.651 -13.751  1.00  0.84           C  
ATOM   3750  O   LEU D  56      15.076 -25.291 -13.541  1.00  0.84           O  
ATOM   3751  CB  LEU D  56      12.426 -24.201 -11.884  1.00  0.84           C  
ATOM   3752  CG  LEU D  56      12.231 -23.462 -10.544  1.00  0.84           C  
ATOM   3753  CD1 LEU D  56      10.835 -23.782  -9.978  1.00  0.84           C  
ATOM   3754  CD2 LEU D  56      13.356 -23.843  -9.562  1.00  0.84           C  
ATOM   3755  N   GLY D  57      13.313 -24.899 -14.854  1.00  0.87           N  
ATOM   3756  CA  GLY D  57      13.701 -25.864 -15.868  1.00  0.87           C  
ATOM   3757  C   GLY D  57      14.532 -25.314 -16.984  1.00  0.87           C  
ATOM   3758  O   GLY D  57      14.868 -26.046 -17.908  1.00  0.87           O  
ATOM   3759  N   ASN D  58      14.907 -24.026 -16.941  1.00  0.86           N  
ATOM   3760  CA  ASN D  58      15.714 -23.419 -17.976  1.00  0.86           C  
ATOM   3761  C   ASN D  58      17.183 -23.914 -17.893  1.00  0.86           C  
ATOM   3762  O   ASN D  58      17.809 -23.745 -16.843  1.00  0.86           O  
ATOM   3763  CB  ASN D  58      15.576 -21.873 -17.902  1.00  0.86           C  
ATOM   3764  CG  ASN D  58      16.276 -21.179 -19.063  1.00  0.86           C  
ATOM   3765  OD1 ASN D  58      17.470 -21.375 -19.291  1.00  0.86           O  
ATOM   3766  ND2 ASN D  58      15.544 -20.325 -19.807  1.00  0.86           N  
ATOM   3767  N   PRO D  59      17.814 -24.518 -18.910  1.00  0.84           N  
ATOM   3768  CA  PRO D  59      19.162 -25.073 -18.790  1.00  0.84           C  
ATOM   3769  C   PRO D  59      20.240 -24.025 -18.554  1.00  0.84           C  
ATOM   3770  O   PRO D  59      21.189 -24.294 -17.820  1.00  0.84           O  
ATOM   3771  CB  PRO D  59      19.409 -25.802 -20.129  1.00  0.84           C  
ATOM   3772  CG  PRO D  59      18.008 -26.017 -20.716  1.00  0.84           C  
ATOM   3773  CD  PRO D  59      17.219 -24.809 -20.211  1.00  0.84           C  
ATOM   3774  N   MET D  60      20.132 -22.833 -19.181  1.00  0.80           N  
ATOM   3775  CA  MET D  60      21.080 -21.740 -19.052  1.00  0.80           C  
ATOM   3776  C   MET D  60      21.029 -21.128 -17.662  1.00  0.80           C  
ATOM   3777  O   MET D  60      22.061 -20.798 -17.077  1.00  0.80           O  
ATOM   3778  CB  MET D  60      20.877 -20.676 -20.158  1.00  0.80           C  
ATOM   3779  CG  MET D  60      21.156 -21.230 -21.572  1.00  0.80           C  
ATOM   3780  SD  MET D  60      21.022 -19.988 -22.896  1.00  0.80           S  
ATOM   3781  CE  MET D  60      22.542 -19.071 -22.501  1.00  0.80           C  
ATOM   3782  N   VAL D  61      19.819 -21.030 -17.061  1.00  0.86           N  
ATOM   3783  CA  VAL D  61      19.647 -20.654 -15.659  1.00  0.86           C  
ATOM   3784  C   VAL D  61      20.337 -21.638 -14.718  1.00  0.86           C  
ATOM   3785  O   VAL D  61      21.074 -21.243 -13.818  1.00  0.86           O  
ATOM   3786  CB  VAL D  61      18.173 -20.569 -15.254  1.00  0.86           C  
ATOM   3787  CG1 VAL D  61      17.993 -20.301 -13.738  1.00  0.86           C  
ATOM   3788  CG2 VAL D  61      17.485 -19.441 -16.049  1.00  0.86           C  
ATOM   3789  N   ARG D  62      20.154 -22.962 -14.936  1.00  0.77           N  
ATOM   3790  CA  ARG D  62      20.832 -23.990 -14.161  1.00  0.77           C  
ATOM   3791  C   ARG D  62      22.363 -23.964 -14.281  1.00  0.77           C  
ATOM   3792  O   ARG D  62      23.087 -24.069 -13.292  1.00  0.77           O  
ATOM   3793  CB  ARG D  62      20.383 -25.414 -14.602  1.00  0.77           C  
ATOM   3794  CG  ARG D  62      18.911 -25.799 -14.341  1.00  0.77           C  
ATOM   3795  CD  ARG D  62      18.627 -27.257 -14.730  1.00  0.77           C  
ATOM   3796  NE  ARG D  62      17.147 -27.486 -14.604  1.00  0.77           N  
ATOM   3797  CZ  ARG D  62      16.569 -28.684 -14.765  1.00  0.77           C  
ATOM   3798  NH1 ARG D  62      17.292 -29.779 -14.983  1.00  0.77           N  
ATOM   3799  NH2 ARG D  62      15.249 -28.820 -14.687  1.00  0.77           N  
ATOM   3800  N   ALA D  63      22.898 -23.829 -15.514  1.00  0.82           N  
ATOM   3801  CA  ALA D  63      24.319 -23.718 -15.781  1.00  0.82           C  
ATOM   3802  C   ALA D  63      24.994 -22.446 -15.261  1.00  0.82           C  
ATOM   3803  O   ALA D  63      26.093 -22.512 -14.712  1.00  0.82           O  
ATOM   3804  CB  ALA D  63      24.580 -23.866 -17.295  1.00  0.82           C  
ATOM   3805  N   HIS D  64      24.372 -21.253 -15.401  1.00  0.80           N  
ATOM   3806  CA  HIS D  64      24.884 -20.011 -14.832  1.00  0.80           C  
ATOM   3807  C   HIS D  64      24.862 -20.018 -13.317  1.00  0.80           C  
ATOM   3808  O   HIS D  64      25.804 -19.569 -12.672  1.00  0.80           O  
ATOM   3809  CB  HIS D  64      24.096 -18.775 -15.315  1.00  0.80           C  
ATOM   3810  CG  HIS D  64      24.665 -17.468 -14.832  1.00  0.80           C  
ATOM   3811  ND1 HIS D  64      25.777 -16.959 -15.477  1.00  0.80           N  
ATOM   3812  CD2 HIS D  64      24.343 -16.682 -13.774  1.00  0.80           C  
ATOM   3813  CE1 HIS D  64      26.101 -15.879 -14.802  1.00  0.80           C  
ATOM   3814  NE2 HIS D  64      25.266 -15.659 -13.755  1.00  0.80           N  
ATOM   3815  N   GLY D  65      23.784 -20.559 -12.701  1.00  0.86           N  
ATOM   3816  CA  GLY D  65      23.673 -20.656 -11.251  1.00  0.86           C  
ATOM   3817  C   GLY D  65      24.736 -21.510 -10.624  1.00  0.86           C  
ATOM   3818  O   GLY D  65      25.268 -21.179  -9.567  1.00  0.86           O  
ATOM   3819  N   LYS D  66      25.129 -22.606 -11.306  1.00  0.77           N  
ATOM   3820  CA  LYS D  66      26.308 -23.376 -10.969  1.00  0.77           C  
ATOM   3821  C   LYS D  66      27.581 -22.521 -10.998  1.00  0.77           C  
ATOM   3822  O   LYS D  66      28.267 -22.424 -10.003  1.00  0.77           O  
ATOM   3823  CB  LYS D  66      26.409 -24.577 -11.953  1.00  0.77           C  
ATOM   3824  CG  LYS D  66      27.678 -25.454 -11.886  1.00  0.77           C  
ATOM   3825  CD  LYS D  66      27.562 -26.663 -12.840  1.00  0.77           C  
ATOM   3826  CE  LYS D  66      28.845 -27.494 -13.010  1.00  0.77           C  
ATOM   3827  NZ  LYS D  66      28.671 -28.486 -14.101  1.00  0.77           N  
ATOM   3828  N   LYS D  67      27.863 -21.794 -12.115  1.00  0.77           N  
ATOM   3829  CA  LYS D  67      29.041 -20.935 -12.249  1.00  0.77           C  
ATOM   3830  C   LYS D  67      29.145 -19.808 -11.232  1.00  0.77           C  
ATOM   3831  O   LYS D  67      30.236 -19.474 -10.773  1.00  0.77           O  
ATOM   3832  CB  LYS D  67      29.161 -20.319 -13.667  1.00  0.77           C  
ATOM   3833  CG  LYS D  67      29.340 -21.374 -14.766  1.00  0.77           C  
ATOM   3834  CD  LYS D  67      29.877 -20.764 -16.068  1.00  0.77           C  
ATOM   3835  CE  LYS D  67      29.956 -21.783 -17.207  1.00  0.77           C  
ATOM   3836  NZ  LYS D  67      30.243 -21.093 -18.483  1.00  0.77           N  
ATOM   3837  N   VAL D  68      28.015 -19.193 -10.835  1.00  0.83           N  
ATOM   3838  CA  VAL D  68      27.985 -18.256  -9.724  1.00  0.83           C  
ATOM   3839  C   VAL D  68      28.397 -18.906  -8.421  1.00  0.83           C  
ATOM   3840  O   VAL D  68      29.203 -18.360  -7.679  1.00  0.83           O  
ATOM   3841  CB  VAL D  68      26.587 -17.678  -9.529  1.00  0.83           C  
ATOM   3842  CG1 VAL D  68      26.469 -16.850  -8.226  1.00  0.83           C  
ATOM   3843  CG2 VAL D  68      26.241 -16.785 -10.735  1.00  0.83           C  
ATOM   3844  N   LEU D  69      27.869 -20.102  -8.091  1.00  0.82           N  
ATOM   3845  CA  LEU D  69      28.248 -20.759  -6.861  1.00  0.82           C  
ATOM   3846  C   LEU D  69      29.678 -21.290  -6.862  1.00  0.82           C  
ATOM   3847  O   LEU D  69      30.374 -21.168  -5.860  1.00  0.82           O  
ATOM   3848  CB  LEU D  69      27.208 -21.804  -6.415  1.00  0.82           C  
ATOM   3849  CG  LEU D  69      27.301 -22.239  -4.927  1.00  0.82           C  
ATOM   3850  CD1 LEU D  69      27.462 -21.084  -3.914  1.00  0.82           C  
ATOM   3851  CD2 LEU D  69      26.024 -23.004  -4.568  1.00  0.82           C  
ATOM   3852  N   THR D  70      30.206 -21.832  -7.989  1.00  0.77           N  
ATOM   3853  CA  THR D  70      31.593 -22.309  -8.070  1.00  0.77           C  
ATOM   3854  C   THR D  70      32.607 -21.220  -7.781  1.00  0.77           C  
ATOM   3855  O   THR D  70      33.606 -21.484  -7.123  1.00  0.77           O  
ATOM   3856  CB  THR D  70      32.016 -23.062  -9.341  1.00  0.77           C  
ATOM   3857  OG1 THR D  70      32.017 -22.280 -10.514  1.00  0.77           O  
ATOM   3858  CG2 THR D  70      31.063 -24.214  -9.643  1.00  0.77           C  
ATOM   3859  N   SER D  71      32.328 -19.959  -8.192  1.00  0.79           N  
ATOM   3860  CA  SER D  71      33.201 -18.804  -7.999  1.00  0.79           C  
ATOM   3861  C   SER D  71      33.270 -18.375  -6.537  1.00  0.79           C  
ATOM   3862  O   SER D  71      34.222 -17.743  -6.098  1.00  0.79           O  
ATOM   3863  CB  SER D  71      32.842 -17.599  -8.936  1.00  0.79           C  
ATOM   3864  OG  SER D  71      31.740 -16.807  -8.481  1.00  0.79           O  
ATOM   3865  N   PHE D  72      32.315 -18.808  -5.674  1.00  0.77           N  
ATOM   3866  CA  PHE D  72      32.476 -18.701  -4.232  1.00  0.77           C  
ATOM   3867  C   PHE D  72      33.653 -19.535  -3.755  1.00  0.77           C  
ATOM   3868  O   PHE D  72      34.330 -19.163  -2.809  1.00  0.77           O  
ATOM   3869  CB  PHE D  72      31.214 -19.085  -3.407  1.00  0.77           C  
ATOM   3870  CG  PHE D  72      30.247 -17.935  -3.373  1.00  0.77           C  
ATOM   3871  CD1 PHE D  72      30.212 -17.078  -2.260  1.00  0.77           C  
ATOM   3872  CD2 PHE D  72      29.387 -17.677  -4.448  1.00  0.77           C  
ATOM   3873  CE1 PHE D  72      29.316 -16.003  -2.213  1.00  0.77           C  
ATOM   3874  CE2 PHE D  72      28.478 -16.612  -4.406  1.00  0.77           C  
ATOM   3875  CZ  PHE D  72      28.437 -15.777  -3.281  1.00  0.77           C  
ATOM   3876  N   GLY D  73      33.975 -20.664  -4.427  1.00  0.77           N  
ATOM   3877  CA  GLY D  73      35.118 -21.489  -4.063  1.00  0.77           C  
ATOM   3878  C   GLY D  73      36.446 -20.781  -4.173  1.00  0.77           C  
ATOM   3879  O   GLY D  73      37.330 -21.044  -3.365  1.00  0.77           O  
ATOM   3880  N   ASP D  74      36.595 -19.816  -5.108  1.00  0.77           N  
ATOM   3881  CA  ASP D  74      37.720 -18.898  -5.218  1.00  0.77           C  
ATOM   3882  C   ASP D  74      37.875 -18.007  -3.979  1.00  0.77           C  
ATOM   3883  O   ASP D  74      38.980 -17.786  -3.478  1.00  0.77           O  
ATOM   3884  CB  ASP D  74      37.567 -18.033  -6.499  1.00  0.77           C  
ATOM   3885  CG  ASP D  74      37.768 -18.898  -7.730  1.00  0.77           C  
ATOM   3886  OD1 ASP D  74      36.970 -18.749  -8.687  1.00  0.77           O  
ATOM   3887  OD2 ASP D  74      38.735 -19.710  -7.722  1.00  0.77           O  
ATOM   3888  N   ALA D  75      36.751 -17.505  -3.418  1.00  0.79           N  
ATOM   3889  CA  ALA D  75      36.709 -16.831  -2.130  1.00  0.79           C  
ATOM   3890  C   ALA D  75      37.042 -17.739  -0.943  1.00  0.79           C  
ATOM   3891  O   ALA D  75      37.789 -17.349  -0.055  1.00  0.79           O  
ATOM   3892  CB  ALA D  75      35.319 -16.200  -1.865  1.00  0.79           C  
ATOM   3893  N   VAL D  76      36.507 -18.985  -0.897  1.00  0.75           N  
ATOM   3894  CA  VAL D  76      36.791 -19.964   0.160  1.00  0.75           C  
ATOM   3895  C   VAL D  76      38.267 -20.348   0.205  1.00  0.75           C  
ATOM   3896  O   VAL D  76      38.863 -20.486   1.271  1.00  0.75           O  
ATOM   3897  CB  VAL D  76      35.944 -21.237   0.031  1.00  0.75           C  
ATOM   3898  CG1 VAL D  76      36.251 -22.236   1.171  1.00  0.75           C  
ATOM   3899  CG2 VAL D  76      34.446 -20.883   0.106  1.00  0.75           C  
ATOM   3900  N   LYS D  77      38.885 -20.497  -0.987  1.00  0.74           N  
ATOM   3901  CA  LYS D  77      40.277 -20.826  -1.225  1.00  0.74           C  
ATOM   3902  C   LYS D  77      41.260 -19.867  -0.575  1.00  0.74           C  
ATOM   3903  O   LYS D  77      42.267 -20.271  -0.004  1.00  0.74           O  
ATOM   3904  CB  LYS D  77      40.497 -20.782  -2.757  1.00  0.74           C  
ATOM   3905  CG  LYS D  77      41.720 -21.525  -3.304  1.00  0.74           C  
ATOM   3906  CD  LYS D  77      41.623 -21.583  -4.840  1.00  0.74           C  
ATOM   3907  CE  LYS D  77      42.886 -22.076  -5.545  1.00  0.74           C  
ATOM   3908  NZ  LYS D  77      42.608 -22.213  -6.993  1.00  0.74           N  
ATOM   3909  N   ASN D  78      40.975 -18.553  -0.651  1.00  0.69           N  
ATOM   3910  CA  ASN D  78      41.758 -17.560   0.035  1.00  0.69           C  
ATOM   3911  C   ASN D  78      40.838 -16.443   0.528  1.00  0.69           C  
ATOM   3912  O   ASN D  78      40.565 -15.474  -0.181  1.00  0.69           O  
ATOM   3913  CB  ASN D  78      42.858 -17.040  -0.925  1.00  0.69           C  
ATOM   3914  CG  ASN D  78      43.942 -16.349  -0.111  1.00  0.69           C  
ATOM   3915  OD1 ASN D  78      43.795 -16.067   1.067  1.00  0.69           O  
ATOM   3916  ND2 ASN D  78      45.094 -16.078  -0.769  1.00  0.69           N  
ATOM   3917  N   MET D  79      40.363 -16.551   1.789  1.00  0.73           N  
ATOM   3918  CA  MET D  79      39.408 -15.640   2.396  1.00  0.73           C  
ATOM   3919  C   MET D  79      39.971 -14.252   2.680  1.00  0.73           C  
ATOM   3920  O   MET D  79      39.233 -13.267   2.747  1.00  0.73           O  
ATOM   3921  CB  MET D  79      38.896 -16.232   3.729  1.00  0.73           C  
ATOM   3922  CG  MET D  79      38.033 -17.492   3.562  1.00  0.73           C  
ATOM   3923  SD  MET D  79      37.373 -18.058   5.156  1.00  0.73           S  
ATOM   3924  CE  MET D  79      37.163 -19.781   4.649  1.00  0.73           C  
ATOM   3925  N   ASP D  80      41.306 -14.133   2.812  1.00  0.76           N  
ATOM   3926  CA  ASP D  80      41.976 -12.909   3.178  1.00  0.76           C  
ATOM   3927  C   ASP D  80      42.339 -12.094   1.908  1.00  0.76           C  
ATOM   3928  O   ASP D  80      42.811 -10.963   1.980  1.00  0.76           O  
ATOM   3929  CB  ASP D  80      43.218 -13.297   4.053  1.00  0.76           C  
ATOM   3930  CG  ASP D  80      42.806 -14.099   5.298  1.00  0.76           C  
ATOM   3931  OD1 ASP D  80      42.128 -13.512   6.178  1.00  0.76           O  
ATOM   3932  OD2 ASP D  80      43.144 -15.312   5.419  1.00  0.76           O  
ATOM   3933  N   ASN D  81      42.058 -12.625   0.685  1.00  0.76           N  
ATOM   3934  CA  ASN D  81      42.398 -11.985  -0.578  1.00  0.76           C  
ATOM   3935  C   ASN D  81      41.162 -11.824  -1.471  1.00  0.76           C  
ATOM   3936  O   ASN D  81      41.277 -11.609  -2.672  1.00  0.76           O  
ATOM   3937  CB  ASN D  81      43.559 -12.775  -1.260  1.00  0.76           C  
ATOM   3938  CG  ASN D  81      44.156 -12.024  -2.454  1.00  0.76           C  
ATOM   3939  OD1 ASN D  81      44.472 -10.841  -2.397  1.00  0.76           O  
ATOM   3940  ND2 ASN D  81      44.293 -12.725  -3.606  1.00  0.76           N  
ATOM   3941  N   ILE D  82      39.921 -11.865  -0.924  1.00  0.79           N  
ATOM   3942  CA  ILE D  82      38.689 -11.784  -1.718  1.00  0.79           C  
ATOM   3943  C   ILE D  82      38.609 -10.549  -2.601  1.00  0.79           C  
ATOM   3944  O   ILE D  82      38.215 -10.627  -3.759  1.00  0.79           O  
ATOM   3945  CB  ILE D  82      37.443 -11.873  -0.839  1.00  0.79           C  
ATOM   3946  CG1 ILE D  82      37.345 -13.317  -0.308  1.00  0.79           C  
ATOM   3947  CG2 ILE D  82      36.144 -11.493  -1.607  1.00  0.79           C  
ATOM   3948  CD1 ILE D  82      36.363 -13.460   0.859  1.00  0.79           C  
ATOM   3949  N   LYS D  83      39.045  -9.377  -2.093  1.00  0.75           N  
ATOM   3950  CA  LYS D  83      39.016  -8.135  -2.842  1.00  0.75           C  
ATOM   3951  C   LYS D  83      39.739  -8.196  -4.187  1.00  0.75           C  
ATOM   3952  O   LYS D  83      39.188  -7.796  -5.204  1.00  0.75           O  
ATOM   3953  CB  LYS D  83      39.706  -7.030  -1.994  1.00  0.75           C  
ATOM   3954  CG  LYS D  83      39.737  -5.640  -2.659  1.00  0.75           C  
ATOM   3955  CD  LYS D  83      41.046  -4.860  -2.435  1.00  0.75           C  
ATOM   3956  CE  LYS D  83      41.229  -3.733  -3.465  1.00  0.75           C  
ATOM   3957  NZ  LYS D  83      42.527  -3.046  -3.291  1.00  0.75           N  
ATOM   3958  N   ASN D  84      40.983  -8.721  -4.215  1.00  0.79           N  
ATOM   3959  CA  ASN D  84      41.765  -8.835  -5.430  1.00  0.79           C  
ATOM   3960  C   ASN D  84      41.293  -9.982  -6.319  1.00  0.79           C  
ATOM   3961  O   ASN D  84      41.319  -9.865  -7.541  1.00  0.79           O  
ATOM   3962  CB  ASN D  84      43.265  -8.999  -5.109  1.00  0.79           C  
ATOM   3963  CG  ASN D  84      43.776  -7.757  -4.380  1.00  0.79           C  
ATOM   3964  OD1 ASN D  84      43.329  -6.624  -4.548  1.00  0.79           O  
ATOM   3965  ND2 ASN D  84      44.789  -7.982  -3.510  1.00  0.79           N  
ATOM   3966  N   THR D  85      40.812 -11.106  -5.728  1.00  0.81           N  
ATOM   3967  CA  THR D  85      40.261 -12.265  -6.451  1.00  0.81           C  
ATOM   3968  C   THR D  85      39.049 -11.899  -7.304  1.00  0.81           C  
ATOM   3969  O   THR D  85      38.879 -12.377  -8.419  1.00  0.81           O  
ATOM   3970  CB  THR D  85      39.877 -13.426  -5.525  1.00  0.81           C  
ATOM   3971  OG1 THR D  85      40.988 -13.831  -4.743  1.00  0.81           O  
ATOM   3972  CG2 THR D  85      39.455 -14.697  -6.279  1.00  0.81           C  
ATOM   3973  N   PHE D  86      38.180 -10.990  -6.815  1.00  0.84           N  
ATOM   3974  CA  PHE D  86      36.943 -10.611  -7.474  1.00  0.84           C  
ATOM   3975  C   PHE D  86      37.076  -9.316  -8.264  1.00  0.84           C  
ATOM   3976  O   PHE D  86      36.083  -8.796  -8.772  1.00  0.84           O  
ATOM   3977  CB  PHE D  86      35.820 -10.479  -6.412  1.00  0.84           C  
ATOM   3978  CG  PHE D  86      35.286 -11.854  -6.115  1.00  0.84           C  
ATOM   3979  CD1 PHE D  86      34.156 -12.333  -6.797  1.00  0.84           C  
ATOM   3980  CD2 PHE D  86      35.948 -12.709  -5.220  1.00  0.84           C  
ATOM   3981  CE1 PHE D  86      33.654 -13.614  -6.534  1.00  0.84           C  
ATOM   3982  CE2 PHE D  86      35.468 -13.997  -4.973  1.00  0.84           C  
ATOM   3983  CZ  PHE D  86      34.296 -14.435  -5.599  1.00  0.84           C  
ATOM   3984  N   SER D  87      38.296  -8.761  -8.448  1.00  0.80           N  
ATOM   3985  CA  SER D  87      38.494  -7.496  -9.162  1.00  0.80           C  
ATOM   3986  C   SER D  87      38.011  -7.496 -10.612  1.00  0.80           C  
ATOM   3987  O   SER D  87      37.350  -6.564 -11.055  1.00  0.80           O  
ATOM   3988  CB  SER D  87      39.973  -7.026  -9.169  1.00  0.80           C  
ATOM   3989  OG  SER D  87      40.355  -6.574  -7.873  1.00  0.80           O  
ATOM   3990  N   GLN D  88      38.293  -8.563 -11.392  1.00  0.75           N  
ATOM   3991  CA  GLN D  88      37.832  -8.713 -12.769  1.00  0.75           C  
ATOM   3992  C   GLN D  88      36.323  -8.870 -12.901  1.00  0.75           C  
ATOM   3993  O   GLN D  88      35.689  -8.280 -13.771  1.00  0.75           O  
ATOM   3994  CB  GLN D  88      38.511  -9.942 -13.404  1.00  0.75           C  
ATOM   3995  CG  GLN D  88      40.019  -9.710 -13.651  1.00  0.75           C  
ATOM   3996  CD  GLN D  88      40.721 -11.032 -13.966  1.00  0.75           C  
ATOM   3997  OE1 GLN D  88      40.143 -12.105 -13.954  1.00  0.75           O  
ATOM   3998  NE2 GLN D  88      42.047 -10.942 -14.235  1.00  0.75           N  
ATOM   3999  N   LEU D  89      35.697  -9.663 -12.002  1.00  0.83           N  
ATOM   4000  CA  LEU D  89      34.252  -9.755 -11.899  1.00  0.83           C  
ATOM   4001  C   LEU D  89      33.630  -8.409 -11.526  1.00  0.83           C  
ATOM   4002  O   LEU D  89      32.674  -7.988 -12.152  1.00  0.83           O  
ATOM   4003  CB  LEU D  89      33.827 -10.891 -10.931  1.00  0.83           C  
ATOM   4004  CG  LEU D  89      34.036 -12.320 -11.497  1.00  0.83           C  
ATOM   4005  CD1 LEU D  89      33.937 -13.364 -10.370  1.00  0.83           C  
ATOM   4006  CD2 LEU D  89      33.021 -12.657 -12.611  1.00  0.83           C  
ATOM   4007  N   SER D  90      34.210  -7.631 -10.580  1.00  0.82           N  
ATOM   4008  CA  SER D  90      33.767  -6.272 -10.246  1.00  0.82           C  
ATOM   4009  C   SER D  90      33.744  -5.366 -11.477  1.00  0.82           C  
ATOM   4010  O   SER D  90      32.743  -4.730 -11.777  1.00  0.82           O  
ATOM   4011  CB  SER D  90      34.711  -5.673  -9.152  1.00  0.82           C  
ATOM   4012  OG  SER D  90      34.378  -4.367  -8.684  1.00  0.82           O  
ATOM   4013  N   GLU D  91      34.805  -5.380 -12.318  1.00  0.76           N  
ATOM   4014  CA  GLU D  91      34.799  -4.683 -13.599  1.00  0.76           C  
ATOM   4015  C   GLU D  91      33.710  -5.133 -14.562  1.00  0.76           C  
ATOM   4016  O   GLU D  91      33.039  -4.320 -15.197  1.00  0.76           O  
ATOM   4017  CB  GLU D  91      36.153  -4.839 -14.335  1.00  0.76           C  
ATOM   4018  CG  GLU D  91      37.186  -3.785 -13.877  1.00  0.76           C  
ATOM   4019  CD  GLU D  91      38.390  -3.611 -14.796  1.00  0.76           C  
ATOM   4020  OE1 GLU D  91      38.500  -4.328 -15.822  1.00  0.76           O  
ATOM   4021  OE2 GLU D  91      39.186  -2.681 -14.470  1.00  0.76           O  
ATOM   4022  N   LEU D  92      33.474  -6.450 -14.695  1.00  0.80           N  
ATOM   4023  CA  LEU D  92      32.378  -6.958 -15.499  1.00  0.80           C  
ATOM   4024  C   LEU D  92      31.001  -6.487 -15.036  1.00  0.80           C  
ATOM   4025  O   LEU D  92      30.227  -5.918 -15.806  1.00  0.80           O  
ATOM   4026  CB  LEU D  92      32.383  -8.507 -15.464  1.00  0.80           C  
ATOM   4027  CG  LEU D  92      31.186  -9.196 -16.163  1.00  0.80           C  
ATOM   4028  CD1 LEU D  92      31.157  -8.903 -17.672  1.00  0.80           C  
ATOM   4029  CD2 LEU D  92      31.173 -10.704 -15.867  1.00  0.80           C  
ATOM   4030  N   HIS D  93      30.674  -6.687 -13.746  1.00  0.79           N  
ATOM   4031  CA  HIS D  93      29.377  -6.360 -13.191  1.00  0.79           C  
ATOM   4032  C   HIS D  93      29.086  -4.871 -13.159  1.00  0.79           C  
ATOM   4033  O   HIS D  93      27.950  -4.455 -13.400  1.00  0.79           O  
ATOM   4034  CB  HIS D  93      29.178  -7.000 -11.800  1.00  0.79           C  
ATOM   4035  CG  HIS D  93      28.918  -8.476 -11.883  1.00  0.79           C  
ATOM   4036  ND1 HIS D  93      29.969  -9.367 -11.986  1.00  0.79           N  
ATOM   4037  CD2 HIS D  93      27.741  -9.148 -11.894  1.00  0.79           C  
ATOM   4038  CE1 HIS D  93      29.418 -10.553 -12.053  1.00  0.79           C  
ATOM   4039  NE2 HIS D  93      28.063 -10.487 -12.002  1.00  0.79           N  
ATOM   4040  N   CYS D  94      30.103  -4.041 -12.873  1.00  0.81           N  
ATOM   4041  CA  CYS D  94      29.945  -2.611 -12.714  1.00  0.81           C  
ATOM   4042  C   CYS D  94      30.079  -1.826 -14.012  1.00  0.81           C  
ATOM   4043  O   CYS D  94      29.142  -1.134 -14.396  1.00  0.81           O  
ATOM   4044  CB  CYS D  94      30.973  -2.091 -11.682  1.00  0.81           C  
ATOM   4045  SG  CYS D  94      30.847  -3.005 -10.114  1.00  0.81           S  
ATOM   4046  N   ASP D  95      31.218  -1.935 -14.741  1.00  0.73           N  
ATOM   4047  CA  ASP D  95      31.471  -1.177 -15.957  1.00  0.73           C  
ATOM   4048  C   ASP D  95      30.674  -1.683 -17.156  1.00  0.73           C  
ATOM   4049  O   ASP D  95      30.210  -0.904 -17.985  1.00  0.73           O  
ATOM   4050  CB  ASP D  95      32.982  -1.200 -16.334  1.00  0.73           C  
ATOM   4051  CG  ASP D  95      33.824  -0.258 -15.492  1.00  0.73           C  
ATOM   4052  OD1 ASP D  95      33.304   0.768 -14.996  1.00  0.73           O  
ATOM   4053  OD2 ASP D  95      35.044  -0.546 -15.402  1.00  0.73           O  
ATOM   4054  N   LYS D  96      30.528  -3.019 -17.326  1.00  0.72           N  
ATOM   4055  CA  LYS D  96      29.834  -3.535 -18.499  1.00  0.72           C  
ATOM   4056  C   LYS D  96      28.347  -3.678 -18.269  1.00  0.72           C  
ATOM   4057  O   LYS D  96      27.536  -3.247 -19.082  1.00  0.72           O  
ATOM   4058  CB  LYS D  96      30.354  -4.919 -18.975  1.00  0.72           C  
ATOM   4059  CG  LYS D  96      31.882  -5.102 -18.973  1.00  0.72           C  
ATOM   4060  CD  LYS D  96      32.694  -4.095 -19.806  1.00  0.72           C  
ATOM   4061  CE  LYS D  96      34.194  -4.435 -19.771  1.00  0.72           C  
ATOM   4062  NZ  LYS D  96      35.026  -3.229 -19.985  1.00  0.72           N  
ATOM   4063  N   LEU D  97      27.946  -4.323 -17.156  1.00  0.77           N  
ATOM   4064  CA  LEU D  97      26.557  -4.690 -16.990  1.00  0.77           C  
ATOM   4065  C   LEU D  97      25.736  -3.629 -16.281  1.00  0.77           C  
ATOM   4066  O   LEU D  97      24.520  -3.586 -16.446  1.00  0.77           O  
ATOM   4067  CB  LEU D  97      26.447  -6.016 -16.199  1.00  0.77           C  
ATOM   4068  CG  LEU D  97      27.120  -7.233 -16.872  1.00  0.77           C  
ATOM   4069  CD1 LEU D  97      27.057  -8.457 -15.943  1.00  0.77           C  
ATOM   4070  CD2 LEU D  97      26.476  -7.572 -18.229  1.00  0.77           C  
ATOM   4071  N   HIS D  98      26.370  -2.740 -15.482  1.00  0.74           N  
ATOM   4072  CA  HIS D  98      25.695  -1.731 -14.679  1.00  0.74           C  
ATOM   4073  C   HIS D  98      24.662  -2.303 -13.704  1.00  0.74           C  
ATOM   4074  O   HIS D  98      23.591  -1.731 -13.514  1.00  0.74           O  
ATOM   4075  CB  HIS D  98      25.038  -0.627 -15.548  1.00  0.74           C  
ATOM   4076  CG  HIS D  98      25.982  -0.006 -16.519  1.00  0.74           C  
ATOM   4077  ND1 HIS D  98      26.774   1.045 -16.098  1.00  0.74           N  
ATOM   4078  CD2 HIS D  98      26.303  -0.366 -17.785  1.00  0.74           C  
ATOM   4079  CE1 HIS D  98      27.573   1.290 -17.113  1.00  0.74           C  
ATOM   4080  NE2 HIS D  98      27.329   0.471 -18.168  1.00  0.74           N  
ATOM   4081  N   VAL D  99      24.966  -3.452 -13.057  1.00  0.82           N  
ATOM   4082  CA  VAL D  99      24.108  -4.089 -12.060  1.00  0.82           C  
ATOM   4083  C   VAL D  99      24.162  -3.310 -10.768  1.00  0.82           C  
ATOM   4084  O   VAL D  99      25.221  -3.260 -10.143  1.00  0.82           O  
ATOM   4085  CB  VAL D  99      24.558  -5.525 -11.734  1.00  0.82           C  
ATOM   4086  CG1 VAL D  99      23.673  -6.170 -10.642  1.00  0.82           C  
ATOM   4087  CG2 VAL D  99      24.504  -6.402 -12.996  1.00  0.82           C  
ATOM   4088  N   ASP D 100      23.044  -2.704 -10.290  1.00  0.81           N  
ATOM   4089  CA  ASP D 100      23.085  -1.965  -9.042  1.00  0.81           C  
ATOM   4090  C   ASP D 100      23.564  -2.871  -7.861  1.00  0.81           C  
ATOM   4091  O   ASP D 100      23.145  -4.035  -7.795  1.00  0.81           O  
ATOM   4092  CB  ASP D 100      21.739  -1.236  -8.758  1.00  0.81           C  
ATOM   4093  CG  ASP D 100      21.928  -0.361  -7.532  1.00  0.81           C  
ATOM   4094  OD1 ASP D 100      21.857  -0.917  -6.404  1.00  0.81           O  
ATOM   4095  OD2 ASP D 100      22.257   0.839  -7.712  1.00  0.81           O  
ATOM   4096  N   PRO D 101      24.443  -2.421  -6.946  1.00  0.83           N  
ATOM   4097  CA  PRO D 101      24.986  -3.226  -5.859  1.00  0.83           C  
ATOM   4098  C   PRO D 101      23.982  -3.866  -4.921  1.00  0.83           C  
ATOM   4099  O   PRO D 101      24.331  -4.868  -4.285  1.00  0.83           O  
ATOM   4100  CB  PRO D 101      25.870  -2.241  -5.079  1.00  0.83           C  
ATOM   4101  CG  PRO D 101      26.405  -1.307  -6.160  1.00  0.83           C  
ATOM   4102  CD  PRO D 101      25.220  -1.192  -7.124  1.00  0.83           C  
ATOM   4103  N   GLU D 102      22.753  -3.320  -4.785  1.00  0.78           N  
ATOM   4104  CA  GLU D 102      21.682  -3.880  -3.967  1.00  0.78           C  
ATOM   4105  C   GLU D 102      21.298  -5.286  -4.439  1.00  0.78           C  
ATOM   4106  O   GLU D 102      21.044  -6.200  -3.661  1.00  0.78           O  
ATOM   4107  CB  GLU D 102      20.453  -2.925  -3.937  1.00  0.78           C  
ATOM   4108  CG  GLU D 102      19.188  -3.443  -3.177  1.00  0.78           C  
ATOM   4109  CD  GLU D 102      19.311  -3.651  -1.661  1.00  0.78           C  
ATOM   4110  OE1 GLU D 102      20.427  -3.560  -1.094  1.00  0.78           O  
ATOM   4111  OE2 GLU D 102      18.246  -3.910  -1.029  1.00  0.78           O  
ATOM   4112  N   ASN D 103      21.345  -5.548  -5.764  1.00  0.85           N  
ATOM   4113  CA  ASN D 103      21.097  -6.875  -6.313  1.00  0.85           C  
ATOM   4114  C   ASN D 103      22.116  -7.938  -5.878  1.00  0.85           C  
ATOM   4115  O   ASN D 103      21.783  -9.122  -5.787  1.00  0.85           O  
ATOM   4116  CB  ASN D 103      21.028  -6.854  -7.854  1.00  0.85           C  
ATOM   4117  CG  ASN D 103      19.888  -5.933  -8.277  1.00  0.85           C  
ATOM   4118  OD1 ASN D 103      18.728  -6.277  -8.074  1.00  0.85           O  
ATOM   4119  ND2 ASN D 103      20.225  -4.774  -8.880  1.00  0.85           N  
ATOM   4120  N   PHE D 104      23.386  -7.561  -5.581  1.00  0.87           N  
ATOM   4121  CA  PHE D 104      24.391  -8.471  -5.032  1.00  0.87           C  
ATOM   4122  C   PHE D 104      24.009  -8.964  -3.644  1.00  0.87           C  
ATOM   4123  O   PHE D 104      24.128 -10.148  -3.333  1.00  0.87           O  
ATOM   4124  CB  PHE D 104      25.810  -7.833  -4.926  1.00  0.87           C  
ATOM   4125  CG  PHE D 104      26.352  -7.281  -6.219  1.00  0.87           C  
ATOM   4126  CD1 PHE D 104      26.056  -7.835  -7.480  1.00  0.87           C  
ATOM   4127  CD2 PHE D 104      27.215  -6.172  -6.157  1.00  0.87           C  
ATOM   4128  CE1 PHE D 104      26.558  -7.250  -8.650  1.00  0.87           C  
ATOM   4129  CE2 PHE D 104      27.716  -5.585  -7.324  1.00  0.87           C  
ATOM   4130  CZ  PHE D 104      27.374  -6.115  -8.571  1.00  0.87           C  
ATOM   4131  N   ARG D 105      23.487  -8.050  -2.796  1.00  0.77           N  
ATOM   4132  CA  ARG D 105      22.947  -8.359  -1.485  1.00  0.77           C  
ATOM   4133  C   ARG D 105      21.758  -9.313  -1.589  1.00  0.77           C  
ATOM   4134  O   ARG D 105      21.716 -10.329  -0.907  1.00  0.77           O  
ATOM   4135  CB  ARG D 105      22.505  -7.029  -0.812  1.00  0.77           C  
ATOM   4136  CG  ARG D 105      21.907  -7.120   0.611  1.00  0.77           C  
ATOM   4137  CD  ARG D 105      20.943  -5.948   0.896  1.00  0.77           C  
ATOM   4138  NE  ARG D 105      20.399  -6.101   2.296  1.00  0.77           N  
ATOM   4139  CZ  ARG D 105      19.246  -6.696   2.625  1.00  0.77           C  
ATOM   4140  NH1 ARG D 105      18.872  -6.775   3.897  1.00  0.77           N  
ATOM   4141  NH2 ARG D 105      18.532  -7.361   1.742  1.00  0.77           N  
ATOM   4142  N   LEU D 106      20.798  -9.059  -2.511  1.00  0.85           N  
ATOM   4143  CA  LEU D 106      19.638  -9.922  -2.696  1.00  0.85           C  
ATOM   4144  C   LEU D 106      19.977 -11.355  -3.100  1.00  0.85           C  
ATOM   4145  O   LEU D 106      19.405 -12.316  -2.581  1.00  0.85           O  
ATOM   4146  CB  LEU D 106      18.654  -9.325  -3.734  1.00  0.85           C  
ATOM   4147  CG  LEU D 106      18.080  -7.939  -3.368  1.00  0.85           C  
ATOM   4148  CD1 LEU D 106      17.125  -7.466  -4.472  1.00  0.85           C  
ATOM   4149  CD2 LEU D 106      17.351  -7.927  -2.013  1.00  0.85           C  
ATOM   4150  N   LEU D 107      20.951 -11.550  -4.016  1.00  0.87           N  
ATOM   4151  CA  LEU D 107      21.461 -12.867  -4.362  1.00  0.87           C  
ATOM   4152  C   LEU D 107      22.151 -13.570  -3.197  1.00  0.87           C  
ATOM   4153  O   LEU D 107      21.902 -14.744  -2.936  1.00  0.87           O  
ATOM   4154  CB  LEU D 107      22.391 -12.779  -5.596  1.00  0.87           C  
ATOM   4155  CG  LEU D 107      22.929 -14.135  -6.118  1.00  0.87           C  
ATOM   4156  CD1 LEU D 107      21.845 -15.220  -6.318  1.00  0.87           C  
ATOM   4157  CD2 LEU D 107      23.691 -13.899  -7.431  1.00  0.87           C  
ATOM   4158  N   GLY D 108      22.994 -12.842  -2.427  1.00  0.88           N  
ATOM   4159  CA  GLY D 108      23.550 -13.302  -1.154  1.00  0.88           C  
ATOM   4160  C   GLY D 108      22.540 -13.821  -0.157  1.00  0.88           C  
ATOM   4161  O   GLY D 108      22.669 -14.952   0.321  1.00  0.88           O  
ATOM   4162  N   ASP D 109      21.488 -13.028   0.145  1.00  0.82           N  
ATOM   4163  CA  ASP D 109      20.384 -13.375   1.029  1.00  0.82           C  
ATOM   4164  C   ASP D 109      19.651 -14.646   0.563  1.00  0.82           C  
ATOM   4165  O   ASP D 109      19.378 -15.554   1.345  1.00  0.82           O  
ATOM   4166  CB  ASP D 109      19.356 -12.191   1.135  1.00  0.82           C  
ATOM   4167  CG  ASP D 109      19.840 -10.989   1.948  1.00  0.82           C  
ATOM   4168  OD1 ASP D 109      20.927 -11.066   2.569  1.00  0.82           O  
ATOM   4169  OD2 ASP D 109      19.080  -9.979   2.000  1.00  0.82           O  
ATOM   4170  N   ILE D 110      19.362 -14.767  -0.756  1.00  0.83           N  
ATOM   4171  CA  ILE D 110      18.769 -15.956  -1.363  1.00  0.83           C  
ATOM   4172  C   ILE D 110      19.644 -17.189  -1.277  1.00  0.83           C  
ATOM   4173  O   ILE D 110      19.144 -18.280  -0.995  1.00  0.83           O  
ATOM   4174  CB  ILE D 110      18.336 -15.688  -2.797  1.00  0.83           C  
ATOM   4175  CG1 ILE D 110      17.057 -14.825  -2.713  1.00  0.83           C  
ATOM   4176  CG2 ILE D 110      18.090 -16.996  -3.598  1.00  0.83           C  
ATOM   4177  CD1 ILE D 110      16.532 -14.401  -4.079  1.00  0.83           C  
ATOM   4178  N   LEU D 111      20.975 -17.060  -1.473  1.00  0.84           N  
ATOM   4179  CA  LEU D 111      21.912 -18.160  -1.299  1.00  0.84           C  
ATOM   4180  C   LEU D 111      21.865 -18.731   0.110  1.00  0.84           C  
ATOM   4181  O   LEU D 111      21.802 -19.945   0.291  1.00  0.84           O  
ATOM   4182  CB  LEU D 111      23.374 -17.739  -1.627  1.00  0.84           C  
ATOM   4183  CG  LEU D 111      24.424 -18.873  -1.473  1.00  0.84           C  
ATOM   4184  CD1 LEU D 111      24.160 -20.042  -2.440  1.00  0.84           C  
ATOM   4185  CD2 LEU D 111      25.861 -18.342  -1.628  1.00  0.84           C  
ATOM   4186  N   ILE D 112      21.821 -17.885   1.156  1.00  0.83           N  
ATOM   4187  CA  ILE D 112      21.660 -18.324   2.538  1.00  0.83           C  
ATOM   4188  C   ILE D 112      20.360 -19.076   2.806  1.00  0.83           C  
ATOM   4189  O   ILE D 112      20.362 -20.089   3.502  1.00  0.83           O  
ATOM   4190  CB  ILE D 112      21.836 -17.132   3.474  1.00  0.83           C  
ATOM   4191  CG1 ILE D 112      23.342 -16.796   3.549  1.00  0.83           C  
ATOM   4192  CG2 ILE D 112      21.248 -17.355   4.890  1.00  0.83           C  
ATOM   4193  CD1 ILE D 112      23.621 -15.292   3.531  1.00  0.83           C  
ATOM   4194  N   ILE D 113      19.214 -18.639   2.237  1.00  0.81           N  
ATOM   4195  CA  ILE D 113      17.953 -19.376   2.318  1.00  0.81           C  
ATOM   4196  C   ILE D 113      18.051 -20.743   1.653  1.00  0.81           C  
ATOM   4197  O   ILE D 113      17.612 -21.744   2.212  1.00  0.81           O  
ATOM   4198  CB  ILE D 113      16.792 -18.581   1.724  1.00  0.81           C  
ATOM   4199  CG1 ILE D 113      16.581 -17.294   2.560  1.00  0.81           C  
ATOM   4200  CG2 ILE D 113      15.494 -19.436   1.674  1.00  0.81           C  
ATOM   4201  CD1 ILE D 113      15.567 -16.329   1.936  1.00  0.81           C  
ATOM   4202  N   VAL D 114      18.684 -20.834   0.461  1.00  0.83           N  
ATOM   4203  CA  VAL D 114      18.968 -22.108  -0.187  1.00  0.83           C  
ATOM   4204  C   VAL D 114      19.866 -22.995   0.667  1.00  0.83           C  
ATOM   4205  O   VAL D 114      19.527 -24.132   0.947  1.00  0.83           O  
ATOM   4206  CB  VAL D 114      19.556 -21.901  -1.581  1.00  0.83           C  
ATOM   4207  CG1 VAL D 114      19.995 -23.228  -2.237  1.00  0.83           C  
ATOM   4208  CG2 VAL D 114      18.466 -21.263  -2.463  1.00  0.83           C  
ATOM   4209  N   LEU D 115      20.993 -22.487   1.216  1.00  0.83           N  
ATOM   4210  CA  LEU D 115      21.835 -23.284   2.097  1.00  0.83           C  
ATOM   4211  C   LEU D 115      21.103 -23.819   3.324  1.00  0.83           C  
ATOM   4212  O   LEU D 115      21.227 -24.987   3.682  1.00  0.83           O  
ATOM   4213  CB  LEU D 115      23.057 -22.470   2.583  1.00  0.83           C  
ATOM   4214  CG  LEU D 115      24.080 -22.110   1.485  1.00  0.83           C  
ATOM   4215  CD1 LEU D 115      25.182 -21.235   2.104  1.00  0.83           C  
ATOM   4216  CD2 LEU D 115      24.684 -23.345   0.785  1.00  0.83           C  
ATOM   4217  N   ALA D 116      20.256 -22.986   3.949  1.00  0.84           N  
ATOM   4218  CA  ALA D 116      19.403 -23.378   5.041  1.00  0.84           C  
ATOM   4219  C   ALA D 116      18.411 -24.499   4.713  1.00  0.84           C  
ATOM   4220  O   ALA D 116      18.253 -25.422   5.498  1.00  0.84           O  
ATOM   4221  CB  ALA D 116      18.653 -22.113   5.491  1.00  0.84           C  
ATOM   4222  N   ALA D 117      17.746 -24.481   3.537  1.00  0.84           N  
ATOM   4223  CA  ALA D 117      16.832 -25.532   3.116  1.00  0.84           C  
ATOM   4224  C   ALA D 117      17.492 -26.882   2.822  1.00  0.84           C  
ATOM   4225  O   ALA D 117      16.885 -27.937   2.994  1.00  0.84           O  
ATOM   4226  CB  ALA D 117      16.061 -25.066   1.863  1.00  0.84           C  
ATOM   4227  N   HIS D 118      18.751 -26.877   2.339  1.00  0.80           N  
ATOM   4228  CA  HIS D 118      19.496 -28.085   2.022  1.00  0.80           C  
ATOM   4229  C   HIS D 118      20.214 -28.701   3.219  1.00  0.80           C  
ATOM   4230  O   HIS D 118      20.311 -29.919   3.333  1.00  0.80           O  
ATOM   4231  CB  HIS D 118      20.532 -27.793   0.916  1.00  0.80           C  
ATOM   4232  CG  HIS D 118      19.891 -27.572  -0.428  1.00  0.80           C  
ATOM   4233  ND1 HIS D 118      20.070 -28.566  -1.368  1.00  0.80           N  
ATOM   4234  CD2 HIS D 118      19.082 -26.607  -0.930  1.00  0.80           C  
ATOM   4235  CE1 HIS D 118      19.372 -28.186  -2.413  1.00  0.80           C  
ATOM   4236  NE2 HIS D 118      18.750 -27.003  -2.206  1.00  0.80           N  
ATOM   4237  N   PHE D 119      20.753 -27.879   4.146  1.00  0.83           N  
ATOM   4238  CA  PHE D 119      21.527 -28.367   5.280  1.00  0.83           C  
ATOM   4239  C   PHE D 119      20.753 -28.345   6.592  1.00  0.83           C  
ATOM   4240  O   PHE D 119      21.247 -28.814   7.613  1.00  0.83           O  
ATOM   4241  CB  PHE D 119      22.786 -27.479   5.466  1.00  0.83           C  
ATOM   4242  CG  PHE D 119      23.752 -27.798   4.367  1.00  0.83           C  
ATOM   4243  CD1 PHE D 119      24.503 -28.979   4.461  1.00  0.83           C  
ATOM   4244  CD2 PHE D 119      23.908 -26.976   3.238  1.00  0.83           C  
ATOM   4245  CE1 PHE D 119      25.407 -29.328   3.455  1.00  0.83           C  
ATOM   4246  CE2 PHE D 119      24.814 -27.322   2.227  1.00  0.83           C  
ATOM   4247  CZ  PHE D 119      25.574 -28.493   2.344  1.00  0.83           C  
ATOM   4248  N   SER D 120      19.512 -27.820   6.599  1.00  0.80           N  
ATOM   4249  CA  SER D 120      18.595 -27.697   7.732  1.00  0.80           C  
ATOM   4250  C   SER D 120      19.175 -27.517   9.126  1.00  0.80           C  
ATOM   4251  O   SER D 120      19.654 -26.451   9.496  1.00  0.80           O  
ATOM   4252  CB  SER D 120      17.481 -28.764   7.728  1.00  0.80           C  
ATOM   4253  OG  SER D 120      16.780 -28.694   6.493  1.00  0.80           O  
ATOM   4254  N   LYS D 121      19.124 -28.584   9.950  1.00  0.72           N  
ATOM   4255  CA  LYS D 121      19.626 -28.666  11.304  1.00  0.72           C  
ATOM   4256  C   LYS D 121      21.092 -28.230  11.474  1.00  0.72           C  
ATOM   4257  O   LYS D 121      21.439 -27.575  12.453  1.00  0.72           O  
ATOM   4258  CB  LYS D 121      19.507 -30.149  11.748  1.00  0.72           C  
ATOM   4259  CG  LYS D 121      19.757 -30.365  13.247  1.00  0.72           C  
ATOM   4260  CD  LYS D 121      20.140 -31.812  13.587  1.00  0.72           C  
ATOM   4261  CE  LYS D 121      20.426 -31.978  15.082  1.00  0.72           C  
ATOM   4262  NZ  LYS D 121      21.026 -33.302  15.337  1.00  0.72           N  
ATOM   4263  N   ASP D 122      21.978 -28.577  10.508  1.00  0.80           N  
ATOM   4264  CA  ASP D 122      23.401 -28.295  10.549  1.00  0.80           C  
ATOM   4265  C   ASP D 122      23.697 -26.831  10.200  1.00  0.80           C  
ATOM   4266  O   ASP D 122      24.781 -26.306  10.466  1.00  0.80           O  
ATOM   4267  CB  ASP D 122      24.157 -29.214   9.550  1.00  0.80           C  
ATOM   4268  CG  ASP D 122      23.989 -30.690   9.877  1.00  0.80           C  
ATOM   4269  OD1 ASP D 122      23.921 -31.045  11.081  1.00  0.80           O  
ATOM   4270  OD2 ASP D 122      24.002 -31.489   8.904  1.00  0.80           O  
ATOM   4271  N   PHE D 123      22.721 -26.097   9.614  1.00  0.82           N  
ATOM   4272  CA  PHE D 123      22.814 -24.676   9.339  1.00  0.82           C  
ATOM   4273  C   PHE D 123      22.507 -23.860  10.600  1.00  0.82           C  
ATOM   4274  O   PHE D 123      21.523 -23.112  10.688  1.00  0.82           O  
ATOM   4275  CB  PHE D 123      21.893 -24.285   8.147  1.00  0.82           C  
ATOM   4276  CG  PHE D 123      22.365 -23.011   7.493  1.00  0.82           C  
ATOM   4277  CD1 PHE D 123      23.597 -22.988   6.815  1.00  0.82           C  
ATOM   4278  CD2 PHE D 123      21.589 -21.841   7.527  1.00  0.82           C  
ATOM   4279  CE1 PHE D 123      24.039 -21.826   6.171  1.00  0.82           C  
ATOM   4280  CE2 PHE D 123      22.015 -20.684   6.861  1.00  0.82           C  
ATOM   4281  CZ  PHE D 123      23.240 -20.677   6.180  1.00  0.82           C  
ATOM   4282  N   THR D 124      23.358 -24.004  11.635  1.00  0.78           N  
ATOM   4283  CA  THR D 124      23.337 -23.299  12.916  1.00  0.78           C  
ATOM   4284  C   THR D 124      23.274 -21.772  12.801  1.00  0.78           C  
ATOM   4285  O   THR D 124      23.634 -21.232  11.751  1.00  0.78           O  
ATOM   4286  CB  THR D 124      24.476 -23.717  13.854  1.00  0.78           C  
ATOM   4287  OG1 THR D 124      25.769 -23.520  13.303  1.00  0.78           O  
ATOM   4288  CG2 THR D 124      24.334 -25.211  14.174  1.00  0.78           C  
ATOM   4289  N   PRO D 125      22.815 -21.001  13.795  1.00  0.79           N  
ATOM   4290  CA  PRO D 125      22.980 -19.546  13.843  1.00  0.79           C  
ATOM   4291  C   PRO D 125      24.392 -19.044  13.548  1.00  0.79           C  
ATOM   4292  O   PRO D 125      24.538 -18.090  12.784  1.00  0.79           O  
ATOM   4293  CB  PRO D 125      22.487 -19.158  15.251  1.00  0.79           C  
ATOM   4294  CG  PRO D 125      21.480 -20.256  15.606  1.00  0.79           C  
ATOM   4295  CD  PRO D 125      22.129 -21.496  14.991  1.00  0.79           C  
ATOM   4296  N   GLU D 126      25.441 -19.668  14.118  1.00  0.76           N  
ATOM   4297  CA  GLU D 126      26.847 -19.385  13.892  1.00  0.76           C  
ATOM   4298  C   GLU D 126      27.285 -19.662  12.465  1.00  0.76           C  
ATOM   4299  O   GLU D 126      27.947 -18.834  11.838  1.00  0.76           O  
ATOM   4300  CB  GLU D 126      27.752 -20.199  14.864  1.00  0.76           C  
ATOM   4301  CG  GLU D 126      27.391 -19.975  16.358  1.00  0.76           C  
ATOM   4302  CD  GLU D 126      26.113 -20.689  16.796  1.00  0.76           C  
ATOM   4303  OE1 GLU D 126      25.621 -21.564  16.032  1.00  0.76           O  
ATOM   4304  OE2 GLU D 126      25.566 -20.300  17.851  1.00  0.76           O  
ATOM   4305  N   CYS D 127      26.883 -20.821  11.881  1.00  0.84           N  
ATOM   4306  CA  CYS D 127      27.165 -21.152  10.489  1.00  0.84           C  
ATOM   4307  C   CYS D 127      26.491 -20.160   9.567  1.00  0.84           C  
ATOM   4308  O   CYS D 127      27.118 -19.620   8.660  1.00  0.84           O  
ATOM   4309  CB  CYS D 127      26.745 -22.611  10.131  1.00  0.84           C  
ATOM   4310  SG  CYS D 127      27.371 -23.227   8.530  1.00  0.84           S  
ATOM   4311  N   GLN D 128      25.214 -19.798   9.842  1.00  0.78           N  
ATOM   4312  CA  GLN D 128      24.543 -18.758   9.090  1.00  0.78           C  
ATOM   4313  C   GLN D 128      25.313 -17.437   9.136  1.00  0.78           C  
ATOM   4314  O   GLN D 128      25.585 -16.867   8.092  1.00  0.78           O  
ATOM   4315  CB  GLN D 128      23.094 -18.526   9.596  1.00  0.78           C  
ATOM   4316  CG  GLN D 128      22.329 -17.391   8.861  1.00  0.78           C  
ATOM   4317  CD  GLN D 128      20.966 -17.144   9.518  1.00  0.78           C  
ATOM   4318  OE1 GLN D 128      20.471 -17.964  10.266  1.00  0.78           O  
ATOM   4319  NE2 GLN D 128      20.334 -15.977   9.230  1.00  0.78           N  
ATOM   4320  N   ALA D 129      25.754 -16.965  10.328  1.00  0.83           N  
ATOM   4321  CA  ALA D 129      26.499 -15.726  10.503  1.00  0.83           C  
ATOM   4322  C   ALA D 129      27.816 -15.653   9.741  1.00  0.83           C  
ATOM   4323  O   ALA D 129      28.105 -14.649   9.089  1.00  0.83           O  
ATOM   4324  CB  ALA D 129      26.724 -15.475  12.014  1.00  0.83           C  
ATOM   4325  N   ALA D 130      28.610 -16.743   9.743  1.00  0.86           N  
ATOM   4326  CA  ALA D 130      29.808 -16.862   8.937  1.00  0.86           C  
ATOM   4327  C   ALA D 130      29.539 -16.777   7.425  1.00  0.86           C  
ATOM   4328  O   ALA D 130      30.197 -16.033   6.694  1.00  0.86           O  
ATOM   4329  CB  ALA D 130      30.494 -18.199   9.305  1.00  0.86           C  
ATOM   4330  N   TRP D 131      28.510 -17.487   6.920  1.00  0.84           N  
ATOM   4331  CA  TRP D 131      28.080 -17.415   5.531  1.00  0.84           C  
ATOM   4332  C   TRP D 131      27.471 -16.073   5.124  1.00  0.84           C  
ATOM   4333  O   TRP D 131      27.720 -15.577   4.025  1.00  0.84           O  
ATOM   4334  CB  TRP D 131      27.161 -18.614   5.194  1.00  0.84           C  
ATOM   4335  CG  TRP D 131      27.992 -19.871   4.983  1.00  0.84           C  
ATOM   4336  CD1 TRP D 131      28.498 -20.755   5.896  1.00  0.84           C  
ATOM   4337  CD2 TRP D 131      28.563 -20.243   3.711  1.00  0.84           C  
ATOM   4338  NE1 TRP D 131      29.338 -21.661   5.284  1.00  0.84           N  
ATOM   4339  CE2 TRP D 131      29.384 -21.359   3.936  1.00  0.84           C  
ATOM   4340  CE3 TRP D 131      28.432 -19.681   2.439  1.00  0.84           C  
ATOM   4341  CZ2 TRP D 131      30.079 -21.961   2.888  1.00  0.84           C  
ATOM   4342  CZ3 TRP D 131      29.137 -20.282   1.383  1.00  0.84           C  
ATOM   4343  CH2 TRP D 131      29.944 -21.405   1.603  1.00  0.84           C  
ATOM   4344  N   GLN D 132      26.697 -15.408   6.011  1.00  0.78           N  
ATOM   4345  CA  GLN D 132      26.227 -14.043   5.818  1.00  0.78           C  
ATOM   4346  C   GLN D 132      27.345 -13.045   5.697  1.00  0.78           C  
ATOM   4347  O   GLN D 132      27.328 -12.166   4.845  1.00  0.78           O  
ATOM   4348  CB  GLN D 132      25.320 -13.535   6.953  1.00  0.78           C  
ATOM   4349  CG  GLN D 132      24.064 -14.402   7.162  1.00  0.78           C  
ATOM   4350  CD  GLN D 132      22.845 -13.513   7.377  1.00  0.78           C  
ATOM   4351  OE1 GLN D 132      22.971 -12.365   7.747  1.00  0.78           O  
ATOM   4352  NE2 GLN D 132      21.638 -14.083   7.150  1.00  0.78           N  
ATOM   4353  N   LYS D 133      28.378 -13.182   6.545  1.00  0.79           N  
ATOM   4354  CA  LYS D 133      29.575 -12.392   6.430  1.00  0.79           C  
ATOM   4355  C   LYS D 133      30.279 -12.594   5.087  1.00  0.79           C  
ATOM   4356  O   LYS D 133      30.635 -11.621   4.429  1.00  0.79           O  
ATOM   4357  CB  LYS D 133      30.491 -12.720   7.630  1.00  0.79           C  
ATOM   4358  CG  LYS D 133      31.770 -11.878   7.706  1.00  0.79           C  
ATOM   4359  CD  LYS D 133      32.542 -12.188   8.997  1.00  0.79           C  
ATOM   4360  CE  LYS D 133      33.978 -11.660   9.037  1.00  0.79           C  
ATOM   4361  NZ  LYS D 133      34.569 -11.986  10.342  1.00  0.79           N  
ATOM   4362  N   LEU D 134      30.419 -13.848   4.607  1.00  0.85           N  
ATOM   4363  CA  LEU D 134      31.016 -14.158   3.318  1.00  0.85           C  
ATOM   4364  C   LEU D 134      30.294 -13.587   2.107  1.00  0.85           C  
ATOM   4365  O   LEU D 134      30.926 -12.968   1.251  1.00  0.85           O  
ATOM   4366  CB  LEU D 134      31.188 -15.690   3.193  1.00  0.85           C  
ATOM   4367  CG  LEU D 134      31.910 -16.170   1.914  1.00  0.85           C  
ATOM   4368  CD1 LEU D 134      33.346 -15.619   1.790  1.00  0.85           C  
ATOM   4369  CD2 LEU D 134      31.925 -17.705   1.888  1.00  0.85           C  
ATOM   4370  N   VAL D 135      28.951 -13.695   2.008  1.00  0.84           N  
ATOM   4371  CA  VAL D 135      28.218 -13.062   0.916  1.00  0.84           C  
ATOM   4372  C   VAL D 135      28.297 -11.539   0.952  1.00  0.84           C  
ATOM   4373  O   VAL D 135      28.371 -10.890  -0.084  1.00  0.84           O  
ATOM   4374  CB  VAL D 135      26.774 -13.533   0.755  1.00  0.84           C  
ATOM   4375  CG1 VAL D 135      26.743 -15.072   0.615  1.00  0.84           C  
ATOM   4376  CG2 VAL D 135      25.870 -13.064   1.912  1.00  0.84           C  
ATOM   4377  N   ARG D 136      28.337 -10.929   2.161  1.00  0.76           N  
ATOM   4378  CA  ARG D 136      28.534  -9.501   2.345  1.00  0.76           C  
ATOM   4379  C   ARG D 136      29.882  -9.003   1.826  1.00  0.76           C  
ATOM   4380  O   ARG D 136      29.964  -8.016   1.097  1.00  0.76           O  
ATOM   4381  CB  ARG D 136      28.456  -9.160   3.859  1.00  0.76           C  
ATOM   4382  CG  ARG D 136      27.663  -7.879   4.194  1.00  0.76           C  
ATOM   4383  CD  ARG D 136      28.041  -7.197   5.525  1.00  0.76           C  
ATOM   4384  NE  ARG D 136      28.267  -8.251   6.590  1.00  0.76           N  
ATOM   4385  CZ  ARG D 136      27.335  -8.842   7.357  1.00  0.76           C  
ATOM   4386  NH1 ARG D 136      26.046  -8.558   7.245  1.00  0.76           N  
ATOM   4387  NH2 ARG D 136      27.694  -9.750   8.267  1.00  0.76           N  
ATOM   4388  N   VAL D 137      30.974  -9.721   2.178  1.00  0.81           N  
ATOM   4389  CA  VAL D 137      32.338  -9.461   1.732  1.00  0.81           C  
ATOM   4390  C   VAL D 137      32.481  -9.628   0.225  1.00  0.81           C  
ATOM   4391  O   VAL D 137      33.058  -8.779  -0.451  1.00  0.81           O  
ATOM   4392  CB  VAL D 137      33.338 -10.359   2.469  1.00  0.81           C  
ATOM   4393  CG1 VAL D 137      34.766 -10.230   1.894  1.00  0.81           C  
ATOM   4394  CG2 VAL D 137      33.380  -9.945   3.954  1.00  0.81           C  
ATOM   4395  N   VAL D 138      31.905 -10.708  -0.353  1.00  0.85           N  
ATOM   4396  CA  VAL D 138      31.850 -10.930  -1.794  1.00  0.85           C  
ATOM   4397  C   VAL D 138      31.068  -9.841  -2.534  1.00  0.85           C  
ATOM   4398  O   VAL D 138      31.531  -9.317  -3.544  1.00  0.85           O  
ATOM   4399  CB  VAL D 138      31.311 -12.329  -2.110  1.00  0.85           C  
ATOM   4400  CG1 VAL D 138      31.043 -12.523  -3.620  1.00  0.85           C  
ATOM   4401  CG2 VAL D 138      32.359 -13.368  -1.649  1.00  0.85           C  
ATOM   4402  N   ALA D 139      29.889  -9.413  -2.023  1.00  0.86           N  
ATOM   4403  CA  ALA D 139      29.123  -8.309  -2.574  1.00  0.86           C  
ATOM   4404  C   ALA D 139      29.857  -6.970  -2.539  1.00  0.86           C  
ATOM   4405  O   ALA D 139      29.857  -6.212  -3.505  1.00  0.86           O  
ATOM   4406  CB  ALA D 139      27.800  -8.180  -1.791  1.00  0.86           C  
ATOM   4407  N   HIS D 140      30.543  -6.662  -1.420  1.00  0.77           N  
ATOM   4408  CA  HIS D 140      31.406  -5.500  -1.300  1.00  0.77           C  
ATOM   4409  C   HIS D 140      32.590  -5.520  -2.267  1.00  0.77           C  
ATOM   4410  O   HIS D 140      32.900  -4.514  -2.899  1.00  0.77           O  
ATOM   4411  CB  HIS D 140      31.922  -5.376   0.146  1.00  0.77           C  
ATOM   4412  CG  HIS D 140      32.860  -4.234   0.339  1.00  0.77           C  
ATOM   4413  ND1 HIS D 140      32.357  -2.950   0.363  1.00  0.77           N  
ATOM   4414  CD2 HIS D 140      34.185  -4.228   0.599  1.00  0.77           C  
ATOM   4415  CE1 HIS D 140      33.376  -2.191   0.663  1.00  0.77           C  
ATOM   4416  NE2 HIS D 140      34.522  -2.908   0.813  1.00  0.77           N  
ATOM   4417  N   ALA D 141      33.265  -6.681  -2.449  1.00  0.82           N  
ATOM   4418  CA  ALA D 141      34.326  -6.858  -3.428  1.00  0.82           C  
ATOM   4419  C   ALA D 141      33.853  -6.624  -4.866  1.00  0.82           C  
ATOM   4420  O   ALA D 141      34.508  -5.920  -5.637  1.00  0.82           O  
ATOM   4421  CB  ALA D 141      34.946  -8.267  -3.284  1.00  0.82           C  
ATOM   4422  N   LEU D 142      32.653  -7.141  -5.221  1.00  0.83           N  
ATOM   4423  CA  LEU D 142      31.993  -6.922  -6.498  1.00  0.83           C  
ATOM   4424  C   LEU D 142      31.559  -5.496  -6.741  1.00  0.83           C  
ATOM   4425  O   LEU D 142      31.401  -5.096  -7.883  1.00  0.83           O  
ATOM   4426  CB  LEU D 142      30.706  -7.774  -6.661  1.00  0.83           C  
ATOM   4427  CG  LEU D 142      30.902  -9.241  -7.094  1.00  0.83           C  
ATOM   4428  CD1 LEU D 142      29.524  -9.808  -7.486  1.00  0.83           C  
ATOM   4429  CD2 LEU D 142      31.864  -9.390  -8.289  1.00  0.83           C  
ATOM   4430  N   ALA D 143      31.353  -4.677  -5.699  1.00  0.82           N  
ATOM   4431  CA  ALA D 143      30.935  -3.314  -5.894  1.00  0.82           C  
ATOM   4432  C   ALA D 143      32.124  -2.360  -5.904  1.00  0.82           C  
ATOM   4433  O   ALA D 143      31.959  -1.153  -6.033  1.00  0.82           O  
ATOM   4434  CB  ALA D 143      29.938  -2.960  -4.773  1.00  0.82           C  
ATOM   4435  N   ARG D 144      33.378  -2.853  -5.815  1.00  0.69           N  
ATOM   4436  CA  ARG D 144      34.525  -1.973  -5.683  1.00  0.69           C  
ATOM   4437  C   ARG D 144      34.884  -1.094  -6.864  1.00  0.69           C  
ATOM   4438  O   ARG D 144      35.536  -0.076  -6.668  1.00  0.69           O  
ATOM   4439  CB  ARG D 144      35.787  -2.723  -5.231  1.00  0.69           C  
ATOM   4440  CG  ARG D 144      35.785  -2.879  -3.702  1.00  0.69           C  
ATOM   4441  CD  ARG D 144      37.153  -3.248  -3.169  1.00  0.69           C  
ATOM   4442  NE  ARG D 144      38.021  -2.025  -3.375  1.00  0.69           N  
ATOM   4443  CZ  ARG D 144      38.562  -1.259  -2.422  1.00  0.69           C  
ATOM   4444  NH1 ARG D 144      38.305  -1.514  -1.146  1.00  0.69           N  
ATOM   4445  NH2 ARG D 144      39.361  -0.249  -2.769  1.00  0.69           N  
ATOM   4446  N   LYS D 145      34.477  -1.438  -8.100  1.00  0.69           N  
ATOM   4447  CA  LYS D 145      34.745  -0.633  -9.271  1.00  0.69           C  
ATOM   4448  C   LYS D 145      33.808   0.582  -9.337  1.00  0.69           C  
ATOM   4449  O   LYS D 145      34.015   1.500 -10.117  1.00  0.69           O  
ATOM   4450  CB  LYS D 145      34.678  -1.540 -10.538  1.00  0.69           C  
ATOM   4451  CG  LYS D 145      35.141  -0.885 -11.851  1.00  0.69           C  
ATOM   4452  CD  LYS D 145      36.651  -0.603 -11.907  1.00  0.69           C  
ATOM   4453  CE  LYS D 145      36.982   0.479 -12.935  1.00  0.69           C  
ATOM   4454  NZ  LYS D 145      38.435   0.487 -13.173  1.00  0.69           N  
ATOM   4455  N   TYR D 146      32.777   0.653  -8.458  1.00  0.57           N  
ATOM   4456  CA  TYR D 146      31.899   1.805  -8.356  1.00  0.57           C  
ATOM   4457  C   TYR D 146      32.497   2.973  -7.566  1.00  0.57           C  
ATOM   4458  O   TYR D 146      31.929   4.065  -7.606  1.00  0.57           O  
ATOM   4459  CB  TYR D 146      30.549   1.415  -7.673  1.00  0.57           C  
ATOM   4460  CG  TYR D 146      29.640   0.685  -8.622  1.00  0.57           C  
ATOM   4461  CD1 TYR D 146      29.117  -0.584  -8.321  1.00  0.57           C  
ATOM   4462  CD2 TYR D 146      29.255   1.311  -9.819  1.00  0.57           C  
ATOM   4463  CE1 TYR D 146      28.211  -1.206  -9.199  1.00  0.57           C  
ATOM   4464  CE2 TYR D 146      28.374   0.685 -10.705  1.00  0.57           C  
ATOM   4465  CZ  TYR D 146      27.851  -0.569 -10.391  1.00  0.57           C  
ATOM   4466  OH  TYR D 146      26.984  -1.176 -11.310  1.00  0.57           O  
ATOM   4467  N   HIS D 147      33.621   2.775  -6.830  1.00  0.46           N  
ATOM   4468  CA  HIS D 147      34.135   3.739  -5.863  1.00  0.46           C  
ATOM   4469  C   HIS D 147      35.610   4.204  -6.122  1.00  0.46           C  
ATOM   4470  O   HIS D 147      36.195   3.887  -7.189  1.00  0.46           O  
ATOM   4471  CB  HIS D 147      34.090   3.136  -4.436  1.00  0.46           C  
ATOM   4472  CG  HIS D 147      32.881   2.310  -4.099  1.00  0.46           C  
ATOM   4473  ND1 HIS D 147      31.608   2.854  -4.056  1.00  0.46           N  
ATOM   4474  CD2 HIS D 147      32.833   0.998  -3.763  1.00  0.46           C  
ATOM   4475  CE1 HIS D 147      30.823   1.862  -3.702  1.00  0.46           C  
ATOM   4476  NE2 HIS D 147      31.509   0.706  -3.514  1.00  0.46           N  
ATOM   4477  OXT HIS D 147      36.202   4.884  -5.229  1.00  0.46           O  
TER    4478      HIS D 147                                                      
HETATM 4479  CHA HEM _   1       8.127   4.949 -20.617  1.00 23.73           C  
HETATM 4480  CHB HEM _   1       6.323   7.472 -16.903  1.00 23.02           C  
HETATM 4481  CHC HEM _   1      10.140   6.072 -14.278  1.00 20.81           C  
HETATM 4482  CHD HEM _   1      12.259   3.996 -18.135  1.00 21.40           C  
HETATM 4483  C1A HEM _   1       7.328   5.792 -19.866  1.00 23.30           C  
HETATM 4484  C2A HEM _   1       6.162   6.521 -20.326  1.00 27.16           C  
HETATM 4485  C3A HEM _   1       5.664   7.238 -19.309  1.00 26.23           C  
HETATM 4486  C4A HEM _   1       6.493   6.950 -18.157  1.00 24.09           C  
HETATM 4487  CMA HEM _   1       4.431   8.179 -19.309  1.00 25.82           C  
HETATM 4488  CAA HEM _   1       5.659   6.512 -21.781  1.00 28.52           C  
HETATM 4489  CBA HEM _   1       4.576   5.477 -21.980  1.00 35.37           C  
HETATM 4490  CGA HEM _   1       3.989   5.758 -23.346  1.00 38.98           C  
HETATM 4491  O1A HEM _   1       2.841   5.298 -23.599  1.00 41.28           O  
HETATM 4492  O2A HEM _   1       4.677   6.437 -24.163  1.00 40.16           O  
HETATM 4493  C1B HEM _   1       7.185   7.274 -15.847  1.00 22.51           C  
HETATM 4494  C2B HEM _   1       6.960   7.707 -14.492  1.00 21.14           C  
HETATM 4495  C3B HEM _   1       8.014   7.314 -13.756  1.00 20.01           C  
HETATM 4496  C4B HEM _   1       8.931   6.622 -14.635  1.00 20.82           C  
HETATM 4497  CMB HEM _   1       5.692   8.475 -14.051  1.00 22.00           C  
HETATM 4498  CAB HEM _   1       8.273   7.524 -12.242  1.00 22.59           C  
HETATM 4499  CBB HEM _   1       7.714   8.516 -11.550  1.00 24.22           C  
HETATM 4500  C1C HEM _   1      11.077   5.480 -15.098  1.00 21.40           C  
HETATM 4501  C2C HEM _   1      12.434   5.126 -14.738  1.00 22.09           C  
HETATM 4502  C3C HEM _   1      13.040   4.567 -15.809  1.00 20.80           C  
HETATM 4503  C4C HEM _   1      12.058   4.507 -16.877  1.00 22.17           C  
HETATM 4504  CMC HEM _   1      13.071   5.400 -13.356  1.00 21.34           C  
HETATM 4505  CAC HEM _   1      14.480   4.013 -15.930  1.00 19.28           C  
HETATM 4506  CBC HEM _   1      15.567   4.578 -15.380  1.00 20.31           C  
HETATM 4507  C1D HEM _   1      11.351   4.074 -19.176  1.00 24.72           C  
HETATM 4508  C2D HEM _   1      11.599   3.628 -20.537  1.00 23.54           C  
HETATM 4509  C3D HEM _   1      10.309   3.929 -21.299  1.00 25.69           C  
HETATM 4510  C4D HEM _   1       9.409   4.528 -20.339  1.00 23.99           C  
HETATM 4511  CMD HEM _   1      12.893   2.973 -21.089  1.00 22.89           C  
HETATM 4512  CAD HEM _   1      10.020   3.650 -22.787  1.00 25.65           C  
HETATM 4513  CBD HEM _   1      10.648   4.774 -23.608  1.00 30.96           C  
HETATM 4514  CGD HEM _   1      10.338   4.570 -25.075  1.00 34.70           C  
HETATM 4515  O1D HEM _   1       9.358   5.174 -25.582  1.00 37.63           O  
HETATM 4516  O2D HEM _   1      11.062   3.796 -25.744  1.00 37.40           O  
HETATM 4517  NA  HEM _   1       7.497   6.082 -18.544  1.00 23.16           N  
HETATM 4518  NB  HEM _   1       8.386   6.616 -15.905  1.00 21.36           N  
HETATM 4519  NC  HEM _   1      10.878   5.081 -16.409  1.00 23.43           N  
HETATM 4520  ND  HEM _   1      10.054   4.594 -19.108  1.00 23.77           N  
HETATM 4521 FE   HEM _   1       9.137   5.606 -17.523  1.00 23.79          FE  
HETATM 4522  CHA HEM _   2      28.233  13.188  15.067  1.00 30.14           C  
HETATM 4523  CHB HEM _   2      29.424  14.116  10.462  1.00 29.37           C  
HETATM 4524  CHC HEM _   2      25.727  11.344   8.917  1.00 27.78           C  
HETATM 4525  CHD HEM _   2      24.323  10.642  13.535  1.00 29.45           C  
HETATM 4526  C1A HEM _   2      28.851  13.727  13.960  1.00 31.64           C  
HETATM 4527  C2A HEM _   2      29.894  14.736  13.966  1.00 32.47           C  
HETATM 4528  C3A HEM _   2      30.230  14.997  12.699  1.00 31.42           C  
HETATM 4529  C4A HEM _   2      29.406  14.166  11.836  1.00 31.06           C  
HETATM 4530  CMA HEM _   2      31.306  16.005  12.240  1.00 30.18           C  
HETATM 4531  CAA HEM _   2      30.509  15.372  15.232  1.00 34.61           C  
HETATM 4532  CBA HEM _   2      31.695  14.501  15.639  1.00 40.14           C  
HETATM 4533  CGA HEM _   2      32.472  15.098  16.793  1.00 43.75           C  
HETATM 4534  O1A HEM _   2      31.841  15.429  17.833  1.00 45.05           O  
HETATM 4535  O2A HEM _   2      33.727  15.239  16.673  1.00 46.06           O  
HETATM 4536  C1B HEM _   2      28.530  13.455   9.643  1.00 28.90           C  
HETATM 4537  C2B HEM _   2      28.517  13.494   8.198  1.00 28.31           C  
HETATM 4538  C3B HEM _   2      27.508  12.734   7.747  1.00 27.70           C  
HETATM 4539  C4B HEM _   2      26.824  12.187   8.911  1.00 27.66           C  
HETATM 4540  CMB HEM _   2      29.523  14.290   7.350  1.00 28.49           C  
HETATM 4541  CAB HEM _   2      27.128  12.536   6.248  1.00 28.62           C  
HETATM 4542  CBB HEM _   2      27.013  11.351   5.648  1.00 29.37           C  
HETATM 4543  C1C HEM _   2      24.995  10.942  10.024  1.00 28.68           C  
HETATM 4544  C2C HEM _   2      23.745  10.199  10.023  1.00 29.14           C  
HETATM 4545  C3C HEM _   2      23.355  10.004  11.292  1.00 28.98           C  
HETATM 4546  C4C HEM _   2      24.350  10.616  12.152  1.00 29.65           C  
HETATM 4547  CMC HEM _   2      23.007   9.721   8.754  1.00 28.27           C  
HETATM 4548  CAC HEM _   2      22.092   9.255  11.795  1.00 29.68           C  
HETATM 4549  CBC HEM _   2      20.870   9.444  11.281  1.00 30.44           C  
HETATM 4550  C1D HEM _   2      25.217  11.275  14.377  1.00 30.30           C  
HETATM 4551  C2D HEM _   2      25.102  11.360  15.819  1.00 30.63           C  
HETATM 4552  C3D HEM _   2      26.329  12.147  16.281  1.00 32.45           C  
HETATM 4553  C4D HEM _   2      27.057  12.475  15.086  1.00 30.88           C  
HETATM 4554  CMD HEM _   2      24.008  10.782  16.730  1.00 28.80           C  
HETATM 4555  CAD HEM _   2      26.684  12.522  17.733  1.00 34.49           C  
HETATM 4556  CBD HEM _   2      25.716  13.626  18.141  1.00 40.87           C  
HETATM 4557  CGD HEM _   2      26.298  14.382  19.294  1.00 44.57           C  
HETATM 4558  O1D HEM _   2      26.468  13.742  20.364  1.00 47.42           O  
HETATM 4559  O2D HEM _   2      26.594  15.603  19.138  1.00 47.16           O  
HETATM 4560  NA  HEM _   2      28.579  13.409  12.649  1.00 30.41           N  
HETATM 4561  NB  HEM _   2      27.480  12.651  10.037  1.00 28.53           N  
HETATM 4562  NC  HEM _   2      25.326  11.179  11.347  1.00 29.02           N  
HETATM 4563  ND  HEM _   2      26.376  11.947  13.995  1.00 29.54           N  
HETATM 4564 FE   HEM _   2      26.979  12.332  12.009  1.00 29.35          FE  
HETATM 4565  CHA HEM _   3       8.127  -4.949  20.617  1.00 23.73           C  
HETATM 4566  CHB HEM _   3       6.323  -7.472  16.903  1.00 23.02           C  
HETATM 4567  CHC HEM _   3      10.140  -6.072  14.278  1.00 20.81           C  
HETATM 4568  CHD HEM _   3      12.259  -3.996  18.135  1.00 21.40           C  
HETATM 4569  C1A HEM _   3       7.328  -5.792  19.866  1.00 23.30           C  
HETATM 4570  C2A HEM _   3       6.162  -6.521  20.326  1.00 27.16           C  
HETATM 4571  C3A HEM _   3       5.664  -7.238  19.309  1.00 26.23           C  
HETATM 4572  C4A HEM _   3       6.493  -6.950  18.157  1.00 24.09           C  
HETATM 4573  CMA HEM _   3       4.431  -8.179  19.309  1.00 25.82           C  
HETATM 4574  CAA HEM _   3       5.659  -6.512  21.781  1.00 28.52           C  
HETATM 4575  CBA HEM _   3       4.576  -5.477  21.980  1.00 35.37           C  
HETATM 4576  CGA HEM _   3       3.989  -5.758  23.346  1.00 38.98           C  
HETATM 4577  O1A HEM _   3       2.841  -5.298  23.599  1.00 41.28           O  
HETATM 4578  O2A HEM _   3       4.677  -6.437  24.163  1.00 40.16           O  
HETATM 4579  C1B HEM _   3       7.185  -7.274  15.847  1.00 22.51           C  
HETATM 4580  C2B HEM _   3       6.960  -7.707  14.492  1.00 21.14           C  
HETATM 4581  C3B HEM _   3       8.014  -7.314  13.756  1.00 20.01           C  
HETATM 4582  C4B HEM _   3       8.931  -6.622  14.635  1.00 20.82           C  
HETATM 4583  CMB HEM _   3       5.692  -8.475  14.051  1.00 22.00           C  
HETATM 4584  CAB HEM _   3       8.273  -7.524  12.242  1.00 22.59           C  
HETATM 4585  CBB HEM _   3       7.714  -8.516  11.550  1.00 24.22           C  
HETATM 4586  C1C HEM _   3      11.077  -5.480  15.098  1.00 21.40           C  
HETATM 4587  C2C HEM _   3      12.434  -5.126  14.738  1.00 22.09           C  
HETATM 4588  C3C HEM _   3      13.040  -4.567  15.809  1.00 20.80           C  
HETATM 4589  C4C HEM _   3      12.058  -4.507  16.877  1.00 22.17           C  
HETATM 4590  CMC HEM _   3      13.071  -5.400  13.356  1.00 21.34           C  
HETATM 4591  CAC HEM _   3      14.480  -4.013  15.930  1.00 19.28           C  
HETATM 4592  CBC HEM _   3      15.567  -4.578  15.380  1.00 20.31           C  
HETATM 4593  C1D HEM _   3      11.351  -4.074  19.176  1.00 24.72           C  
HETATM 4594  C2D HEM _   3      11.599  -3.628  20.537  1.00 23.54           C  
HETATM 4595  C3D HEM _   3      10.309  -3.929  21.299  1.00 25.69           C  
HETATM 4596  C4D HEM _   3       9.409  -4.528  20.339  1.00 23.99           C  
HETATM 4597  CMD HEM _   3      12.893  -2.973  21.089  1.00 22.89           C  
HETATM 4598  CAD HEM _   3      10.020  -3.650  22.787  1.00 25.65           C  
HETATM 4599  CBD HEM _   3      10.648  -4.774  23.608  1.00 30.96           C  
HETATM 4600  CGD HEM _   3      10.338  -4.570  25.075  1.00 34.70           C  
HETATM 4601  O1D HEM _   3       9.358  -5.174  25.582  1.00 37.63           O  
HETATM 4602  O2D HEM _   3      11.062  -3.796  25.744  1.00 37.40           O  
HETATM 4603  NA  HEM _   3       7.497  -6.082  18.544  1.00 23.16           N  
HETATM 4604  NB  HEM _   3       8.386  -6.616  15.905  1.00 21.36           N  
HETATM 4605  NC  HEM _   3      10.878  -5.081  16.409  1.00 23.43           N  
HETATM 4606  ND  HEM _   3      10.054  -4.594  19.108  1.00 23.77           N  
HETATM 4607 FE   HEM _   3       9.137  -5.606  17.523  1.00 23.79          FE  
HETATM 4608  CHA HEM _   4      28.233 -13.188 -15.067  1.00 30.14           C  
HETATM 4609  CHB HEM _   4      29.424 -14.116 -10.462  1.00 29.37           C  
HETATM 4610  CHC HEM _   4      25.727 -11.344  -8.917  1.00 27.78           C  
HETATM 4611  CHD HEM _   4      24.323 -10.642 -13.535  1.00 29.45           C  
HETATM 4612  C1A HEM _   4      28.851 -13.727 -13.960  1.00 31.64           C  
HETATM 4613  C2A HEM _   4      29.894 -14.736 -13.966  1.00 32.47           C  
HETATM 4614  C3A HEM _   4      30.230 -14.997 -12.699  1.00 31.42           C  
HETATM 4615  C4A HEM _   4      29.406 -14.166 -11.836  1.00 31.06           C  
HETATM 4616  CMA HEM _   4      31.306 -16.005 -12.240  1.00 30.18           C  
HETATM 4617  CAA HEM _   4      30.509 -15.372 -15.232  1.00 34.61           C  
HETATM 4618  CBA HEM _   4      31.695 -14.501 -15.639  1.00 40.14           C  
HETATM 4619  CGA HEM _   4      32.472 -15.098 -16.793  1.00 43.75           C  
HETATM 4620  O1A HEM _   4      31.841 -15.429 -17.833  1.00 45.05           O  
HETATM 4621  O2A HEM _   4      33.727 -15.239 -16.673  1.00 46.06           O  
HETATM 4622  C1B HEM _   4      28.530 -13.455  -9.643  1.00 28.90           C  
HETATM 4623  C2B HEM _   4      28.517 -13.494  -8.198  1.00 28.31           C  
HETATM 4624  C3B HEM _   4      27.508 -12.734  -7.747  1.00 27.70           C  
HETATM 4625  C4B HEM _   4      26.824 -12.187  -8.911  1.00 27.66           C  
HETATM 4626  CMB HEM _   4      29.523 -14.290  -7.350  1.00 28.49           C  
HETATM 4627  CAB HEM _   4      27.128 -12.536  -6.248  1.00 28.62           C  
HETATM 4628  CBB HEM _   4      27.013 -11.351  -5.648  1.00 29.37           C  
HETATM 4629  C1C HEM _   4      24.995 -10.942 -10.024  1.00 28.68           C  
HETATM 4630  C2C HEM _   4      23.745 -10.199 -10.023  1.00 29.14           C  
HETATM 4631  C3C HEM _   4      23.355 -10.004 -11.292  1.00 28.98           C  
HETATM 4632  C4C HEM _   4      24.350 -10.616 -12.152  1.00 29.65           C  
HETATM 4633  CMC HEM _   4      23.007  -9.721  -8.754  1.00 28.27           C  
HETATM 4634  CAC HEM _   4      22.092  -9.255 -11.795  1.00 29.68           C  
HETATM 4635  CBC HEM _   4      20.870  -9.444 -11.281  1.00 30.44           C  
HETATM 4636  C1D HEM _   4      25.217 -11.275 -14.377  1.00 30.30           C  
HETATM 4637  C2D HEM _   4      25.102 -11.360 -15.819  1.00 30.63           C  
HETATM 4638  C3D HEM _   4      26.329 -12.147 -16.281  1.00 32.45           C  
HETATM 4639  C4D HEM _   4      27.057 -12.475 -15.086  1.00 30.88           C  
HETATM 4640  CMD HEM _   4      24.008 -10.782 -16.730  1.00 28.80           C  
HETATM 4641  CAD HEM _   4      26.684 -12.522 -17.733  1.00 34.49           C  
HETATM 4642  CBD HEM _   4      25.716 -13.626 -18.141  1.00 40.87           C  
HETATM 4643  CGD HEM _   4      26.298 -14.382 -19.294  1.00 44.57           C  
HETATM 4644  O1D HEM _   4      26.468 -13.742 -20.364  1.00 47.42           O  
HETATM 4645  O2D HEM _   4      26.594 -15.603 -19.138  1.00 47.16           O  
HETATM 4646  NA  HEM _   4      28.579 -13.409 -12.649  1.00 30.41           N  
HETATM 4647  NB  HEM _   4      27.480 -12.651 -10.037  1.00 28.53           N  
HETATM 4648  NC  HEM _   4      25.326 -11.179 -11.347  1.00 29.02           N  
HETATM 4649  ND  HEM _   4      26.376 -11.947 -13.995  1.00 29.54           N  
HETATM 4650 FE   HEM _   4      26.979 -12.332 -12.009  1.00 29.35          FE  
CONECT 4479 4483 4510
CONECT 4480 4486 4493
CONECT 4481 4496 4500
CONECT 4482 4503 4507
CONECT 4483 4479 4484 4517
CONECT 4484 4483 4485 4488
CONECT 4485 4484 4486 4487
CONECT 4486 4480 4485 4517
CONECT 4487 4485
CONECT 4488 4484 4489
CONECT 4489 4488 4490
CONECT 4490 4489 4491 4492
CONECT 4491 4490
CONECT 4492 4490
CONECT 4493 4480 4494 4518
CONECT 4494 4493 4495 4497
CONECT 4495 4494 4496 4498
CONECT 4496 4481 4495 4518
CONECT 4497 4494
CONECT 4498 4495 4499
CONECT 4499 4498
CONECT 4500 4481 4501 4519
CONECT 4501 4500 4502 4504
CONECT 4502 4501 4503 4505
CONECT 4503 4482 4502 4519
CONECT 4504 4501
CONECT 4505 4502 4506
CONECT 4506 4505
CONECT 4507 4482 4508 4520
CONECT 4508 4507 4509 4511
CONECT 4509 4508 4510 4512
CONECT 4510 4479 4509 4520
CONECT 4511 4508
CONECT 4512 4509 4513
CONECT 4513 4512 4514
CONECT 4514 4513 4515 4516
CONECT 4515 4514
CONECT 4516 4514
CONECT 4517 4483 4486 4521
CONECT 4518 4493 4496 4521
CONECT 4519 4500 4503 4521
CONECT 4520 4507 4510 4521
CONECT 4521 4517 4518 4519 4520
CONECT 4522 4526 4553
CONECT 4523 4529 4536
CONECT 4524 4539 4543
CONECT 4525 4546 4550
CONECT 4526 4522 4527 4560
CONECT 4527 4526 4528 4531
CONECT 4528 4527 4529 4530
CONECT 4529 4523 4528 4560
CONECT 4530 4528
CONECT 4531 4527 4532
CONECT 4532 4531 4533
CONECT 4533 4532 4534 4535
CONECT 4534 4533
CONECT 4535 4533
CONECT 4536 4523 4537 4561
CONECT 4537 4536 4538 4540
CONECT 4538 4537 4539 4541
CONECT 4539 4524 4538 4561
CONECT 4540 4537
CONECT 4541 4538 4542
CONECT 4542 4541
CONECT 4543 4524 4544 4562
CONECT 4544 4543 4545 4547
CONECT 4545 4544 4546 4548
CONECT 4546 4525 4545 4562
CONECT 4547 4544
CONECT 4548 4545 4549
CONECT 4549 4548
CONECT 4550 4525 4551 4563
CONECT 4551 4550 4552 4554
CONECT 4552 4551 4553 4555
CONECT 4553 4522 4552 4563
CONECT 4554 4551
CONECT 4555 4552 4556
CONECT 4556 4555 4557
CONECT 4557 4556 4558 4559
CONECT 4558 4557
CONECT 4559 4557
CONECT 4560 4526 4529 4564
CONECT 4561 4536 4539 4564
CONECT 4562 4543 4546 4564
CONECT 4563 4550 4553 4564
CONECT 4564 4560 4561 4562 4563
CONECT 4565 4569 4596
CONECT 4566 4572 4579
CONECT 4567 4582 4586
CONECT 4568 4589 4593
CONECT 4569 4565 4570 4603
CONECT 4570 4569 4571 4574
CONECT 4571 4570 4572 4573
CONECT 4572 4566 4571 4603
CONECT 4573 4571
CONECT 4574 4570 4575
CONECT 4575 4574 4576
CONECT 4576 4575 4577 4578
CONECT 4577 4576
CONECT 4578 4576
CONECT 4579 4566 4580 4604
CONECT 4580 4579 4581 4583
CONECT 4581 4580 4582 4584
CONECT 4582 4567 4581 4604
CONECT 4583 4580
CONECT 4584 4581 4585
CONECT 4585 4584
CONECT 4586 4567 4587 4605
CONECT 4587 4586 4588 4590
CONECT 4588 4587 4589 4591
CONECT 4589 4568 4588 4605
CONECT 4590 4587
CONECT 4591 4588 4592
CONECT 4592 4591
CONECT 4593 4568 4594 4606
CONECT 4594 4593 4595 4597
CONECT 4595 4594 4596 4598
CONECT 4596 4565 4595 4606
CONECT 4597 4594
CONECT 4598 4595 4599
CONECT 4599 4598 4600
CONECT 4600 4599 4601 4602
CONECT 4601 4600
CONECT 4602 4600
CONECT 4603 4569 4572 4607
CONECT 4604 4579 4582 4607
CONECT 4605 4586 4589 4607
CONECT 4606 4593 4596 4607
CONECT 4607 4603 4604 4605 4606
CONECT 4608 4612 4639
CONECT 4609 4615 4622
CONECT 4610 4625 4629
CONECT 4611 4632 4636
CONECT 4612 4608 4613 4646
CONECT 4613 4612 4614 4617
CONECT 4614 4613 4615 4616
CONECT 4615 4609 4614 4646
CONECT 4616 4614
CONECT 4617 4613 4618
CONECT 4618 4617 4619
CONECT 4619 4618 4620 4621
CONECT 4620 4619
CONECT 4621 4619
CONECT 4622 4609 4623 4647
CONECT 4623 4622 4624 4626
CONECT 4624 4623 4625 4627
CONECT 4625 4610 4624 4647
CONECT 4626 4623
CONECT 4627 4624 4628
CONECT 4628 4627
CONECT 4629 4610 4630 4648
CONECT 4630 4629 4631 4633
CONECT 4631 4630 4632 4634
CONECT 4632 4611 4631 4648
CONECT 4633 4630
CONECT 4634 4631 4635
CONECT 4635 4634
CONECT 4636 4611 4637 4649
CONECT 4637 4636 4638 4640
CONECT 4638 4637 4639 4641
CONECT 4639 4608 4638 4649
CONECT 4640 4637
CONECT 4641 4638 4642
CONECT 4642 4641 4643
CONECT 4643 4642 4644 4645
CONECT 4644 4643
CONECT 4645 4643
CONECT 4646 4612 4615 4650
CONECT 4647 4622 4625 4650
CONECT 4648 4629 4632 4650
CONECT 4649 4636 4639 4650
CONECT 4650 4646 4647 4648 4649
END   
