# Supplementary material for: Genomic insights into the secondary aquatic transition of penguins
Source: Nat Commun. 2022 Jul 19;13:3912. doi: 10.1038/s41467-022-31508-9 (PMC9296559; doi:10.1038/s41467-022-31508-9)
Supplement: Supplementary file 10 — Supplementary Data 7 [file 41467_2022_31508_MOESM10_ESM.zip › Supplementary Data 7. Protein genes/Suplementary Data 7.2 Proteins structure/MB_chicken.pdb]

ATOM      1  N   MET A   1       3.740   2.897 -18.954  1.00  0.00           N  
ATOM      2  H   MET A   1       3.130   3.584 -19.373  1.00  0.00           H  
ATOM      3  H2  MET A   1       4.103   2.275 -19.663  1.00  0.00           H  
ATOM      4  H3  MET A   1       3.215   2.339 -18.296  1.00  0.00           H  
ATOM      5  CA  MET A   1       4.848   3.553 -18.227  1.00  0.00           C  
ATOM      6  HA  MET A   1       5.495   4.074 -18.933  1.00  0.00           H  
ATOM      7  C   MET A   1       5.629   2.444 -17.544  1.00  0.00           C  
ATOM      8  CB  MET A   1       4.278   4.564 -17.218  1.00  0.00           C  
ATOM      9  HB2 MET A   1       3.374   5.000 -17.643  1.00  0.00           H  
ATOM     10  HB3 MET A   1       3.995   4.056 -16.296  1.00  0.00           H  
ATOM     11  O   MET A   1       4.989   1.608 -16.925  1.00  0.00           O  
ATOM     12  CG  MET A   1       5.216   5.726 -16.890  1.00  0.00           C  
ATOM     13  HG2 MET A   1       5.543   6.199 -17.816  1.00  0.00           H  
ATOM     14  HG3 MET A   1       6.087   5.357 -16.348  1.00  0.00           H  
ATOM     15  SD  MET A   1       4.356   6.957 -15.883  1.00  0.00           S  
ATOM     16  CE  MET A   1       5.587   8.279 -15.754  1.00  0.00           C  
ATOM     17  HE1 MET A   1       5.170   9.092 -15.160  1.00  0.00           H  
ATOM     18  HE2 MET A   1       6.482   7.897 -15.264  1.00  0.00           H  
ATOM     19  HE3 MET A   1       5.835   8.650 -16.748  1.00  0.00           H  
ATOM     20  N   GLY A   2       6.942   2.356 -17.739  1.00  0.00           N  
ATOM     21  H   GLY A   2       7.447   3.103 -18.193  1.00  0.00           H  
ATOM     22  CA  GLY A   2       7.776   1.320 -17.118  1.00  0.00           C  
ATOM     23  HA2 GLY A   2       7.171   0.622 -16.539  1.00  0.00           H  
ATOM     24  HA3 GLY A   2       8.302   0.755 -17.887  1.00  0.00           H  
ATOM     25  C   GLY A   2       8.810   1.959 -16.201  1.00  0.00           C  
ATOM     26  O   GLY A   2       9.237   3.082 -16.467  1.00  0.00           O  
ATOM     27  N   LEU A   3       9.178   1.261 -15.130  1.00  0.00           N  
ATOM     28  H   LEU A   3       8.799   0.334 -14.999  1.00  0.00           H  
ATOM     29  CA  LEU A   3      10.324   1.621 -14.301  1.00  0.00           C  
ATOM     30  HA  LEU A   3      10.484   2.699 -14.328  1.00  0.00           H  
ATOM     31  C   LEU A   3      11.574   0.944 -14.869  1.00  0.00           C  
ATOM     32  CB  LEU A   3      10.105   1.201 -12.839  1.00  0.00           C  
ATOM     33  HB2 LEU A   3      11.065   1.288 -12.331  1.00  0.00           H  
ATOM     34  HB3 LEU A   3       9.819   0.150 -12.814  1.00  0.00           H  
ATOM     35  O   LEU A   3      11.510  -0.196 -15.331  1.00  0.00           O  
ATOM     36  CG  LEU A   3       9.067   2.004 -12.042  1.00  0.00           C  
ATOM     37  HG  LEU A   3       9.210   3.069 -12.229  1.00  0.00           H  
ATOM     38  CD1 LEU A   3       7.621   1.616 -12.380  1.00  0.00           C  
ATOM     39 HD11 LEU A   3       6.936   2.127 -11.704  1.00  0.00           H  
ATOM     40 HD12 LEU A   3       7.486   0.540 -12.275  1.00  0.00           H  
ATOM     41 HD13 LEU A   3       7.373   1.925 -13.396  1.00  0.00           H  
ATOM     42  CD2 LEU A   3       9.272   1.742 -10.552  1.00  0.00           C  
ATOM     43 HD21 LEU A   3       9.059   0.699 -10.318  1.00  0.00           H  
ATOM     44 HD22 LEU A   3       8.613   2.396  -9.980  1.00  0.00           H  
ATOM     45 HD23 LEU A   3      10.299   1.967 -10.266  1.00  0.00           H  
ATOM     46  N   SER A   4      12.703   1.640 -14.815  1.00  0.00           N  
ATOM     47  H   SER A   4      12.654   2.571 -14.426  1.00  0.00           H  
ATOM     48  CA  SER A   4      14.025   1.070 -15.080  1.00  0.00           C  
ATOM     49  HA  SER A   4      13.986   0.514 -16.016  1.00  0.00           H  
ATOM     50  C   SER A   4      14.455   0.101 -13.972  1.00  0.00           C  
ATOM     51  CB  SER A   4      15.057   2.193 -15.226  1.00  0.00           C  
ATOM     52  HB2 SER A   4      14.774   2.843 -16.055  1.00  0.00           H  
ATOM     53  HB3 SER A   4      16.036   1.765 -15.440  1.00  0.00           H  
ATOM     54  O   SER A   4      13.923   0.121 -12.860  1.00  0.00           O  
ATOM     55  OG  SER A   4      15.128   2.949 -14.034  1.00  0.00           O  
ATOM     56  HG  SER A   4      14.311   3.449 -13.964  1.00  0.00           H  
ATOM     57  N   ASP A   5      15.475  -0.716 -14.243  1.00  0.00           N  
ATOM     58  H   ASP A   5      15.823  -0.784 -15.189  1.00  0.00           H  
ATOM     59  CA  ASP A   5      16.050  -1.618 -13.237  1.00  0.00           C  
ATOM     60  HA  ASP A   5      15.274  -2.299 -12.886  1.00  0.00           H  
ATOM     61  C   ASP A   5      16.581  -0.867 -12.009  1.00  0.00           C  
ATOM     62  CB  ASP A   5      17.185  -2.439 -13.865  1.00  0.00           C  
ATOM     63  HB2 ASP A   5      17.875  -1.768 -14.375  1.00  0.00           H  
ATOM     64  HB3 ASP A   5      17.733  -2.943 -13.069  1.00  0.00           H  
ATOM     65  O   ASP A   5      16.439  -1.345 -10.882  1.00  0.00           O  
ATOM     66  CG  ASP A   5      16.686  -3.511 -14.834  1.00  0.00           C  
ATOM     67  OD1 ASP A   5      15.551  -3.998 -14.627  1.00  0.00           O  
ATOM     68  OD2 ASP A   5      17.464  -3.852 -15.748  1.00  0.00           O  
ATOM     69  N   GLN A   6      17.141   0.332 -12.208  1.00  0.00           N  
ATOM     70  H   GLN A   6      17.193   0.680 -13.155  1.00  0.00           H  
ATOM     71  CA  GLN A   6      17.620   1.187 -11.122  1.00  0.00           C  
ATOM     72  HA  GLN A   6      18.279   0.597 -10.485  1.00  0.00           H  
ATOM     73  C   GLN A   6      16.465   1.696 -10.249  1.00  0.00           C  
ATOM     74  CB  GLN A   6      18.430   2.348 -11.715  1.00  0.00           C  
ATOM     75  HB2 GLN A   6      17.790   2.946 -12.363  1.00  0.00           H  
ATOM     76  HB3 GLN A   6      19.243   1.938 -12.313  1.00  0.00           H  
ATOM     77  O   GLN A   6      16.555   1.639  -9.023  1.00  0.00           O  
ATOM     78  CG  GLN A   6      19.025   3.252 -10.620  1.00  0.00           C  
ATOM     79  HG2 GLN A   6      18.221   3.706 -10.041  1.00  0.00           H  
ATOM     80  HG3 GLN A   6      19.636   2.650  -9.948  1.00  0.00           H  
ATOM     81  CD  GLN A   6      19.889   4.378 -11.178  1.00  0.00           C  
ATOM     82  NE2 GLN A   6      20.384   5.259 -10.337  1.00  0.00           N  
ATOM     83 HE21 GLN A   6      20.909   6.013 -10.756  1.00  0.00           H  
ATOM     84 HE22 GLN A   6      20.130   5.248  -9.359  1.00  0.00           H  
ATOM     85  OE1 GLN A   6      20.143   4.494 -12.364  1.00  0.00           O  
ATOM     86  N   GLU A   7      15.364   2.146 -10.856  1.00  0.00           N  
ATOM     87  H   GLU A   7      15.335   2.169 -11.865  1.00  0.00           H  
ATOM     88  CA  GLU A   7      14.172   2.572 -10.113  1.00  0.00           C  
ATOM     89  HA  GLU A   7      14.449   3.330  -9.381  1.00  0.00           H  
ATOM     90  C   GLU A   7      13.554   1.398  -9.344  1.00  0.00           C  
ATOM     91  CB  GLU A   7      13.142   3.174 -11.075  1.00  0.00           C  
ATOM     92  HB2 GLU A   7      12.186   3.282 -10.562  1.00  0.00           H  
ATOM     93  HB3 GLU A   7      13.006   2.488 -11.911  1.00  0.00           H  
ATOM     94  O   GLU A   7      13.229   1.534  -8.166  1.00  0.00           O  
ATOM     95  CG  GLU A   7      13.561   4.557 -11.586  1.00  0.00           C  
ATOM     96  HG2 GLU A   7      14.608   4.544 -11.888  1.00  0.00           H  
ATOM     97  HG3 GLU A   7      13.455   5.274 -10.772  1.00  0.00           H  
ATOM     98  CD  GLU A   7      12.709   4.990 -12.779  1.00  0.00           C  
ATOM     99  OE1 GLU A   7      12.147   6.108 -12.748  1.00  0.00           O  
ATOM    100  OE2 GLU A   7      12.620   4.212 -13.756  1.00  0.00           O  
ATOM    101  N   TRP A   8      13.459   0.211  -9.953  1.00  0.00           N  
ATOM    102  H   TRP A   8      13.716   0.138 -10.927  1.00  0.00           H  
ATOM    103  CA  TRP A   8      13.015  -0.986  -9.236  1.00  0.00           C  
ATOM    104  HA  TRP A   8      12.041  -0.776  -8.794  1.00  0.00           H  
ATOM    105  C   TRP A   8      13.946  -1.352  -8.082  1.00  0.00           C  
ATOM    106  CB  TRP A   8      12.878  -2.174 -10.189  1.00  0.00           C  
ATOM    107  HB2 TRP A   8      12.908  -3.093  -9.604  1.00  0.00           H  
ATOM    108  HB3 TRP A   8      13.726  -2.192 -10.874  1.00  0.00           H  
ATOM    109  O   TRP A   8      13.469  -1.750  -7.021  1.00  0.00           O  
ATOM    110  CG  TRP A   8      11.603  -2.200 -10.961  1.00  0.00           C  
ATOM    111  CD1 TRP A   8      11.498  -2.254 -12.307  1.00  0.00           C  
ATOM    112  HD1 TRP A   8      12.329  -2.267 -12.997  1.00  0.00           H  
ATOM    113  CD2 TRP A   8      10.234  -2.176 -10.449  1.00  0.00           C  
ATOM    114  CE2 TRP A   8       9.342  -2.194 -11.562  1.00  0.00           C  
ATOM    115  CE3 TRP A   8       9.653  -2.149  -9.160  1.00  0.00           C  
ATOM    116  HE3 TRP A   8      10.292  -2.164  -8.289  1.00  0.00           H  
ATOM    117  NE1 TRP A   8      10.167  -2.311 -12.661  1.00  0.00           N  
ATOM    118  HE1 TRP A   8       9.864  -2.429 -13.617  1.00  0.00           H  
ATOM    119  CH2 TRP A   8       7.403  -2.097 -10.114  1.00  0.00           C  
ATOM    120  HH2 TRP A   8       6.332  -2.069  -9.977  1.00  0.00           H  
ATOM    121  CZ2 TRP A   8       7.949  -2.139 -11.408  1.00  0.00           C  
ATOM    122  HZ2 TRP A   8       7.309  -2.153 -12.278  1.00  0.00           H  
ATOM    123  CZ3 TRP A   8       8.254  -2.114  -8.995  1.00  0.00           C  
ATOM    124  HZ3 TRP A   8       7.830  -2.107  -8.001  1.00  0.00           H  
ATOM    125  N   GLN A   9      15.260  -1.203  -8.249  1.00  0.00           N  
ATOM    126  H   GLN A   9      15.613  -0.916  -9.151  1.00  0.00           H  
ATOM    127  CA  GLN A   9      16.203  -1.426  -7.159  1.00  0.00           C  
ATOM    128  HA  GLN A   9      16.032  -2.432  -6.775  1.00  0.00           H  
ATOM    129  C   GLN A   9      15.957  -0.449  -6.004  1.00  0.00           C  
ATOM    130  CB  GLN A   9      17.645  -1.345  -7.684  1.00  0.00           C  
ATOM    131  HB2 GLN A   9      17.852  -0.337  -8.043  1.00  0.00           H  
ATOM    132  HB3 GLN A   9      17.761  -2.034  -8.520  1.00  0.00           H  
ATOM    133  O   GLN A   9      15.927  -0.879  -4.855  1.00  0.00           O  
ATOM    134  CG  GLN A   9      18.678  -1.701  -6.604  1.00  0.00           C  
ATOM    135  HG2 GLN A   9      18.627  -0.975  -5.792  1.00  0.00           H  
ATOM    136  HG3 GLN A   9      19.676  -1.640  -7.037  1.00  0.00           H  
ATOM    137  CD  GLN A   9      18.484  -3.110  -6.052  1.00  0.00           C  
ATOM    138  NE2 GLN A   9      18.389  -3.283  -4.752  1.00  0.00           N  
ATOM    139 HE21 GLN A   9      18.289  -2.500  -4.122  1.00  0.00           H  
ATOM    140 HE22 GLN A   9      18.258  -4.233  -4.435  1.00  0.00           H  
ATOM    141  OE1 GLN A   9      18.370  -4.083  -6.782  1.00  0.00           O  
ATOM    142  N   GLN A  10      15.720   0.836  -6.285  1.00  0.00           N  
ATOM    143  H   GLN A  10      15.756   1.133  -7.249  1.00  0.00           H  
ATOM    144  CA  GLN A  10      15.377   1.828  -5.259  1.00  0.00           C  
ATOM    145  HA  GLN A  10      16.171   1.862  -4.513  1.00  0.00           H  
ATOM    146  C   GLN A  10      14.082   1.459  -4.525  1.00  0.00           C  
ATOM    147  CB  GLN A  10      15.247   3.215  -5.900  1.00  0.00           C  
ATOM    148  HB2 GLN A  10      14.576   3.155  -6.757  1.00  0.00           H  
ATOM    149  HB3 GLN A  10      14.811   3.900  -5.173  1.00  0.00           H  
ATOM    150  O   GLN A  10      14.056   1.466  -3.293  1.00  0.00           O  
ATOM    151  CG  GLN A  10      16.605   3.781  -6.336  1.00  0.00           C  
ATOM    152  HG2 GLN A  10      17.157   3.042  -6.916  1.00  0.00           H  
ATOM    153  HG3 GLN A  10      17.187   4.012  -5.443  1.00  0.00           H  
ATOM    154  CD  GLN A  10      16.476   5.039  -7.189  1.00  0.00           C  
ATOM    155  NE2 GLN A  10      17.487   5.880  -7.204  1.00  0.00           N  
ATOM    156 HE21 GLN A  10      18.278   5.765  -6.586  1.00  0.00           H  
ATOM    157 HE22 GLN A  10      17.355   6.724  -7.742  1.00  0.00           H  
ATOM    158  OE1 GLN A  10      15.493   5.276  -7.868  1.00  0.00           O  
ATOM    159  N   VAL A  11      13.041   1.065  -5.269  1.00  0.00           N  
ATOM    160  H   VAL A  11      13.145   1.109  -6.273  1.00  0.00           H  
ATOM    161  CA  VAL A  11      11.754   0.603  -4.723  1.00  0.00           C  
ATOM    162  HA  VAL A  11      11.312   1.407  -4.135  1.00  0.00           H  
ATOM    163  C   VAL A  11      11.949  -0.589  -3.790  1.00  0.00           C  
ATOM    164  CB  VAL A  11      10.782   0.240  -5.865  1.00  0.00           C  
ATOM    165  HB  VAL A  11      11.293  -0.409  -6.575  1.00  0.00           H  
ATOM    166  O   VAL A  11      11.443  -0.575  -2.672  1.00  0.00           O  
ATOM    167  CG1 VAL A  11       9.507  -0.481  -5.404  1.00  0.00           C  
ATOM    168 HG11 VAL A  11       8.863  -0.652  -6.267  1.00  0.00           H  
ATOM    169 HG12 VAL A  11       9.749  -1.449  -4.966  1.00  0.00           H  
ATOM    170 HG13 VAL A  11       8.968   0.126  -4.677  1.00  0.00           H  
ATOM    171  CG2 VAL A  11      10.335   1.505  -6.598  1.00  0.00           C  
ATOM    172 HG21 VAL A  11      11.194   2.128  -6.845  1.00  0.00           H  
ATOM    173 HG22 VAL A  11       9.832   1.233  -7.526  1.00  0.00           H  
ATOM    174 HG23 VAL A  11       9.662   2.080  -5.962  1.00  0.00           H  
ATOM    175  N   LEU A  12      12.696  -1.610  -4.211  1.00  0.00           N  
ATOM    176  H   LEU A  12      13.099  -1.563  -5.136  1.00  0.00           H  
ATOM    177  CA  LEU A  12      12.885  -2.825  -3.416  1.00  0.00           C  
ATOM    178  HA  LEU A  12      11.924  -3.114  -2.990  1.00  0.00           H  
ATOM    179  C   LEU A  12      13.810  -2.608  -2.214  1.00  0.00           C  
ATOM    180  CB  LEU A  12      13.390  -3.961  -4.317  1.00  0.00           C  
ATOM    181  HB2 LEU A  12      13.624  -4.818  -3.685  1.00  0.00           H  
ATOM    182  HB3 LEU A  12      14.311  -3.638  -4.801  1.00  0.00           H  
ATOM    183  O   LEU A  12      13.552  -3.172  -1.152  1.00  0.00           O  
ATOM    184  CG  LEU A  12      12.387  -4.412  -5.395  1.00  0.00           C  
ATOM    185  HG  LEU A  12      12.150  -3.583  -6.062  1.00  0.00           H  
ATOM    186  CD1 LEU A  12      13.014  -5.532  -6.226  1.00  0.00           C  
ATOM    187 HD11 LEU A  12      13.250  -6.384  -5.588  1.00  0.00           H  
ATOM    188 HD12 LEU A  12      13.928  -5.160  -6.690  1.00  0.00           H  
ATOM    189 HD13 LEU A  12      12.308  -5.842  -6.996  1.00  0.00           H  
ATOM    190  CD2 LEU A  12      11.068  -4.922  -4.816  1.00  0.00           C  
ATOM    191 HD21 LEU A  12      10.422  -5.242  -5.634  1.00  0.00           H  
ATOM    192 HD22 LEU A  12      10.548  -4.119  -4.294  1.00  0.00           H  
ATOM    193 HD23 LEU A  12      11.248  -5.750  -4.131  1.00  0.00           H  
ATOM    194  N   THR A  13      14.838  -1.765  -2.345  1.00  0.00           N  
ATOM    195  H   THR A  13      15.036  -1.372  -3.254  1.00  0.00           H  
ATOM    196  CA  THR A  13      15.717  -1.396  -1.226  1.00  0.00           C  
ATOM    197  HA  THR A  13      16.162  -2.301  -0.813  1.00  0.00           H  
ATOM    198  C   THR A  13      14.919  -0.727  -0.109  1.00  0.00           C  
ATOM    199  CB  THR A  13      16.855  -0.473  -1.691  1.00  0.00           C  
ATOM    200  HB  THR A  13      16.434   0.387  -2.213  1.00  0.00           H  
ATOM    201  O   THR A  13      15.014  -1.154   1.043  1.00  0.00           O  
ATOM    202  CG2 THR A  13      17.731   0.024  -0.540  1.00  0.00           C  
ATOM    203 HG21 THR A  13      18.101  -0.822   0.038  1.00  0.00           H  
ATOM    204 HG22 THR A  13      18.576   0.589  -0.934  1.00  0.00           H  
ATOM    205 HG23 THR A  13      17.161   0.686   0.113  1.00  0.00           H  
ATOM    206  OG1 THR A  13      17.733  -1.154  -2.563  1.00  0.00           O  
ATOM    207  HG1 THR A  13      18.327  -0.481  -2.904  1.00  0.00           H  
ATOM    208  N   ILE A  14      14.095   0.282  -0.427  1.00  0.00           N  
ATOM    209  H   ILE A  14      14.033   0.601  -1.384  1.00  0.00           H  
ATOM    210  CA  ILE A  14      13.283   0.937   0.604  1.00  0.00           C  
ATOM    211  HA  ILE A  14      13.946   1.114   1.451  1.00  0.00           H  
ATOM    212  C   ILE A  14      12.169   0.022   1.116  1.00  0.00           C  
ATOM    213  CB  ILE A  14      12.753   2.307   0.136  1.00  0.00           C  
ATOM    214  HB  ILE A  14      13.590   2.877  -0.268  1.00  0.00           H  
ATOM    215  O   ILE A  14      11.888   0.002   2.314  1.00  0.00           O  
ATOM    216  CG1 ILE A  14      12.162   3.098   1.314  1.00  0.00           C  
ATOM    217 HG12 ILE A  14      11.723   4.017   0.925  1.00  0.00           H  
ATOM    218 HG13 ILE A  14      11.360   2.534   1.790  1.00  0.00           H  
ATOM    219  CG2 ILE A  14      11.679   2.210  -0.958  1.00  0.00           C  
ATOM    220 HG21 ILE A  14      10.785   1.713  -0.582  1.00  0.00           H  
ATOM    221 HG22 ILE A  14      11.411   3.211  -1.298  1.00  0.00           H  
ATOM    222 HG23 ILE A  14      12.072   1.663  -1.815  1.00  0.00           H  
ATOM    223  CD1 ILE A  14      13.191   3.499   2.373  1.00  0.00           C  
ATOM    224 HD11 ILE A  14      12.719   4.189   3.074  1.00  0.00           H  
ATOM    225 HD12 ILE A  14      13.538   2.628   2.929  1.00  0.00           H  
ATOM    226 HD13 ILE A  14      14.036   4.000   1.902  1.00  0.00           H  
ATOM    227  N   TRP A  15      11.569  -0.796   0.247  1.00  0.00           N  
ATOM    228  H   TRP A  15      11.797  -0.734  -0.735  1.00  0.00           H  
ATOM    229  CA  TRP A  15      10.537  -1.735   0.675  1.00  0.00           C  
ATOM    230  HA  TRP A  15       9.772  -1.170   1.207  1.00  0.00           H  
ATOM    231  C   TRP A  15      11.074  -2.780   1.658  1.00  0.00           C  
ATOM    232  CB  TRP A  15       9.870  -2.397  -0.530  1.00  0.00           C  
ATOM    233  HB2 TRP A  15      10.513  -3.179  -0.936  1.00  0.00           H  
ATOM    234  HB3 TRP A  15       9.699  -1.649  -1.304  1.00  0.00           H  
ATOM    235  O   TRP A  15      10.376  -3.140   2.599  1.00  0.00           O  
ATOM    236  CG  TRP A  15       8.535  -2.953  -0.182  1.00  0.00           C  
ATOM    237  CD1 TRP A  15       8.252  -4.232   0.143  1.00  0.00           C  
ATOM    238  HD1 TRP A  15       8.972  -5.036   0.182  1.00  0.00           H  
ATOM    239  CD2 TRP A  15       7.298  -2.206  -0.010  1.00  0.00           C  
ATOM    240  CE2 TRP A  15       6.277  -3.112   0.395  1.00  0.00           C  
ATOM    241  CE3 TRP A  15       6.947  -0.846  -0.143  1.00  0.00           C  
ATOM    242  HE3 TRP A  15       7.707  -0.133  -0.429  1.00  0.00           H  
ATOM    243  NE1 TRP A  15       6.925  -4.323   0.515  1.00  0.00           N  
ATOM    244  HE1 TRP A  15       6.520  -5.167   0.896  1.00  0.00           H  
ATOM    245  CH2 TRP A  15       4.640  -1.331   0.467  1.00  0.00           C  
ATOM    246  HH2 TRP A  15       3.638  -0.978   0.661  1.00  0.00           H  
ATOM    247  CZ2 TRP A  15       4.960  -2.690   0.621  1.00  0.00           C  
ATOM    248  HZ2 TRP A  15       4.205  -3.398   0.932  1.00  0.00           H  
ATOM    249  CZ3 TRP A  15       5.631  -0.412   0.087  1.00  0.00           C  
ATOM    250  HZ3 TRP A  15       5.382   0.633  -0.027  1.00  0.00           H  
ATOM    251  N   GLY A  16      12.339  -3.196   1.534  1.00  0.00           N  
ATOM    252  H   GLY A  16      12.867  -2.912   0.722  1.00  0.00           H  
ATOM    253  CA  GLY A  16      12.989  -4.057   2.528  1.00  0.00           C  
ATOM    254  HA2 GLY A  16      12.477  -5.018   2.562  1.00  0.00           H  
ATOM    255  HA3 GLY A  16      14.022  -4.222   2.222  1.00  0.00           H  
ATOM    256  C   GLY A  16      12.999  -3.459   3.944  1.00  0.00           C  
ATOM    257  O   GLY A  16      12.855  -4.191   4.923  1.00  0.00           O  
ATOM    258  N   LYS A  17      13.088  -2.127   4.076  1.00  0.00           N  
ATOM    259  H   LYS A  17      13.151  -1.572   3.234  1.00  0.00           H  
ATOM    260  CA  LYS A  17      12.975  -1.422   5.368  1.00  0.00           C  
ATOM    261  HA  LYS A  17      13.585  -1.932   6.113  1.00  0.00           H  
ATOM    262  C   LYS A  17      11.543  -1.425   5.906  1.00  0.00           C  
ATOM    263  CB  LYS A  17      13.446   0.034   5.234  1.00  0.00           C  
ATOM    264  HB2 LYS A  17      13.376   0.506   6.214  1.00  0.00           H  
ATOM    265  HB3 LYS A  17      12.767   0.576   4.577  1.00  0.00           H  
ATOM    266  O   LYS A  17      11.343  -1.547   7.111  1.00  0.00           O  
ATOM    267  CG  LYS A  17      14.875   0.231   4.717  1.00  0.00           C  
ATOM    268  HG2 LYS A  17      15.034  -0.337   3.800  1.00  0.00           H  
ATOM    269  HG3 LYS A  17      14.987   1.289   4.478  1.00  0.00           H  
ATOM    270  CD  LYS A  17      15.934  -0.140   5.761  1.00  0.00           C  
ATOM    271  HD2 LYS A  17      15.938  -1.216   5.936  1.00  0.00           H  
ATOM    272  HD3 LYS A  17      15.709   0.387   6.688  1.00  0.00           H  
ATOM    273  CE  LYS A  17      17.287   0.325   5.216  1.00  0.00           C  
ATOM    274  HE2 LYS A  17      17.140   1.300   4.752  1.00  0.00           H  
ATOM    275  HE3 LYS A  17      17.630  -0.362   4.443  1.00  0.00           H  
ATOM    276  NZ  LYS A  17      18.296   0.496   6.281  1.00  0.00           N  
ATOM    277  HZ1 LYS A  17      19.133   0.895   5.880  1.00  0.00           H  
ATOM    278  HZ2 LYS A  17      18.494  -0.363   6.773  1.00  0.00           H  
ATOM    279  HZ3 LYS A  17      17.961   1.212   6.910  1.00  0.00           H  
ATOM    280  N   VAL A  18      10.554  -1.327   5.015  1.00  0.00           N  
ATOM    281  H   VAL A  18      10.807  -1.221   4.043  1.00  0.00           H  
ATOM    282  CA  VAL A  18       9.132  -1.484   5.365  1.00  0.00           C  
ATOM    283  HA  VAL A  18       8.892  -0.799   6.178  1.00  0.00           H  
ATOM    284  C   VAL A  18       8.873  -2.902   5.874  1.00  0.00           C  
ATOM    285  CB  VAL A  18       8.216  -1.153   4.168  1.00  0.00           C  
ATOM    286  HB  VAL A  18       8.448  -1.805   3.325  1.00  0.00           H  
ATOM    287  O   VAL A  18       8.233  -3.079   6.908  1.00  0.00           O  
ATOM    288  CG1 VAL A  18       6.732  -1.343   4.498  1.00  0.00           C  
ATOM    289 HG11 VAL A  18       6.129  -1.071   3.632  1.00  0.00           H  
ATOM    290 HG12 VAL A  18       6.527  -2.387   4.737  1.00  0.00           H  
ATOM    291 HG13 VAL A  18       6.457  -0.716   5.345  1.00  0.00           H  
ATOM    292  CG2 VAL A  18       8.412   0.300   3.720  1.00  0.00           C  
ATOM    293 HG21 VAL A  18       9.437   0.461   3.386  1.00  0.00           H  
ATOM    294 HG22 VAL A  18       8.196   0.972   4.551  1.00  0.00           H  
ATOM    295 HG23 VAL A  18       7.745   0.519   2.887  1.00  0.00           H  
ATOM    296  N   GLU A  19       9.413  -3.915   5.194  1.00  0.00           N  
ATOM    297  H   GLU A  19       9.903  -3.707   4.335  1.00  0.00           H  
ATOM    298  CA  GLU A  19       9.239  -5.323   5.564  1.00  0.00           C  
ATOM    299  HA  GLU A  19       8.172  -5.514   5.674  1.00  0.00           H  
ATOM    300  C   GLU A  19       9.873  -5.675   6.919  1.00  0.00           C  
ATOM    301  CB  GLU A  19       9.767  -6.245   4.449  1.00  0.00           C  
ATOM    302  HB2 GLU A  19      10.789  -5.968   4.190  1.00  0.00           H  
ATOM    303  HB3 GLU A  19       9.765  -7.272   4.815  1.00  0.00           H  
ATOM    304  O   GLU A  19       9.335  -6.525   7.628  1.00  0.00           O  
ATOM    305  CG  GLU A  19       8.870  -6.178   3.203  1.00  0.00           C  
ATOM    306  HG2 GLU A  19       8.913  -5.177   2.773  1.00  0.00           H  
ATOM    307  HG3 GLU A  19       7.839  -6.347   3.513  1.00  0.00           H  
ATOM    308  CD  GLU A  19       9.222  -7.201   2.114  1.00  0.00           C  
ATOM    309  OE1 GLU A  19       8.287  -7.680   1.426  1.00  0.00           O  
ATOM    310  OE2 GLU A  19      10.406  -7.537   1.877  1.00  0.00           O  
ATOM    311  N   ALA A  20      10.950  -4.988   7.321  1.00  0.00           N  
ATOM    312  H   ALA A  20      11.365  -4.330   6.676  1.00  0.00           H  
ATOM    313  CA  ALA A  20      11.611  -5.199   8.613  1.00  0.00           C  
ATOM    314  HA  ALA A  20      11.914  -6.244   8.672  1.00  0.00           H  
ATOM    315  C   ALA A  20      10.700  -4.927   9.831  1.00  0.00           C  
ATOM    316  CB  ALA A  20      12.873  -4.329   8.656  1.00  0.00           C  
ATOM    317  HB1 ALA A  20      12.600  -3.274   8.647  1.00  0.00           H  
ATOM    318  HB2 ALA A  20      13.504  -4.548   7.795  1.00  0.00           H  
ATOM    319  HB3 ALA A  20      13.428  -4.542   9.570  1.00  0.00           H  
ATOM    320  O   ALA A  20      10.902  -5.523  10.886  1.00  0.00           O  
ATOM    321  N   ASP A  21       9.679  -4.077   9.681  1.00  0.00           N  
ATOM    322  H   ASP A  21       9.575  -3.640   8.777  1.00  0.00           H  
ATOM    323  CA  ASP A  21       8.600  -3.890  10.662  1.00  0.00           C  
ATOM    324  HA  ASP A  21       8.547  -4.776  11.295  1.00  0.00           H  
ATOM    325  C   ASP A  21       7.249  -3.792   9.941  1.00  0.00           C  
ATOM    326  CB  ASP A  21       8.882  -2.695  11.589  1.00  0.00           C  
ATOM    327  HB2 ASP A  21       9.799  -2.888  12.146  1.00  0.00           H  
ATOM    328  HB3 ASP A  21       9.035  -1.802  10.984  1.00  0.00           H  
ATOM    329  O   ASP A  21       6.533  -2.791  10.004  1.00  0.00           O  
ATOM    330  CG  ASP A  21       7.740  -2.441  12.589  1.00  0.00           C  
ATOM    331  OD1 ASP A  21       6.976  -3.393  12.898  1.00  0.00           O  
ATOM    332  OD2 ASP A  21       7.589  -1.270  13.003  1.00  0.00           O  
ATOM    333  N   ILE A  22       6.904  -4.824   9.171  1.00  0.00           N  
ATOM    334  H   ILE A  22       7.581  -5.561   9.037  1.00  0.00           H  
ATOM    335  CA  ILE A  22       5.725  -4.775   8.297  1.00  0.00           C  
ATOM    336  HA  ILE A  22       5.866  -3.932   7.621  1.00  0.00           H  
ATOM    337  C   ILE A  22       4.418  -4.524   9.059  1.00  0.00           C  
ATOM    338  CB  ILE A  22       5.661  -6.062   7.460  1.00  0.00           C  
ATOM    339  HB  ILE A  22       6.667  -6.246   7.085  1.00  0.00           H  
ATOM    340  O   ILE A  22       3.506  -3.873   8.549  1.00  0.00           O  
ATOM    341  CG1 ILE A  22       4.746  -5.844   6.241  1.00  0.00           C  
ATOM    342 HG12 ILE A  22       3.698  -5.894   6.537  1.00  0.00           H  
ATOM    343 HG13 ILE A  22       4.939  -4.860   5.814  1.00  0.00           H  
ATOM    344  CG2 ILE A  22       5.243  -7.297   8.283  1.00  0.00           C  
ATOM    345 HG21 ILE A  22       5.386  -8.200   7.689  1.00  0.00           H  
ATOM    346 HG22 ILE A  22       5.871  -7.383   9.170  1.00  0.00           H  
ATOM    347 HG23 ILE A  22       4.196  -7.234   8.577  1.00  0.00           H  
ATOM    348  CD1 ILE A  22       5.024  -6.879   5.153  1.00  0.00           C  
ATOM    349 HD11 ILE A  22       4.772  -7.879   5.504  1.00  0.00           H  
ATOM    350 HD12 ILE A  22       4.439  -6.632   4.267  1.00  0.00           H  
ATOM    351 HD13 ILE A  22       6.080  -6.858   4.883  1.00  0.00           H  
ATOM    352  N   ALA A  23       4.334  -5.014  10.298  1.00  0.00           N  
ATOM    353  H   ALA A  23       5.156  -5.456  10.684  1.00  0.00           H  
ATOM    354  CA  ALA A  23       3.172  -4.826  11.148  1.00  0.00           C  
ATOM    355  HA  ALA A  23       2.275  -4.998  10.552  1.00  0.00           H  
ATOM    356  C   ALA A  23       3.078  -3.385  11.662  1.00  0.00           C  
ATOM    357  CB  ALA A  23       3.210  -5.863  12.274  1.00  0.00           C  
ATOM    358  HB1 ALA A  23       4.081  -5.693  12.908  1.00  0.00           H  
ATOM    359  HB2 ALA A  23       3.265  -6.865  11.849  1.00  0.00           H  
ATOM    360  HB3 ALA A  23       2.301  -5.785  12.871  1.00  0.00           H  
ATOM    361  O   ALA A  23       1.998  -2.804  11.589  1.00  0.00           O  
ATOM    362  N   GLY A  24       4.177  -2.789  12.137  1.00  0.00           N  
ATOM    363  H   GLY A  24       5.064  -3.272  12.160  1.00  0.00           H  
ATOM    364  CA  GLY A  24       4.187  -1.393  12.573  1.00  0.00           C  
ATOM    365  HA2 GLY A  24       5.157  -1.167  13.016  1.00  0.00           H  
ATOM    366  HA3 GLY A  24       3.418  -1.237  13.329  1.00  0.00           H  
ATOM    367  C   GLY A  24       3.944  -0.413  11.425  1.00  0.00           C  
ATOM    368  O   GLY A  24       3.121   0.492  11.561  1.00  0.00           O  
ATOM    369  N   HIS A  25       4.567  -0.625  10.260  1.00  0.00           N  
ATOM    370  H   HIS A  25       5.262  -1.356  10.212  1.00  0.00           H  
ATOM    371  CA  HIS A  25       4.291   0.183   9.066  1.00  0.00           C  
ATOM    372  HA  HIS A  25       4.445   1.235   9.307  1.00  0.00           H  
ATOM    373  C   HIS A  25       2.843   0.034   8.600  1.00  0.00           C  
ATOM    374  CB  HIS A  25       5.234  -0.196   7.919  1.00  0.00           C  
ATOM    375  HB2 HIS A  25       5.177  -1.269   7.735  1.00  0.00           H  
ATOM    376  HB3 HIS A  25       4.912   0.320   7.015  1.00  0.00           H  
ATOM    377  O   HIS A  25       2.186   1.029   8.309  1.00  0.00           O  
ATOM    378  CG  HIS A  25       6.658   0.181   8.190  1.00  0.00           C  
ATOM    379  CD2 HIS A  25       7.225   1.410   8.022  1.00  0.00           C  
ATOM    380  HD2 HIS A  25       6.733   2.283   7.619  1.00  0.00           H  
ATOM    381  ND1 HIS A  25       7.627  -0.644   8.693  1.00  0.00           N  
ATOM    382  HD1 HIS A  25       7.493  -1.608   8.961  1.00  0.00           H  
ATOM    383  CE1 HIS A  25       8.748   0.064   8.862  1.00  0.00           C  
ATOM    384  HE1 HIS A  25       9.673  -0.326   9.262  1.00  0.00           H  
ATOM    385  NE2 HIS A  25       8.544   1.333   8.473  1.00  0.00           N  
ATOM    386  N   GLY A  26       2.332  -1.198   8.550  1.00  0.00           N  
ATOM    387  H   GLY A  26       2.926  -1.983   8.774  1.00  0.00           H  
ATOM    388  CA  GLY A  26       0.966  -1.472   8.114  1.00  0.00           C  
ATOM    389  HA2 GLY A  26       0.808  -1.086   7.107  1.00  0.00           H  
ATOM    390  HA3 GLY A  26       0.826  -2.553   8.111  1.00  0.00           H  
ATOM    391  C   GLY A  26      -0.076  -0.849   9.036  1.00  0.00           C  
ATOM    392  O   GLY A  26      -1.071  -0.302   8.563  1.00  0.00           O  
ATOM    393  N   HIS A  27       0.167  -0.901  10.345  1.00  0.00           N  
ATOM    394  H   HIS A  27       0.998  -1.377  10.666  1.00  0.00           H  
ATOM    395  CA  HIS A  27      -0.684  -0.262  11.344  1.00  0.00           C  
ATOM    396  HA  HIS A  27      -1.701  -0.639  11.237  1.00  0.00           H  
ATOM    397  C   HIS A  27      -0.734   1.253  11.153  1.00  0.00           C  
ATOM    398  CB  HIS A  27      -0.150  -0.624  12.730  1.00  0.00           C  
ATOM    399  HB2 HIS A  27      -0.002  -1.704  12.766  1.00  0.00           H  
ATOM    400  HB3 HIS A  27       0.819  -0.153  12.889  1.00  0.00           H  
ATOM    401  O   HIS A  27      -1.823   1.812  11.050  1.00  0.00           O  
ATOM    402  CG  HIS A  27      -1.043  -0.277  13.885  1.00  0.00           C  
ATOM    403  CD2 HIS A  27      -2.329   0.179  13.837  1.00  0.00           C  
ATOM    404  HD2 HIS A  27      -2.900   0.429  12.955  1.00  0.00           H  
ATOM    405  ND1 HIS A  27      -0.677  -0.486  15.210  1.00  0.00           N  
ATOM    406  CE1 HIS A  27      -1.742  -0.129  15.936  1.00  0.00           C  
ATOM    407  HE1 HIS A  27      -1.789  -0.219  17.011  1.00  0.00           H  
ATOM    408  NE2 HIS A  27      -2.749   0.270  15.143  1.00  0.00           N  
ATOM    409  HE2 HIS A  27      -3.656   0.571  15.468  1.00  0.00           H  
ATOM    410  N   GLU A  28       0.432   1.889  11.021  1.00  0.00           N  
ATOM    411  H   GLU A  28       1.286   1.363  11.133  1.00  0.00           H  
ATOM    412  CA  GLU A  28       0.543   3.333  10.805  1.00  0.00           C  
ATOM    413  HA  GLU A  28       0.064   3.852  11.635  1.00  0.00           H  
ATOM    414  C   GLU A  28      -0.143   3.771   9.504  1.00  0.00           C  
ATOM    415  CB  GLU A  28       2.032   3.709  10.771  1.00  0.00           C  
ATOM    416  HB2 GLU A  28       2.492   3.268   9.887  1.00  0.00           H  
ATOM    417  HB3 GLU A  28       2.539   3.290  11.641  1.00  0.00           H  
ATOM    418  O   GLU A  28      -0.889   4.749   9.494  1.00  0.00           O  
ATOM    419  CG  GLU A  28       2.266   5.225  10.729  1.00  0.00           C  
ATOM    420  HG2 GLU A  28       1.731   5.652   9.880  1.00  0.00           H  
ATOM    421  HG3 GLU A  28       3.328   5.398  10.558  1.00  0.00           H  
ATOM    422  CD  GLU A  28       1.859   5.950  12.019  1.00  0.00           C  
ATOM    423  OE1 GLU A  28       1.692   7.187  11.939  1.00  0.00           O  
ATOM    424  OE2 GLU A  28       1.829   5.303  13.085  1.00  0.00           O  
ATOM    425  N   VAL A  29       0.063   3.027   8.411  1.00  0.00           N  
ATOM    426  H   VAL A  29       0.692   2.240   8.484  1.00  0.00           H  
ATOM    427  CA  VAL A  29      -0.557   3.317   7.111  1.00  0.00           C  
ATOM    428  HA  VAL A  29      -0.286   4.331   6.818  1.00  0.00           H  
ATOM    429  C   VAL A  29      -2.080   3.295   7.214  1.00  0.00           C  
ATOM    430  CB  VAL A  29      -0.051   2.344   6.025  1.00  0.00           C  
ATOM    431  HB  VAL A  29      -0.055   1.330   6.423  1.00  0.00           H  
ATOM    432  O   VAL A  29      -2.725   4.226   6.742  1.00  0.00           O  
ATOM    433  CG1 VAL A  29      -0.903   2.352   4.746  1.00  0.00           C  
ATOM    434 HG11 VAL A  29      -0.976   3.364   4.346  1.00  0.00           H  
ATOM    435 HG12 VAL A  29      -1.905   1.976   4.953  1.00  0.00           H  
ATOM    436 HG13 VAL A  29      -0.453   1.701   3.997  1.00  0.00           H  
ATOM    437  CG2 VAL A  29       1.380   2.709   5.609  1.00  0.00           C  
ATOM    438 HG21 VAL A  29       2.029   2.749   6.484  1.00  0.00           H  
ATOM    439 HG22 VAL A  29       1.771   1.958   4.922  1.00  0.00           H  
ATOM    440 HG23 VAL A  29       1.390   3.685   5.124  1.00  0.00           H  
ATOM    441  N   LEU A  30      -2.677   2.276   7.840  1.00  0.00           N  
ATOM    442  H   LEU A  30      -2.112   1.546   8.249  1.00  0.00           H  
ATOM    443  CA  LEU A  30      -4.138   2.218   7.950  1.00  0.00           C  
ATOM    444  HA  LEU A  30      -4.571   2.472   6.982  1.00  0.00           H  
ATOM    445  C   LEU A  30      -4.698   3.253   8.928  1.00  0.00           C  
ATOM    446  CB  LEU A  30      -4.605   0.813   8.335  1.00  0.00           C  
ATOM    447  HB2 LEU A  30      -4.129   0.523   9.272  1.00  0.00           H  
ATOM    448  HB3 LEU A  30      -5.681   0.874   8.497  1.00  0.00           H  
ATOM    449  O   LEU A  30      -5.732   3.849   8.643  1.00  0.00           O  
ATOM    450  CG  LEU A  30      -4.358  -0.271   7.278  1.00  0.00           C  
ATOM    451  HG  LEU A  30      -3.287  -0.416   7.131  1.00  0.00           H  
ATOM    452  CD1 LEU A  30      -4.967  -1.577   7.782  1.00  0.00           C  
ATOM    453 HD11 LEU A  30      -4.527  -1.831   8.747  1.00  0.00           H  
ATOM    454 HD12 LEU A  30      -6.045  -1.461   7.892  1.00  0.00           H  
ATOM    455 HD13 LEU A  30      -4.754  -2.370   7.066  1.00  0.00           H  
ATOM    456  CD2 LEU A  30      -5.002   0.048   5.926  1.00  0.00           C  
ATOM    457 HD21 LEU A  30      -4.499   0.898   5.465  1.00  0.00           H  
ATOM    458 HD22 LEU A  30      -6.058   0.285   6.059  1.00  0.00           H  
ATOM    459 HD23 LEU A  30      -4.903  -0.805   5.254  1.00  0.00           H  
ATOM    460  N   MET A  31      -4.010   3.506  10.044  1.00  0.00           N  
ATOM    461  H   MET A  31      -3.162   2.988  10.226  1.00  0.00           H  
ATOM    462  CA  MET A  31      -4.386   4.578  10.969  1.00  0.00           C  
ATOM    463  HA  MET A  31      -5.377   4.381  11.376  1.00  0.00           H  
ATOM    464  C   MET A  31      -4.457   5.930  10.260  1.00  0.00           C  
ATOM    465  CB  MET A  31      -3.367   4.666  12.110  1.00  0.00           C  
ATOM    466  HB2 MET A  31      -3.410   5.674  12.521  1.00  0.00           H  
ATOM    467  HB3 MET A  31      -2.357   4.488  11.741  1.00  0.00           H  
ATOM    468  O   MET A  31      -5.455   6.637  10.379  1.00  0.00           O  
ATOM    469  CG  MET A  31      -3.698   3.677  13.223  1.00  0.00           C  
ATOM    470  HG2 MET A  31      -3.739   2.668  12.812  1.00  0.00           H  
ATOM    471  HG3 MET A  31      -4.688   3.950  13.589  1.00  0.00           H  
ATOM    472  SD  MET A  31      -2.581   3.684  14.650  1.00  0.00           S  
ATOM    473  CE  MET A  31      -2.436   5.461  14.980  1.00  0.00           C  
ATOM    474  HE1 MET A  31      -1.879   5.944  14.177  1.00  0.00           H  
ATOM    475  HE2 MET A  31      -1.895   5.608  15.914  1.00  0.00           H  
ATOM    476  HE3 MET A  31      -3.428   5.905  15.064  1.00  0.00           H  
ATOM    477  N   ARG A  32      -3.423   6.274   9.487  1.00  0.00           N  
ATOM    478  H   ARG A  32      -2.629   5.651   9.438  1.00  0.00           H  
ATOM    479  CA  ARG A  32      -3.386   7.527   8.727  1.00  0.00           C  
ATOM    480  HA  ARG A  32      -3.649   8.362   9.376  1.00  0.00           H  
ATOM    481  C   ARG A  32      -4.390   7.554   7.595  1.00  0.00           C  
ATOM    482  CB  ARG A  32      -1.996   7.757   8.163  1.00  0.00           C  
ATOM    483  HB2 ARG A  32      -1.654   6.854   7.658  1.00  0.00           H  
ATOM    484  HB3 ARG A  32      -2.035   8.579   7.448  1.00  0.00           H  
ATOM    485  O   ARG A  32      -5.002   8.586   7.380  1.00  0.00           O  
ATOM    486  CG  ARG A  32      -1.028   8.117   9.278  1.00  0.00           C  
ATOM    487  HG2 ARG A  32      -0.907   7.280   9.965  1.00  0.00           H  
ATOM    488  HG3 ARG A  32      -1.385   8.989   9.826  1.00  0.00           H  
ATOM    489  CD  ARG A  32       0.291   8.444   8.611  1.00  0.00           C  
ATOM    490  HD2 ARG A  32       0.183   9.383   8.068  1.00  0.00           H  
ATOM    491  HD3 ARG A  32       0.545   7.650   7.909  1.00  0.00           H  
ATOM    492  NE  ARG A  32       1.329   8.537   9.626  1.00  0.00           N  
ATOM    493  HE  ARG A  32       1.223   7.978  10.461  1.00  0.00           H  
ATOM    494  NH1 ARG A  32       2.624  10.118   8.644  1.00  0.00           N  
ATOM    495 HH11 ARG A  32       3.424  10.730   8.710  1.00  0.00           H  
ATOM    496 HH12 ARG A  32       1.918  10.307   7.946  1.00  0.00           H  
ATOM    497  NH2 ARG A  32       3.228   9.172  10.589  1.00  0.00           N  
ATOM    498 HH21 ARG A  32       2.960   8.587  11.367  1.00  0.00           H  
ATOM    499 HH22 ARG A  32       4.041   9.771  10.556  1.00  0.00           H  
ATOM    500  CZ  ARG A  32       2.396   9.283   9.608  1.00  0.00           C  
ATOM    501  N   LEU A  33      -4.602   6.432   6.910  1.00  0.00           N  
ATOM    502  H   LEU A  33      -4.033   5.622   7.113  1.00  0.00           H  
ATOM    503  CA  LEU A  33      -5.625   6.338   5.874  1.00  0.00           C  
ATOM    504  HA  LEU A  33      -5.406   7.077   5.104  1.00  0.00           H  
ATOM    505  C   LEU A  33      -7.010   6.672   6.439  1.00  0.00           C  
ATOM    506  CB  LEU A  33      -5.578   4.931   5.260  1.00  0.00           C  
ATOM    507  HB2 LEU A  33      -5.776   4.202   6.046  1.00  0.00           H  
ATOM    508  HB3 LEU A  33      -4.578   4.748   4.866  1.00  0.00           H  
ATOM    509  O   LEU A  33      -7.729   7.466   5.847  1.00  0.00           O  
ATOM    510  CG  LEU A  33      -6.604   4.716   4.137  1.00  0.00           C  
ATOM    511  HG  LEU A  33      -7.605   4.920   4.517  1.00  0.00           H  
ATOM    512  CD1 LEU A  33      -6.328   5.619   2.933  1.00  0.00           C  
ATOM    513 HD11 LEU A  33      -5.277   5.563   2.650  1.00  0.00           H  
ATOM    514 HD12 LEU A  33      -6.577   6.650   3.187  1.00  0.00           H  
ATOM    515 HD13 LEU A  33      -6.946   5.319   2.087  1.00  0.00           H  
ATOM    516  CD2 LEU A  33      -6.566   3.257   3.689  1.00  0.00           C  
ATOM    517 HD21 LEU A  33      -5.567   3.006   3.331  1.00  0.00           H  
ATOM    518 HD22 LEU A  33      -6.824   2.615   4.532  1.00  0.00           H  
ATOM    519 HD23 LEU A  33      -7.295   3.101   2.894  1.00  0.00           H  
ATOM    520  N   PHE A  34      -7.366   6.114   7.596  1.00  0.00           N  
ATOM    521  H   PHE A  34      -6.741   5.450   8.032  1.00  0.00           H  
ATOM    522  CA  PHE A  34      -8.666   6.361   8.223  1.00  0.00           C  
ATOM    523  HA  PHE A  34      -9.444   6.332   7.460  1.00  0.00           H  
ATOM    524  C   PHE A  34      -8.778   7.745   8.864  1.00  0.00           C  
ATOM    525  CB  PHE A  34      -8.936   5.261   9.255  1.00  0.00           C  
ATOM    526  HB2 PHE A  34      -9.906   5.458   9.713  1.00  0.00           H  
ATOM    527  HB3 PHE A  34      -8.177   5.330  10.035  1.00  0.00           H  
ATOM    528  O   PHE A  34      -9.880   8.273   8.971  1.00  0.00           O  
ATOM    529  CG  PHE A  34      -8.961   3.837   8.730  1.00  0.00           C  
ATOM    530  CD1 PHE A  34      -9.220   3.559   7.374  1.00  0.00           C  
ATOM    531  HD1 PHE A  34      -9.369   4.361   6.666  1.00  0.00           H  
ATOM    532  CD2 PHE A  34      -8.785   2.769   9.627  1.00  0.00           C  
ATOM    533  HD2 PHE A  34      -8.611   2.972  10.673  1.00  0.00           H  
ATOM    534  CE1 PHE A  34      -9.283   2.238   6.912  1.00  0.00           C  
ATOM    535  HE1 PHE A  34      -9.466   2.053   5.864  1.00  0.00           H  
ATOM    536  CE2 PHE A  34      -8.914   1.444   9.174  1.00  0.00           C  
ATOM    537  HE2 PHE A  34      -8.881   0.630   9.883  1.00  0.00           H  
ATOM    538  CZ  PHE A  34      -9.134   1.173   7.814  1.00  0.00           C  
ATOM    539  HZ  PHE A  34      -9.212   0.155   7.462  1.00  0.00           H  
ATOM    540  N   HIS A  35      -7.660   8.334   9.286  1.00  0.00           N  
ATOM    541  H   HIS A  35      -6.792   7.821   9.235  1.00  0.00           H  
ATOM    542  CA  HIS A  35      -7.622   9.703   9.787  1.00  0.00           C  
ATOM    543  HA  HIS A  35      -8.466   9.866  10.457  1.00  0.00           H  
ATOM    544  C   HIS A  35      -7.745  10.735   8.653  1.00  0.00           C  
ATOM    545  CB  HIS A  35      -6.328   9.881  10.587  1.00  0.00           C  
ATOM    546  HB2 HIS A  35      -6.354   9.233  11.462  1.00  0.00           H  
ATOM    547  HB3 HIS A  35      -5.481   9.585   9.968  1.00  0.00           H  
ATOM    548  O   HIS A  35      -8.594  11.620   8.719  1.00  0.00           O  
ATOM    549  CG  HIS A  35      -6.106  11.300  11.025  1.00  0.00           C  
ATOM    550  CD2 HIS A  35      -6.576  11.888  12.167  1.00  0.00           C  
ATOM    551  HD2 HIS A  35      -7.165  11.403  12.932  1.00  0.00           H  
ATOM    552  ND1 HIS A  35      -5.443  12.268  10.307  1.00  0.00           N  
ATOM    553  HD1 HIS A  35      -5.044  12.172   9.384  1.00  0.00           H  
ATOM    554  CE1 HIS A  35      -5.515  13.411  11.004  1.00  0.00           C  
ATOM    555  HE1 HIS A  35      -5.104  14.354  10.673  1.00  0.00           H  
ATOM    556  NE2 HIS A  35      -6.182  13.229  12.157  1.00  0.00           N  
ATOM    557  N   ASP A  36      -6.916  10.611   7.613  1.00  0.00           N  
ATOM    558  H   ASP A  36      -6.228   9.872   7.635  1.00  0.00           H  
ATOM    559  CA  ASP A  36      -6.829  11.566   6.502  1.00  0.00           C  
ATOM    560  HA  ASP A  36      -6.868  12.579   6.901  1.00  0.00           H  
ATOM    561  C   ASP A  36      -8.008  11.412   5.525  1.00  0.00           C  
ATOM    562  CB  ASP A  36      -5.489  11.390   5.752  1.00  0.00           C  
ATOM    563  HB2 ASP A  36      -5.402  10.356   5.415  1.00  0.00           H  
ATOM    564  HB3 ASP A  36      -5.522  12.015   4.859  1.00  0.00           H  
ATOM    565  O   ASP A  36      -8.433  12.392   4.914  1.00  0.00           O  
ATOM    566  CG  ASP A  36      -4.216  11.773   6.531  1.00  0.00           C  
ATOM    567  OD1 ASP A  36      -4.314  12.153   7.724  1.00  0.00           O  
ATOM    568  OD2 ASP A  36      -3.121  11.719   5.908  1.00  0.00           O  
ATOM    569  N   HIS A  37      -8.550  10.194   5.400  1.00  0.00           N  
ATOM    570  H   HIS A  37      -8.126   9.438   5.919  1.00  0.00           H  
ATOM    571  CA  HIS A  37      -9.660   9.843   4.508  1.00  0.00           C  
ATOM    572  HA  HIS A  37     -10.169  10.751   4.185  1.00  0.00           H  
ATOM    573  C   HIS A  37     -10.699   8.961   5.228  1.00  0.00           C  
ATOM    574  CB  HIS A  37      -9.097   9.152   3.256  1.00  0.00           C  
ATOM    575  HB2 HIS A  37      -8.665   8.189   3.525  1.00  0.00           H  
ATOM    576  HB3 HIS A  37      -9.918   8.978   2.560  1.00  0.00           H  
ATOM    577  O   HIS A  37     -10.786   7.754   4.955  1.00  0.00           O  
ATOM    578  CG  HIS A  37      -8.049   9.961   2.549  1.00  0.00           C  
ATOM    579  CD2 HIS A  37      -6.692   9.821   2.649  1.00  0.00           C  
ATOM    580  HD2 HIS A  37      -6.174   9.095   3.257  1.00  0.00           H  
ATOM    581  ND1 HIS A  37      -8.295  11.025   1.723  1.00  0.00           N  
ATOM    582  HD1 HIS A  37      -9.213  11.376   1.491  1.00  0.00           H  
ATOM    583  CE1 HIS A  37      -7.110  11.514   1.324  1.00  0.00           C  
ATOM    584  HE1 HIS A  37      -6.981  12.359   0.664  1.00  0.00           H  
ATOM    585  NE2 HIS A  37      -6.098  10.799   1.845  1.00  0.00           N  
ATOM    586  N   PRO A  38     -11.498   9.513   6.162  1.00  0.00           N  
ATOM    587  CA  PRO A  38     -12.454   8.745   6.967  1.00  0.00           C  
ATOM    588  HA  PRO A  38     -11.897   8.062   7.607  1.00  0.00           H  
ATOM    589  C   PRO A  38     -13.458   7.918   6.153  1.00  0.00           C  
ATOM    590  CB  PRO A  38     -13.168   9.781   7.842  1.00  0.00           C  
ATOM    591  HB2 PRO A  38     -13.421   9.371   8.820  1.00  0.00           H  
ATOM    592  HB3 PRO A  38     -14.062  10.146   7.338  1.00  0.00           H  
ATOM    593  O   PRO A  38     -13.880   6.855   6.600  1.00  0.00           O  
ATOM    594  CG  PRO A  38     -12.155  10.918   7.953  1.00  0.00           C  
ATOM    595  HG2 PRO A  38     -11.417  10.681   8.719  1.00  0.00           H  
ATOM    596  HG3 PRO A  38     -12.634  11.875   8.160  1.00  0.00           H  
ATOM    597  CD  PRO A  38     -11.487  10.907   6.583  1.00  0.00           C  
ATOM    598  HD2 PRO A  38     -10.479  11.311   6.674  1.00  0.00           H  
ATOM    599  HD3 PRO A  38     -12.067  11.501   5.877  1.00  0.00           H  
ATOM    600  N   GLU A  39     -13.790   8.338   4.929  1.00  0.00           N  
ATOM    601  H   GLU A  39     -13.378   9.197   4.595  1.00  0.00           H  
ATOM    602  CA  GLU A  39     -14.662   7.610   3.999  1.00  0.00           C  
ATOM    603  HA  GLU A  39     -15.621   7.443   4.489  1.00  0.00           H  
ATOM    604  C   GLU A  39     -14.122   6.225   3.606  1.00  0.00           C  
ATOM    605  CB  GLU A  39     -14.913   8.465   2.739  1.00  0.00           C  
ATOM    606  HB2 GLU A  39     -15.680   7.953   2.159  1.00  0.00           H  
ATOM    607  HB3 GLU A  39     -15.336   9.427   3.030  1.00  0.00           H  
ATOM    608  O   GLU A  39     -14.867   5.341   3.176  1.00  0.00           O  
ATOM    609  CG  GLU A  39     -13.709   8.696   1.796  1.00  0.00           C  
ATOM    610  HG2 GLU A  39     -13.111   7.789   1.715  1.00  0.00           H  
ATOM    611  HG3 GLU A  39     -14.120   8.878   0.803  1.00  0.00           H  
ATOM    612  CD  GLU A  39     -12.797   9.884   2.151  1.00  0.00           C  
ATOM    613  OE1 GLU A  39     -12.101  10.348   1.221  1.00  0.00           O  
ATOM    614  OE2 GLU A  39     -12.779  10.307   3.327  1.00  0.00           O  
ATOM    615  N   THR A  40     -12.817   6.001   3.762  1.00  0.00           N  
ATOM    616  H   THR A  40     -12.245   6.749   4.128  1.00  0.00           H  
ATOM    617  CA  THR A  40     -12.208   4.695   3.500  1.00  0.00           C  
ATOM    618  HA  THR A  40     -12.620   4.306   2.568  1.00  0.00           H  
ATOM    619  C   THR A  40     -12.544   3.682   4.593  1.00  0.00           C  
ATOM    620  CB  THR A  40     -10.692   4.801   3.319  1.00  0.00           C  
ATOM    621  HB  THR A  40     -10.307   3.810   3.079  1.00  0.00           H  
ATOM    622  O   THR A  40     -12.669   2.493   4.290  1.00  0.00           O  
ATOM    623  CG2 THR A  40     -10.293   5.752   2.192  1.00  0.00           C  
ATOM    624 HG21 THR A  40      -9.207   5.785   2.108  1.00  0.00           H  
ATOM    625 HG22 THR A  40     -10.663   6.758   2.390  1.00  0.00           H  
ATOM    626 HG23 THR A  40     -10.716   5.402   1.250  1.00  0.00           H  
ATOM    627  OG1 THR A  40     -10.080   5.232   4.502  1.00  0.00           O  
ATOM    628  HG1 THR A  40     -10.239   6.173   4.612  1.00  0.00           H  
ATOM    629  N   LEU A  41     -12.771   4.129   5.837  1.00  0.00           N  
ATOM    630  H   LEU A  41     -12.741   5.126   5.996  1.00  0.00           H  
ATOM    631  CA  LEU A  41     -13.119   3.270   6.973  1.00  0.00           C  
ATOM    632  HA  LEU A  41     -12.336   2.519   7.077  1.00  0.00           H  
ATOM    633  C   LEU A  41     -14.452   2.542   6.753  1.00  0.00           C  
ATOM    634  CB  LEU A  41     -13.162   4.131   8.250  1.00  0.00           C  
ATOM    635  HB2 LEU A  41     -13.966   4.861   8.147  1.00  0.00           H  
ATOM    636  HB3 LEU A  41     -12.223   4.675   8.342  1.00  0.00           H  
ATOM    637  O   LEU A  41     -14.601   1.387   7.156  1.00  0.00           O  
ATOM    638  CG  LEU A  41     -13.413   3.341   9.548  1.00  0.00           C  
ATOM    639  HG  LEU A  41     -14.364   2.811   9.486  1.00  0.00           H  
ATOM    640  CD1 LEU A  41     -12.300   2.334   9.820  1.00  0.00           C  
ATOM    641 HD11 LEU A  41     -12.314   1.542   9.071  1.00  0.00           H  
ATOM    642 HD12 LEU A  41     -11.344   2.857   9.791  1.00  0.00           H  
ATOM    643 HD13 LEU A  41     -12.427   1.899  10.811  1.00  0.00           H  
ATOM    644  CD2 LEU A  41     -13.485   4.298  10.738  1.00  0.00           C  
ATOM    645 HD21 LEU A  41     -14.281   5.024  10.574  1.00  0.00           H  
ATOM    646 HD22 LEU A  41     -12.539   4.828  10.851  1.00  0.00           H  
ATOM    647 HD23 LEU A  41     -13.694   3.741  11.651  1.00  0.00           H  
ATOM    648  N   ASP A  42     -15.394   3.165   6.039  1.00  0.00           N  
ATOM    649  H   ASP A  42     -15.221   4.123   5.768  1.00  0.00           H  
ATOM    650  CA  ASP A  42     -16.711   2.592   5.733  1.00  0.00           C  
ATOM    651  HA  ASP A  42     -17.210   2.349   6.671  1.00  0.00           H  
ATOM    652  C   ASP A  42     -16.637   1.296   4.914  1.00  0.00           C  
ATOM    653  CB  ASP A  42     -17.562   3.623   4.974  1.00  0.00           C  
ATOM    654  HB2 ASP A  42     -16.995   4.009   4.127  1.00  0.00           H  
ATOM    655  HB3 ASP A  42     -18.446   3.122   4.579  1.00  0.00           H  
ATOM    656  O   ASP A  42     -17.575   0.491   4.928  1.00  0.00           O  
ATOM    657  CG  ASP A  42     -18.046   4.775   5.856  1.00  0.00           C  
ATOM    658  OD1 ASP A  42     -18.201   4.540   7.077  1.00  0.00           O  
ATOM    659  OD2 ASP A  42     -18.340   5.842   5.279  1.00  0.00           O  
ATOM    660  N   ARG A  43     -15.510   1.061   4.229  1.00  0.00           N  
ATOM    661  H   ARG A  43     -14.779   1.754   4.303  1.00  0.00           H  
ATOM    662  CA  ARG A  43     -15.244  -0.164   3.461  1.00  0.00           C  
ATOM    663  HA  ARG A  43     -16.189  -0.544   3.071  1.00  0.00           H  
ATOM    664  C   ARG A  43     -14.705  -1.316   4.305  1.00  0.00           C  
ATOM    665  CB  ARG A  43     -14.301   0.151   2.290  1.00  0.00           C  
ATOM    666  HB2 ARG A  43     -14.161  -0.766   1.718  1.00  0.00           H  
ATOM    667  HB3 ARG A  43     -13.330   0.454   2.682  1.00  0.00           H  
ATOM    668  O   ARG A  43     -14.620  -2.439   3.809  1.00  0.00           O  
ATOM    669  CG  ARG A  43     -14.818   1.246   1.345  1.00  0.00           C  
ATOM    670  HG2 ARG A  43     -14.949   2.174   1.901  1.00  0.00           H  
ATOM    671  HG3 ARG A  43     -14.073   1.414   0.567  1.00  0.00           H  
ATOM    672  CD  ARG A  43     -16.143   0.849   0.685  1.00  0.00           C  
ATOM    673  HD2 ARG A  43     -16.865   0.579   1.455  1.00  0.00           H  
ATOM    674  HD3 ARG A  43     -15.968  -0.015   0.042  1.00  0.00           H  
ATOM    675  NE  ARG A  43     -16.711   1.956  -0.098  1.00  0.00           N  
ATOM    676  HE  ARG A  43     -16.275   2.862   0.004  1.00  0.00           H  
ATOM    677  NH1 ARG A  43     -18.486   0.783  -0.951  1.00  0.00           N  
ATOM    678 HH11 ARG A  43     -19.323   0.752  -1.515  1.00  0.00           H  
ATOM    679 HH12 ARG A  43     -18.081  -0.054  -0.556  1.00  0.00           H  
ATOM    680  NH2 ARG A  43     -18.278   2.967  -1.394  1.00  0.00           N  
ATOM    681 HH21 ARG A  43     -17.804   3.847  -1.249  1.00  0.00           H  
ATOM    682 HH22 ARG A  43     -19.132   2.938  -1.933  1.00  0.00           H  
ATOM    683  CZ  ARG A  43     -17.817   1.895  -0.814  1.00  0.00           C  
ATOM    684  N   PHE A  44     -14.382  -1.071   5.573  1.00  0.00           N  
ATOM    685  H   PHE A  44     -14.495  -0.129   5.920  1.00  0.00           H  
ATOM    686  CA  PHE A  44     -13.865  -2.071   6.499  1.00  0.00           C  
ATOM    687  HA  PHE A  44     -13.694  -3.008   5.968  1.00  0.00           H  
ATOM    688  C   PHE A  44     -14.878  -2.353   7.608  1.00  0.00           C  
ATOM    689  CB  PHE A  44     -12.511  -1.614   7.054  1.00  0.00           C  
ATOM    690  HB2 PHE A  44     -12.186  -2.353   7.787  1.00  0.00           H  
ATOM    691  HB3 PHE A  44     -12.633  -0.662   7.571  1.00  0.00           H  
ATOM    692  O   PHE A  44     -14.775  -1.813   8.707  1.00  0.00           O  
ATOM    693  CG  PHE A  44     -11.430  -1.469   6.005  1.00  0.00           C  
ATOM    694  CD1 PHE A  44     -10.653  -2.577   5.622  1.00  0.00           C  
ATOM    695  HD1 PHE A  44     -10.808  -3.542   6.082  1.00  0.00           H  
ATOM    696  CD2 PHE A  44     -11.226  -0.227   5.381  1.00  0.00           C  
ATOM    697  HD2 PHE A  44     -11.820   0.625   5.675  1.00  0.00           H  
ATOM    698  CE1 PHE A  44      -9.690  -2.434   4.607  1.00  0.00           C  
ATOM    699  HE1 PHE A  44      -9.126  -3.287   4.261  1.00  0.00           H  
ATOM    700  CE2 PHE A  44     -10.254  -0.086   4.377  1.00  0.00           C  
ATOM    701  HE2 PHE A  44     -10.113   0.872   3.898  1.00  0.00           H  
ATOM    702  CZ  PHE A  44      -9.477  -1.190   3.995  1.00  0.00           C  
ATOM    703  HZ  PHE A  44      -8.735  -1.087   3.217  1.00  0.00           H  
ATOM    704  N   ASP A  45     -15.829  -3.261   7.359  1.00  0.00           N  
ATOM    705  H   ASP A  45     -15.928  -3.598   6.412  1.00  0.00           H  
ATOM    706  CA  ASP A  45     -16.876  -3.627   8.333  1.00  0.00           C  
ATOM    707  HA  ASP A  45     -17.549  -2.779   8.462  1.00  0.00           H  
ATOM    708  C   ASP A  45     -16.317  -3.971   9.722  1.00  0.00           C  
ATOM    709  CB  ASP A  45     -17.687  -4.826   7.816  1.00  0.00           C  
ATOM    710  HB2 ASP A  45     -17.004  -5.627   7.535  1.00  0.00           H  
ATOM    711  HB3 ASP A  45     -18.319  -5.194   8.624  1.00  0.00           H  
ATOM    712  O   ASP A  45     -16.867  -3.552  10.739  1.00  0.00           O  
ATOM    713  CG  ASP A  45     -18.598  -4.480   6.639  1.00  0.00           C  
ATOM    714  OD1 ASP A  45     -19.135  -3.347   6.631  1.00  0.00           O  
ATOM    715  OD2 ASP A  45     -18.759  -5.354   5.765  1.00  0.00           O  
ATOM    716  N   LYS A  46     -15.172  -4.666   9.763  1.00  0.00           N  
ATOM    717  H   LYS A  46     -14.772  -4.931   8.874  1.00  0.00           H  
ATOM    718  CA  LYS A  46     -14.476  -5.045  11.001  1.00  0.00           C  
ATOM    719  HA  LYS A  46     -15.185  -5.571  11.641  1.00  0.00           H  
ATOM    720  C   LYS A  46     -13.986  -3.839  11.819  1.00  0.00           C  
ATOM    721  CB  LYS A  46     -13.317  -5.995  10.642  1.00  0.00           C  
ATOM    722  HB2 LYS A  46     -12.548  -5.445  10.100  1.00  0.00           H  
ATOM    723  HB3 LYS A  46     -13.698  -6.788   9.998  1.00  0.00           H  
ATOM    724  O   LYS A  46     -13.825  -3.953  13.029  1.00  0.00           O  
ATOM    725  CG  LYS A  46     -12.699  -6.640  11.892  1.00  0.00           C  
ATOM    726  HG2 LYS A  46     -12.246  -5.866  12.511  1.00  0.00           H  
ATOM    727  HG3 LYS A  46     -13.491  -7.124  12.464  1.00  0.00           H  
ATOM    728  CD  LYS A  46     -11.614  -7.674  11.570  1.00  0.00           C  
ATOM    729  HD2 LYS A  46     -10.791  -7.185  11.049  1.00  0.00           H  
ATOM    730  HD3 LYS A  46     -12.028  -8.472  10.953  1.00  0.00           H  
ATOM    731  CE  LYS A  46     -11.133  -8.235  12.912  1.00  0.00           C  
ATOM    732  HE2 LYS A  46     -11.965  -8.716  13.426  1.00  0.00           H  
ATOM    733  HE3 LYS A  46     -10.836  -7.396  13.543  1.00  0.00           H  
ATOM    734  NZ  LYS A  46      -9.995  -9.179  12.801  1.00  0.00           N  
ATOM    735  HZ1 LYS A  46      -9.227  -8.771  12.288  1.00  0.00           H  
ATOM    736  HZ2 LYS A  46     -10.271 -10.072  12.417  1.00  0.00           H  
ATOM    737  HZ3 LYS A  46      -9.627  -9.327  13.730  1.00  0.00           H  
ATOM    738  N   PHE A  47     -13.739  -2.699  11.176  1.00  0.00           N  
ATOM    739  H   PHE A  47     -13.974  -2.641  10.195  1.00  0.00           H  
ATOM    740  CA  PHE A  47     -13.109  -1.523  11.781  1.00  0.00           C  
ATOM    741  HA  PHE A  47     -12.780  -1.776  12.789  1.00  0.00           H  
ATOM    742  C   PHE A  47     -14.057  -0.342  11.982  1.00  0.00           C  
ATOM    743  CB  PHE A  47     -11.860  -1.133  10.977  1.00  0.00           C  
ATOM    744  HB2 PHE A  47     -11.376  -0.284  11.460  1.00  0.00           H  
ATOM    745  HB3 PHE A  47     -12.182  -0.802   9.989  1.00  0.00           H  
ATOM    746  O   PHE A  47     -13.645   0.643  12.582  1.00  0.00           O  
ATOM    747  CG  PHE A  47     -10.828  -2.235  10.818  1.00  0.00           C  
ATOM    748  CD1 PHE A  47     -10.570  -3.137  11.868  1.00  0.00           C  
ATOM    749  HD1 PHE A  47     -11.074  -3.042  12.819  1.00  0.00           H  
ATOM    750  CD2 PHE A  47     -10.114  -2.357   9.612  1.00  0.00           C  
ATOM    751  HD2 PHE A  47     -10.266  -1.639   8.820  1.00  0.00           H  
ATOM    752  CE1 PHE A  47      -9.640  -4.169  11.697  1.00  0.00           C  
ATOM    753  HE1 PHE A  47      -9.435  -4.835  12.522  1.00  0.00           H  
ATOM    754  CE2 PHE A  47      -9.190  -3.400   9.436  1.00  0.00           C  
ATOM    755  HE2 PHE A  47      -8.647  -3.483   8.506  1.00  0.00           H  
ATOM    756  CZ  PHE A  47      -8.958  -4.310  10.481  1.00  0.00           C  
ATOM    757  HZ  PHE A  47      -8.228  -5.099  10.372  1.00  0.00           H  
ATOM    758  N   LYS A  48     -15.338  -0.445  11.603  1.00  0.00           N  
ATOM    759  H   LYS A  48     -15.604  -1.264  11.075  1.00  0.00           H  
ATOM    760  CA  LYS A  48     -16.340   0.631  11.778  1.00  0.00           C  
ATOM    761  HA  LYS A  48     -16.030   1.495  11.189  1.00  0.00           H  
ATOM    762  C   LYS A  48     -16.481   1.149  13.219  1.00  0.00           C  
ATOM    763  CB  LYS A  48     -17.701   0.137  11.259  1.00  0.00           C  
ATOM    764  HB2 LYS A  48     -18.479   0.826  11.588  1.00  0.00           H  
ATOM    765  HB3 LYS A  48     -17.918  -0.850  11.666  1.00  0.00           H  
ATOM    766  O   LYS A  48     -16.942   2.267  13.439  1.00  0.00           O  
ATOM    767  CG  LYS A  48     -17.726   0.092   9.727  1.00  0.00           C  
ATOM    768  HG2 LYS A  48     -17.541   1.097   9.348  1.00  0.00           H  
ATOM    769  HG3 LYS A  48     -16.933  -0.563   9.365  1.00  0.00           H  
ATOM    770  CD  LYS A  48     -19.067  -0.411   9.181  1.00  0.00           C  
ATOM    771  HD2 LYS A  48     -19.189  -1.465   9.429  1.00  0.00           H  
ATOM    772  HD3 LYS A  48     -19.886   0.167   9.608  1.00  0.00           H  
ATOM    773  CE  LYS A  48     -19.037  -0.215   7.663  1.00  0.00           C  
ATOM    774  HE2 LYS A  48     -18.093  -0.597   7.274  1.00  0.00           H  
ATOM    775  HE3 LYS A  48     -19.058   0.853   7.448  1.00  0.00           H  
ATOM    776  NZ  LYS A  48     -20.147  -0.898   6.967  1.00  0.00           N  
ATOM    777  HZ1 LYS A  48     -19.974  -1.893   6.977  1.00  0.00           H  
ATOM    778  HZ2 LYS A  48     -21.050  -0.683   7.365  1.00  0.00           H  
ATOM    779  HZ3 LYS A  48     -20.114  -0.651   5.989  1.00  0.00           H  
ATOM    780  N   GLY A  49     -16.104   0.339  14.211  1.00  0.00           N  
ATOM    781  H   GLY A  49     -15.744  -0.569  13.952  1.00  0.00           H  
ATOM    782  CA  GLY A  49     -16.078   0.732  15.624  1.00  0.00           C  
ATOM    783  HA2 GLY A  49     -16.968   1.318  15.854  1.00  0.00           H  
ATOM    784  HA3 GLY A  49     -16.097  -0.170  16.235  1.00  0.00           H  
ATOM    785  C   GLY A  49     -14.851   1.551  16.049  1.00  0.00           C  
ATOM    786  O   GLY A  49     -14.877   2.135  17.129  1.00  0.00           O  
ATOM    787  N   LEU A  50     -13.793   1.605  15.234  1.00  0.00           N  
ATOM    788  H   LEU A  50     -13.869   1.196  14.314  1.00  0.00           H  
ATOM    789  CA  LEU A  50     -12.551   2.327  15.520  1.00  0.00           C  
ATOM    790  HA  LEU A  50     -12.360   2.306  16.593  1.00  0.00           H  
ATOM    791  C   LEU A  50     -12.708   3.796  15.113  1.00  0.00           C  
ATOM    792  CB  LEU A  50     -11.359   1.660  14.798  1.00  0.00           C  
ATOM    793  HB2 LEU A  50     -10.457   2.186  15.112  1.00  0.00           H  
ATOM    794  HB3 LEU A  50     -11.472   1.807  13.724  1.00  0.00           H  
ATOM    795  O   LEU A  50     -12.296   4.198  14.031  1.00  0.00           O  
ATOM    796  CG  LEU A  50     -11.149   0.159  15.046  1.00  0.00           C  
ATOM    797  HG  LEU A  50     -12.002  -0.398  14.659  1.00  0.00           H  
ATOM    798  CD1 LEU A  50      -9.892  -0.310  14.308  1.00  0.00           C  
ATOM    799 HD11 LEU A  50      -9.798  -1.394  14.383  1.00  0.00           H  
ATOM    800 HD12 LEU A  50      -9.007   0.161  14.736  1.00  0.00           H  
ATOM    801 HD13 LEU A  50      -9.957  -0.036  13.255  1.00  0.00           H  
ATOM    802  CD2 LEU A  50     -10.979  -0.171  16.528  1.00  0.00           C  
ATOM    803 HD21 LEU A  50     -11.881   0.099  17.077  1.00  0.00           H  
ATOM    804 HD22 LEU A  50     -10.810  -1.241  16.651  1.00  0.00           H  
ATOM    805 HD23 LEU A  50     -10.130   0.376  16.937  1.00  0.00           H  
ATOM    806  N   LYS A  51     -13.353   4.594  15.963  1.00  0.00           N  
ATOM    807  H   LYS A  51     -13.631   4.203  16.852  1.00  0.00           H  
ATOM    808  CA  LYS A  51     -13.693   5.996  15.668  1.00  0.00           C  
ATOM    809  HA  LYS A  51     -13.703   6.146  14.589  1.00  0.00           H  
ATOM    810  C   LYS A  51     -12.678   6.999  16.202  1.00  0.00           C  
ATOM    811  CB  LYS A  51     -15.086   6.314  16.216  1.00  0.00           C  
ATOM    812  HB2 LYS A  51     -15.111   6.114  17.287  1.00  0.00           H  
ATOM    813  HB3 LYS A  51     -15.288   7.373  16.056  1.00  0.00           H  
ATOM    814  O   LYS A  51     -12.674   8.140  15.754  1.00  0.00           O  
ATOM    815  CG  LYS A  51     -16.171   5.494  15.509  1.00  0.00           C  
ATOM    816  HG2 LYS A  51     -16.047   4.436  15.737  1.00  0.00           H  
ATOM    817  HG3 LYS A  51     -16.085   5.638  14.431  1.00  0.00           H  
ATOM    818  CD  LYS A  51     -17.555   5.952  15.970  1.00  0.00           C  
ATOM    819  HD2 LYS A  51     -17.669   7.014  15.750  1.00  0.00           H  
ATOM    820  HD3 LYS A  51     -17.650   5.790  17.044  1.00  0.00           H  
ATOM    821  CE  LYS A  51     -18.618   5.151  15.219  1.00  0.00           C  
ATOM    822  HE2 LYS A  51     -18.435   5.255  14.150  1.00  0.00           H  
ATOM    823  HE3 LYS A  51     -18.502   4.096  15.466  1.00  0.00           H  
ATOM    824  NZ  LYS A  51     -19.981   5.628  15.555  1.00  0.00           N  
ATOM    825  HZ1 LYS A  51     -20.157   5.531  16.545  1.00  0.00           H  
ATOM    826  HZ2 LYS A  51     -20.669   5.098  15.039  1.00  0.00           H  
ATOM    827  HZ3 LYS A  51     -20.075   6.600  15.298  1.00  0.00           H  
ATOM    828  N   THR A  52     -11.854   6.607  17.171  1.00  0.00           N  
ATOM    829  H   THR A  52     -11.944   5.668  17.534  1.00  0.00           H  
ATOM    830  CA  THR A  52     -10.843   7.490  17.764  1.00  0.00           C  
ATOM    831  HA  THR A  52     -10.966   8.480  17.326  1.00  0.00           H  
ATOM    832  C   THR A  52      -9.424   7.013  17.448  1.00  0.00           C  
ATOM    833  CB  THR A  52     -11.031   7.679  19.277  1.00  0.00           C  
ATOM    834  HB  THR A  52     -10.390   8.500  19.597  1.00  0.00           H  
ATOM    835  O   THR A  52      -9.201   5.805  17.307  1.00  0.00           O  
ATOM    836  CG2 THR A  52     -12.472   8.017  19.661  1.00  0.00           C  
ATOM    837 HG21 THR A  52     -12.516   8.283  20.717  1.00  0.00           H  
ATOM    838 HG22 THR A  52     -13.123   7.161  19.481  1.00  0.00           H  
ATOM    839 HG23 THR A  52     -12.818   8.865  19.070  1.00  0.00           H  
ATOM    840  OG1 THR A  52     -10.654   6.530  19.997  1.00  0.00           O  
ATOM    841  HG1 THR A  52     -10.649   6.771  20.926  1.00  0.00           H  
ATOM    842  N   PRO A  53      -8.436   7.928  17.392  1.00  0.00           N  
ATOM    843  CA  PRO A  53      -7.032   7.555  17.227  1.00  0.00           C  
ATOM    844  HA  PRO A  53      -6.900   7.129  16.232  1.00  0.00           H  
ATOM    845  C   PRO A  53      -6.549   6.538  18.269  1.00  0.00           C  
ATOM    846  CB  PRO A  53      -6.252   8.870  17.320  1.00  0.00           C  
ATOM    847  HB2 PRO A  53      -5.995   9.087  18.357  1.00  0.00           H  
ATOM    848  HB3 PRO A  53      -5.354   8.849  16.703  1.00  0.00           H  
ATOM    849  O   PRO A  53      -5.841   5.599  17.915  1.00  0.00           O  
ATOM    850  CG  PRO A  53      -7.255   9.909  16.823  1.00  0.00           C  
ATOM    851  HG2 PRO A  53      -7.276   9.907  15.733  1.00  0.00           H  
ATOM    852  HG3 PRO A  53      -7.031  10.905  17.203  1.00  0.00           H  
ATOM    853  CD  PRO A  53      -8.579   9.380  17.365  1.00  0.00           C  
ATOM    854  HD2 PRO A  53      -8.736   9.751  18.378  1.00  0.00           H  
ATOM    855  HD3 PRO A  53      -9.388   9.701  16.709  1.00  0.00           H  
ATOM    856  N   ASP A  54      -6.986   6.659  19.527  1.00  0.00           N  
ATOM    857  H   ASP A  54      -7.500   7.489  19.786  1.00  0.00           H  
ATOM    858  CA  ASP A  54      -6.621   5.719  20.596  1.00  0.00           C  
ATOM    859  HA  ASP A  54      -5.535   5.634  20.637  1.00  0.00           H  
ATOM    860  C   ASP A  54      -7.175   4.308  20.351  1.00  0.00           C  
ATOM    861  CB  ASP A  54      -7.114   6.247  21.952  1.00  0.00           C  
ATOM    862  HB2 ASP A  54      -6.986   5.463  22.698  1.00  0.00           H  
ATOM    863  HB3 ASP A  54      -8.179   6.472  21.880  1.00  0.00           H  
ATOM    864  O   ASP A  54      -6.464   3.321  20.547  1.00  0.00           O  
ATOM    865  CG  ASP A  54      -6.357   7.486  22.438  1.00  0.00           C  
ATOM    866  OD1 ASP A  54      -5.181   7.654  22.040  1.00  0.00           O  
ATOM    867  OD2 ASP A  54      -6.980   8.250  23.203  1.00  0.00           O  
ATOM    868  N   GLN A  55      -8.415   4.193  19.856  1.00  0.00           N  
ATOM    869  H   GLN A  55      -8.934   5.035  19.652  1.00  0.00           H  
ATOM    870  CA  GLN A  55      -8.996   2.901  19.476  1.00  0.00           C  
ATOM    871  HA  GLN A  55      -8.936   2.214  20.321  1.00  0.00           H  
ATOM    872  C   GLN A  55      -8.230   2.265  18.317  1.00  0.00           C  
ATOM    873  CB  GLN A  55     -10.465   3.075  19.069  1.00  0.00           C  
ATOM    874  HB2 GLN A  55     -10.805   2.170  18.566  1.00  0.00           H  
ATOM    875  HB3 GLN A  55     -10.546   3.900  18.362  1.00  0.00           H  
ATOM    876  O   GLN A  55      -7.955   1.065  18.344  1.00  0.00           O  
ATOM    877  CG  GLN A  55     -11.388   3.320  20.267  1.00  0.00           C  
ATOM    878  HG2 GLN A  55     -11.016   4.145  20.875  1.00  0.00           H  
ATOM    879  HG3 GLN A  55     -11.397   2.425  20.889  1.00  0.00           H  
ATOM    880  CD  GLN A  55     -12.811   3.644  19.817  1.00  0.00           C  
ATOM    881  NE2 GLN A  55     -13.815   3.245  20.565  1.00  0.00           N  
ATOM    882 HE21 GLN A  55     -13.656   2.748  21.429  1.00  0.00           H  
ATOM    883 HE22 GLN A  55     -14.734   3.415  20.182  1.00  0.00           H  
ATOM    884  OE1 GLN A  55     -13.059   4.244  18.781  1.00  0.00           O  
ATOM    885  N   MET A  56      -7.864   3.056  17.304  1.00  0.00           N  
ATOM    886  H   MET A  56      -8.115   4.034  17.335  1.00  0.00           H  
ATOM    887  CA  MET A  56      -7.086   2.552  16.175  1.00  0.00           C  
ATOM    888  HA  MET A  56      -7.581   1.667  15.775  1.00  0.00           H  
ATOM    889  C   MET A  56      -5.679   2.128  16.615  1.00  0.00           C  
ATOM    890  CB  MET A  56      -7.000   3.595  15.059  1.00  0.00           C  
ATOM    891  HB2 MET A  56      -6.416   3.150  14.254  1.00  0.00           H  
ATOM    892  HB3 MET A  56      -6.489   4.485  15.426  1.00  0.00           H  
ATOM    893  O   MET A  56      -5.228   1.041  16.252  1.00  0.00           O  
ATOM    894  CG  MET A  56      -8.340   3.999  14.446  1.00  0.00           C  
ATOM    895  HG2 MET A  56      -8.797   3.123  13.985  1.00  0.00           H  
ATOM    896  HG3 MET A  56      -9.004   4.381  15.222  1.00  0.00           H  
ATOM    897  SD  MET A  56      -8.137   5.271  13.177  1.00  0.00           S  
ATOM    898  CE  MET A  56      -9.867   5.559  12.726  1.00  0.00           C  
ATOM    899  HE1 MET A  56      -9.918   6.330  11.957  1.00  0.00           H  
ATOM    900  HE2 MET A  56     -10.310   4.640  12.343  1.00  0.00           H  
ATOM    901  HE3 MET A  56     -10.422   5.898  13.600  1.00  0.00           H  
ATOM    902  N   LYS A  57      -5.014   2.930  17.455  1.00  0.00           N  
ATOM    903  H   LYS A  57      -5.442   3.813  17.694  1.00  0.00           H  
ATOM    904  CA  LYS A  57      -3.677   2.654  18.003  1.00  0.00           C  
ATOM    905  HA  LYS A  57      -2.988   2.478  17.176  1.00  0.00           H  
ATOM    906  C   LYS A  57      -3.640   1.402  18.880  1.00  0.00           C  
ATOM    907  CB  LYS A  57      -3.209   3.894  18.776  1.00  0.00           C  
ATOM    908  HB2 LYS A  57      -3.289   4.762  18.120  1.00  0.00           H  
ATOM    909  HB3 LYS A  57      -3.862   4.051  19.634  1.00  0.00           H  
ATOM    910  O   LYS A  57      -2.633   0.706  18.891  1.00  0.00           O  
ATOM    911  CG  LYS A  57      -1.755   3.784  19.254  1.00  0.00           C  
ATOM    912  HG2 LYS A  57      -1.102   3.623  18.397  1.00  0.00           H  
ATOM    913  HG3 LYS A  57      -1.653   2.947  19.946  1.00  0.00           H  
ATOM    914  CD  LYS A  57      -1.348   5.070  19.976  1.00  0.00           C  
ATOM    915  HD2 LYS A  57      -2.021   5.232  20.819  1.00  0.00           H  
ATOM    916  HD3 LYS A  57      -1.440   5.909  19.287  1.00  0.00           H  
ATOM    917  CE  LYS A  57       0.094   4.963  20.475  1.00  0.00           C  
ATOM    918  HE2 LYS A  57       0.168   4.098  21.134  1.00  0.00           H  
ATOM    919  HE3 LYS A  57       0.746   4.793  19.618  1.00  0.00           H  
ATOM    920  NZ  LYS A  57       0.490   6.197  21.195  1.00  0.00           N  
ATOM    921  HZ1 LYS A  57      -0.136   6.362  21.970  1.00  0.00           H  
ATOM    922  HZ2 LYS A  57       0.426   6.993  20.577  1.00  0.00           H  
ATOM    923  HZ3 LYS A  57       1.436   6.127  21.542  1.00  0.00           H  
ATOM    924  N   GLY A  58      -4.720   1.093  19.593  1.00  0.00           N  
ATOM    925  H   GLY A  58      -5.476   1.762  19.624  1.00  0.00           H  
ATOM    926  CA  GLY A  58      -4.842  -0.134  20.388  1.00  0.00           C  
ATOM    927  HA2 GLY A  58      -5.567   0.042  21.182  1.00  0.00           H  
ATOM    928  HA3 GLY A  58      -3.883  -0.365  20.852  1.00  0.00           H  
ATOM    929  C   GLY A  58      -5.299  -1.373  19.606  1.00  0.00           C  
ATOM    930  O   GLY A  58      -5.405  -2.450  20.190  1.00  0.00           O  
ATOM    931  N   SER A  59      -5.621  -1.254  18.313  1.00  0.00           N  
ATOM    932  H   SER A  59      -5.506  -0.357  17.863  1.00  0.00           H  
ATOM    933  CA  SER A  59      -6.248  -2.341  17.554  1.00  0.00           C  
ATOM    934  HA  SER A  59      -6.874  -2.911  18.240  1.00  0.00           H  
ATOM    935  C   SER A  59      -5.231  -3.313  16.945  1.00  0.00           C  
ATOM    936  CB  SER A  59      -7.188  -1.780  16.488  1.00  0.00           C  
ATOM    937  HB2 SER A  59      -7.911  -1.112  16.956  1.00  0.00           H  
ATOM    938  HB3 SER A  59      -6.615  -1.213  15.754  1.00  0.00           H  
ATOM    939  O   SER A  59      -4.684  -3.090  15.863  1.00  0.00           O  
ATOM    940  OG  SER A  59      -7.878  -2.849  15.856  1.00  0.00           O  
ATOM    941  HG  SER A  59      -8.794  -2.797  16.138  1.00  0.00           H  
ATOM    942  N   GLU A  60      -5.058  -4.467  17.591  1.00  0.00           N  
ATOM    943  H   GLU A  60      -5.392  -4.525  18.542  1.00  0.00           H  
ATOM    944  CA  GLU A  60      -4.260  -5.581  17.053  1.00  0.00           C  
ATOM    945  HA  GLU A  60      -3.247  -5.232  16.851  1.00  0.00           H  
ATOM    946  C   GLU A  60      -4.816  -6.128  15.731  1.00  0.00           C  
ATOM    947  CB  GLU A  60      -4.216  -6.722  18.084  1.00  0.00           C  
ATOM    948  HB2 GLU A  60      -3.822  -7.620  17.608  1.00  0.00           H  
ATOM    949  HB3 GLU A  60      -5.228  -6.947  18.420  1.00  0.00           H  
ATOM    950  O   GLU A  60      -4.073  -6.594  14.866  1.00  0.00           O  
ATOM    951  CG  GLU A  60      -3.340  -6.386  19.299  1.00  0.00           C  
ATOM    952  HG2 GLU A  60      -3.331  -7.247  19.968  1.00  0.00           H  
ATOM    953  HG3 GLU A  60      -3.783  -5.548  19.837  1.00  0.00           H  
ATOM    954  CD  GLU A  60      -1.900  -6.052  18.875  1.00  0.00           C  
ATOM    955  OE1 GLU A  60      -1.376  -5.005  19.305  1.00  0.00           O  
ATOM    956  OE2 GLU A  60      -1.339  -6.823  18.060  1.00  0.00           O  
ATOM    957  N   ASP A  61      -6.132  -6.058  15.541  1.00  0.00           N  
ATOM    958  H   ASP A  61      -6.693  -5.620  16.257  1.00  0.00           H  
ATOM    959  CA  ASP A  61      -6.758  -6.469  14.290  1.00  0.00           C  
ATOM    960  HA  ASP A  61      -6.363  -7.442  13.998  1.00  0.00           H  
ATOM    961  C   ASP A  61      -6.441  -5.510  13.140  1.00  0.00           C  
ATOM    962  CB  ASP A  61      -8.269  -6.580  14.486  1.00  0.00           C  
ATOM    963  HB2 ASP A  61      -8.643  -5.731  15.057  1.00  0.00           H  
ATOM    964  HB3 ASP A  61      -8.732  -6.564  13.500  1.00  0.00           H  
ATOM    965  O   ASP A  61      -6.214  -5.967  12.015  1.00  0.00           O  
ATOM    966  CG  ASP A  61      -8.709  -7.891  15.125  1.00  0.00           C  
ATOM    967  OD1 ASP A  61      -8.074  -8.931  14.827  1.00  0.00           O  
ATOM    968  OD2 ASP A  61      -9.864  -7.945  15.581  1.00  0.00           O  
ATOM    969  N   LEU A  62      -6.384  -4.203  13.417  1.00  0.00           N  
ATOM    970  H   LEU A  62      -6.572  -3.891  14.359  1.00  0.00           H  
ATOM    971  CA  LEU A  62      -5.960  -3.205  12.439  1.00  0.00           C  
ATOM    972  HA  LEU A  62      -6.575  -3.329  11.548  1.00  0.00           H  
ATOM    973  C   LEU A  62      -4.501  -3.427  12.040  1.00  0.00           C  
ATOM    974  CB  LEU A  62      -6.173  -1.798  13.022  1.00  0.00           C  
ATOM    975  HB2 LEU A  62      -5.501  -1.658  13.868  1.00  0.00           H  
ATOM    976  HB3 LEU A  62      -7.200  -1.714  13.378  1.00  0.00           H  
ATOM    977  O   LEU A  62      -4.182  -3.463  10.853  1.00  0.00           O  
ATOM    978  CG  LEU A  62      -5.909  -0.670  12.014  1.00  0.00           C  
ATOM    979  HG  LEU A  62      -4.883  -0.727  11.649  1.00  0.00           H  
ATOM    980  CD1 LEU A  62      -6.870  -0.778  10.837  1.00  0.00           C  
ATOM    981 HD11 LEU A  62      -6.622  -1.640  10.218  1.00  0.00           H  
ATOM    982 HD12 LEU A  62      -7.893  -0.870  11.201  1.00  0.00           H  
ATOM    983 HD13 LEU A  62      -6.772   0.119  10.226  1.00  0.00           H  
ATOM    984  CD2 LEU A  62      -6.110   0.689  12.681  1.00  0.00           C  
ATOM    985 HD21 LEU A  62      -5.888   1.485  11.970  1.00  0.00           H  
ATOM    986 HD22 LEU A  62      -7.140   0.793  13.023  1.00  0.00           H  
ATOM    987 HD23 LEU A  62      -5.435   0.784  13.531  1.00  0.00           H  
ATOM    988  N   LYS A  63      -3.631  -3.674  13.023  1.00  0.00           N  
ATOM    989  H   LYS A  63      -3.964  -3.582  13.972  1.00  0.00           H  
ATOM    990  CA  LYS A  63      -2.217  -3.998  12.809  1.00  0.00           C  
ATOM    991  HA  LYS A  63      -1.745  -3.172  12.278  1.00  0.00           H  
ATOM    992  C   LYS A  63      -2.024  -5.245  11.941  1.00  0.00           C  
ATOM    993  CB  LYS A  63      -1.570  -4.123  14.192  1.00  0.00           C  
ATOM    994  HB2 LYS A  63      -2.058  -4.916  14.760  1.00  0.00           H  
ATOM    995  HB3 LYS A  63      -1.728  -3.185  14.723  1.00  0.00           H  
ATOM    996  O   LYS A  63      -1.268  -5.211  10.970  1.00  0.00           O  
ATOM    997  CG  LYS A  63      -0.069  -4.416  14.131  1.00  0.00           C  
ATOM    998  HG2 LYS A  63       0.093  -5.430  13.766  1.00  0.00           H  
ATOM    999  HG3 LYS A  63       0.424  -3.712  13.460  1.00  0.00           H  
ATOM   1000  CD  LYS A  63       0.521  -4.275  15.534  1.00  0.00           C  
ATOM   1001  HD2 LYS A  63       0.278  -3.287  15.924  1.00  0.00           H  
ATOM   1002  HD3 LYS A  63       0.074  -5.024  16.187  1.00  0.00           H  
ATOM   1003  CE  LYS A  63       2.039  -4.440  15.510  1.00  0.00           C  
ATOM   1004  HE2 LYS A  63       2.469  -3.676  14.862  1.00  0.00           H  
ATOM   1005  HE3 LYS A  63       2.281  -5.420  15.099  1.00  0.00           H  
ATOM   1006  NZ  LYS A  63       2.571  -4.314  16.885  1.00  0.00           N  
ATOM   1007  HZ1 LYS A  63       2.115  -4.982  17.491  1.00  0.00           H  
ATOM   1008  HZ2 LYS A  63       2.354  -3.397  17.249  1.00  0.00           H  
ATOM   1009  HZ3 LYS A  63       3.571  -4.451  16.908  1.00  0.00           H  
ATOM   1010  N   LYS A  64      -2.753  -6.333  12.222  1.00  0.00           N  
ATOM   1011  H   LYS A  64      -3.324  -6.302  13.054  1.00  0.00           H  
ATOM   1012  CA  LYS A  64      -2.731  -7.564  11.404  1.00  0.00           C  
ATOM   1013  HA  LYS A  64      -1.707  -7.929  11.326  1.00  0.00           H  
ATOM   1014  C   LYS A  64      -3.213  -7.322   9.973  1.00  0.00           C  
ATOM   1015  CB  LYS A  64      -3.608  -8.638  12.061  1.00  0.00           C  
ATOM   1016  HB2 LYS A  64      -3.789  -9.441  11.347  1.00  0.00           H  
ATOM   1017  HB3 LYS A  64      -4.568  -8.195  12.326  1.00  0.00           H  
ATOM   1018  O   LYS A  64      -2.640  -7.863   9.024  1.00  0.00           O  
ATOM   1019  CG  LYS A  64      -2.953  -9.247  13.306  1.00  0.00           C  
ATOM   1020  HG2 LYS A  64      -2.605  -8.458  13.973  1.00  0.00           H  
ATOM   1021  HG3 LYS A  64      -2.095  -9.848  13.007  1.00  0.00           H  
ATOM   1022  CD  LYS A  64      -3.966 -10.127  14.045  1.00  0.00           C  
ATOM   1023  HD2 LYS A  64      -4.851  -9.532  14.267  1.00  0.00           H  
ATOM   1024  HD3 LYS A  64      -4.247 -10.971  13.415  1.00  0.00           H  
ATOM   1025  CE  LYS A  64      -3.360 -10.625  15.358  1.00  0.00           C  
ATOM   1026  HE2 LYS A  64      -2.502 -11.262  15.141  1.00  0.00           H  
ATOM   1027  HE3 LYS A  64      -2.999  -9.759  15.913  1.00  0.00           H  
ATOM   1028  NZ  LYS A  64      -4.366 -11.353  16.167  1.00  0.00           N  
ATOM   1029  HZ1 LYS A  64      -4.680 -12.188  15.695  1.00  0.00           H  
ATOM   1030  HZ2 LYS A  64      -3.977 -11.600  17.066  1.00  0.00           H  
ATOM   1031  HZ3 LYS A  64      -5.163 -10.754  16.332  1.00  0.00           H  
ATOM   1032  N   HIS A  65      -4.259  -6.515   9.802  1.00  0.00           N  
ATOM   1033  H   HIS A  65      -4.707  -6.106  10.609  1.00  0.00           H  
ATOM   1034  CA  HIS A  65      -4.758  -6.190   8.471  1.00  0.00           C  
ATOM   1035  HA  HIS A  65      -4.867  -7.121   7.914  1.00  0.00           H  
ATOM   1036  C   HIS A  65      -3.768  -5.321   7.692  1.00  0.00           C  
ATOM   1037  CB  HIS A  65      -6.136  -5.545   8.575  1.00  0.00           C  
ATOM   1038  HB2 HIS A  65      -6.748  -6.161   9.235  1.00  0.00           H  
ATOM   1039  HB3 HIS A  65      -6.056  -4.543   8.996  1.00  0.00           H  
ATOM   1040  O   HIS A  65      -3.473  -5.627   6.540  1.00  0.00           O  
ATOM   1041  CG  HIS A  65      -6.813  -5.495   7.236  1.00  0.00           C  
ATOM   1042  CD2 HIS A  65      -6.984  -4.402   6.430  1.00  0.00           C  
ATOM   1043  HD2 HIS A  65      -6.702  -3.383   6.652  1.00  0.00           H  
ATOM   1044  ND1 HIS A  65      -7.293  -6.587   6.550  1.00  0.00           N  
ATOM   1045  HD1 HIS A  65      -7.256  -7.549   6.857  1.00  0.00           H  
ATOM   1046  CE1 HIS A  65      -7.739  -6.167   5.358  1.00  0.00           C  
ATOM   1047  HE1 HIS A  65      -8.152  -6.796   4.583  1.00  0.00           H  
ATOM   1048  NE2 HIS A  65      -7.565  -4.848   5.244  1.00  0.00           N  
ATOM   1049  N   GLY A  66      -3.169  -4.321   8.341  1.00  0.00           N  
ATOM   1050  H   GLY A  66      -3.472  -4.100   9.279  1.00  0.00           H  
ATOM   1051  CA  GLY A  66      -2.112  -3.498   7.759  1.00  0.00           C  
ATOM   1052  HA2 GLY A  66      -2.499  -2.938   6.907  1.00  0.00           H  
ATOM   1053  HA3 GLY A  66      -1.772  -2.795   8.519  1.00  0.00           H  
ATOM   1054  C   GLY A  66      -0.920  -4.332   7.294  1.00  0.00           C  
ATOM   1055  O   GLY A  66      -0.471  -4.184   6.158  1.00  0.00           O  
ATOM   1056  N   ALA A  67      -0.469  -5.281   8.121  1.00  0.00           N  
ATOM   1057  H   ALA A  67      -0.837  -5.321   9.061  1.00  0.00           H  
ATOM   1058  CA  ALA A  67       0.575  -6.231   7.739  1.00  0.00           C  
ATOM   1059  HA  ALA A  67       1.485  -5.674   7.513  1.00  0.00           H  
ATOM   1060  C   ALA A  67       0.186  -7.039   6.489  1.00  0.00           C  
ATOM   1061  CB  ALA A  67       0.851  -7.169   8.919  1.00  0.00           C  
ATOM   1062  HB1 ALA A  67      -0.012  -7.809   9.105  1.00  0.00           H  
ATOM   1063  HB2 ALA A  67       1.713  -7.797   8.691  1.00  0.00           H  
ATOM   1064  HB3 ALA A  67       1.058  -6.593   9.820  1.00  0.00           H  
ATOM   1065  O   ALA A  67       1.007  -7.228   5.594  1.00  0.00           O  
ATOM   1066  N   THR A  68      -1.073  -7.480   6.393  1.00  0.00           N  
ATOM   1067  H   THR A  68      -1.706  -7.256   7.148  1.00  0.00           H  
ATOM   1068  CA  THR A  68      -1.586  -8.225   5.229  1.00  0.00           C  
ATOM   1069  HA  THR A  68      -0.949  -9.093   5.061  1.00  0.00           H  
ATOM   1070  C   THR A  68      -1.549  -7.374   3.959  1.00  0.00           C  
ATOM   1071  CB  THR A  68      -3.018  -8.727   5.475  1.00  0.00           C  
ATOM   1072  HB  THR A  68      -3.689  -7.881   5.625  1.00  0.00           H  
ATOM   1073  O   THR A  68      -1.057  -7.838   2.930  1.00  0.00           O  
ATOM   1074  CG2 THR A  68      -3.558  -9.561   4.312  1.00  0.00           C  
ATOM   1075 HG21 THR A  68      -2.863 -10.368   4.079  1.00  0.00           H  
ATOM   1076 HG22 THR A  68      -3.695  -8.935   3.430  1.00  0.00           H  
ATOM   1077 HG23 THR A  68      -4.522  -9.988   4.588  1.00  0.00           H  
ATOM   1078  OG1 THR A  68      -3.061  -9.541   6.627  1.00  0.00           O  
ATOM   1079  HG1 THR A  68      -2.784  -9.014   7.381  1.00  0.00           H  
ATOM   1080  N   VAL A  69      -2.021  -6.125   4.033  1.00  0.00           N  
ATOM   1081  H   VAL A  69      -2.396  -5.805   4.915  1.00  0.00           H  
ATOM   1082  CA  VAL A  69      -2.029  -5.188   2.899  1.00  0.00           C  
ATOM   1083  HA  VAL A  69      -2.583  -5.637   2.075  1.00  0.00           H  
ATOM   1084  C   VAL A  69      -0.607  -4.941   2.393  1.00  0.00           C  
ATOM   1085  CB  VAL A  69      -2.727  -3.865   3.280  1.00  0.00           C  
ATOM   1086  HB  VAL A  69      -2.276  -3.469   4.190  1.00  0.00           H  
ATOM   1087  O   VAL A  69      -0.341  -5.129   1.205  1.00  0.00           O  
ATOM   1088  CG1 VAL A  69      -2.606  -2.802   2.180  1.00  0.00           C  
ATOM   1089 HG11 VAL A  69      -1.568  -2.492   2.057  1.00  0.00           H  
ATOM   1090 HG12 VAL A  69      -2.982  -3.192   1.234  1.00  0.00           H  
ATOM   1091 HG13 VAL A  69      -3.187  -1.922   2.457  1.00  0.00           H  
ATOM   1092  CG2 VAL A  69      -4.224  -4.090   3.532  1.00  0.00           C  
ATOM   1093 HG21 VAL A  69      -4.689  -3.158   3.855  1.00  0.00           H  
ATOM   1094 HG22 VAL A  69      -4.381  -4.833   4.314  1.00  0.00           H  
ATOM   1095 HG23 VAL A  69      -4.713  -4.431   2.620  1.00  0.00           H  
ATOM   1096  N   LEU A  70       0.328  -4.596   3.285  1.00  0.00           N  
ATOM   1097  H   LEU A  70       0.064  -4.470   4.251  1.00  0.00           H  
ATOM   1098  CA  LEU A  70       1.712  -4.329   2.886  1.00  0.00           C  
ATOM   1099  HA  LEU A  70       1.699  -3.671   2.018  1.00  0.00           H  
ATOM   1100  C   LEU A  70       2.448  -5.597   2.429  1.00  0.00           C  
ATOM   1101  CB  LEU A  70       2.474  -3.616   4.014  1.00  0.00           C  
ATOM   1102  HB2 LEU A  70       3.504  -3.487   3.679  1.00  0.00           H  
ATOM   1103  HB3 LEU A  70       2.489  -4.259   4.894  1.00  0.00           H  
ATOM   1104  O   LEU A  70       3.264  -5.525   1.515  1.00  0.00           O  
ATOM   1105  CG  LEU A  70       1.924  -2.236   4.426  1.00  0.00           C  
ATOM   1106  HG  LEU A  70       1.003  -2.366   4.994  1.00  0.00           H  
ATOM   1107  CD1 LEU A  70       2.960  -1.551   5.315  1.00  0.00           C  
ATOM   1108 HD11 LEU A  70       3.200  -2.196   6.160  1.00  0.00           H  
ATOM   1109 HD12 LEU A  70       2.569  -0.601   5.678  1.00  0.00           H  
ATOM   1110 HD13 LEU A  70       3.871  -1.360   4.747  1.00  0.00           H  
ATOM   1111  CD2 LEU A  70       1.635  -1.299   3.251  1.00  0.00           C  
ATOM   1112 HD21 LEU A  70       1.317  -0.327   3.629  1.00  0.00           H  
ATOM   1113 HD22 LEU A  70       0.831  -1.699   2.634  1.00  0.00           H  
ATOM   1114 HD23 LEU A  70       2.536  -1.170   2.651  1.00  0.00           H  
ATOM   1115  N   THR A  71       2.126  -6.770   2.981  1.00  0.00           N  
ATOM   1116  H   THR A  71       1.479  -6.778   3.757  1.00  0.00           H  
ATOM   1117  CA  THR A  71       2.697  -8.045   2.506  1.00  0.00           C  
ATOM   1118  HA  THR A  71       3.785  -7.986   2.535  1.00  0.00           H  
ATOM   1119  C   THR A  71       2.291  -8.312   1.061  1.00  0.00           C  
ATOM   1120  CB  THR A  71       2.255  -9.234   3.374  1.00  0.00           C  
ATOM   1121  HB  THR A  71       1.168  -9.309   3.366  1.00  0.00           H  
ATOM   1122  O   THR A  71       3.131  -8.662   0.232  1.00  0.00           O  
ATOM   1123  CG2 THR A  71       2.844 -10.563   2.898  1.00  0.00           C  
ATOM   1124 HG21 THR A  71       2.419 -10.840   1.933  1.00  0.00           H  
ATOM   1125 HG22 THR A  71       2.605 -11.343   3.621  1.00  0.00           H  
ATOM   1126 HG23 THR A  71       3.927 -10.475   2.812  1.00  0.00           H  
ATOM   1127  OG1 THR A  71       2.686  -9.080   4.699  1.00  0.00           O  
ATOM   1128  HG1 THR A  71       2.187  -8.353   5.079  1.00  0.00           H  
ATOM   1129  N   GLN A  72       1.008  -8.131   0.735  1.00  0.00           N  
ATOM   1130  H   GLN A  72       0.358  -7.824   1.444  1.00  0.00           H  
ATOM   1131  CA  GLN A  72       0.516  -8.355  -0.623  1.00  0.00           C  
ATOM   1132  HA  GLN A  72       0.896  -9.315  -0.974  1.00  0.00           H  
ATOM   1133  C   GLN A  72       1.059  -7.318  -1.608  1.00  0.00           C  
ATOM   1134  CB  GLN A  72      -1.019  -8.396  -0.626  1.00  0.00           C  
ATOM   1135  HB2 GLN A  72      -1.409  -7.523  -0.104  1.00  0.00           H  
ATOM   1136  HB3 GLN A  72      -1.370  -8.356  -1.657  1.00  0.00           H  
ATOM   1137  O   GLN A  72       1.487  -7.690  -2.700  1.00  0.00           O  
ATOM   1138  CG  GLN A  72      -1.574  -9.675   0.028  1.00  0.00           C  
ATOM   1139  HG2 GLN A  72      -2.662  -9.652  -0.026  1.00  0.00           H  
ATOM   1140  HG3 GLN A  72      -1.287  -9.705   1.079  1.00  0.00           H  
ATOM   1141  CD  GLN A  72      -1.076 -10.949  -0.656  1.00  0.00           C  
ATOM   1142  NE2 GLN A  72      -1.503 -11.213  -1.872  1.00  0.00           N  
ATOM   1143 HE21 GLN A  72      -2.101 -10.561  -2.361  1.00  0.00           H  
ATOM   1144 HE22 GLN A  72      -1.079 -11.971  -2.387  1.00  0.00           H  
ATOM   1145  OE1 GLN A  72      -0.271 -11.709  -0.123  1.00  0.00           O  
ATOM   1146  N   LEU A  73       1.131  -6.044  -1.214  1.00  0.00           N  
ATOM   1147  H   LEU A  73       0.741  -5.778  -0.321  1.00  0.00           H  
ATOM   1148  CA  LEU A  73       1.765  -5.019  -2.040  1.00  0.00           C  
ATOM   1149  HA  LEU A  73       1.284  -5.034  -3.018  1.00  0.00           H  
ATOM   1150  C   LEU A  73       3.258  -5.314  -2.263  1.00  0.00           C  
ATOM   1151  CB  LEU A  73       1.516  -3.650  -1.396  1.00  0.00           C  
ATOM   1152  HB2 LEU A  73       0.440  -3.511  -1.289  1.00  0.00           H  
ATOM   1153  HB3 LEU A  73       1.957  -3.646  -0.400  1.00  0.00           H  
ATOM   1154  O   LEU A  73       3.740  -5.200  -3.385  1.00  0.00           O  
ATOM   1155  CG  LEU A  73       2.090  -2.463  -2.191  1.00  0.00           C  
ATOM   1156  HG  LEU A  73       3.178  -2.517  -2.181  1.00  0.00           H  
ATOM   1157  CD1 LEU A  73       1.598  -2.404  -3.640  1.00  0.00           C  
ATOM   1158 HD11 LEU A  73       0.509  -2.435  -3.677  1.00  0.00           H  
ATOM   1159 HD12 LEU A  73       1.944  -1.482  -4.106  1.00  0.00           H  
ATOM   1160 HD13 LEU A  73       2.005  -3.239  -4.212  1.00  0.00           H  
ATOM   1161  CD2 LEU A  73       1.657  -1.172  -1.503  1.00  0.00           C  
ATOM   1162 HD21 LEU A  73       1.793  -1.258  -0.425  1.00  0.00           H  
ATOM   1163 HD22 LEU A  73       2.258  -0.344  -1.878  1.00  0.00           H  
ATOM   1164 HD23 LEU A  73       0.603  -0.974  -1.701  1.00  0.00           H  
ATOM   1165  N   GLY A  74       3.976  -5.792  -1.245  1.00  0.00           N  
ATOM   1166  H   GLY A  74       3.550  -5.840  -0.330  1.00  0.00           H  
ATOM   1167  CA  GLY A  74       5.375  -6.200  -1.378  1.00  0.00           C  
ATOM   1168  HA2 GLY A  74       5.734  -6.547  -0.408  1.00  0.00           H  
ATOM   1169  HA3 GLY A  74       5.970  -5.344  -1.699  1.00  0.00           H  
ATOM   1170  C   GLY A  74       5.592  -7.329  -2.382  1.00  0.00           C  
ATOM   1171  O   GLY A  74       6.530  -7.269  -3.178  1.00  0.00           O  
ATOM   1172  N   LYS A  75       4.704  -8.332  -2.409  1.00  0.00           N  
ATOM   1173  H   LYS A  75       3.961  -8.325  -1.725  1.00  0.00           H  
ATOM   1174  CA  LYS A  75       4.742  -9.400  -3.424  1.00  0.00           C  
ATOM   1175  HA  LYS A  75       5.718  -9.884  -3.405  1.00  0.00           H  
ATOM   1176  C   LYS A  75       4.571  -8.851  -4.837  1.00  0.00           C  
ATOM   1177  CB  LYS A  75       3.659 -10.448  -3.162  1.00  0.00           C  
ATOM   1178  HB2 LYS A  75       2.694  -9.952  -3.050  1.00  0.00           H  
ATOM   1179  HB3 LYS A  75       3.594 -11.109  -4.026  1.00  0.00           H  
ATOM   1180  O   LYS A  75       5.316  -9.262  -5.721  1.00  0.00           O  
ATOM   1181  CG  LYS A  75       3.951 -11.304  -1.927  1.00  0.00           C  
ATOM   1182  HG2 LYS A  75       4.864 -11.879  -2.082  1.00  0.00           H  
ATOM   1183  HG3 LYS A  75       4.069 -10.673  -1.046  1.00  0.00           H  
ATOM   1184  CD  LYS A  75       2.770 -12.251  -1.727  1.00  0.00           C  
ATOM   1185  HD2 LYS A  75       2.685 -12.913  -2.589  1.00  0.00           H  
ATOM   1186  HD3 LYS A  75       1.860 -11.655  -1.663  1.00  0.00           H  
ATOM   1187  CE  LYS A  75       2.925 -13.074  -0.453  1.00  0.00           C  
ATOM   1188  HE2 LYS A  75       3.142 -12.400   0.376  1.00  0.00           H  
ATOM   1189  HE3 LYS A  75       3.761 -13.763  -0.574  1.00  0.00           H  
ATOM   1190  NZ  LYS A  75       1.666 -13.806  -0.200  1.00  0.00           N  
ATOM   1191  HZ1 LYS A  75       1.439 -14.386  -0.996  1.00  0.00           H  
ATOM   1192  HZ2 LYS A  75       1.719 -14.368   0.638  1.00  0.00           H  
ATOM   1193  HZ3 LYS A  75       0.915 -13.138  -0.102  1.00  0.00           H  
ATOM   1194  N   ILE A  76       3.644  -7.909  -5.028  1.00  0.00           N  
ATOM   1195  H   ILE A  76       3.072  -7.648  -4.238  1.00  0.00           H  
ATOM   1196  CA  ILE A  76       3.412  -7.225  -6.309  1.00  0.00           C  
ATOM   1197  HA  ILE A  76       3.239  -7.973  -7.083  1.00  0.00           H  
ATOM   1198  C   ILE A  76       4.663  -6.442  -6.729  1.00  0.00           C  
ATOM   1199  CB  ILE A  76       2.147  -6.339  -6.201  1.00  0.00           C  
ATOM   1200  HB  ILE A  76       2.207  -5.759  -5.280  1.00  0.00           H  
ATOM   1201  O   ILE A  76       5.180  -6.659  -7.823  1.00  0.00           O  
ATOM   1202  CG1 ILE A  76       0.895  -7.244  -6.122  1.00  0.00           C  
ATOM   1203 HG12 ILE A  76       1.028  -7.982  -5.331  1.00  0.00           H  
ATOM   1204 HG13 ILE A  76       0.782  -7.786  -7.061  1.00  0.00           H  
ATOM   1205  CG2 ILE A  76       2.006  -5.334  -7.357  1.00  0.00           C  
ATOM   1206 HG21 ILE A  76       2.913  -4.746  -7.497  1.00  0.00           H  
ATOM   1207 HG22 ILE A  76       1.769  -5.853  -8.287  1.00  0.00           H  
ATOM   1208 HG23 ILE A  76       1.206  -4.629  -7.132  1.00  0.00           H  
ATOM   1209  CD1 ILE A  76      -0.410  -6.495  -5.832  1.00  0.00           C  
ATOM   1210 HD11 ILE A  76      -0.308  -5.899  -4.925  1.00  0.00           H  
ATOM   1211 HD12 ILE A  76      -1.210  -7.222  -5.697  1.00  0.00           H  
ATOM   1212 HD13 ILE A  76      -0.671  -5.853  -6.673  1.00  0.00           H  
ATOM   1213  N   LEU A  77       5.212  -5.600  -5.845  1.00  0.00           N  
ATOM   1214  H   LEU A  77       4.747  -5.471  -4.958  1.00  0.00           H  
ATOM   1215  CA  LEU A  77       6.406  -4.795  -6.136  1.00  0.00           C  
ATOM   1216  HA  LEU A  77       6.202  -4.162  -7.000  1.00  0.00           H  
ATOM   1217  C   LEU A  77       7.616  -5.665  -6.516  1.00  0.00           C  
ATOM   1218  CB  LEU A  77       6.738  -3.908  -4.919  1.00  0.00           C  
ATOM   1219  HB2 LEU A  77       7.704  -3.433  -5.095  1.00  0.00           H  
ATOM   1220  HB3 LEU A  77       6.842  -4.548  -4.043  1.00  0.00           H  
ATOM   1221  O   LEU A  77       8.370  -5.321  -7.426  1.00  0.00           O  
ATOM   1222  CG  LEU A  77       5.710  -2.802  -4.607  1.00  0.00           C  
ATOM   1223  HG  LEU A  77       4.719  -3.235  -4.469  1.00  0.00           H  
ATOM   1224  CD1 LEU A  77       6.116  -2.093  -3.318  1.00  0.00           C  
ATOM   1225 HD11 LEU A  77       5.399  -1.307  -3.081  1.00  0.00           H  
ATOM   1226 HD12 LEU A  77       6.121  -2.811  -2.498  1.00  0.00           H  
ATOM   1227 HD13 LEU A  77       7.108  -1.652  -3.420  1.00  0.00           H  
ATOM   1228  CD2 LEU A  77       5.608  -1.757  -5.716  1.00  0.00           C  
ATOM   1229 HD21 LEU A  77       6.587  -1.310  -5.891  1.00  0.00           H  
ATOM   1230 HD22 LEU A  77       5.239  -2.213  -6.635  1.00  0.00           H  
ATOM   1231 HD23 LEU A  77       4.909  -0.976  -5.419  1.00  0.00           H  
ATOM   1232  N   LYS A  78       7.775  -6.830  -5.877  1.00  0.00           N  
ATOM   1233  H   LYS A  78       7.130  -7.040  -5.128  1.00  0.00           H  
ATOM   1234  CA  LYS A  78       8.848  -7.796  -6.169  1.00  0.00           C  
ATOM   1235  HA  LYS A  78       9.806  -7.277  -6.150  1.00  0.00           H  
ATOM   1236  C   LYS A  78       8.777  -8.406  -7.573  1.00  0.00           C  
ATOM   1237  CB  LYS A  78       8.867  -8.881  -5.080  1.00  0.00           C  
ATOM   1238  HB2 LYS A  78       7.849  -9.211  -4.876  1.00  0.00           H  
ATOM   1239  HB3 LYS A  78       9.441  -9.740  -5.429  1.00  0.00           H  
ATOM   1240  O   LYS A  78       9.811  -8.853  -8.061  1.00  0.00           O  
ATOM   1241  CG  LYS A  78       9.523  -8.354  -3.794  1.00  0.00           C  
ATOM   1242  HG2 LYS A  78       9.126  -7.368  -3.554  1.00  0.00           H  
ATOM   1243  HG3 LYS A  78      10.594  -8.254  -3.969  1.00  0.00           H  
ATOM   1244  CD  LYS A  78       9.290  -9.280  -2.591  1.00  0.00           C  
ATOM   1245  HD2 LYS A  78       9.648 -10.285  -2.816  1.00  0.00           H  
ATOM   1246  HD3 LYS A  78       8.223  -9.311  -2.369  1.00  0.00           H  
ATOM   1247  CE  LYS A  78      10.056  -8.701  -1.396  1.00  0.00           C  
ATOM   1248  HE2 LYS A  78       9.854  -7.632  -1.340  1.00  0.00           H  
ATOM   1249  HE3 LYS A  78      11.126  -8.821  -1.571  1.00  0.00           H  
ATOM   1250  NZ  LYS A  78       9.689  -9.305  -0.097  1.00  0.00           N  
ATOM   1251  HZ1 LYS A  78       8.784  -8.980   0.212  1.00  0.00           H  
ATOM   1252  HZ2 LYS A  78      10.233  -8.868   0.633  1.00  0.00           H  
ATOM   1253  HZ3 LYS A  78       9.778 -10.310  -0.047  1.00  0.00           H  
ATOM   1254  N   GLN A  79       7.623  -8.378  -8.247  1.00  0.00           N  
ATOM   1255  H   GLN A  79       6.809  -7.973  -7.807  1.00  0.00           H  
ATOM   1256  CA  GLN A  79       7.507  -8.837  -9.641  1.00  0.00           C  
ATOM   1257  HA  GLN A  79       8.161  -9.698  -9.782  1.00  0.00           H  
ATOM   1258  C   GLN A  79       7.947  -7.789 -10.672  1.00  0.00           C  
ATOM   1259  CB  GLN A  79       6.077  -9.278  -9.969  1.00  0.00           C  
ATOM   1260  HB2 GLN A  79       6.068  -9.686 -10.979  1.00  0.00           H  
ATOM   1261  HB3 GLN A  79       5.453  -8.384  -9.963  1.00  0.00           H  
ATOM   1262  O   GLN A  79       7.985  -8.087 -11.867  1.00  0.00           O  
ATOM   1263  CG  GLN A  79       5.485 -10.334  -9.032  1.00  0.00           C  
ATOM   1264  HG2 GLN A  79       4.514 -10.655  -9.408  1.00  0.00           H  
ATOM   1265  HG3 GLN A  79       5.327  -9.890  -8.049  1.00  0.00           H  
ATOM   1266  CD  GLN A  79       6.377 -11.561  -8.916  1.00  0.00           C  
ATOM   1267  NE2 GLN A  79       6.640 -12.030  -7.718  1.00  0.00           N  
ATOM   1268 HE21 GLN A  79       6.208 -11.602  -6.912  1.00  0.00           H  
ATOM   1269 HE22 GLN A  79       7.198 -12.872  -7.689  1.00  0.00           H  
ATOM   1270  OE1 GLN A  79       6.872 -12.105  -9.887  1.00  0.00           O  
ATOM   1271  N   LYS A  80       8.276  -6.563 -10.238  1.00  0.00           N  
ATOM   1272  H   LYS A  80       8.197  -6.371  -9.250  1.00  0.00           H  
ATOM   1273  CA  LYS A  80       8.833  -5.504 -11.092  1.00  0.00           C  
ATOM   1274  HA  LYS A  80       8.820  -4.586 -10.505  1.00  0.00           H  
ATOM   1275  C   LYS A  80       7.992  -5.207 -12.347  1.00  0.00           C  
ATOM   1276  CB  LYS A  80      10.301  -5.816 -11.432  1.00  0.00           C  
ATOM   1277  HB2 LYS A  80      10.345  -6.730 -12.025  1.00  0.00           H  
ATOM   1278  HB3 LYS A  80      10.693  -5.006 -12.048  1.00  0.00           H  
ATOM   1279  O   LYS A  80       8.525  -5.042 -13.441  1.00  0.00           O  
ATOM   1280  CG  LYS A  80      11.211  -5.966 -10.206  1.00  0.00           C  
ATOM   1281  HG2 LYS A  80      11.165  -5.058  -9.604  1.00  0.00           H  
ATOM   1282  HG3 LYS A  80      10.894  -6.816  -9.601  1.00  0.00           H  
ATOM   1283  CD  LYS A  80      12.647  -6.195 -10.690  1.00  0.00           C  
ATOM   1284  HD2 LYS A  80      12.938  -5.360 -11.328  1.00  0.00           H  
ATOM   1285  HD3 LYS A  80      12.686  -7.113 -11.276  1.00  0.00           H  
ATOM   1286  CE  LYS A  80      13.620  -6.292  -9.515  1.00  0.00           C  
ATOM   1287  HE2 LYS A  80      13.496  -5.403  -8.897  1.00  0.00           H  
ATOM   1288  HE3 LYS A  80      13.363  -7.165  -8.914  1.00  0.00           H  
ATOM   1289  NZ  LYS A  80      15.021  -6.376  -9.999  1.00  0.00           N  
ATOM   1290  HZ1 LYS A  80      15.157  -7.200 -10.567  1.00  0.00           H  
ATOM   1291  HZ2 LYS A  80      15.677  -6.386  -9.231  1.00  0.00           H  
ATOM   1292  HZ3 LYS A  80      15.236  -5.577 -10.578  1.00  0.00           H  
ATOM   1293  N   GLY A  81       6.666  -5.163 -12.199  1.00  0.00           N  
ATOM   1294  H   GLY A  81       6.285  -5.306 -11.275  1.00  0.00           H  
ATOM   1295  CA  GLY A  81       5.728  -4.926 -13.304  1.00  0.00           C  
ATOM   1296  HA2 GLY A  81       6.216  -4.341 -14.084  1.00  0.00           H  
ATOM   1297  HA3 GLY A  81       4.882  -4.347 -12.934  1.00  0.00           H  
ATOM   1298  C   GLY A  81       5.175  -6.195 -13.958  1.00  0.00           C  
ATOM   1299  O   GLY A  81       4.172  -6.123 -14.657  1.00  0.00           O  
ATOM   1300  N   ASN A  82       5.744  -7.371 -13.674  1.00  0.00           N  
ATOM   1301  H   ASN A  82       6.578  -7.379 -13.105  1.00  0.00           H  
ATOM   1302  CA  ASN A  82       5.230  -8.664 -14.143  1.00  0.00           C  
ATOM   1303  HA  ASN A  82       4.662  -8.496 -15.058  1.00  0.00           H  
ATOM   1304  C   ASN A  82       4.250  -9.293 -13.132  1.00  0.00           C  
ATOM   1305  CB  ASN A  82       6.405  -9.583 -14.511  1.00  0.00           C  
ATOM   1306  HB2 ASN A  82       6.954  -9.854 -13.610  1.00  0.00           H  
ATOM   1307  HB3 ASN A  82       6.019 -10.501 -14.956  1.00  0.00           H  
ATOM   1308  O   ASN A  82       4.258 -10.498 -12.896  1.00  0.00           O  
ATOM   1309  CG  ASN A  82       7.341  -8.941 -15.515  1.00  0.00           C  
ATOM   1310  ND2 ASN A  82       8.564  -8.674 -15.125  1.00  0.00           N  
ATOM   1311 HD21 ASN A  82       8.809  -8.791 -14.153  1.00  0.00           H  
ATOM   1312 HD22 ASN A  82       9.142  -8.175 -15.786  1.00  0.00           H  
ATOM   1313  OD1 ASN A  82       6.980  -8.642 -16.639  1.00  0.00           O  
ATOM   1314  N   HIS A  83       3.432  -8.469 -12.471  1.00  0.00           N  
ATOM   1315  H   HIS A  83       3.449  -7.493 -12.733  1.00  0.00           H  
ATOM   1316  CA  HIS A  83       2.627  -8.847 -11.298  1.00  0.00           C  
ATOM   1317  HA  HIS A  83       3.101  -9.707 -10.824  1.00  0.00           H  
ATOM   1318  C   HIS A  83       1.202  -9.316 -11.604  1.00  0.00           C  
ATOM   1319  CB  HIS A  83       2.621  -7.701 -10.267  1.00  0.00           C  
ATOM   1320  HB2 HIS A  83       1.877  -7.885  -9.493  1.00  0.00           H  
ATOM   1321  HB3 HIS A  83       3.576  -7.664  -9.743  1.00  0.00           H  
ATOM   1322  O   HIS A  83       0.396  -9.398 -10.683  1.00  0.00           O  
ATOM   1323  CG  HIS A  83       2.383  -6.340 -10.855  1.00  0.00           C  
ATOM   1324  CD2 HIS A  83       1.324  -5.971 -11.627  1.00  0.00           C  
ATOM   1325  HD2 HIS A  83       0.497  -6.594 -11.936  1.00  0.00           H  
ATOM   1326  ND1 HIS A  83       3.261  -5.262 -10.732  1.00  0.00           N  
ATOM   1327  CE1 HIS A  83       2.696  -4.259 -11.418  1.00  0.00           C  
ATOM   1328  HE1 HIS A  83       3.128  -3.279 -11.553  1.00  0.00           H  
ATOM   1329  NE2 HIS A  83       1.547  -4.661 -11.975  1.00  0.00           N  
ATOM   1330  HE2 HIS A  83       1.027  -4.111 -12.644  1.00  0.00           H  
ATOM   1331  N   GLU A  84       0.839  -9.614 -12.853  1.00  0.00           N  
ATOM   1332  H   GLU A  84       1.526  -9.550 -13.591  1.00  0.00           H  
ATOM   1333  CA  GLU A  84      -0.559  -9.931 -13.195  1.00  0.00           C  
ATOM   1334  HA  GLU A  84      -1.166  -9.055 -12.967  1.00  0.00           H  
ATOM   1335  C   GLU A  84      -1.138 -11.097 -12.368  1.00  0.00           C  
ATOM   1336  CB  GLU A  84      -0.691 -10.208 -14.702  1.00  0.00           C  
ATOM   1337  HB2 GLU A  84      -0.303  -9.351 -15.252  1.00  0.00           H  
ATOM   1338  HB3 GLU A  84      -0.110 -11.093 -14.962  1.00  0.00           H  
ATOM   1339  O   GLU A  84      -2.287 -11.020 -11.926  1.00  0.00           O  
ATOM   1340  CG  GLU A  84      -2.169 -10.423 -15.079  1.00  0.00           C  
ATOM   1341  HG2 GLU A  84      -2.748  -9.585 -14.691  1.00  0.00           H  
ATOM   1342  HG3 GLU A  84      -2.536 -11.329 -14.597  1.00  0.00           H  
ATOM   1343  CD  GLU A  84      -2.439 -10.555 -16.581  1.00  0.00           C  
ATOM   1344  OE1 GLU A  84      -3.630 -10.363 -16.943  1.00  0.00           O  
ATOM   1345  OE2 GLU A  84      -1.500 -10.869 -17.337  1.00  0.00           O  
ATOM   1346  N   SER A  85      -0.346 -12.142 -12.105  1.00  0.00           N  
ATOM   1347  H   SER A  85       0.611 -12.116 -12.427  1.00  0.00           H  
ATOM   1348  CA  SER A  85      -0.767 -13.313 -11.321  1.00  0.00           C  
ATOM   1349  HA  SER A  85      -1.655 -13.742 -11.785  1.00  0.00           H  
ATOM   1350  C   SER A  85      -1.131 -12.977  -9.870  1.00  0.00           C  
ATOM   1351  CB  SER A  85       0.340 -14.373 -11.332  1.00  0.00           C  
ATOM   1352  HB2 SER A  85       0.467 -14.755 -12.345  1.00  0.00           H  
ATOM   1353  HB3 SER A  85       0.057 -15.196 -10.676  1.00  0.00           H  
ATOM   1354  O   SER A  85      -2.098 -13.524  -9.343  1.00  0.00           O  
ATOM   1355  OG  SER A  85       1.559 -13.807 -10.890  1.00  0.00           O  
ATOM   1356  HG  SER A  85       2.178 -14.505 -10.663  1.00  0.00           H  
ATOM   1357  N   GLU A  86      -0.401 -12.054  -9.241  1.00  0.00           N  
ATOM   1358  H   GLU A  86       0.385 -11.667  -9.744  1.00  0.00           H  
ATOM   1359  CA  GLU A  86      -0.661 -11.571  -7.877  1.00  0.00           C  
ATOM   1360  HA  GLU A  86      -1.002 -12.393  -7.247  1.00  0.00           H  
ATOM   1361  C   GLU A  86      -1.753 -10.489  -7.859  1.00  0.00           C  
ATOM   1362  CB  GLU A  86       0.642 -11.001  -7.284  1.00  0.00           C  
ATOM   1363  HB2 GLU A  86       1.025 -10.235  -7.958  1.00  0.00           H  
ATOM   1364  HB3 GLU A  86       0.420 -10.513  -6.335  1.00  0.00           H  
ATOM   1365  O   GLU A  86      -2.584 -10.429  -6.949  1.00  0.00           O  
ATOM   1366  CG  GLU A  86       1.751 -12.044  -7.060  1.00  0.00           C  
ATOM   1367  HG2 GLU A  86       1.974 -12.539  -8.006  1.00  0.00           H  
ATOM   1368  HG3 GLU A  86       2.652 -11.509  -6.757  1.00  0.00           H  
ATOM   1369  CD  GLU A  86       1.426 -13.094  -5.981  1.00  0.00           C  
ATOM   1370  OE1 GLU A  86       2.073 -14.163  -6.003  1.00  0.00           O  
ATOM   1371  OE2 GLU A  86       0.593 -12.812  -5.084  1.00  0.00           O  
ATOM   1372  N   LEU A  87      -1.776  -9.632  -8.885  1.00  0.00           N  
ATOM   1373  H   LEU A  87      -1.063  -9.737  -9.593  1.00  0.00           H  
ATOM   1374  CA  LEU A  87      -2.654  -8.469  -8.969  1.00  0.00           C  
ATOM   1375  HA  LEU A  87      -2.689  -8.003  -7.984  1.00  0.00           H  
ATOM   1376  C   LEU A  87      -4.090  -8.851  -9.332  1.00  0.00           C  
ATOM   1377  CB  LEU A  87      -2.030  -7.457  -9.948  1.00  0.00           C  
ATOM   1378  HB2 LEU A  87      -1.956  -7.898 -10.942  1.00  0.00           H  
ATOM   1379  HB3 LEU A  87      -1.014  -7.265  -9.602  1.00  0.00           H  
ATOM   1380  O   LEU A  87      -5.025  -8.278  -8.780  1.00  0.00           O  
ATOM   1381  CG  LEU A  87      -2.785  -6.114 -10.026  1.00  0.00           C  
ATOM   1382  HG  LEU A  87      -3.328  -5.947  -9.095  1.00  0.00           H  
ATOM   1383  CD1 LEU A  87      -1.802  -4.962 -10.206  1.00  0.00           C  
ATOM   1384 HD11 LEU A  87      -2.333  -4.010 -10.198  1.00  0.00           H  
ATOM   1385 HD12 LEU A  87      -1.279  -5.063 -11.157  1.00  0.00           H  
ATOM   1386 HD13 LEU A  87      -1.071  -4.965  -9.397  1.00  0.00           H  
ATOM   1387  CD2 LEU A  87      -3.763  -6.078 -11.203  1.00  0.00           C  
ATOM   1388 HD21 LEU A  87      -4.521  -6.851 -11.080  1.00  0.00           H  
ATOM   1389 HD22 LEU A  87      -4.262  -5.110 -11.230  1.00  0.00           H  
ATOM   1390 HD23 LEU A  87      -3.230  -6.226 -12.143  1.00  0.00           H  
ATOM   1391  N   LYS A  88      -4.309  -9.824 -10.224  1.00  0.00           N  
ATOM   1392  H   LYS A  88      -3.507 -10.274 -10.642  1.00  0.00           H  
ATOM   1393  CA  LYS A  88      -5.656 -10.167 -10.709  1.00  0.00           C  
ATOM   1394  HA  LYS A  88      -6.101  -9.244 -11.080  1.00  0.00           H  
ATOM   1395  C   LYS A  88      -6.607 -10.649  -9.596  1.00  0.00           C  
ATOM   1396  CB  LYS A  88      -5.543 -11.125 -11.905  1.00  0.00           C  
ATOM   1397  HB2 LYS A  88      -4.923 -10.646 -12.662  1.00  0.00           H  
ATOM   1398  HB3 LYS A  88      -5.048 -12.053 -11.618  1.00  0.00           H  
ATOM   1399  O   LYS A  88      -7.721 -10.121  -9.535  1.00  0.00           O  
ATOM   1400  CG  LYS A  88      -6.905 -11.452 -12.530  1.00  0.00           C  
ATOM   1401  HG2 LYS A  88      -7.535 -11.969 -11.807  1.00  0.00           H  
ATOM   1402  HG3 LYS A  88      -7.387 -10.522 -12.832  1.00  0.00           H  
ATOM   1403  CD  LYS A  88      -6.711 -12.345 -13.760  1.00  0.00           C  
ATOM   1404  HD2 LYS A  88      -6.268 -13.293 -13.455  1.00  0.00           H  
ATOM   1405  HD3 LYS A  88      -6.031 -11.846 -14.450  1.00  0.00           H  
ATOM   1406  CE  LYS A  88      -8.051 -12.594 -14.458  1.00  0.00           C  
ATOM   1407  HE2 LYS A  88      -8.530 -11.631 -14.636  1.00  0.00           H  
ATOM   1408  HE3 LYS A  88      -8.695 -13.176 -13.799  1.00  0.00           H  
ATOM   1409  NZ  LYS A  88      -7.852 -13.292 -15.752  1.00  0.00           N  
ATOM   1410  HZ1 LYS A  88      -8.732 -13.412 -16.233  1.00  0.00           H  
ATOM   1411  HZ2 LYS A  88      -7.411 -14.191 -15.620  1.00  0.00           H  
ATOM   1412  HZ3 LYS A  88      -7.257 -12.737 -16.350  1.00  0.00           H  
ATOM   1413  N   PRO A  89      -6.225 -11.569  -8.684  1.00  0.00           N  
ATOM   1414  CA  PRO A  89      -7.086 -11.960  -7.562  1.00  0.00           C  
ATOM   1415  HA  PRO A  89      -8.033 -12.333  -7.953  1.00  0.00           H  
ATOM   1416  C   PRO A  89      -7.363 -10.797  -6.598  1.00  0.00           C  
ATOM   1417  CB  PRO A  89      -6.346 -13.103  -6.851  1.00  0.00           C  
ATOM   1418  HB2 PRO A  89      -5.766 -12.718  -6.012  1.00  0.00           H  
ATOM   1419  HB3 PRO A  89      -7.036 -13.874  -6.508  1.00  0.00           H  
ATOM   1420  O   PRO A  89      -8.482 -10.638  -6.095  1.00  0.00           O  
ATOM   1421  CG  PRO A  89      -5.386 -13.643  -7.908  1.00  0.00           C  
ATOM   1422  HG2 PRO A  89      -4.508 -14.111  -7.463  1.00  0.00           H  
ATOM   1423  HG3 PRO A  89      -5.909 -14.343  -8.560  1.00  0.00           H  
ATOM   1424  CD  PRO A  89      -5.020 -12.389  -8.690  1.00  0.00           C  
ATOM   1425  HD2 PRO A  89      -4.216 -11.862  -8.178  1.00  0.00           H  
ATOM   1426  HD3 PRO A  89      -4.695 -12.670  -9.692  1.00  0.00           H  
ATOM   1427  N   LEU A  90      -6.358  -9.945  -6.364  1.00  0.00           N  
ATOM   1428  H   LEU A  90      -5.465 -10.106  -6.807  1.00  0.00           H  
ATOM   1429  CA  LEU A  90      -6.506  -8.752  -5.533  1.00  0.00           C  
ATOM   1430  HA  LEU A  90      -6.894  -9.063  -4.563  1.00  0.00           H  
ATOM   1431  C   LEU A  90      -7.514  -7.778  -6.157  1.00  0.00           C  
ATOM   1432  CB  LEU A  90      -5.127  -8.098  -5.340  1.00  0.00           C  
ATOM   1433  HB2 LEU A  90      -4.408  -8.853  -5.021  1.00  0.00           H  
ATOM   1434  HB3 LEU A  90      -4.784  -7.705  -6.297  1.00  0.00           H  
ATOM   1435  O   LEU A  90      -8.464  -7.362  -5.493  1.00  0.00           O  
ATOM   1436  CG  LEU A  90      -5.140  -6.950  -4.316  1.00  0.00           C  
ATOM   1437  HG  LEU A  90      -5.941  -6.249  -4.549  1.00  0.00           H  
ATOM   1438  CD1 LEU A  90      -5.326  -7.482  -2.893  1.00  0.00           C  
ATOM   1439 HD11 LEU A  90      -6.311  -7.936  -2.782  1.00  0.00           H  
ATOM   1440 HD12 LEU A  90      -4.558  -8.223  -2.672  1.00  0.00           H  
ATOM   1441 HD13 LEU A  90      -5.231  -6.658  -2.186  1.00  0.00           H  
ATOM   1442  CD2 LEU A  90      -3.815  -6.195  -4.367  1.00  0.00           C  
ATOM   1443 HD21 LEU A  90      -2.991  -6.862  -4.113  1.00  0.00           H  
ATOM   1444 HD22 LEU A  90      -3.836  -5.361  -3.666  1.00  0.00           H  
ATOM   1445 HD23 LEU A  90      -3.662  -5.800  -5.371  1.00  0.00           H  
ATOM   1446  N   ALA A  91      -7.361  -7.489  -7.448  1.00  0.00           N  
ATOM   1447  H   ALA A  91      -6.539  -7.835  -7.922  1.00  0.00           H  
ATOM   1448  CA  ALA A  91      -8.266  -6.639  -8.203  1.00  0.00           C  
ATOM   1449  HA  ALA A  91      -8.281  -5.657  -7.730  1.00  0.00           H  
ATOM   1450  C   ALA A  91      -9.695  -7.190  -8.204  1.00  0.00           C  
ATOM   1451  CB  ALA A  91      -7.730  -6.484  -9.628  1.00  0.00           C  
ATOM   1452  HB1 ALA A  91      -7.662  -7.456 -10.116  1.00  0.00           H  
ATOM   1453  HB2 ALA A  91      -6.738  -6.033  -9.612  1.00  0.00           H  
ATOM   1454  HB3 ALA A  91      -8.403  -5.837 -10.190  1.00  0.00           H  
ATOM   1455  O   ALA A  91     -10.640  -6.443  -7.963  1.00  0.00           O  
ATOM   1456  N   GLN A  92      -9.865  -8.502  -8.394  1.00  0.00           N  
ATOM   1457  H   GLN A  92      -9.058  -9.062  -8.627  1.00  0.00           H  
ATOM   1458  CA  GLN A  92     -11.180  -9.139  -8.388  1.00  0.00           C  
ATOM   1459  HA  GLN A  92     -11.793  -8.673  -9.158  1.00  0.00           H  
ATOM   1460  C   GLN A  92     -11.887  -8.951  -7.046  1.00  0.00           C  
ATOM   1461  CB  GLN A  92     -11.028 -10.629  -8.715  1.00  0.00           C  
ATOM   1462  HB2 GLN A  92     -10.432 -10.739  -9.621  1.00  0.00           H  
ATOM   1463  HB3 GLN A  92     -10.506 -11.134  -7.903  1.00  0.00           H  
ATOM   1464  O   GLN A  92     -13.051  -8.549  -7.013  1.00  0.00           O  
ATOM   1465  CG  GLN A  92     -12.394 -11.297  -8.940  1.00  0.00           C  
ATOM   1466  HG2 GLN A  92     -13.001 -11.215  -8.038  1.00  0.00           H  
ATOM   1467  HG3 GLN A  92     -12.912 -10.786  -9.752  1.00  0.00           H  
ATOM   1468  CD  GLN A  92     -12.276 -12.774  -9.295  1.00  0.00           C  
ATOM   1469  NE2 GLN A  92     -13.383 -13.453  -9.504  1.00  0.00           N  
ATOM   1470 HE21 GLN A  92     -13.262 -14.427  -9.743  1.00  0.00           H  
ATOM   1471 HE22 GLN A  92     -14.286 -13.003  -9.463  1.00  0.00           H  
ATOM   1472  OE1 GLN A  92     -11.208 -13.354  -9.384  1.00  0.00           O  
ATOM   1473  N   THR A  93     -11.202  -9.211  -5.931  1.00  0.00           N  
ATOM   1474  H   THR A  93     -10.247  -9.525  -6.019  1.00  0.00           H  
ATOM   1475  CA  THR A  93     -11.796  -9.049  -4.594  1.00  0.00           C  
ATOM   1476  HA  THR A  93     -12.742  -9.591  -4.570  1.00  0.00           H  
ATOM   1477  C   THR A  93     -12.124  -7.589  -4.295  1.00  0.00           C  
ATOM   1478  CB  THR A  93     -10.908  -9.629  -3.484  1.00  0.00           C  
ATOM   1479  HB  THR A  93     -11.346  -9.375  -2.519  1.00  0.00           H  
ATOM   1480  O   THR A  93     -13.217  -7.301  -3.801  1.00  0.00           O  
ATOM   1481  CG2 THR A  93     -10.809 -11.150  -3.576  1.00  0.00           C  
ATOM   1482 HG21 THR A  93     -11.799 -11.589  -3.450  1.00  0.00           H  
ATOM   1483 HG22 THR A  93     -10.407 -11.456  -4.542  1.00  0.00           H  
ATOM   1484 HG23 THR A  93     -10.156 -11.519  -2.786  1.00  0.00           H  
ATOM   1485  OG1 THR A  93      -9.605  -9.106  -3.534  1.00  0.00           O  
ATOM   1486  HG1 THR A  93      -9.156  -9.504  -4.283  1.00  0.00           H  
ATOM   1487  N   HIS A  94     -11.241  -6.654  -4.651  1.00  0.00           N  
ATOM   1488  H   HIS A  94     -10.362  -6.935  -5.063  1.00  0.00           H  
ATOM   1489  CA  HIS A  94     -11.473  -5.233  -4.409  1.00  0.00           C  
ATOM   1490  HA  HIS A  94     -11.781  -5.110  -3.371  1.00  0.00           H  
ATOM   1491  C   HIS A  94     -12.604  -4.661  -5.278  1.00  0.00           C  
ATOM   1492  CB  HIS A  94     -10.181  -4.438  -4.572  1.00  0.00           C  
ATOM   1493  HB2 HIS A  94     -10.474  -3.389  -4.534  1.00  0.00           H  
ATOM   1494  HB3 HIS A  94      -9.713  -4.653  -5.533  1.00  0.00           H  
ATOM   1495  O   HIS A  94     -13.430  -3.905  -4.769  1.00  0.00           O  
ATOM   1496  CG  HIS A  94      -9.192  -4.628  -3.456  1.00  0.00           C  
ATOM   1497  CD2 HIS A  94      -8.708  -3.645  -2.636  1.00  0.00           C  
ATOM   1498  HD2 HIS A  94      -8.939  -2.592  -2.698  1.00  0.00           H  
ATOM   1499  ND1 HIS A  94      -8.651  -5.818  -3.030  1.00  0.00           N  
ATOM   1500  HD1 HIS A  94      -8.752  -6.712  -3.490  1.00  0.00           H  
ATOM   1501  CE1 HIS A  94      -7.886  -5.559  -1.959  1.00  0.00           C  
ATOM   1502  HE1 HIS A  94      -7.344  -6.299  -1.388  1.00  0.00           H  
ATOM   1503  NE2 HIS A  94      -7.885  -4.249  -1.683  1.00  0.00           N  
ATOM   1504  N   ALA A  95     -12.714  -5.085  -6.539  1.00  0.00           N  
ATOM   1505  H   ALA A  95     -11.967  -5.647  -6.921  1.00  0.00           H  
ATOM   1506  CA  ALA A  95     -13.762  -4.651  -7.462  1.00  0.00           C  
ATOM   1507  HA  ALA A  95     -13.868  -3.568  -7.406  1.00  0.00           H  
ATOM   1508  C   ALA A  95     -15.129  -5.283  -7.169  1.00  0.00           C  
ATOM   1509  CB  ALA A  95     -13.321  -5.031  -8.879  1.00  0.00           C  
ATOM   1510  HB1 ALA A  95     -14.098  -4.767  -9.597  1.00  0.00           H  
ATOM   1511  HB2 ALA A  95     -13.134  -6.103  -8.948  1.00  0.00           H  
ATOM   1512  HB3 ALA A  95     -12.408  -4.494  -9.135  1.00  0.00           H  
ATOM   1513  O   ALA A  95     -16.164  -4.616  -7.197  1.00  0.00           O  
ATOM   1514  N   THR A  96     -15.165  -6.595  -6.919  1.00  0.00           N  
ATOM   1515  H   THR A  96     -14.292  -7.103  -6.937  1.00  0.00           H  
ATOM   1516  CA  THR A  96     -16.430  -7.346  -6.905  1.00  0.00           C  
ATOM   1517  HA  THR A  96     -17.158  -6.793  -7.499  1.00  0.00           H  
ATOM   1518  C   THR A  96     -17.020  -7.488  -5.510  1.00  0.00           C  
ATOM   1519  CB  THR A  96     -16.327  -8.716  -7.586  1.00  0.00           C  
ATOM   1520  HB  THR A  96     -17.320  -9.165  -7.600  1.00  0.00           H  
ATOM   1521  O   THR A  96     -18.231  -7.309  -5.370  1.00  0.00           O  
ATOM   1522  CG2 THR A  96     -15.828  -8.614  -9.027  1.00  0.00           C  
ATOM   1523 HG21 THR A  96     -14.813  -8.218  -9.063  1.00  0.00           H  
ATOM   1524 HG22 THR A  96     -16.484  -7.964  -9.605  1.00  0.00           H  
ATOM   1525 HG23 THR A  96     -15.835  -9.605  -9.482  1.00  0.00           H  
ATOM   1526  OG1 THR A  96     -15.469  -9.567  -6.871  1.00  0.00           O  
ATOM   1527  HG1 THR A  96     -14.573  -9.252  -7.013  1.00  0.00           H  
ATOM   1528  N   LYS A  97     -16.183  -7.740  -4.494  1.00  0.00           N  
ATOM   1529  H   LYS A  97     -15.200  -7.823  -4.715  1.00  0.00           H  
ATOM   1530  CA  LYS A  97     -16.600  -8.001  -3.110  1.00  0.00           C  
ATOM   1531  HA  LYS A  97     -17.644  -8.313  -3.107  1.00  0.00           H  
ATOM   1532  C   LYS A  97     -16.533  -6.747  -2.247  1.00  0.00           C  
ATOM   1533  CB  LYS A  97     -15.755  -9.154  -2.541  1.00  0.00           C  
ATOM   1534  HB2 LYS A  97     -15.895 -10.031  -3.172  1.00  0.00           H  
ATOM   1535  HB3 LYS A  97     -14.699  -8.884  -2.565  1.00  0.00           H  
ATOM   1536  O   LYS A  97     -17.530  -6.372  -1.645  1.00  0.00           O  
ATOM   1537  CG  LYS A  97     -16.130  -9.513  -1.097  1.00  0.00           C  
ATOM   1538  HG2 LYS A  97     -15.981  -8.650  -0.449  1.00  0.00           H  
ATOM   1539  HG3 LYS A  97     -17.179  -9.809  -1.060  1.00  0.00           H  
ATOM   1540  CD  LYS A  97     -15.255 -10.664  -0.589  1.00  0.00           C  
ATOM   1541  HD2 LYS A  97     -14.209 -10.358  -0.625  1.00  0.00           H  
ATOM   1542  HD3 LYS A  97     -15.397 -11.533  -1.231  1.00  0.00           H  
ATOM   1543  CE  LYS A  97     -15.641 -11.013   0.852  1.00  0.00           C  
ATOM   1544  HE2 LYS A  97     -15.502 -10.127   1.471  1.00  0.00           H  
ATOM   1545  HE3 LYS A  97     -16.700 -11.271   0.875  1.00  0.00           H  
ATOM   1546  NZ  LYS A  97     -14.827 -12.139   1.372  1.00  0.00           N  
ATOM   1547  HZ1 LYS A  97     -15.086 -12.351   2.326  1.00  0.00           H  
ATOM   1548  HZ2 LYS A  97     -14.972 -12.967   0.812  1.00  0.00           H  
ATOM   1549  HZ3 LYS A  97     -13.845 -11.903   1.347  1.00  0.00           H  
ATOM   1550  N   HIS A  98     -15.371  -6.103  -2.190  1.00  0.00           N  
ATOM   1551  H   HIS A  98     -14.586  -6.476  -2.705  1.00  0.00           H  
ATOM   1552  CA  HIS A  98     -15.144  -4.967  -1.289  1.00  0.00           C  
ATOM   1553  HA  HIS A  98     -15.716  -5.124  -0.375  1.00  0.00           H  
ATOM   1554  C   HIS A  98     -15.634  -3.631  -1.869  1.00  0.00           C  
ATOM   1555  CB  HIS A  98     -13.662  -4.932  -0.904  1.00  0.00           C  
ATOM   1556  HB2 HIS A  98     -13.495  -4.108  -0.211  1.00  0.00           H  
ATOM   1557  HB3 HIS A  98     -13.070  -4.758  -1.803  1.00  0.00           H  
ATOM   1558  O   HIS A  98     -15.848  -2.682  -1.117  1.00  0.00           O  
ATOM   1559  CG  HIS A  98     -13.190  -6.203  -0.250  1.00  0.00           C  
ATOM   1560  CD2 HIS A  98     -12.234  -7.072  -0.706  1.00  0.00           C  
ATOM   1561  HD2 HIS A  98     -11.646  -6.955  -1.605  1.00  0.00           H  
ATOM   1562  ND1 HIS A  98     -13.670  -6.710   0.932  1.00  0.00           N  
ATOM   1563  HD1 HIS A  98     -14.299  -6.229   1.559  1.00  0.00           H  
ATOM   1564  CE1 HIS A  98     -13.019  -7.854   1.186  1.00  0.00           C  
ATOM   1565  HE1 HIS A  98     -13.139  -8.444   2.083  1.00  0.00           H  
ATOM   1566  NE2 HIS A  98     -12.161  -8.143   0.196  1.00  0.00           N  
ATOM   1567  N   LYS A  99     -15.848  -3.569  -3.192  1.00  0.00           N  
ATOM   1568  H   LYS A  99     -15.551  -4.365  -3.738  1.00  0.00           H  
ATOM   1569  CA  LYS A  99     -16.283  -2.371  -3.929  1.00  0.00           C  
ATOM   1570  HA  LYS A  99     -16.126  -2.552  -4.993  1.00  0.00           H  
ATOM   1571  C   LYS A  99     -15.410  -1.149  -3.609  1.00  0.00           C  
ATOM   1572  CB  LYS A  99     -17.785  -2.093  -3.693  1.00  0.00           C  
ATOM   1573  HB2 LYS A  99     -18.070  -1.244  -4.314  1.00  0.00           H  
ATOM   1574  HB3 LYS A  99     -17.931  -1.797  -2.654  1.00  0.00           H  
ATOM   1575  O   LYS A  99     -15.941  -0.082  -3.309  1.00  0.00           O  
ATOM   1576  CG  LYS A  99     -18.764  -3.236  -3.997  1.00  0.00           C  
ATOM   1577  HG2 LYS A  99     -18.652  -4.027  -3.255  1.00  0.00           H  
ATOM   1578  HG3 LYS A  99     -19.776  -2.838  -3.922  1.00  0.00           H  
ATOM   1579  CD  LYS A  99     -18.549  -3.820  -5.392  1.00  0.00           C  
ATOM   1580  HD2 LYS A  99     -17.714  -4.516  -5.320  1.00  0.00           H  
ATOM   1581  HD3 LYS A  99     -18.300  -3.026  -6.096  1.00  0.00           H  
ATOM   1582  CE  LYS A  99     -19.786  -4.563  -5.892  1.00  0.00           C  
ATOM   1583  HE2 LYS A  99     -20.121  -5.255  -5.120  1.00  0.00           H  
ATOM   1584  HE3 LYS A  99     -20.578  -3.835  -6.071  1.00  0.00           H  
ATOM   1585  NZ  LYS A  99     -19.469  -5.305  -7.131  1.00  0.00           N  
ATOM   1586  HZ1 LYS A  99     -20.307  -5.573  -7.627  1.00  0.00           H  
ATOM   1587  HZ2 LYS A  99     -18.972  -6.141  -6.860  1.00  0.00           H  
ATOM   1588  HZ3 LYS A  99     -18.869  -4.756  -7.729  1.00  0.00           H  
ATOM   1589  N   ILE A 100     -14.086  -1.323  -3.621  1.00  0.00           N  
ATOM   1590  H   ILE A 100     -13.736  -2.212  -3.949  1.00  0.00           H  
ATOM   1591  CA  ILE A 100     -13.114  -0.266  -3.306  1.00  0.00           C  
ATOM   1592  HA  ILE A 100     -13.506   0.334  -2.484  1.00  0.00           H  
ATOM   1593  C   ILE A 100     -12.911   0.617  -4.540  1.00  0.00           C  
ATOM   1594  CB  ILE A 100     -11.759  -0.849  -2.844  1.00  0.00           C  
ATOM   1595  HB  ILE A 100     -11.331  -1.421  -3.667  1.00  0.00           H  
ATOM   1596  O   ILE A 100     -12.358   0.111  -5.515  1.00  0.00           O  
ATOM   1597  CG1 ILE A 100     -11.894  -1.814  -1.653  1.00  0.00           C  
ATOM   1598 HG12 ILE A 100     -10.903  -2.154  -1.355  1.00  0.00           H  
ATOM   1599 HG13 ILE A 100     -12.449  -2.688  -1.991  1.00  0.00           H  
ATOM   1600  CG2 ILE A 100     -10.764   0.271  -2.494  1.00  0.00           C  
ATOM   1601 HG21 ILE A 100     -10.495   0.832  -3.389  1.00  0.00           H  
ATOM   1602 HG22 ILE A 100      -9.848  -0.152  -2.083  1.00  0.00           H  
ATOM   1603 HG23 ILE A 100     -11.197   0.957  -1.765  1.00  0.00           H  
ATOM   1604  CD1 ILE A 100     -12.595  -1.237  -0.419  1.00  0.00           C  
ATOM   1605 HD11 ILE A 100     -12.089  -0.336  -0.073  1.00  0.00           H  
ATOM   1606 HD12 ILE A 100     -13.636  -1.010  -0.649  1.00  0.00           H  
ATOM   1607 HD13 ILE A 100     -12.568  -1.976   0.382  1.00  0.00           H  
ATOM   1608  N   PRO A 101     -13.297   1.906  -4.508  1.00  0.00           N  
ATOM   1609  CA  PRO A 101     -13.028   2.856  -5.587  1.00  0.00           C  
ATOM   1610  HA  PRO A 101     -13.603   2.562  -6.466  1.00  0.00           H  
ATOM   1611  C   PRO A 101     -11.539   2.939  -5.938  1.00  0.00           C  
ATOM   1612  CB  PRO A 101     -13.529   4.211  -5.058  1.00  0.00           C  
ATOM   1613  HB2 PRO A 101     -12.728   4.728  -4.530  1.00  0.00           H  
ATOM   1614  HB3 PRO A 101     -13.931   4.858  -5.838  1.00  0.00           H  
ATOM   1615  O   PRO A 101     -10.697   2.887  -5.035  1.00  0.00           O  
ATOM   1616  CG  PRO A 101     -14.611   3.828  -4.059  1.00  0.00           C  
ATOM   1617  HG2 PRO A 101     -15.532   3.577  -4.584  1.00  0.00           H  
ATOM   1618  HG3 PRO A 101     -14.779   4.612  -3.320  1.00  0.00           H  
ATOM   1619  CD  PRO A 101     -14.011   2.579  -3.433  1.00  0.00           C  
ATOM   1620  HD2 PRO A 101     -14.806   1.972  -3.000  1.00  0.00           H  
ATOM   1621  HD3 PRO A 101     -13.293   2.860  -2.662  1.00  0.00           H  
ATOM   1622  N   VAL A 102     -11.186   3.153  -7.212  1.00  0.00           N  
ATOM   1623  H   VAL A 102     -11.909   3.229  -7.913  1.00  0.00           H  
ATOM   1624  CA  VAL A 102      -9.776   3.376  -7.605  1.00  0.00           C  
ATOM   1625  HA  VAL A 102      -9.192   2.503  -7.314  1.00  0.00           H  
ATOM   1626  C   VAL A 102      -9.186   4.574  -6.856  1.00  0.00           C  
ATOM   1627  CB  VAL A 102      -9.632   3.560  -9.130  1.00  0.00           C  
ATOM   1628  HB  VAL A 102     -10.344   4.312  -9.470  1.00  0.00           H  
ATOM   1629  O   VAL A 102      -8.017   4.542  -6.467  1.00  0.00           O  
ATOM   1630  CG1 VAL A 102      -8.221   3.995  -9.554  1.00  0.00           C  
ATOM   1631 HG11 VAL A 102      -8.000   4.993  -9.177  1.00  0.00           H  
ATOM   1632 HG12 VAL A 102      -8.160   4.035 -10.642  1.00  0.00           H  
ATOM   1633 HG13 VAL A 102      -7.478   3.292  -9.177  1.00  0.00           H  
ATOM   1634  CG2 VAL A 102      -9.908   2.239  -9.853  1.00  0.00           C  
ATOM   1635 HG21 VAL A 102     -10.897   1.875  -9.573  1.00  0.00           H  
ATOM   1636 HG22 VAL A 102      -9.164   1.490  -9.585  1.00  0.00           H  
ATOM   1637 HG23 VAL A 102      -9.903   2.400 -10.931  1.00  0.00           H  
ATOM   1638  N   LYS A 103     -10.005   5.590  -6.547  1.00  0.00           N  
ATOM   1639  H   LYS A 103     -10.950   5.547  -6.902  1.00  0.00           H  
ATOM   1640  CA  LYS A 103      -9.585   6.756  -5.755  1.00  0.00           C  
ATOM   1641  HA  LYS A 103      -8.763   7.226  -6.295  1.00  0.00           H  
ATOM   1642  C   LYS A 103      -9.022   6.377  -4.379  1.00  0.00           C  
ATOM   1643  CB  LYS A 103     -10.765   7.743  -5.628  1.00  0.00           C  
ATOM   1644  HB2 LYS A 103     -11.182   7.932  -6.617  1.00  0.00           H  
ATOM   1645  HB3 LYS A 103     -11.544   7.282  -5.020  1.00  0.00           H  
ATOM   1646  O   LYS A 103      -8.085   7.009  -3.907  1.00  0.00           O  
ATOM   1647  CG  LYS A 103     -10.388   9.097  -4.991  1.00  0.00           C  
ATOM   1648  HG2 LYS A 103      -9.917   8.925  -4.023  1.00  0.00           H  
ATOM   1649  HG3 LYS A 103     -11.297   9.674  -4.823  1.00  0.00           H  
ATOM   1650  CD  LYS A 103      -9.445   9.917  -5.888  1.00  0.00           C  
ATOM   1651  HD2 LYS A 103      -9.984  10.257  -6.772  1.00  0.00           H  
ATOM   1652  HD3 LYS A 103      -8.626   9.276  -6.213  1.00  0.00           H  
ATOM   1653  CE  LYS A 103      -8.818  11.111  -5.165  1.00  0.00           C  
ATOM   1654  HE2 LYS A 103      -9.586  11.833  -4.885  1.00  0.00           H  
ATOM   1655  HE3 LYS A 103      -8.356  10.724  -4.257  1.00  0.00           H  
ATOM   1656  NZ  LYS A 103      -7.759  11.739  -6.000  1.00  0.00           N  
ATOM   1657  HZ1 LYS A 103      -7.099  12.286  -5.467  1.00  0.00           H  
ATOM   1658  HZ2 LYS A 103      -7.172  11.031  -6.418  1.00  0.00           H  
ATOM   1659  HZ3 LYS A 103      -8.120  12.278  -6.774  1.00  0.00           H  
ATOM   1660  N   TYR A 104      -9.521   5.315  -3.747  1.00  0.00           N  
ATOM   1661  H   TYR A 104     -10.230   4.756  -4.200  1.00  0.00           H  
ATOM   1662  CA  TYR A 104      -9.011   4.890  -2.437  1.00  0.00           C  
ATOM   1663  HA  TYR A 104      -8.858   5.768  -1.809  1.00  0.00           H  
ATOM   1664  C   TYR A 104      -7.645   4.202  -2.548  1.00  0.00           C  
ATOM   1665  CB  TYR A 104     -10.038   3.990  -1.740  1.00  0.00           C  
ATOM   1666  HB2 TYR A 104      -9.573   3.595  -0.837  1.00  0.00           H  
ATOM   1667  HB3 TYR A 104     -10.255   3.144  -2.392  1.00  0.00           H  
ATOM   1668  O   TYR A 104      -6.852   4.251  -1.608  1.00  0.00           O  
ATOM   1669  CG  TYR A 104     -11.357   4.628  -1.327  1.00  0.00           C  
ATOM   1670  CD1 TYR A 104     -11.670   5.979  -1.604  1.00  0.00           C  
ATOM   1671  HD1 TYR A 104     -10.968   6.633  -2.100  1.00  0.00           H  
ATOM   1672  CD2 TYR A 104     -12.271   3.847  -0.591  1.00  0.00           C  
ATOM   1673  HD2 TYR A 104     -12.015   2.832  -0.323  1.00  0.00           H  
ATOM   1674  CE1 TYR A 104     -12.899   6.526  -1.197  1.00  0.00           C  
ATOM   1675  HE1 TYR A 104     -13.123   7.563  -1.395  1.00  0.00           H  
ATOM   1676  CE2 TYR A 104     -13.505   4.391  -0.190  1.00  0.00           C  
ATOM   1677  HE2 TYR A 104     -14.201   3.822   0.407  1.00  0.00           H  
ATOM   1678  OH  TYR A 104     -15.029   6.227  -0.131  1.00  0.00           O  
ATOM   1679  HH  TYR A 104     -15.037   7.186  -0.175  1.00  0.00           H  
ATOM   1680  CZ  TYR A 104     -13.825   5.725  -0.502  1.00  0.00           C  
ATOM   1681  N   LEU A 105      -7.329   3.617  -3.712  1.00  0.00           N  
ATOM   1682  H   LEU A 105      -7.999   3.654  -4.467  1.00  0.00           H  
ATOM   1683  CA  LEU A 105      -5.985   3.113  -4.001  1.00  0.00           C  
ATOM   1684  HA  LEU A 105      -5.664   2.489  -3.166  1.00  0.00           H  
ATOM   1685  C   LEU A 105      -4.974   4.264  -4.136  1.00  0.00           C  
ATOM   1686  CB  LEU A 105      -5.978   2.242  -5.270  1.00  0.00           C  
ATOM   1687  HB2 LEU A 105      -6.144   2.881  -6.138  1.00  0.00           H  
ATOM   1688  HB3 LEU A 105      -4.980   1.815  -5.369  1.00  0.00           H  
ATOM   1689  O   LEU A 105      -3.803   4.099  -3.794  1.00  0.00           O  
ATOM   1690  CG  LEU A 105      -6.996   1.089  -5.308  1.00  0.00           C  
ATOM   1691  HG  LEU A 105      -8.009   1.489  -5.266  1.00  0.00           H  
ATOM   1692  CD1 LEU A 105      -6.831   0.331  -6.626  1.00  0.00           C  
ATOM   1693 HD11 LEU A 105      -5.838  -0.113  -6.684  1.00  0.00           H  
ATOM   1694 HD12 LEU A 105      -6.970   1.014  -7.464  1.00  0.00           H  
ATOM   1695 HD13 LEU A 105      -7.584  -0.455  -6.696  1.00  0.00           H  
ATOM   1696  CD2 LEU A 105      -6.800   0.100  -4.156  1.00  0.00           C  
ATOM   1697 HD21 LEU A 105      -7.497  -0.731  -4.266  1.00  0.00           H  
ATOM   1698 HD22 LEU A 105      -7.001   0.594  -3.206  1.00  0.00           H  
ATOM   1699 HD23 LEU A 105      -5.780  -0.283  -4.159  1.00  0.00           H  
ATOM   1700  N   GLU A 106      -5.412   5.431  -4.617  1.00  0.00           N  
ATOM   1701  H   GLU A 106      -6.381   5.499  -4.893  1.00  0.00           H  
ATOM   1702  CA  GLU A 106      -4.612   6.664  -4.647  1.00  0.00           C  
ATOM   1703  HA  GLU A 106      -3.646   6.467  -5.113  1.00  0.00           H  
ATOM   1704  C   GLU A 106      -4.313   7.155  -3.229  1.00  0.00           C  
ATOM   1705  CB  GLU A 106      -5.332   7.717  -5.499  1.00  0.00           C  
ATOM   1706  HB2 GLU A 106      -5.710   7.226  -6.395  1.00  0.00           H  
ATOM   1707  HB3 GLU A 106      -6.178   8.113  -4.936  1.00  0.00           H  
ATOM   1708  O   GLU A 106      -3.143   7.301  -2.881  1.00  0.00           O  
ATOM   1709  CG  GLU A 106      -4.459   8.904  -5.931  1.00  0.00           C  
ATOM   1710  HG2 GLU A 106      -3.666   8.541  -6.584  1.00  0.00           H  
ATOM   1711  HG3 GLU A 106      -4.008   9.353  -5.046  1.00  0.00           H  
ATOM   1712  CD  GLU A 106      -5.310   9.952  -6.672  1.00  0.00           C  
ATOM   1713  OE1 GLU A 106      -4.990  11.155  -6.680  1.00  0.00           O  
ATOM   1714  OE2 GLU A 106      -6.406   9.612  -7.175  1.00  0.00           O  
ATOM   1715  N   PHE A 107      -5.337   7.269  -2.377  1.00  0.00           N  
ATOM   1716  H   PHE A 107      -6.275   7.162  -2.736  1.00  0.00           H  
ATOM   1717  CA  PHE A 107      -5.179   7.686  -0.979  1.00  0.00           C  
ATOM   1718  HA  PHE A 107      -4.769   8.696  -0.945  1.00  0.00           H  
ATOM   1719  C   PHE A 107      -4.192   6.811  -0.205  1.00  0.00           C  
ATOM   1720  CB  PHE A 107      -6.552   7.675  -0.294  1.00  0.00           C  
ATOM   1721  HB2 PHE A 107      -6.960   6.666  -0.344  1.00  0.00           H  
ATOM   1722  HB3 PHE A 107      -6.405   7.910   0.760  1.00  0.00           H  
ATOM   1723  O   PHE A 107      -3.243   7.318   0.393  1.00  0.00           O  
ATOM   1724  CG  PHE A 107      -7.590   8.641  -0.839  1.00  0.00           C  
ATOM   1725  CD1 PHE A 107      -7.218   9.821  -1.518  1.00  0.00           C  
ATOM   1726  HD1 PHE A 107      -6.179  10.066  -1.686  1.00  0.00           H  
ATOM   1727  CD2 PHE A 107      -8.951   8.399  -0.575  1.00  0.00           C  
ATOM   1728  HD2 PHE A 107      -9.246   7.532  -0.002  1.00  0.00           H  
ATOM   1729  CE1 PHE A 107      -8.194  10.749  -1.911  1.00  0.00           C  
ATOM   1730  HE1 PHE A 107      -7.889  11.682  -2.362  1.00  0.00           H  
ATOM   1731  CE2 PHE A 107      -9.928   9.320  -0.986  1.00  0.00           C  
ATOM   1732  HE2 PHE A 107     -10.963   9.161  -0.722  1.00  0.00           H  
ATOM   1733  CZ  PHE A 107      -9.551  10.498  -1.650  1.00  0.00           C  
ATOM   1734  HZ  PHE A 107     -10.304  11.232  -1.900  1.00  0.00           H  
ATOM   1735  N   ILE A 108      -4.340   5.482  -0.262  1.00  0.00           N  
ATOM   1736  H   ILE A 108      -5.134   5.094  -0.751  1.00  0.00           H  
ATOM   1737  CA  ILE A 108      -3.399   4.597   0.439  1.00  0.00           C  
ATOM   1738  HA  ILE A 108      -3.318   4.971   1.460  1.00  0.00           H  
ATOM   1739  C   ILE A 108      -1.985   4.678  -0.155  1.00  0.00           C  
ATOM   1740  CB  ILE A 108      -3.938   3.156   0.529  1.00  0.00           C  
ATOM   1741  HB  ILE A 108      -4.975   3.214   0.860  1.00  0.00           H  
ATOM   1742  O   ILE A 108      -1.014   4.595   0.592  1.00  0.00           O  
ATOM   1743  CG1 ILE A 108      -3.148   2.370   1.596  1.00  0.00           C  
ATOM   1744 HG12 ILE A 108      -2.108   2.268   1.286  1.00  0.00           H  
ATOM   1745 HG13 ILE A 108      -3.167   2.932   2.529  1.00  0.00           H  
ATOM   1746  CG2 ILE A 108      -3.914   2.446  -0.831  1.00  0.00           C  
ATOM   1747 HG21 ILE A 108      -4.387   3.094  -1.569  1.00  0.00           H  
ATOM   1748 HG22 ILE A 108      -2.891   2.228  -1.139  1.00  0.00           H  
ATOM   1749 HG23 ILE A 108      -4.483   1.517  -0.781  1.00  0.00           H  
ATOM   1750  CD1 ILE A 108      -3.706   0.971   1.877  1.00  0.00           C  
ATOM   1751 HD11 ILE A 108      -3.178   0.543   2.729  1.00  0.00           H  
ATOM   1752 HD12 ILE A 108      -4.768   1.030   2.111  1.00  0.00           H  
ATOM   1753 HD13 ILE A 108      -3.557   0.323   1.013  1.00  0.00           H  
ATOM   1754  N   SER A 109      -1.844   4.899  -1.468  1.00  0.00           N  
ATOM   1755  H   SER A 109      -2.676   5.052  -2.019  1.00  0.00           H  
ATOM   1756  CA  SER A 109      -0.528   5.087  -2.096  1.00  0.00           C  
ATOM   1757  HA  SER A 109       0.098   4.222  -1.877  1.00  0.00           H  
ATOM   1758  C   SER A 109       0.184   6.330  -1.556  1.00  0.00           C  
ATOM   1759  CB  SER A 109      -0.642   5.237  -3.615  1.00  0.00           C  
ATOM   1760  HB2 SER A 109       0.351   5.441  -4.014  1.00  0.00           H  
ATOM   1761  HB3 SER A 109      -1.278   6.088  -3.859  1.00  0.00           H  
ATOM   1762  O   SER A 109       1.372   6.274  -1.240  1.00  0.00           O  
ATOM   1763  OG  SER A 109      -1.150   4.076  -4.245  1.00  0.00           O  
ATOM   1764  HG  SER A 109      -2.055   3.964  -3.945  1.00  0.00           H  
ATOM   1765  N   GLU A 110      -0.534   7.446  -1.425  1.00  0.00           N  
ATOM   1766  H   GLU A 110      -1.506   7.441  -1.703  1.00  0.00           H  
ATOM   1767  CA  GLU A 110       0.002   8.689  -0.865  1.00  0.00           C  
ATOM   1768  HA  GLU A 110       0.898   8.983  -1.411  1.00  0.00           H  
ATOM   1769  C   GLU A 110       0.395   8.524   0.604  1.00  0.00           C  
ATOM   1770  CB  GLU A 110      -1.037   9.807  -0.985  1.00  0.00           C  
ATOM   1771  HB2 GLU A 110      -1.978   9.472  -0.548  1.00  0.00           H  
ATOM   1772  HB3 GLU A 110      -0.679  10.669  -0.422  1.00  0.00           H  
ATOM   1773  O   GLU A 110       1.486   8.936   1.004  1.00  0.00           O  
ATOM   1774  CG  GLU A 110      -1.266  10.237  -2.439  1.00  0.00           C  
ATOM   1775  HG2 GLU A 110      -1.554   9.372  -3.037  1.00  0.00           H  
ATOM   1776  HG3 GLU A 110      -0.325  10.615  -2.837  1.00  0.00           H  
ATOM   1777  CD  GLU A 110      -2.343  11.322  -2.565  1.00  0.00           C  
ATOM   1778  OE1 GLU A 110      -2.629  11.689  -3.722  1.00  0.00           O  
ATOM   1779  OE2 GLU A 110      -2.825  11.815  -1.519  1.00  0.00           O  
ATOM   1780  N   VAL A 111      -0.457   7.872   1.398  1.00  0.00           N  
ATOM   1781  H   VAL A 111      -1.354   7.604   1.018  1.00  0.00           H  
ATOM   1782  CA  VAL A 111      -0.177   7.588   2.810  1.00  0.00           C  
ATOM   1783  HA  VAL A 111       0.057   8.527   3.312  1.00  0.00           H  
ATOM   1784  C   VAL A 111       1.051   6.689   2.964  1.00  0.00           C  
ATOM   1785  CB  VAL A 111      -1.414   6.988   3.499  1.00  0.00           C  
ATOM   1786  HB  VAL A 111      -1.771   6.131   2.928  1.00  0.00           H  
ATOM   1787  O   VAL A 111       1.904   6.979   3.799  1.00  0.00           O  
ATOM   1788  CG1 VAL A 111      -1.093   6.526   4.921  1.00  0.00           C  
ATOM   1789 HG11 VAL A 111      -2.019   6.222   5.411  1.00  0.00           H  
ATOM   1790 HG12 VAL A 111      -0.639   7.341   5.485  1.00  0.00           H  
ATOM   1791 HG13 VAL A 111      -0.417   5.671   4.904  1.00  0.00           H  
ATOM   1792  CG2 VAL A 111      -2.539   8.026   3.605  1.00  0.00           C  
ATOM   1793 HG21 VAL A 111      -2.242   8.848   4.256  1.00  0.00           H  
ATOM   1794 HG22 VAL A 111      -2.791   8.432   2.626  1.00  0.00           H  
ATOM   1795 HG23 VAL A 111      -3.434   7.560   4.017  1.00  0.00           H  
ATOM   1796  N   ILE A 112       1.203   5.648   2.136  1.00  0.00           N  
ATOM   1797  H   ILE A 112       0.463   5.449   1.478  1.00  0.00           H  
ATOM   1798  CA  ILE A 112       2.398   4.789   2.136  1.00  0.00           C  
ATOM   1799  HA  ILE A 112       2.506   4.340   3.123  1.00  0.00           H  
ATOM   1800  C   ILE A 112       3.660   5.627   1.903  1.00  0.00           C  
ATOM   1801  CB  ILE A 112       2.250   3.650   1.098  1.00  0.00           C  
ATOM   1802  HB  ILE A 112       1.870   4.073   0.169  1.00  0.00           H  
ATOM   1803  O   ILE A 112       4.619   5.504   2.662  1.00  0.00           O  
ATOM   1804  CG1 ILE A 112       1.243   2.600   1.620  1.00  0.00           C  
ATOM   1805 HG12 ILE A 112       0.379   3.100   2.057  1.00  0.00           H  
ATOM   1806 HG13 ILE A 112       1.710   2.014   2.412  1.00  0.00           H  
ATOM   1807  CG2 ILE A 112       3.595   2.960   0.793  1.00  0.00           C  
ATOM   1808 HG21 ILE A 112       3.455   2.147   0.080  1.00  0.00           H  
ATOM   1809 HG22 ILE A 112       4.290   3.663   0.334  1.00  0.00           H  
ATOM   1810 HG23 ILE A 112       4.033   2.566   1.710  1.00  0.00           H  
ATOM   1811  CD1 ILE A 112       0.731   1.647   0.534  1.00  0.00           C  
ATOM   1812 HD11 ILE A 112      -0.013   0.977   0.964  1.00  0.00           H  
ATOM   1813 HD12 ILE A 112       0.275   2.213  -0.277  1.00  0.00           H  
ATOM   1814 HD13 ILE A 112       1.553   1.046   0.143  1.00  0.00           H  
ATOM   1815  N   ILE A 113       3.658   6.520   0.908  1.00  0.00           N  
ATOM   1816  H   ILE A 113       2.830   6.596   0.334  1.00  0.00           H  
ATOM   1817  CA  ILE A 113       4.808   7.393   0.626  1.00  0.00           C  
ATOM   1818  HA  ILE A 113       5.685   6.766   0.464  1.00  0.00           H  
ATOM   1819  C   ILE A 113       5.127   8.290   1.828  1.00  0.00           C  
ATOM   1820  CB  ILE A 113       4.559   8.217  -0.656  1.00  0.00           C  
ATOM   1821  HB  ILE A 113       3.589   8.705  -0.565  1.00  0.00           H  
ATOM   1822  O   ILE A 113       6.292   8.380   2.213  1.00  0.00           O  
ATOM   1823  CG1 ILE A 113       4.540   7.290  -1.893  1.00  0.00           C  
ATOM   1824 HG12 ILE A 113       5.562   7.046  -2.184  1.00  0.00           H  
ATOM   1825 HG13 ILE A 113       4.033   6.354  -1.659  1.00  0.00           H  
ATOM   1826  CG2 ILE A 113       5.631   9.311  -0.857  1.00  0.00           C  
ATOM   1827 HG21 ILE A 113       5.429   9.886  -1.760  1.00  0.00           H  
ATOM   1828 HG22 ILE A 113       6.620   8.859  -0.936  1.00  0.00           H  
ATOM   1829 HG23 ILE A 113       5.627  10.014  -0.024  1.00  0.00           H  
ATOM   1830  CD1 ILE A 113       3.811   7.925  -3.080  1.00  0.00           C  
ATOM   1831 HD11 ILE A 113       4.208   8.918  -3.288  1.00  0.00           H  
ATOM   1832 HD12 ILE A 113       2.749   8.017  -2.851  1.00  0.00           H  
ATOM   1833 HD13 ILE A 113       3.928   7.293  -3.960  1.00  0.00           H  
ATOM   1834  N   LYS A 114       4.116   8.923   2.444  1.00  0.00           N  
ATOM   1835  H   LYS A 114       3.184   8.796   2.078  1.00  0.00           H  
ATOM   1836  CA  LYS A 114       4.304   9.774   3.634  1.00  0.00           C  
ATOM   1837  HA  LYS A 114       5.012  10.571   3.408  1.00  0.00           H  
ATOM   1838  C   LYS A 114       4.910   8.987   4.800  1.00  0.00           C  
ATOM   1839  CB  LYS A 114       2.969  10.401   4.070  1.00  0.00           C  
ATOM   1840  HB2 LYS A 114       2.232   9.606   4.188  1.00  0.00           H  
ATOM   1841  HB3 LYS A 114       3.113  10.864   5.046  1.00  0.00           H  
ATOM   1842  O   LYS A 114       5.900   9.417   5.383  1.00  0.00           O  
ATOM   1843  CG  LYS A 114       2.411  11.475   3.118  1.00  0.00           C  
ATOM   1844  HG2 LYS A 114       3.083  12.332   3.098  1.00  0.00           H  
ATOM   1845  HG3 LYS A 114       2.320  11.073   2.109  1.00  0.00           H  
ATOM   1846  CD  LYS A 114       1.025  11.912   3.624  1.00  0.00           C  
ATOM   1847  HD2 LYS A 114       0.402  11.023   3.726  1.00  0.00           H  
ATOM   1848  HD3 LYS A 114       1.134  12.364   4.610  1.00  0.00           H  
ATOM   1849  CE  LYS A 114       0.301  12.896   2.696  1.00  0.00           C  
ATOM   1850  HE2 LYS A 114       0.860  13.831   2.660  1.00  0.00           H  
ATOM   1851  HE3 LYS A 114       0.274  12.471   1.693  1.00  0.00           H  
ATOM   1852  NZ  LYS A 114      -1.092  13.137   3.171  1.00  0.00           N  
ATOM   1853  HZ1 LYS A 114      -1.610  13.738   2.545  1.00  0.00           H  
ATOM   1854  HZ2 LYS A 114      -1.615  12.275   3.233  1.00  0.00           H  
ATOM   1855  HZ3 LYS A 114      -1.122  13.522   4.104  1.00  0.00           H  
ATOM   1856  N   VAL A 115       4.366   7.805   5.101  1.00  0.00           N  
ATOM   1857  H   VAL A 115       3.567   7.500   4.565  1.00  0.00           H  
ATOM   1858  CA  VAL A 115       4.846   6.957   6.206  1.00  0.00           C  
ATOM   1859  HA  VAL A 115       4.837   7.546   7.123  1.00  0.00           H  
ATOM   1860  C   VAL A 115       6.293   6.519   5.985  1.00  0.00           C  
ATOM   1861  CB  VAL A 115       3.927   5.736   6.406  1.00  0.00           C  
ATOM   1862  HB  VAL A 115       3.768   5.235   5.451  1.00  0.00           H  
ATOM   1863  O   VAL A 115       7.088   6.559   6.923  1.00  0.00           O  
ATOM   1864  CG1 VAL A 115       4.501   4.716   7.401  1.00  0.00           C  
ATOM   1865 HG11 VAL A 115       4.757   5.220   8.334  1.00  0.00           H  
ATOM   1866 HG12 VAL A 115       3.766   3.937   7.603  1.00  0.00           H  
ATOM   1867 HG13 VAL A 115       5.390   4.244   6.982  1.00  0.00           H  
ATOM   1868  CG2 VAL A 115       2.577   6.189   6.968  1.00  0.00           C  
ATOM   1869 HG21 VAL A 115       2.107   6.908   6.298  1.00  0.00           H  
ATOM   1870 HG22 VAL A 115       1.910   5.335   7.084  1.00  0.00           H  
ATOM   1871 HG23 VAL A 115       2.727   6.662   7.939  1.00  0.00           H  
ATOM   1872  N   ILE A 116       6.658   6.132   4.759  1.00  0.00           N  
ATOM   1873  H   ILE A 116       5.962   6.109   4.028  1.00  0.00           H  
ATOM   1874  CA  ILE A 116       8.041   5.763   4.436  1.00  0.00           C  
ATOM   1875  HA  ILE A 116       8.380   5.023   5.160  1.00  0.00           H  
ATOM   1876  C   ILE A 116       8.966   6.980   4.579  1.00  0.00           C  
ATOM   1877  CB  ILE A 116       8.125   5.130   3.030  1.00  0.00           C  
ATOM   1878  HB  ILE A 116       7.704   5.831   2.309  1.00  0.00           H  
ATOM   1879  O   ILE A 116      10.031   6.853   5.177  1.00  0.00           O  
ATOM   1880  CG1 ILE A 116       7.342   3.799   2.967  1.00  0.00           C  
ATOM   1881 HG12 ILE A 116       6.338   3.931   3.370  1.00  0.00           H  
ATOM   1882 HG13 ILE A 116       7.838   3.067   3.605  1.00  0.00           H  
ATOM   1883  CG2 ILE A 116       9.582   4.832   2.636  1.00  0.00           C  
ATOM   1884 HG21 ILE A 116      10.225   5.700   2.780  1.00  0.00           H  
ATOM   1885 HG22 ILE A 116       9.980   4.008   3.228  1.00  0.00           H  
ATOM   1886 HG23 ILE A 116       9.622   4.580   1.576  1.00  0.00           H  
ATOM   1887  CD1 ILE A 116       7.210   3.218   1.551  1.00  0.00           C  
ATOM   1888 HD11 ILE A 116       6.555   2.347   1.581  1.00  0.00           H  
ATOM   1889 HD12 ILE A 116       6.780   3.963   0.882  1.00  0.00           H  
ATOM   1890 HD13 ILE A 116       8.181   2.900   1.171  1.00  0.00           H  
ATOM   1891  N   ALA A 117       8.559   8.156   4.090  1.00  0.00           N  
ATOM   1892  H   ALA A 117       7.662   8.212   3.630  1.00  0.00           H  
ATOM   1893  CA  ALA A 117       9.358   9.381   4.181  1.00  0.00           C  
ATOM   1894  HA  ALA A 117      10.343   9.202   3.748  1.00  0.00           H  
ATOM   1895  C   ALA A 117       9.635   9.809   5.623  1.00  0.00           C  
ATOM   1896  CB  ALA A 117       8.655  10.490   3.387  1.00  0.00           C  
ATOM   1897  HB1 ALA A 117       9.270  11.389   3.397  1.00  0.00           H  
ATOM   1898  HB2 ALA A 117       8.503  10.175   2.354  1.00  0.00           H  
ATOM   1899  HB3 ALA A 117       7.689  10.717   3.837  1.00  0.00           H  
ATOM   1900  O   ALA A 117      10.727  10.283   5.917  1.00  0.00           O  
ATOM   1901  N   GLU A 118       8.685   9.602   6.530  1.00  0.00           N  
ATOM   1902  H   GLU A 118       7.775   9.298   6.214  1.00  0.00           H  
ATOM   1903  CA  GLU A 118       8.868   9.933   7.941  1.00  0.00           C  
ATOM   1904  HA  GLU A 118       9.413  10.873   8.031  1.00  0.00           H  
ATOM   1905  C   GLU A 118       9.678   8.879   8.700  1.00  0.00           C  
ATOM   1906  CB  GLU A 118       7.498  10.109   8.587  1.00  0.00           C  
ATOM   1907  HB2 GLU A 118       6.880   9.241   8.359  1.00  0.00           H  
ATOM   1908  HB3 GLU A 118       7.628  10.170   9.667  1.00  0.00           H  
ATOM   1909  O   GLU A 118      10.535   9.229   9.510  1.00  0.00           O  
ATOM   1910  CG  GLU A 118       6.801  11.389   8.102  1.00  0.00           C  
ATOM   1911  HG2 GLU A 118       6.776  11.411   7.012  1.00  0.00           H  
ATOM   1912  HG3 GLU A 118       7.365  12.255   8.448  1.00  0.00           H  
ATOM   1913  CD  GLU A 118       5.376  11.454   8.639  1.00  0.00           C  
ATOM   1914  OE1 GLU A 118       4.488  12.037   7.982  1.00  0.00           O  
ATOM   1915  OE2 GLU A 118       5.100  10.833   9.689  1.00  0.00           O  
ATOM   1916  N   LYS A 119       9.436   7.586   8.449  1.00  0.00           N  
ATOM   1917  H   LYS A 119       8.719   7.357   7.775  1.00  0.00           H  
ATOM   1918  CA  LYS A 119      10.106   6.498   9.184  1.00  0.00           C  
ATOM   1919  HA  LYS A 119      10.252   6.814  10.217  1.00  0.00           H  
ATOM   1920  C   LYS A 119      11.513   6.191   8.675  1.00  0.00           C  
ATOM   1921  CB  LYS A 119       9.230   5.237   9.180  1.00  0.00           C  
ATOM   1922  HB2 LYS A 119       9.818   4.404   9.565  1.00  0.00           H  
ATOM   1923  HB3 LYS A 119       8.931   4.998   8.160  1.00  0.00           H  
ATOM   1924  O   LYS A 119      12.347   5.749   9.458  1.00  0.00           O  
ATOM   1925  CG  LYS A 119       7.992   5.416  10.073  1.00  0.00           C  
ATOM   1926  HG2 LYS A 119       7.368   6.221   9.686  1.00  0.00           H  
ATOM   1927  HG3 LYS A 119       8.315   5.673  11.081  1.00  0.00           H  
ATOM   1928  CD  LYS A 119       7.174   4.121  10.116  1.00  0.00           C  
ATOM   1929  HD2 LYS A 119       6.848   3.912   9.097  1.00  0.00           H  
ATOM   1930  HD3 LYS A 119       7.796   3.292  10.455  1.00  0.00           H  
ATOM   1931  CE  LYS A 119       5.925   4.236  10.997  1.00  0.00           C  
ATOM   1932  HE2 LYS A 119       5.383   5.136  10.706  1.00  0.00           H  
ATOM   1933  HE3 LYS A 119       5.280   3.381  10.793  1.00  0.00           H  
ATOM   1934  NZ  LYS A 119       6.244   4.278  12.443  1.00  0.00           N  
ATOM   1935  HZ1 LYS A 119       6.709   3.426  12.722  1.00  0.00           H  
ATOM   1936  HZ2 LYS A 119       6.842   5.066  12.645  1.00  0.00           H  
ATOM   1937  HZ3 LYS A 119       5.393   4.372  12.978  1.00  0.00           H  
ATOM   1938  N   HIS A 120      11.780   6.444   7.395  1.00  0.00           N  
ATOM   1939  H   HIS A 120      11.027   6.793   6.821  1.00  0.00           H  
ATOM   1940  CA  HIS A 120      13.038   6.106   6.719  1.00  0.00           C  
ATOM   1941  HA  HIS A 120      13.777   5.815   7.465  1.00  0.00           H  
ATOM   1942  C   HIS A 120      13.624   7.310   5.973  1.00  0.00           C  
ATOM   1943  CB  HIS A 120      12.829   4.894   5.799  1.00  0.00           C  
ATOM   1944  HB2 HIS A 120      12.124   5.168   5.014  1.00  0.00           H  
ATOM   1945  HB3 HIS A 120      13.779   4.628   5.336  1.00  0.00           H  
ATOM   1946  O   HIS A 120      14.165   7.163   4.879  1.00  0.00           O  
ATOM   1947  CG  HIS A 120      12.316   3.677   6.516  1.00  0.00           C  
ATOM   1948  CD2 HIS A 120      11.072   3.143   6.372  1.00  0.00           C  
ATOM   1949  HD2 HIS A 120      10.293   3.508   5.719  1.00  0.00           H  
ATOM   1950  ND1 HIS A 120      13.005   2.971   7.503  1.00  0.00           N  
ATOM   1951  CE1 HIS A 120      12.149   2.047   7.955  1.00  0.00           C  
ATOM   1952  HE1 HIS A 120      12.359   1.354   8.757  1.00  0.00           H  
ATOM   1953  NE2 HIS A 120      10.994   2.113   7.277  1.00  0.00           N  
ATOM   1954  HE2 HIS A 120      10.161   1.593   7.513  1.00  0.00           H  
ATOM   1955  N   ALA A 121      13.528   8.511   6.555  1.00  0.00           N  
ATOM   1956  H   ALA A 121      13.005   8.575   7.417  1.00  0.00           H  
ATOM   1957  CA  ALA A 121      13.937   9.771   5.920  1.00  0.00           C  
ATOM   1958  HA  ALA A 121      13.256   9.978   5.094  1.00  0.00           H  
ATOM   1959  C   ALA A 121      15.369   9.751   5.350  1.00  0.00           C  
ATOM   1960  CB  ALA A 121      13.797  10.893   6.959  1.00  0.00           C  
ATOM   1961  HB1 ALA A 121      12.781  10.921   7.351  1.00  0.00           H  
ATOM   1962  HB2 ALA A 121      14.015  11.851   6.487  1.00  0.00           H  
ATOM   1963  HB3 ALA A 121      14.491  10.734   7.784  1.00  0.00           H  
ATOM   1964  O   ALA A 121      15.618  10.315   4.287  1.00  0.00           O  
ATOM   1965  N   ALA A 122      16.301   9.072   6.029  1.00  0.00           N  
ATOM   1966  H   ALA A 122      16.027   8.616   6.888  1.00  0.00           H  
ATOM   1967  CA  ALA A 122      17.693   8.949   5.592  1.00  0.00           C  
ATOM   1968  HA  ALA A 122      18.068   9.940   5.340  1.00  0.00           H  
ATOM   1969  C   ALA A 122      17.873   8.067   4.339  1.00  0.00           C  
ATOM   1970  CB  ALA A 122      18.510   8.406   6.771  1.00  0.00           C  
ATOM   1971  HB1 ALA A 122      18.412   9.068   7.632  1.00  0.00           H  
ATOM   1972  HB2 ALA A 122      18.166   7.407   7.036  1.00  0.00           H  
ATOM   1973  HB3 ALA A 122      19.560   8.350   6.485  1.00  0.00           H  
ATOM   1974  O   ALA A 122      18.808   8.284   3.574  1.00  0.00           O  
ATOM   1975  N   ASP A 123      16.975   7.102   4.116  1.00  0.00           N  
ATOM   1976  H   ASP A 123      16.195   7.024   4.752  1.00  0.00           H  
ATOM   1977  CA  ASP A 123      17.043   6.121   3.022  1.00  0.00           C  
ATOM   1978  HA  ASP A 123      18.042   6.130   2.585  1.00  0.00           H  
ATOM   1979  C   ASP A 123      16.040   6.431   1.882  1.00  0.00           C  
ATOM   1980  CB  ASP A 123      16.798   4.712   3.601  1.00  0.00           C  
ATOM   1981  HB2 ASP A 123      16.723   4.008   2.772  1.00  0.00           H  
ATOM   1982  HB3 ASP A 123      15.837   4.707   4.115  1.00  0.00           H  
ATOM   1983  O   ASP A 123      16.116   5.856   0.792  1.00  0.00           O  
ATOM   1984  CG  ASP A 123      17.889   4.185   4.553  1.00  0.00           C  
ATOM   1985  OD1 ASP A 123      19.080   4.228   4.181  1.00  0.00           O  
ATOM   1986  OD2 ASP A 123      17.533   3.584   5.599  1.00  0.00           O  
ATOM   1987  N   PHE A 124      15.089   7.348   2.106  1.00  0.00           N  
ATOM   1988  H   PHE A 124      15.046   7.748   3.033  1.00  0.00           H  
ATOM   1989  CA  PHE A 124      14.001   7.673   1.176  1.00  0.00           C  
ATOM   1990  HA  PHE A 124      14.100   7.000   0.324  1.00  0.00           H  
ATOM   1991  C   PHE A 124      14.122   9.082   0.580  1.00  0.00           C  
ATOM   1992  CB  PHE A 124      12.643   7.374   1.824  1.00  0.00           C  
ATOM   1993  HB2 PHE A 124      12.400   8.170   2.528  1.00  0.00           H  
ATOM   1994  HB3 PHE A 124      12.730   6.456   2.404  1.00  0.00           H  
ATOM   1995  O   PHE A 124      13.216   9.914   0.677  1.00  0.00           O  
ATOM   1996  CG  PHE A 124      11.499   7.173   0.841  1.00  0.00           C  
ATOM   1997  CD1 PHE A 124      10.267   7.811   1.054  1.00  0.00           C  
ATOM   1998  HD1 PHE A 124      10.170   8.529   1.854  1.00  0.00           H  
ATOM   1999  CD2 PHE A 124      11.618   6.273  -0.234  1.00  0.00           C  
ATOM   2000  HD2 PHE A 124      12.545   5.741  -0.392  1.00  0.00           H  
ATOM   2001  CE1 PHE A 124       9.150   7.505   0.263  1.00  0.00           C  
ATOM   2002  HE1 PHE A 124       8.200   7.972   0.481  1.00  0.00           H  
ATOM   2003  CE2 PHE A 124      10.519   6.008  -1.068  1.00  0.00           C  
ATOM   2004  HE2 PHE A 124      10.622   5.316  -1.891  1.00  0.00           H  
ATOM   2005  CZ  PHE A 124       9.277   6.611  -0.809  1.00  0.00           C  
ATOM   2006  HZ  PHE A 124       8.420   6.387  -1.427  1.00  0.00           H  
ATOM   2007  N   GLY A 125      15.265   9.340  -0.060  1.00  0.00           N  
ATOM   2008  H   GLY A 125      15.978   8.625  -0.038  1.00  0.00           H  
ATOM   2009  CA  GLY A 125      15.536  10.574  -0.802  1.00  0.00           C  
ATOM   2010  HA2 GLY A 125      16.586  10.588  -1.094  1.00  0.00           H  
ATOM   2011  HA3 GLY A 125      15.359  11.426  -0.146  1.00  0.00           H  
ATOM   2012  C   GLY A 125      14.677  10.751  -2.065  1.00  0.00           C  
ATOM   2013  O   GLY A 125      13.826   9.919  -2.386  1.00  0.00           O  
ATOM   2014  N   ALA A 126      14.918  11.841  -2.801  1.00  0.00           N  
ATOM   2015  H   ALA A 126      15.652  12.469  -2.503  1.00  0.00           H  
ATOM   2016  CA  ALA A 126      14.103  12.255  -3.950  1.00  0.00           C  
ATOM   2017  HA  ALA A 126      13.102  12.494  -3.590  1.00  0.00           H  
ATOM   2018  C   ALA A 126      13.948  11.161  -5.022  1.00  0.00           C  
ATOM   2019  CB  ALA A 126      14.716  13.528  -4.547  1.00  0.00           C  
ATOM   2020  HB1 ALA A 126      14.759  14.314  -3.793  1.00  0.00           H  
ATOM   2021  HB2 ALA A 126      15.721  13.324  -4.917  1.00  0.00           H  
ATOM   2022  HB3 ALA A 126      14.102  13.870  -5.380  1.00  0.00           H  
ATOM   2023  O   ALA A 126      12.828  10.905  -5.468  1.00  0.00           O  
ATOM   2024  N   ASP A 127      15.037  10.477  -5.381  1.00  0.00           N  
ATOM   2025  H   ASP A 127      15.943  10.809  -5.084  1.00  0.00           H  
ATOM   2026  CA  ASP A 127      14.999   9.422  -6.398  1.00  0.00           C  
ATOM   2027  HA  ASP A 127      14.520   9.814  -7.295  1.00  0.00           H  
ATOM   2028  C   ASP A 127      14.184   8.211  -5.927  1.00  0.00           C  
ATOM   2029  CB  ASP A 127      16.418   8.984  -6.779  1.00  0.00           C  
ATOM   2030  HB2 ASP A 127      16.921   8.586  -5.898  1.00  0.00           H  
ATOM   2031  HB3 ASP A 127      16.322   8.188  -7.517  1.00  0.00           H  
ATOM   2032  O   ASP A 127      13.293   7.751  -6.639  1.00  0.00           O  
ATOM   2033  CG  ASP A 127      17.280  10.077  -7.410  1.00  0.00           C  
ATOM   2034  OD1 ASP A 127      16.715  11.105  -7.843  1.00  0.00           O  
ATOM   2035  OD2 ASP A 127      18.509   9.854  -7.439  1.00  0.00           O  
ATOM   2036  N   SER A 128      14.401   7.747  -4.689  1.00  0.00           N  
ATOM   2037  H   SER A 128      15.147   8.154  -4.143  1.00  0.00           H  
ATOM   2038  CA  SER A 128      13.624   6.647  -4.101  1.00  0.00           C  
ATOM   2039  HA  SER A 128      13.721   5.772  -4.745  1.00  0.00           H  
ATOM   2040  C   SER A 128      12.134   6.989  -4.008  1.00  0.00           C  
ATOM   2041  CB  SER A 128      14.146   6.288  -2.705  1.00  0.00           C  
ATOM   2042  HB2 SER A 128      13.570   5.443  -2.327  1.00  0.00           H  
ATOM   2043  HB3 SER A 128      14.011   7.140  -2.039  1.00  0.00           H  
ATOM   2044  O   SER A 128      11.283   6.145  -4.296  1.00  0.00           O  
ATOM   2045  OG  SER A 128      15.513   5.926  -2.730  1.00  0.00           O  
ATOM   2046  HG  SER A 128      15.805   5.748  -1.833  1.00  0.00           H  
ATOM   2047  N   GLN A 129      11.798   8.234  -3.655  1.00  0.00           N  
ATOM   2048  H   GLN A 129      12.538   8.879  -3.417  1.00  0.00           H  
ATOM   2049  CA  GLN A 129      10.417   8.719  -3.640  1.00  0.00           C  
ATOM   2050  HA  GLN A 129       9.811   8.049  -3.030  1.00  0.00           H  
ATOM   2051  C   GLN A 129       9.798   8.742  -5.038  1.00  0.00           C  
ATOM   2052  CB  GLN A 129      10.352  10.130  -3.045  1.00  0.00           C  
ATOM   2053  HB2 GLN A 129      11.114  10.764  -3.499  1.00  0.00           H  
ATOM   2054  HB3 GLN A 129       9.374  10.555  -3.273  1.00  0.00           H  
ATOM   2055  O   GLN A 129       8.653   8.318  -5.206  1.00  0.00           O  
ATOM   2056  CG  GLN A 129      10.529  10.130  -1.528  1.00  0.00           C  
ATOM   2057  HG2 GLN A 129       9.725   9.539  -1.090  1.00  0.00           H  
ATOM   2058  HG3 GLN A 129      11.486   9.682  -1.262  1.00  0.00           H  
ATOM   2059  CD  GLN A 129      10.417  11.527  -0.940  1.00  0.00           C  
ATOM   2060  NE2 GLN A 129      11.278  11.885  -0.016  1.00  0.00           N  
ATOM   2061 HE21 GLN A 129      11.978  11.225   0.293  1.00  0.00           H  
ATOM   2062 HE22 GLN A 129      11.169  12.794   0.409  1.00  0.00           H  
ATOM   2063  OE1 GLN A 129       9.537  12.300  -1.297  1.00  0.00           O  
ATOM   2064  N   ALA A 130      10.530   9.229  -6.042  1.00  0.00           N  
ATOM   2065  H   ALA A 130      11.461   9.569  -5.848  1.00  0.00           H  
ATOM   2066  CA  ALA A 130      10.070   9.258  -7.426  1.00  0.00           C  
ATOM   2067  HA  ALA A 130       9.112   9.778  -7.468  1.00  0.00           H  
ATOM   2068  C   ALA A 130       9.849   7.839  -7.972  1.00  0.00           C  
ATOM   2069  CB  ALA A 130      11.083  10.048  -8.262  1.00  0.00           C  
ATOM   2070  HB1 ALA A 130      12.054   9.553  -8.243  1.00  0.00           H  
ATOM   2071  HB2 ALA A 130      11.195  11.054  -7.859  1.00  0.00           H  
ATOM   2072  HB3 ALA A 130      10.740  10.112  -9.295  1.00  0.00           H  
ATOM   2073  O   ALA A 130       8.805   7.567  -8.568  1.00  0.00           O  
ATOM   2074  N   ALA A 131      10.776   6.918  -7.701  1.00  0.00           N  
ATOM   2075  H   ALA A 131      11.631   7.211  -7.249  1.00  0.00           H  
ATOM   2076  CA  ALA A 131      10.664   5.519  -8.090  1.00  0.00           C  
ATOM   2077  HA  ALA A 131      10.513   5.468  -9.169  1.00  0.00           H  
ATOM   2078  C   ALA A 131       9.462   4.833  -7.417  1.00  0.00           C  
ATOM   2079  CB  ALA A 131      11.990   4.828  -7.764  1.00  0.00           C  
ATOM   2080  HB1 ALA A 131      12.811   5.356  -8.249  1.00  0.00           H  
ATOM   2081  HB2 ALA A 131      11.968   3.806  -8.143  1.00  0.00           H  
ATOM   2082  HB3 ALA A 131      12.165   4.816  -6.688  1.00  0.00           H  
ATOM   2083  O   ALA A 131       8.657   4.193  -8.092  1.00  0.00           O  
ATOM   2084  N   MET A 132       9.265   5.035  -6.108  1.00  0.00           N  
ATOM   2085  H   MET A 132       9.968   5.541  -5.588  1.00  0.00           H  
ATOM   2086  CA  MET A 132       8.103   4.494  -5.391  1.00  0.00           C  
ATOM   2087  HA  MET A 132       8.059   3.420  -5.568  1.00  0.00           H  
ATOM   2088  C   MET A 132       6.779   5.070  -5.908  1.00  0.00           C  
ATOM   2089  CB  MET A 132       8.271   4.728  -3.884  1.00  0.00           C  
ATOM   2090  HB2 MET A 132       8.271   5.800  -3.689  1.00  0.00           H  
ATOM   2091  HB3 MET A 132       9.231   4.321  -3.568  1.00  0.00           H  
ATOM   2092  O   MET A 132       5.819   4.325  -6.095  1.00  0.00           O  
ATOM   2093  CG  MET A 132       7.157   4.066  -3.059  1.00  0.00           C  
ATOM   2094  HG2 MET A 132       7.336   4.275  -2.004  1.00  0.00           H  
ATOM   2095  HG3 MET A 132       6.205   4.528  -3.324  1.00  0.00           H  
ATOM   2096  SD  MET A 132       6.987   2.269  -3.265  1.00  0.00           S  
ATOM   2097  CE  MET A 132       8.498   1.705  -2.439  1.00  0.00           C  
ATOM   2098  HE1 MET A 132       8.506   2.063  -1.409  1.00  0.00           H  
ATOM   2099  HE2 MET A 132       8.531   0.615  -2.442  1.00  0.00           H  
ATOM   2100  HE3 MET A 132       9.374   2.085  -2.964  1.00  0.00           H  
ATOM   2101  N   LYS A 133       6.723   6.375  -6.213  1.00  0.00           N  
ATOM   2102  H   LYS A 133       7.538   6.942  -6.029  1.00  0.00           H  
ATOM   2103  CA  LYS A 133       5.546   7.002  -6.840  1.00  0.00           C  
ATOM   2104  HA  LYS A 133       4.677   6.846  -6.202  1.00  0.00           H  
ATOM   2105  C   LYS A 133       5.202   6.343  -8.174  1.00  0.00           C  
ATOM   2106  CB  LYS A 133       5.774   8.510  -7.024  1.00  0.00           C  
ATOM   2107  HB2 LYS A 133       6.784   8.688  -7.393  1.00  0.00           H  
ATOM   2108  HB3 LYS A 133       5.070   8.894  -7.762  1.00  0.00           H  
ATOM   2109  O   LYS A 133       4.045   5.972  -8.364  1.00  0.00           O  
ATOM   2110  CG  LYS A 133       5.553   9.271  -5.713  1.00  0.00           C  
ATOM   2111  HG2 LYS A 133       4.488   9.242  -5.485  1.00  0.00           H  
ATOM   2112  HG3 LYS A 133       6.107   8.789  -4.908  1.00  0.00           H  
ATOM   2113  CD  LYS A 133       5.991  10.735  -5.818  1.00  0.00           C  
ATOM   2114  HD2 LYS A 133       7.046  10.771  -6.088  1.00  0.00           H  
ATOM   2115  HD3 LYS A 133       5.403  11.235  -6.587  1.00  0.00           H  
ATOM   2116  CE  LYS A 133       5.784  11.423  -4.463  1.00  0.00           C  
ATOM   2117  HE2 LYS A 133       6.343  10.869  -3.709  1.00  0.00           H  
ATOM   2118  HE3 LYS A 133       4.727  11.367  -4.201  1.00  0.00           H  
ATOM   2119  NZ  LYS A 133       6.233  12.837  -4.483  1.00  0.00           N  
ATOM   2120  HZ1 LYS A 133       5.720  13.370  -5.170  1.00  0.00           H  
ATOM   2121  HZ2 LYS A 133       7.220  12.888  -4.693  1.00  0.00           H  
ATOM   2122  HZ3 LYS A 133       6.097  13.260  -3.576  1.00  0.00           H  
ATOM   2123  N   LYS A 134       6.193   6.132  -9.048  1.00  0.00           N  
ATOM   2124  H   LYS A 134       7.115   6.470  -8.808  1.00  0.00           H  
ATOM   2125  CA  LYS A 134       6.008   5.435 -10.332  1.00  0.00           C  
ATOM   2126  HA  LYS A 134       5.226   5.935 -10.904  1.00  0.00           H  
ATOM   2127  C   LYS A 134       5.542   3.990 -10.144  1.00  0.00           C  
ATOM   2128  CB  LYS A 134       7.311   5.458 -11.145  1.00  0.00           C  
ATOM   2129  HB2 LYS A 134       8.136   5.121 -10.517  1.00  0.00           H  
ATOM   2130  HB3 LYS A 134       7.211   4.758 -11.974  1.00  0.00           H  
ATOM   2131  O   LYS A 134       4.647   3.547 -10.858  1.00  0.00           O  
ATOM   2132  CG  LYS A 134       7.638   6.838 -11.731  1.00  0.00           C  
ATOM   2133  HG2 LYS A 134       6.847   7.138 -12.418  1.00  0.00           H  
ATOM   2134  HG3 LYS A 134       7.716   7.579 -10.934  1.00  0.00           H  
ATOM   2135  CD  LYS A 134       8.968   6.754 -12.486  1.00  0.00           C  
ATOM   2136  HD2 LYS A 134       8.887   6.011 -13.279  1.00  0.00           H  
ATOM   2137  HD3 LYS A 134       9.743   6.432 -11.790  1.00  0.00           H  
ATOM   2138  CE  LYS A 134       9.371   8.103 -13.086  1.00  0.00           C  
ATOM   2139  HE2 LYS A 134       9.485   8.818 -12.271  1.00  0.00           H  
ATOM   2140  HE3 LYS A 134       8.580   8.454 -13.749  1.00  0.00           H  
ATOM   2141  NZ  LYS A 134      10.649   7.967 -13.822  1.00  0.00           N  
ATOM   2142  HZ1 LYS A 134      11.052   8.848 -14.108  1.00  0.00           H  
ATOM   2143  HZ2 LYS A 134      10.572   7.327 -14.599  1.00  0.00           H  
ATOM   2144  HZ3 LYS A 134      11.320   7.493 -13.234  1.00  0.00           H  
ATOM   2145  N   ALA A 135       6.106   3.257  -9.181  1.00  0.00           N  
ATOM   2146  H   ALA A 135       6.875   3.653  -8.660  1.00  0.00           H  
ATOM   2147  CA  ALA A 135       5.711   1.873  -8.904  1.00  0.00           C  
ATOM   2148  HA  ALA A 135       5.792   1.289  -9.821  1.00  0.00           H  
ATOM   2149  C   ALA A 135       4.256   1.776  -8.425  1.00  0.00           C  
ATOM   2150  CB  ALA A 135       6.663   1.270  -7.865  1.00  0.00           C  
ATOM   2151  HB1 ALA A 135       6.389   0.229  -7.692  1.00  0.00           H  
ATOM   2152  HB2 ALA A 135       7.688   1.298  -8.235  1.00  0.00           H  
ATOM   2153  HB3 ALA A 135       6.604   1.818  -6.926  1.00  0.00           H  
ATOM   2154  O   ALA A 135       3.492   0.941  -8.909  1.00  0.00           O  
ATOM   2155  N   LEU A 136       3.853   2.660  -7.507  1.00  0.00           N  
ATOM   2156  H   LEU A 136       4.535   3.299  -7.124  1.00  0.00           H  
ATOM   2157  CA  LEU A 136       2.478   2.719  -7.015  1.00  0.00           C  
ATOM   2158  HA  LEU A 136       2.158   1.711  -6.754  1.00  0.00           H  
ATOM   2159  C   LEU A 136       1.508   3.208  -8.096  1.00  0.00           C  
ATOM   2160  CB  LEU A 136       2.417   3.601  -5.757  1.00  0.00           C  
ATOM   2161  HB2 LEU A 136       2.847   4.574  -5.994  1.00  0.00           H  
ATOM   2162  HB3 LEU A 136       1.371   3.748  -5.488  1.00  0.00           H  
ATOM   2163  O   LEU A 136       0.380   2.731  -8.155  1.00  0.00           O  
ATOM   2164  CG  LEU A 136       3.149   3.010  -4.537  1.00  0.00           C  
ATOM   2165  HG  LEU A 136       4.182   2.780  -4.797  1.00  0.00           H  
ATOM   2166  CD1 LEU A 136       3.155   4.028  -3.398  1.00  0.00           C  
ATOM   2167 HD11 LEU A 136       3.719   3.630  -2.554  1.00  0.00           H  
ATOM   2168 HD12 LEU A 136       2.137   4.245  -3.074  1.00  0.00           H  
ATOM   2169 HD13 LEU A 136       3.638   4.945  -3.736  1.00  0.00           H  
ATOM   2170  CD2 LEU A 136       2.487   1.732  -4.019  1.00  0.00           C  
ATOM   2171 HD21 LEU A 136       1.440   1.917  -3.779  1.00  0.00           H  
ATOM   2172 HD22 LEU A 136       2.560   0.940  -4.764  1.00  0.00           H  
ATOM   2173 HD23 LEU A 136       3.014   1.403  -3.123  1.00  0.00           H  
ATOM   2174  N   GLU A 137       1.925   4.121  -8.975  1.00  0.00           N  
ATOM   2175  H   GLU A 137       2.848   4.517  -8.869  1.00  0.00           H  
ATOM   2176  CA  GLU A 137       1.132   4.532 -10.137  1.00  0.00           C  
ATOM   2177  HA  GLU A 137       0.144   4.845  -9.800  1.00  0.00           H  
ATOM   2178  C   GLU A 137       0.907   3.374 -11.118  1.00  0.00           C  
ATOM   2179  CB  GLU A 137       1.810   5.730 -10.811  1.00  0.00           C  
ATOM   2180  HB2 GLU A 137       1.918   6.524 -10.072  1.00  0.00           H  
ATOM   2181  HB3 GLU A 137       2.798   5.435 -11.163  1.00  0.00           H  
ATOM   2182  O   GLU A 137      -0.232   3.141 -11.521  1.00  0.00           O  
ATOM   2183  CG  GLU A 137       0.989   6.265 -11.990  1.00  0.00           C  
ATOM   2184  HG2 GLU A 137      -0.008   6.521 -11.631  1.00  0.00           H  
ATOM   2185  HG3 GLU A 137       0.893   5.479 -12.740  1.00  0.00           H  
ATOM   2186  CD  GLU A 137       1.621   7.491 -12.661  1.00  0.00           C  
ATOM   2187  OE1 GLU A 137       0.948   8.029 -13.566  1.00  0.00           O  
ATOM   2188  OE2 GLU A 137       2.752   7.870 -12.278  1.00  0.00           O  
ATOM   2189  N   LEU A 138       1.951   2.601 -11.440  1.00  0.00           N  
ATOM   2190  H   LEU A 138       2.865   2.860 -11.097  1.00  0.00           H  
ATOM   2191  CA  LEU A 138       1.829   1.387 -12.251  1.00  0.00           C  
ATOM   2192  HA  LEU A 138       1.427   1.665 -13.226  1.00  0.00           H  
ATOM   2193  C   LEU A 138       0.838   0.400 -11.616  1.00  0.00           C  
ATOM   2194  CB  LEU A 138       3.225   0.767 -12.446  1.00  0.00           C  
ATOM   2195  HB2 LEU A 138       3.668   0.584 -11.468  1.00  0.00           H  
ATOM   2196  HB3 LEU A 138       3.858   1.485 -12.968  1.00  0.00           H  
ATOM   2197  O   LEU A 138      -0.114  -0.018 -12.270  1.00  0.00           O  
ATOM   2198  CG  LEU A 138       3.220  -0.562 -13.228  1.00  0.00           C  
ATOM   2199  HG  LEU A 138       2.594  -1.289 -12.710  1.00  0.00           H  
ATOM   2200  CD1 LEU A 138       2.711  -0.388 -14.658  1.00  0.00           C  
ATOM   2201 HD11 LEU A 138       3.296   0.365 -15.185  1.00  0.00           H  
ATOM   2202 HD12 LEU A 138       1.656  -0.113 -14.642  1.00  0.00           H  
ATOM   2203 HD13 LEU A 138       2.776  -1.343 -15.180  1.00  0.00           H  
ATOM   2204  CD2 LEU A 138       4.643  -1.121 -13.280  1.00  0.00           C  
ATOM   2205 HD21 LEU A 138       5.004  -1.291 -12.266  1.00  0.00           H  
ATOM   2206 HD22 LEU A 138       5.301  -0.419 -13.792  1.00  0.00           H  
ATOM   2207 HD23 LEU A 138       4.636  -2.068 -13.820  1.00  0.00           H  
ATOM   2208  N   PHE A 139       1.001   0.106 -10.322  1.00  0.00           N  
ATOM   2209  H   PHE A 139       1.805   0.487  -9.845  1.00  0.00           H  
ATOM   2210  CA  PHE A 139       0.079  -0.748  -9.569  1.00  0.00           C  
ATOM   2211  HA  PHE A 139       0.098  -1.751  -9.996  1.00  0.00           H  
ATOM   2212  C   PHE A 139      -1.376  -0.258  -9.653  1.00  0.00           C  
ATOM   2213  CB  PHE A 139       0.544  -0.825  -8.106  1.00  0.00           C  
ATOM   2214  HB2 PHE A 139       1.410  -1.483  -8.044  1.00  0.00           H  
ATOM   2215  HB3 PHE A 139       0.865   0.165  -7.783  1.00  0.00           H  
ATOM   2216  O   PHE A 139      -2.276  -1.052  -9.933  1.00  0.00           O  
ATOM   2217  CG  PHE A 139      -0.526  -1.313  -7.146  1.00  0.00           C  
ATOM   2218  CD1 PHE A 139      -1.166  -0.410  -6.275  1.00  0.00           C  
ATOM   2219  HD1 PHE A 139      -0.871   0.629  -6.261  1.00  0.00           H  
ATOM   2220  CD2 PHE A 139      -0.934  -2.657  -7.177  1.00  0.00           C  
ATOM   2221  HD2 PHE A 139      -0.475  -3.339  -7.877  1.00  0.00           H  
ATOM   2222  CE1 PHE A 139      -2.196  -0.856  -5.427  1.00  0.00           C  
ATOM   2223  HE1 PHE A 139      -2.681  -0.162  -4.757  1.00  0.00           H  
ATOM   2224  CE2 PHE A 139      -1.958  -3.105  -6.325  1.00  0.00           C  
ATOM   2225  HE2 PHE A 139      -2.280  -4.135  -6.366  1.00  0.00           H  
ATOM   2226  CZ  PHE A 139      -2.586  -2.207  -5.446  1.00  0.00           C  
ATOM   2227  HZ  PHE A 139      -3.378  -2.551  -4.797  1.00  0.00           H  
ATOM   2228  N   ARG A 140      -1.627   1.042  -9.437  1.00  0.00           N  
ATOM   2229  H   ARG A 140      -0.847   1.646  -9.218  1.00  0.00           H  
ATOM   2230  CA  ARG A 140      -2.983   1.611  -9.505  1.00  0.00           C  
ATOM   2231  HA  ARG A 140      -3.644   1.032  -8.861  1.00  0.00           H  
ATOM   2232  C   ARG A 140      -3.578   1.517 -10.904  1.00  0.00           C  
ATOM   2233  CB  ARG A 140      -2.992   3.076  -9.053  1.00  0.00           C  
ATOM   2234  HB2 ARG A 140      -3.955   3.508  -9.326  1.00  0.00           H  
ATOM   2235  HB3 ARG A 140      -2.210   3.625  -9.577  1.00  0.00           H  
ATOM   2236  O   ARG A 140      -4.749   1.166 -11.030  1.00  0.00           O  
ATOM   2237  CG  ARG A 140      -2.819   3.231  -7.538  1.00  0.00           C  
ATOM   2238  HG2 ARG A 140      -1.804   2.977  -7.234  1.00  0.00           H  
ATOM   2239  HG3 ARG A 140      -3.495   2.543  -7.031  1.00  0.00           H  
ATOM   2240  CD  ARG A 140      -3.152   4.653  -7.071  1.00  0.00           C  
ATOM   2241  HD2 ARG A 140      -4.229   4.798  -7.156  1.00  0.00           H  
ATOM   2242  HD3 ARG A 140      -2.886   4.731  -6.017  1.00  0.00           H  
ATOM   2243  NE  ARG A 140      -2.473   5.719  -7.835  1.00  0.00           N  
ATOM   2244  HE  ARG A 140      -3.017   6.170  -8.556  1.00  0.00           H  
ATOM   2245  NH1 ARG A 140      -0.444   5.686  -6.753  1.00  0.00           N  
ATOM   2246 HH11 ARG A 140       0.510   6.010  -6.692  1.00  0.00           H  
ATOM   2247 HH12 ARG A 140      -0.775   4.948  -6.148  1.00  0.00           H  
ATOM   2248  NH2 ARG A 140      -0.783   7.120  -8.425  1.00  0.00           N  
ATOM   2249 HH21 ARG A 140       0.164   7.454  -8.319  1.00  0.00           H  
ATOM   2250 HH22 ARG A 140      -1.373   7.543  -9.127  1.00  0.00           H  
ATOM   2251  CZ  ARG A 140      -1.243   6.168  -7.662  1.00  0.00           C  
ATOM   2252  N   ASN A 141      -2.791   1.807 -11.938  1.00  0.00           N  
ATOM   2253  H   ASN A 141      -1.842   2.098 -11.752  1.00  0.00           H  
ATOM   2254  CA  ASN A 141      -3.239   1.728 -13.327  1.00  0.00           C  
ATOM   2255  HA  ASN A 141      -4.139   2.330 -13.445  1.00  0.00           H  
ATOM   2256  C   ASN A 141      -3.616   0.292 -13.710  1.00  0.00           C  
ATOM   2257  CB  ASN A 141      -2.136   2.298 -14.233  1.00  0.00           C  
ATOM   2258  HB2 ASN A 141      -1.181   1.836 -13.981  1.00  0.00           H  
ATOM   2259  HB3 ASN A 141      -2.364   2.056 -15.271  1.00  0.00           H  
ATOM   2260  O   ASN A 141      -4.660   0.075 -14.329  1.00  0.00           O  
ATOM   2261  CG  ASN A 141      -2.014   3.810 -14.131  1.00  0.00           C  
ATOM   2262  ND2 ASN A 141      -0.888   4.364 -14.514  1.00  0.00           N  
ATOM   2263 HD21 ASN A 141      -0.807   5.357 -14.351  1.00  0.00           H  
ATOM   2264 HD22 ASN A 141      -0.079   3.782 -14.681  1.00  0.00           H  
ATOM   2265  OD1 ASN A 141      -2.933   4.513 -13.745  1.00  0.00           O  
ATOM   2266  N   ASP A 142      -2.830  -0.691 -13.274  1.00  0.00           N  
ATOM   2267  H   ASP A 142      -1.949  -0.455 -12.840  1.00  0.00           H  
ATOM   2268  CA  ASP A 142      -3.107  -2.103 -13.538  1.00  0.00           C  
ATOM   2269  HA  ASP A 142      -3.341  -2.224 -14.595  1.00  0.00           H  
ATOM   2270  C   ASP A 142      -4.323  -2.604 -12.745  1.00  0.00           C  
ATOM   2271  CB  ASP A 142      -1.855  -2.934 -13.239  1.00  0.00           C  
ATOM   2272  HB2 ASP A 142      -1.528  -2.735 -12.219  1.00  0.00           H  
ATOM   2273  HB3 ASP A 142      -2.113  -3.991 -13.314  1.00  0.00           H  
ATOM   2274  O   ASP A 142      -5.180  -3.292 -13.303  1.00  0.00           O  
ATOM   2275  CG  ASP A 142      -0.698  -2.657 -14.206  1.00  0.00           C  
ATOM   2276  OD1 ASP A 142      -0.945  -2.125 -15.312  1.00  0.00           O  
ATOM   2277  OD2 ASP A 142       0.435  -3.026 -13.830  1.00  0.00           O  
ATOM   2278  N   MET A 143      -4.472  -2.193 -11.478  1.00  0.00           N  
ATOM   2279  H   MET A 143      -3.724  -1.655 -11.065  1.00  0.00           H  
ATOM   2280  CA  MET A 143      -5.688  -2.442 -10.691  1.00  0.00           C  
ATOM   2281  HA  MET A 143      -5.845  -3.517 -10.600  1.00  0.00           H  
ATOM   2282  C   MET A 143      -6.926  -1.867 -11.386  1.00  0.00           C  
ATOM   2283  CB  MET A 143      -5.558  -1.839  -9.283  1.00  0.00           C  
ATOM   2284  HB2 MET A 143      -5.127  -0.841  -9.354  1.00  0.00           H  
ATOM   2285  HB3 MET A 143      -6.549  -1.743  -8.840  1.00  0.00           H  
ATOM   2286  O   MET A 143      -7.909  -2.583 -11.576  1.00  0.00           O  
ATOM   2287  CG  MET A 143      -4.689  -2.686  -8.348  1.00  0.00           C  
ATOM   2288  HG2 MET A 143      -4.456  -2.090  -7.466  1.00  0.00           H  
ATOM   2289  HG3 MET A 143      -3.747  -2.906  -8.850  1.00  0.00           H  
ATOM   2290  SD  MET A 143      -5.425  -4.252  -7.791  1.00  0.00           S  
ATOM   2291  CE  MET A 143      -6.598  -3.642  -6.549  1.00  0.00           C  
ATOM   2292  HE1 MET A 143      -7.137  -4.481  -6.110  1.00  0.00           H  
ATOM   2293  HE2 MET A 143      -6.053  -3.124  -5.760  1.00  0.00           H  
ATOM   2294  HE3 MET A 143      -7.307  -2.951  -7.005  1.00  0.00           H  
ATOM   2295  N   ALA A 144      -6.870  -0.607 -11.824  1.00  0.00           N  
ATOM   2296  H   ALA A 144      -6.033  -0.071 -11.644  1.00  0.00           H  
ATOM   2297  CA  ALA A 144      -7.966   0.056 -12.527  1.00  0.00           C  
ATOM   2298  HA  ALA A 144      -8.859   0.008 -11.905  1.00  0.00           H  
ATOM   2299  C   ALA A 144      -8.291  -0.617 -13.871  1.00  0.00           C  
ATOM   2300  CB  ALA A 144      -7.587   1.528 -12.724  1.00  0.00           C  
ATOM   2301  HB1 ALA A 144      -7.367   1.982 -11.758  1.00  0.00           H  
ATOM   2302  HB2 ALA A 144      -8.417   2.063 -13.185  1.00  0.00           H  
ATOM   2303  HB3 ALA A 144      -6.705   1.609 -13.360  1.00  0.00           H  
ATOM   2304  O   ALA A 144      -9.459  -0.717 -14.251  1.00  0.00           O  
ATOM   2305  N   SER A 145      -7.279  -1.118 -14.584  1.00  0.00           N  
ATOM   2306  H   SER A 145      -6.337  -0.957 -14.256  1.00  0.00           H  
ATOM   2307  CA  SER A 145      -7.471  -1.914 -15.798  1.00  0.00           C  
ATOM   2308  HA  SER A 145      -8.052  -1.333 -16.515  1.00  0.00           H  
ATOM   2309  C   SER A 145      -8.251  -3.199 -15.496  1.00  0.00           C  
ATOM   2310  CB  SER A 145      -6.113  -2.229 -16.432  1.00  0.00           C  
ATOM   2311  HB2 SER A 145      -5.537  -1.310 -16.541  1.00  0.00           H  
ATOM   2312  HB3 SER A 145      -5.557  -2.924 -15.804  1.00  0.00           H  
ATOM   2313  O   SER A 145      -9.291  -3.457 -16.105  1.00  0.00           O  
ATOM   2314  OG  SER A 145      -6.321  -2.798 -17.705  1.00  0.00           O  
ATOM   2315  HG  SER A 145      -5.496  -3.185 -18.007  1.00  0.00           H  
ATOM   2316  N   LYS A 146      -7.840  -3.953 -14.466  1.00  0.00           N  
ATOM   2317  H   LYS A 146      -7.000  -3.677 -13.978  1.00  0.00           H  
ATOM   2318  CA  LYS A 146      -8.541  -5.174 -14.042  1.00  0.00           C  
ATOM   2319  HA  LYS A 146      -8.727  -5.791 -14.921  1.00  0.00           H  
ATOM   2320  C   LYS A 146      -9.939  -4.906 -13.490  1.00  0.00           C  
ATOM   2321  CB  LYS A 146      -7.674  -5.956 -13.038  1.00  0.00           C  
ATOM   2322  HB2 LYS A 146      -8.267  -6.787 -12.657  1.00  0.00           H  
ATOM   2323  HB3 LYS A 146      -7.422  -5.300 -12.204  1.00  0.00           H  
ATOM   2324  O   LYS A 146     -10.841  -5.703 -13.720  1.00  0.00           O  
ATOM   2325  CG  LYS A 146      -6.367  -6.539 -13.606  1.00  0.00           C  
ATOM   2326  HG2 LYS A 146      -5.949  -7.233 -12.877  1.00  0.00           H  
ATOM   2327  HG3 LYS A 146      -5.647  -5.738 -13.777  1.00  0.00           H  
ATOM   2328  CD  LYS A 146      -6.596  -7.279 -14.925  1.00  0.00           C  
ATOM   2329  HD2 LYS A 146      -7.398  -8.007 -14.796  1.00  0.00           H  
ATOM   2330  HD3 LYS A 146      -6.896  -6.545 -15.673  1.00  0.00           H  
ATOM   2331  CE  LYS A 146      -5.359  -7.984 -15.472  1.00  0.00           C  
ATOM   2332  HE2 LYS A 146      -5.087  -8.811 -14.816  1.00  0.00           H  
ATOM   2333  HE3 LYS A 146      -4.524  -7.285 -15.508  1.00  0.00           H  
ATOM   2334  NZ  LYS A 146      -5.648  -8.494 -16.834  1.00  0.00           N  
ATOM   2335  HZ1 LYS A 146      -6.544  -8.958 -16.870  1.00  0.00           H  
ATOM   2336  HZ2 LYS A 146      -5.812  -7.737 -17.482  1.00  0.00           H  
ATOM   2337  HZ3 LYS A 146      -4.912  -9.102 -17.161  1.00  0.00           H  
ATOM   2338  N   TYR A 147     -10.171  -3.779 -12.823  1.00  0.00           N  
ATOM   2339  H   TYR A 147      -9.389  -3.180 -12.600  1.00  0.00           H  
ATOM   2340  CA  TYR A 147     -11.515  -3.393 -12.382  1.00  0.00           C  
ATOM   2341  HA  TYR A 147     -11.908  -4.148 -11.701  1.00  0.00           H  
ATOM   2342  C   TYR A 147     -12.496  -3.291 -13.554  1.00  0.00           C  
ATOM   2343  CB  TYR A 147     -11.461  -2.052 -11.656  1.00  0.00           C  
ATOM   2344  HB2 TYR A 147     -12.474  -1.650 -11.639  1.00  0.00           H  
ATOM   2345  HB3 TYR A 147     -10.852  -1.349 -12.224  1.00  0.00           H  
ATOM   2346  O   TYR A 147     -13.611  -3.808 -13.456  1.00  0.00           O  
ATOM   2347  CG  TYR A 147     -10.982  -2.059 -10.223  1.00  0.00           C  
ATOM   2348  CD1 TYR A 147     -10.267  -3.131  -9.645  1.00  0.00           C  
ATOM   2349  HD1 TYR A 147      -9.995  -3.999 -10.227  1.00  0.00           H  
ATOM   2350  CD2 TYR A 147     -11.287  -0.928  -9.455  1.00  0.00           C  
ATOM   2351  HD2 TYR A 147     -11.822  -0.102  -9.900  1.00  0.00           H  
ATOM   2352  CE1 TYR A 147      -9.900  -3.073  -8.288  1.00  0.00           C  
ATOM   2353  HE1 TYR A 147      -9.359  -3.885  -7.825  1.00  0.00           H  
ATOM   2354  CE2 TYR A 147     -10.909  -0.862  -8.111  1.00  0.00           C  
ATOM   2355  HE2 TYR A 147     -11.123   0.036  -7.549  1.00  0.00           H  
ATOM   2356  OH  TYR A 147      -9.868  -1.839  -6.224  1.00  0.00           O  
ATOM   2357  HH  TYR A 147     -10.237  -1.030  -5.862  1.00  0.00           H  
ATOM   2358  CZ  TYR A 147     -10.226  -1.937  -7.523  1.00  0.00           C  
ATOM   2359  N   LYS A 148     -12.062  -2.705 -14.679  1.00  0.00           N  
ATOM   2360  H   LYS A 148     -11.128  -2.319 -14.683  1.00  0.00           H  
ATOM   2361  CA  LYS A 148     -12.864  -2.624 -15.909  1.00  0.00           C  
ATOM   2362  HA  LYS A 148     -13.823  -2.165 -15.669  1.00  0.00           H  
ATOM   2363  C   LYS A 148     -13.180  -4.011 -16.466  1.00  0.00           C  
ATOM   2364  CB  LYS A 148     -12.151  -1.771 -16.968  1.00  0.00           C  
ATOM   2365  HB2 LYS A 148     -11.163  -2.188 -17.162  1.00  0.00           H  
ATOM   2366  HB3 LYS A 148     -12.720  -1.819 -17.897  1.00  0.00           H  
ATOM   2367  O   LYS A 148     -14.326  -4.248 -16.839  1.00  0.00           O  
ATOM   2368  CG  LYS A 148     -12.016  -0.298 -16.560  1.00  0.00           C  
ATOM   2369  HG2 LYS A 148     -13.005   0.161 -16.533  1.00  0.00           H  
ATOM   2370  HG3 LYS A 148     -11.573  -0.221 -15.567  1.00  0.00           H  
ATOM   2371  CD  LYS A 148     -11.131   0.445 -17.565  1.00  0.00           C  
ATOM   2372  HD2 LYS A 148     -11.604   0.424 -18.547  1.00  0.00           H  
ATOM   2373  HD3 LYS A 148     -10.163  -0.054 -17.622  1.00  0.00           H  
ATOM   2374  CE  LYS A 148     -10.932   1.891 -17.105  1.00  0.00           C  
ATOM   2375  HE2 LYS A 148     -10.505   1.873 -16.103  1.00  0.00           H  
ATOM   2376  HE3 LYS A 148     -11.906   2.376 -17.041  1.00  0.00           H  
ATOM   2377  NZ  LYS A 148     -10.039   2.633 -18.029  1.00  0.00           N  
ATOM   2378  HZ1 LYS A 148      -9.908   3.579 -17.702  1.00  0.00           H  
ATOM   2379  HZ2 LYS A 148     -10.431   2.657 -18.959  1.00  0.00           H  
ATOM   2380  HZ3 LYS A 148      -9.135   2.183 -18.067  1.00  0.00           H  
ATOM   2381  N   GLU A 149     -12.215  -4.936 -16.458  1.00  0.00           N  
ATOM   2382  H   GLU A 149     -11.290  -4.662 -16.158  1.00  0.00           H  
ATOM   2383  CA  GLU A 149     -12.444  -6.343 -16.843  1.00  0.00           C  
ATOM   2384  HA  GLU A 149     -12.811  -6.377 -17.868  1.00  0.00           H  
ATOM   2385  C   GLU A 149     -13.517  -7.012 -15.962  1.00  0.00           C  
ATOM   2386  CB  GLU A 149     -11.140  -7.170 -16.771  1.00  0.00           C  
ATOM   2387  HB2 GLU A 149     -10.740  -7.133 -15.757  1.00  0.00           H  
ATOM   2388  HB3 GLU A 149     -11.390  -8.209 -16.986  1.00  0.00           H  
ATOM   2389  O   GLU A 149     -14.289  -7.837 -16.444  1.00  0.00           O  
ATOM   2390  CG  GLU A 149     -10.039  -6.738 -17.757  1.00  0.00           C  
ATOM   2391  HG2 GLU A 149      -9.820  -5.683 -17.596  1.00  0.00           H  
ATOM   2392  HG3 GLU A 149     -10.420  -6.850 -18.772  1.00  0.00           H  
ATOM   2393  CD  GLU A 149      -8.728  -7.549 -17.613  1.00  0.00           C  
ATOM   2394  OE1 GLU A 149      -7.668  -7.074 -18.081  1.00  0.00           O  
ATOM   2395  OE2 GLU A 149      -8.701  -8.643 -16.994  1.00  0.00           O  
ATOM   2396  N   PHE A 150     -13.611  -6.627 -14.685  1.00  0.00           N  
ATOM   2397  H   PHE A 150     -12.912  -5.985 -14.338  1.00  0.00           H  
ATOM   2398  CA  PHE A 150     -14.620  -7.123 -13.742  1.00  0.00           C  
ATOM   2399  HA  PHE A 150     -14.926  -8.116 -14.074  1.00  0.00           H  
ATOM   2400  C   PHE A 150     -15.921  -6.302 -13.709  1.00  0.00           C  
ATOM   2401  CB  PHE A 150     -13.992  -7.267 -12.348  1.00  0.00           C  
ATOM   2402  HB2 PHE A 150     -13.706  -6.277 -11.993  1.00  0.00           H  
ATOM   2403  HB3 PHE A 150     -14.742  -7.660 -11.662  1.00  0.00           H  
ATOM   2404  O   PHE A 150     -16.758  -6.520 -12.830  1.00  0.00           O  
ATOM   2405  CG  PHE A 150     -12.792  -8.193 -12.290  1.00  0.00           C  
ATOM   2406  CD1 PHE A 150     -12.872  -9.496 -12.819  1.00  0.00           C  
ATOM   2407  HD1 PHE A 150     -13.789  -9.845 -13.270  1.00  0.00           H  
ATOM   2408  CD2 PHE A 150     -11.589  -7.752 -11.709  1.00  0.00           C  
ATOM   2409  HD2 PHE A 150     -11.515  -6.751 -11.310  1.00  0.00           H  
ATOM   2410  CE1 PHE A 150     -11.754 -10.346 -12.782  1.00  0.00           C  
ATOM   2411  HE1 PHE A 150     -11.820 -11.340 -13.199  1.00  0.00           H  
ATOM   2412  CE2 PHE A 150     -10.468  -8.598 -11.683  1.00  0.00           C  
ATOM   2413  HE2 PHE A 150      -9.539  -8.254 -11.253  1.00  0.00           H  
ATOM   2414  CZ  PHE A 150     -10.551  -9.894 -12.216  1.00  0.00           C  
ATOM   2415  HZ  PHE A 150      -9.690 -10.545 -12.179  1.00  0.00           H  
ATOM   2416  N   GLY A 151     -16.107  -5.359 -14.638  1.00  0.00           N  
ATOM   2417  H   GLY A 151     -15.389  -5.227 -15.336  1.00  0.00           H  
ATOM   2418  CA  GLY A 151     -17.320  -4.542 -14.733  1.00  0.00           C  
ATOM   2419  HA2 GLY A 151     -18.193  -5.194 -14.743  1.00  0.00           H  
ATOM   2420  HA3 GLY A 151     -17.290  -3.991 -15.674  1.00  0.00           H  
ATOM   2421  C   GLY A 151     -17.492  -3.525 -13.599  1.00  0.00           C  
ATOM   2422  O   GLY A 151     -18.613  -3.100 -13.326  1.00  0.00           O  
ATOM   2423  N   PHE A 152     -16.410  -3.137 -12.920  1.00  0.00           N  
ATOM   2424  H   PHE A 152     -15.510  -3.496 -13.206  1.00  0.00           H  
ATOM   2425  CA  PHE A 152     -16.427  -2.127 -11.864  1.00  0.00           C  
ATOM   2426  HA  PHE A 152     -17.461  -1.888 -11.615  1.00  0.00           H  
ATOM   2427  C   PHE A 152     -15.756  -0.835 -12.348  1.00  0.00           C  
ATOM   2428  CB  PHE A 152     -15.778  -2.708 -10.605  1.00  0.00           C  
ATOM   2429  HB2 PHE A 152     -14.737  -2.936 -10.833  1.00  0.00           H  
ATOM   2430  HB3 PHE A 152     -16.276  -3.645 -10.353  1.00  0.00           H  
ATOM   2431  O   PHE A 152     -14.629  -0.856 -12.836  1.00  0.00           O  
ATOM   2432  CG  PHE A 152     -15.842  -1.799  -9.394  1.00  0.00           C  
ATOM   2433  CD1 PHE A 152     -14.665  -1.223  -8.897  1.00  0.00           C  
ATOM   2434  HD1 PHE A 152     -13.725  -1.433  -9.386  1.00  0.00           H  
ATOM   2435  CD2 PHE A 152     -17.072  -1.503  -8.775  1.00  0.00           C  
ATOM   2436  HD2 PHE A 152     -17.985  -1.927  -9.166  1.00  0.00           H  
ATOM   2437  CE1 PHE A 152     -14.705  -0.356  -7.796  1.00  0.00           C  
ATOM   2438  HE1 PHE A 152     -13.796   0.123  -7.464  1.00  0.00           H  
ATOM   2439  CE2 PHE A 152     -17.114  -0.644  -7.660  1.00  0.00           C  
ATOM   2440  HE2 PHE A 152     -18.058  -0.399  -7.196  1.00  0.00           H  
ATOM   2441  CZ  PHE A 152     -15.927  -0.074  -7.165  1.00  0.00           C  
ATOM   2442  HZ  PHE A 152     -15.954   0.608  -6.328  1.00  0.00           H  
ATOM   2443  N   GLN A 153     -16.462   0.291 -12.224  1.00  0.00           N  
ATOM   2444  H   GLN A 153     -17.389   0.235 -11.826  1.00  0.00           H  
ATOM   2445  CA  GLN A 153     -16.012   1.616 -12.684  1.00  0.00           C  
ATOM   2446  HA  GLN A 153     -15.058   1.516 -13.200  1.00  0.00           H  
ATOM   2447  C   GLN A 153     -15.758   2.602 -11.530  1.00  0.00           C  
ATOM   2448  CB  GLN A 153     -17.033   2.196 -13.680  1.00  0.00           C  
ATOM   2449  HB2 GLN A 153     -16.707   3.194 -13.975  1.00  0.00           H  
ATOM   2450  HB3 GLN A 153     -18.000   2.287 -13.186  1.00  0.00           H  
ATOM   2451  O   GLN A 153     -15.660   3.802 -11.774  1.00  0.00           O  
ATOM   2452  CG  GLN A 153     -17.194   1.371 -14.964  1.00  0.00           C  
ATOM   2453  HG2 GLN A 153     -17.579   0.380 -14.721  1.00  0.00           H  
ATOM   2454  HG3 GLN A 153     -16.221   1.257 -15.440  1.00  0.00           H  
ATOM   2455  CD  GLN A 153     -18.151   2.027 -15.959  1.00  0.00           C  
ATOM   2456  NE2 GLN A 153     -18.293   1.475 -17.143  1.00  0.00           N  
ATOM   2457 HE21 GLN A 153     -18.951   1.934 -17.757  1.00  0.00           H  
ATOM   2458 HE22 GLN A 153     -17.810   0.621 -17.382  1.00  0.00           H  
ATOM   2459  OE1 GLN A 153     -18.794   3.030 -15.709  1.00  0.00           O  
ATOM   2460  N   GLY A 154     -15.723   2.111 -10.285  1.00  0.00           N  
ATOM   2461  H   GLY A 154     -15.683   1.109 -10.165  1.00  0.00           H  
ATOM   2462  CA  GLY A 154     -15.480   2.949  -9.106  1.00  0.00           C  
ATOM   2463  HA2 GLY A 154     -16.117   3.832  -9.147  1.00  0.00           H  
ATOM   2464  HA3 GLY A 154     -15.701   2.397  -8.192  1.00  0.00           H  
ATOM   2465  C   GLY A 154     -14.049   3.448  -9.003  1.00  0.00           C  
ATOM   2466  O   GLY A 154     -13.144   2.832  -9.601  1.00  0.00           O  
ATOM   2467  OXT GLY A 154     -13.850   4.371  -8.195  1.00  0.00           O  
TER    2468      GLY A 154                                                       
END   
