# Supplementary material for: Genomic insights into the secondary aquatic transition of penguins
Source: Nat Commun. 2022 Jul 19;13:3912. doi: 10.1038/s41467-022-31508-9 (PMC9296559; doi:10.1038/s41467-022-31508-9)
Supplement: Supplementary file 10 — Supplementary Data 7 [file 41467_2022_31508_MOESM10_ESM.zip › Supplementary Data 7. Protein genes/Suplementary Data 7.2 Proteins structure/HB_chicken.pdb]

TITLE     SWISS-MODEL SERVER (https://swissmodel.expasy.org)
TITLE    2 work01_chicken
EXPDTA    THEORETICAL MODEL (SWISS-MODEL SERVER)
AUTHOR    SWISS-MODEL SERVER (SEE REFERENCE IN JRNL Records)
REVDAT   1   10-AUG-21 1MOD    1       03:28
JRNL        AUTH   A.WATERHOUSE,M.BERTONI,S.BIENERT,G.STUDER,G.TAURIELLO,
JRNL        AUTH 2 R.GUMIENNY,F.T.HEER,T.A.P.DE BEER,C.REMPFER,L.BORDOLI,
JRNL        AUTH 3 R.LEPORE,T.SCHWEDE
JRNL        TITL   SWISS-MODEL: HOMOLOGY MODELLING OF PROTEIN STRUCTURES AND
JRNL        TITL 2 COMPLEXES
JRNL        REF    NUCLEIC.ACIDS.RES..           V.  46 W296  2018
JRNL        PMID   29788355
JRNL        DOI    10.1093/nar/gky427
REMARK   1
REMARK   1 REFERENCE 1
REMARK   1  AUTH   S.BIENERT,A.WATERHOUSE,T.A.P.DE BEER,G.TAURIELLO,G.STUDER,
REMARK   1  AUTH 2 L.BORDOLI,T.SCHWEDE
REMARK   1  TITL   THE SWISS-MODEL REPOSITORY - NEW FEATURES AND FUNCTIONALITY
REMARK   1  REF    NUCLEIC.ACIDS.RES..           V.  45       2017
REMARK   1  REFN                   ISSN 0305-1048
REMARK   1  PMID   27899672
REMARK   1  DOI    10.1093/nar/gkw1132
REMARK   1
REMARK   1 REFERENCE 2
REMARK   1  AUTH   N.GUEX,M.C.PEITSCH,T.SCHWEDE
REMARK   1  TITL   AUTOMATED COMPARATIVE PROTEIN STRUCTURE MODELING WITH
REMARK   1  TITL 2 SWISS-MODEL AND SWISS-PDBVIEWER: A HISTORICAL PERSPECTIVE
REMARK   1  REF    ELECTROPHORESIS               V.  30       2009
REMARK   1  REFN                   ISSN 0173-0835
REMARK   1  PMID   19517507
REMARK   1  DOI    10.1002/elps.200900140
REMARK   1
REMARK   1 REFERENCE 3
REMARK   1  AUTH   G.STUDER,G.TAURIELLO,S.BIENERT,M.BIASINI,N.JOHNER,T.SCHWEDE
REMARK   1  TITL   PROMOD3 - A VERSATILE HOMOLOGY MODELLING TOOLBOX
REMARK   1  REF    PLOS COMP. BIOL.              V.  17       2021
REMARK   1  REFN                   ISSN 
REMARK   1  PMID   33507980
REMARK   1  DOI    https://doi.org/10.1371/journal.pcbi.1008667
REMARK   1
REMARK   1 REFERENCE 4
REMARK   1  AUTH   G.STUDER,C.REMPFER,A.WATERHOUSE,R.GUMIENNY,J.HAAS,T.SCHWEDE
REMARK   1  TITL   QMEANDISCO - DISTANCE CONSTRAINTS APPLIED ON MODEL QUALITY 
REMARK   1  TITL 2 ESTIMATION
REMARK   1  REF    BIOINFORMATICS                V.  36       2020
REMARK   1  REFN                   ISSN 
REMARK   1  PMID   31697312
REMARK   1  DOI    https://doi.org/10.1093/bioinformatics/btz828
REMARK   1
REMARK   1 REFERENCE 5
REMARK   1  AUTH   P.BENKERT,M.BIASINI,T.SCHWEDE
REMARK   1  TITL   TOWARD THE ESTIMATION OF THE ABSOLUTE QUALITY OF INDIVIDUAL
REMARK   1  TITL 2 PROTEIN STRUCTURE MODELS
REMARK   1  REF    BIOINFORMATICS                V.  27       2011
REMARK   1  REFN                   ISSN 1367-4803
REMARK   1  PMID   21134891
REMARK   1  DOI    10.1093/bioinformatics/btq662
REMARK   1
REMARK   1 REFERENCE 6
REMARK   1  AUTH   M.BERTONI,F.KIEFER,M.BIASINI,L.BORDOLI,T.SCHWEDE
REMARK   1  TITL   MODELING PROTEIN QUATERNARY STRUCTURE OF HOMO- AND
REMARK   1  TITL 2 HETERO-OLIGOMERS BEYOND BINARY INTERACTIONS BY HOMOLOGY
REMARK   1  REF    SCI.REP.                      V.   7       2017
REMARK   1  REFN                   ISSN
REMARK   1  PMID   28874689
REMARK   1  DOI    10.1038/s41598-017-09654-8
REMARK   1
REMARK   1 DISCLAIMER
REMARK   1 The SWISS-MODEL SERVER produces theoretical models for proteins.
REMARK   1 The results of any theoretical modelling procedure is
REMARK   1 NON-EXPERIMENTAL and MUST be considered with care. These models may
REMARK   1 contain significant errors. This is especially true for automated
REMARK   1 modeling since there is no human intervention during model
REMARK   1 building. Please read the header section and the logfile carefully
REMARK   1 to know what templates and alignments were used during the model
REMARK   1 building process. All information by the SWISS-MODEL SERVER is
REMARK   1 provided "AS-IS", without any warranty, expressed or implied.
REMARK   2
REMARK   2 COPYRIGHT NOTICE
REMARK   2 This SWISS-MODEL protein model is copyright. It is produced by the
REMARK   2 SWISS-MODEL server, developed by the Computational Structural
REMARK   2 Biology Group at the SIB Swiss Institute of Bioinformatics at the
REMARK   2 Biozentrum, University of Basel (https://swissmodel.expasy.org). This
REMARK   2 model is licensed under the CC BY-SA 4.0 Creative Commons
REMARK   2 Attribution-ShareAlike 4.0 International License
REMARK   2 (https://creativecommons.org/licenses/by-sa/4.0/legalcode), i.e. you
REMARK   2 can copy and redistribute the model in any medium or format,
REMARK   2 transform and build upon the model for any purpose, even
REMARK   2 commercially, under the following terms:
REMARK   2 Attribution - You must give appropriate credit, provide a link to
REMARK   2 the license, and indicate if changes were made. You may do so in any
REMARK   2 reasonable manner, but not in any way that suggests the licensor
REMARK   2 endorses you or your use. When you publish, patent or distribute
REMARK   2 results that were fully or partially based on the model, please cite
REMARK   2 the corresponding papers mentioned under JRNL.
REMARK   2 ShareAlike - If you remix, transform, or build upon the material,
REMARK   2 you must distribute your contributions under the same license as the
REMARK   2 original.
REMARK   2 No additional restrictions - you may not apply legal terms or
REMARK   2 technological measures that legally restrict others from doing
REMARK   2 anything the license permits.
REMARK   2 Find a human-readable summary of (and not a substitute for) the
REMARK   2 CC BY-SA 4.0 license at this link:
REMARK   2 https://creativecommons.org/licenses/by-sa/4.0/
REMARK   3 
REMARK   3 MODEL INFORMATION
REMARK   3  ENGIN   PROMOD3
REMARK   3  VERSN   3.2.0
REMARK   3  OSTAT   hetero-2-2-mer
REMARK   3  OSRSN   PREDICTION
REMARK   3  QSPRD   0.895
REMARK   3  GMQE    0.91
REMARK   3  QMNV    4.2.0
REMARK   3  QMNDG   0.81
REMARK   3  MODT    FALSE
REMARK   3 
REMARK   3 MODEL LIGAND 1
REMARK   3  NAME    HEM
REMARK   3  BIND    A.43
REMARK   3  BIND 2  A.44
REMARK   3  BIND 3  A.46
REMARK   3  BIND 4  A.59
REMARK   3  BIND 5  A.62
REMARK   3  BIND 6  A.63
REMARK   3  BIND 7  A.66
REMARK   3  BIND 8  A.67
REMARK   3  BIND 9  A.84
REMARK   3  BIND 10  A.87
REMARK   3  BIND 11  A.88
REMARK   3  BIND 12  A.92
REMARK   3  BIND 13  A.94
REMARK   3  BIND 14  A.98
REMARK   3  BIND 15  A.99
REMARK   3  BIND 16  A.102
REMARK   3  BIND 17  A.133
REMARK   3  BIND 18  A.137
REMARK   3  BIND 19  _.1
REMARK   3 
REMARK   3 MODEL LIGAND 2
REMARK   3  NAME    HEM
REMARK   3  BIND    B.39
REMARK   3  BIND 2  B.42
REMARK   3  BIND 3  B.43
REMARK   3  BIND 4  B.64
REMARK   3  BIND 5  B.67
REMARK   3  BIND 6  B.68
REMARK   3  BIND 7  B.71
REMARK   3  BIND 8  B.72
REMARK   3  BIND 9  B.89
REMARK   3  BIND 10  B.92
REMARK   3  BIND 11  B.93
REMARK   3  BIND 12  B.97
REMARK   3  BIND 13  B.99
REMARK   3  BIND 14  B.103
REMARK   3  BIND 15  B.104
REMARK   3  BIND 16  B.107
REMARK   3  BIND 17  B.142
REMARK   3  BIND 18  _.2
REMARK   3 
REMARK   3 MODEL LIGAND 3
REMARK   3  NAME    HEM
REMARK   3  BIND    C.43
REMARK   3  BIND 2  C.44
REMARK   3  BIND 3  C.46
REMARK   3  BIND 4  C.59
REMARK   3  BIND 5  C.62
REMARK   3  BIND 6  C.63
REMARK   3  BIND 7  C.66
REMARK   3  BIND 8  C.67
REMARK   3  BIND 9  C.84
REMARK   3  BIND 10  C.87
REMARK   3  BIND 11  C.88
REMARK   3  BIND 12  C.92
REMARK   3  BIND 13  C.94
REMARK   3  BIND 14  C.98
REMARK   3  BIND 15  C.99
REMARK   3  BIND 16  C.102
REMARK   3  BIND 17  C.133
REMARK   3  BIND 18  C.137
REMARK   3  BIND 19  _.3
REMARK   3 
REMARK   3 MODEL LIGAND 4
REMARK   3  NAME    HEM
REMARK   3  BIND    D.39
REMARK   3  BIND 2  D.42
REMARK   3  BIND 3  D.43
REMARK   3  BIND 4  D.64
REMARK   3  BIND 5  D.67
REMARK   3  BIND 6  D.68
REMARK   3  BIND 7  D.71
REMARK   3  BIND 8  D.72
REMARK   3  BIND 9  D.89
REMARK   3  BIND 10  D.92
REMARK   3  BIND 11  D.93
REMARK   3  BIND 12  D.97
REMARK   3  BIND 13  D.99
REMARK   3  BIND 14  D.103
REMARK   3  BIND 15  D.104
REMARK   3  BIND 16  D.107
REMARK   3  BIND 17  D.142
REMARK   3  BIND 18  _.4
REMARK   3 
REMARK   3 TEMPLATE 1
REMARK   3  PDBID   3eok
REMARK   3  CHAIN   B
REMARK   3  MMCIF   B
REMARK   3  CHAIN   B
REMARK   3  MMCIF   B
REMARK   3  CHAIN   A
REMARK   3  MMCIF   A
REMARK   3  CHAIN   A
REMARK   3  MMCIF   A
REMARK   3  PDBV    2021-07-30
REMARK   3  SMTLE   3eok.1
REMARK   3  SMTLV   2021-08-04
REMARK   3  MTHD    X-RAY DIFFRACTION 2.10 A
REMARK   3  FOUND   HHblits
REMARK   3  GMQE    0.91
REMARK   3  SIM     0.60
REMARK   3  SID     92.68
REMARK   3  OSTAT   hetero-2-2-mer
REMARK   3  LIGND   HEM
REMARK   3  LIGND 2 HEM
REMARK   3  LIGND 3 HEM
REMARK   3  LIGND 4 HEM
REMARK   3  ALN B TRG MVHWTAEEKQLITGLWGKVNVAECGAEALARLLIVYPWTQRFFASFGNLSSPTAILGN
REMARK   3  ALN B TRG PMVRAHGKKVLTSFGDAVKNLDNIKNTFSQLSELHCDKLHVDPENFRLLGDILIIVLA
REMARK   3  ALN B TRG AHFSKDFTPECQAAWQKLVRVVAHALARKYH
REMARK   3  ALN B TPL -VHWTAEEKQLITGLWGKVNVADCGAEALARLLIVYPWTQRFFASFGNLSSPTAILGN
REMARK   3  ALN B TPL PMVRAHGKKVLTSFGDAVKNLDNIKNTFAQLSELHCDKLHVDPENFRLLGDILIIVLA
REMARK   3  ALN B TPL AHFTKDFTPECQAAWQKLVRVVAHALARKYH
REMARK   3  ALN B OFF 0
REMARK   3  ALN D TRG MVHWTAEEKQLITGLWGKVNVAECGAEALARLLIVYPWTQRFFASFGNLSSPTAILGN
REMARK   3  ALN D TRG PMVRAHGKKVLTSFGDAVKNLDNIKNTFSQLSELHCDKLHVDPENFRLLGDILIIVLA
REMARK   3  ALN D TRG AHFSKDFTPECQAAWQKLVRVVAHALARKYH
REMARK   3  ALN D TPL -VHWTAEEKQLITGLWGKVNVADCGAEALARLLIVYPWTQRFFASFGNLSSPTAILGN
REMARK   3  ALN D TPL PMVRAHGKKVLTSFGDAVKNLDNIKNTFAQLSELHCDKLHVDPENFRLLGDILIIVLA
REMARK   3  ALN D TPL AHFTKDFTPECQAAWQKLVRVVAHALARKYH
REMARK   3  ALN D OFF 0
REMARK   3  ALN A TRG MVLSAADKNNVKGIFTKIAGHAEEYGAETLERMFTTYPPTKTYFPHFDLSHGSAQIKG
REMARK   3  ALN A TRG HGKKVVAALIEAANHIDDIAGTLSKLSDLHAHKLRVDPVNFKLLGQCFLVVVAIHHPA
REMARK   3  ALN A TRG ALTPEVHASLDKFLCAVGTVLTAKYR
REMARK   3  ALN A TPL -VLSAADKTNVKGVFSKIGGHAEEYGAETLERMFIAYPQTKTYFPHFDLSHGSAQIKA
REMARK   3  ALN A TPL HGKKVAAALVEAVNHVDDIAGALSKLSDLHAQKLRVDPVNFKFLGHCFLVVVAIHHPA
REMARK   3  ALN A TPL ALTPEVHASLDKFMCAVGAVLTAKYR
REMARK   3  ALN A OFF 0
REMARK   3  ALN C TRG MVLSAADKNNVKGIFTKIAGHAEEYGAETLERMFTTYPPTKTYFPHFDLSHGSAQIKG
REMARK   3  ALN C TRG HGKKVVAALIEAANHIDDIAGTLSKLSDLHAHKLRVDPVNFKLLGQCFLVVVAIHHPA
REMARK   3  ALN C TRG ALTPEVHASLDKFLCAVGTVLTAKYR
REMARK   3  ALN C TPL -VLSAADKTNVKGVFSKIGGHAEEYGAETLERMFIAYPQTKTYFPHFDLSHGSAQIKA
REMARK   3  ALN C TPL HGKKVAAALVEAVNHVDDIAGALSKLSDLHAQKLRVDPVNFKFLGHCFLVVVAIHHPA
REMARK   3  ALN C TPL ALTPEVHASLDKFMCAVGAVLTAKYR
REMARK   3  ALN C OFF 0
ATOM      1  N   VAL A   2       0.550   4.612   3.250  1.00  0.62           N  
ATOM      2  CA  VAL A   2       0.382   5.515   2.065  1.00  0.62           C  
ATOM      3  C   VAL A   2       0.249   6.943   2.555  1.00  0.62           C  
ATOM      4  O   VAL A   2       1.007   7.298   3.448  1.00  0.62           O  
ATOM      5  CB  VAL A   2      -0.675   4.962   1.082  1.00  0.62           C  
ATOM      6  CG1 VAL A   2      -2.148   5.001   1.568  1.00  0.62           C  
ATOM      7  CG2 VAL A   2      -0.483   5.576  -0.325  1.00  0.62           C  
ATOM      8  N   LEU A   3      -0.662   7.768   2.025  1.00  0.79           N  
ATOM      9  CA  LEU A   3      -0.710   9.196   2.195  1.00  0.79           C  
ATOM     10  C   LEU A   3      -1.881   9.592   3.056  1.00  0.79           C  
ATOM     11  O   LEU A   3      -3.001   9.115   2.858  1.00  0.79           O  
ATOM     12  CB  LEU A   3      -0.908   9.792   0.792  1.00  0.79           C  
ATOM     13  CG  LEU A   3       0.267   9.454  -0.138  1.00  0.79           C  
ATOM     14  CD1 LEU A   3      -0.118   9.771  -1.577  1.00  0.79           C  
ATOM     15  CD2 LEU A   3       1.535  10.219   0.253  1.00  0.79           C  
ATOM     16  N   SER A   4      -1.650  10.479   4.036  1.00  0.76           N  
ATOM     17  CA  SER A   4      -2.677  11.075   4.871  1.00  0.76           C  
ATOM     18  C   SER A   4      -3.456  12.135   4.105  1.00  0.76           C  
ATOM     19  O   SER A   4      -3.106  12.512   2.991  1.00  0.76           O  
ATOM     20  CB  SER A   4      -2.106  11.659   6.208  1.00  0.76           C  
ATOM     21  OG  SER A   4      -1.553  12.968   6.087  1.00  0.76           O  
ATOM     22  N   ALA A   5      -4.546  12.683   4.677  1.00  0.80           N  
ATOM     23  CA  ALA A   5      -5.210  13.850   4.122  1.00  0.80           C  
ATOM     24  C   ALA A   5      -4.290  15.082   4.027  1.00  0.80           C  
ATOM     25  O   ALA A   5      -4.323  15.826   3.052  1.00  0.80           O  
ATOM     26  CB  ALA A   5      -6.455  14.158   4.981  1.00  0.80           C  
ATOM     27  N   ALA A   6      -3.399  15.283   5.031  1.00  0.81           N  
ATOM     28  CA  ALA A   6      -2.384  16.322   5.047  1.00  0.81           C  
ATOM     29  C   ALA A   6      -1.376  16.150   3.907  1.00  0.81           C  
ATOM     30  O   ALA A   6      -1.103  17.100   3.173  1.00  0.81           O  
ATOM     31  CB  ALA A   6      -1.655  16.324   6.414  1.00  0.81           C  
ATOM     32  N   ASP A   7      -0.879  14.910   3.666  1.00  0.82           N  
ATOM     33  CA  ASP A   7       0.016  14.592   2.567  1.00  0.82           C  
ATOM     34  C   ASP A   7      -0.610  14.914   1.201  1.00  0.82           C  
ATOM     35  O   ASP A   7       0.004  15.544   0.343  1.00  0.82           O  
ATOM     36  CB  ASP A   7       0.376  13.077   2.550  1.00  0.82           C  
ATOM     37  CG  ASP A   7       1.111  12.552   3.773  1.00  0.82           C  
ATOM     38  OD1 ASP A   7       1.910  13.280   4.393  1.00  0.82           O  
ATOM     39  OD2 ASP A   7       0.870  11.361   4.105  1.00  0.82           O  
ATOM     40  N   LYS A   8      -1.889  14.531   0.985  1.00  0.78           N  
ATOM     41  CA  LYS A   8      -2.640  14.822  -0.229  1.00  0.78           C  
ATOM     42  C   LYS A   8      -2.839  16.309  -0.475  1.00  0.78           C  
ATOM     43  O   LYS A   8      -2.628  16.792  -1.587  1.00  0.78           O  
ATOM     44  CB  LYS A   8      -4.010  14.109  -0.200  1.00  0.78           C  
ATOM     45  CG  LYS A   8      -3.850  12.586  -0.142  1.00  0.78           C  
ATOM     46  CD  LYS A   8      -5.184  11.848  -0.005  1.00  0.78           C  
ATOM     47  CE  LYS A   8      -4.977  10.336   0.085  1.00  0.78           C  
ATOM     48  NZ  LYS A   8      -6.249   9.686   0.373  1.00  0.78           N  
ATOM     49  N   ASN A   9      -3.180  17.085   0.578  1.00  0.79           N  
ATOM     50  CA  ASN A   9      -3.236  18.539   0.529  1.00  0.79           C  
ATOM     51  C   ASN A   9      -1.896  19.164   0.146  1.00  0.79           C  
ATOM     52  O   ASN A   9      -1.823  20.074  -0.670  1.00  0.79           O  
ATOM     53  CB  ASN A   9      -3.581  19.122   1.921  1.00  0.79           C  
ATOM     54  CG  ASN A   9      -5.039  18.877   2.282  1.00  0.79           C  
ATOM     55  OD1 ASN A   9      -5.900  18.614   1.452  1.00  0.79           O  
ATOM     56  ND2 ASN A   9      -5.332  19.033   3.596  1.00  0.79           N  
ATOM     57  N   ASN A  10      -0.784  18.678   0.734  1.00  0.81           N  
ATOM     58  CA  ASN A  10       0.554  19.125   0.394  1.00  0.81           C  
ATOM     59  C   ASN A  10       1.011  18.792  -1.021  1.00  0.81           C  
ATOM     60  O   ASN A  10       1.573  19.650  -1.704  1.00  0.81           O  
ATOM     61  CB  ASN A  10       1.567  18.524   1.385  1.00  0.81           C  
ATOM     62  CG  ASN A  10       1.445  19.054   2.815  1.00  0.81           C  
ATOM     63  OD1 ASN A  10       1.839  18.348   3.723  1.00  0.81           O  
ATOM     64  ND2 ASN A  10       0.944  20.295   3.030  1.00  0.81           N  
ATOM     65  N   VAL A  11       0.769  17.562  -1.516  1.00  0.87           N  
ATOM     66  CA  VAL A  11       1.074  17.174  -2.889  1.00  0.87           C  
ATOM     67  C   VAL A  11       0.283  17.977  -3.906  1.00  0.87           C  
ATOM     68  O   VAL A  11       0.843  18.509  -4.864  1.00  0.87           O  
ATOM     69  CB  VAL A  11       0.851  15.686  -3.102  1.00  0.87           C  
ATOM     70  CG1 VAL A  11       0.991  15.282  -4.590  1.00  0.87           C  
ATOM     71  CG2 VAL A  11       1.916  14.949  -2.269  1.00  0.87           C  
ATOM     72  N   LYS A  12      -1.038  18.166  -3.694  1.00  0.79           N  
ATOM     73  CA  LYS A  12      -1.840  19.039  -4.535  1.00  0.79           C  
ATOM     74  C   LYS A  12      -1.336  20.476  -4.478  1.00  0.79           C  
ATOM     75  O   LYS A  12      -1.168  21.141  -5.494  1.00  0.79           O  
ATOM     76  CB  LYS A  12      -3.340  18.978  -4.142  1.00  0.79           C  
ATOM     77  CG  LYS A  12      -4.020  17.660  -4.562  1.00  0.79           C  
ATOM     78  CD  LYS A  12      -5.557  17.777  -4.578  1.00  0.79           C  
ATOM     79  CE  LYS A  12      -6.299  16.451  -4.815  1.00  0.79           C  
ATOM     80  NZ  LYS A  12      -6.247  16.057  -6.242  1.00  0.79           N  
ATOM     81  N   GLY A  13      -1.005  20.960  -3.266  1.00  0.83           N  
ATOM     82  CA  GLY A  13      -0.352  22.233  -3.012  1.00  0.83           C  
ATOM     83  C   GLY A  13       0.910  22.567  -3.769  1.00  0.83           C  
ATOM     84  O   GLY A  13       1.051  23.700  -4.224  1.00  0.83           O  
ATOM     85  N   ILE A  14       1.890  21.645  -3.875  1.00  0.83           N  
ATOM     86  CA  ILE A  14       3.075  21.817  -4.712  1.00  0.83           C  
ATOM     87  C   ILE A  14       2.795  21.716  -6.215  1.00  0.83           C  
ATOM     88  O   ILE A  14       3.243  22.564  -6.984  1.00  0.83           O  
ATOM     89  CB  ILE A  14       4.248  20.931  -4.275  1.00  0.83           C  
ATOM     90  CG1 ILE A  14       5.579  21.321  -4.953  1.00  0.83           C  
ATOM     91  CG2 ILE A  14       3.985  19.437  -4.516  1.00  0.83           C  
ATOM     92  CD1 ILE A  14       6.101  22.689  -4.512  1.00  0.83           C  
ATOM     93  N   PHE A  15       1.993  20.725  -6.676  1.00  0.83           N  
ATOM     94  CA  PHE A  15       1.673  20.501  -8.084  1.00  0.83           C  
ATOM     95  C   PHE A  15       0.882  21.652  -8.695  1.00  0.83           C  
ATOM     96  O   PHE A  15       1.088  22.001  -9.862  1.00  0.83           O  
ATOM     97  CB  PHE A  15       0.974  19.128  -8.305  1.00  0.83           C  
ATOM     98  CG  PHE A  15       1.994  18.037  -8.551  1.00  0.83           C  
ATOM     99  CD1 PHE A  15       2.642  17.382  -7.491  1.00  0.83           C  
ATOM    100  CD2 PHE A  15       2.285  17.633  -9.867  1.00  0.83           C  
ATOM    101  CE1 PHE A  15       3.547  16.341  -7.735  1.00  0.83           C  
ATOM    102  CE2 PHE A  15       3.201  16.602 -10.118  1.00  0.83           C  
ATOM    103  CZ  PHE A  15       3.835  15.956  -9.048  1.00  0.83           C  
ATOM    104  N   THR A  16       0.011  22.323  -7.910  1.00  0.78           N  
ATOM    105  CA  THR A  16      -0.688  23.561  -8.277  1.00  0.78           C  
ATOM    106  C   THR A  16       0.255  24.696  -8.629  1.00  0.78           C  
ATOM    107  O   THR A  16      -0.021  25.516  -9.471  1.00  0.78           O  
ATOM    108  CB  THR A  16      -1.667  24.091  -7.230  1.00  0.78           C  
ATOM    109  OG1 THR A  16      -2.710  23.152  -7.058  1.00  0.78           O  
ATOM    110  CG2 THR A  16      -2.379  25.375  -7.690  1.00  0.78           C  
ATOM    111  N   LYS A  17       1.417  24.786  -7.949  1.00  0.75           N  
ATOM    112  CA  LYS A  17       2.426  25.780  -8.259  1.00  0.75           C  
ATOM    113  C   LYS A  17       3.310  25.401  -9.436  1.00  0.75           C  
ATOM    114  O   LYS A  17       3.747  26.270 -10.189  1.00  0.75           O  
ATOM    115  CB  LYS A  17       3.300  26.033  -7.014  1.00  0.75           C  
ATOM    116  CG  LYS A  17       2.411  26.363  -5.806  1.00  0.75           C  
ATOM    117  CD  LYS A  17       3.190  26.748  -4.545  1.00  0.75           C  
ATOM    118  CE  LYS A  17       2.296  27.111  -3.354  1.00  0.75           C  
ATOM    119  NZ  LYS A  17       1.703  25.884  -2.793  1.00  0.75           N  
ATOM    120  N   ILE A  18       3.580  24.087  -9.639  1.00  0.79           N  
ATOM    121  CA  ILE A  18       4.249  23.559 -10.828  1.00  0.79           C  
ATOM    122  C   ILE A  18       3.437  23.850 -12.083  1.00  0.79           C  
ATOM    123  O   ILE A  18       3.953  24.388 -13.058  1.00  0.79           O  
ATOM    124  CB  ILE A  18       4.499  22.047 -10.707  1.00  0.79           C  
ATOM    125  CG1 ILE A  18       5.507  21.761  -9.562  1.00  0.79           C  
ATOM    126  CG2 ILE A  18       4.971  21.438 -12.057  1.00  0.79           C  
ATOM    127  CD1 ILE A  18       5.627  20.270  -9.212  1.00  0.79           C  
ATOM    128  N   ALA A  19       2.116  23.562 -12.042  1.00  0.77           N  
ATOM    129  CA  ALA A  19       1.150  24.021 -13.018  1.00  0.77           C  
ATOM    130  C   ALA A  19       1.500  23.806 -14.495  1.00  0.77           C  
ATOM    131  O   ALA A  19       1.581  22.697 -15.015  1.00  0.77           O  
ATOM    132  CB  ALA A  19       0.848  25.508 -12.720  1.00  0.77           C  
ATOM    133  N   GLY A  20       1.703  24.942 -15.193  1.00  0.77           N  
ATOM    134  CA  GLY A  20       1.961  25.064 -16.618  1.00  0.77           C  
ATOM    135  C   GLY A  20       3.370  24.726 -17.010  1.00  0.77           C  
ATOM    136  O   GLY A  20       3.661  24.598 -18.190  1.00  0.77           O  
ATOM    137  N   HIS A  21       4.271  24.541 -16.024  1.00  0.77           N  
ATOM    138  CA  HIS A  21       5.690  24.339 -16.256  1.00  0.77           C  
ATOM    139  C   HIS A  21       6.067  22.905 -16.086  1.00  0.77           C  
ATOM    140  O   HIS A  21       7.233  22.527 -16.065  1.00  0.77           O  
ATOM    141  CB  HIS A  21       6.531  25.054 -15.199  1.00  0.77           C  
ATOM    142  CG  HIS A  21       6.252  26.493 -15.196  1.00  0.77           C  
ATOM    143  ND1 HIS A  21       6.581  27.138 -16.354  1.00  0.77           N  
ATOM    144  CD2 HIS A  21       5.768  27.365 -14.287  1.00  0.77           C  
ATOM    145  CE1 HIS A  21       6.314  28.389 -16.151  1.00  0.77           C  
ATOM    146  NE2 HIS A  21       5.810  28.601 -14.907  1.00  0.77           N  
ATOM    147  N   ALA A  22       5.059  22.039 -15.946  1.00  0.85           N  
ATOM    148  CA  ALA A  22       5.260  20.634 -15.778  1.00  0.85           C  
ATOM    149  C   ALA A  22       6.100  20.000 -16.878  1.00  0.85           C  
ATOM    150  O   ALA A  22       7.052  19.253 -16.554  1.00  0.85           O  
ATOM    151  CB  ALA A  22       3.845  20.046 -15.711  1.00  0.85           C  
ATOM    152  N   GLU A  23       5.868  20.277 -18.173  1.00  0.76           N  
ATOM    153  CA  GLU A  23       6.569  19.716 -19.311  1.00  0.76           C  
ATOM    154  C   GLU A  23       8.065  19.980 -19.314  1.00  0.76           C  
ATOM    155  O   GLU A  23       8.880  19.087 -19.537  1.00  0.76           O  
ATOM    156  CB  GLU A  23       5.995  20.339 -20.590  1.00  0.76           C  
ATOM    157  CG  GLU A  23       4.456  20.289 -20.664  1.00  0.76           C  
ATOM    158  CD  GLU A  23       3.957  20.891 -21.964  1.00  0.76           C  
ATOM    159  OE1 GLU A  23       4.744  20.928 -22.942  1.00  0.76           O  
ATOM    160  OE2 GLU A  23       2.722  21.121 -22.047  1.00  0.76           O  
ATOM    161  N   GLU A  24       8.443  21.241 -19.008  1.00  0.77           N  
ATOM    162  CA  GLU A  24       9.810  21.687 -18.888  1.00  0.77           C  
ATOM    163  C   GLU A  24      10.479  20.985 -17.755  1.00  0.77           C  
ATOM    164  O   GLU A  24      11.590  20.479 -17.885  1.00  0.77           O  
ATOM    165  CB  GLU A  24       9.879  23.193 -18.570  1.00  0.77           C  
ATOM    166  CG  GLU A  24       8.999  24.053 -19.494  1.00  0.77           C  
ATOM    167  CD  GLU A  24       9.068  25.518 -19.085  1.00  0.77           C  
ATOM    168  OE1 GLU A  24      10.169  25.961 -18.672  1.00  0.77           O  
ATOM    169  OE2 GLU A  24       8.026  26.201 -19.220  1.00  0.77           O  
ATOM    170  N   TYR A  25       9.765  20.889 -16.611  1.00  0.84           N  
ATOM    171  CA  TYR A  25      10.295  20.275 -15.418  1.00  0.84           C  
ATOM    172  C   TYR A  25      10.609  18.810 -15.677  1.00  0.84           C  
ATOM    173  O   TYR A  25      11.710  18.378 -15.492  1.00  0.84           O  
ATOM    174  CB  TYR A  25       9.372  20.478 -14.183  1.00  0.84           C  
ATOM    175  CG  TYR A  25       9.336  21.933 -13.727  1.00  0.84           C  
ATOM    176  CD1 TYR A  25      10.006  22.998 -14.376  1.00  0.84           C  
ATOM    177  CD2 TYR A  25       8.565  22.247 -12.594  1.00  0.84           C  
ATOM    178  CE1 TYR A  25       9.795  24.327 -13.991  1.00  0.84           C  
ATOM    179  CE2 TYR A  25       8.390  23.577 -12.179  1.00  0.84           C  
ATOM    180  CZ  TYR A  25       8.965  24.617 -12.911  1.00  0.84           C  
ATOM    181  OH  TYR A  25       8.683  25.960 -12.608  1.00  0.84           O  
ATOM    182  N   GLY A  26       9.642  18.075 -16.276  1.00  0.89           N  
ATOM    183  CA  GLY A  26       9.792  16.720 -16.794  1.00  0.89           C  
ATOM    184  C   GLY A  26      11.008  16.452 -17.646  1.00  0.89           C  
ATOM    185  O   GLY A  26      11.685  15.443 -17.482  1.00  0.89           O  
ATOM    186  N   ALA A  27      11.323  17.346 -18.603  1.00  0.88           N  
ATOM    187  CA  ALA A  27      12.572  17.302 -19.338  1.00  0.88           C  
ATOM    188  C   ALA A  27      13.808  17.539 -18.465  1.00  0.88           C  
ATOM    189  O   ALA A  27      14.760  16.763 -18.504  1.00  0.88           O  
ATOM    190  CB  ALA A  27      12.520  18.356 -20.463  1.00  0.88           C  
ATOM    191  N   GLU A  28      13.789  18.575 -17.594  1.00  0.82           N  
ATOM    192  CA  GLU A  28      14.878  18.898 -16.685  1.00  0.82           C  
ATOM    193  C   GLU A  28      15.221  17.776 -15.694  1.00  0.82           C  
ATOM    194  O   GLU A  28      16.389  17.507 -15.402  1.00  0.82           O  
ATOM    195  CB  GLU A  28      14.626  20.226 -15.912  1.00  0.82           C  
ATOM    196  CG  GLU A  28      15.922  20.657 -15.167  1.00  0.82           C  
ATOM    197  CD  GLU A  28      15.898  21.940 -14.349  1.00  0.82           C  
ATOM    198  OE1 GLU A  28      14.942  22.736 -14.438  1.00  0.82           O  
ATOM    199  OE2 GLU A  28      16.882  22.125 -13.578  1.00  0.82           O  
ATOM    200  N   THR A  29      14.220  17.049 -15.146  1.00  0.87           N  
ATOM    201  CA  THR A  29      14.470  15.913 -14.253  1.00  0.87           C  
ATOM    202  C   THR A  29      15.233  14.779 -14.881  1.00  0.87           C  
ATOM    203  O   THR A  29      16.139  14.214 -14.267  1.00  0.87           O  
ATOM    204  CB  THR A  29      13.245  15.236 -13.643  1.00  0.87           C  
ATOM    205  OG1 THR A  29      12.408  14.529 -14.543  1.00  0.87           O  
ATOM    206  CG2 THR A  29      12.324  16.245 -13.014  1.00  0.87           C  
ATOM    207  N   LEU A  30      14.861  14.421 -16.122  1.00  0.89           N  
ATOM    208  CA  LEU A  30      15.505  13.401 -16.913  1.00  0.89           C  
ATOM    209  C   LEU A  30      16.927  13.756 -17.243  1.00  0.89           C  
ATOM    210  O   LEU A  30      17.824  12.939 -17.068  1.00  0.89           O  
ATOM    211  CB  LEU A  30      14.763  13.162 -18.243  1.00  0.89           C  
ATOM    212  CG  LEU A  30      13.409  12.454 -18.084  1.00  0.89           C  
ATOM    213  CD1 LEU A  30      12.719  12.422 -19.454  1.00  0.89           C  
ATOM    214  CD2 LEU A  30      13.564  11.029 -17.515  1.00  0.89           C  
ATOM    215  N   GLU A  31      17.176  15.011 -17.669  1.00  0.82           N  
ATOM    216  CA  GLU A  31      18.511  15.483 -17.958  1.00  0.82           C  
ATOM    217  C   GLU A  31      19.424  15.442 -16.752  1.00  0.82           C  
ATOM    218  O   GLU A  31      20.534  14.919 -16.826  1.00  0.82           O  
ATOM    219  CB  GLU A  31      18.465  16.901 -18.547  1.00  0.82           C  
ATOM    220  CG  GLU A  31      17.824  16.904 -19.953  1.00  0.82           C  
ATOM    221  CD  GLU A  31      18.065  18.191 -20.724  1.00  0.82           C  
ATOM    222  OE1 GLU A  31      18.859  19.021 -20.233  1.00  0.82           O  
ATOM    223  OE2 GLU A  31      17.473  18.366 -21.827  1.00  0.82           O  
ATOM    224  N   ARG A  32      18.935  15.894 -15.577  1.00  0.81           N  
ATOM    225  CA  ARG A  32      19.637  15.719 -14.321  1.00  0.81           C  
ATOM    226  C   ARG A  32      19.843  14.259 -13.963  1.00  0.81           C  
ATOM    227  O   ARG A  32      20.945  13.868 -13.620  1.00  0.81           O  
ATOM    228  CB  ARG A  32      18.929  16.472 -13.170  1.00  0.81           C  
ATOM    229  CG  ARG A  32      19.002  17.998 -13.369  1.00  0.81           C  
ATOM    230  CD  ARG A  32      18.140  18.793 -12.386  1.00  0.81           C  
ATOM    231  NE  ARG A  32      18.399  20.244 -12.616  1.00  0.81           N  
ATOM    232  CZ  ARG A  32      19.436  20.950 -12.170  1.00  0.81           C  
ATOM    233  NH1 ARG A  32      20.348  20.496 -11.329  1.00  0.81           N  
ATOM    234  NH2 ARG A  32      19.489  22.237 -12.485  1.00  0.81           N  
ATOM    235  N   MET A  33      18.836  13.377 -14.097  1.00  0.86           N  
ATOM    236  CA  MET A  33      19.014  11.965 -13.818  1.00  0.86           C  
ATOM    237  C   MET A  33      20.058  11.256 -14.687  1.00  0.86           C  
ATOM    238  O   MET A  33      20.835  10.445 -14.202  1.00  0.86           O  
ATOM    239  CB  MET A  33      17.656  11.251 -13.969  1.00  0.86           C  
ATOM    240  CG  MET A  33      17.689   9.785 -13.509  1.00  0.86           C  
ATOM    241  SD  MET A  33      16.187   8.846 -13.917  1.00  0.86           S  
ATOM    242  CE  MET A  33      16.244   8.877 -15.737  1.00  0.86           C  
ATOM    243  N   PHE A  34      20.104  11.544 -16.003  1.00  0.87           N  
ATOM    244  CA  PHE A  34      21.101  11.007 -16.915  1.00  0.87           C  
ATOM    245  C   PHE A  34      22.517  11.535 -16.727  1.00  0.87           C  
ATOM    246  O   PHE A  34      23.484  10.847 -17.075  1.00  0.87           O  
ATOM    247  CB  PHE A  34      20.749  11.359 -18.383  1.00  0.87           C  
ATOM    248  CG  PHE A  34      19.449  10.767 -18.847  1.00  0.87           C  
ATOM    249  CD1 PHE A  34      19.083   9.446 -18.538  1.00  0.87           C  
ATOM    250  CD2 PHE A  34      18.597  11.529 -19.664  1.00  0.87           C  
ATOM    251  CE1 PHE A  34      17.866   8.919 -18.984  1.00  0.87           C  
ATOM    252  CE2 PHE A  34      17.386  11.000 -20.126  1.00  0.87           C  
ATOM    253  CZ  PHE A  34      17.017   9.694 -19.782  1.00  0.87           C  
ATOM    254  N   THR A  35      22.691  12.782 -16.247  1.00  0.87           N  
ATOM    255  CA  THR A  35      23.985  13.344 -15.856  1.00  0.87           C  
ATOM    256  C   THR A  35      24.467  12.876 -14.498  1.00  0.87           C  
ATOM    257  O   THR A  35      25.629  12.504 -14.364  1.00  0.87           O  
ATOM    258  CB  THR A  35      24.064  14.869 -15.862  1.00  0.87           C  
ATOM    259  OG1 THR A  35      23.078  15.470 -15.046  1.00  0.87           O  
ATOM    260  CG2 THR A  35      23.803  15.354 -17.288  1.00  0.87           C  
ATOM    261  N   THR A  36      23.609  12.871 -13.454  1.00  0.84           N  
ATOM    262  CA  THR A  36      24.007  12.546 -12.086  1.00  0.84           C  
ATOM    263  C   THR A  36      24.085  11.076 -11.795  1.00  0.84           C  
ATOM    264  O   THR A  36      24.871  10.628 -10.952  1.00  0.84           O  
ATOM    265  CB  THR A  36      23.072  13.115 -11.036  1.00  0.84           C  
ATOM    266  OG1 THR A  36      21.725  12.716 -11.200  1.00  0.84           O  
ATOM    267  CG2 THR A  36      23.054  14.621 -11.203  1.00  0.84           C  
ATOM    268  N   TYR A  37      23.281  10.282 -12.513  1.00  0.85           N  
ATOM    269  CA  TYR A  37      23.258   8.850 -12.378  1.00  0.85           C  
ATOM    270  C   TYR A  37      23.403   8.212 -13.747  1.00  0.85           C  
ATOM    271  O   TYR A  37      22.451   7.617 -14.252  1.00  0.85           O  
ATOM    272  CB  TYR A  37      21.939   8.367 -11.750  1.00  0.85           C  
ATOM    273  CG  TYR A  37      21.706   9.002 -10.406  1.00  0.85           C  
ATOM    274  CD1 TYR A  37      20.785  10.053 -10.291  1.00  0.85           C  
ATOM    275  CD2 TYR A  37      22.344   8.528  -9.246  1.00  0.85           C  
ATOM    276  CE1 TYR A  37      20.481  10.607  -9.043  1.00  0.85           C  
ATOM    277  CE2 TYR A  37      22.027   9.072  -7.986  1.00  0.85           C  
ATOM    278  CZ  TYR A  37      21.075  10.099  -7.888  1.00  0.85           C  
ATOM    279  OH  TYR A  37      20.644  10.630  -6.653  1.00  0.85           O  
ATOM    280  N   PRO A  38      24.560   8.270 -14.399  1.00  0.87           N  
ATOM    281  CA  PRO A  38      24.754   7.706 -15.733  1.00  0.87           C  
ATOM    282  C   PRO A  38      24.290   6.262 -16.007  1.00  0.87           C  
ATOM    283  O   PRO A  38      23.910   6.071 -17.162  1.00  0.87           O  
ATOM    284  CB  PRO A  38      26.253   7.922 -16.039  1.00  0.87           C  
ATOM    285  CG  PRO A  38      26.771   8.874 -14.948  1.00  0.87           C  
ATOM    286  CD  PRO A  38      25.837   8.615 -13.771  1.00  0.87           C  
ATOM    287  N   PRO A  39      24.270   5.239 -15.139  1.00  0.86           N  
ATOM    288  CA  PRO A  39      23.619   3.951 -15.403  1.00  0.86           C  
ATOM    289  C   PRO A  39      22.148   4.000 -15.831  1.00  0.86           C  
ATOM    290  O   PRO A  39      21.669   3.011 -16.385  1.00  0.86           O  
ATOM    291  CB  PRO A  39      23.797   3.162 -14.093  1.00  0.86           C  
ATOM    292  CG  PRO A  39      25.037   3.755 -13.412  1.00  0.86           C  
ATOM    293  CD  PRO A  39      25.131   5.179 -13.955  1.00  0.86           C  
ATOM    294  N   THR A  40      21.378   5.095 -15.607  1.00  0.85           N  
ATOM    295  CA  THR A  40      19.991   5.200 -16.082  1.00  0.85           C  
ATOM    296  C   THR A  40      19.904   5.340 -17.588  1.00  0.85           C  
ATOM    297  O   THR A  40      18.895   4.988 -18.193  1.00  0.85           O  
ATOM    298  CB  THR A  40      19.189   6.365 -15.509  1.00  0.85           C  
ATOM    299  OG1 THR A  40      19.811   7.611 -15.772  1.00  0.85           O  
ATOM    300  CG2 THR A  40      19.101   6.226 -13.991  1.00  0.85           C  
ATOM    301  N   LYS A  41      21.000   5.800 -18.236  1.00  0.80           N  
ATOM    302  CA  LYS A  41      21.130   5.923 -19.675  1.00  0.80           C  
ATOM    303  C   LYS A  41      20.970   4.580 -20.398  1.00  0.80           C  
ATOM    304  O   LYS A  41      20.564   4.532 -21.554  1.00  0.80           O  
ATOM    305  CB  LYS A  41      22.491   6.566 -20.068  1.00  0.80           C  
ATOM    306  CG  LYS A  41      22.669   8.032 -19.610  1.00  0.80           C  
ATOM    307  CD  LYS A  41      23.746   8.767 -20.439  1.00  0.80           C  
ATOM    308  CE  LYS A  41      25.128   8.888 -19.783  1.00  0.80           C  
ATOM    309  NZ  LYS A  41      25.219  10.143 -19.008  1.00  0.80           N  
ATOM    310  N   THR A  42      21.228   3.437 -19.713  1.00  0.80           N  
ATOM    311  CA  THR A  42      21.139   2.086 -20.276  1.00  0.80           C  
ATOM    312  C   THR A  42      19.716   1.645 -20.589  1.00  0.80           C  
ATOM    313  O   THR A  42      19.500   0.679 -21.315  1.00  0.80           O  
ATOM    314  CB  THR A  42      21.775   0.981 -19.415  1.00  0.80           C  
ATOM    315  OG1 THR A  42      21.044   0.659 -18.240  1.00  0.80           O  
ATOM    316  CG2 THR A  42      23.170   1.413 -18.967  1.00  0.80           C  
ATOM    317  N   TYR A  43      18.697   2.345 -20.041  1.00  0.81           N  
ATOM    318  CA  TYR A  43      17.298   2.063 -20.311  1.00  0.81           C  
ATOM    319  C   TYR A  43      16.794   2.849 -21.506  1.00  0.81           C  
ATOM    320  O   TYR A  43      15.693   2.603 -21.993  1.00  0.81           O  
ATOM    321  CB  TYR A  43      16.400   2.450 -19.106  1.00  0.81           C  
ATOM    322  CG  TYR A  43      16.575   1.470 -17.988  1.00  0.81           C  
ATOM    323  CD1 TYR A  43      15.755   0.332 -17.923  1.00  0.81           C  
ATOM    324  CD2 TYR A  43      17.543   1.674 -16.993  1.00  0.81           C  
ATOM    325  CE1 TYR A  43      15.906  -0.593 -16.880  1.00  0.81           C  
ATOM    326  CE2 TYR A  43      17.680   0.761 -15.940  1.00  0.81           C  
ATOM    327  CZ  TYR A  43      16.871  -0.375 -15.887  1.00  0.81           C  
ATOM    328  OH  TYR A  43      17.032  -1.278 -14.820  1.00  0.81           O  
ATOM    329  N   PHE A  44      17.616   3.769 -22.046  1.00  0.82           N  
ATOM    330  CA  PHE A  44      17.257   4.597 -23.176  1.00  0.82           C  
ATOM    331  C   PHE A  44      18.352   4.502 -24.255  1.00  0.82           C  
ATOM    332  O   PHE A  44      18.862   5.545 -24.664  1.00  0.82           O  
ATOM    333  CB  PHE A  44      17.098   6.080 -22.722  1.00  0.82           C  
ATOM    334  CG  PHE A  44      16.018   6.247 -21.688  1.00  0.82           C  
ATOM    335  CD1 PHE A  44      16.288   6.081 -20.319  1.00  0.82           C  
ATOM    336  CD2 PHE A  44      14.719   6.596 -22.081  1.00  0.82           C  
ATOM    337  CE1 PHE A  44      15.277   6.246 -19.364  1.00  0.82           C  
ATOM    338  CE2 PHE A  44      13.708   6.787 -21.132  1.00  0.82           C  
ATOM    339  CZ  PHE A  44      13.986   6.608 -19.771  1.00  0.82           C  
ATOM    340  N   PRO A  45      18.780   3.324 -24.764  1.00  0.80           N  
ATOM    341  CA  PRO A  45      19.888   3.194 -25.720  1.00  0.80           C  
ATOM    342  C   PRO A  45      19.577   3.798 -27.083  1.00  0.80           C  
ATOM    343  O   PRO A  45      20.496   4.097 -27.842  1.00  0.80           O  
ATOM    344  CB  PRO A  45      20.069   1.665 -25.853  1.00  0.80           C  
ATOM    345  CG  PRO A  45      18.666   1.095 -25.612  1.00  0.80           C  
ATOM    346  CD  PRO A  45      18.109   2.038 -24.546  1.00  0.80           C  
ATOM    347  N   HIS A  46      18.283   3.920 -27.420  1.00  0.75           N  
ATOM    348  CA  HIS A  46      17.693   4.346 -28.669  1.00  0.75           C  
ATOM    349  C   HIS A  46      17.274   5.807 -28.606  1.00  0.75           C  
ATOM    350  O   HIS A  46      16.531   6.289 -29.460  1.00  0.75           O  
ATOM    351  CB  HIS A  46      16.418   3.488 -28.941  1.00  0.75           C  
ATOM    352  CG  HIS A  46      15.331   3.578 -27.891  1.00  0.75           C  
ATOM    353  ND1 HIS A  46      15.610   3.243 -26.573  1.00  0.75           N  
ATOM    354  CD2 HIS A  46      14.030   3.939 -28.005  1.00  0.75           C  
ATOM    355  CE1 HIS A  46      14.483   3.410 -25.922  1.00  0.75           C  
ATOM    356  NE2 HIS A  46      13.484   3.829 -26.739  1.00  0.75           N  
ATOM    357  N   PHE A  47      17.730   6.541 -27.573  1.00  0.81           N  
ATOM    358  CA  PHE A  47      17.464   7.948 -27.396  1.00  0.81           C  
ATOM    359  C   PHE A  47      18.683   8.764 -27.727  1.00  0.81           C  
ATOM    360  O   PHE A  47      19.832   8.379 -27.453  1.00  0.81           O  
ATOM    361  CB  PHE A  47      17.083   8.302 -25.926  1.00  0.81           C  
ATOM    362  CG  PHE A  47      15.602   8.207 -25.635  1.00  0.81           C  
ATOM    363  CD1 PHE A  47      14.997   9.260 -24.925  1.00  0.81           C  
ATOM    364  CD2 PHE A  47      14.802   7.112 -26.017  1.00  0.81           C  
ATOM    365  CE1 PHE A  47      13.636   9.230 -24.607  1.00  0.81           C  
ATOM    366  CE2 PHE A  47      13.431   7.091 -25.715  1.00  0.81           C  
ATOM    367  CZ  PHE A  47      12.848   8.146 -25.004  1.00  0.81           C  
ATOM    368  N   ASP A  48      18.439   9.966 -28.254  1.00  0.81           N  
ATOM    369  CA  ASP A  48      19.319  11.096 -28.239  1.00  0.81           C  
ATOM    370  C   ASP A  48      19.229  11.692 -26.844  1.00  0.81           C  
ATOM    371  O   ASP A  48      18.178  12.169 -26.395  1.00  0.81           O  
ATOM    372  CB  ASP A  48      18.903  12.094 -29.352  1.00  0.81           C  
ATOM    373  CG  ASP A  48      19.830  13.294 -29.448  1.00  0.81           C  
ATOM    374  OD1 ASP A  48      20.894  13.305 -28.772  1.00  0.81           O  
ATOM    375  OD2 ASP A  48      19.454  14.256 -30.162  1.00  0.81           O  
ATOM    376  N   LEU A  49      20.347  11.636 -26.112  1.00  0.82           N  
ATOM    377  CA  LEU A  49      20.456  12.085 -24.750  1.00  0.82           C  
ATOM    378  C   LEU A  49      21.342  13.318 -24.689  1.00  0.82           C  
ATOM    379  O   LEU A  49      21.847  13.664 -23.622  1.00  0.82           O  
ATOM    380  CB  LEU A  49      21.010  10.972 -23.822  1.00  0.82           C  
ATOM    381  CG  LEU A  49      20.138   9.696 -23.788  1.00  0.82           C  
ATOM    382  CD1 LEU A  49      20.825   8.606 -22.952  1.00  0.82           C  
ATOM    383  CD2 LEU A  49      18.740   9.978 -23.212  1.00  0.82           C  
ATOM    384  N   SER A  50      21.574  14.024 -25.832  1.00  0.78           N  
ATOM    385  CA  SER A  50      22.170  15.360 -25.819  1.00  0.78           C  
ATOM    386  C   SER A  50      21.294  16.381 -25.082  1.00  0.78           C  
ATOM    387  O   SER A  50      20.072  16.250 -25.031  1.00  0.78           O  
ATOM    388  CB  SER A  50      22.680  15.874 -27.212  1.00  0.78           C  
ATOM    389  OG  SER A  50      21.655  16.321 -28.079  1.00  0.78           O  
ATOM    390  N   HIS A  51      21.898  17.405 -24.430  1.00  0.74           N  
ATOM    391  CA  HIS A  51      21.175  18.449 -23.700  1.00  0.74           C  
ATOM    392  C   HIS A  51      20.158  19.189 -24.547  1.00  0.74           C  
ATOM    393  O   HIS A  51      20.473  19.763 -25.589  1.00  0.74           O  
ATOM    394  CB  HIS A  51      22.165  19.504 -23.110  1.00  0.74           C  
ATOM    395  CG  HIS A  51      21.551  20.799 -22.644  1.00  0.74           C  
ATOM    396  ND1 HIS A  51      21.032  20.787 -21.380  1.00  0.74           N  
ATOM    397  CD2 HIS A  51      21.202  21.951 -23.274  1.00  0.74           C  
ATOM    398  CE1 HIS A  51      20.365  21.901 -21.249  1.00  0.74           C  
ATOM    399  NE2 HIS A  51      20.439  22.664 -22.368  1.00  0.74           N  
ATOM    400  N   GLY A  52      18.893  19.229 -24.098  1.00  0.80           N  
ATOM    401  CA  GLY A  52      17.848  19.890 -24.830  1.00  0.80           C  
ATOM    402  C   GLY A  52      17.253  19.162 -25.999  1.00  0.80           C  
ATOM    403  O   GLY A  52      16.410  19.770 -26.661  1.00  0.80           O  
ATOM    404  N   SER A  53      17.608  17.873 -26.246  1.00  0.80           N  
ATOM    405  CA  SER A  53      17.073  17.048 -27.337  1.00  0.80           C  
ATOM    406  C   SER A  53      15.545  17.023 -27.366  1.00  0.80           C  
ATOM    407  O   SER A  53      14.864  17.095 -26.341  1.00  0.80           O  
ATOM    408  CB  SER A  53      17.677  15.590 -27.469  1.00  0.80           C  
ATOM    409  OG  SER A  53      16.912  14.563 -26.820  1.00  0.80           O  
ATOM    410  N   ALA A  54      14.935  16.934 -28.564  1.00  0.84           N  
ATOM    411  CA  ALA A  54      13.498  16.812 -28.717  1.00  0.84           C  
ATOM    412  C   ALA A  54      12.945  15.528 -28.086  1.00  0.84           C  
ATOM    413  O   ALA A  54      11.862  15.524 -27.505  1.00  0.84           O  
ATOM    414  CB  ALA A  54      13.133  16.902 -30.214  1.00  0.84           C  
ATOM    415  N   GLN A  55      13.711  14.410 -28.150  1.00  0.78           N  
ATOM    416  CA  GLN A  55      13.370  13.146 -27.518  1.00  0.78           C  
ATOM    417  C   GLN A  55      13.269  13.224 -26.002  1.00  0.78           C  
ATOM    418  O   GLN A  55      12.299  12.733 -25.422  1.00  0.78           O  
ATOM    419  CB  GLN A  55      14.354  12.022 -27.935  1.00  0.78           C  
ATOM    420  CG  GLN A  55      14.055  11.494 -29.363  1.00  0.78           C  
ATOM    421  CD  GLN A  55      14.825  10.183 -29.597  1.00  0.78           C  
ATOM    422  OE1 GLN A  55      16.016  10.179 -29.594  1.00  0.78           O  
ATOM    423  NE2 GLN A  55      14.097   9.038 -29.773  1.00  0.78           N  
ATOM    424  N   ILE A  56      14.220  13.892 -25.310  1.00  0.83           N  
ATOM    425  CA  ILE A  56      14.108  14.118 -23.875  1.00  0.83           C  
ATOM    426  C   ILE A  56      12.910  14.992 -23.533  1.00  0.83           C  
ATOM    427  O   ILE A  56      12.142  14.675 -22.631  1.00  0.83           O  
ATOM    428  CB  ILE A  56      15.377  14.711 -23.280  1.00  0.83           C  
ATOM    429  CG1 ILE A  56      16.552  13.709 -23.408  1.00  0.83           C  
ATOM    430  CG2 ILE A  56      15.146  15.074 -21.792  1.00  0.83           C  
ATOM    431  CD1 ILE A  56      17.896  14.341 -23.026  1.00  0.83           C  
ATOM    432  N   LYS A  57      12.680  16.094 -24.285  1.00  0.78           N  
ATOM    433  CA  LYS A  57      11.566  17.004 -24.051  1.00  0.78           C  
ATOM    434  C   LYS A  57      10.202  16.339 -24.211  1.00  0.78           C  
ATOM    435  O   LYS A  57       9.309  16.499 -23.381  1.00  0.78           O  
ATOM    436  CB  LYS A  57      11.657  18.237 -24.996  1.00  0.78           C  
ATOM    437  CG  LYS A  57      12.964  19.043 -24.838  1.00  0.78           C  
ATOM    438  CD  LYS A  57      12.811  20.297 -23.956  1.00  0.78           C  
ATOM    439  CE  LYS A  57      14.143  20.894 -23.483  1.00  0.78           C  
ATOM    440  NZ  LYS A  57      14.866  21.471 -24.635  1.00  0.78           N  
ATOM    441  N   GLY A  58      10.036  15.520 -25.271  1.00  0.84           N  
ATOM    442  CA  GLY A  58       8.810  14.773 -25.523  1.00  0.84           C  
ATOM    443  C   GLY A  58       8.538  13.653 -24.547  1.00  0.84           C  
ATOM    444  O   GLY A  58       7.391  13.387 -24.193  1.00  0.84           O  
ATOM    445  N   HIS A  59       9.592  12.955 -24.079  1.00  0.79           N  
ATOM    446  CA  HIS A  59       9.485  11.980 -23.006  1.00  0.79           C  
ATOM    447  C   HIS A  59       9.223  12.614 -21.643  1.00  0.79           C  
ATOM    448  O   HIS A  59       8.360  12.168 -20.896  1.00  0.79           O  
ATOM    449  CB  HIS A  59      10.741  11.084 -22.943  1.00  0.79           C  
ATOM    450  CG  HIS A  59      10.542   9.864 -22.100  1.00  0.79           C  
ATOM    451  ND1 HIS A  59       9.669   8.891 -22.555  1.00  0.79           N  
ATOM    452  CD2 HIS A  59      11.031   9.521 -20.884  1.00  0.79           C  
ATOM    453  CE1 HIS A  59       9.648   7.982 -21.607  1.00  0.79           C  
ATOM    454  NE2 HIS A  59      10.453   8.312 -20.564  1.00  0.79           N  
ATOM    455  N   GLY A  60       9.929  13.715 -21.300  1.00  0.87           N  
ATOM    456  CA  GLY A  60       9.727  14.489 -20.075  1.00  0.87           C  
ATOM    457  C   GLY A  60       8.322  14.994 -19.873  1.00  0.87           C  
ATOM    458  O   GLY A  60       7.763  14.923 -18.778  1.00  0.87           O  
ATOM    459  N   LYS A  61       7.693  15.456 -20.967  1.00  0.80           N  
ATOM    460  CA  LYS A  61       6.292  15.809 -21.050  1.00  0.80           C  
ATOM    461  C   LYS A  61       5.326  14.676 -20.730  1.00  0.80           C  
ATOM    462  O   LYS A  61       4.291  14.871 -20.116  1.00  0.80           O  
ATOM    463  CB  LYS A  61       5.962  16.308 -22.471  1.00  0.80           C  
ATOM    464  CG  LYS A  61       4.491  16.731 -22.641  1.00  0.80           C  
ATOM    465  CD  LYS A  61       4.211  17.348 -24.018  1.00  0.80           C  
ATOM    466  CE  LYS A  61       3.063  18.364 -24.061  1.00  0.80           C  
ATOM    467  NZ  LYS A  61       1.765  17.778 -23.687  1.00  0.80           N  
ATOM    468  N   LYS A  62       5.625  13.447 -21.178  1.00  0.80           N  
ATOM    469  CA  LYS A  62       4.860  12.278 -20.805  1.00  0.80           C  
ATOM    470  C   LYS A  62       5.031  11.863 -19.357  1.00  0.80           C  
ATOM    471  O   LYS A  62       4.049  11.547 -18.685  1.00  0.80           O  
ATOM    472  CB  LYS A  62       5.236  11.122 -21.739  1.00  0.80           C  
ATOM    473  CG  LYS A  62       4.630  11.347 -23.126  1.00  0.80           C  
ATOM    474  CD  LYS A  62       5.217  10.375 -24.147  1.00  0.80           C  
ATOM    475  CE  LYS A  62       4.434  10.378 -25.456  1.00  0.80           C  
ATOM    476  NZ  LYS A  62       5.066   9.440 -26.403  1.00  0.80           N  
ATOM    477  N   VAL A  63       6.271  11.882 -18.819  1.00  0.85           N  
ATOM    478  CA  VAL A  63       6.537  11.538 -17.425  1.00  0.85           C  
ATOM    479  C   VAL A  63       5.838  12.487 -16.486  1.00  0.85           C  
ATOM    480  O   VAL A  63       5.194  12.080 -15.520  1.00  0.85           O  
ATOM    481  CB  VAL A  63       8.031  11.553 -17.099  1.00  0.85           C  
ATOM    482  CG1 VAL A  63       8.289  11.261 -15.599  1.00  0.85           C  
ATOM    483  CG2 VAL A  63       8.726  10.480 -17.956  1.00  0.85           C  
ATOM    484  N   VAL A  64       5.909  13.798 -16.776  1.00  0.86           N  
ATOM    485  CA  VAL A  64       5.212  14.774 -15.975  1.00  0.86           C  
ATOM    486  C   VAL A  64       3.686  14.674 -16.036  1.00  0.86           C  
ATOM    487  O   VAL A  64       3.008  14.829 -15.023  1.00  0.86           O  
ATOM    488  CB  VAL A  64       5.686  16.190 -16.223  1.00  0.86           C  
ATOM    489  CG1 VAL A  64       4.963  16.807 -17.442  1.00  0.86           C  
ATOM    490  CG2 VAL A  64       5.536  16.893 -14.863  1.00  0.86           C  
ATOM    491  N   ALA A  65       3.101  14.385 -17.226  1.00  0.88           N  
ATOM    492  CA  ALA A  65       1.676  14.247 -17.444  1.00  0.88           C  
ATOM    493  C   ALA A  65       1.103  13.112 -16.608  1.00  0.88           C  
ATOM    494  O   ALA A  65       0.091  13.273 -15.933  1.00  0.88           O  
ATOM    495  CB  ALA A  65       1.433  14.015 -18.952  1.00  0.88           C  
ATOM    496  N   ALA A  66       1.813  11.967 -16.554  1.00  0.89           N  
ATOM    497  CA  ALA A  66       1.468  10.843 -15.707  1.00  0.89           C  
ATOM    498  C   ALA A  66       1.470  11.181 -14.205  1.00  0.89           C  
ATOM    499  O   ALA A  66       0.580  10.777 -13.455  1.00  0.89           O  
ATOM    500  CB  ALA A  66       2.437   9.677 -16.009  1.00  0.89           C  
ATOM    501  N   LEU A  67       2.456  11.972 -13.722  1.00  0.86           N  
ATOM    502  CA  LEU A  67       2.514  12.484 -12.356  1.00  0.86           C  
ATOM    503  C   LEU A  67       1.368  13.431 -12.005  1.00  0.86           C  
ATOM    504  O   LEU A  67       0.778  13.342 -10.932  1.00  0.86           O  
ATOM    505  CB  LEU A  67       3.863  13.204 -12.093  1.00  0.86           C  
ATOM    506  CG  LEU A  67       5.099  12.279 -12.140  1.00  0.86           C  
ATOM    507  CD1 LEU A  67       6.400  13.105 -12.189  1.00  0.86           C  
ATOM    508  CD2 LEU A  67       5.115  11.290 -10.958  1.00  0.86           C  
ATOM    509  N   ILE A  68       0.998  14.339 -12.936  1.00  0.84           N  
ATOM    510  CA  ILE A  68      -0.190  15.183 -12.845  1.00  0.84           C  
ATOM    511  C   ILE A  68      -1.462  14.361 -12.766  1.00  0.84           C  
ATOM    512  O   ILE A  68      -2.336  14.611 -11.935  1.00  0.84           O  
ATOM    513  CB  ILE A  68      -0.279  16.101 -14.060  1.00  0.84           C  
ATOM    514  CG1 ILE A  68       0.841  17.153 -13.989  1.00  0.84           C  
ATOM    515  CG2 ILE A  68      -1.666  16.789 -14.173  1.00  0.84           C  
ATOM    516  CD1 ILE A  68       0.951  17.940 -15.294  1.00  0.84           C  
ATOM    517  N   GLU A  69      -1.581  13.318 -13.613  1.00  0.82           N  
ATOM    518  CA  GLU A  69      -2.705  12.407 -13.609  1.00  0.82           C  
ATOM    519  C   GLU A  69      -2.849  11.687 -12.269  1.00  0.82           C  
ATOM    520  O   GLU A  69      -3.908  11.694 -11.644  1.00  0.82           O  
ATOM    521  CB  GLU A  69      -2.568  11.412 -14.785  1.00  0.82           C  
ATOM    522  CG  GLU A  69      -3.923  11.046 -15.430  1.00  0.82           C  
ATOM    523  CD  GLU A  69      -3.718  10.181 -16.668  1.00  0.82           C  
ATOM    524  OE1 GLU A  69      -3.158  10.716 -17.659  1.00  0.82           O  
ATOM    525  OE2 GLU A  69      -4.135   8.997 -16.639  1.00  0.82           O  
ATOM    526  N   ALA A  70      -1.733  11.153 -11.725  1.00  0.89           N  
ATOM    527  CA  ALA A  70      -1.672  10.547 -10.409  1.00  0.89           C  
ATOM    528  C   ALA A  70      -2.066  11.500  -9.269  1.00  0.89           C  
ATOM    529  O   ALA A  70      -2.796  11.119  -8.362  1.00  0.89           O  
ATOM    530  CB  ALA A  70      -0.266   9.946 -10.176  1.00  0.89           C  
ATOM    531  N   ALA A  71      -1.651  12.782  -9.290  1.00  0.88           N  
ATOM    532  CA  ALA A  71      -2.091  13.798  -8.343  1.00  0.88           C  
ATOM    533  C   ALA A  71      -3.579  14.171  -8.414  1.00  0.88           C  
ATOM    534  O   ALA A  71      -4.229  14.479  -7.407  1.00  0.88           O  
ATOM    535  CB  ALA A  71      -1.275  15.077  -8.586  1.00  0.88           C  
ATOM    536  N   ASN A  72      -4.166  14.160  -9.628  1.00  0.82           N  
ATOM    537  CA  ASN A  72      -5.588  14.357  -9.872  1.00  0.82           C  
ATOM    538  C   ASN A  72      -6.442  13.207  -9.370  1.00  0.82           C  
ATOM    539  O   ASN A  72      -7.600  13.409  -9.028  1.00  0.82           O  
ATOM    540  CB  ASN A  72      -5.867  14.616 -11.377  1.00  0.82           C  
ATOM    541  CG  ASN A  72      -5.432  16.046 -11.686  1.00  0.82           C  
ATOM    542  OD1 ASN A  72      -5.309  16.879 -10.801  1.00  0.82           O  
ATOM    543  ND2 ASN A  72      -5.242  16.359 -12.991  1.00  0.82           N  
ATOM    544  N   HIS A  73      -5.859  12.007  -9.231  1.00  0.78           N  
ATOM    545  CA  HIS A  73      -6.532  10.826  -8.753  1.00  0.78           C  
ATOM    546  C   HIS A  73      -5.721  10.234  -7.615  1.00  0.78           C  
ATOM    547  O   HIS A  73      -5.448   9.037  -7.586  1.00  0.78           O  
ATOM    548  CB  HIS A  73      -6.591   9.803  -9.895  1.00  0.78           C  
ATOM    549  CG  HIS A  73      -7.415  10.238 -11.058  1.00  0.78           C  
ATOM    550  ND1 HIS A  73      -8.760   9.925 -11.078  1.00  0.78           N  
ATOM    551  CD2 HIS A  73      -7.061  10.855 -12.210  1.00  0.78           C  
ATOM    552  CE1 HIS A  73      -9.191  10.347 -12.241  1.00  0.78           C  
ATOM    553  NE2 HIS A  73      -8.206  10.929 -12.973  1.00  0.78           N  
ATOM    554  N   ILE A  74      -5.302  11.069  -6.635  1.00  0.81           N  
ATOM    555  CA  ILE A  74      -4.444  10.689  -5.516  1.00  0.81           C  
ATOM    556  C   ILE A  74      -4.975   9.537  -4.665  1.00  0.81           C  
ATOM    557  O   ILE A  74      -4.214   8.722  -4.148  1.00  0.81           O  
ATOM    558  CB  ILE A  74      -4.069  11.908  -4.661  1.00  0.81           C  
ATOM    559  CG1 ILE A  74      -2.907  11.615  -3.691  1.00  0.81           C  
ATOM    560  CG2 ILE A  74      -5.289  12.477  -3.904  1.00  0.81           C  
ATOM    561  CD1 ILE A  74      -1.599  11.332  -4.419  1.00  0.81           C  
ATOM    562  N   ASP A  75      -6.308   9.417  -4.520  1.00  0.77           N  
ATOM    563  CA  ASP A  75      -6.953   8.406  -3.713  1.00  0.77           C  
ATOM    564  C   ASP A  75      -6.841   6.995  -4.299  1.00  0.77           C  
ATOM    565  O   ASP A  75      -6.900   6.017  -3.557  1.00  0.77           O  
ATOM    566  CB  ASP A  75      -8.419   8.845  -3.454  1.00  0.77           C  
ATOM    567  CG  ASP A  75      -8.349  10.142  -2.695  1.00  0.77           C  
ATOM    568  OD1 ASP A  75      -7.781  10.094  -1.583  1.00  0.77           O  
ATOM    569  OD2 ASP A  75      -8.765  11.216  -3.172  1.00  0.77           O  
ATOM    570  N   ASP A  76      -6.592   6.868  -5.623  1.00  0.78           N  
ATOM    571  CA  ASP A  76      -6.423   5.603  -6.303  1.00  0.78           C  
ATOM    572  C   ASP A  76      -5.331   5.762  -7.381  1.00  0.78           C  
ATOM    573  O   ASP A  76      -5.579   5.800  -8.583  1.00  0.78           O  
ATOM    574  CB  ASP A  76      -7.764   5.107  -6.918  1.00  0.78           C  
ATOM    575  CG  ASP A  76      -7.584   3.725  -7.535  1.00  0.78           C  
ATOM    576  OD1 ASP A  76      -6.494   3.111  -7.345  1.00  0.78           O  
ATOM    577  OD2 ASP A  76      -8.512   3.274  -8.246  1.00  0.78           O  
ATOM    578  N   ILE A  77      -4.044   5.865  -6.986  1.00  0.78           N  
ATOM    579  CA  ILE A  77      -2.956   5.996  -7.951  1.00  0.78           C  
ATOM    580  C   ILE A  77      -2.540   4.698  -8.625  1.00  0.78           C  
ATOM    581  O   ILE A  77      -1.974   4.715  -9.716  1.00  0.78           O  
ATOM    582  CB  ILE A  77      -1.746   6.718  -7.371  1.00  0.78           C  
ATOM    583  CG1 ILE A  77      -1.288   6.147  -5.997  1.00  0.78           C  
ATOM    584  CG2 ILE A  77      -2.164   8.201  -7.351  1.00  0.78           C  
ATOM    585  CD1 ILE A  77      -0.302   7.058  -5.255  1.00  0.78           C  
ATOM    586  N   ALA A  78      -2.858   3.529  -8.030  1.00  0.82           N  
ATOM    587  CA  ALA A  78      -2.683   2.231  -8.651  1.00  0.82           C  
ATOM    588  C   ALA A  78      -3.602   2.015  -9.847  1.00  0.82           C  
ATOM    589  O   ALA A  78      -3.182   1.421 -10.842  1.00  0.82           O  
ATOM    590  CB  ALA A  78      -2.866   1.091  -7.627  1.00  0.82           C  
ATOM    591  N   GLY A  79      -4.862   2.514  -9.794  1.00  0.82           N  
ATOM    592  CA  GLY A  79      -5.779   2.510 -10.929  1.00  0.82           C  
ATOM    593  C   GLY A  79      -5.361   3.454 -12.035  1.00  0.82           C  
ATOM    594  O   GLY A  79      -5.333   3.072 -13.204  1.00  0.82           O  
ATOM    595  N   THR A  80      -4.940   4.686 -11.679  1.00  0.81           N  
ATOM    596  CA  THR A  80      -4.457   5.751 -12.574  1.00  0.81           C  
ATOM    597  C   THR A  80      -3.249   5.379 -13.386  1.00  0.81           C  
ATOM    598  O   THR A  80      -3.121   5.687 -14.564  1.00  0.81           O  
ATOM    599  CB  THR A  80      -4.110   6.998 -11.790  1.00  0.81           C  
ATOM    600  OG1 THR A  80      -5.271   7.304 -11.054  1.00  0.81           O  
ATOM    601  CG2 THR A  80      -3.865   8.226 -12.671  1.00  0.81           C  
ATOM    602  N   LEU A  81      -2.318   4.644 -12.768  1.00  0.85           N  
ATOM    603  CA  LEU A  81      -1.070   4.287 -13.393  1.00  0.85           C  
ATOM    604  C   LEU A  81      -1.020   2.820 -13.780  1.00  0.85           C  
ATOM    605  O   LEU A  81       0.050   2.308 -14.095  1.00  0.85           O  
ATOM    606  CB  LEU A  81       0.095   4.631 -12.441  1.00  0.85           C  
ATOM    607  CG  LEU A  81       0.264   6.144 -12.159  1.00  0.85           C  
ATOM    608  CD1 LEU A  81       1.532   6.336 -11.315  1.00  0.85           C  
ATOM    609  CD2 LEU A  81       0.348   7.005 -13.438  1.00  0.85           C  
ATOM    610  N   SER A  82      -2.166   2.096 -13.820  1.00  0.81           N  
ATOM    611  CA  SER A  82      -2.194   0.646 -14.033  1.00  0.81           C  
ATOM    612  C   SER A  82      -1.475   0.168 -15.308  1.00  0.81           C  
ATOM    613  O   SER A  82      -0.630  -0.719 -15.230  1.00  0.81           O  
ATOM    614  CB  SER A  82      -3.668   0.141 -13.953  1.00  0.81           C  
ATOM    615  OG  SER A  82      -3.829  -1.243 -14.248  1.00  0.81           O  
ATOM    616  N   LYS A  83      -1.708   0.825 -16.476  1.00  0.77           N  
ATOM    617  CA  LYS A  83      -1.028   0.569 -17.751  1.00  0.77           C  
ATOM    618  C   LYS A  83       0.482   0.764 -17.694  1.00  0.77           C  
ATOM    619  O   LYS A  83       1.262   0.004 -18.259  1.00  0.77           O  
ATOM    620  CB  LYS A  83      -1.574   1.529 -18.849  1.00  0.77           C  
ATOM    621  CG  LYS A  83      -2.827   1.000 -19.567  1.00  0.77           C  
ATOM    622  CD  LYS A  83      -3.310   1.988 -20.645  1.00  0.77           C  
ATOM    623  CE  LYS A  83      -4.703   1.668 -21.205  1.00  0.77           C  
ATOM    624  NZ  LYS A  83      -5.379   2.920 -21.621  1.00  0.77           N  
ATOM    625  N   LEU A  84       0.922   1.818 -16.988  1.00  0.83           N  
ATOM    626  CA  LEU A  84       2.312   2.144 -16.783  1.00  0.83           C  
ATOM    627  C   LEU A  84       2.975   1.078 -15.937  1.00  0.83           C  
ATOM    628  O   LEU A  84       4.061   0.619 -16.262  1.00  0.83           O  
ATOM    629  CB  LEU A  84       2.394   3.577 -16.195  1.00  0.83           C  
ATOM    630  CG  LEU A  84       2.905   4.691 -17.144  1.00  0.83           C  
ATOM    631  CD1 LEU A  84       2.602   4.493 -18.643  1.00  0.83           C  
ATOM    632  CD2 LEU A  84       2.357   6.047 -16.670  1.00  0.83           C  
ATOM    633  N   SER A  85       2.302   0.557 -14.887  1.00  0.82           N  
ATOM    634  CA  SER A  85       2.851  -0.503 -14.055  1.00  0.82           C  
ATOM    635  C   SER A  85       3.226  -1.756 -14.850  1.00  0.82           C  
ATOM    636  O   SER A  85       4.289  -2.336 -14.637  1.00  0.82           O  
ATOM    637  CB  SER A  85       1.895  -1.035 -12.944  1.00  0.82           C  
ATOM    638  OG  SER A  85       1.208  -0.047 -12.201  1.00  0.82           O  
ATOM    639  N   ASP A  86       2.380  -2.197 -15.808  1.00  0.77           N  
ATOM    640  CA  ASP A  86       2.665  -3.293 -16.720  1.00  0.77           C  
ATOM    641  C   ASP A  86       3.850  -2.989 -17.635  1.00  0.77           C  
ATOM    642  O   ASP A  86       4.755  -3.801 -17.805  1.00  0.77           O  
ATOM    643  CB  ASP A  86       1.404  -3.617 -17.564  1.00  0.77           C  
ATOM    644  CG  ASP A  86       0.292  -4.177 -16.690  1.00  0.77           C  
ATOM    645  OD1 ASP A  86       0.561  -4.540 -15.515  1.00  0.77           O  
ATOM    646  OD2 ASP A  86      -0.853  -4.254 -17.196  1.00  0.77           O  
ATOM    647  N   LEU A  87       3.925  -1.774 -18.214  1.00  0.80           N  
ATOM    648  CA  LEU A  87       5.069  -1.370 -19.008  1.00  0.80           C  
ATOM    649  C   LEU A  87       6.396  -1.357 -18.237  1.00  0.80           C  
ATOM    650  O   LEU A  87       7.367  -1.989 -18.651  1.00  0.80           O  
ATOM    651  CB  LEU A  87       4.784   0.033 -19.601  1.00  0.80           C  
ATOM    652  CG  LEU A  87       5.946   0.690 -20.379  1.00  0.80           C  
ATOM    653  CD1 LEU A  87       6.452  -0.163 -21.557  1.00  0.80           C  
ATOM    654  CD2 LEU A  87       5.514   2.079 -20.867  1.00  0.80           C  
ATOM    655  N   HIS A  88       6.464  -0.687 -17.071  1.00  0.76           N  
ATOM    656  CA  HIS A  88       7.669  -0.618 -16.261  1.00  0.76           C  
ATOM    657  C   HIS A  88       8.073  -1.924 -15.584  1.00  0.76           C  
ATOM    658  O   HIS A  88       9.253  -2.289 -15.620  1.00  0.76           O  
ATOM    659  CB  HIS A  88       7.578   0.523 -15.226  1.00  0.76           C  
ATOM    660  CG  HIS A  88       7.659   1.879 -15.863  1.00  0.76           C  
ATOM    661  ND1 HIS A  88       6.531   2.434 -16.436  1.00  0.76           N  
ATOM    662  CD2 HIS A  88       8.715   2.714 -16.020  1.00  0.76           C  
ATOM    663  CE1 HIS A  88       6.917   3.586 -16.925  1.00  0.76           C  
ATOM    664  NE2 HIS A  88       8.236   3.815 -16.704  1.00  0.76           N  
ATOM    665  N   ALA A  89       7.127  -2.672 -14.974  1.00  0.78           N  
ATOM    666  CA  ALA A  89       7.417  -3.902 -14.267  1.00  0.78           C  
ATOM    667  C   ALA A  89       7.496  -5.124 -15.183  1.00  0.78           C  
ATOM    668  O   ALA A  89       8.491  -5.842 -15.201  1.00  0.78           O  
ATOM    669  CB  ALA A  89       6.377  -4.116 -13.134  1.00  0.78           C  
ATOM    670  N   HIS A  90       6.479  -5.392 -16.022  1.00  0.67           N  
ATOM    671  CA  HIS A  90       6.450  -6.604 -16.827  1.00  0.67           C  
ATOM    672  C   HIS A  90       7.374  -6.499 -18.031  1.00  0.67           C  
ATOM    673  O   HIS A  90       8.179  -7.382 -18.313  1.00  0.67           O  
ATOM    674  CB  HIS A  90       4.996  -6.892 -17.286  1.00  0.67           C  
ATOM    675  CG  HIS A  90       4.819  -8.134 -18.082  1.00  0.67           C  
ATOM    676  ND1 HIS A  90       4.913  -9.359 -17.458  1.00  0.67           N  
ATOM    677  CD2 HIS A  90       4.558  -8.289 -19.402  1.00  0.67           C  
ATOM    678  CE1 HIS A  90       4.710 -10.240 -18.412  1.00  0.67           C  
ATOM    679  NE2 HIS A  90       4.487  -9.648 -19.614  1.00  0.67           N  
ATOM    680  N   LYS A  91       7.302  -5.376 -18.775  1.00  0.68           N  
ATOM    681  CA  LYS A  91       7.981  -5.296 -20.050  1.00  0.68           C  
ATOM    682  C   LYS A  91       9.420  -4.801 -19.963  1.00  0.68           C  
ATOM    683  O   LYS A  91      10.357  -5.440 -20.441  1.00  0.68           O  
ATOM    684  CB  LYS A  91       7.188  -4.369 -21.002  1.00  0.68           C  
ATOM    685  CG  LYS A  91       7.389  -4.777 -22.467  1.00  0.68           C  
ATOM    686  CD  LYS A  91       7.389  -3.600 -23.453  1.00  0.68           C  
ATOM    687  CE  LYS A  91       7.779  -4.058 -24.865  1.00  0.68           C  
ATOM    688  NZ  LYS A  91       7.456  -3.015 -25.861  1.00  0.68           N  
ATOM    689  N   LEU A  92       9.635  -3.622 -19.347  1.00  0.78           N  
ATOM    690  CA  LEU A  92      10.944  -3.004 -19.255  1.00  0.78           C  
ATOM    691  C   LEU A  92      11.801  -3.634 -18.178  1.00  0.78           C  
ATOM    692  O   LEU A  92      13.023  -3.710 -18.308  1.00  0.78           O  
ATOM    693  CB  LEU A  92      10.811  -1.486 -18.985  1.00  0.78           C  
ATOM    694  CG  LEU A  92      10.099  -0.711 -20.116  1.00  0.78           C  
ATOM    695  CD1 LEU A  92       9.747   0.711 -19.648  1.00  0.78           C  
ATOM    696  CD2 LEU A  92      10.930  -0.664 -21.413  1.00  0.78           C  
ATOM    697  N   ARG A  93      11.159  -4.100 -17.084  1.00  0.70           N  
ATOM    698  CA  ARG A  93      11.795  -4.640 -15.900  1.00  0.70           C  
ATOM    699  C   ARG A  93      12.773  -3.662 -15.267  1.00  0.70           C  
ATOM    700  O   ARG A  93      13.925  -3.991 -14.989  1.00  0.70           O  
ATOM    701  CB  ARG A  93      12.430  -6.026 -16.168  1.00  0.70           C  
ATOM    702  CG  ARG A  93      11.383  -7.141 -16.375  1.00  0.70           C  
ATOM    703  CD  ARG A  93      11.945  -8.450 -16.928  1.00  0.70           C  
ATOM    704  NE  ARG A  93      12.519  -8.103 -18.268  1.00  0.70           N  
ATOM    705  CZ  ARG A  93      12.922  -8.999 -19.175  1.00  0.70           C  
ATOM    706  NH1 ARG A  93      12.771 -10.301 -18.968  1.00  0.70           N  
ATOM    707  NH2 ARG A  93      13.450  -8.585 -20.325  1.00  0.70           N  
ATOM    708  N   VAL A  94      12.323  -2.413 -15.031  1.00  0.82           N  
ATOM    709  CA  VAL A  94      13.153  -1.358 -14.467  1.00  0.82           C  
ATOM    710  C   VAL A  94      13.543  -1.641 -13.036  1.00  0.82           C  
ATOM    711  O   VAL A  94      12.675  -1.787 -12.178  1.00  0.82           O  
ATOM    712  CB  VAL A  94      12.456   0.001 -14.501  1.00  0.82           C  
ATOM    713  CG1 VAL A  94      13.349   1.097 -13.876  1.00  0.82           C  
ATOM    714  CG2 VAL A  94      12.128   0.373 -15.957  1.00  0.82           C  
ATOM    715  N   ASP A  95      14.852  -1.699 -12.716  1.00  0.81           N  
ATOM    716  CA  ASP A  95      15.325  -1.901 -11.363  1.00  0.81           C  
ATOM    717  C   ASP A  95      14.685  -0.877 -10.374  1.00  0.81           C  
ATOM    718  O   ASP A  95      14.718   0.324 -10.670  1.00  0.81           O  
ATOM    719  CB  ASP A  95      16.884  -1.859 -11.377  1.00  0.81           C  
ATOM    720  CG  ASP A  95      17.488  -2.411 -10.102  1.00  0.81           C  
ATOM    721  OD1 ASP A  95      17.026  -2.005  -9.010  1.00  0.81           O  
ATOM    722  OD2 ASP A  95      18.425  -3.241 -10.216  1.00  0.81           O  
ATOM    723  N   PRO A  96      14.087  -1.257  -9.219  1.00  0.82           N  
ATOM    724  CA  PRO A  96      13.393  -0.361  -8.301  1.00  0.82           C  
ATOM    725  C   PRO A  96      14.217   0.822  -7.864  1.00  0.82           C  
ATOM    726  O   PRO A  96      13.656   1.871  -7.534  1.00  0.82           O  
ATOM    727  CB  PRO A  96      13.101  -1.241  -7.072  1.00  0.82           C  
ATOM    728  CG  PRO A  96      12.962  -2.665  -7.619  1.00  0.82           C  
ATOM    729  CD  PRO A  96      13.768  -2.649  -8.925  1.00  0.82           C  
ATOM    730  N   VAL A  97      15.554   0.671  -7.844  1.00  0.85           N  
ATOM    731  CA  VAL A  97      16.524   1.676  -7.472  1.00  0.85           C  
ATOM    732  C   VAL A  97      16.395   2.900  -8.375  1.00  0.85           C  
ATOM    733  O   VAL A  97      16.361   4.026  -7.898  1.00  0.85           O  
ATOM    734  CB  VAL A  97      17.945   1.107  -7.478  1.00  0.85           C  
ATOM    735  CG1 VAL A  97      18.973   2.164  -7.011  1.00  0.85           C  
ATOM    736  CG2 VAL A  97      18.027  -0.131  -6.552  1.00  0.85           C  
ATOM    737  N   ASN A  98      16.196   2.725  -9.703  1.00  0.84           N  
ATOM    738  CA  ASN A  98      16.092   3.804 -10.677  1.00  0.84           C  
ATOM    739  C   ASN A  98      14.937   4.783 -10.395  1.00  0.84           C  
ATOM    740  O   ASN A  98      15.053   5.977 -10.668  1.00  0.84           O  
ATOM    741  CB  ASN A  98      15.992   3.243 -12.130  1.00  0.84           C  
ATOM    742  CG  ASN A  98      17.228   2.428 -12.526  1.00  0.84           C  
ATOM    743  OD1 ASN A  98      17.178   1.253 -12.841  1.00  0.84           O  
ATOM    744  ND2 ASN A  98      18.408   3.101 -12.546  1.00  0.84           N  
ATOM    745  N   PHE A  99      13.815   4.322  -9.792  1.00  0.84           N  
ATOM    746  CA  PHE A  99      12.705   5.171  -9.364  1.00  0.84           C  
ATOM    747  C   PHE A  99      13.113   6.154  -8.269  1.00  0.84           C  
ATOM    748  O   PHE A  99      12.718   7.316  -8.289  1.00  0.84           O  
ATOM    749  CB  PHE A  99      11.464   4.346  -8.924  1.00  0.84           C  
ATOM    750  CG  PHE A  99      10.883   3.669 -10.135  1.00  0.84           C  
ATOM    751  CD1 PHE A  99      11.284   2.372 -10.494  1.00  0.84           C  
ATOM    752  CD2 PHE A  99       9.952   4.341 -10.948  1.00  0.84           C  
ATOM    753  CE1 PHE A  99      10.742   1.743 -11.620  1.00  0.84           C  
ATOM    754  CE2 PHE A  99       9.413   3.716 -12.081  1.00  0.84           C  
ATOM    755  CZ  PHE A  99       9.794   2.409 -12.403  1.00  0.84           C  
ATOM    756  N   LYS A 100      13.980   5.732  -7.318  1.00  0.80           N  
ATOM    757  CA  LYS A 100      14.554   6.602  -6.296  1.00  0.80           C  
ATOM    758  C   LYS A 100      15.390   7.732  -6.885  1.00  0.80           C  
ATOM    759  O   LYS A 100      15.306   8.871  -6.442  1.00  0.80           O  
ATOM    760  CB  LYS A 100      15.431   5.805  -5.294  1.00  0.80           C  
ATOM    761  CG  LYS A 100      14.610   5.078  -4.223  1.00  0.80           C  
ATOM    762  CD  LYS A 100      15.432   3.992  -3.516  1.00  0.80           C  
ATOM    763  CE  LYS A 100      14.609   3.206  -2.498  1.00  0.80           C  
ATOM    764  NZ  LYS A 100      15.376   2.017  -2.078  1.00  0.80           N  
ATOM    765  N   LEU A 101      16.208   7.437  -7.919  1.00  0.85           N  
ATOM    766  CA  LEU A 101      17.038   8.408  -8.619  1.00  0.85           C  
ATOM    767  C   LEU A 101      16.218   9.473  -9.332  1.00  0.85           C  
ATOM    768  O   LEU A 101      16.457  10.672  -9.212  1.00  0.85           O  
ATOM    769  CB  LEU A 101      17.886   7.673  -9.688  1.00  0.85           C  
ATOM    770  CG  LEU A 101      19.134   6.923  -9.169  1.00  0.85           C  
ATOM    771  CD1 LEU A 101      18.994   5.955  -7.987  1.00  0.85           C  
ATOM    772  CD2 LEU A 101      19.754   6.144 -10.328  1.00  0.85           C  
ATOM    773  N   LEU A 102      15.177   9.041 -10.067  1.00  0.87           N  
ATOM    774  CA  LEU A 102      14.256   9.936 -10.731  1.00  0.87           C  
ATOM    775  C   LEU A 102      13.458  10.793  -9.762  1.00  0.87           C  
ATOM    776  O   LEU A 102      13.306  12.000  -9.953  1.00  0.87           O  
ATOM    777  CB  LEU A 102      13.307   9.123 -11.628  1.00  0.87           C  
ATOM    778  CG  LEU A 102      12.369   9.982 -12.507  1.00  0.87           C  
ATOM    779  CD1 LEU A 102      13.079  11.095 -13.314  1.00  0.87           C  
ATOM    780  CD2 LEU A 102      11.591   9.049 -13.446  1.00  0.87           C  
ATOM    781  N   GLY A 103      12.966  10.192  -8.655  1.00  0.88           N  
ATOM    782  CA  GLY A 103      12.261  10.935  -7.621  1.00  0.88           C  
ATOM    783  C   GLY A 103      13.087  12.005  -6.947  1.00  0.88           C  
ATOM    784  O   GLY A 103      12.634  13.134  -6.756  1.00  0.88           O  
ATOM    785  N   GLN A 104      14.358  11.703  -6.634  1.00  0.80           N  
ATOM    786  CA  GLN A 104      15.299  12.662  -6.097  1.00  0.80           C  
ATOM    787  C   GLN A 104      15.581  13.825  -7.050  1.00  0.80           C  
ATOM    788  O   GLN A 104      15.562  14.995  -6.655  1.00  0.80           O  
ATOM    789  CB  GLN A 104      16.599  11.907  -5.722  1.00  0.80           C  
ATOM    790  CG  GLN A 104      17.664  12.767  -5.001  1.00  0.80           C  
ATOM    791  CD  GLN A 104      18.536  13.600  -5.940  1.00  0.80           C  
ATOM    792  OE1 GLN A 104      18.829  13.310  -7.098  1.00  0.80           O  
ATOM    793  NE2 GLN A 104      19.000  14.755  -5.414  1.00  0.80           N  
ATOM    794  N   CYS A 105      15.797  13.542  -8.352  1.00  0.87           N  
ATOM    795  CA  CYS A 105      15.980  14.559  -9.378  1.00  0.87           C  
ATOM    796  C   CYS A 105      14.758  15.451  -9.597  1.00  0.87           C  
ATOM    797  O   CYS A 105      14.908  16.653  -9.812  1.00  0.87           O  
ATOM    798  CB  CYS A 105      16.480  13.972 -10.724  1.00  0.87           C  
ATOM    799  SG  CYS A 105      18.176  13.333 -10.582  1.00  0.87           S  
ATOM    800  N   PHE A 106      13.516  14.914  -9.516  1.00  0.87           N  
ATOM    801  CA  PHE A 106      12.281  15.702  -9.496  1.00  0.87           C  
ATOM    802  C   PHE A 106      12.193  16.661  -8.307  1.00  0.87           C  
ATOM    803  O   PHE A 106      11.896  17.838  -8.490  1.00  0.87           O  
ATOM    804  CB  PHE A 106      11.022  14.776  -9.554  1.00  0.87           C  
ATOM    805  CG  PHE A 106       9.695  15.542  -9.646  1.00  0.87           C  
ATOM    806  CD1 PHE A 106       9.295  16.189 -10.832  1.00  0.87           C  
ATOM    807  CD2 PHE A 106       8.837  15.655  -8.531  1.00  0.87           C  
ATOM    808  CE1 PHE A 106       8.099  16.908 -10.915  1.00  0.87           C  
ATOM    809  CE2 PHE A 106       7.617  16.345  -8.616  1.00  0.87           C  
ATOM    810  CZ  PHE A 106       7.250  16.969  -9.811  1.00  0.87           C  
ATOM    811  N   LEU A 107      12.518  16.217  -7.072  1.00  0.84           N  
ATOM    812  CA  LEU A 107      12.596  17.075  -5.891  1.00  0.84           C  
ATOM    813  C   LEU A 107      13.609  18.208  -6.024  1.00  0.84           C  
ATOM    814  O   LEU A 107      13.339  19.340  -5.638  1.00  0.84           O  
ATOM    815  CB  LEU A 107      12.968  16.250  -4.634  1.00  0.84           C  
ATOM    816  CG  LEU A 107      11.776  15.538  -3.968  1.00  0.84           C  
ATOM    817  CD1 LEU A 107      12.272  14.350  -3.129  1.00  0.84           C  
ATOM    818  CD2 LEU A 107      10.969  16.511  -3.086  1.00  0.84           C  
ATOM    819  N   VAL A 108      14.794  17.932  -6.614  1.00  0.84           N  
ATOM    820  CA  VAL A 108      15.780  18.956  -6.949  1.00  0.84           C  
ATOM    821  C   VAL A 108      15.249  19.999  -7.919  1.00  0.84           C  
ATOM    822  O   VAL A 108      15.427  21.196  -7.692  1.00  0.84           O  
ATOM    823  CB  VAL A 108      17.042  18.315  -7.521  1.00  0.84           C  
ATOM    824  CG1 VAL A 108      17.958  19.309  -8.274  1.00  0.84           C  
ATOM    825  CG2 VAL A 108      17.819  17.690  -6.351  1.00  0.84           C  
ATOM    826  N   VAL A 109      14.538  19.593  -8.995  1.00  0.85           N  
ATOM    827  CA  VAL A 109      13.894  20.514  -9.926  1.00  0.85           C  
ATOM    828  C   VAL A 109      12.856  21.385  -9.226  1.00  0.85           C  
ATOM    829  O   VAL A 109      12.875  22.603  -9.340  1.00  0.85           O  
ATOM    830  CB  VAL A 109      13.281  19.749 -11.101  1.00  0.85           C  
ATOM    831  CG1 VAL A 109      12.400  20.632 -12.009  1.00  0.85           C  
ATOM    832  CG2 VAL A 109      14.435  19.196 -11.959  1.00  0.85           C  
ATOM    833  N   VAL A 110      11.974  20.793  -8.385  1.00  0.84           N  
ATOM    834  CA  VAL A 110      10.990  21.557  -7.625  1.00  0.84           C  
ATOM    835  C   VAL A 110      11.641  22.581  -6.699  1.00  0.84           C  
ATOM    836  O   VAL A 110      11.223  23.733  -6.633  1.00  0.84           O  
ATOM    837  CB  VAL A 110      10.092  20.643  -6.797  1.00  0.84           C  
ATOM    838  CG1 VAL A 110       9.102  21.479  -5.963  1.00  0.84           C  
ATOM    839  CG2 VAL A 110       9.292  19.711  -7.732  1.00  0.84           C  
ATOM    840  N   ALA A 111      12.723  22.195  -5.994  1.00  0.84           N  
ATOM    841  CA  ALA A 111      13.488  23.083  -5.145  1.00  0.84           C  
ATOM    842  C   ALA A 111      14.132  24.270  -5.868  1.00  0.84           C  
ATOM    843  O   ALA A 111      14.104  25.382  -5.356  1.00  0.84           O  
ATOM    844  CB  ALA A 111      14.575  22.266  -4.417  1.00  0.84           C  
ATOM    845  N   ILE A 112      14.704  24.075  -7.078  1.00  0.81           N  
ATOM    846  CA  ILE A 112      15.273  25.141  -7.906  1.00  0.81           C  
ATOM    847  C   ILE A 112      14.254  26.175  -8.356  1.00  0.81           C  
ATOM    848  O   ILE A 112      14.491  27.381  -8.291  1.00  0.81           O  
ATOM    849  CB  ILE A 112      15.972  24.538  -9.136  1.00  0.81           C  
ATOM    850  CG1 ILE A 112      17.264  23.839  -8.652  1.00  0.81           C  
ATOM    851  CG2 ILE A 112      16.273  25.584 -10.242  1.00  0.81           C  
ATOM    852  CD1 ILE A 112      18.018  23.055  -9.730  1.00  0.81           C  
ATOM    853  N   HIS A 113      13.073  25.731  -8.822  1.00  0.80           N  
ATOM    854  CA  HIS A 113      12.116  26.641  -9.421  1.00  0.80           C  
ATOM    855  C   HIS A 113      11.094  27.170  -8.436  1.00  0.80           C  
ATOM    856  O   HIS A 113      10.536  28.249  -8.612  1.00  0.80           O  
ATOM    857  CB  HIS A 113      11.373  25.901 -10.535  1.00  0.80           C  
ATOM    858  CG  HIS A 113      12.298  25.555 -11.651  1.00  0.80           C  
ATOM    859  ND1 HIS A 113      12.641  26.547 -12.550  1.00  0.80           N  
ATOM    860  CD2 HIS A 113      12.857  24.381 -12.012  1.00  0.80           C  
ATOM    861  CE1 HIS A 113      13.389  25.943 -13.446  1.00  0.80           C  
ATOM    862  NE2 HIS A 113      13.557  24.627 -13.171  1.00  0.80           N  
ATOM    863  N   HIS A 114      10.851  26.444  -7.331  1.00  0.80           N  
ATOM    864  CA  HIS A 114       9.855  26.831  -6.355  1.00  0.80           C  
ATOM    865  C   HIS A 114      10.333  26.611  -4.914  1.00  0.80           C  
ATOM    866  O   HIS A 114       9.652  25.898  -4.169  1.00  0.80           O  
ATOM    867  CB  HIS A 114       8.547  26.039  -6.609  1.00  0.80           C  
ATOM    868  CG  HIS A 114       7.871  26.406  -7.901  1.00  0.80           C  
ATOM    869  ND1 HIS A 114       8.016  25.633  -9.045  1.00  0.80           N  
ATOM    870  CD2 HIS A 114       7.043  27.449  -8.148  1.00  0.80           C  
ATOM    871  CE1 HIS A 114       7.269  26.229  -9.948  1.00  0.80           C  
ATOM    872  NE2 HIS A 114       6.659  27.336  -9.466  1.00  0.80           N  
ATOM    873  N   PRO A 115      11.442  27.205  -4.430  1.00  0.79           N  
ATOM    874  CA  PRO A 115      12.059  26.882  -3.139  1.00  0.79           C  
ATOM    875  C   PRO A 115      11.146  27.158  -1.960  1.00  0.79           C  
ATOM    876  O   PRO A 115      11.128  26.382  -1.010  1.00  0.79           O  
ATOM    877  CB  PRO A 115      13.341  27.742  -3.089  1.00  0.79           C  
ATOM    878  CG  PRO A 115      13.120  28.862  -4.115  1.00  0.79           C  
ATOM    879  CD  PRO A 115      12.237  28.190  -5.167  1.00  0.79           C  
ATOM    880  N   ALA A 116      10.347  28.243  -2.010  1.00  0.79           N  
ATOM    881  CA  ALA A 116       9.458  28.632  -0.935  1.00  0.79           C  
ATOM    882  C   ALA A 116       8.245  27.715  -0.801  1.00  0.79           C  
ATOM    883  O   ALA A 116       7.599  27.644   0.237  1.00  0.79           O  
ATOM    884  CB  ALA A 116       8.970  30.074  -1.191  1.00  0.79           C  
ATOM    885  N   ALA A 117       7.916  26.957  -1.868  1.00  0.84           N  
ATOM    886  CA  ALA A 117       6.815  26.034  -1.845  1.00  0.84           C  
ATOM    887  C   ALA A 117       7.226  24.677  -1.298  1.00  0.84           C  
ATOM    888  O   ALA A 117       6.385  23.906  -0.849  1.00  0.84           O  
ATOM    889  CB  ALA A 117       6.327  25.845  -3.289  1.00  0.84           C  
ATOM    890  N   LEU A 118       8.543  24.370  -1.291  1.00  0.80           N  
ATOM    891  CA  LEU A 118       9.062  23.096  -0.838  1.00  0.80           C  
ATOM    892  C   LEU A 118       9.532  23.196   0.601  1.00  0.80           C  
ATOM    893  O   LEU A 118      10.694  22.958   0.952  1.00  0.80           O  
ATOM    894  CB  LEU A 118      10.176  22.569  -1.779  1.00  0.80           C  
ATOM    895  CG  LEU A 118      10.469  21.056  -1.633  1.00  0.80           C  
ATOM    896  CD1 LEU A 118       9.305  20.185  -2.148  1.00  0.80           C  
ATOM    897  CD2 LEU A 118      11.769  20.695  -2.370  1.00  0.80           C  
ATOM    898  N   THR A 119       8.590  23.535   1.505  1.00  0.78           N  
ATOM    899  CA  THR A 119       8.749  23.489   2.955  1.00  0.78           C  
ATOM    900  C   THR A 119       9.170  22.088   3.419  1.00  0.78           C  
ATOM    901  O   THR A 119       8.976  21.124   2.674  1.00  0.78           O  
ATOM    902  CB  THR A 119       7.527  23.990   3.746  1.00  0.78           C  
ATOM    903  OG1 THR A 119       6.377  23.191   3.532  1.00  0.78           O  
ATOM    904  CG2 THR A 119       7.184  25.427   3.314  1.00  0.78           C  
ATOM    905  N   PRO A 120       9.763  21.868   4.583  1.00  0.78           N  
ATOM    906  CA  PRO A 120      10.065  20.529   5.093  1.00  0.78           C  
ATOM    907  C   PRO A 120       8.880  19.566   5.161  1.00  0.78           C  
ATOM    908  O   PRO A 120       9.059  18.391   4.861  1.00  0.78           O  
ATOM    909  CB  PRO A 120      10.671  20.802   6.474  1.00  0.78           C  
ATOM    910  CG  PRO A 120      11.327  22.177   6.313  1.00  0.78           C  
ATOM    911  CD  PRO A 120      10.327  22.916   5.429  1.00  0.78           C  
ATOM    912  N   GLU A 121       7.670  20.045   5.536  1.00  0.77           N  
ATOM    913  CA  GLU A 121       6.423  19.298   5.481  1.00  0.77           C  
ATOM    914  C   GLU A 121       6.065  18.860   4.073  1.00  0.77           C  
ATOM    915  O   GLU A 121       5.905  17.675   3.804  1.00  0.77           O  
ATOM    916  CB  GLU A 121       5.299  20.197   6.050  1.00  0.77           C  
ATOM    917  CG  GLU A 121       5.134  20.027   7.575  1.00  0.77           C  
ATOM    918  CD  GLU A 121       4.187  21.086   8.119  1.00  0.77           C  
ATOM    919  OE1 GLU A 121       2.952  20.901   7.991  1.00  0.77           O  
ATOM    920  OE2 GLU A 121       4.710  22.102   8.647  1.00  0.77           O  
ATOM    921  N   VAL A 122       6.047  19.802   3.098  1.00  0.83           N  
ATOM    922  CA  VAL A 122       5.736  19.500   1.707  1.00  0.83           C  
ATOM    923  C   VAL A 122       6.749  18.536   1.126  1.00  0.83           C  
ATOM    924  O   VAL A 122       6.394  17.602   0.417  1.00  0.83           O  
ATOM    925  CB  VAL A 122       5.629  20.754   0.841  1.00  0.83           C  
ATOM    926  CG1 VAL A 122       5.392  20.404  -0.649  1.00  0.83           C  
ATOM    927  CG2 VAL A 122       4.444  21.602   1.351  1.00  0.83           C  
ATOM    928  N   HIS A 123       8.044  18.705   1.476  1.00  0.81           N  
ATOM    929  CA  HIS A 123       9.105  17.789   1.096  1.00  0.81           C  
ATOM    930  C   HIS A 123       8.857  16.355   1.563  1.00  0.81           C  
ATOM    931  O   HIS A 123       8.934  15.427   0.760  1.00  0.81           O  
ATOM    932  CB  HIS A 123      10.455  18.285   1.672  1.00  0.81           C  
ATOM    933  CG  HIS A 123      11.687  17.544   1.238  1.00  0.81           C  
ATOM    934  ND1 HIS A 123      12.908  18.121   1.559  1.00  0.81           N  
ATOM    935  CD2 HIS A 123      11.881  16.325   0.673  1.00  0.81           C  
ATOM    936  CE1 HIS A 123      13.806  17.231   1.184  1.00  0.81           C  
ATOM    937  NE2 HIS A 123      13.240  16.124   0.640  1.00  0.81           N  
ATOM    938  N   ALA A 124       8.481  16.137   2.842  1.00  0.85           N  
ATOM    939  CA  ALA A 124       8.149  14.827   3.377  1.00  0.85           C  
ATOM    940  C   ALA A 124       6.958  14.152   2.689  1.00  0.85           C  
ATOM    941  O   ALA A 124       6.986  12.955   2.394  1.00  0.85           O  
ATOM    942  CB  ALA A 124       7.876  14.958   4.891  1.00  0.85           C  
ATOM    943  N   SER A 125       5.890  14.917   2.400  1.00  0.85           N  
ATOM    944  CA  SER A 125       4.726  14.495   1.626  1.00  0.85           C  
ATOM    945  C   SER A 125       5.034  14.135   0.190  1.00  0.85           C  
ATOM    946  O   SER A 125       4.579  13.118  -0.337  1.00  0.85           O  
ATOM    947  CB  SER A 125       3.670  15.615   1.595  1.00  0.85           C  
ATOM    948  OG  SER A 125       3.476  16.022   2.945  1.00  0.85           O  
ATOM    949  N   LEU A 126       5.846  14.967  -0.493  1.00  0.86           N  
ATOM    950  CA  LEU A 126       6.261  14.757  -1.867  1.00  0.86           C  
ATOM    951  C   LEU A 126       7.117  13.512  -2.046  1.00  0.86           C  
ATOM    952  O   LEU A 126       6.905  12.731  -2.966  1.00  0.86           O  
ATOM    953  CB  LEU A 126       7.020  15.986  -2.431  1.00  0.86           C  
ATOM    954  CG  LEU A 126       6.572  16.487  -3.828  1.00  0.86           C  
ATOM    955  CD1 LEU A 126       7.735  17.203  -4.531  1.00  0.86           C  
ATOM    956  CD2 LEU A 126       5.981  15.445  -4.795  1.00  0.86           C  
ATOM    957  N   ASP A 127       8.073  13.272  -1.120  1.00  0.84           N  
ATOM    958  CA  ASP A 127       8.907  12.091  -1.084  1.00  0.84           C  
ATOM    959  C   ASP A 127       8.051  10.819  -0.956  1.00  0.84           C  
ATOM    960  O   ASP A 127       8.150   9.885  -1.747  1.00  0.84           O  
ATOM    961  CB  ASP A 127       9.895  12.279   0.098  1.00  0.84           C  
ATOM    962  CG  ASP A 127      10.958  11.211   0.007  1.00  0.84           C  
ATOM    963  OD1 ASP A 127      11.763  11.296  -0.955  1.00  0.84           O  
ATOM    964  OD2 ASP A 127      10.947  10.305   0.877  1.00  0.84           O  
ATOM    965  N   LYS A 128       7.065  10.823  -0.028  1.00  0.80           N  
ATOM    966  CA  LYS A 128       6.089   9.750   0.111  1.00  0.80           C  
ATOM    967  C   LYS A 128       5.257   9.487  -1.132  1.00  0.80           C  
ATOM    968  O   LYS A 128       4.991   8.341  -1.481  1.00  0.80           O  
ATOM    969  CB  LYS A 128       5.098  10.039   1.263  1.00  0.80           C  
ATOM    970  CG  LYS A 128       5.681   9.695   2.637  1.00  0.80           C  
ATOM    971  CD  LYS A 128       4.750  10.146   3.783  1.00  0.80           C  
ATOM    972  CE  LYS A 128       5.232   9.821   5.203  1.00  0.80           C  
ATOM    973  NZ  LYS A 128       6.610  10.327   5.355  1.00  0.80           N  
ATOM    974  N   PHE A 129       4.823  10.553  -1.827  1.00  0.86           N  
ATOM    975  CA  PHE A 129       4.147  10.462  -3.103  1.00  0.86           C  
ATOM    976  C   PHE A 129       5.006   9.839  -4.205  1.00  0.86           C  
ATOM    977  O   PHE A 129       4.560   8.928  -4.898  1.00  0.86           O  
ATOM    978  CB  PHE A 129       3.696  11.895  -3.490  1.00  0.86           C  
ATOM    979  CG  PHE A 129       3.015  11.939  -4.835  1.00  0.86           C  
ATOM    980  CD1 PHE A 129       1.765  11.332  -5.009  1.00  0.86           C  
ATOM    981  CD2 PHE A 129       3.678  12.465  -5.959  1.00  0.86           C  
ATOM    982  CE1 PHE A 129       1.164  11.287  -6.275  1.00  0.86           C  
ATOM    983  CE2 PHE A 129       3.076  12.427  -7.224  1.00  0.86           C  
ATOM    984  CZ  PHE A 129       1.808  11.857  -7.377  1.00  0.86           C  
ATOM    985  N   LEU A 130       6.272  10.269  -4.377  1.00  0.85           N  
ATOM    986  CA  LEU A 130       7.184   9.688  -5.348  1.00  0.85           C  
ATOM    987  C   LEU A 130       7.503   8.231  -5.051  1.00  0.85           C  
ATOM    988  O   LEU A 130       7.519   7.397  -5.951  1.00  0.85           O  
ATOM    989  CB  LEU A 130       8.481  10.512  -5.446  1.00  0.85           C  
ATOM    990  CG  LEU A 130       8.273  11.915  -6.052  1.00  0.85           C  
ATOM    991  CD1 LEU A 130       9.551  12.717  -5.808  1.00  0.85           C  
ATOM    992  CD2 LEU A 130       7.922  11.858  -7.554  1.00  0.85           C  
ATOM    993  N   CYS A 131       7.696   7.879  -3.763  1.00  0.83           N  
ATOM    994  CA  CYS A 131       7.800   6.502  -3.309  1.00  0.83           C  
ATOM    995  C   CYS A 131       6.545   5.665  -3.586  1.00  0.83           C  
ATOM    996  O   CYS A 131       6.657   4.527  -4.035  1.00  0.83           O  
ATOM    997  CB  CYS A 131       8.164   6.444  -1.797  1.00  0.83           C  
ATOM    998  SG  CYS A 131       9.884   6.946  -1.459  1.00  0.83           S  
ATOM    999  N   ALA A 132       5.319   6.202  -3.372  1.00  0.84           N  
ATOM   1000  CA  ALA A 132       4.060   5.570  -3.744  1.00  0.84           C  
ATOM   1001  C   ALA A 132       3.884   5.360  -5.249  1.00  0.84           C  
ATOM   1002  O   ALA A 132       3.419   4.315  -5.694  1.00  0.84           O  
ATOM   1003  CB  ALA A 132       2.876   6.411  -3.214  1.00  0.84           C  
ATOM   1004  N   VAL A 133       4.267   6.336  -6.096  1.00  0.86           N  
ATOM   1005  CA  VAL A 133       4.317   6.153  -7.544  1.00  0.86           C  
ATOM   1006  C   VAL A 133       5.333   5.087  -7.941  1.00  0.86           C  
ATOM   1007  O   VAL A 133       5.036   4.186  -8.720  1.00  0.86           O  
ATOM   1008  CB  VAL A 133       4.628   7.469  -8.259  1.00  0.86           C  
ATOM   1009  CG1 VAL A 133       4.861   7.256  -9.775  1.00  0.86           C  
ATOM   1010  CG2 VAL A 133       3.438   8.430  -8.043  1.00  0.86           C  
ATOM   1011  N   GLY A 134       6.553   5.141  -7.354  1.00  0.86           N  
ATOM   1012  CA  GLY A 134       7.599   4.132  -7.487  1.00  0.86           C  
ATOM   1013  C   GLY A 134       7.165   2.710  -7.233  1.00  0.86           C  
ATOM   1014  O   GLY A 134       7.395   1.846  -8.067  1.00  0.86           O  
ATOM   1015  N   THR A 135       6.506   2.436  -6.085  1.00  0.76           N  
ATOM   1016  CA  THR A 135       5.963   1.115  -5.733  1.00  0.76           C  
ATOM   1017  C   THR A 135       4.855   0.625  -6.642  1.00  0.76           C  
ATOM   1018  O   THR A 135       4.748  -0.568  -6.914  1.00  0.76           O  
ATOM   1019  CB  THR A 135       5.442   0.981  -4.305  1.00  0.76           C  
ATOM   1020  OG1 THR A 135       4.474   1.968  -3.992  1.00  0.76           O  
ATOM   1021  CG2 THR A 135       6.608   1.178  -3.334  1.00  0.76           C  
ATOM   1022  N   VAL A 136       3.967   1.515  -7.129  1.00  0.78           N  
ATOM   1023  CA  VAL A 136       2.955   1.162  -8.119  1.00  0.78           C  
ATOM   1024  C   VAL A 136       3.547   0.727  -9.456  1.00  0.78           C  
ATOM   1025  O   VAL A 136       3.093  -0.251 -10.060  1.00  0.78           O  
ATOM   1026  CB  VAL A 136       1.972   2.307  -8.351  1.00  0.78           C  
ATOM   1027  CG1 VAL A 136       1.025   2.056  -9.549  1.00  0.78           C  
ATOM   1028  CG2 VAL A 136       1.133   2.484  -7.070  1.00  0.78           C  
ATOM   1029  N   LEU A 137       4.581   1.435  -9.955  1.00  0.82           N  
ATOM   1030  CA  LEU A 137       5.213   1.174 -11.240  1.00  0.82           C  
ATOM   1031  C   LEU A 137       6.144  -0.020 -11.236  1.00  0.82           C  
ATOM   1032  O   LEU A 137       6.466  -0.575 -12.282  1.00  0.82           O  
ATOM   1033  CB  LEU A 137       5.972   2.421 -11.750  1.00  0.82           C  
ATOM   1034  CG  LEU A 137       5.047   3.622 -12.042  1.00  0.82           C  
ATOM   1035  CD1 LEU A 137       5.847   4.780 -12.660  1.00  0.82           C  
ATOM   1036  CD2 LEU A 137       3.914   3.230 -12.995  1.00  0.82           C  
ATOM   1037  N   THR A 138       6.536  -0.484 -10.041  1.00  0.77           N  
ATOM   1038  CA  THR A 138       7.309  -1.689  -9.834  1.00  0.77           C  
ATOM   1039  C   THR A 138       6.432  -2.791  -9.269  1.00  0.77           C  
ATOM   1040  O   THR A 138       6.918  -3.756  -8.709  1.00  0.77           O  
ATOM   1041  CB  THR A 138       8.487  -1.474  -8.884  1.00  0.77           C  
ATOM   1042  OG1 THR A 138       8.100  -0.989  -7.610  1.00  0.77           O  
ATOM   1043  CG2 THR A 138       9.411  -0.423  -9.501  1.00  0.77           C  
ATOM   1044  N   ALA A 139       5.086  -2.690  -9.359  1.00  0.74           N  
ATOM   1045  CA  ALA A 139       4.254  -3.602  -8.595  1.00  0.74           C  
ATOM   1046  C   ALA A 139       4.062  -5.042  -9.103  1.00  0.74           C  
ATOM   1047  O   ALA A 139       4.264  -5.998  -8.366  1.00  0.74           O  
ATOM   1048  CB  ALA A 139       2.840  -3.011  -8.501  1.00  0.74           C  
ATOM   1049  N   LYS A 140       3.648  -5.242 -10.381  1.00  0.69           N  
ATOM   1050  CA  LYS A 140       3.123  -6.519 -10.883  1.00  0.69           C  
ATOM   1051  C   LYS A 140       4.172  -7.532 -11.324  1.00  0.69           C  
ATOM   1052  O   LYS A 140       3.844  -8.537 -11.955  1.00  0.69           O  
ATOM   1053  CB  LYS A 140       2.159  -6.283 -12.084  1.00  0.69           C  
ATOM   1054  CG  LYS A 140       0.746  -5.877 -11.635  1.00  0.69           C  
ATOM   1055  CD  LYS A 140       0.283  -4.548 -12.239  1.00  0.69           C  
ATOM   1056  CE  LYS A 140      -0.945  -3.948 -11.549  1.00  0.69           C  
ATOM   1057  NZ  LYS A 140      -1.152  -2.561 -12.022  1.00  0.69           N  
ATOM   1058  N   TYR A 141       5.436  -7.326 -10.924  1.00  0.47           N  
ATOM   1059  CA  TYR A 141       6.503  -8.308 -10.889  1.00  0.47           C  
ATOM   1060  C   TYR A 141       6.131  -9.618 -10.182  1.00  0.47           C  
ATOM   1061  O   TYR A 141       5.722  -9.605  -9.018  1.00  0.47           O  
ATOM   1062  CB  TYR A 141       7.636  -7.680 -10.044  1.00  0.47           C  
ATOM   1063  CG  TYR A 141       8.502  -6.688 -10.747  1.00  0.47           C  
ATOM   1064  CD1 TYR A 141       8.927  -5.556 -10.040  1.00  0.47           C  
ATOM   1065  CD2 TYR A 141       8.985  -6.884 -12.051  1.00  0.47           C  
ATOM   1066  CE1 TYR A 141       9.671  -4.560 -10.672  1.00  0.47           C  
ATOM   1067  CE2 TYR A 141       9.849  -5.948 -12.632  1.00  0.47           C  
ATOM   1068  CZ  TYR A 141      10.069  -4.734 -11.987  1.00  0.47           C  
ATOM   1069  OH  TYR A 141      10.604  -3.626 -12.640  1.00  0.47           O  
ATOM   1070  N   ARG A 142       6.304 -10.775 -10.849  1.00  0.41           N  
ATOM   1071  CA  ARG A 142       5.916 -12.077 -10.363  1.00  0.41           C  
ATOM   1072  C   ARG A 142       6.945 -13.127 -10.812  1.00  0.41           C  
ATOM   1073  O   ARG A 142       7.750 -12.830 -11.734  1.00  0.41           O  
ATOM   1074  CB  ARG A 142       4.613 -12.545 -11.039  1.00  0.41           C  
ATOM   1075  CG  ARG A 142       3.367 -11.780 -10.582  1.00  0.41           C  
ATOM   1076  CD  ARG A 142       2.211 -11.973 -11.555  1.00  0.41           C  
ATOM   1077  NE  ARG A 142       1.134 -11.009 -11.131  1.00  0.41           N  
ATOM   1078  CZ  ARG A 142       0.587 -10.071 -11.916  1.00  0.41           C  
ATOM   1079  NH1 ARG A 142       0.985  -9.870 -13.165  1.00  0.41           N  
ATOM   1080  NH2 ARG A 142      -0.380  -9.291 -11.434  1.00  0.41           N  
ATOM   1081  OXT ARG A 142       6.875 -14.270 -10.290  1.00  0.41           O  
TER    1082      ARG A 142                                                      
ATOM   1083  N   VAL C   2       0.550  -4.612  -3.250  1.00  0.63           N  
ATOM   1084  CA  VAL C   2       0.382  -5.515  -2.065  1.00  0.63           C  
ATOM   1085  C   VAL C   2       0.249  -6.943  -2.555  1.00  0.63           C  
ATOM   1086  O   VAL C   2       1.007  -7.298  -3.448  1.00  0.63           O  
ATOM   1087  CB  VAL C   2      -0.675  -4.962  -1.082  1.00  0.63           C  
ATOM   1088  CG1 VAL C   2      -2.148  -5.001  -1.568  1.00  0.63           C  
ATOM   1089  CG2 VAL C   2      -0.483  -5.576   0.325  1.00  0.63           C  
ATOM   1090  N   LEU C   3      -0.662  -7.768  -2.025  1.00  0.80           N  
ATOM   1091  CA  LEU C   3      -0.710  -9.196  -2.195  1.00  0.80           C  
ATOM   1092  C   LEU C   3      -1.881  -9.592  -3.056  1.00  0.80           C  
ATOM   1093  O   LEU C   3      -3.001  -9.115  -2.858  1.00  0.80           O  
ATOM   1094  CB  LEU C   3      -0.908  -9.792  -0.792  1.00  0.80           C  
ATOM   1095  CG  LEU C   3       0.267  -9.454   0.138  1.00  0.80           C  
ATOM   1096  CD1 LEU C   3      -0.118  -9.771   1.577  1.00  0.80           C  
ATOM   1097  CD2 LEU C   3       1.535 -10.219  -0.253  1.00  0.80           C  
ATOM   1098  N   SER C   4      -1.650 -10.479  -4.036  1.00  0.76           N  
ATOM   1099  CA  SER C   4      -2.677 -11.075  -4.871  1.00  0.76           C  
ATOM   1100  C   SER C   4      -3.456 -12.135  -4.105  1.00  0.76           C  
ATOM   1101  O   SER C   4      -3.106 -12.512  -2.991  1.00  0.76           O  
ATOM   1102  CB  SER C   4      -2.106 -11.659  -6.208  1.00  0.76           C  
ATOM   1103  OG  SER C   4      -1.553 -12.968  -6.087  1.00  0.76           O  
ATOM   1104  N   ALA C   5      -4.546 -12.683  -4.677  1.00  0.80           N  
ATOM   1105  CA  ALA C   5      -5.210 -13.850  -4.122  1.00  0.80           C  
ATOM   1106  C   ALA C   5      -4.290 -15.082  -4.027  1.00  0.80           C  
ATOM   1107  O   ALA C   5      -4.323 -15.826  -3.052  1.00  0.80           O  
ATOM   1108  CB  ALA C   5      -6.455 -14.158  -4.981  1.00  0.80           C  
ATOM   1109  N   ALA C   6      -3.399 -15.283  -5.031  1.00  0.81           N  
ATOM   1110  CA  ALA C   6      -2.384 -16.322  -5.047  1.00  0.81           C  
ATOM   1111  C   ALA C   6      -1.376 -16.150  -3.907  1.00  0.81           C  
ATOM   1112  O   ALA C   6      -1.103 -17.100  -3.173  1.00  0.81           O  
ATOM   1113  CB  ALA C   6      -1.655 -16.324  -6.414  1.00  0.81           C  
ATOM   1114  N   ASP C   7      -0.879 -14.910  -3.666  1.00  0.82           N  
ATOM   1115  CA  ASP C   7       0.016 -14.592  -2.567  1.00  0.82           C  
ATOM   1116  C   ASP C   7      -0.610 -14.914  -1.201  1.00  0.82           C  
ATOM   1117  O   ASP C   7       0.004 -15.544  -0.343  1.00  0.82           O  
ATOM   1118  CB  ASP C   7       0.376 -13.077  -2.550  1.00  0.82           C  
ATOM   1119  CG  ASP C   7       1.111 -12.552  -3.773  1.00  0.82           C  
ATOM   1120  OD1 ASP C   7       1.910 -13.280  -4.393  1.00  0.82           O  
ATOM   1121  OD2 ASP C   7       0.870 -11.361  -4.105  1.00  0.82           O  
ATOM   1122  N   LYS C   8      -1.889 -14.531  -0.985  1.00  0.78           N  
ATOM   1123  CA  LYS C   8      -2.640 -14.822   0.229  1.00  0.78           C  
ATOM   1124  C   LYS C   8      -2.839 -16.309   0.475  1.00  0.78           C  
ATOM   1125  O   LYS C   8      -2.628 -16.792   1.587  1.00  0.78           O  
ATOM   1126  CB  LYS C   8      -4.010 -14.109   0.200  1.00  0.78           C  
ATOM   1127  CG  LYS C   8      -3.850 -12.586   0.142  1.00  0.78           C  
ATOM   1128  CD  LYS C   8      -5.184 -11.848   0.005  1.00  0.78           C  
ATOM   1129  CE  LYS C   8      -4.977 -10.336  -0.085  1.00  0.78           C  
ATOM   1130  NZ  LYS C   8      -6.249  -9.686  -0.373  1.00  0.78           N  
ATOM   1131  N   ASN C   9      -3.180 -17.085  -0.578  1.00  0.79           N  
ATOM   1132  CA  ASN C   9      -3.236 -18.539  -0.529  1.00  0.79           C  
ATOM   1133  C   ASN C   9      -1.896 -19.164  -0.146  1.00  0.79           C  
ATOM   1134  O   ASN C   9      -1.823 -20.074   0.670  1.00  0.79           O  
ATOM   1135  CB  ASN C   9      -3.581 -19.122  -1.921  1.00  0.79           C  
ATOM   1136  CG  ASN C   9      -5.039 -18.877  -2.282  1.00  0.79           C  
ATOM   1137  OD1 ASN C   9      -5.900 -18.614  -1.452  1.00  0.79           O  
ATOM   1138  ND2 ASN C   9      -5.332 -19.033  -3.596  1.00  0.79           N  
ATOM   1139  N   ASN C  10      -0.784 -18.678  -0.734  1.00  0.81           N  
ATOM   1140  CA  ASN C  10       0.554 -19.125  -0.394  1.00  0.81           C  
ATOM   1141  C   ASN C  10       1.011 -18.792   1.021  1.00  0.81           C  
ATOM   1142  O   ASN C  10       1.573 -19.650   1.704  1.00  0.81           O  
ATOM   1143  CB  ASN C  10       1.567 -18.524  -1.385  1.00  0.81           C  
ATOM   1144  CG  ASN C  10       1.445 -19.054  -2.815  1.00  0.81           C  
ATOM   1145  OD1 ASN C  10       1.839 -18.348  -3.723  1.00  0.81           O  
ATOM   1146  ND2 ASN C  10       0.944 -20.295  -3.030  1.00  0.81           N  
ATOM   1147  N   VAL C  11       0.769 -17.562   1.516  1.00  0.87           N  
ATOM   1148  CA  VAL C  11       1.074 -17.174   2.889  1.00  0.87           C  
ATOM   1149  C   VAL C  11       0.283 -17.977   3.906  1.00  0.87           C  
ATOM   1150  O   VAL C  11       0.843 -18.509   4.864  1.00  0.87           O  
ATOM   1151  CB  VAL C  11       0.851 -15.686   3.102  1.00  0.87           C  
ATOM   1152  CG1 VAL C  11       0.991 -15.282   4.590  1.00  0.87           C  
ATOM   1153  CG2 VAL C  11       1.916 -14.949   2.269  1.00  0.87           C  
ATOM   1154  N   LYS C  12      -1.038 -18.166   3.694  1.00  0.79           N  
ATOM   1155  CA  LYS C  12      -1.840 -19.039   4.535  1.00  0.79           C  
ATOM   1156  C   LYS C  12      -1.336 -20.476   4.478  1.00  0.79           C  
ATOM   1157  O   LYS C  12      -1.168 -21.141   5.494  1.00  0.79           O  
ATOM   1158  CB  LYS C  12      -3.340 -18.978   4.142  1.00  0.79           C  
ATOM   1159  CG  LYS C  12      -4.020 -17.660   4.562  1.00  0.79           C  
ATOM   1160  CD  LYS C  12      -5.557 -17.777   4.578  1.00  0.79           C  
ATOM   1161  CE  LYS C  12      -6.299 -16.451   4.815  1.00  0.79           C  
ATOM   1162  NZ  LYS C  12      -6.247 -16.057   6.242  1.00  0.79           N  
ATOM   1163  N   GLY C  13      -1.005 -20.960   3.266  1.00  0.83           N  
ATOM   1164  CA  GLY C  13      -0.352 -22.233   3.012  1.00  0.83           C  
ATOM   1165  C   GLY C  13       0.910 -22.567   3.769  1.00  0.83           C  
ATOM   1166  O   GLY C  13       1.051 -23.700   4.224  1.00  0.83           O  
ATOM   1167  N   ILE C  14       1.890 -21.645   3.875  1.00  0.83           N  
ATOM   1168  CA  ILE C  14       3.075 -21.817   4.712  1.00  0.83           C  
ATOM   1169  C   ILE C  14       2.795 -21.716   6.215  1.00  0.83           C  
ATOM   1170  O   ILE C  14       3.243 -22.564   6.984  1.00  0.83           O  
ATOM   1171  CB  ILE C  14       4.248 -20.931   4.275  1.00  0.83           C  
ATOM   1172  CG1 ILE C  14       5.579 -21.321   4.953  1.00  0.83           C  
ATOM   1173  CG2 ILE C  14       3.985 -19.437   4.516  1.00  0.83           C  
ATOM   1174  CD1 ILE C  14       6.101 -22.689   4.512  1.00  0.83           C  
ATOM   1175  N   PHE C  15       1.993 -20.725   6.676  1.00  0.83           N  
ATOM   1176  CA  PHE C  15       1.673 -20.501   8.084  1.00  0.83           C  
ATOM   1177  C   PHE C  15       0.882 -21.652   8.695  1.00  0.83           C  
ATOM   1178  O   PHE C  15       1.088 -22.001   9.862  1.00  0.83           O  
ATOM   1179  CB  PHE C  15       0.974 -19.128   8.305  1.00  0.83           C  
ATOM   1180  CG  PHE C  15       1.994 -18.037   8.551  1.00  0.83           C  
ATOM   1181  CD1 PHE C  15       2.642 -17.382   7.491  1.00  0.83           C  
ATOM   1182  CD2 PHE C  15       2.285 -17.633   9.867  1.00  0.83           C  
ATOM   1183  CE1 PHE C  15       3.547 -16.341   7.735  1.00  0.83           C  
ATOM   1184  CE2 PHE C  15       3.201 -16.602  10.118  1.00  0.83           C  
ATOM   1185  CZ  PHE C  15       3.835 -15.956   9.048  1.00  0.83           C  
ATOM   1186  N   THR C  16       0.011 -22.323   7.910  1.00  0.78           N  
ATOM   1187  CA  THR C  16      -0.688 -23.561   8.277  1.00  0.78           C  
ATOM   1188  C   THR C  16       0.255 -24.696   8.629  1.00  0.78           C  
ATOM   1189  O   THR C  16      -0.021 -25.516   9.471  1.00  0.78           O  
ATOM   1190  CB  THR C  16      -1.667 -24.091   7.230  1.00  0.78           C  
ATOM   1191  OG1 THR C  16      -2.710 -23.152   7.058  1.00  0.78           O  
ATOM   1192  CG2 THR C  16      -2.379 -25.375   7.690  1.00  0.78           C  
ATOM   1193  N   LYS C  17       1.417 -24.786   7.949  1.00  0.75           N  
ATOM   1194  CA  LYS C  17       2.426 -25.780   8.259  1.00  0.75           C  
ATOM   1195  C   LYS C  17       3.310 -25.401   9.436  1.00  0.75           C  
ATOM   1196  O   LYS C  17       3.747 -26.270  10.189  1.00  0.75           O  
ATOM   1197  CB  LYS C  17       3.300 -26.033   7.014  1.00  0.75           C  
ATOM   1198  CG  LYS C  17       2.411 -26.363   5.806  1.00  0.75           C  
ATOM   1199  CD  LYS C  17       3.190 -26.748   4.545  1.00  0.75           C  
ATOM   1200  CE  LYS C  17       2.296 -27.111   3.354  1.00  0.75           C  
ATOM   1201  NZ  LYS C  17       1.703 -25.884   2.793  1.00  0.75           N  
ATOM   1202  N   ILE C  18       3.580 -24.087   9.639  1.00  0.79           N  
ATOM   1203  CA  ILE C  18       4.249 -23.559  10.828  1.00  0.79           C  
ATOM   1204  C   ILE C  18       3.437 -23.850  12.083  1.00  0.79           C  
ATOM   1205  O   ILE C  18       3.953 -24.388  13.058  1.00  0.79           O  
ATOM   1206  CB  ILE C  18       4.499 -22.047  10.707  1.00  0.79           C  
ATOM   1207  CG1 ILE C  18       5.507 -21.761   9.562  1.00  0.79           C  
ATOM   1208  CG2 ILE C  18       4.971 -21.438  12.057  1.00  0.79           C  
ATOM   1209  CD1 ILE C  18       5.627 -20.270   9.212  1.00  0.79           C  
ATOM   1210  N   ALA C  19       2.116 -23.562  12.042  1.00  0.77           N  
ATOM   1211  CA  ALA C  19       1.150 -24.021  13.018  1.00  0.77           C  
ATOM   1212  C   ALA C  19       1.500 -23.806  14.495  1.00  0.77           C  
ATOM   1213  O   ALA C  19       1.581 -22.697  15.015  1.00  0.77           O  
ATOM   1214  CB  ALA C  19       0.848 -25.508  12.720  1.00  0.77           C  
ATOM   1215  N   GLY C  20       1.703 -24.942  15.193  1.00  0.77           N  
ATOM   1216  CA  GLY C  20       1.961 -25.064  16.618  1.00  0.77           C  
ATOM   1217  C   GLY C  20       3.370 -24.726  17.010  1.00  0.77           C  
ATOM   1218  O   GLY C  20       3.661 -24.598  18.190  1.00  0.77           O  
ATOM   1219  N   HIS C  21       4.271 -24.541  16.024  1.00  0.77           N  
ATOM   1220  CA  HIS C  21       5.690 -24.339  16.256  1.00  0.77           C  
ATOM   1221  C   HIS C  21       6.067 -22.905  16.086  1.00  0.77           C  
ATOM   1222  O   HIS C  21       7.233 -22.527  16.065  1.00  0.77           O  
ATOM   1223  CB  HIS C  21       6.531 -25.054  15.199  1.00  0.77           C  
ATOM   1224  CG  HIS C  21       6.252 -26.493  15.196  1.00  0.77           C  
ATOM   1225  ND1 HIS C  21       6.581 -27.138  16.354  1.00  0.77           N  
ATOM   1226  CD2 HIS C  21       5.768 -27.365  14.287  1.00  0.77           C  
ATOM   1227  CE1 HIS C  21       6.314 -28.389  16.151  1.00  0.77           C  
ATOM   1228  NE2 HIS C  21       5.810 -28.601  14.907  1.00  0.77           N  
ATOM   1229  N   ALA C  22       5.059 -22.039  15.946  1.00  0.85           N  
ATOM   1230  CA  ALA C  22       5.260 -20.634  15.778  1.00  0.85           C  
ATOM   1231  C   ALA C  22       6.100 -20.000  16.878  1.00  0.85           C  
ATOM   1232  O   ALA C  22       7.052 -19.253  16.554  1.00  0.85           O  
ATOM   1233  CB  ALA C  22       3.845 -20.046  15.711  1.00  0.85           C  
ATOM   1234  N   GLU C  23       5.868 -20.277  18.173  1.00  0.76           N  
ATOM   1235  CA  GLU C  23       6.569 -19.716  19.311  1.00  0.76           C  
ATOM   1236  C   GLU C  23       8.065 -19.980  19.314  1.00  0.76           C  
ATOM   1237  O   GLU C  23       8.880 -19.087  19.537  1.00  0.76           O  
ATOM   1238  CB  GLU C  23       5.995 -20.339  20.590  1.00  0.76           C  
ATOM   1239  CG  GLU C  23       4.456 -20.289  20.664  1.00  0.76           C  
ATOM   1240  CD  GLU C  23       3.957 -20.891  21.964  1.00  0.76           C  
ATOM   1241  OE1 GLU C  23       4.744 -20.928  22.942  1.00  0.76           O  
ATOM   1242  OE2 GLU C  23       2.722 -21.121  22.047  1.00  0.76           O  
ATOM   1243  N   GLU C  24       8.443 -21.241  19.008  1.00  0.78           N  
ATOM   1244  CA  GLU C  24       9.810 -21.687  18.888  1.00  0.78           C  
ATOM   1245  C   GLU C  24      10.479 -20.985  17.755  1.00  0.78           C  
ATOM   1246  O   GLU C  24      11.590 -20.479  17.885  1.00  0.78           O  
ATOM   1247  CB  GLU C  24       9.879 -23.193  18.570  1.00  0.78           C  
ATOM   1248  CG  GLU C  24       8.999 -24.053  19.494  1.00  0.78           C  
ATOM   1249  CD  GLU C  24       9.068 -25.518  19.085  1.00  0.78           C  
ATOM   1250  OE1 GLU C  24      10.169 -25.961  18.672  1.00  0.78           O  
ATOM   1251  OE2 GLU C  24       8.026 -26.201  19.220  1.00  0.78           O  
ATOM   1252  N   TYR C  25       9.765 -20.889  16.611  1.00  0.85           N  
ATOM   1253  CA  TYR C  25      10.295 -20.275  15.418  1.00  0.85           C  
ATOM   1254  C   TYR C  25      10.609 -18.810  15.677  1.00  0.85           C  
ATOM   1255  O   TYR C  25      11.710 -18.378  15.492  1.00  0.85           O  
ATOM   1256  CB  TYR C  25       9.372 -20.478  14.183  1.00  0.85           C  
ATOM   1257  CG  TYR C  25       9.336 -21.933  13.727  1.00  0.85           C  
ATOM   1258  CD1 TYR C  25      10.006 -22.998  14.376  1.00  0.85           C  
ATOM   1259  CD2 TYR C  25       8.565 -22.247  12.594  1.00  0.85           C  
ATOM   1260  CE1 TYR C  25       9.795 -24.327  13.991  1.00  0.85           C  
ATOM   1261  CE2 TYR C  25       8.390 -23.577  12.179  1.00  0.85           C  
ATOM   1262  CZ  TYR C  25       8.965 -24.617  12.911  1.00  0.85           C  
ATOM   1263  OH  TYR C  25       8.683 -25.960  12.608  1.00  0.85           O  
ATOM   1264  N   GLY C  26       9.642 -18.075  16.276  1.00  0.89           N  
ATOM   1265  CA  GLY C  26       9.792 -16.720  16.794  1.00  0.89           C  
ATOM   1266  C   GLY C  26      11.008 -16.452  17.646  1.00  0.89           C  
ATOM   1267  O   GLY C  26      11.685 -15.443  17.482  1.00  0.89           O  
ATOM   1268  N   ALA C  27      11.323 -17.346  18.603  1.00  0.88           N  
ATOM   1269  CA  ALA C  27      12.572 -17.302  19.338  1.00  0.88           C  
ATOM   1270  C   ALA C  27      13.808 -17.539  18.465  1.00  0.88           C  
ATOM   1271  O   ALA C  27      14.760 -16.763  18.504  1.00  0.88           O  
ATOM   1272  CB  ALA C  27      12.520 -18.356  20.463  1.00  0.88           C  
ATOM   1273  N   GLU C  28      13.789 -18.575  17.594  1.00  0.82           N  
ATOM   1274  CA  GLU C  28      14.878 -18.898  16.685  1.00  0.82           C  
ATOM   1275  C   GLU C  28      15.221 -17.776  15.694  1.00  0.82           C  
ATOM   1276  O   GLU C  28      16.389 -17.507  15.402  1.00  0.82           O  
ATOM   1277  CB  GLU C  28      14.626 -20.226  15.912  1.00  0.82           C  
ATOM   1278  CG  GLU C  28      15.922 -20.657  15.167  1.00  0.82           C  
ATOM   1279  CD  GLU C  28      15.898 -21.940  14.349  1.00  0.82           C  
ATOM   1280  OE1 GLU C  28      14.942 -22.736  14.438  1.00  0.82           O  
ATOM   1281  OE2 GLU C  28      16.882 -22.125  13.578  1.00  0.82           O  
ATOM   1282  N   THR C  29      14.220 -17.049  15.146  1.00  0.87           N  
ATOM   1283  CA  THR C  29      14.470 -15.913  14.253  1.00  0.87           C  
ATOM   1284  C   THR C  29      15.233 -14.779  14.881  1.00  0.87           C  
ATOM   1285  O   THR C  29      16.139 -14.214  14.267  1.00  0.87           O  
ATOM   1286  CB  THR C  29      13.245 -15.236  13.643  1.00  0.87           C  
ATOM   1287  OG1 THR C  29      12.408 -14.529  14.543  1.00  0.87           O  
ATOM   1288  CG2 THR C  29      12.324 -16.245  13.014  1.00  0.87           C  
ATOM   1289  N   LEU C  30      14.861 -14.421  16.122  1.00  0.89           N  
ATOM   1290  CA  LEU C  30      15.505 -13.401  16.913  1.00  0.89           C  
ATOM   1291  C   LEU C  30      16.927 -13.756  17.243  1.00  0.89           C  
ATOM   1292  O   LEU C  30      17.824 -12.939  17.068  1.00  0.89           O  
ATOM   1293  CB  LEU C  30      14.763 -13.162  18.243  1.00  0.89           C  
ATOM   1294  CG  LEU C  30      13.409 -12.454  18.084  1.00  0.89           C  
ATOM   1295  CD1 LEU C  30      12.719 -12.422  19.454  1.00  0.89           C  
ATOM   1296  CD2 LEU C  30      13.564 -11.029  17.515  1.00  0.89           C  
ATOM   1297  N   GLU C  31      17.176 -15.011  17.669  1.00  0.82           N  
ATOM   1298  CA  GLU C  31      18.511 -15.483  17.958  1.00  0.82           C  
ATOM   1299  C   GLU C  31      19.424 -15.442  16.752  1.00  0.82           C  
ATOM   1300  O   GLU C  31      20.534 -14.919  16.826  1.00  0.82           O  
ATOM   1301  CB  GLU C  31      18.465 -16.901  18.547  1.00  0.82           C  
ATOM   1302  CG  GLU C  31      17.824 -16.904  19.953  1.00  0.82           C  
ATOM   1303  CD  GLU C  31      18.065 -18.191  20.724  1.00  0.82           C  
ATOM   1304  OE1 GLU C  31      18.859 -19.021  20.233  1.00  0.82           O  
ATOM   1305  OE2 GLU C  31      17.473 -18.366  21.827  1.00  0.82           O  
ATOM   1306  N   ARG C  32      18.935 -15.894  15.577  1.00  0.81           N  
ATOM   1307  CA  ARG C  32      19.637 -15.719  14.321  1.00  0.81           C  
ATOM   1308  C   ARG C  32      19.843 -14.259  13.963  1.00  0.81           C  
ATOM   1309  O   ARG C  32      20.945 -13.868  13.620  1.00  0.81           O  
ATOM   1310  CB  ARG C  32      18.929 -16.472  13.170  1.00  0.81           C  
ATOM   1311  CG  ARG C  32      19.002 -17.998  13.369  1.00  0.81           C  
ATOM   1312  CD  ARG C  32      18.140 -18.793  12.386  1.00  0.81           C  
ATOM   1313  NE  ARG C  32      18.399 -20.244  12.616  1.00  0.81           N  
ATOM   1314  CZ  ARG C  32      19.436 -20.950  12.170  1.00  0.81           C  
ATOM   1315  NH1 ARG C  32      20.348 -20.496  11.329  1.00  0.81           N  
ATOM   1316  NH2 ARG C  32      19.489 -22.237  12.485  1.00  0.81           N  
ATOM   1317  N   MET C  33      18.836 -13.377  14.097  1.00  0.86           N  
ATOM   1318  CA  MET C  33      19.014 -11.965  13.818  1.00  0.86           C  
ATOM   1319  C   MET C  33      20.058 -11.256  14.687  1.00  0.86           C  
ATOM   1320  O   MET C  33      20.835 -10.445  14.202  1.00  0.86           O  
ATOM   1321  CB  MET C  33      17.656 -11.251  13.969  1.00  0.86           C  
ATOM   1322  CG  MET C  33      17.689  -9.785  13.509  1.00  0.86           C  
ATOM   1323  SD  MET C  33      16.187  -8.846  13.917  1.00  0.86           S  
ATOM   1324  CE  MET C  33      16.244  -8.877  15.737  1.00  0.86           C  
ATOM   1325  N   PHE C  34      20.104 -11.544  16.003  1.00  0.87           N  
ATOM   1326  CA  PHE C  34      21.101 -11.007  16.915  1.00  0.87           C  
ATOM   1327  C   PHE C  34      22.517 -11.535  16.727  1.00  0.87           C  
ATOM   1328  O   PHE C  34      23.484 -10.847  17.075  1.00  0.87           O  
ATOM   1329  CB  PHE C  34      20.749 -11.359  18.383  1.00  0.87           C  
ATOM   1330  CG  PHE C  34      19.449 -10.767  18.847  1.00  0.87           C  
ATOM   1331  CD1 PHE C  34      19.083  -9.446  18.538  1.00  0.87           C  
ATOM   1332  CD2 PHE C  34      18.597 -11.529  19.664  1.00  0.87           C  
ATOM   1333  CE1 PHE C  34      17.866  -8.919  18.984  1.00  0.87           C  
ATOM   1334  CE2 PHE C  34      17.386 -11.000  20.126  1.00  0.87           C  
ATOM   1335  CZ  PHE C  34      17.017  -9.694  19.782  1.00  0.87           C  
ATOM   1336  N   THR C  35      22.691 -12.782  16.247  1.00  0.87           N  
ATOM   1337  CA  THR C  35      23.985 -13.344  15.856  1.00  0.87           C  
ATOM   1338  C   THR C  35      24.467 -12.876  14.498  1.00  0.87           C  
ATOM   1339  O   THR C  35      25.629 -12.504  14.364  1.00  0.87           O  
ATOM   1340  CB  THR C  35      24.064 -14.869  15.862  1.00  0.87           C  
ATOM   1341  OG1 THR C  35      23.078 -15.470  15.046  1.00  0.87           O  
ATOM   1342  CG2 THR C  35      23.803 -15.354  17.288  1.00  0.87           C  
ATOM   1343  N   THR C  36      23.609 -12.871  13.454  1.00  0.85           N  
ATOM   1344  CA  THR C  36      24.007 -12.546  12.086  1.00  0.85           C  
ATOM   1345  C   THR C  36      24.085 -11.076  11.795  1.00  0.85           C  
ATOM   1346  O   THR C  36      24.871 -10.628  10.952  1.00  0.85           O  
ATOM   1347  CB  THR C  36      23.072 -13.115  11.036  1.00  0.85           C  
ATOM   1348  OG1 THR C  36      21.725 -12.716  11.200  1.00  0.85           O  
ATOM   1349  CG2 THR C  36      23.054 -14.621  11.203  1.00  0.85           C  
ATOM   1350  N   TYR C  37      23.281 -10.282  12.513  1.00  0.85           N  
ATOM   1351  CA  TYR C  37      23.258  -8.850  12.378  1.00  0.85           C  
ATOM   1352  C   TYR C  37      23.403  -8.212  13.747  1.00  0.85           C  
ATOM   1353  O   TYR C  37      22.451  -7.617  14.252  1.00  0.85           O  
ATOM   1354  CB  TYR C  37      21.939  -8.367  11.750  1.00  0.85           C  
ATOM   1355  CG  TYR C  37      21.706  -9.002  10.406  1.00  0.85           C  
ATOM   1356  CD1 TYR C  37      20.785 -10.053  10.291  1.00  0.85           C  
ATOM   1357  CD2 TYR C  37      22.344  -8.528   9.246  1.00  0.85           C  
ATOM   1358  CE1 TYR C  37      20.481 -10.607   9.043  1.00  0.85           C  
ATOM   1359  CE2 TYR C  37      22.027  -9.072   7.986  1.00  0.85           C  
ATOM   1360  CZ  TYR C  37      21.075 -10.099   7.888  1.00  0.85           C  
ATOM   1361  OH  TYR C  37      20.644 -10.630   6.653  1.00  0.85           O  
ATOM   1362  N   PRO C  38      24.560  -8.270  14.399  1.00  0.87           N  
ATOM   1363  CA  PRO C  38      24.754  -7.706  15.733  1.00  0.87           C  
ATOM   1364  C   PRO C  38      24.290  -6.262  16.007  1.00  0.87           C  
ATOM   1365  O   PRO C  38      23.910  -6.071  17.162  1.00  0.87           O  
ATOM   1366  CB  PRO C  38      26.253  -7.922  16.039  1.00  0.87           C  
ATOM   1367  CG  PRO C  38      26.771  -8.874  14.948  1.00  0.87           C  
ATOM   1368  CD  PRO C  38      25.837  -8.615  13.771  1.00  0.87           C  
ATOM   1369  N   PRO C  39      24.270  -5.239  15.139  1.00  0.86           N  
ATOM   1370  CA  PRO C  39      23.619  -3.951  15.403  1.00  0.86           C  
ATOM   1371  C   PRO C  39      22.148  -4.000  15.831  1.00  0.86           C  
ATOM   1372  O   PRO C  39      21.669  -3.011  16.385  1.00  0.86           O  
ATOM   1373  CB  PRO C  39      23.797  -3.162  14.093  1.00  0.86           C  
ATOM   1374  CG  PRO C  39      25.037  -3.755  13.412  1.00  0.86           C  
ATOM   1375  CD  PRO C  39      25.131  -5.179  13.955  1.00  0.86           C  
ATOM   1376  N   THR C  40      21.378  -5.095  15.607  1.00  0.85           N  
ATOM   1377  CA  THR C  40      19.991  -5.200  16.082  1.00  0.85           C  
ATOM   1378  C   THR C  40      19.904  -5.340  17.588  1.00  0.85           C  
ATOM   1379  O   THR C  40      18.895  -4.988  18.193  1.00  0.85           O  
ATOM   1380  CB  THR C  40      19.189  -6.365  15.509  1.00  0.85           C  
ATOM   1381  OG1 THR C  40      19.811  -7.611  15.772  1.00  0.85           O  
ATOM   1382  CG2 THR C  40      19.101  -6.226  13.991  1.00  0.85           C  
ATOM   1383  N   LYS C  41      21.000  -5.800  18.236  1.00  0.80           N  
ATOM   1384  CA  LYS C  41      21.130  -5.923  19.675  1.00  0.80           C  
ATOM   1385  C   LYS C  41      20.970  -4.580  20.398  1.00  0.80           C  
ATOM   1386  O   LYS C  41      20.564  -4.532  21.554  1.00  0.80           O  
ATOM   1387  CB  LYS C  41      22.491  -6.566  20.068  1.00  0.80           C  
ATOM   1388  CG  LYS C  41      22.669  -8.032  19.610  1.00  0.80           C  
ATOM   1389  CD  LYS C  41      23.746  -8.767  20.439  1.00  0.80           C  
ATOM   1390  CE  LYS C  41      25.128  -8.888  19.783  1.00  0.80           C  
ATOM   1391  NZ  LYS C  41      25.219 -10.143  19.008  1.00  0.80           N  
ATOM   1392  N   THR C  42      21.228  -3.437  19.713  1.00  0.80           N  
ATOM   1393  CA  THR C  42      21.139  -2.086  20.276  1.00  0.80           C  
ATOM   1394  C   THR C  42      19.716  -1.645  20.589  1.00  0.80           C  
ATOM   1395  O   THR C  42      19.500  -0.679  21.315  1.00  0.80           O  
ATOM   1396  CB  THR C  42      21.775  -0.981  19.415  1.00  0.80           C  
ATOM   1397  OG1 THR C  42      21.044  -0.659  18.240  1.00  0.80           O  
ATOM   1398  CG2 THR C  42      23.170  -1.413  18.967  1.00  0.80           C  
ATOM   1399  N   TYR C  43      18.697  -2.345  20.041  1.00  0.81           N  
ATOM   1400  CA  TYR C  43      17.298  -2.063  20.311  1.00  0.81           C  
ATOM   1401  C   TYR C  43      16.794  -2.849  21.506  1.00  0.81           C  
ATOM   1402  O   TYR C  43      15.693  -2.603  21.993  1.00  0.81           O  
ATOM   1403  CB  TYR C  43      16.400  -2.450  19.106  1.00  0.81           C  
ATOM   1404  CG  TYR C  43      16.575  -1.470  17.988  1.00  0.81           C  
ATOM   1405  CD1 TYR C  43      15.755  -0.332  17.923  1.00  0.81           C  
ATOM   1406  CD2 TYR C  43      17.543  -1.674  16.993  1.00  0.81           C  
ATOM   1407  CE1 TYR C  43      15.906   0.593  16.880  1.00  0.81           C  
ATOM   1408  CE2 TYR C  43      17.680  -0.761  15.940  1.00  0.81           C  
ATOM   1409  CZ  TYR C  43      16.871   0.375  15.887  1.00  0.81           C  
ATOM   1410  OH  TYR C  43      17.032   1.278  14.820  1.00  0.81           O  
ATOM   1411  N   PHE C  44      17.616  -3.769  22.046  1.00  0.82           N  
ATOM   1412  CA  PHE C  44      17.257  -4.597  23.176  1.00  0.82           C  
ATOM   1413  C   PHE C  44      18.352  -4.502  24.255  1.00  0.82           C  
ATOM   1414  O   PHE C  44      18.862  -5.545  24.664  1.00  0.82           O  
ATOM   1415  CB  PHE C  44      17.098  -6.080  22.722  1.00  0.82           C  
ATOM   1416  CG  PHE C  44      16.018  -6.247  21.688  1.00  0.82           C  
ATOM   1417  CD1 PHE C  44      16.288  -6.081  20.319  1.00  0.82           C  
ATOM   1418  CD2 PHE C  44      14.719  -6.596  22.081  1.00  0.82           C  
ATOM   1419  CE1 PHE C  44      15.277  -6.246  19.364  1.00  0.82           C  
ATOM   1420  CE2 PHE C  44      13.708  -6.787  21.132  1.00  0.82           C  
ATOM   1421  CZ  PHE C  44      13.986  -6.608  19.771  1.00  0.82           C  
ATOM   1422  N   PRO C  45      18.780  -3.324  24.764  1.00  0.80           N  
ATOM   1423  CA  PRO C  45      19.888  -3.194  25.720  1.00  0.80           C  
ATOM   1424  C   PRO C  45      19.577  -3.798  27.083  1.00  0.80           C  
ATOM   1425  O   PRO C  45      20.496  -4.097  27.842  1.00  0.80           O  
ATOM   1426  CB  PRO C  45      20.069  -1.665  25.853  1.00  0.80           C  
ATOM   1427  CG  PRO C  45      18.666  -1.095  25.612  1.00  0.80           C  
ATOM   1428  CD  PRO C  45      18.109  -2.038  24.546  1.00  0.80           C  
ATOM   1429  N   HIS C  46      18.283  -3.920  27.420  1.00  0.75           N  
ATOM   1430  CA  HIS C  46      17.693  -4.346  28.669  1.00  0.75           C  
ATOM   1431  C   HIS C  46      17.274  -5.807  28.606  1.00  0.75           C  
ATOM   1432  O   HIS C  46      16.531  -6.289  29.460  1.00  0.75           O  
ATOM   1433  CB  HIS C  46      16.418  -3.488  28.941  1.00  0.75           C  
ATOM   1434  CG  HIS C  46      15.331  -3.578  27.891  1.00  0.75           C  
ATOM   1435  ND1 HIS C  46      15.610  -3.243  26.573  1.00  0.75           N  
ATOM   1436  CD2 HIS C  46      14.030  -3.939  28.005  1.00  0.75           C  
ATOM   1437  CE1 HIS C  46      14.483  -3.410  25.922  1.00  0.75           C  
ATOM   1438  NE2 HIS C  46      13.484  -3.829  26.739  1.00  0.75           N  
ATOM   1439  N   PHE C  47      17.730  -6.541  27.573  1.00  0.81           N  
ATOM   1440  CA  PHE C  47      17.464  -7.948  27.396  1.00  0.81           C  
ATOM   1441  C   PHE C  47      18.683  -8.764  27.727  1.00  0.81           C  
ATOM   1442  O   PHE C  47      19.832  -8.379  27.453  1.00  0.81           O  
ATOM   1443  CB  PHE C  47      17.083  -8.302  25.926  1.00  0.81           C  
ATOM   1444  CG  PHE C  47      15.602  -8.207  25.635  1.00  0.81           C  
ATOM   1445  CD1 PHE C  47      14.997  -9.260  24.925  1.00  0.81           C  
ATOM   1446  CD2 PHE C  47      14.802  -7.112  26.017  1.00  0.81           C  
ATOM   1447  CE1 PHE C  47      13.636  -9.230  24.607  1.00  0.81           C  
ATOM   1448  CE2 PHE C  47      13.431  -7.091  25.715  1.00  0.81           C  
ATOM   1449  CZ  PHE C  47      12.848  -8.146  25.004  1.00  0.81           C  
ATOM   1450  N   ASP C  48      18.439  -9.966  28.254  1.00  0.81           N  
ATOM   1451  CA  ASP C  48      19.319 -11.096  28.239  1.00  0.81           C  
ATOM   1452  C   ASP C  48      19.229 -11.692  26.844  1.00  0.81           C  
ATOM   1453  O   ASP C  48      18.178 -12.169  26.395  1.00  0.81           O  
ATOM   1454  CB  ASP C  48      18.903 -12.094  29.352  1.00  0.81           C  
ATOM   1455  CG  ASP C  48      19.830 -13.294  29.448  1.00  0.81           C  
ATOM   1456  OD1 ASP C  48      20.894 -13.305  28.772  1.00  0.81           O  
ATOM   1457  OD2 ASP C  48      19.454 -14.256  30.162  1.00  0.81           O  
ATOM   1458  N   LEU C  49      20.347 -11.636  26.112  1.00  0.82           N  
ATOM   1459  CA  LEU C  49      20.456 -12.085  24.750  1.00  0.82           C  
ATOM   1460  C   LEU C  49      21.342 -13.318  24.689  1.00  0.82           C  
ATOM   1461  O   LEU C  49      21.847 -13.664  23.622  1.00  0.82           O  
ATOM   1462  CB  LEU C  49      21.010 -10.972  23.822  1.00  0.82           C  
ATOM   1463  CG  LEU C  49      20.138  -9.696  23.788  1.00  0.82           C  
ATOM   1464  CD1 LEU C  49      20.825  -8.606  22.952  1.00  0.82           C  
ATOM   1465  CD2 LEU C  49      18.740  -9.978  23.212  1.00  0.82           C  
ATOM   1466  N   SER C  50      21.574 -14.024  25.832  1.00  0.78           N  
ATOM   1467  CA  SER C  50      22.170 -15.360  25.819  1.00  0.78           C  
ATOM   1468  C   SER C  50      21.294 -16.381  25.082  1.00  0.78           C  
ATOM   1469  O   SER C  50      20.072 -16.250  25.031  1.00  0.78           O  
ATOM   1470  CB  SER C  50      22.680 -15.874  27.212  1.00  0.78           C  
ATOM   1471  OG  SER C  50      21.655 -16.321  28.079  1.00  0.78           O  
ATOM   1472  N   HIS C  51      21.898 -17.405  24.430  1.00  0.74           N  
ATOM   1473  CA  HIS C  51      21.175 -18.449  23.700  1.00  0.74           C  
ATOM   1474  C   HIS C  51      20.158 -19.189  24.547  1.00  0.74           C  
ATOM   1475  O   HIS C  51      20.473 -19.763  25.589  1.00  0.74           O  
ATOM   1476  CB  HIS C  51      22.165 -19.504  23.110  1.00  0.74           C  
ATOM   1477  CG  HIS C  51      21.551 -20.799  22.644  1.00  0.74           C  
ATOM   1478  ND1 HIS C  51      21.032 -20.787  21.380  1.00  0.74           N  
ATOM   1479  CD2 HIS C  51      21.202 -21.951  23.274  1.00  0.74           C  
ATOM   1480  CE1 HIS C  51      20.365 -21.901  21.249  1.00  0.74           C  
ATOM   1481  NE2 HIS C  51      20.439 -22.664  22.368  1.00  0.74           N  
ATOM   1482  N   GLY C  52      18.893 -19.229  24.098  1.00  0.80           N  
ATOM   1483  CA  GLY C  52      17.848 -19.890  24.830  1.00  0.80           C  
ATOM   1484  C   GLY C  52      17.253 -19.162  25.999  1.00  0.80           C  
ATOM   1485  O   GLY C  52      16.410 -19.770  26.661  1.00  0.80           O  
ATOM   1486  N   SER C  53      17.608 -17.873  26.246  1.00  0.80           N  
ATOM   1487  CA  SER C  53      17.073 -17.048  27.337  1.00  0.80           C  
ATOM   1488  C   SER C  53      15.545 -17.023  27.366  1.00  0.80           C  
ATOM   1489  O   SER C  53      14.864 -17.095  26.341  1.00  0.80           O  
ATOM   1490  CB  SER C  53      17.677 -15.590  27.469  1.00  0.80           C  
ATOM   1491  OG  SER C  53      16.912 -14.563  26.820  1.00  0.80           O  
ATOM   1492  N   ALA C  54      14.935 -16.934  28.564  1.00  0.84           N  
ATOM   1493  CA  ALA C  54      13.498 -16.812  28.717  1.00  0.84           C  
ATOM   1494  C   ALA C  54      12.945 -15.528  28.086  1.00  0.84           C  
ATOM   1495  O   ALA C  54      11.862 -15.524  27.505  1.00  0.84           O  
ATOM   1496  CB  ALA C  54      13.133 -16.902  30.214  1.00  0.84           C  
ATOM   1497  N   GLN C  55      13.711 -14.410  28.150  1.00  0.78           N  
ATOM   1498  CA  GLN C  55      13.370 -13.146  27.518  1.00  0.78           C  
ATOM   1499  C   GLN C  55      13.269 -13.224  26.002  1.00  0.78           C  
ATOM   1500  O   GLN C  55      12.299 -12.733  25.422  1.00  0.78           O  
ATOM   1501  CB  GLN C  55      14.354 -12.022  27.935  1.00  0.78           C  
ATOM   1502  CG  GLN C  55      14.055 -11.494  29.363  1.00  0.78           C  
ATOM   1503  CD  GLN C  55      14.825 -10.183  29.597  1.00  0.78           C  
ATOM   1504  OE1 GLN C  55      16.016 -10.179  29.594  1.00  0.78           O  
ATOM   1505  NE2 GLN C  55      14.097  -9.038  29.773  1.00  0.78           N  
ATOM   1506  N   ILE C  56      14.220 -13.892  25.310  1.00  0.83           N  
ATOM   1507  CA  ILE C  56      14.108 -14.118  23.875  1.00  0.83           C  
ATOM   1508  C   ILE C  56      12.910 -14.992  23.533  1.00  0.83           C  
ATOM   1509  O   ILE C  56      12.142 -14.675  22.631  1.00  0.83           O  
ATOM   1510  CB  ILE C  56      15.377 -14.711  23.280  1.00  0.83           C  
ATOM   1511  CG1 ILE C  56      16.552 -13.709  23.408  1.00  0.83           C  
ATOM   1512  CG2 ILE C  56      15.146 -15.074  21.792  1.00  0.83           C  
ATOM   1513  CD1 ILE C  56      17.896 -14.341  23.026  1.00  0.83           C  
ATOM   1514  N   LYS C  57      12.680 -16.094  24.285  1.00  0.78           N  
ATOM   1515  CA  LYS C  57      11.566 -17.004  24.051  1.00  0.78           C  
ATOM   1516  C   LYS C  57      10.202 -16.339  24.211  1.00  0.78           C  
ATOM   1517  O   LYS C  57       9.309 -16.499  23.381  1.00  0.78           O  
ATOM   1518  CB  LYS C  57      11.657 -18.237  24.996  1.00  0.78           C  
ATOM   1519  CG  LYS C  57      12.964 -19.043  24.838  1.00  0.78           C  
ATOM   1520  CD  LYS C  57      12.811 -20.297  23.956  1.00  0.78           C  
ATOM   1521  CE  LYS C  57      14.143 -20.894  23.483  1.00  0.78           C  
ATOM   1522  NZ  LYS C  57      14.866 -21.471  24.635  1.00  0.78           N  
ATOM   1523  N   GLY C  58      10.036 -15.520  25.271  1.00  0.84           N  
ATOM   1524  CA  GLY C  58       8.810 -14.773  25.523  1.00  0.84           C  
ATOM   1525  C   GLY C  58       8.538 -13.653  24.547  1.00  0.84           C  
ATOM   1526  O   GLY C  58       7.391 -13.387  24.193  1.00  0.84           O  
ATOM   1527  N   HIS C  59       9.592 -12.955  24.079  1.00  0.79           N  
ATOM   1528  CA  HIS C  59       9.485 -11.980  23.006  1.00  0.79           C  
ATOM   1529  C   HIS C  59       9.223 -12.614  21.643  1.00  0.79           C  
ATOM   1530  O   HIS C  59       8.360 -12.168  20.896  1.00  0.79           O  
ATOM   1531  CB  HIS C  59      10.741 -11.084  22.943  1.00  0.79           C  
ATOM   1532  CG  HIS C  59      10.542  -9.864  22.100  1.00  0.79           C  
ATOM   1533  ND1 HIS C  59       9.669  -8.891  22.555  1.00  0.79           N  
ATOM   1534  CD2 HIS C  59      11.031  -9.521  20.884  1.00  0.79           C  
ATOM   1535  CE1 HIS C  59       9.648  -7.982  21.607  1.00  0.79           C  
ATOM   1536  NE2 HIS C  59      10.453  -8.312  20.564  1.00  0.79           N  
ATOM   1537  N   GLY C  60       9.929 -13.715  21.300  1.00  0.87           N  
ATOM   1538  CA  GLY C  60       9.727 -14.489  20.075  1.00  0.87           C  
ATOM   1539  C   GLY C  60       8.322 -14.994  19.873  1.00  0.87           C  
ATOM   1540  O   GLY C  60       7.763 -14.923  18.778  1.00  0.87           O  
ATOM   1541  N   LYS C  61       7.693 -15.456  20.967  1.00  0.80           N  
ATOM   1542  CA  LYS C  61       6.292 -15.809  21.050  1.00  0.80           C  
ATOM   1543  C   LYS C  61       5.326 -14.676  20.730  1.00  0.80           C  
ATOM   1544  O   LYS C  61       4.291 -14.871  20.116  1.00  0.80           O  
ATOM   1545  CB  LYS C  61       5.962 -16.308  22.471  1.00  0.80           C  
ATOM   1546  CG  LYS C  61       4.491 -16.731  22.641  1.00  0.80           C  
ATOM   1547  CD  LYS C  61       4.211 -17.348  24.018  1.00  0.80           C  
ATOM   1548  CE  LYS C  61       3.063 -18.364  24.061  1.00  0.80           C  
ATOM   1549  NZ  LYS C  61       1.765 -17.778  23.687  1.00  0.80           N  
ATOM   1550  N   LYS C  62       5.625 -13.447  21.178  1.00  0.80           N  
ATOM   1551  CA  LYS C  62       4.860 -12.278  20.805  1.00  0.80           C  
ATOM   1552  C   LYS C  62       5.031 -11.863  19.357  1.00  0.80           C  
ATOM   1553  O   LYS C  62       4.049 -11.547  18.685  1.00  0.80           O  
ATOM   1554  CB  LYS C  62       5.236 -11.122  21.739  1.00  0.80           C  
ATOM   1555  CG  LYS C  62       4.630 -11.347  23.126  1.00  0.80           C  
ATOM   1556  CD  LYS C  62       5.217 -10.375  24.147  1.00  0.80           C  
ATOM   1557  CE  LYS C  62       4.434 -10.378  25.456  1.00  0.80           C  
ATOM   1558  NZ  LYS C  62       5.066  -9.440  26.403  1.00  0.80           N  
ATOM   1559  N   VAL C  63       6.271 -11.882  18.819  1.00  0.85           N  
ATOM   1560  CA  VAL C  63       6.537 -11.538  17.425  1.00  0.85           C  
ATOM   1561  C   VAL C  63       5.838 -12.487  16.486  1.00  0.85           C  
ATOM   1562  O   VAL C  63       5.194 -12.080  15.520  1.00  0.85           O  
ATOM   1563  CB  VAL C  63       8.031 -11.553  17.099  1.00  0.85           C  
ATOM   1564  CG1 VAL C  63       8.289 -11.261  15.599  1.00  0.85           C  
ATOM   1565  CG2 VAL C  63       8.726 -10.480  17.956  1.00  0.85           C  
ATOM   1566  N   VAL C  64       5.909 -13.798  16.776  1.00  0.86           N  
ATOM   1567  CA  VAL C  64       5.212 -14.774  15.975  1.00  0.86           C  
ATOM   1568  C   VAL C  64       3.686 -14.674  16.036  1.00  0.86           C  
ATOM   1569  O   VAL C  64       3.008 -14.829  15.023  1.00  0.86           O  
ATOM   1570  CB  VAL C  64       5.686 -16.190  16.223  1.00  0.86           C  
ATOM   1571  CG1 VAL C  64       4.963 -16.807  17.442  1.00  0.86           C  
ATOM   1572  CG2 VAL C  64       5.536 -16.893  14.863  1.00  0.86           C  
ATOM   1573  N   ALA C  65       3.101 -14.385  17.226  1.00  0.88           N  
ATOM   1574  CA  ALA C  65       1.676 -14.247  17.444  1.00  0.88           C  
ATOM   1575  C   ALA C  65       1.103 -13.112  16.608  1.00  0.88           C  
ATOM   1576  O   ALA C  65       0.091 -13.273  15.933  1.00  0.88           O  
ATOM   1577  CB  ALA C  65       1.433 -14.015  18.952  1.00  0.88           C  
ATOM   1578  N   ALA C  66       1.813 -11.967  16.554  1.00  0.89           N  
ATOM   1579  CA  ALA C  66       1.468 -10.843  15.707  1.00  0.89           C  
ATOM   1580  C   ALA C  66       1.470 -11.181  14.205  1.00  0.89           C  
ATOM   1581  O   ALA C  66       0.580 -10.777  13.455  1.00  0.89           O  
ATOM   1582  CB  ALA C  66       2.437  -9.677  16.009  1.00  0.89           C  
ATOM   1583  N   LEU C  67       2.456 -11.972  13.722  1.00  0.86           N  
ATOM   1584  CA  LEU C  67       2.514 -12.484  12.356  1.00  0.86           C  
ATOM   1585  C   LEU C  67       1.368 -13.431  12.005  1.00  0.86           C  
ATOM   1586  O   LEU C  67       0.778 -13.342  10.932  1.00  0.86           O  
ATOM   1587  CB  LEU C  67       3.863 -13.204  12.093  1.00  0.86           C  
ATOM   1588  CG  LEU C  67       5.099 -12.279  12.140  1.00  0.86           C  
ATOM   1589  CD1 LEU C  67       6.400 -13.105  12.189  1.00  0.86           C  
ATOM   1590  CD2 LEU C  67       5.115 -11.290  10.958  1.00  0.86           C  
ATOM   1591  N   ILE C  68       0.998 -14.339  12.936  1.00  0.84           N  
ATOM   1592  CA  ILE C  68      -0.190 -15.183  12.845  1.00  0.84           C  
ATOM   1593  C   ILE C  68      -1.462 -14.361  12.766  1.00  0.84           C  
ATOM   1594  O   ILE C  68      -2.336 -14.611  11.935  1.00  0.84           O  
ATOM   1595  CB  ILE C  68      -0.279 -16.101  14.060  1.00  0.84           C  
ATOM   1596  CG1 ILE C  68       0.841 -17.153  13.989  1.00  0.84           C  
ATOM   1597  CG2 ILE C  68      -1.666 -16.789  14.173  1.00  0.84           C  
ATOM   1598  CD1 ILE C  68       0.951 -17.940  15.294  1.00  0.84           C  
ATOM   1599  N   GLU C  69      -1.581 -13.318  13.613  1.00  0.82           N  
ATOM   1600  CA  GLU C  69      -2.705 -12.407  13.609  1.00  0.82           C  
ATOM   1601  C   GLU C  69      -2.849 -11.687  12.269  1.00  0.82           C  
ATOM   1602  O   GLU C  69      -3.908 -11.694  11.644  1.00  0.82           O  
ATOM   1603  CB  GLU C  69      -2.568 -11.412  14.785  1.00  0.82           C  
ATOM   1604  CG  GLU C  69      -3.923 -11.046  15.430  1.00  0.82           C  
ATOM   1605  CD  GLU C  69      -3.718 -10.181  16.668  1.00  0.82           C  
ATOM   1606  OE1 GLU C  69      -3.158 -10.716  17.659  1.00  0.82           O  
ATOM   1607  OE2 GLU C  69      -4.135  -8.997  16.639  1.00  0.82           O  
ATOM   1608  N   ALA C  70      -1.733 -11.153  11.725  1.00  0.89           N  
ATOM   1609  CA  ALA C  70      -1.672 -10.547  10.409  1.00  0.89           C  
ATOM   1610  C   ALA C  70      -2.066 -11.500   9.269  1.00  0.89           C  
ATOM   1611  O   ALA C  70      -2.796 -11.119   8.362  1.00  0.89           O  
ATOM   1612  CB  ALA C  70      -0.266  -9.946  10.176  1.00  0.89           C  
ATOM   1613  N   ALA C  71      -1.651 -12.782   9.290  1.00  0.88           N  
ATOM   1614  CA  ALA C  71      -2.091 -13.798   8.343  1.00  0.88           C  
ATOM   1615  C   ALA C  71      -3.579 -14.171   8.414  1.00  0.88           C  
ATOM   1616  O   ALA C  71      -4.229 -14.479   7.407  1.00  0.88           O  
ATOM   1617  CB  ALA C  71      -1.275 -15.077   8.586  1.00  0.88           C  
ATOM   1618  N   ASN C  72      -4.166 -14.160   9.628  1.00  0.82           N  
ATOM   1619  CA  ASN C  72      -5.588 -14.357   9.872  1.00  0.82           C  
ATOM   1620  C   ASN C  72      -6.442 -13.207   9.370  1.00  0.82           C  
ATOM   1621  O   ASN C  72      -7.600 -13.409   9.028  1.00  0.82           O  
ATOM   1622  CB  ASN C  72      -5.867 -14.616  11.377  1.00  0.82           C  
ATOM   1623  CG  ASN C  72      -5.432 -16.046  11.686  1.00  0.82           C  
ATOM   1624  OD1 ASN C  72      -5.309 -16.879  10.801  1.00  0.82           O  
ATOM   1625  ND2 ASN C  72      -5.242 -16.359  12.991  1.00  0.82           N  
ATOM   1626  N   HIS C  73      -5.859 -12.007   9.231  1.00  0.79           N  
ATOM   1627  CA  HIS C  73      -6.532 -10.826   8.753  1.00  0.79           C  
ATOM   1628  C   HIS C  73      -5.721 -10.234   7.615  1.00  0.79           C  
ATOM   1629  O   HIS C  73      -5.448  -9.037   7.586  1.00  0.79           O  
ATOM   1630  CB  HIS C  73      -6.591  -9.803   9.895  1.00  0.79           C  
ATOM   1631  CG  HIS C  73      -7.415 -10.238  11.058  1.00  0.79           C  
ATOM   1632  ND1 HIS C  73      -8.760  -9.925  11.078  1.00  0.79           N  
ATOM   1633  CD2 HIS C  73      -7.061 -10.855  12.210  1.00  0.79           C  
ATOM   1634  CE1 HIS C  73      -9.191 -10.347  12.241  1.00  0.79           C  
ATOM   1635  NE2 HIS C  73      -8.206 -10.929  12.973  1.00  0.79           N  
ATOM   1636  N   ILE C  74      -5.302 -11.069   6.635  1.00  0.81           N  
ATOM   1637  CA  ILE C  74      -4.444 -10.689   5.516  1.00  0.81           C  
ATOM   1638  C   ILE C  74      -4.975  -9.537   4.665  1.00  0.81           C  
ATOM   1639  O   ILE C  74      -4.214  -8.722   4.148  1.00  0.81           O  
ATOM   1640  CB  ILE C  74      -4.069 -11.908   4.661  1.00  0.81           C  
ATOM   1641  CG1 ILE C  74      -2.907 -11.615   3.691  1.00  0.81           C  
ATOM   1642  CG2 ILE C  74      -5.289 -12.477   3.904  1.00  0.81           C  
ATOM   1643  CD1 ILE C  74      -1.599 -11.332   4.419  1.00  0.81           C  
ATOM   1644  N   ASP C  75      -6.308  -9.417   4.520  1.00  0.77           N  
ATOM   1645  CA  ASP C  75      -6.953  -8.406   3.713  1.00  0.77           C  
ATOM   1646  C   ASP C  75      -6.841  -6.995   4.299  1.00  0.77           C  
ATOM   1647  O   ASP C  75      -6.900  -6.017   3.557  1.00  0.77           O  
ATOM   1648  CB  ASP C  75      -8.419  -8.845   3.454  1.00  0.77           C  
ATOM   1649  CG  ASP C  75      -8.349 -10.142   2.695  1.00  0.77           C  
ATOM   1650  OD1 ASP C  75      -7.781 -10.094   1.583  1.00  0.77           O  
ATOM   1651  OD2 ASP C  75      -8.765 -11.216   3.172  1.00  0.77           O  
ATOM   1652  N   ASP C  76      -6.592  -6.868   5.623  1.00  0.78           N  
ATOM   1653  CA  ASP C  76      -6.423  -5.603   6.303  1.00  0.78           C  
ATOM   1654  C   ASP C  76      -5.331  -5.762   7.381  1.00  0.78           C  
ATOM   1655  O   ASP C  76      -5.579  -5.800   8.583  1.00  0.78           O  
ATOM   1656  CB  ASP C  76      -7.764  -5.107   6.918  1.00  0.78           C  
ATOM   1657  CG  ASP C  76      -7.584  -3.725   7.535  1.00  0.78           C  
ATOM   1658  OD1 ASP C  76      -6.494  -3.111   7.345  1.00  0.78           O  
ATOM   1659  OD2 ASP C  76      -8.512  -3.274   8.246  1.00  0.78           O  
ATOM   1660  N   ILE C  77      -4.044  -5.865   6.986  1.00  0.78           N  
ATOM   1661  CA  ILE C  77      -2.956  -5.996   7.951  1.00  0.78           C  
ATOM   1662  C   ILE C  77      -2.540  -4.698   8.625  1.00  0.78           C  
ATOM   1663  O   ILE C  77      -1.974  -4.715   9.716  1.00  0.78           O  
ATOM   1664  CB  ILE C  77      -1.746  -6.718   7.371  1.00  0.78           C  
ATOM   1665  CG1 ILE C  77      -1.288  -6.147   5.997  1.00  0.78           C  
ATOM   1666  CG2 ILE C  77      -2.164  -8.201   7.351  1.00  0.78           C  
ATOM   1667  CD1 ILE C  77      -0.302  -7.058   5.255  1.00  0.78           C  
ATOM   1668  N   ALA C  78      -2.858  -3.529   8.030  1.00  0.82           N  
ATOM   1669  CA  ALA C  78      -2.683  -2.231   8.651  1.00  0.82           C  
ATOM   1670  C   ALA C  78      -3.602  -2.015   9.847  1.00  0.82           C  
ATOM   1671  O   ALA C  78      -3.182  -1.421  10.842  1.00  0.82           O  
ATOM   1672  CB  ALA C  78      -2.866  -1.091   7.627  1.00  0.82           C  
ATOM   1673  N   GLY C  79      -4.862  -2.514   9.794  1.00  0.82           N  
ATOM   1674  CA  GLY C  79      -5.779  -2.510  10.929  1.00  0.82           C  
ATOM   1675  C   GLY C  79      -5.361  -3.454  12.035  1.00  0.82           C  
ATOM   1676  O   GLY C  79      -5.333  -3.072  13.204  1.00  0.82           O  
ATOM   1677  N   THR C  80      -4.940  -4.686  11.679  1.00  0.81           N  
ATOM   1678  CA  THR C  80      -4.457  -5.751  12.574  1.00  0.81           C  
ATOM   1679  C   THR C  80      -3.249  -5.379  13.386  1.00  0.81           C  
ATOM   1680  O   THR C  80      -3.121  -5.687  14.564  1.00  0.81           O  
ATOM   1681  CB  THR C  80      -4.110  -6.998  11.790  1.00  0.81           C  
ATOM   1682  OG1 THR C  80      -5.271  -7.304  11.054  1.00  0.81           O  
ATOM   1683  CG2 THR C  80      -3.865  -8.226  12.671  1.00  0.81           C  
ATOM   1684  N   LEU C  81      -2.318  -4.644  12.768  1.00  0.85           N  
ATOM   1685  CA  LEU C  81      -1.070  -4.287  13.393  1.00  0.85           C  
ATOM   1686  C   LEU C  81      -1.020  -2.820  13.780  1.00  0.85           C  
ATOM   1687  O   LEU C  81       0.050  -2.308  14.095  1.00  0.85           O  
ATOM   1688  CB  LEU C  81       0.095  -4.631  12.441  1.00  0.85           C  
ATOM   1689  CG  LEU C  81       0.264  -6.144  12.159  1.00  0.85           C  
ATOM   1690  CD1 LEU C  81       1.532  -6.336  11.315  1.00  0.85           C  
ATOM   1691  CD2 LEU C  81       0.348  -7.005  13.438  1.00  0.85           C  
ATOM   1692  N   SER C  82      -2.166  -2.096  13.820  1.00  0.81           N  
ATOM   1693  CA  SER C  82      -2.194  -0.646  14.033  1.00  0.81           C  
ATOM   1694  C   SER C  82      -1.475  -0.168  15.308  1.00  0.81           C  
ATOM   1695  O   SER C  82      -0.630   0.719  15.230  1.00  0.81           O  
ATOM   1696  CB  SER C  82      -3.668  -0.141  13.953  1.00  0.81           C  
ATOM   1697  OG  SER C  82      -3.829   1.243  14.248  1.00  0.81           O  
ATOM   1698  N   LYS C  83      -1.708  -0.825  16.476  1.00  0.77           N  
ATOM   1699  CA  LYS C  83      -1.028  -0.569  17.751  1.00  0.77           C  
ATOM   1700  C   LYS C  83       0.482  -0.764  17.694  1.00  0.77           C  
ATOM   1701  O   LYS C  83       1.262  -0.004  18.259  1.00  0.77           O  
ATOM   1702  CB  LYS C  83      -1.574  -1.529  18.849  1.00  0.77           C  
ATOM   1703  CG  LYS C  83      -2.827  -1.000  19.567  1.00  0.77           C  
ATOM   1704  CD  LYS C  83      -3.310  -1.988  20.645  1.00  0.77           C  
ATOM   1705  CE  LYS C  83      -4.703  -1.668  21.205  1.00  0.77           C  
ATOM   1706  NZ  LYS C  83      -5.379  -2.920  21.621  1.00  0.77           N  
ATOM   1707  N   LEU C  84       0.922  -1.818  16.988  1.00  0.83           N  
ATOM   1708  CA  LEU C  84       2.312  -2.144  16.783  1.00  0.83           C  
ATOM   1709  C   LEU C  84       2.975  -1.078  15.937  1.00  0.83           C  
ATOM   1710  O   LEU C  84       4.061  -0.619  16.262  1.00  0.83           O  
ATOM   1711  CB  LEU C  84       2.394  -3.577  16.195  1.00  0.83           C  
ATOM   1712  CG  LEU C  84       2.905  -4.691  17.144  1.00  0.83           C  
ATOM   1713  CD1 LEU C  84       2.602  -4.493  18.643  1.00  0.83           C  
ATOM   1714  CD2 LEU C  84       2.357  -6.047  16.670  1.00  0.83           C  
ATOM   1715  N   SER C  85       2.302  -0.557  14.887  1.00  0.82           N  
ATOM   1716  CA  SER C  85       2.851   0.503  14.055  1.00  0.82           C  
ATOM   1717  C   SER C  85       3.226   1.756  14.850  1.00  0.82           C  
ATOM   1718  O   SER C  85       4.289   2.336  14.637  1.00  0.82           O  
ATOM   1719  CB  SER C  85       1.895   1.035  12.944  1.00  0.82           C  
ATOM   1720  OG  SER C  85       1.208   0.047  12.201  1.00  0.82           O  
ATOM   1721  N   ASP C  86       2.380   2.197  15.808  1.00  0.77           N  
ATOM   1722  CA  ASP C  86       2.665   3.293  16.720  1.00  0.77           C  
ATOM   1723  C   ASP C  86       3.850   2.989  17.635  1.00  0.77           C  
ATOM   1724  O   ASP C  86       4.755   3.801  17.805  1.00  0.77           O  
ATOM   1725  CB  ASP C  86       1.404   3.617  17.564  1.00  0.77           C  
ATOM   1726  CG  ASP C  86       0.292   4.177  16.690  1.00  0.77           C  
ATOM   1727  OD1 ASP C  86       0.561   4.540  15.515  1.00  0.77           O  
ATOM   1728  OD2 ASP C  86      -0.853   4.254  17.196  1.00  0.77           O  
ATOM   1729  N   LEU C  87       3.925   1.774  18.214  1.00  0.79           N  
ATOM   1730  CA  LEU C  87       5.069   1.370  19.008  1.00  0.79           C  
ATOM   1731  C   LEU C  87       6.396   1.357  18.237  1.00  0.79           C  
ATOM   1732  O   LEU C  87       7.367   1.989  18.651  1.00  0.79           O  
ATOM   1733  CB  LEU C  87       4.784  -0.033  19.601  1.00  0.79           C  
ATOM   1734  CG  LEU C  87       5.946  -0.690  20.379  1.00  0.79           C  
ATOM   1735  CD1 LEU C  87       6.452   0.163  21.557  1.00  0.79           C  
ATOM   1736  CD2 LEU C  87       5.514  -2.079  20.867  1.00  0.79           C  
ATOM   1737  N   HIS C  88       6.464   0.687  17.071  1.00  0.75           N  
ATOM   1738  CA  HIS C  88       7.669   0.618  16.261  1.00  0.75           C  
ATOM   1739  C   HIS C  88       8.073   1.924  15.584  1.00  0.75           C  
ATOM   1740  O   HIS C  88       9.253   2.289  15.620  1.00  0.75           O  
ATOM   1741  CB  HIS C  88       7.578  -0.523  15.226  1.00  0.75           C  
ATOM   1742  CG  HIS C  88       7.659  -1.879  15.863  1.00  0.75           C  
ATOM   1743  ND1 HIS C  88       6.531  -2.434  16.436  1.00  0.75           N  
ATOM   1744  CD2 HIS C  88       8.715  -2.714  16.020  1.00  0.75           C  
ATOM   1745  CE1 HIS C  88       6.917  -3.586  16.925  1.00  0.75           C  
ATOM   1746  NE2 HIS C  88       8.236  -3.815  16.704  1.00  0.75           N  
ATOM   1747  N   ALA C  89       7.127   2.672  14.974  1.00  0.78           N  
ATOM   1748  CA  ALA C  89       7.417   3.902  14.267  1.00  0.78           C  
ATOM   1749  C   ALA C  89       7.496   5.124  15.183  1.00  0.78           C  
ATOM   1750  O   ALA C  89       8.491   5.842  15.201  1.00  0.78           O  
ATOM   1751  CB  ALA C  89       6.377   4.116  13.134  1.00  0.78           C  
ATOM   1752  N   HIS C  90       6.479   5.392  16.022  1.00  0.67           N  
ATOM   1753  CA  HIS C  90       6.450   6.604  16.827  1.00  0.67           C  
ATOM   1754  C   HIS C  90       7.374   6.499  18.031  1.00  0.67           C  
ATOM   1755  O   HIS C  90       8.179   7.382  18.313  1.00  0.67           O  
ATOM   1756  CB  HIS C  90       4.996   6.892  17.286  1.00  0.67           C  
ATOM   1757  CG  HIS C  90       4.819   8.134  18.082  1.00  0.67           C  
ATOM   1758  ND1 HIS C  90       4.913   9.359  17.458  1.00  0.67           N  
ATOM   1759  CD2 HIS C  90       4.558   8.289  19.402  1.00  0.67           C  
ATOM   1760  CE1 HIS C  90       4.710  10.240  18.412  1.00  0.67           C  
ATOM   1761  NE2 HIS C  90       4.487   9.648  19.614  1.00  0.67           N  
ATOM   1762  N   LYS C  91       7.302   5.376  18.775  1.00  0.67           N  
ATOM   1763  CA  LYS C  91       7.981   5.296  20.050  1.00  0.67           C  
ATOM   1764  C   LYS C  91       9.420   4.801  19.963  1.00  0.67           C  
ATOM   1765  O   LYS C  91      10.357   5.440  20.441  1.00  0.67           O  
ATOM   1766  CB  LYS C  91       7.188   4.369  21.002  1.00  0.67           C  
ATOM   1767  CG  LYS C  91       7.389   4.777  22.467  1.00  0.67           C  
ATOM   1768  CD  LYS C  91       7.389   3.600  23.453  1.00  0.67           C  
ATOM   1769  CE  LYS C  91       7.779   4.058  24.865  1.00  0.67           C  
ATOM   1770  NZ  LYS C  91       7.456   3.015  25.861  1.00  0.67           N  
ATOM   1771  N   LEU C  92       9.635   3.622  19.347  1.00  0.78           N  
ATOM   1772  CA  LEU C  92      10.944   3.004  19.255  1.00  0.78           C  
ATOM   1773  C   LEU C  92      11.801   3.634  18.178  1.00  0.78           C  
ATOM   1774  O   LEU C  92      13.023   3.710  18.308  1.00  0.78           O  
ATOM   1775  CB  LEU C  92      10.811   1.486  18.985  1.00  0.78           C  
ATOM   1776  CG  LEU C  92      10.099   0.711  20.116  1.00  0.78           C  
ATOM   1777  CD1 LEU C  92       9.747  -0.711  19.648  1.00  0.78           C  
ATOM   1778  CD2 LEU C  92      10.930   0.664  21.413  1.00  0.78           C  
ATOM   1779  N   ARG C  93      11.159   4.100  17.084  1.00  0.70           N  
ATOM   1780  CA  ARG C  93      11.795   4.640  15.900  1.00  0.70           C  
ATOM   1781  C   ARG C  93      12.773   3.662  15.267  1.00  0.70           C  
ATOM   1782  O   ARG C  93      13.925   3.991  14.989  1.00  0.70           O  
ATOM   1783  CB  ARG C  93      12.430   6.026  16.168  1.00  0.70           C  
ATOM   1784  CG  ARG C  93      11.383   7.141  16.375  1.00  0.70           C  
ATOM   1785  CD  ARG C  93      11.945   8.450  16.928  1.00  0.70           C  
ATOM   1786  NE  ARG C  93      12.519   8.103  18.268  1.00  0.70           N  
ATOM   1787  CZ  ARG C  93      12.922   8.999  19.175  1.00  0.70           C  
ATOM   1788  NH1 ARG C  93      12.771  10.301  18.968  1.00  0.70           N  
ATOM   1789  NH2 ARG C  93      13.450   8.585  20.325  1.00  0.70           N  
ATOM   1790  N   VAL C  94      12.323   2.413  15.031  1.00  0.82           N  
ATOM   1791  CA  VAL C  94      13.153   1.358  14.467  1.00  0.82           C  
ATOM   1792  C   VAL C  94      13.543   1.641  13.036  1.00  0.82           C  
ATOM   1793  O   VAL C  94      12.675   1.787  12.178  1.00  0.82           O  
ATOM   1794  CB  VAL C  94      12.456  -0.001  14.501  1.00  0.82           C  
ATOM   1795  CG1 VAL C  94      13.349  -1.097  13.876  1.00  0.82           C  
ATOM   1796  CG2 VAL C  94      12.128  -0.373  15.957  1.00  0.82           C  
ATOM   1797  N   ASP C  95      14.852   1.699  12.716  1.00  0.81           N  
ATOM   1798  CA  ASP C  95      15.325   1.901  11.363  1.00  0.81           C  
ATOM   1799  C   ASP C  95      14.685   0.877  10.374  1.00  0.81           C  
ATOM   1800  O   ASP C  95      14.718  -0.324  10.670  1.00  0.81           O  
ATOM   1801  CB  ASP C  95      16.884   1.859  11.377  1.00  0.81           C  
ATOM   1802  CG  ASP C  95      17.488   2.411  10.102  1.00  0.81           C  
ATOM   1803  OD1 ASP C  95      17.026   2.005   9.010  1.00  0.81           O  
ATOM   1804  OD2 ASP C  95      18.425   3.241  10.216  1.00  0.81           O  
ATOM   1805  N   PRO C  96      14.087   1.257   9.219  1.00  0.82           N  
ATOM   1806  CA  PRO C  96      13.393   0.361   8.301  1.00  0.82           C  
ATOM   1807  C   PRO C  96      14.217  -0.822   7.864  1.00  0.82           C  
ATOM   1808  O   PRO C  96      13.656  -1.871   7.534  1.00  0.82           O  
ATOM   1809  CB  PRO C  96      13.101   1.241   7.072  1.00  0.82           C  
ATOM   1810  CG  PRO C  96      12.962   2.665   7.619  1.00  0.82           C  
ATOM   1811  CD  PRO C  96      13.768   2.649   8.925  1.00  0.82           C  
ATOM   1812  N   VAL C  97      15.554  -0.671   7.844  1.00  0.85           N  
ATOM   1813  CA  VAL C  97      16.524  -1.676   7.472  1.00  0.85           C  
ATOM   1814  C   VAL C  97      16.395  -2.900   8.375  1.00  0.85           C  
ATOM   1815  O   VAL C  97      16.361  -4.026   7.898  1.00  0.85           O  
ATOM   1816  CB  VAL C  97      17.945  -1.107   7.478  1.00  0.85           C  
ATOM   1817  CG1 VAL C  97      18.973  -2.164   7.011  1.00  0.85           C  
ATOM   1818  CG2 VAL C  97      18.027   0.131   6.552  1.00  0.85           C  
ATOM   1819  N   ASN C  98      16.196  -2.725   9.703  1.00  0.84           N  
ATOM   1820  CA  ASN C  98      16.092  -3.804  10.677  1.00  0.84           C  
ATOM   1821  C   ASN C  98      14.937  -4.783  10.395  1.00  0.84           C  
ATOM   1822  O   ASN C  98      15.053  -5.977  10.668  1.00  0.84           O  
ATOM   1823  CB  ASN C  98      15.992  -3.243  12.130  1.00  0.84           C  
ATOM   1824  CG  ASN C  98      17.228  -2.428  12.526  1.00  0.84           C  
ATOM   1825  OD1 ASN C  98      17.178  -1.253  12.841  1.00  0.84           O  
ATOM   1826  ND2 ASN C  98      18.408  -3.101  12.546  1.00  0.84           N  
ATOM   1827  N   PHE C  99      13.815  -4.322   9.792  1.00  0.84           N  
ATOM   1828  CA  PHE C  99      12.705  -5.171   9.364  1.00  0.84           C  
ATOM   1829  C   PHE C  99      13.113  -6.154   8.269  1.00  0.84           C  
ATOM   1830  O   PHE C  99      12.718  -7.316   8.289  1.00  0.84           O  
ATOM   1831  CB  PHE C  99      11.464  -4.346   8.924  1.00  0.84           C  
ATOM   1832  CG  PHE C  99      10.883  -3.669  10.135  1.00  0.84           C  
ATOM   1833  CD1 PHE C  99      11.284  -2.372  10.494  1.00  0.84           C  
ATOM   1834  CD2 PHE C  99       9.952  -4.341  10.948  1.00  0.84           C  
ATOM   1835  CE1 PHE C  99      10.742  -1.743  11.620  1.00  0.84           C  
ATOM   1836  CE2 PHE C  99       9.413  -3.716  12.081  1.00  0.84           C  
ATOM   1837  CZ  PHE C  99       9.794  -2.409  12.403  1.00  0.84           C  
ATOM   1838  N   LYS C 100      13.980  -5.732   7.318  1.00  0.80           N  
ATOM   1839  CA  LYS C 100      14.554  -6.602   6.296  1.00  0.80           C  
ATOM   1840  C   LYS C 100      15.390  -7.732   6.885  1.00  0.80           C  
ATOM   1841  O   LYS C 100      15.306  -8.871   6.442  1.00  0.80           O  
ATOM   1842  CB  LYS C 100      15.431  -5.805   5.294  1.00  0.80           C  
ATOM   1843  CG  LYS C 100      14.610  -5.078   4.223  1.00  0.80           C  
ATOM   1844  CD  LYS C 100      15.432  -3.992   3.516  1.00  0.80           C  
ATOM   1845  CE  LYS C 100      14.609  -3.206   2.498  1.00  0.80           C  
ATOM   1846  NZ  LYS C 100      15.376  -2.017   2.078  1.00  0.80           N  
ATOM   1847  N   LEU C 101      16.208  -7.437   7.919  1.00  0.85           N  
ATOM   1848  CA  LEU C 101      17.038  -8.408   8.619  1.00  0.85           C  
ATOM   1849  C   LEU C 101      16.218  -9.473   9.332  1.00  0.85           C  
ATOM   1850  O   LEU C 101      16.457 -10.672   9.212  1.00  0.85           O  
ATOM   1851  CB  LEU C 101      17.886  -7.673   9.688  1.00  0.85           C  
ATOM   1852  CG  LEU C 101      19.134  -6.923   9.169  1.00  0.85           C  
ATOM   1853  CD1 LEU C 101      18.994  -5.955   7.987  1.00  0.85           C  
ATOM   1854  CD2 LEU C 101      19.754  -6.144  10.328  1.00  0.85           C  
ATOM   1855  N   LEU C 102      15.177  -9.041  10.067  1.00  0.87           N  
ATOM   1856  CA  LEU C 102      14.256  -9.936  10.731  1.00  0.87           C  
ATOM   1857  C   LEU C 102      13.458 -10.793   9.762  1.00  0.87           C  
ATOM   1858  O   LEU C 102      13.306 -12.000   9.953  1.00  0.87           O  
ATOM   1859  CB  LEU C 102      13.307  -9.123  11.628  1.00  0.87           C  
ATOM   1860  CG  LEU C 102      12.369  -9.982  12.507  1.00  0.87           C  
ATOM   1861  CD1 LEU C 102      13.079 -11.095  13.314  1.00  0.87           C  
ATOM   1862  CD2 LEU C 102      11.591  -9.049  13.446  1.00  0.87           C  
ATOM   1863  N   GLY C 103      12.966 -10.192   8.655  1.00  0.88           N  
ATOM   1864  CA  GLY C 103      12.261 -10.935   7.621  1.00  0.88           C  
ATOM   1865  C   GLY C 103      13.087 -12.005   6.947  1.00  0.88           C  
ATOM   1866  O   GLY C 103      12.634 -13.134   6.756  1.00  0.88           O  
ATOM   1867  N   GLN C 104      14.358 -11.703   6.634  1.00  0.80           N  
ATOM   1868  CA  GLN C 104      15.299 -12.662   6.097  1.00  0.80           C  
ATOM   1869  C   GLN C 104      15.581 -13.825   7.050  1.00  0.80           C  
ATOM   1870  O   GLN C 104      15.562 -14.995   6.655  1.00  0.80           O  
ATOM   1871  CB  GLN C 104      16.599 -11.907   5.722  1.00  0.80           C  
ATOM   1872  CG  GLN C 104      17.664 -12.767   5.001  1.00  0.80           C  
ATOM   1873  CD  GLN C 104      18.536 -13.600   5.940  1.00  0.80           C  
ATOM   1874  OE1 GLN C 104      18.829 -13.310   7.098  1.00  0.80           O  
ATOM   1875  NE2 GLN C 104      19.000 -14.755   5.414  1.00  0.80           N  
ATOM   1876  N   CYS C 105      15.797 -13.542   8.352  1.00  0.87           N  
ATOM   1877  CA  CYS C 105      15.980 -14.559   9.378  1.00  0.87           C  
ATOM   1878  C   CYS C 105      14.758 -15.451   9.597  1.00  0.87           C  
ATOM   1879  O   CYS C 105      14.908 -16.653   9.812  1.00  0.87           O  
ATOM   1880  CB  CYS C 105      16.480 -13.972  10.724  1.00  0.87           C  
ATOM   1881  SG  CYS C 105      18.176 -13.333  10.582  1.00  0.87           S  
ATOM   1882  N   PHE C 106      13.516 -14.914   9.516  1.00  0.87           N  
ATOM   1883  CA  PHE C 106      12.281 -15.702   9.496  1.00  0.87           C  
ATOM   1884  C   PHE C 106      12.193 -16.661   8.307  1.00  0.87           C  
ATOM   1885  O   PHE C 106      11.896 -17.838   8.490  1.00  0.87           O  
ATOM   1886  CB  PHE C 106      11.022 -14.776   9.554  1.00  0.87           C  
ATOM   1887  CG  PHE C 106       9.695 -15.542   9.646  1.00  0.87           C  
ATOM   1888  CD1 PHE C 106       9.295 -16.189  10.832  1.00  0.87           C  
ATOM   1889  CD2 PHE C 106       8.837 -15.655   8.531  1.00  0.87           C  
ATOM   1890  CE1 PHE C 106       8.099 -16.908  10.915  1.00  0.87           C  
ATOM   1891  CE2 PHE C 106       7.617 -16.345   8.616  1.00  0.87           C  
ATOM   1892  CZ  PHE C 106       7.250 -16.969   9.811  1.00  0.87           C  
ATOM   1893  N   LEU C 107      12.518 -16.217   7.072  1.00  0.84           N  
ATOM   1894  CA  LEU C 107      12.596 -17.075   5.891  1.00  0.84           C  
ATOM   1895  C   LEU C 107      13.609 -18.208   6.024  1.00  0.84           C  
ATOM   1896  O   LEU C 107      13.339 -19.340   5.638  1.00  0.84           O  
ATOM   1897  CB  LEU C 107      12.968 -16.250   4.634  1.00  0.84           C  
ATOM   1898  CG  LEU C 107      11.776 -15.538   3.968  1.00  0.84           C  
ATOM   1899  CD1 LEU C 107      12.272 -14.350   3.129  1.00  0.84           C  
ATOM   1900  CD2 LEU C 107      10.969 -16.511   3.086  1.00  0.84           C  
ATOM   1901  N   VAL C 108      14.794 -17.932   6.614  1.00  0.84           N  
ATOM   1902  CA  VAL C 108      15.780 -18.956   6.949  1.00  0.84           C  
ATOM   1903  C   VAL C 108      15.249 -19.999   7.919  1.00  0.84           C  
ATOM   1904  O   VAL C 108      15.427 -21.196   7.692  1.00  0.84           O  
ATOM   1905  CB  VAL C 108      17.042 -18.315   7.521  1.00  0.84           C  
ATOM   1906  CG1 VAL C 108      17.958 -19.309   8.274  1.00  0.84           C  
ATOM   1907  CG2 VAL C 108      17.819 -17.690   6.351  1.00  0.84           C  
ATOM   1908  N   VAL C 109      14.538 -19.593   8.995  1.00  0.85           N  
ATOM   1909  CA  VAL C 109      13.894 -20.514   9.926  1.00  0.85           C  
ATOM   1910  C   VAL C 109      12.856 -21.385   9.226  1.00  0.85           C  
ATOM   1911  O   VAL C 109      12.875 -22.603   9.340  1.00  0.85           O  
ATOM   1912  CB  VAL C 109      13.281 -19.749  11.101  1.00  0.85           C  
ATOM   1913  CG1 VAL C 109      12.400 -20.632  12.009  1.00  0.85           C  
ATOM   1914  CG2 VAL C 109      14.435 -19.196  11.959  1.00  0.85           C  
ATOM   1915  N   VAL C 110      11.974 -20.793   8.385  1.00  0.84           N  
ATOM   1916  CA  VAL C 110      10.990 -21.557   7.625  1.00  0.84           C  
ATOM   1917  C   VAL C 110      11.641 -22.581   6.699  1.00  0.84           C  
ATOM   1918  O   VAL C 110      11.223 -23.733   6.633  1.00  0.84           O  
ATOM   1919  CB  VAL C 110      10.092 -20.643   6.797  1.00  0.84           C  
ATOM   1920  CG1 VAL C 110       9.102 -21.479   5.963  1.00  0.84           C  
ATOM   1921  CG2 VAL C 110       9.292 -19.711   7.732  1.00  0.84           C  
ATOM   1922  N   ALA C 111      12.723 -22.195   5.994  1.00  0.84           N  
ATOM   1923  CA  ALA C 111      13.488 -23.083   5.145  1.00  0.84           C  
ATOM   1924  C   ALA C 111      14.132 -24.270   5.868  1.00  0.84           C  
ATOM   1925  O   ALA C 111      14.104 -25.382   5.356  1.00  0.84           O  
ATOM   1926  CB  ALA C 111      14.575 -22.266   4.417  1.00  0.84           C  
ATOM   1927  N   ILE C 112      14.704 -24.075   7.078  1.00  0.81           N  
ATOM   1928  CA  ILE C 112      15.273 -25.141   7.906  1.00  0.81           C  
ATOM   1929  C   ILE C 112      14.254 -26.175   8.356  1.00  0.81           C  
ATOM   1930  O   ILE C 112      14.491 -27.381   8.291  1.00  0.81           O  
ATOM   1931  CB  ILE C 112      15.972 -24.538   9.136  1.00  0.81           C  
ATOM   1932  CG1 ILE C 112      17.264 -23.839   8.652  1.00  0.81           C  
ATOM   1933  CG2 ILE C 112      16.273 -25.584  10.242  1.00  0.81           C  
ATOM   1934  CD1 ILE C 112      18.018 -23.055   9.730  1.00  0.81           C  
ATOM   1935  N   HIS C 113      13.073 -25.731   8.822  1.00  0.80           N  
ATOM   1936  CA  HIS C 113      12.116 -26.641   9.421  1.00  0.80           C  
ATOM   1937  C   HIS C 113      11.094 -27.170   8.436  1.00  0.80           C  
ATOM   1938  O   HIS C 113      10.536 -28.249   8.612  1.00  0.80           O  
ATOM   1939  CB  HIS C 113      11.373 -25.901  10.535  1.00  0.80           C  
ATOM   1940  CG  HIS C 113      12.298 -25.555  11.651  1.00  0.80           C  
ATOM   1941  ND1 HIS C 113      12.641 -26.547  12.550  1.00  0.80           N  
ATOM   1942  CD2 HIS C 113      12.857 -24.381  12.012  1.00  0.80           C  
ATOM   1943  CE1 HIS C 113      13.389 -25.943  13.446  1.00  0.80           C  
ATOM   1944  NE2 HIS C 113      13.557 -24.627  13.171  1.00  0.80           N  
ATOM   1945  N   HIS C 114      10.851 -26.444   7.331  1.00  0.80           N  
ATOM   1946  CA  HIS C 114       9.855 -26.831   6.355  1.00  0.80           C  
ATOM   1947  C   HIS C 114      10.333 -26.611   4.914  1.00  0.80           C  
ATOM   1948  O   HIS C 114       9.652 -25.898   4.169  1.00  0.80           O  
ATOM   1949  CB  HIS C 114       8.547 -26.039   6.609  1.00  0.80           C  
ATOM   1950  CG  HIS C 114       7.871 -26.406   7.901  1.00  0.80           C  
ATOM   1951  ND1 HIS C 114       8.016 -25.633   9.045  1.00  0.80           N  
ATOM   1952  CD2 HIS C 114       7.043 -27.449   8.148  1.00  0.80           C  
ATOM   1953  CE1 HIS C 114       7.269 -26.229   9.948  1.00  0.80           C  
ATOM   1954  NE2 HIS C 114       6.659 -27.336   9.466  1.00  0.80           N  
ATOM   1955  N   PRO C 115      11.442 -27.205   4.430  1.00  0.79           N  
ATOM   1956  CA  PRO C 115      12.059 -26.882   3.139  1.00  0.79           C  
ATOM   1957  C   PRO C 115      11.146 -27.158   1.960  1.00  0.79           C  
ATOM   1958  O   PRO C 115      11.128 -26.382   1.010  1.00  0.79           O  
ATOM   1959  CB  PRO C 115      13.341 -27.742   3.089  1.00  0.79           C  
ATOM   1960  CG  PRO C 115      13.120 -28.862   4.115  1.00  0.79           C  
ATOM   1961  CD  PRO C 115      12.237 -28.190   5.167  1.00  0.79           C  
ATOM   1962  N   ALA C 116      10.347 -28.243   2.010  1.00  0.79           N  
ATOM   1963  CA  ALA C 116       9.458 -28.632   0.935  1.00  0.79           C  
ATOM   1964  C   ALA C 116       8.245 -27.715   0.801  1.00  0.79           C  
ATOM   1965  O   ALA C 116       7.599 -27.644  -0.237  1.00  0.79           O  
ATOM   1966  CB  ALA C 116       8.970 -30.074   1.191  1.00  0.79           C  
ATOM   1967  N   ALA C 117       7.916 -26.957   1.868  1.00  0.84           N  
ATOM   1968  CA  ALA C 117       6.815 -26.034   1.845  1.00  0.84           C  
ATOM   1969  C   ALA C 117       7.226 -24.677   1.298  1.00  0.84           C  
ATOM   1970  O   ALA C 117       6.385 -23.906   0.849  1.00  0.84           O  
ATOM   1971  CB  ALA C 117       6.327 -25.845   3.289  1.00  0.84           C  
ATOM   1972  N   LEU C 118       8.543 -24.370   1.291  1.00  0.80           N  
ATOM   1973  CA  LEU C 118       9.062 -23.096   0.838  1.00  0.80           C  
ATOM   1974  C   LEU C 118       9.532 -23.196  -0.601  1.00  0.80           C  
ATOM   1975  O   LEU C 118      10.694 -22.958  -0.952  1.00  0.80           O  
ATOM   1976  CB  LEU C 118      10.176 -22.569   1.779  1.00  0.80           C  
ATOM   1977  CG  LEU C 118      10.469 -21.056   1.633  1.00  0.80           C  
ATOM   1978  CD1 LEU C 118       9.305 -20.185   2.148  1.00  0.80           C  
ATOM   1979  CD2 LEU C 118      11.769 -20.695   2.370  1.00  0.80           C  
ATOM   1980  N   THR C 119       8.590 -23.535  -1.505  1.00  0.78           N  
ATOM   1981  CA  THR C 119       8.749 -23.489  -2.955  1.00  0.78           C  
ATOM   1982  C   THR C 119       9.170 -22.088  -3.419  1.00  0.78           C  
ATOM   1983  O   THR C 119       8.976 -21.124  -2.674  1.00  0.78           O  
ATOM   1984  CB  THR C 119       7.527 -23.990  -3.746  1.00  0.78           C  
ATOM   1985  OG1 THR C 119       6.377 -23.191  -3.532  1.00  0.78           O  
ATOM   1986  CG2 THR C 119       7.184 -25.427  -3.314  1.00  0.78           C  
ATOM   1987  N   PRO C 120       9.763 -21.868  -4.583  1.00  0.78           N  
ATOM   1988  CA  PRO C 120      10.065 -20.529  -5.093  1.00  0.78           C  
ATOM   1989  C   PRO C 120       8.880 -19.566  -5.161  1.00  0.78           C  
ATOM   1990  O   PRO C 120       9.059 -18.391  -4.861  1.00  0.78           O  
ATOM   1991  CB  PRO C 120      10.671 -20.802  -6.474  1.00  0.78           C  
ATOM   1992  CG  PRO C 120      11.327 -22.177  -6.313  1.00  0.78           C  
ATOM   1993  CD  PRO C 120      10.327 -22.916  -5.429  1.00  0.78           C  
ATOM   1994  N   GLU C 121       7.670 -20.045  -5.536  1.00  0.77           N  
ATOM   1995  CA  GLU C 121       6.423 -19.298  -5.481  1.00  0.77           C  
ATOM   1996  C   GLU C 121       6.065 -18.860  -4.073  1.00  0.77           C  
ATOM   1997  O   GLU C 121       5.905 -17.675  -3.804  1.00  0.77           O  
ATOM   1998  CB  GLU C 121       5.299 -20.197  -6.050  1.00  0.77           C  
ATOM   1999  CG  GLU C 121       5.134 -20.027  -7.575  1.00  0.77           C  
ATOM   2000  CD  GLU C 121       4.187 -21.086  -8.119  1.00  0.77           C  
ATOM   2001  OE1 GLU C 121       2.952 -20.901  -7.991  1.00  0.77           O  
ATOM   2002  OE2 GLU C 121       4.710 -22.102  -8.647  1.00  0.77           O  
ATOM   2003  N   VAL C 122       6.047 -19.802  -3.098  1.00  0.82           N  
ATOM   2004  CA  VAL C 122       5.736 -19.500  -1.707  1.00  0.82           C  
ATOM   2005  C   VAL C 122       6.749 -18.536  -1.126  1.00  0.82           C  
ATOM   2006  O   VAL C 122       6.394 -17.602  -0.417  1.00  0.82           O  
ATOM   2007  CB  VAL C 122       5.629 -20.754  -0.841  1.00  0.82           C  
ATOM   2008  CG1 VAL C 122       5.392 -20.404   0.649  1.00  0.82           C  
ATOM   2009  CG2 VAL C 122       4.444 -21.602  -1.351  1.00  0.82           C  
ATOM   2010  N   HIS C 123       8.044 -18.705  -1.476  1.00  0.81           N  
ATOM   2011  CA  HIS C 123       9.105 -17.789  -1.096  1.00  0.81           C  
ATOM   2012  C   HIS C 123       8.857 -16.355  -1.563  1.00  0.81           C  
ATOM   2013  O   HIS C 123       8.934 -15.427  -0.760  1.00  0.81           O  
ATOM   2014  CB  HIS C 123      10.455 -18.285  -1.672  1.00  0.81           C  
ATOM   2015  CG  HIS C 123      11.687 -17.544  -1.238  1.00  0.81           C  
ATOM   2016  ND1 HIS C 123      12.908 -18.121  -1.559  1.00  0.81           N  
ATOM   2017  CD2 HIS C 123      11.881 -16.325  -0.673  1.00  0.81           C  
ATOM   2018  CE1 HIS C 123      13.806 -17.231  -1.184  1.00  0.81           C  
ATOM   2019  NE2 HIS C 123      13.240 -16.124  -0.640  1.00  0.81           N  
ATOM   2020  N   ALA C 124       8.481 -16.137  -2.842  1.00  0.85           N  
ATOM   2021  CA  ALA C 124       8.149 -14.827  -3.377  1.00  0.85           C  
ATOM   2022  C   ALA C 124       6.958 -14.152  -2.689  1.00  0.85           C  
ATOM   2023  O   ALA C 124       6.986 -12.955  -2.394  1.00  0.85           O  
ATOM   2024  CB  ALA C 124       7.876 -14.958  -4.891  1.00  0.85           C  
ATOM   2025  N   SER C 125       5.890 -14.917  -2.400  1.00  0.85           N  
ATOM   2026  CA  SER C 125       4.726 -14.495  -1.626  1.00  0.85           C  
ATOM   2027  C   SER C 125       5.034 -14.135  -0.190  1.00  0.85           C  
ATOM   2028  O   SER C 125       4.579 -13.118   0.337  1.00  0.85           O  
ATOM   2029  CB  SER C 125       3.670 -15.615  -1.595  1.00  0.85           C  
ATOM   2030  OG  SER C 125       3.476 -16.022  -2.945  1.00  0.85           O  
ATOM   2031  N   LEU C 126       5.846 -14.967   0.493  1.00  0.86           N  
ATOM   2032  CA  LEU C 126       6.261 -14.757   1.867  1.00  0.86           C  
ATOM   2033  C   LEU C 126       7.117 -13.512   2.046  1.00  0.86           C  
ATOM   2034  O   LEU C 126       6.905 -12.731   2.966  1.00  0.86           O  
ATOM   2035  CB  LEU C 126       7.020 -15.986   2.431  1.00  0.86           C  
ATOM   2036  CG  LEU C 126       6.572 -16.487   3.828  1.00  0.86           C  
ATOM   2037  CD1 LEU C 126       7.735 -17.203   4.531  1.00  0.86           C  
ATOM   2038  CD2 LEU C 126       5.981 -15.445   4.795  1.00  0.86           C  
ATOM   2039  N   ASP C 127       8.073 -13.272   1.120  1.00  0.84           N  
ATOM   2040  CA  ASP C 127       8.907 -12.091   1.084  1.00  0.84           C  
ATOM   2041  C   ASP C 127       8.051 -10.819   0.956  1.00  0.84           C  
ATOM   2042  O   ASP C 127       8.150  -9.885   1.747  1.00  0.84           O  
ATOM   2043  CB  ASP C 127       9.895 -12.279  -0.098  1.00  0.84           C  
ATOM   2044  CG  ASP C 127      10.958 -11.211  -0.007  1.00  0.84           C  
ATOM   2045  OD1 ASP C 127      11.763 -11.296   0.955  1.00  0.84           O  
ATOM   2046  OD2 ASP C 127      10.947 -10.305  -0.877  1.00  0.84           O  
ATOM   2047  N   LYS C 128       7.065 -10.823   0.028  1.00  0.80           N  
ATOM   2048  CA  LYS C 128       6.089  -9.750  -0.111  1.00  0.80           C  
ATOM   2049  C   LYS C 128       5.257  -9.487   1.132  1.00  0.80           C  
ATOM   2050  O   LYS C 128       4.991  -8.341   1.481  1.00  0.80           O  
ATOM   2051  CB  LYS C 128       5.098 -10.039  -1.263  1.00  0.80           C  
ATOM   2052  CG  LYS C 128       5.681  -9.695  -2.637  1.00  0.80           C  
ATOM   2053  CD  LYS C 128       4.750 -10.146  -3.783  1.00  0.80           C  
ATOM   2054  CE  LYS C 128       5.232  -9.821  -5.203  1.00  0.80           C  
ATOM   2055  NZ  LYS C 128       6.610 -10.327  -5.355  1.00  0.80           N  
ATOM   2056  N   PHE C 129       4.823 -10.553   1.827  1.00  0.86           N  
ATOM   2057  CA  PHE C 129       4.147 -10.462   3.103  1.00  0.86           C  
ATOM   2058  C   PHE C 129       5.006  -9.839   4.205  1.00  0.86           C  
ATOM   2059  O   PHE C 129       4.560  -8.928   4.898  1.00  0.86           O  
ATOM   2060  CB  PHE C 129       3.696 -11.895   3.490  1.00  0.86           C  
ATOM   2061  CG  PHE C 129       3.015 -11.939   4.835  1.00  0.86           C  
ATOM   2062  CD1 PHE C 129       1.765 -11.332   5.009  1.00  0.86           C  
ATOM   2063  CD2 PHE C 129       3.678 -12.465   5.959  1.00  0.86           C  
ATOM   2064  CE1 PHE C 129       1.164 -11.287   6.275  1.00  0.86           C  
ATOM   2065  CE2 PHE C 129       3.076 -12.427   7.224  1.00  0.86           C  
ATOM   2066  CZ  PHE C 129       1.808 -11.857   7.377  1.00  0.86           C  
ATOM   2067  N   LEU C 130       6.272 -10.269   4.377  1.00  0.85           N  
ATOM   2068  CA  LEU C 130       7.184  -9.688   5.348  1.00  0.85           C  
ATOM   2069  C   LEU C 130       7.503  -8.231   5.051  1.00  0.85           C  
ATOM   2070  O   LEU C 130       7.519  -7.397   5.951  1.00  0.85           O  
ATOM   2071  CB  LEU C 130       8.481 -10.512   5.446  1.00  0.85           C  
ATOM   2072  CG  LEU C 130       8.273 -11.915   6.052  1.00  0.85           C  
ATOM   2073  CD1 LEU C 130       9.551 -12.717   5.808  1.00  0.85           C  
ATOM   2074  CD2 LEU C 130       7.922 -11.858   7.554  1.00  0.85           C  
ATOM   2075  N   CYS C 131       7.696  -7.879   3.763  1.00  0.84           N  
ATOM   2076  CA  CYS C 131       7.800  -6.502   3.309  1.00  0.84           C  
ATOM   2077  C   CYS C 131       6.545  -5.665   3.586  1.00  0.84           C  
ATOM   2078  O   CYS C 131       6.657  -4.527   4.035  1.00  0.84           O  
ATOM   2079  CB  CYS C 131       8.164  -6.444   1.797  1.00  0.84           C  
ATOM   2080  SG  CYS C 131       9.884  -6.946   1.459  1.00  0.84           S  
ATOM   2081  N   ALA C 132       5.319  -6.202   3.372  1.00  0.84           N  
ATOM   2082  CA  ALA C 132       4.060  -5.570   3.744  1.00  0.84           C  
ATOM   2083  C   ALA C 132       3.884  -5.360   5.249  1.00  0.84           C  
ATOM   2084  O   ALA C 132       3.419  -4.315   5.694  1.00  0.84           O  
ATOM   2085  CB  ALA C 132       2.876  -6.411   3.214  1.00  0.84           C  
ATOM   2086  N   VAL C 133       4.267  -6.336   6.096  1.00  0.86           N  
ATOM   2087  CA  VAL C 133       4.317  -6.153   7.544  1.00  0.86           C  
ATOM   2088  C   VAL C 133       5.333  -5.087   7.941  1.00  0.86           C  
ATOM   2089  O   VAL C 133       5.036  -4.186   8.720  1.00  0.86           O  
ATOM   2090  CB  VAL C 133       4.628  -7.469   8.259  1.00  0.86           C  
ATOM   2091  CG1 VAL C 133       4.861  -7.256   9.775  1.00  0.86           C  
ATOM   2092  CG2 VAL C 133       3.438  -8.430   8.043  1.00  0.86           C  
ATOM   2093  N   GLY C 134       6.553  -5.141   7.354  1.00  0.86           N  
ATOM   2094  CA  GLY C 134       7.599  -4.132   7.487  1.00  0.86           C  
ATOM   2095  C   GLY C 134       7.165  -2.710   7.233  1.00  0.86           C  
ATOM   2096  O   GLY C 134       7.395  -1.846   8.067  1.00  0.86           O  
ATOM   2097  N   THR C 135       6.506  -2.436   6.085  1.00  0.76           N  
ATOM   2098  CA  THR C 135       5.963  -1.115   5.733  1.00  0.76           C  
ATOM   2099  C   THR C 135       4.855  -0.625   6.642  1.00  0.76           C  
ATOM   2100  O   THR C 135       4.748   0.568   6.914  1.00  0.76           O  
ATOM   2101  CB  THR C 135       5.442  -0.981   4.305  1.00  0.76           C  
ATOM   2102  OG1 THR C 135       4.474  -1.968   3.992  1.00  0.76           O  
ATOM   2103  CG2 THR C 135       6.608  -1.178   3.334  1.00  0.76           C  
ATOM   2104  N   VAL C 136       3.967  -1.515   7.129  1.00  0.79           N  
ATOM   2105  CA  VAL C 136       2.955  -1.162   8.119  1.00  0.79           C  
ATOM   2106  C   VAL C 136       3.547  -0.727   9.456  1.00  0.79           C  
ATOM   2107  O   VAL C 136       3.093   0.251  10.060  1.00  0.79           O  
ATOM   2108  CB  VAL C 136       1.972  -2.307   8.351  1.00  0.79           C  
ATOM   2109  CG1 VAL C 136       1.025  -2.056   9.549  1.00  0.79           C  
ATOM   2110  CG2 VAL C 136       1.133  -2.484   7.070  1.00  0.79           C  
ATOM   2111  N   LEU C 137       4.581  -1.435   9.955  1.00  0.82           N  
ATOM   2112  CA  LEU C 137       5.213  -1.174  11.240  1.00  0.82           C  
ATOM   2113  C   LEU C 137       6.144   0.020  11.236  1.00  0.82           C  
ATOM   2114  O   LEU C 137       6.466   0.575  12.282  1.00  0.82           O  
ATOM   2115  CB  LEU C 137       5.972  -2.421  11.750  1.00  0.82           C  
ATOM   2116  CG  LEU C 137       5.047  -3.622  12.042  1.00  0.82           C  
ATOM   2117  CD1 LEU C 137       5.847  -4.780  12.660  1.00  0.82           C  
ATOM   2118  CD2 LEU C 137       3.914  -3.230  12.995  1.00  0.82           C  
ATOM   2119  N   THR C 138       6.536   0.484  10.041  1.00  0.77           N  
ATOM   2120  CA  THR C 138       7.309   1.689   9.834  1.00  0.77           C  
ATOM   2121  C   THR C 138       6.432   2.791   9.269  1.00  0.77           C  
ATOM   2122  O   THR C 138       6.918   3.756   8.709  1.00  0.77           O  
ATOM   2123  CB  THR C 138       8.487   1.474   8.884  1.00  0.77           C  
ATOM   2124  OG1 THR C 138       8.100   0.989   7.610  1.00  0.77           O  
ATOM   2125  CG2 THR C 138       9.411   0.423   9.501  1.00  0.77           C  
ATOM   2126  N   ALA C 139       5.086   2.690   9.359  1.00  0.74           N  
ATOM   2127  CA  ALA C 139       4.254   3.602   8.595  1.00  0.74           C  
ATOM   2128  C   ALA C 139       4.062   5.042   9.103  1.00  0.74           C  
ATOM   2129  O   ALA C 139       4.264   5.998   8.366  1.00  0.74           O  
ATOM   2130  CB  ALA C 139       2.840   3.011   8.501  1.00  0.74           C  
ATOM   2131  N   LYS C 140       3.648   5.242  10.381  1.00  0.69           N  
ATOM   2132  CA  LYS C 140       3.123   6.519  10.883  1.00  0.69           C  
ATOM   2133  C   LYS C 140       4.172   7.532  11.324  1.00  0.69           C  
ATOM   2134  O   LYS C 140       3.844   8.537  11.955  1.00  0.69           O  
ATOM   2135  CB  LYS C 140       2.159   6.283  12.084  1.00  0.69           C  
ATOM   2136  CG  LYS C 140       0.746   5.877  11.635  1.00  0.69           C  
ATOM   2137  CD  LYS C 140       0.283   4.548  12.239  1.00  0.69           C  
ATOM   2138  CE  LYS C 140      -0.945   3.948  11.549  1.00  0.69           C  
ATOM   2139  NZ  LYS C 140      -1.152   2.561  12.022  1.00  0.69           N  
ATOM   2140  N   TYR C 141       5.436   7.326  10.924  1.00  0.47           N  
ATOM   2141  CA  TYR C 141       6.503   8.308  10.889  1.00  0.47           C  
ATOM   2142  C   TYR C 141       6.131   9.618  10.182  1.00  0.47           C  
ATOM   2143  O   TYR C 141       5.722   9.605   9.018  1.00  0.47           O  
ATOM   2144  CB  TYR C 141       7.636   7.680  10.044  1.00  0.47           C  
ATOM   2145  CG  TYR C 141       8.502   6.688  10.747  1.00  0.47           C  
ATOM   2146  CD1 TYR C 141       8.927   5.556  10.040  1.00  0.47           C  
ATOM   2147  CD2 TYR C 141       8.985   6.884  12.051  1.00  0.47           C  
ATOM   2148  CE1 TYR C 141       9.671   4.560  10.672  1.00  0.47           C  
ATOM   2149  CE2 TYR C 141       9.849   5.948  12.632  1.00  0.47           C  
ATOM   2150  CZ  TYR C 141      10.069   4.734  11.987  1.00  0.47           C  
ATOM   2151  OH  TYR C 141      10.604   3.626  12.640  1.00  0.47           O  
ATOM   2152  N   ARG C 142       6.304  10.775  10.849  1.00  0.41           N  
ATOM   2153  CA  ARG C 142       5.916  12.077  10.363  1.00  0.41           C  
ATOM   2154  C   ARG C 142       6.945  13.127  10.812  1.00  0.41           C  
ATOM   2155  O   ARG C 142       7.750  12.830  11.734  1.00  0.41           O  
ATOM   2156  CB  ARG C 142       4.613  12.545  11.039  1.00  0.41           C  
ATOM   2157  CG  ARG C 142       3.367  11.780  10.582  1.00  0.41           C  
ATOM   2158  CD  ARG C 142       2.211  11.973  11.555  1.00  0.41           C  
ATOM   2159  NE  ARG C 142       1.134  11.009  11.131  1.00  0.41           N  
ATOM   2160  CZ  ARG C 142       0.587  10.071  11.916  1.00  0.41           C  
ATOM   2161  NH1 ARG C 142       0.985   9.870  13.165  1.00  0.41           N  
ATOM   2162  NH2 ARG C 142      -0.380   9.291  11.434  1.00  0.41           N  
ATOM   2163  OXT ARG C 142       6.875  14.270  10.290  1.00  0.41           O  
TER    2164      ARG C 142                                                      
ATOM   2165  N   VAL B   2      39.006   7.046  -6.017  1.00  0.56           N  
ATOM   2166  CA  VAL B   2      38.185   8.015  -6.819  1.00  0.56           C  
ATOM   2167  C   VAL B   2      39.077   8.923  -7.653  1.00  0.56           C  
ATOM   2168  O   VAL B   2      40.115   9.338  -7.158  1.00  0.56           O  
ATOM   2169  CB  VAL B   2      37.334   8.903  -5.892  1.00  0.56           C  
ATOM   2170  CG1 VAL B   2      36.168   9.486  -6.720  1.00  0.56           C  
ATOM   2171  CG2 VAL B   2      36.756   8.128  -4.684  1.00  0.56           C  
ATOM   2172  N   HIS B   3      38.728   9.265  -8.912  1.00  0.55           N  
ATOM   2173  CA  HIS B   3      39.403  10.316  -9.648  1.00  0.55           C  
ATOM   2174  C   HIS B   3      38.411  11.461  -9.777  1.00  0.55           C  
ATOM   2175  O   HIS B   3      37.215  11.237  -9.998  1.00  0.55           O  
ATOM   2176  CB  HIS B   3      39.877   9.835 -11.041  1.00  0.55           C  
ATOM   2177  CG  HIS B   3      40.571  10.899 -11.822  1.00  0.55           C  
ATOM   2178  ND1 HIS B   3      39.840  11.617 -12.747  1.00  0.55           N  
ATOM   2179  CD2 HIS B   3      41.833  11.382 -11.736  1.00  0.55           C  
ATOM   2180  CE1 HIS B   3      40.672  12.521 -13.209  1.00  0.55           C  
ATOM   2181  NE2 HIS B   3      41.900  12.428 -12.632  1.00  0.55           N  
ATOM   2182  N   TRP B   4      38.882  12.706  -9.591  1.00  0.64           N  
ATOM   2183  CA  TRP B   4      38.113  13.921  -9.745  1.00  0.64           C  
ATOM   2184  C   TRP B   4      38.623  14.686 -10.939  1.00  0.64           C  
ATOM   2185  O   TRP B   4      39.824  14.946 -11.063  1.00  0.64           O  
ATOM   2186  CB  TRP B   4      38.294  14.851  -8.525  1.00  0.64           C  
ATOM   2187  CG  TRP B   4      37.795  14.235  -7.247  1.00  0.64           C  
ATOM   2188  CD1 TRP B   4      38.475  13.551  -6.280  1.00  0.64           C  
ATOM   2189  CD2 TRP B   4      36.420  14.264  -6.843  1.00  0.64           C  
ATOM   2190  NE1 TRP B   4      37.612  13.164  -5.277  1.00  0.64           N  
ATOM   2191  CE2 TRP B   4      36.341  13.589  -5.614  1.00  0.64           C  
ATOM   2192  CE3 TRP B   4      35.297  14.825  -7.449  1.00  0.64           C  
ATOM   2193  CZ2 TRP B   4      35.124  13.463  -4.952  1.00  0.64           C  
ATOM   2194  CZ3 TRP B   4      34.070  14.689  -6.792  1.00  0.64           C  
ATOM   2195  CH2 TRP B   4      33.989  14.019  -5.566  1.00  0.64           C  
ATOM   2196  N   THR B   5      37.719  15.102 -11.843  1.00  0.77           N  
ATOM   2197  CA  THR B   5      38.101  15.887 -13.015  1.00  0.77           C  
ATOM   2198  C   THR B   5      38.330  17.348 -12.625  1.00  0.77           C  
ATOM   2199  O   THR B   5      37.896  17.794 -11.561  1.00  0.77           O  
ATOM   2200  CB  THR B   5      37.112  15.782 -14.181  1.00  0.77           C  
ATOM   2201  OG1 THR B   5      37.676  16.244 -15.396  1.00  0.77           O  
ATOM   2202  CG2 THR B   5      35.864  16.629 -13.948  1.00  0.77           C  
ATOM   2203  N   ALA B   6      39.008  18.162 -13.466  1.00  0.78           N  
ATOM   2204  CA  ALA B   6      39.269  19.572 -13.205  1.00  0.78           C  
ATOM   2205  C   ALA B   6      37.990  20.406 -13.045  1.00  0.78           C  
ATOM   2206  O   ALA B   6      37.876  21.218 -12.129  1.00  0.78           O  
ATOM   2207  CB  ALA B   6      40.150  20.155 -14.334  1.00  0.78           C  
ATOM   2208  N   GLU B   7      36.976  20.164 -13.906  1.00  0.70           N  
ATOM   2209  CA  GLU B   7      35.646  20.742 -13.824  1.00  0.70           C  
ATOM   2210  C   GLU B   7      34.893  20.416 -12.528  1.00  0.70           C  
ATOM   2211  O   GLU B   7      34.366  21.310 -11.876  1.00  0.70           O  
ATOM   2212  CB  GLU B   7      34.814  20.250 -15.027  1.00  0.70           C  
ATOM   2213  CG  GLU B   7      35.342  20.757 -16.387  1.00  0.70           C  
ATOM   2214  CD  GLU B   7      34.561  20.087 -17.509  1.00  0.70           C  
ATOM   2215  OE1 GLU B   7      34.921  18.925 -17.833  1.00  0.70           O  
ATOM   2216  OE2 GLU B   7      33.602  20.714 -18.019  1.00  0.70           O  
ATOM   2217  N   GLU B   8      34.876  19.140 -12.062  1.00  0.75           N  
ATOM   2218  CA  GLU B   8      34.255  18.730 -10.803  1.00  0.75           C  
ATOM   2219  C   GLU B   8      34.898  19.432  -9.621  1.00  0.75           C  
ATOM   2220  O   GLU B   8      34.204  19.937  -8.744  1.00  0.75           O  
ATOM   2221  CB  GLU B   8      34.365  17.200 -10.552  1.00  0.75           C  
ATOM   2222  CG  GLU B   8      33.383  16.294 -11.349  1.00  0.75           C  
ATOM   2223  CD  GLU B   8      33.811  14.833 -11.299  1.00  0.75           C  
ATOM   2224  OE1 GLU B   8      34.972  14.548 -10.894  1.00  0.75           O  
ATOM   2225  OE2 GLU B   8      33.012  13.923 -11.630  1.00  0.75           O  
ATOM   2226  N   LYS B   9      36.248  19.541  -9.598  1.00  0.75           N  
ATOM   2227  CA  LYS B   9      36.942  20.312  -8.581  1.00  0.75           C  
ATOM   2228  C   LYS B   9      36.541  21.786  -8.565  1.00  0.75           C  
ATOM   2229  O   LYS B   9      36.237  22.316  -7.506  1.00  0.75           O  
ATOM   2230  CB  LYS B   9      38.485  20.214  -8.724  1.00  0.75           C  
ATOM   2231  CG  LYS B   9      39.035  18.797  -8.490  1.00  0.75           C  
ATOM   2232  CD  LYS B   9      40.577  18.747  -8.445  1.00  0.75           C  
ATOM   2233  CE  LYS B   9      41.112  17.351  -8.059  1.00  0.75           C  
ATOM   2234  NZ  LYS B   9      42.591  17.298  -7.967  1.00  0.75           N  
ATOM   2235  N   GLN B  10      36.457  22.451  -9.746  1.00  0.73           N  
ATOM   2236  CA  GLN B  10      35.983  23.824  -9.886  1.00  0.73           C  
ATOM   2237  C   GLN B  10      34.559  24.038  -9.392  1.00  0.73           C  
ATOM   2238  O   GLN B  10      34.272  24.992  -8.671  1.00  0.73           O  
ATOM   2239  CB  GLN B  10      36.046  24.256 -11.375  1.00  0.73           C  
ATOM   2240  CG  GLN B  10      37.462  24.680 -11.825  1.00  0.73           C  
ATOM   2241  CD  GLN B  10      37.435  25.173 -13.276  1.00  0.73           C  
ATOM   2242  OE1 GLN B  10      36.410  25.284 -13.921  1.00  0.73           O  
ATOM   2243  NE2 GLN B  10      38.639  25.510 -13.805  1.00  0.73           N  
ATOM   2244  N   LEU B  11      33.628  23.134  -9.743  1.00  0.79           N  
ATOM   2245  CA  LEU B  11      32.251  23.181  -9.290  1.00  0.79           C  
ATOM   2246  C   LEU B  11      32.107  23.009  -7.779  1.00  0.79           C  
ATOM   2247  O   LEU B  11      31.330  23.703  -7.124  1.00  0.79           O  
ATOM   2248  CB  LEU B  11      31.414  22.125 -10.057  1.00  0.79           C  
ATOM   2249  CG  LEU B  11      31.328  22.393 -11.581  1.00  0.79           C  
ATOM   2250  CD1 LEU B  11      30.798  21.160 -12.332  1.00  0.79           C  
ATOM   2251  CD2 LEU B  11      30.490  23.642 -11.910  1.00  0.79           C  
ATOM   2252  N   ILE B  12      32.876  22.090  -7.166  1.00  0.79           N  
ATOM   2253  CA  ILE B  12      32.877  21.895  -5.725  1.00  0.79           C  
ATOM   2254  C   ILE B  12      33.508  23.052  -4.959  1.00  0.79           C  
ATOM   2255  O   ILE B  12      32.892  23.610  -4.049  1.00  0.79           O  
ATOM   2256  CB  ILE B  12      33.566  20.576  -5.402  1.00  0.79           C  
ATOM   2257  CG1 ILE B  12      32.697  19.407  -5.930  1.00  0.79           C  
ATOM   2258  CG2 ILE B  12      33.818  20.421  -3.883  1.00  0.79           C  
ATOM   2259  CD1 ILE B  12      33.472  18.090  -6.060  1.00  0.79           C  
ATOM   2260  N   THR B  13      34.732  23.494  -5.321  1.00  0.80           N  
ATOM   2261  CA  THR B  13      35.433  24.569  -4.617  1.00  0.80           C  
ATOM   2262  C   THR B  13      34.744  25.908  -4.788  1.00  0.80           C  
ATOM   2263  O   THR B  13      34.618  26.685  -3.841  1.00  0.80           O  
ATOM   2264  CB  THR B  13      36.918  24.701  -4.960  1.00  0.80           C  
ATOM   2265  OG1 THR B  13      37.135  24.944  -6.341  1.00  0.80           O  
ATOM   2266  CG2 THR B  13      37.640  23.387  -4.619  1.00  0.80           C  
ATOM   2267  N   GLY B  14      34.232  26.184  -6.008  1.00  0.83           N  
ATOM   2268  CA  GLY B  14      33.534  27.414  -6.347  1.00  0.83           C  
ATOM   2269  C   GLY B  14      32.193  27.547  -5.689  1.00  0.83           C  
ATOM   2270  O   GLY B  14      31.798  28.639  -5.281  1.00  0.83           O  
ATOM   2271  N   LEU B  15      31.439  26.435  -5.554  1.00  0.82           N  
ATOM   2272  CA  LEU B  15      30.215  26.445  -4.780  1.00  0.82           C  
ATOM   2273  C   LEU B  15      30.486  26.599  -3.287  1.00  0.82           C  
ATOM   2274  O   LEU B  15      29.867  27.433  -2.638  1.00  0.82           O  
ATOM   2275  CB  LEU B  15      29.320  25.217  -5.067  1.00  0.82           C  
ATOM   2276  CG  LEU B  15      27.883  25.346  -4.501  1.00  0.82           C  
ATOM   2277  CD1 LEU B  15      27.138  26.573  -5.055  1.00  0.82           C  
ATOM   2278  CD2 LEU B  15      27.044  24.101  -4.816  1.00  0.82           C  
ATOM   2279  N   TRP B  16      31.481  25.861  -2.724  1.00  0.76           N  
ATOM   2280  CA  TRP B  16      31.823  25.820  -1.306  1.00  0.76           C  
ATOM   2281  C   TRP B  16      32.109  27.194  -0.708  1.00  0.76           C  
ATOM   2282  O   TRP B  16      31.652  27.501   0.382  1.00  0.76           O  
ATOM   2283  CB  TRP B  16      33.040  24.867  -1.053  1.00  0.76           C  
ATOM   2284  CG  TRP B  16      33.491  24.724   0.407  1.00  0.76           C  
ATOM   2285  CD1 TRP B  16      34.641  25.172   1.004  1.00  0.76           C  
ATOM   2286  CD2 TRP B  16      32.670  24.204   1.477  1.00  0.76           C  
ATOM   2287  NE1 TRP B  16      34.602  24.949   2.369  1.00  0.76           N  
ATOM   2288  CE2 TRP B  16      33.388  24.366   2.672  1.00  0.76           C  
ATOM   2289  CE3 TRP B  16      31.384  23.665   1.475  1.00  0.76           C  
ATOM   2290  CZ2 TRP B  16      32.835  24.002   3.899  1.00  0.76           C  
ATOM   2291  CZ3 TRP B  16      30.833  23.274   2.705  1.00  0.76           C  
ATOM   2292  CH2 TRP B  16      31.542  23.457   3.898  1.00  0.76           C  
ATOM   2293  N   GLY B  17      32.815  28.083  -1.449  1.00  0.82           N  
ATOM   2294  CA  GLY B  17      33.061  29.456  -1.003  1.00  0.82           C  
ATOM   2295  C   GLY B  17      31.831  30.322  -0.826  1.00  0.82           C  
ATOM   2296  O   GLY B  17      31.858  31.300  -0.089  1.00  0.82           O  
ATOM   2297  N   LYS B  18      30.716  29.988  -1.502  1.00  0.79           N  
ATOM   2298  CA  LYS B  18      29.461  30.697  -1.378  1.00  0.79           C  
ATOM   2299  C   LYS B  18      28.497  30.033  -0.392  1.00  0.79           C  
ATOM   2300  O   LYS B  18      27.456  30.603  -0.075  1.00  0.79           O  
ATOM   2301  CB  LYS B  18      28.725  30.671  -2.741  1.00  0.79           C  
ATOM   2302  CG  LYS B  18      29.397  31.462  -3.873  1.00  0.79           C  
ATOM   2303  CD  LYS B  18      28.607  31.319  -5.190  1.00  0.79           C  
ATOM   2304  CE  LYS B  18      29.332  31.881  -6.419  1.00  0.79           C  
ATOM   2305  NZ  LYS B  18      28.488  31.737  -7.632  1.00  0.79           N  
ATOM   2306  N   VAL B  19      28.768  28.805   0.108  1.00  0.83           N  
ATOM   2307  CA  VAL B  19      27.829  28.104   0.985  1.00  0.83           C  
ATOM   2308  C   VAL B  19      27.722  28.718   2.377  1.00  0.83           C  
ATOM   2309  O   VAL B  19      28.680  28.780   3.146  1.00  0.83           O  
ATOM   2310  CB  VAL B  19      28.119  26.600   1.112  1.00  0.83           C  
ATOM   2311  CG1 VAL B  19      27.223  25.903   2.166  1.00  0.83           C  
ATOM   2312  CG2 VAL B  19      27.857  25.909  -0.241  1.00  0.83           C  
ATOM   2313  N   ASN B  20      26.502  29.135   2.787  1.00  0.80           N  
ATOM   2314  CA  ASN B  20      26.234  29.428   4.179  1.00  0.80           C  
ATOM   2315  C   ASN B  20      26.070  28.102   4.930  1.00  0.80           C  
ATOM   2316  O   ASN B  20      25.058  27.407   4.818  1.00  0.80           O  
ATOM   2317  CB  ASN B  20      24.998  30.360   4.315  1.00  0.80           C  
ATOM   2318  CG  ASN B  20      24.869  30.895   5.739  1.00  0.80           C  
ATOM   2319  OD1 ASN B  20      25.147  30.207   6.723  1.00  0.80           O  
ATOM   2320  ND2 ASN B  20      24.406  32.155   5.862  1.00  0.80           N  
ATOM   2321  N   VAL B  21      27.092  27.693   5.708  1.00  0.78           N  
ATOM   2322  CA  VAL B  21      27.101  26.395   6.354  1.00  0.78           C  
ATOM   2323  C   VAL B  21      26.191  26.295   7.562  1.00  0.78           C  
ATOM   2324  O   VAL B  21      25.761  25.204   7.922  1.00  0.78           O  
ATOM   2325  CB  VAL B  21      28.502  25.949   6.749  1.00  0.78           C  
ATOM   2326  CG1 VAL B  21      29.355  25.838   5.469  1.00  0.78           C  
ATOM   2327  CG2 VAL B  21      29.132  26.919   7.775  1.00  0.78           C  
ATOM   2328  N   ALA B  22      25.845  27.431   8.210  1.00  0.79           N  
ATOM   2329  CA  ALA B  22      24.904  27.435   9.308  1.00  0.79           C  
ATOM   2330  C   ALA B  22      23.476  27.241   8.814  1.00  0.79           C  
ATOM   2331  O   ALA B  22      22.756  26.385   9.316  1.00  0.79           O  
ATOM   2332  CB  ALA B  22      25.005  28.764  10.095  1.00  0.79           C  
ATOM   2333  N   GLU B  23      23.060  28.008   7.779  1.00  0.77           N  
ATOM   2334  CA  GLU B  23      21.724  27.941   7.215  1.00  0.77           C  
ATOM   2335  C   GLU B  23      21.447  26.637   6.485  1.00  0.77           C  
ATOM   2336  O   GLU B  23      20.504  25.917   6.808  1.00  0.77           O  
ATOM   2337  CB  GLU B  23      21.520  29.147   6.271  1.00  0.77           C  
ATOM   2338  CG  GLU B  23      21.481  30.477   7.063  1.00  0.77           C  
ATOM   2339  CD  GLU B  23      21.397  31.709   6.168  1.00  0.77           C  
ATOM   2340  OE1 GLU B  23      21.573  31.577   4.931  1.00  0.77           O  
ATOM   2341  OE2 GLU B  23      21.264  32.814   6.750  1.00  0.77           O  
ATOM   2342  N   CYS B  24      22.325  26.245   5.534  1.00  0.85           N  
ATOM   2343  CA  CYS B  24      22.174  25.008   4.784  1.00  0.85           C  
ATOM   2344  C   CYS B  24      22.347  23.767   5.651  1.00  0.85           C  
ATOM   2345  O   CYS B  24      21.625  22.786   5.503  1.00  0.85           O  
ATOM   2346  CB  CYS B  24      23.140  24.943   3.565  1.00  0.85           C  
ATOM   2347  SG  CYS B  24      22.775  26.191   2.289  1.00  0.85           S  
ATOM   2348  N   GLY B  25      23.302  23.792   6.611  1.00  0.88           N  
ATOM   2349  CA  GLY B  25      23.498  22.735   7.594  1.00  0.88           C  
ATOM   2350  C   GLY B  25      22.310  22.484   8.486  1.00  0.88           C  
ATOM   2351  O   GLY B  25      21.867  21.346   8.642  1.00  0.88           O  
ATOM   2352  N   ALA B  26      21.740  23.553   9.087  1.00  0.89           N  
ATOM   2353  CA  ALA B  26      20.552  23.466   9.912  1.00  0.89           C  
ATOM   2354  C   ALA B  26      19.350  22.924   9.149  1.00  0.89           C  
ATOM   2355  O   ALA B  26      18.650  22.026   9.618  1.00  0.89           O  
ATOM   2356  CB  ALA B  26      20.202  24.878  10.434  1.00  0.89           C  
ATOM   2357  N   GLU B  27      19.124  23.432   7.919  1.00  0.84           N  
ATOM   2358  CA  GLU B  27      18.053  23.004   7.052  1.00  0.84           C  
ATOM   2359  C   GLU B  27      18.154  21.545   6.606  1.00  0.84           C  
ATOM   2360  O   GLU B  27      17.173  20.800   6.629  1.00  0.84           O  
ATOM   2361  CB  GLU B  27      17.977  23.920   5.809  1.00  0.84           C  
ATOM   2362  CG  GLU B  27      16.576  23.807   5.170  1.00  0.84           C  
ATOM   2363  CD  GLU B  27      16.375  24.547   3.866  1.00  0.84           C  
ATOM   2364  OE1 GLU B  27      16.941  25.637   3.657  1.00  0.84           O  
ATOM   2365  OE2 GLU B  27      15.575  24.022   3.048  1.00  0.84           O  
ATOM   2366  N   ALA B  28      19.363  21.082   6.219  1.00  0.90           N  
ATOM   2367  CA  ALA B  28      19.632  19.711   5.826  1.00  0.90           C  
ATOM   2368  C   ALA B  28      19.397  18.696   6.937  1.00  0.90           C  
ATOM   2369  O   ALA B  28      18.734  17.678   6.739  1.00  0.90           O  
ATOM   2370  CB  ALA B  28      21.093  19.599   5.328  1.00  0.90           C  
ATOM   2371  N   LEU B  29      19.890  18.965   8.163  1.00  0.88           N  
ATOM   2372  CA  LEU B  29      19.608  18.105   9.297  1.00  0.88           C  
ATOM   2373  C   LEU B  29      18.138  18.118   9.725  1.00  0.88           C  
ATOM   2374  O   LEU B  29      17.553  17.068   9.981  1.00  0.88           O  
ATOM   2375  CB  LEU B  29      20.529  18.426  10.492  1.00  0.88           C  
ATOM   2376  CG  LEU B  29      20.460  17.372  11.621  1.00  0.88           C  
ATOM   2377  CD1 LEU B  29      21.073  16.020  11.201  1.00  0.88           C  
ATOM   2378  CD2 LEU B  29      21.134  17.929  12.878  1.00  0.88           C  
ATOM   2379  N   ALA B  30      17.469  19.296   9.764  1.00  0.90           N  
ATOM   2380  CA  ALA B  30      16.054  19.391  10.083  1.00  0.90           C  
ATOM   2381  C   ALA B  30      15.162  18.634   9.098  1.00  0.90           C  
ATOM   2382  O   ALA B  30      14.271  17.887   9.496  1.00  0.90           O  
ATOM   2383  CB  ALA B  30      15.623  20.874  10.126  1.00  0.90           C  
ATOM   2384  N   ARG B  31      15.426  18.753   7.777  1.00  0.81           N  
ATOM   2385  CA  ARG B  31      14.762  17.964   6.752  1.00  0.81           C  
ATOM   2386  C   ARG B  31      15.020  16.472   6.878  1.00  0.81           C  
ATOM   2387  O   ARG B  31      14.112  15.680   6.647  1.00  0.81           O  
ATOM   2388  CB  ARG B  31      15.115  18.436   5.320  1.00  0.81           C  
ATOM   2389  CG  ARG B  31      14.532  19.825   4.983  1.00  0.81           C  
ATOM   2390  CD  ARG B  31      14.943  20.327   3.594  1.00  0.81           C  
ATOM   2391  NE  ARG B  31      14.415  21.711   3.407  1.00  0.81           N  
ATOM   2392  CZ  ARG B  31      13.261  22.059   2.847  1.00  0.81           C  
ATOM   2393  NH1 ARG B  31      12.441  21.202   2.269  1.00  0.81           N  
ATOM   2394  NH2 ARG B  31      13.013  23.351   2.674  1.00  0.81           N  
ATOM   2395  N   LEU B  32      16.227  16.016   7.271  1.00  0.89           N  
ATOM   2396  CA  LEU B  32      16.482  14.607   7.543  1.00  0.89           C  
ATOM   2397  C   LEU B  32      15.609  14.036   8.656  1.00  0.89           C  
ATOM   2398  O   LEU B  32      15.038  12.964   8.514  1.00  0.89           O  
ATOM   2399  CB  LEU B  32      17.969  14.403   7.928  1.00  0.89           C  
ATOM   2400  CG  LEU B  32      18.406  12.933   8.133  1.00  0.89           C  
ATOM   2401  CD1 LEU B  32      18.578  12.205   6.793  1.00  0.89           C  
ATOM   2402  CD2 LEU B  32      19.694  12.856   8.970  1.00  0.89           C  
ATOM   2403  N   LEU B  33      15.471  14.775   9.778  1.00  0.88           N  
ATOM   2404  CA  LEU B  33      14.605  14.408  10.888  1.00  0.88           C  
ATOM   2405  C   LEU B  33      13.116  14.403  10.565  1.00  0.88           C  
ATOM   2406  O   LEU B  33      12.375  13.579  11.091  1.00  0.88           O  
ATOM   2407  CB  LEU B  33      14.839  15.340  12.099  1.00  0.88           C  
ATOM   2408  CG  LEU B  33      16.277  15.308  12.663  1.00  0.88           C  
ATOM   2409  CD1 LEU B  33      16.405  16.316  13.813  1.00  0.88           C  
ATOM   2410  CD2 LEU B  33      16.711  13.918  13.154  1.00  0.88           C  
ATOM   2411  N   ILE B  34      12.636  15.347   9.733  1.00  0.84           N  
ATOM   2412  CA  ILE B  34      11.244  15.437   9.306  1.00  0.84           C  
ATOM   2413  C   ILE B  34      10.902  14.449   8.189  1.00  0.84           C  
ATOM   2414  O   ILE B  34       9.898  13.751   8.222  1.00  0.84           O  
ATOM   2415  CB  ILE B  34      10.972  16.879   8.864  1.00  0.84           C  
ATOM   2416  CG1 ILE B  34      11.009  17.814  10.102  1.00  0.84           C  
ATOM   2417  CG2 ILE B  34       9.617  17.011   8.124  1.00  0.84           C  
ATOM   2418  CD1 ILE B  34      11.233  19.296   9.766  1.00  0.84           C  
ATOM   2419  N   VAL B  35      11.731  14.340   7.130  1.00  0.82           N  
ATOM   2420  CA  VAL B  35      11.428  13.464   6.006  1.00  0.82           C  
ATOM   2421  C   VAL B  35      11.580  11.986   6.358  1.00  0.82           C  
ATOM   2422  O   VAL B  35      10.758  11.158   5.954  1.00  0.82           O  
ATOM   2423  CB  VAL B  35      12.221  13.850   4.759  1.00  0.82           C  
ATOM   2424  CG1 VAL B  35      11.870  12.937   3.563  1.00  0.82           C  
ATOM   2425  CG2 VAL B  35      11.884  15.316   4.394  1.00  0.82           C  
ATOM   2426  N   TYR B  36      12.612  11.622   7.162  1.00  0.84           N  
ATOM   2427  CA  TYR B  36      12.943  10.246   7.517  1.00  0.84           C  
ATOM   2428  C   TYR B  36      12.938  10.051   9.040  1.00  0.84           C  
ATOM   2429  O   TYR B  36      14.005   9.974   9.647  1.00  0.84           O  
ATOM   2430  CB  TYR B  36      14.322   9.838   6.952  1.00  0.84           C  
ATOM   2431  CG  TYR B  36      14.319  10.030   5.457  1.00  0.84           C  
ATOM   2432  CD1 TYR B  36      13.451   9.315   4.608  1.00  0.84           C  
ATOM   2433  CD2 TYR B  36      15.178  10.980   4.891  1.00  0.84           C  
ATOM   2434  CE1 TYR B  36      13.518   9.484   3.215  1.00  0.84           C  
ATOM   2435  CE2 TYR B  36      15.255  11.141   3.502  1.00  0.84           C  
ATOM   2436  CZ  TYR B  36      14.451  10.368   2.668  1.00  0.84           C  
ATOM   2437  OH  TYR B  36      14.613  10.454   1.276  1.00  0.84           O  
ATOM   2438  N   PRO B  37      11.801   9.959   9.728  1.00  0.84           N  
ATOM   2439  CA  PRO B  37      11.688  10.288  11.156  1.00  0.84           C  
ATOM   2440  C   PRO B  37      12.310   9.285  12.108  1.00  0.84           C  
ATOM   2441  O   PRO B  37      12.425   9.559  13.304  1.00  0.84           O  
ATOM   2442  CB  PRO B  37      10.175  10.387  11.389  1.00  0.84           C  
ATOM   2443  CG  PRO B  37       9.654  10.784  10.018  1.00  0.84           C  
ATOM   2444  CD  PRO B  37      10.495   9.936   9.095  1.00  0.84           C  
ATOM   2445  N   TRP B  38      12.738   8.103  11.628  1.00  0.82           N  
ATOM   2446  CA  TRP B  38      13.467   7.128  12.416  1.00  0.82           C  
ATOM   2447  C   TRP B  38      14.850   7.653  12.803  1.00  0.82           C  
ATOM   2448  O   TRP B  38      15.403   7.287  13.841  1.00  0.82           O  
ATOM   2449  CB  TRP B  38      13.576   5.762  11.683  1.00  0.82           C  
ATOM   2450  CG  TRP B  38      14.334   5.814  10.368  1.00  0.82           C  
ATOM   2451  CD1 TRP B  38      15.679   5.688  10.161  1.00  0.82           C  
ATOM   2452  CD2 TRP B  38      13.730   6.012   9.082  1.00  0.82           C  
ATOM   2453  NE1 TRP B  38      15.957   5.811   8.825  1.00  0.82           N  
ATOM   2454  CE2 TRP B  38      14.785   5.984   8.132  1.00  0.82           C  
ATOM   2455  CE3 TRP B  38      12.408   6.178   8.680  1.00  0.82           C  
ATOM   2456  CZ2 TRP B  38      14.514   6.097   6.779  1.00  0.82           C  
ATOM   2457  CZ3 TRP B  38      12.141   6.297   7.310  1.00  0.82           C  
ATOM   2458  CH2 TRP B  38      13.181   6.243   6.367  1.00  0.82           C  
ATOM   2459  N   THR B  39      15.417   8.605  12.019  1.00  0.86           N  
ATOM   2460  CA  THR B  39      16.716   9.218  12.290  1.00  0.86           C  
ATOM   2461  C   THR B  39      16.714   9.999  13.594  1.00  0.86           C  
ATOM   2462  O   THR B  39      17.748  10.131  14.243  1.00  0.86           O  
ATOM   2463  CB  THR B  39      17.245  10.109  11.166  1.00  0.86           C  
ATOM   2464  OG1 THR B  39      16.362  11.188  10.914  1.00  0.86           O  
ATOM   2465  CG2 THR B  39      17.373   9.293   9.872  1.00  0.86           C  
ATOM   2466  N   GLN B  40      15.531  10.460  14.069  1.00  0.79           N  
ATOM   2467  CA  GLN B  40      15.345  11.136  15.343  1.00  0.79           C  
ATOM   2468  C   GLN B  40      15.784  10.327  16.558  1.00  0.79           C  
ATOM   2469  O   GLN B  40      16.160  10.897  17.577  1.00  0.79           O  
ATOM   2470  CB  GLN B  40      13.870  11.544  15.540  1.00  0.79           C  
ATOM   2471  CG  GLN B  40      13.352  12.596  14.536  1.00  0.79           C  
ATOM   2472  CD  GLN B  40      11.854  12.789  14.781  1.00  0.79           C  
ATOM   2473  OE1 GLN B  40      11.356  12.414  15.842  1.00  0.79           O  
ATOM   2474  NE2 GLN B  40      11.140  13.358  13.785  1.00  0.79           N  
ATOM   2475  N   ARG B  41      15.791   8.976  16.482  1.00  0.73           N  
ATOM   2476  CA  ARG B  41      16.270   8.099  17.540  1.00  0.73           C  
ATOM   2477  C   ARG B  41      17.727   8.360  17.930  1.00  0.73           C  
ATOM   2478  O   ARG B  41      18.083   8.310  19.102  1.00  0.73           O  
ATOM   2479  CB  ARG B  41      16.121   6.625  17.083  1.00  0.73           C  
ATOM   2480  CG  ARG B  41      16.497   5.554  18.132  1.00  0.73           C  
ATOM   2481  CD  ARG B  41      16.518   4.134  17.549  1.00  0.73           C  
ATOM   2482  NE  ARG B  41      17.222   3.246  18.558  1.00  0.73           N  
ATOM   2483  CZ  ARG B  41      18.441   2.704  18.400  1.00  0.73           C  
ATOM   2484  NH1 ARG B  41      19.182   2.966  17.331  1.00  0.73           N  
ATOM   2485  NH2 ARG B  41      18.924   1.855  19.308  1.00  0.73           N  
ATOM   2486  N   PHE B  42      18.593   8.694  16.945  1.00  0.82           N  
ATOM   2487  CA  PHE B  42      20.008   8.967  17.143  1.00  0.82           C  
ATOM   2488  C   PHE B  42      20.255  10.312  17.808  1.00  0.82           C  
ATOM   2489  O   PHE B  42      21.326  10.563  18.351  1.00  0.82           O  
ATOM   2490  CB  PHE B  42      20.732   9.005  15.770  1.00  0.82           C  
ATOM   2491  CG  PHE B  42      20.775   7.630  15.167  1.00  0.82           C  
ATOM   2492  CD1 PHE B  42      21.639   6.671  15.718  1.00  0.82           C  
ATOM   2493  CD2 PHE B  42      19.996   7.284  14.049  1.00  0.82           C  
ATOM   2494  CE1 PHE B  42      21.728   5.388  15.166  1.00  0.82           C  
ATOM   2495  CE2 PHE B  42      20.089   6.003  13.485  1.00  0.82           C  
ATOM   2496  CZ  PHE B  42      20.954   5.054  14.048  1.00  0.82           C  
ATOM   2497  N   PHE B  43      19.247  11.205  17.788  1.00  0.83           N  
ATOM   2498  CA  PHE B  43      19.352  12.572  18.247  1.00  0.83           C  
ATOM   2499  C   PHE B  43      18.397  12.813  19.404  1.00  0.83           C  
ATOM   2500  O   PHE B  43      17.977  13.937  19.656  1.00  0.83           O  
ATOM   2501  CB  PHE B  43      19.017  13.569  17.107  1.00  0.83           C  
ATOM   2502  CG  PHE B  43      20.031  13.448  16.010  1.00  0.83           C  
ATOM   2503  CD1 PHE B  43      21.287  14.055  16.139  1.00  0.83           C  
ATOM   2504  CD2 PHE B  43      19.741  12.729  14.844  1.00  0.83           C  
ATOM   2505  CE1 PHE B  43      22.226  13.983  15.103  1.00  0.83           C  
ATOM   2506  CE2 PHE B  43      20.678  12.635  13.808  1.00  0.83           C  
ATOM   2507  CZ  PHE B  43      21.921  13.271  13.935  1.00  0.83           C  
ATOM   2508  N   ALA B  44      18.012  11.765  20.168  1.00  0.81           N  
ATOM   2509  CA  ALA B  44      17.055  11.867  21.261  1.00  0.81           C  
ATOM   2510  C   ALA B  44      17.448  12.849  22.370  1.00  0.81           C  
ATOM   2511  O   ALA B  44      16.609  13.506  22.981  1.00  0.81           O  
ATOM   2512  CB  ALA B  44      16.852  10.471  21.885  1.00  0.81           C  
ATOM   2513  N   SER B  45      18.763  12.992  22.621  1.00  0.83           N  
ATOM   2514  CA  SER B  45      19.343  13.925  23.570  1.00  0.83           C  
ATOM   2515  C   SER B  45      19.306  15.390  23.117  1.00  0.83           C  
ATOM   2516  O   SER B  45      19.732  16.266  23.859  1.00  0.83           O  
ATOM   2517  CB  SER B  45      20.810  13.533  23.908  1.00  0.83           C  
ATOM   2518  OG  SER B  45      21.652  13.577  22.755  1.00  0.83           O  
ATOM   2519  N   PHE B  46      18.752  15.720  21.918  1.00  0.84           N  
ATOM   2520  CA  PHE B  46      18.708  17.085  21.408  1.00  0.84           C  
ATOM   2521  C   PHE B  46      17.436  17.780  21.870  1.00  0.84           C  
ATOM   2522  O   PHE B  46      17.192  18.944  21.574  1.00  0.84           O  
ATOM   2523  CB  PHE B  46      18.752  17.117  19.850  1.00  0.84           C  
ATOM   2524  CG  PHE B  46      20.142  16.940  19.274  1.00  0.84           C  
ATOM   2525  CD1 PHE B  46      20.353  17.456  17.987  1.00  0.84           C  
ATOM   2526  CD2 PHE B  46      21.230  16.319  19.928  1.00  0.84           C  
ATOM   2527  CE1 PHE B  46      21.607  17.394  17.377  1.00  0.84           C  
ATOM   2528  CE2 PHE B  46      22.493  16.260  19.322  1.00  0.84           C  
ATOM   2529  CZ  PHE B  46      22.686  16.807  18.049  1.00  0.84           C  
ATOM   2530  N   GLY B  47      16.592  17.094  22.665  1.00  0.83           N  
ATOM   2531  CA  GLY B  47      15.439  17.717  23.289  1.00  0.83           C  
ATOM   2532  C   GLY B  47      14.200  17.607  22.455  1.00  0.83           C  
ATOM   2533  O   GLY B  47      13.789  16.530  22.040  1.00  0.83           O  
ATOM   2534  N   ASN B  48      13.519  18.744  22.228  1.00  0.80           N  
ATOM   2535  CA  ASN B  48      12.234  18.747  21.573  1.00  0.80           C  
ATOM   2536  C   ASN B  48      12.357  18.548  20.056  1.00  0.80           C  
ATOM   2537  O   ASN B  48      12.826  19.432  19.340  1.00  0.80           O  
ATOM   2538  CB  ASN B  48      11.511  20.084  21.903  1.00  0.80           C  
ATOM   2539  CG  ASN B  48      10.033  19.941  21.559  1.00  0.80           C  
ATOM   2540  OD1 ASN B  48       9.547  18.839  21.383  1.00  0.80           O  
ATOM   2541  ND2 ASN B  48       9.302  21.075  21.448  1.00  0.80           N  
ATOM   2542  N   LEU B  49      11.907  17.382  19.554  1.00  0.83           N  
ATOM   2543  CA  LEU B  49      11.865  17.014  18.152  1.00  0.83           C  
ATOM   2544  C   LEU B  49      10.416  16.715  17.780  1.00  0.83           C  
ATOM   2545  O   LEU B  49      10.139  15.939  16.876  1.00  0.83           O  
ATOM   2546  CB  LEU B  49      12.741  15.757  17.867  1.00  0.83           C  
ATOM   2547  CG  LEU B  49      14.227  15.890  18.283  1.00  0.83           C  
ATOM   2548  CD1 LEU B  49      15.001  14.613  17.914  1.00  0.83           C  
ATOM   2549  CD2 LEU B  49      14.935  17.116  17.670  1.00  0.83           C  
ATOM   2550  N   SER B  50       9.434  17.277  18.521  1.00  0.77           N  
ATOM   2551  CA  SER B  50       8.054  16.810  18.476  1.00  0.77           C  
ATOM   2552  C   SER B  50       7.242  17.146  17.234  1.00  0.77           C  
ATOM   2553  O   SER B  50       6.276  16.462  16.910  1.00  0.77           O  
ATOM   2554  CB  SER B  50       7.256  17.304  19.713  1.00  0.77           C  
ATOM   2555  OG  SER B  50       7.009  18.713  19.689  1.00  0.77           O  
ATOM   2556  N   SER B  51       7.604  18.213  16.506  1.00  0.82           N  
ATOM   2557  CA  SER B  51       6.885  18.657  15.332  1.00  0.82           C  
ATOM   2558  C   SER B  51       7.914  19.250  14.391  1.00  0.82           C  
ATOM   2559  O   SER B  51       8.997  19.615  14.859  1.00  0.82           O  
ATOM   2560  CB  SER B  51       5.806  19.743  15.665  1.00  0.82           C  
ATOM   2561  OG  SER B  51       6.386  20.986  16.087  1.00  0.82           O  
ATOM   2562  N   PRO B  52       7.656  19.401  13.092  1.00  0.85           N  
ATOM   2563  CA  PRO B  52       8.525  20.113  12.161  1.00  0.85           C  
ATOM   2564  C   PRO B  52       9.018  21.470  12.632  1.00  0.85           C  
ATOM   2565  O   PRO B  52      10.210  21.749  12.511  1.00  0.85           O  
ATOM   2566  CB  PRO B  52       7.697  20.184  10.868  1.00  0.85           C  
ATOM   2567  CG  PRO B  52       6.876  18.889  10.908  1.00  0.85           C  
ATOM   2568  CD  PRO B  52       6.555  18.733  12.396  1.00  0.85           C  
ATOM   2569  N   THR B  53       8.133  22.326  13.185  1.00  0.84           N  
ATOM   2570  CA  THR B  53       8.466  23.658  13.681  1.00  0.84           C  
ATOM   2571  C   THR B  53       9.413  23.625  14.866  1.00  0.84           C  
ATOM   2572  O   THR B  53      10.388  24.371  14.911  1.00  0.84           O  
ATOM   2573  CB  THR B  53       7.248  24.514  14.030  1.00  0.84           C  
ATOM   2574  OG1 THR B  53       6.427  23.945  15.037  1.00  0.84           O  
ATOM   2575  CG2 THR B  53       6.348  24.642  12.797  1.00  0.84           C  
ATOM   2576  N   ALA B  54       9.176  22.713  15.838  1.00  0.88           N  
ATOM   2577  CA  ALA B  54      10.067  22.473  16.953  1.00  0.88           C  
ATOM   2578  C   ALA B  54      11.430  21.936  16.531  1.00  0.88           C  
ATOM   2579  O   ALA B  54      12.446  22.401  17.026  1.00  0.88           O  
ATOM   2580  CB  ALA B  54       9.418  21.513  17.971  1.00  0.88           C  
ATOM   2581  N   ILE B  55      11.495  20.985  15.568  1.00  0.85           N  
ATOM   2582  CA  ILE B  55      12.747  20.488  14.994  1.00  0.85           C  
ATOM   2583  C   ILE B  55      13.566  21.587  14.312  1.00  0.85           C  
ATOM   2584  O   ILE B  55      14.762  21.728  14.551  1.00  0.85           O  
ATOM   2585  CB  ILE B  55      12.451  19.369  13.986  1.00  0.85           C  
ATOM   2586  CG1 ILE B  55      11.925  18.115  14.723  1.00  0.85           C  
ATOM   2587  CG2 ILE B  55      13.697  19.010  13.139  1.00  0.85           C  
ATOM   2588  CD1 ILE B  55      11.333  17.040  13.800  1.00  0.85           C  
ATOM   2589  N   LEU B  56      12.921  22.431  13.478  1.00  0.83           N  
ATOM   2590  CA  LEU B  56      13.512  23.576  12.798  1.00  0.83           C  
ATOM   2591  C   LEU B  56      14.042  24.650  13.751  1.00  0.83           C  
ATOM   2592  O   LEU B  56      15.076  25.291  13.539  1.00  0.83           O  
ATOM   2593  CB  LEU B  56      12.426  24.201  11.884  1.00  0.83           C  
ATOM   2594  CG  LEU B  56      12.231  23.461  10.544  1.00  0.83           C  
ATOM   2595  CD1 LEU B  56      10.835  23.781   9.977  1.00  0.83           C  
ATOM   2596  CD2 LEU B  56      13.356  23.843   9.562  1.00  0.83           C  
ATOM   2597  N   GLY B  57      13.313  24.898  14.854  1.00  0.87           N  
ATOM   2598  CA  GLY B  57      13.702  25.864  15.868  1.00  0.87           C  
ATOM   2599  C   GLY B  57      14.531  25.314  16.984  1.00  0.87           C  
ATOM   2600  O   GLY B  57      14.866  26.046  17.909  1.00  0.87           O  
ATOM   2601  N   ASN B  58      14.907  24.026  16.941  1.00  0.85           N  
ATOM   2602  CA  ASN B  58      15.714  23.419  17.976  1.00  0.85           C  
ATOM   2603  C   ASN B  58      17.183  23.914  17.893  1.00  0.85           C  
ATOM   2604  O   ASN B  58      17.809  23.745  16.842  1.00  0.85           O  
ATOM   2605  CB  ASN B  58      15.576  21.873  17.903  1.00  0.85           C  
ATOM   2606  CG  ASN B  58      16.276  21.179  19.064  1.00  0.85           C  
ATOM   2607  OD1 ASN B  58      17.470  21.376  19.292  1.00  0.85           O  
ATOM   2608  ND2 ASN B  58      15.544  20.325  19.807  1.00  0.85           N  
ATOM   2609  N   PRO B  59      17.814  24.517  18.909  1.00  0.84           N  
ATOM   2610  CA  PRO B  59      19.162  25.073  18.789  1.00  0.84           C  
ATOM   2611  C   PRO B  59      20.240  24.025  18.554  1.00  0.84           C  
ATOM   2612  O   PRO B  59      21.189  24.294  17.819  1.00  0.84           O  
ATOM   2613  CB  PRO B  59      19.408  25.801  20.128  1.00  0.84           C  
ATOM   2614  CG  PRO B  59      18.007  26.016  20.716  1.00  0.84           C  
ATOM   2615  CD  PRO B  59      17.219  24.808  20.210  1.00  0.84           C  
ATOM   2616  N   MET B  60      20.132  22.834  19.181  1.00  0.81           N  
ATOM   2617  CA  MET B  60      21.080  21.741  19.052  1.00  0.81           C  
ATOM   2618  C   MET B  60      21.029  21.128  17.662  1.00  0.81           C  
ATOM   2619  O   MET B  60      22.061  20.797  17.077  1.00  0.81           O  
ATOM   2620  CB  MET B  60      20.877  20.676  20.158  1.00  0.81           C  
ATOM   2621  CG  MET B  60      21.156  21.230  21.572  1.00  0.81           C  
ATOM   2622  SD  MET B  60      21.022  19.988  22.896  1.00  0.81           S  
ATOM   2623  CE  MET B  60      22.542  19.071  22.501  1.00  0.81           C  
ATOM   2624  N   VAL B  61      19.819  21.030  17.061  1.00  0.86           N  
ATOM   2625  CA  VAL B  61      19.647  20.654  15.659  1.00  0.86           C  
ATOM   2626  C   VAL B  61      20.337  21.637  14.718  1.00  0.86           C  
ATOM   2627  O   VAL B  61      21.075  21.243  13.819  1.00  0.86           O  
ATOM   2628  CB  VAL B  61      18.173  20.569  15.254  1.00  0.86           C  
ATOM   2629  CG1 VAL B  61      17.993  20.302  13.738  1.00  0.86           C  
ATOM   2630  CG2 VAL B  61      17.485  19.442  16.049  1.00  0.86           C  
ATOM   2631  N   ARG B  62      20.154  22.962  14.937  1.00  0.75           N  
ATOM   2632  CA  ARG B  62      20.832  23.990  14.161  1.00  0.75           C  
ATOM   2633  C   ARG B  62      22.363  23.963  14.281  1.00  0.75           C  
ATOM   2634  O   ARG B  62      23.086  24.067  13.292  1.00  0.75           O  
ATOM   2635  CB  ARG B  62      20.383  25.414  14.603  1.00  0.75           C  
ATOM   2636  CG  ARG B  62      18.911  25.799  14.342  1.00  0.75           C  
ATOM   2637  CD  ARG B  62      18.627  27.257  14.730  1.00  0.75           C  
ATOM   2638  NE  ARG B  62      17.147  27.486  14.605  1.00  0.75           N  
ATOM   2639  CZ  ARG B  62      16.569  28.684  14.765  1.00  0.75           C  
ATOM   2640  NH1 ARG B  62      17.292  29.780  14.983  1.00  0.75           N  
ATOM   2641  NH2 ARG B  62      15.248  28.820  14.688  1.00  0.75           N  
ATOM   2642  N   ALA B  63      22.897  23.828  15.514  1.00  0.84           N  
ATOM   2643  CA  ALA B  63      24.319  23.718  15.781  1.00  0.84           C  
ATOM   2644  C   ALA B  63      24.993  22.446  15.260  1.00  0.84           C  
ATOM   2645  O   ALA B  63      26.093  22.512  14.711  1.00  0.84           O  
ATOM   2646  CB  ALA B  63      24.580  23.866  17.295  1.00  0.84           C  
ATOM   2647  N   HIS B  64      24.372  21.253  15.401  1.00  0.79           N  
ATOM   2648  CA  HIS B  64      24.884  20.011  14.832  1.00  0.79           C  
ATOM   2649  C   HIS B  64      24.862  20.018  13.317  1.00  0.79           C  
ATOM   2650  O   HIS B  64      25.803  19.569  12.672  1.00  0.79           O  
ATOM   2651  CB  HIS B  64      24.096  18.776  15.315  1.00  0.79           C  
ATOM   2652  CG  HIS B  64      24.665  17.468  14.832  1.00  0.79           C  
ATOM   2653  ND1 HIS B  64      25.777  16.959  15.477  1.00  0.79           N  
ATOM   2654  CD2 HIS B  64      24.343  16.683  13.774  1.00  0.79           C  
ATOM   2655  CE1 HIS B  64      26.101  15.879  14.801  1.00  0.79           C  
ATOM   2656  NE2 HIS B  64      25.266  15.660  13.754  1.00  0.79           N  
ATOM   2657  N   GLY B  65      23.784  20.559  12.701  1.00  0.87           N  
ATOM   2658  CA  GLY B  65      23.674  20.657  11.251  1.00  0.87           C  
ATOM   2659  C   GLY B  65      24.737  21.510  10.624  1.00  0.87           C  
ATOM   2660  O   GLY B  65      25.269  21.178   9.568  1.00  0.87           O  
ATOM   2661  N   LYS B  66      25.130  22.606  11.306  1.00  0.77           N  
ATOM   2662  CA  LYS B  66      26.308  23.376  10.969  1.00  0.77           C  
ATOM   2663  C   LYS B  66      27.581  22.521  10.998  1.00  0.77           C  
ATOM   2664  O   LYS B  66      28.267  22.424  10.003  1.00  0.77           O  
ATOM   2665  CB  LYS B  66      26.409  24.577  11.953  1.00  0.77           C  
ATOM   2666  CG  LYS B  66      27.679  25.454  11.886  1.00  0.77           C  
ATOM   2667  CD  LYS B  66      27.561  26.663  12.840  1.00  0.77           C  
ATOM   2668  CE  LYS B  66      28.844  27.494  13.010  1.00  0.77           C  
ATOM   2669  NZ  LYS B  66      28.671  28.486  14.102  1.00  0.77           N  
ATOM   2670  N   LYS B  67      27.863  21.794  12.115  1.00  0.78           N  
ATOM   2671  CA  LYS B  67      29.041  20.935  12.249  1.00  0.78           C  
ATOM   2672  C   LYS B  67      29.145  19.808  11.232  1.00  0.78           C  
ATOM   2673  O   LYS B  67      30.236  19.474  10.772  1.00  0.78           O  
ATOM   2674  CB  LYS B  67      29.161  20.319  13.667  1.00  0.78           C  
ATOM   2675  CG  LYS B  67      29.340  21.374  14.766  1.00  0.78           C  
ATOM   2676  CD  LYS B  67      29.878  20.764  16.068  1.00  0.78           C  
ATOM   2677  CE  LYS B  67      29.956  21.783  17.207  1.00  0.78           C  
ATOM   2678  NZ  LYS B  67      30.243  21.093  18.482  1.00  0.78           N  
ATOM   2679  N   VAL B  68      28.015  19.193  10.835  1.00  0.83           N  
ATOM   2680  CA  VAL B  68      27.985  18.256   9.724  1.00  0.83           C  
ATOM   2681  C   VAL B  68      28.398  18.906   8.421  1.00  0.83           C  
ATOM   2682  O   VAL B  68      29.204  18.360   7.680  1.00  0.83           O  
ATOM   2683  CB  VAL B  68      26.587  17.678   9.529  1.00  0.83           C  
ATOM   2684  CG1 VAL B  68      26.469  16.850   8.226  1.00  0.83           C  
ATOM   2685  CG2 VAL B  68      26.241  16.785  10.735  1.00  0.83           C  
ATOM   2686  N   LEU B  69      27.869  20.102   8.091  1.00  0.81           N  
ATOM   2687  CA  LEU B  69      28.249  20.758   6.861  1.00  0.81           C  
ATOM   2688  C   LEU B  69      29.678  21.290   6.861  1.00  0.81           C  
ATOM   2689  O   LEU B  69      30.374  21.168   5.860  1.00  0.81           O  
ATOM   2690  CB  LEU B  69      27.209  21.804   6.415  1.00  0.81           C  
ATOM   2691  CG  LEU B  69      27.301  22.239   4.927  1.00  0.81           C  
ATOM   2692  CD1 LEU B  69      27.462  21.084   3.914  1.00  0.81           C  
ATOM   2693  CD2 LEU B  69      26.024  23.004   4.568  1.00  0.81           C  
ATOM   2694  N   THR B  70      30.206  21.832   7.988  1.00  0.77           N  
ATOM   2695  CA  THR B  70      31.593  22.309   8.069  1.00  0.77           C  
ATOM   2696  C   THR B  70      32.607  21.220   7.782  1.00  0.77           C  
ATOM   2697  O   THR B  70      33.607  21.484   7.125  1.00  0.77           O  
ATOM   2698  CB  THR B  70      32.016  23.062   9.340  1.00  0.77           C  
ATOM   2699  OG1 THR B  70      32.017  22.279  10.513  1.00  0.77           O  
ATOM   2700  CG2 THR B  70      31.062  24.212   9.643  1.00  0.77           C  
ATOM   2701  N   SER B  71      32.328  19.960   8.192  1.00  0.79           N  
ATOM   2702  CA  SER B  71      33.200  18.804   8.000  1.00  0.79           C  
ATOM   2703  C   SER B  71      33.270  18.375   6.537  1.00  0.79           C  
ATOM   2704  O   SER B  71      34.221  17.742   6.098  1.00  0.79           O  
ATOM   2705  CB  SER B  71      32.841  17.599   8.936  1.00  0.79           C  
ATOM   2706  OG  SER B  71      31.739  16.807   8.481  1.00  0.79           O  
ATOM   2707  N   PHE B  72      32.315  18.809   5.674  1.00  0.76           N  
ATOM   2708  CA  PHE B  72      32.476  18.701   4.232  1.00  0.76           C  
ATOM   2709  C   PHE B  72      33.652  19.534   3.755  1.00  0.76           C  
ATOM   2710  O   PHE B  72      34.329  19.162   2.809  1.00  0.76           O  
ATOM   2711  CB  PHE B  72      31.214  19.085   3.408  1.00  0.76           C  
ATOM   2712  CG  PHE B  72      30.247  17.935   3.373  1.00  0.76           C  
ATOM   2713  CD1 PHE B  72      30.212  17.079   2.261  1.00  0.76           C  
ATOM   2714  CD2 PHE B  72      29.386  17.677   4.449  1.00  0.76           C  
ATOM   2715  CE1 PHE B  72      29.316  16.003   2.213  1.00  0.76           C  
ATOM   2716  CE2 PHE B  72      28.478  16.612   4.406  1.00  0.76           C  
ATOM   2717  CZ  PHE B  72      28.437  15.777   3.281  1.00  0.76           C  
ATOM   2718  N   GLY B  73      33.974  20.664   4.426  1.00  0.78           N  
ATOM   2719  CA  GLY B  73      35.118  21.488   4.062  1.00  0.78           C  
ATOM   2720  C   GLY B  73      36.446  20.781   4.174  1.00  0.78           C  
ATOM   2721  O   GLY B  73      37.331  21.045   3.368  1.00  0.78           O  
ATOM   2722  N   ASP B  74      36.595  19.817   5.110  1.00  0.76           N  
ATOM   2723  CA  ASP B  74      37.719  18.899   5.221  1.00  0.76           C  
ATOM   2724  C   ASP B  74      37.872  18.006   3.985  1.00  0.76           C  
ATOM   2725  O   ASP B  74      38.978  17.782   3.486  1.00  0.76           O  
ATOM   2726  CB  ASP B  74      37.566  18.032   6.500  1.00  0.76           C  
ATOM   2727  CG  ASP B  74      37.767  18.897   7.732  1.00  0.76           C  
ATOM   2728  OD1 ASP B  74      36.970  18.747   8.689  1.00  0.76           O  
ATOM   2729  OD2 ASP B  74      38.733  19.710   7.723  1.00  0.76           O  
ATOM   2730  N   ALA B  75      36.747  17.505   3.426  1.00  0.79           N  
ATOM   2731  CA  ALA B  75      36.709  16.831   2.139  1.00  0.79           C  
ATOM   2732  C   ALA B  75      37.056  17.743   0.960  1.00  0.79           C  
ATOM   2733  O   ALA B  75      37.836  17.361   0.098  1.00  0.79           O  
ATOM   2734  CB  ALA B  75      35.320  16.202   1.866  1.00  0.79           C  
ATOM   2735  N   VAL B  76      36.510  18.985   0.902  1.00  0.75           N  
ATOM   2736  CA  VAL B  76      36.794  19.964  -0.156  1.00  0.75           C  
ATOM   2737  C   VAL B  76      38.269  20.352  -0.198  1.00  0.75           C  
ATOM   2738  O   VAL B  76      38.868  20.495  -1.262  1.00  0.75           O  
ATOM   2739  CB  VAL B  76      35.945  21.236  -0.028  1.00  0.75           C  
ATOM   2740  CG1 VAL B  76      36.252  22.235  -1.168  1.00  0.75           C  
ATOM   2741  CG2 VAL B  76      34.447  20.882  -0.104  1.00  0.75           C  
ATOM   2742  N   LYS B  77      38.886  20.499   0.993  1.00  0.74           N  
ATOM   2743  CA  LYS B  77      40.278  20.826   1.227  1.00  0.74           C  
ATOM   2744  C   LYS B  77      41.261  19.866   0.576  1.00  0.74           C  
ATOM   2745  O   LYS B  77      42.269  20.270   0.009  1.00  0.74           O  
ATOM   2746  CB  LYS B  77      40.498  20.782   2.759  1.00  0.74           C  
ATOM   2747  CG  LYS B  77      41.720  21.526   3.305  1.00  0.74           C  
ATOM   2748  CD  LYS B  77      41.623  21.583   4.841  1.00  0.74           C  
ATOM   2749  CE  LYS B  77      42.886  22.076   5.545  1.00  0.74           C  
ATOM   2750  NZ  LYS B  77      42.609  22.214   6.993  1.00  0.74           N  
ATOM   2751  N   ASN B  78      40.973  18.551   0.650  1.00  0.68           N  
ATOM   2752  CA  ASN B  78      41.757  17.557  -0.035  1.00  0.68           C  
ATOM   2753  C   ASN B  78      40.841  16.434  -0.526  1.00  0.68           C  
ATOM   2754  O   ASN B  78      40.572  15.465   0.184  1.00  0.68           O  
ATOM   2755  CB  ASN B  78      42.859  17.040   0.924  1.00  0.68           C  
ATOM   2756  CG  ASN B  78      43.943  16.350   0.111  1.00  0.68           C  
ATOM   2757  OD1 ASN B  78      43.798  16.068  -1.067  1.00  0.68           O  
ATOM   2758  ND2 ASN B  78      45.095  16.078   0.771  1.00  0.68           N  
ATOM   2759  N   LEU B  79      40.365  16.540  -1.788  1.00  0.76           N  
ATOM   2760  CA  LEU B  79      39.409  15.634  -2.403  1.00  0.76           C  
ATOM   2761  C   LEU B  79      39.974  14.246  -2.686  1.00  0.76           C  
ATOM   2762  O   LEU B  79      39.238  13.258  -2.752  1.00  0.76           O  
ATOM   2763  CB  LEU B  79      38.909  16.249  -3.735  1.00  0.76           C  
ATOM   2764  CG  LEU B  79      38.012  17.495  -3.567  1.00  0.76           C  
ATOM   2765  CD1 LEU B  79      37.847  18.210  -4.915  1.00  0.76           C  
ATOM   2766  CD2 LEU B  79      36.624  17.111  -3.025  1.00  0.76           C  
ATOM   2767  N   ASP B  80      41.309  14.127  -2.814  1.00  0.76           N  
ATOM   2768  CA  ASP B  80      41.981  12.905  -3.179  1.00  0.76           C  
ATOM   2769  C   ASP B  80      42.343  12.092  -1.907  1.00  0.76           C  
ATOM   2770  O   ASP B  80      42.816  10.961  -1.977  1.00  0.76           O  
ATOM   2771  CB  ASP B  80      43.220  13.296  -4.055  1.00  0.76           C  
ATOM   2772  CG  ASP B  80      42.806  14.099  -5.298  1.00  0.76           C  
ATOM   2773  OD1 ASP B  80      42.125  13.513  -6.178  1.00  0.76           O  
ATOM   2774  OD2 ASP B  80      43.143  15.312  -5.420  1.00  0.76           O  
ATOM   2775  N   ASN B  81      42.059  12.624  -0.686  1.00  0.75           N  
ATOM   2776  CA  ASN B  81      42.398  11.985   0.578  1.00  0.75           C  
ATOM   2777  C   ASN B  81      41.161  11.825   1.471  1.00  0.75           C  
ATOM   2778  O   ASN B  81      41.276  11.611   2.673  1.00  0.75           O  
ATOM   2779  CB  ASN B  81      43.559  12.775   1.261  1.00  0.75           C  
ATOM   2780  CG  ASN B  81      44.156  12.023   2.455  1.00  0.75           C  
ATOM   2781  OD1 ASN B  81      44.470  10.840   2.397  1.00  0.75           O  
ATOM   2782  ND2 ASN B  81      44.293  12.726   3.606  1.00  0.75           N  
ATOM   2783  N   ILE B  82      39.921  11.865   0.924  1.00  0.78           N  
ATOM   2784  CA  ILE B  82      38.689  11.784   1.718  1.00  0.78           C  
ATOM   2785  C   ILE B  82      38.609  10.549   2.601  1.00  0.78           C  
ATOM   2786  O   ILE B  82      38.216  10.627   3.759  1.00  0.78           O  
ATOM   2787  CB  ILE B  82      37.443  11.872   0.840  1.00  0.78           C  
ATOM   2788  CG1 ILE B  82      37.345  13.317   0.308  1.00  0.78           C  
ATOM   2789  CG2 ILE B  82      36.144  11.492   1.607  1.00  0.78           C  
ATOM   2790  CD1 ILE B  82      36.362  13.457  -0.858  1.00  0.78           C  
ATOM   2791  N   LYS B  83      39.045   9.377   2.093  1.00  0.74           N  
ATOM   2792  CA  LYS B  83      39.015   8.135   2.842  1.00  0.74           C  
ATOM   2793  C   LYS B  83      39.739   8.196   4.187  1.00  0.74           C  
ATOM   2794  O   LYS B  83      39.187   7.796   5.204  1.00  0.74           O  
ATOM   2795  CB  LYS B  83      39.705   7.030   1.994  1.00  0.74           C  
ATOM   2796  CG  LYS B  83      39.737   5.640   2.659  1.00  0.74           C  
ATOM   2797  CD  LYS B  83      41.045   4.859   2.435  1.00  0.74           C  
ATOM   2798  CE  LYS B  83      41.227   3.732   3.465  1.00  0.74           C  
ATOM   2799  NZ  LYS B  83      42.525   3.044   3.291  1.00  0.74           N  
ATOM   2800  N   ASN B  84      40.983   8.721   4.215  1.00  0.78           N  
ATOM   2801  CA  ASN B  84      41.765   8.835   5.430  1.00  0.78           C  
ATOM   2802  C   ASN B  84      41.292   9.982   6.318  1.00  0.78           C  
ATOM   2803  O   ASN B  84      41.319   9.865   7.541  1.00  0.78           O  
ATOM   2804  CB  ASN B  84      43.265   8.999   5.109  1.00  0.78           C  
ATOM   2805  CG  ASN B  84      43.776   7.757   4.380  1.00  0.78           C  
ATOM   2806  OD1 ASN B  84      43.330   6.624   4.549  1.00  0.78           O  
ATOM   2807  ND2 ASN B  84      44.789   7.982   3.510  1.00  0.78           N  
ATOM   2808  N   THR B  85      40.811  11.106   5.727  1.00  0.80           N  
ATOM   2809  CA  THR B  85      40.261  12.265   6.451  1.00  0.80           C  
ATOM   2810  C   THR B  85      39.049  11.899   7.304  1.00  0.80           C  
ATOM   2811  O   THR B  85      38.878  12.378   8.418  1.00  0.80           O  
ATOM   2812  CB  THR B  85      39.877  13.426   5.524  1.00  0.80           C  
ATOM   2813  OG1 THR B  85      40.988  13.831   4.742  1.00  0.80           O  
ATOM   2814  CG2 THR B  85      39.455  14.697   6.278  1.00  0.80           C  
ATOM   2815  N   PHE B  86      38.180  10.989   6.816  1.00  0.84           N  
ATOM   2816  CA  PHE B  86      36.943  10.611   7.474  1.00  0.84           C  
ATOM   2817  C   PHE B  86      37.075   9.316   8.264  1.00  0.84           C  
ATOM   2818  O   PHE B  86      36.082   8.795   8.770  1.00  0.84           O  
ATOM   2819  CB  PHE B  86      35.820  10.480   6.412  1.00  0.84           C  
ATOM   2820  CG  PHE B  86      35.287  11.854   6.115  1.00  0.84           C  
ATOM   2821  CD1 PHE B  86      34.156  12.333   6.797  1.00  0.84           C  
ATOM   2822  CD2 PHE B  86      35.948  12.709   5.220  1.00  0.84           C  
ATOM   2823  CE1 PHE B  86      33.654  13.614   6.534  1.00  0.84           C  
ATOM   2824  CE2 PHE B  86      35.468  13.997   4.973  1.00  0.84           C  
ATOM   2825  CZ  PHE B  86      34.296  14.435   5.599  1.00  0.84           C  
ATOM   2826  N   SER B  87      38.296   8.762   8.448  1.00  0.80           N  
ATOM   2827  CA  SER B  87      38.494   7.496   9.162  1.00  0.80           C  
ATOM   2828  C   SER B  87      38.011   7.496  10.612  1.00  0.80           C  
ATOM   2829  O   SER B  87      37.350   6.564  11.055  1.00  0.80           O  
ATOM   2830  CB  SER B  87      39.973   7.027   9.168  1.00  0.80           C  
ATOM   2831  OG  SER B  87      40.355   6.576   7.872  1.00  0.80           O  
ATOM   2832  N   GLN B  88      38.294   8.563  11.392  1.00  0.75           N  
ATOM   2833  CA  GLN B  88      37.832   8.713  12.769  1.00  0.75           C  
ATOM   2834  C   GLN B  88      36.323   8.869  12.900  1.00  0.75           C  
ATOM   2835  O   GLN B  88      35.689   8.279  13.770  1.00  0.75           O  
ATOM   2836  CB  GLN B  88      38.511   9.942  13.404  1.00  0.75           C  
ATOM   2837  CG  GLN B  88      40.019   9.710  13.651  1.00  0.75           C  
ATOM   2838  CD  GLN B  88      40.721  11.032  13.965  1.00  0.75           C  
ATOM   2839  OE1 GLN B  88      40.143  12.106  13.954  1.00  0.75           O  
ATOM   2840  NE2 GLN B  88      42.047  10.942  14.235  1.00  0.75           N  
ATOM   2841  N   LEU B  89      35.697   9.663  12.002  1.00  0.83           N  
ATOM   2842  CA  LEU B  89      34.252   9.755  11.899  1.00  0.83           C  
ATOM   2843  C   LEU B  89      33.629   8.410  11.525  1.00  0.83           C  
ATOM   2844  O   LEU B  89      32.673   7.989  12.151  1.00  0.83           O  
ATOM   2845  CB  LEU B  89      33.827  10.891  10.931  1.00  0.83           C  
ATOM   2846  CG  LEU B  89      34.036  12.320  11.497  1.00  0.83           C  
ATOM   2847  CD1 LEU B  89      33.937  13.364  10.370  1.00  0.83           C  
ATOM   2848  CD2 LEU B  89      33.021  12.657  12.611  1.00  0.83           C  
ATOM   2849  N   SER B  90      34.210   7.632  10.581  1.00  0.83           N  
ATOM   2850  CA  SER B  90      33.767   6.273  10.246  1.00  0.83           C  
ATOM   2851  C   SER B  90      33.743   5.367  11.477  1.00  0.83           C  
ATOM   2852  O   SER B  90      32.743   4.730  11.777  1.00  0.83           O  
ATOM   2853  CB  SER B  90      34.710   5.673   9.152  1.00  0.83           C  
ATOM   2854  OG  SER B  90      34.376   4.367   8.685  1.00  0.83           O  
ATOM   2855  N   GLU B  91      34.804   5.381  12.318  1.00  0.76           N  
ATOM   2856  CA  GLU B  91      34.799   4.682  13.599  1.00  0.76           C  
ATOM   2857  C   GLU B  91      33.709   5.133  14.562  1.00  0.76           C  
ATOM   2858  O   GLU B  91      33.038   4.320  15.196  1.00  0.76           O  
ATOM   2859  CB  GLU B  91      36.153   4.839  14.335  1.00  0.76           C  
ATOM   2860  CG  GLU B  91      37.186   3.785  13.878  1.00  0.76           C  
ATOM   2861  CD  GLU B  91      38.390   3.612  14.797  1.00  0.76           C  
ATOM   2862  OE1 GLU B  91      38.499   4.330  15.823  1.00  0.76           O  
ATOM   2863  OE2 GLU B  91      39.187   2.684  14.471  1.00  0.76           O  
ATOM   2864  N   LEU B  92      33.474   6.450  14.694  1.00  0.81           N  
ATOM   2865  CA  LEU B  92      32.378   6.957  15.499  1.00  0.81           C  
ATOM   2866  C   LEU B  92      31.001   6.487  15.036  1.00  0.81           C  
ATOM   2867  O   LEU B  92      30.227   5.918  15.807  1.00  0.81           O  
ATOM   2868  CB  LEU B  92      32.384   8.507  15.464  1.00  0.81           C  
ATOM   2869  CG  LEU B  92      31.186   9.195  16.163  1.00  0.81           C  
ATOM   2870  CD1 LEU B  92      31.157   8.902  17.672  1.00  0.81           C  
ATOM   2871  CD2 LEU B  92      31.173  10.704  15.867  1.00  0.81           C  
ATOM   2872  N   HIS B  93      30.674   6.687  13.746  1.00  0.78           N  
ATOM   2873  CA  HIS B  93      29.377   6.360  13.191  1.00  0.78           C  
ATOM   2874  C   HIS B  93      29.086   4.871  13.159  1.00  0.78           C  
ATOM   2875  O   HIS B  93      27.950   4.455  13.399  1.00  0.78           O  
ATOM   2876  CB  HIS B  93      29.179   7.000  11.800  1.00  0.78           C  
ATOM   2877  CG  HIS B  93      28.918   8.476  11.883  1.00  0.78           C  
ATOM   2878  ND1 HIS B  93      29.969   9.367  11.986  1.00  0.78           N  
ATOM   2879  CD2 HIS B  93      27.741   9.148  11.894  1.00  0.78           C  
ATOM   2880  CE1 HIS B  93      29.419  10.552  12.052  1.00  0.78           C  
ATOM   2881  NE2 HIS B  93      28.064  10.487  12.002  1.00  0.78           N  
ATOM   2882  N   CYS B  94      30.104   4.041  12.873  1.00  0.81           N  
ATOM   2883  CA  CYS B  94      29.946   2.611  12.714  1.00  0.81           C  
ATOM   2884  C   CYS B  94      30.080   1.826  14.012  1.00  0.81           C  
ATOM   2885  O   CYS B  94      29.142   1.133  14.396  1.00  0.81           O  
ATOM   2886  CB  CYS B  94      30.973   2.091  11.682  1.00  0.81           C  
ATOM   2887  SG  CYS B  94      30.846   3.005  10.114  1.00  0.81           S  
ATOM   2888  N   ASP B  95      31.218   1.935  14.741  1.00  0.75           N  
ATOM   2889  CA  ASP B  95      31.471   1.177  15.957  1.00  0.75           C  
ATOM   2890  C   ASP B  95      30.674   1.683  17.156  1.00  0.75           C  
ATOM   2891  O   ASP B  95      30.211   0.904  17.985  1.00  0.75           O  
ATOM   2892  CB  ASP B  95      32.982   1.200  16.334  1.00  0.75           C  
ATOM   2893  CG  ASP B  95      33.823   0.257  15.492  1.00  0.75           C  
ATOM   2894  OD1 ASP B  95      33.303  -0.768  14.997  1.00  0.75           O  
ATOM   2895  OD2 ASP B  95      35.044   0.545  15.402  1.00  0.75           O  
ATOM   2896  N   LYS B  96      30.528   3.019  17.326  1.00  0.73           N  
ATOM   2897  CA  LYS B  96      29.834   3.535  18.498  1.00  0.73           C  
ATOM   2898  C   LYS B  96      28.347   3.677  18.268  1.00  0.73           C  
ATOM   2899  O   LYS B  96      27.536   3.246  19.081  1.00  0.73           O  
ATOM   2900  CB  LYS B  96      30.354   4.919  18.975  1.00  0.73           C  
ATOM   2901  CG  LYS B  96      31.882   5.102  18.973  1.00  0.73           C  
ATOM   2902  CD  LYS B  96      32.693   4.095  19.806  1.00  0.73           C  
ATOM   2903  CE  LYS B  96      34.193   4.435  19.772  1.00  0.73           C  
ATOM   2904  NZ  LYS B  96      35.026   3.229  19.986  1.00  0.73           N  
ATOM   2905  N   LEU B  97      27.946   4.323  17.156  1.00  0.80           N  
ATOM   2906  CA  LEU B  97      26.557   4.690  16.990  1.00  0.80           C  
ATOM   2907  C   LEU B  97      25.736   3.630  16.280  1.00  0.80           C  
ATOM   2908  O   LEU B  97      24.520   3.587  16.444  1.00  0.80           O  
ATOM   2909  CB  LEU B  97      26.447   6.016  16.199  1.00  0.80           C  
ATOM   2910  CG  LEU B  97      27.120   7.233  16.872  1.00  0.80           C  
ATOM   2911  CD1 LEU B  97      27.057   8.457  15.943  1.00  0.80           C  
ATOM   2912  CD2 LEU B  97      26.476   7.572  18.229  1.00  0.80           C  
ATOM   2913  N   HIS B  98      26.370   2.740  15.482  1.00  0.75           N  
ATOM   2914  CA  HIS B  98      25.695   1.731  14.679  1.00  0.75           C  
ATOM   2915  C   HIS B  98      24.662   2.302  13.704  1.00  0.75           C  
ATOM   2916  O   HIS B  98      23.591   1.730  13.513  1.00  0.75           O  
ATOM   2917  CB  HIS B  98      25.039   0.627  15.548  1.00  0.75           C  
ATOM   2918  CG  HIS B  98      25.983   0.007  16.519  1.00  0.75           C  
ATOM   2919  ND1 HIS B  98      26.775  -1.044  16.098  1.00  0.75           N  
ATOM   2920  CD2 HIS B  98      26.304   0.366  17.785  1.00  0.75           C  
ATOM   2921  CE1 HIS B  98      27.573  -1.290  17.113  1.00  0.75           C  
ATOM   2922  NE2 HIS B  98      27.329  -0.471  18.168  1.00  0.75           N  
ATOM   2923  N   VAL B  99      24.966   3.452  13.057  1.00  0.84           N  
ATOM   2924  CA  VAL B  99      24.107   4.089  12.060  1.00  0.84           C  
ATOM   2925  C   VAL B  99      24.162   3.310  10.768  1.00  0.84           C  
ATOM   2926  O   VAL B  99      25.221   3.260  10.144  1.00  0.84           O  
ATOM   2927  CB  VAL B  99      24.558   5.525  11.734  1.00  0.84           C  
ATOM   2928  CG1 VAL B  99      23.673   6.169  10.642  1.00  0.84           C  
ATOM   2929  CG2 VAL B  99      24.504   6.402  12.996  1.00  0.84           C  
ATOM   2930  N   ASP B 100      23.044   2.704  10.290  1.00  0.83           N  
ATOM   2931  CA  ASP B 100      23.085   1.965   9.042  1.00  0.83           C  
ATOM   2932  C   ASP B 100      23.564   2.871   7.861  1.00  0.83           C  
ATOM   2933  O   ASP B 100      23.144   4.035   7.795  1.00  0.83           O  
ATOM   2934  CB  ASP B 100      21.739   1.236   8.758  1.00  0.83           C  
ATOM   2935  CG  ASP B 100      21.929   0.361   7.532  1.00  0.83           C  
ATOM   2936  OD1 ASP B 100      21.857   0.917   6.404  1.00  0.83           O  
ATOM   2937  OD2 ASP B 100      22.258  -0.839   7.712  1.00  0.83           O  
ATOM   2938  N   PRO B 101      24.443   2.421   6.947  1.00  0.84           N  
ATOM   2939  CA  PRO B 101      24.986   3.226   5.860  1.00  0.84           C  
ATOM   2940  C   PRO B 101      23.981   3.866   4.922  1.00  0.84           C  
ATOM   2941  O   PRO B 101      24.330   4.868   4.287  1.00  0.84           O  
ATOM   2942  CB  PRO B 101      25.870   2.241   5.079  1.00  0.84           C  
ATOM   2943  CG  PRO B 101      26.405   1.307   6.160  1.00  0.84           C  
ATOM   2944  CD  PRO B 101      25.220   1.192   7.125  1.00  0.84           C  
ATOM   2945  N   GLU B 102      22.753   3.320   4.786  1.00  0.79           N  
ATOM   2946  CA  GLU B 102      21.682   3.879   3.968  1.00  0.79           C  
ATOM   2947  C   GLU B 102      21.299   5.286   4.440  1.00  0.79           C  
ATOM   2948  O   GLU B 102      21.044   6.199   3.661  1.00  0.79           O  
ATOM   2949  CB  GLU B 102      20.453   2.924   3.938  1.00  0.79           C  
ATOM   2950  CG  GLU B 102      19.188   3.442   3.177  1.00  0.79           C  
ATOM   2951  CD  GLU B 102      19.312   3.651   1.662  1.00  0.79           C  
ATOM   2952  OE1 GLU B 102      20.427   3.558   1.094  1.00  0.79           O  
ATOM   2953  OE2 GLU B 102      18.247   3.912   1.030  1.00  0.79           O  
ATOM   2954  N   ASN B 103      21.346   5.547   5.764  1.00  0.87           N  
ATOM   2955  CA  ASN B 103      21.097   6.875   6.312  1.00  0.87           C  
ATOM   2956  C   ASN B 103      22.116   7.938   5.879  1.00  0.87           C  
ATOM   2957  O   ASN B 103      21.783   9.122   5.787  1.00  0.87           O  
ATOM   2958  CB  ASN B 103      21.027   6.854   7.854  1.00  0.87           C  
ATOM   2959  CG  ASN B 103      19.888   5.933   8.277  1.00  0.87           C  
ATOM   2960  OD1 ASN B 103      18.728   6.276   8.073  1.00  0.87           O  
ATOM   2961  ND2 ASN B 103      20.225   4.774   8.880  1.00  0.87           N  
ATOM   2962  N   PHE B 104      23.386   7.560   5.582  1.00  0.88           N  
ATOM   2963  CA  PHE B 104      24.391   8.471   5.032  1.00  0.88           C  
ATOM   2964  C   PHE B 104      24.009   8.964   3.645  1.00  0.88           C  
ATOM   2965  O   PHE B 104      24.128  10.148   3.333  1.00  0.88           O  
ATOM   2966  CB  PHE B 104      25.810   7.833   4.926  1.00  0.88           C  
ATOM   2967  CG  PHE B 104      26.352   7.281   6.219  1.00  0.88           C  
ATOM   2968  CD1 PHE B 104      26.056   7.835   7.479  1.00  0.88           C  
ATOM   2969  CD2 PHE B 104      27.215   6.172   6.156  1.00  0.88           C  
ATOM   2970  CE1 PHE B 104      26.558   7.250   8.650  1.00  0.88           C  
ATOM   2971  CE2 PHE B 104      27.716   5.585   7.323  1.00  0.88           C  
ATOM   2972  CZ  PHE B 104      27.374   6.115   8.570  1.00  0.88           C  
ATOM   2973  N   ARG B 105      23.488   8.050   2.796  1.00  0.78           N  
ATOM   2974  CA  ARG B 105      22.947   8.358   1.486  1.00  0.78           C  
ATOM   2975  C   ARG B 105      21.758   9.312   1.589  1.00  0.78           C  
ATOM   2976  O   ARG B 105      21.715  10.329   0.906  1.00  0.78           O  
ATOM   2977  CB  ARG B 105      22.505   7.028   0.812  1.00  0.78           C  
ATOM   2978  CG  ARG B 105      21.908   7.121  -0.611  1.00  0.78           C  
ATOM   2979  CD  ARG B 105      20.944   5.950  -0.896  1.00  0.78           C  
ATOM   2980  NE  ARG B 105      20.400   6.102  -2.297  1.00  0.78           N  
ATOM   2981  CZ  ARG B 105      19.246   6.696  -2.625  1.00  0.78           C  
ATOM   2982  NH1 ARG B 105      18.872   6.774  -3.897  1.00  0.78           N  
ATOM   2983  NH2 ARG B 105      18.532   7.360  -1.741  1.00  0.78           N  
ATOM   2984  N   LEU B 106      20.799   9.059   2.511  1.00  0.86           N  
ATOM   2985  CA  LEU B 106      19.638   9.921   2.696  1.00  0.86           C  
ATOM   2986  C   LEU B 106      19.978  11.355   3.100  1.00  0.86           C  
ATOM   2987  O   LEU B 106      19.405  12.315   2.581  1.00  0.86           O  
ATOM   2988  CB  LEU B 106      18.654   9.325   3.734  1.00  0.86           C  
ATOM   2989  CG  LEU B 106      18.080   7.939   3.368  1.00  0.86           C  
ATOM   2990  CD1 LEU B 106      17.125   7.466   4.472  1.00  0.86           C  
ATOM   2991  CD2 LEU B 106      17.350   7.927   2.013  1.00  0.86           C  
ATOM   2992  N   LEU B 107      20.951  11.550   4.016  1.00  0.88           N  
ATOM   2993  CA  LEU B 107      21.461  12.867   4.362  1.00  0.88           C  
ATOM   2994  C   LEU B 107      22.151  13.570   3.197  1.00  0.88           C  
ATOM   2995  O   LEU B 107      21.902  14.744   2.936  1.00  0.88           O  
ATOM   2996  CB  LEU B 107      22.391  12.780   5.595  1.00  0.88           C  
ATOM   2997  CG  LEU B 107      22.929  14.136   6.117  1.00  0.88           C  
ATOM   2998  CD1 LEU B 107      21.845  15.220   6.318  1.00  0.88           C  
ATOM   2999  CD2 LEU B 107      23.690  13.899   7.430  1.00  0.88           C  
ATOM   3000  N   GLY B 108      22.995  12.842   2.427  1.00  0.89           N  
ATOM   3001  CA  GLY B 108      23.550  13.302   1.154  1.00  0.89           C  
ATOM   3002  C   GLY B 108      22.540  13.820   0.158  1.00  0.89           C  
ATOM   3003  O   GLY B 108      22.669  14.952  -0.322  1.00  0.89           O  
ATOM   3004  N   ASP B 109      21.488  13.028  -0.144  1.00  0.83           N  
ATOM   3005  CA  ASP B 109      20.384  13.375  -1.028  1.00  0.83           C  
ATOM   3006  C   ASP B 109      19.651  14.646  -0.562  1.00  0.83           C  
ATOM   3007  O   ASP B 109      19.377  15.553  -1.345  1.00  0.83           O  
ATOM   3008  CB  ASP B 109      19.356  12.191  -1.134  1.00  0.83           C  
ATOM   3009  CG  ASP B 109      19.840  10.990  -1.948  1.00  0.83           C  
ATOM   3010  OD1 ASP B 109      20.927  11.067  -2.568  1.00  0.83           O  
ATOM   3011  OD2 ASP B 109      19.081   9.980  -2.000  1.00  0.83           O  
ATOM   3012  N   ILE B 110      19.363  14.766   0.756  1.00  0.84           N  
ATOM   3013  CA  ILE B 110      18.770  15.956   1.363  1.00  0.84           C  
ATOM   3014  C   ILE B 110      19.644  17.189   1.277  1.00  0.84           C  
ATOM   3015  O   ILE B 110      19.145  18.280   0.994  1.00  0.84           O  
ATOM   3016  CB  ILE B 110      18.336  15.688   2.797  1.00  0.84           C  
ATOM   3017  CG1 ILE B 110      17.057  14.825   2.713  1.00  0.84           C  
ATOM   3018  CG2 ILE B 110      18.091  16.997   3.598  1.00  0.84           C  
ATOM   3019  CD1 ILE B 110      16.532  14.400   4.079  1.00  0.84           C  
ATOM   3020  N   LEU B 111      20.975  17.060   1.474  1.00  0.86           N  
ATOM   3021  CA  LEU B 111      21.912  18.160   1.300  1.00  0.86           C  
ATOM   3022  C   LEU B 111      21.865  18.731  -0.110  1.00  0.86           C  
ATOM   3023  O   LEU B 111      21.803  19.945  -0.291  1.00  0.86           O  
ATOM   3024  CB  LEU B 111      23.375  17.739   1.627  1.00  0.86           C  
ATOM   3025  CG  LEU B 111      24.424  18.873   1.473  1.00  0.86           C  
ATOM   3026  CD1 LEU B 111      24.159  20.042   2.440  1.00  0.86           C  
ATOM   3027  CD2 LEU B 111      25.861  18.342   1.628  1.00  0.86           C  
ATOM   3028  N   ILE B 112      21.821  17.885  -1.155  1.00  0.84           N  
ATOM   3029  CA  ILE B 112      21.660  18.323  -2.538  1.00  0.84           C  
ATOM   3030  C   ILE B 112      20.360  19.076  -2.805  1.00  0.84           C  
ATOM   3031  O   ILE B 112      20.363  20.089  -3.501  1.00  0.84           O  
ATOM   3032  CB  ILE B 112      21.836  17.132  -3.473  1.00  0.84           C  
ATOM   3033  CG1 ILE B 112      23.342  16.796  -3.549  1.00  0.84           C  
ATOM   3034  CG2 ILE B 112      21.248  17.355  -4.890  1.00  0.84           C  
ATOM   3035  CD1 ILE B 112      23.621  15.293  -3.531  1.00  0.84           C  
ATOM   3036  N   ILE B 113      19.214  18.639  -2.237  1.00  0.83           N  
ATOM   3037  CA  ILE B 113      17.953  19.376  -2.318  1.00  0.83           C  
ATOM   3038  C   ILE B 113      18.051  20.743  -1.653  1.00  0.83           C  
ATOM   3039  O   ILE B 113      17.612  21.744  -2.211  1.00  0.83           O  
ATOM   3040  CB  ILE B 113      16.792  18.582  -1.724  1.00  0.83           C  
ATOM   3041  CG1 ILE B 113      16.581  17.295  -2.559  1.00  0.83           C  
ATOM   3042  CG2 ILE B 113      15.495  19.437  -1.674  1.00  0.83           C  
ATOM   3043  CD1 ILE B 113      15.567  16.330  -1.936  1.00  0.83           C  
ATOM   3044  N   VAL B 114      18.685  20.833  -0.461  1.00  0.85           N  
ATOM   3045  CA  VAL B 114      18.968  22.107   0.187  1.00  0.85           C  
ATOM   3046  C   VAL B 114      19.866  22.995  -0.666  1.00  0.85           C  
ATOM   3047  O   VAL B 114      19.526  24.132  -0.947  1.00  0.85           O  
ATOM   3048  CB  VAL B 114      19.556  21.900   1.582  1.00  0.85           C  
ATOM   3049  CG1 VAL B 114      19.995  23.228   2.237  1.00  0.85           C  
ATOM   3050  CG2 VAL B 114      18.466  21.263   2.464  1.00  0.85           C  
ATOM   3051  N   LEU B 115      20.993  22.487  -1.216  1.00  0.85           N  
ATOM   3052  CA  LEU B 115      21.835  23.284  -2.097  1.00  0.85           C  
ATOM   3053  C   LEU B 115      21.103  23.820  -3.323  1.00  0.85           C  
ATOM   3054  O   LEU B 115      21.227  24.988  -3.681  1.00  0.85           O  
ATOM   3055  CB  LEU B 115      23.056  22.469  -2.583  1.00  0.85           C  
ATOM   3056  CG  LEU B 115      24.080  22.110  -1.485  1.00  0.85           C  
ATOM   3057  CD1 LEU B 115      25.182  21.235  -2.104  1.00  0.85           C  
ATOM   3058  CD2 LEU B 115      24.684  23.344  -0.785  1.00  0.85           C  
ATOM   3059  N   ALA B 116      20.257  22.987  -3.949  1.00  0.86           N  
ATOM   3060  CA  ALA B 116      19.404  23.378  -5.040  1.00  0.86           C  
ATOM   3061  C   ALA B 116      18.411  24.500  -4.713  1.00  0.86           C  
ATOM   3062  O   ALA B 116      18.254  25.423  -5.498  1.00  0.86           O  
ATOM   3063  CB  ALA B 116      18.653  22.114  -5.491  1.00  0.86           C  
ATOM   3064  N   ALA B 117      17.746  24.481  -3.537  1.00  0.85           N  
ATOM   3065  CA  ALA B 117      16.832  25.532  -3.116  1.00  0.85           C  
ATOM   3066  C   ALA B 117      17.492  26.881  -2.822  1.00  0.85           C  
ATOM   3067  O   ALA B 117      16.885  27.937  -2.993  1.00  0.85           O  
ATOM   3068  CB  ALA B 117      16.061  25.066  -1.863  1.00  0.85           C  
ATOM   3069  N   HIS B 118      18.751  26.877  -2.340  1.00  0.81           N  
ATOM   3070  CA  HIS B 118      19.496  28.085  -2.022  1.00  0.81           C  
ATOM   3071  C   HIS B 118      20.214  28.701  -3.219  1.00  0.81           C  
ATOM   3072  O   HIS B 118      20.311  29.920  -3.333  1.00  0.81           O  
ATOM   3073  CB  HIS B 118      20.532  27.793  -0.916  1.00  0.81           C  
ATOM   3074  CG  HIS B 118      19.891  27.572   0.427  1.00  0.81           C  
ATOM   3075  ND1 HIS B 118      20.069  28.566   1.367  1.00  0.81           N  
ATOM   3076  CD2 HIS B 118      19.084  26.606   0.930  1.00  0.81           C  
ATOM   3077  CE1 HIS B 118      19.372  28.185   2.412  1.00  0.81           C  
ATOM   3078  NE2 HIS B 118      18.751  27.002   2.206  1.00  0.81           N  
ATOM   3079  N   PHE B 119      20.753  27.879  -4.147  1.00  0.85           N  
ATOM   3080  CA  PHE B 119      21.527  28.367  -5.280  1.00  0.85           C  
ATOM   3081  C   PHE B 119      20.753  28.345  -6.592  1.00  0.85           C  
ATOM   3082  O   PHE B 119      21.248  28.815  -7.613  1.00  0.85           O  
ATOM   3083  CB  PHE B 119      22.786  27.479  -5.466  1.00  0.85           C  
ATOM   3084  CG  PHE B 119      23.752  27.799  -4.367  1.00  0.85           C  
ATOM   3085  CD1 PHE B 119      24.503  28.979  -4.461  1.00  0.85           C  
ATOM   3086  CD2 PHE B 119      23.908  26.976  -3.238  1.00  0.85           C  
ATOM   3087  CE1 PHE B 119      25.407  29.328  -3.455  1.00  0.85           C  
ATOM   3088  CE2 PHE B 119      24.814  27.322  -2.228  1.00  0.85           C  
ATOM   3089  CZ  PHE B 119      25.574  28.492  -2.344  1.00  0.85           C  
ATOM   3090  N   SER B 120      19.512  27.820  -6.599  1.00  0.81           N  
ATOM   3091  CA  SER B 120      18.595  27.697  -7.732  1.00  0.81           C  
ATOM   3092  C   SER B 120      19.176  27.517  -9.126  1.00  0.81           C  
ATOM   3093  O   SER B 120      19.657  26.452  -9.495  1.00  0.81           O  
ATOM   3094  CB  SER B 120      17.481  28.763  -7.728  1.00  0.81           C  
ATOM   3095  OG  SER B 120      16.780  28.693  -6.494  1.00  0.81           O  
ATOM   3096  N   LYS B 121      19.124  28.584  -9.949  1.00  0.75           N  
ATOM   3097  CA  LYS B 121      19.626  28.666 -11.304  1.00  0.75           C  
ATOM   3098  C   LYS B 121      21.092  28.230 -11.474  1.00  0.75           C  
ATOM   3099  O   LYS B 121      21.438  27.575 -12.453  1.00  0.75           O  
ATOM   3100  CB  LYS B 121      19.507  30.149 -11.747  1.00  0.75           C  
ATOM   3101  CG  LYS B 121      19.758  30.365 -13.247  1.00  0.75           C  
ATOM   3102  CD  LYS B 121      20.140  31.812 -13.587  1.00  0.75           C  
ATOM   3103  CE  LYS B 121      20.425  31.978 -15.082  1.00  0.75           C  
ATOM   3104  NZ  LYS B 121      21.026  33.302 -15.337  1.00  0.75           N  
ATOM   3105  N   ASP B 122      21.978  28.577 -10.507  1.00  0.80           N  
ATOM   3106  CA  ASP B 122      23.401  28.295 -10.549  1.00  0.80           C  
ATOM   3107  C   ASP B 122      23.696  26.831 -10.200  1.00  0.80           C  
ATOM   3108  O   ASP B 122      24.781  26.306 -10.466  1.00  0.80           O  
ATOM   3109  CB  ASP B 122      24.157  29.214  -9.549  1.00  0.80           C  
ATOM   3110  CG  ASP B 122      23.988  30.690  -9.876  1.00  0.80           C  
ATOM   3111  OD1 ASP B 122      23.921  31.045 -11.081  1.00  0.80           O  
ATOM   3112  OD2 ASP B 122      23.999  31.489  -8.904  1.00  0.80           O  
ATOM   3113  N   PHE B 123      22.721  26.097  -9.614  1.00  0.83           N  
ATOM   3114  CA  PHE B 123      22.814  24.676  -9.339  1.00  0.83           C  
ATOM   3115  C   PHE B 123      22.507  23.860 -10.600  1.00  0.83           C  
ATOM   3116  O   PHE B 123      21.523  23.112 -10.688  1.00  0.83           O  
ATOM   3117  CB  PHE B 123      21.893  24.285  -8.147  1.00  0.83           C  
ATOM   3118  CG  PHE B 123      22.365  23.011  -7.494  1.00  0.83           C  
ATOM   3119  CD1 PHE B 123      23.597  22.988  -6.816  1.00  0.83           C  
ATOM   3120  CD2 PHE B 123      21.589  21.841  -7.527  1.00  0.83           C  
ATOM   3121  CE1 PHE B 123      24.039  21.826  -6.171  1.00  0.83           C  
ATOM   3122  CE2 PHE B 123      22.015  20.684  -6.862  1.00  0.83           C  
ATOM   3123  CZ  PHE B 123      23.240  20.677  -6.180  1.00  0.83           C  
ATOM   3124  N   THR B 124      23.358  24.004 -11.635  1.00  0.80           N  
ATOM   3125  CA  THR B 124      23.337  23.299 -12.916  1.00  0.80           C  
ATOM   3126  C   THR B 124      23.274  21.772 -12.801  1.00  0.80           C  
ATOM   3127  O   THR B 124      23.634  21.232 -11.751  1.00  0.80           O  
ATOM   3128  CB  THR B 124      24.475  23.717 -13.854  1.00  0.80           C  
ATOM   3129  OG1 THR B 124      25.768  23.520 -13.303  1.00  0.80           O  
ATOM   3130  CG2 THR B 124      24.333  25.211 -14.175  1.00  0.80           C  
ATOM   3131  N   PRO B 125      22.815  21.001 -13.795  1.00  0.81           N  
ATOM   3132  CA  PRO B 125      22.980  19.546 -13.843  1.00  0.81           C  
ATOM   3133  C   PRO B 125      24.392  19.045 -13.548  1.00  0.81           C  
ATOM   3134  O   PRO B 125      24.539  18.090 -12.784  1.00  0.81           O  
ATOM   3135  CB  PRO B 125      22.488  19.159 -15.250  1.00  0.81           C  
ATOM   3136  CG  PRO B 125      21.480  20.256 -15.606  1.00  0.81           C  
ATOM   3137  CD  PRO B 125      22.129  21.497 -14.991  1.00  0.81           C  
ATOM   3138  N   GLU B 126      25.441  19.669 -14.118  1.00  0.77           N  
ATOM   3139  CA  GLU B 126      26.847  19.386 -13.892  1.00  0.77           C  
ATOM   3140  C   GLU B 126      27.285  19.662 -12.465  1.00  0.77           C  
ATOM   3141  O   GLU B 126      27.948  18.834 -11.838  1.00  0.77           O  
ATOM   3142  CB  GLU B 126      27.752  20.199 -14.864  1.00  0.77           C  
ATOM   3143  CG  GLU B 126      27.391  19.975 -16.358  1.00  0.77           C  
ATOM   3144  CD  GLU B 126      26.113  20.688 -16.796  1.00  0.77           C  
ATOM   3145  OE1 GLU B 126      25.622  21.565 -16.034  1.00  0.77           O  
ATOM   3146  OE2 GLU B 126      25.566  20.299 -17.851  1.00  0.77           O  
ATOM   3147  N   CYS B 127      26.882  20.821 -11.880  1.00  0.85           N  
ATOM   3148  CA  CYS B 127      27.165  21.152 -10.489  1.00  0.85           C  
ATOM   3149  C   CYS B 127      26.491  20.159  -9.566  1.00  0.85           C  
ATOM   3150  O   CYS B 127      27.118  19.620  -8.660  1.00  0.85           O  
ATOM   3151  CB  CYS B 127      26.744  22.610 -10.130  1.00  0.85           C  
ATOM   3152  SG  CYS B 127      27.371  23.225  -8.529  1.00  0.85           S  
ATOM   3153  N   GLN B 128      25.214  19.798  -9.841  1.00  0.80           N  
ATOM   3154  CA  GLN B 128      24.544  18.758  -9.090  1.00  0.80           C  
ATOM   3155  C   GLN B 128      25.313  17.437  -9.136  1.00  0.80           C  
ATOM   3156  O   GLN B 128      25.585  16.867  -8.092  1.00  0.80           O  
ATOM   3157  CB  GLN B 128      23.094  18.526  -9.597  1.00  0.80           C  
ATOM   3158  CG  GLN B 128      22.330  17.391  -8.861  1.00  0.80           C  
ATOM   3159  CD  GLN B 128      20.966  17.144  -9.518  1.00  0.80           C  
ATOM   3160  OE1 GLN B 128      20.471  17.964 -10.266  1.00  0.80           O  
ATOM   3161  NE2 GLN B 128      20.335  15.976  -9.230  1.00  0.80           N  
ATOM   3162  N   ALA B 129      25.754  16.965 -10.328  1.00  0.84           N  
ATOM   3163  CA  ALA B 129      26.499  15.726 -10.503  1.00  0.84           C  
ATOM   3164  C   ALA B 129      27.815  15.653  -9.740  1.00  0.84           C  
ATOM   3165  O   ALA B 129      28.104  14.649  -9.089  1.00  0.84           O  
ATOM   3166  CB  ALA B 129      26.724  15.475 -12.013  1.00  0.84           C  
ATOM   3167  N   ALA B 130      28.609  16.743  -9.743  1.00  0.87           N  
ATOM   3168  CA  ALA B 130      29.808  16.862  -8.937  1.00  0.87           C  
ATOM   3169  C   ALA B 130      29.539  16.778  -7.425  1.00  0.87           C  
ATOM   3170  O   ALA B 130      30.198  16.035  -6.695  1.00  0.87           O  
ATOM   3171  CB  ALA B 130      30.493  18.198  -9.305  1.00  0.87           C  
ATOM   3172  N   TRP B 131      28.510  17.486  -6.920  1.00  0.84           N  
ATOM   3173  CA  TRP B 131      28.079  17.416  -5.531  1.00  0.84           C  
ATOM   3174  C   TRP B 131      27.471  16.073  -5.125  1.00  0.84           C  
ATOM   3175  O   TRP B 131      27.721  15.577  -4.025  1.00  0.84           O  
ATOM   3176  CB  TRP B 131      27.160  18.614  -5.194  1.00  0.84           C  
ATOM   3177  CG  TRP B 131      27.991  19.871  -4.983  1.00  0.84           C  
ATOM   3178  CD1 TRP B 131      28.498  20.754  -5.896  1.00  0.84           C  
ATOM   3179  CD2 TRP B 131      28.563  20.243  -3.711  1.00  0.84           C  
ATOM   3180  NE1 TRP B 131      29.339  21.660  -5.285  1.00  0.84           N  
ATOM   3181  CE2 TRP B 131      29.384  21.359  -3.936  1.00  0.84           C  
ATOM   3182  CE3 TRP B 131      28.433  19.681  -2.439  1.00  0.84           C  
ATOM   3183  CZ2 TRP B 131      30.079  21.960  -2.888  1.00  0.84           C  
ATOM   3184  CZ3 TRP B 131      29.137  20.282  -1.383  1.00  0.84           C  
ATOM   3185  CH2 TRP B 131      29.944  21.405  -1.603  1.00  0.84           C  
ATOM   3186  N   GLN B 132      26.696  15.408  -6.011  1.00  0.79           N  
ATOM   3187  CA  GLN B 132      26.227  14.043  -5.817  1.00  0.79           C  
ATOM   3188  C   GLN B 132      27.344  13.045  -5.697  1.00  0.79           C  
ATOM   3189  O   GLN B 132      27.328  12.166  -4.844  1.00  0.79           O  
ATOM   3190  CB  GLN B 132      25.320  13.535  -6.953  1.00  0.79           C  
ATOM   3191  CG  GLN B 132      24.064  14.402  -7.162  1.00  0.79           C  
ATOM   3192  CD  GLN B 132      22.845  13.514  -7.378  1.00  0.79           C  
ATOM   3193  OE1 GLN B 132      22.971  12.366  -7.748  1.00  0.79           O  
ATOM   3194  NE2 GLN B 132      21.638  14.085  -7.151  1.00  0.79           N  
ATOM   3195  N   LYS B 133      28.378  13.183  -6.544  1.00  0.79           N  
ATOM   3196  CA  LYS B 133      29.575  12.392  -6.430  1.00  0.79           C  
ATOM   3197  C   LYS B 133      30.279  12.594  -5.088  1.00  0.79           C  
ATOM   3198  O   LYS B 133      30.636  11.621  -4.429  1.00  0.79           O  
ATOM   3199  CB  LYS B 133      30.491  12.720  -7.629  1.00  0.79           C  
ATOM   3200  CG  LYS B 133      31.770  11.878  -7.706  1.00  0.79           C  
ATOM   3201  CD  LYS B 133      32.541  12.188  -8.997  1.00  0.79           C  
ATOM   3202  CE  LYS B 133      33.977  11.659  -9.037  1.00  0.79           C  
ATOM   3203  NZ  LYS B 133      34.568  11.983 -10.343  1.00  0.79           N  
ATOM   3204  N   LEU B 134      30.418  13.848  -4.607  1.00  0.85           N  
ATOM   3205  CA  LEU B 134      31.015  14.158  -3.318  1.00  0.85           C  
ATOM   3206  C   LEU B 134      30.293  13.587  -2.107  1.00  0.85           C  
ATOM   3207  O   LEU B 134      30.925  12.967  -1.252  1.00  0.85           O  
ATOM   3208  CB  LEU B 134      31.186  15.689  -3.192  1.00  0.85           C  
ATOM   3209  CG  LEU B 134      31.907  16.169  -1.912  1.00  0.85           C  
ATOM   3210  CD1 LEU B 134      33.341  15.615  -1.788  1.00  0.85           C  
ATOM   3211  CD2 LEU B 134      31.926  17.704  -1.888  1.00  0.85           C  
ATOM   3212  N   VAL B 135      28.951  13.694  -2.008  1.00  0.85           N  
ATOM   3213  CA  VAL B 135      28.218  13.062  -0.916  1.00  0.85           C  
ATOM   3214  C   VAL B 135      28.297  11.539  -0.952  1.00  0.85           C  
ATOM   3215  O   VAL B 135      28.370  10.890   0.084  1.00  0.85           O  
ATOM   3216  CB  VAL B 135      26.774  13.533  -0.755  1.00  0.85           C  
ATOM   3217  CG1 VAL B 135      26.743  15.072  -0.614  1.00  0.85           C  
ATOM   3218  CG2 VAL B 135      25.870  13.064  -1.912  1.00  0.85           C  
ATOM   3219  N   ARG B 136      28.337  10.929  -2.161  1.00  0.77           N  
ATOM   3220  CA  ARG B 136      28.534   9.501  -2.345  1.00  0.77           C  
ATOM   3221  C   ARG B 136      29.882   9.003  -1.826  1.00  0.77           C  
ATOM   3222  O   ARG B 136      29.964   8.016  -1.097  1.00  0.77           O  
ATOM   3223  CB  ARG B 136      28.456   9.160  -3.859  1.00  0.77           C  
ATOM   3224  CG  ARG B 136      27.663   7.879  -4.194  1.00  0.77           C  
ATOM   3225  CD  ARG B 136      28.041   7.198  -5.524  1.00  0.77           C  
ATOM   3226  NE  ARG B 136      28.267   8.251  -6.589  1.00  0.77           N  
ATOM   3227  CZ  ARG B 136      27.336   8.842  -7.357  1.00  0.77           C  
ATOM   3228  NH1 ARG B 136      26.047   8.558  -7.244  1.00  0.77           N  
ATOM   3229  NH2 ARG B 136      27.694   9.750  -8.267  1.00  0.77           N  
ATOM   3230  N   VAL B 137      30.974   9.722  -2.178  1.00  0.83           N  
ATOM   3231  CA  VAL B 137      32.338   9.461  -1.733  1.00  0.83           C  
ATOM   3232  C   VAL B 137      32.481   9.629  -0.225  1.00  0.83           C  
ATOM   3233  O   VAL B 137      33.059   8.780   0.451  1.00  0.83           O  
ATOM   3234  CB  VAL B 137      33.338  10.359  -2.470  1.00  0.83           C  
ATOM   3235  CG1 VAL B 137      34.766  10.230  -1.894  1.00  0.83           C  
ATOM   3236  CG2 VAL B 137      33.380   9.945  -3.954  1.00  0.83           C  
ATOM   3237  N   VAL B 138      31.905  10.708   0.352  1.00  0.86           N  
ATOM   3238  CA  VAL B 138      31.850  10.930   1.793  1.00  0.86           C  
ATOM   3239  C   VAL B 138      31.068   9.841   2.533  1.00  0.86           C  
ATOM   3240  O   VAL B 138      31.531   9.317   3.543  1.00  0.86           O  
ATOM   3241  CB  VAL B 138      31.311  12.329   2.110  1.00  0.86           C  
ATOM   3242  CG1 VAL B 138      31.043  12.523   3.620  1.00  0.86           C  
ATOM   3243  CG2 VAL B 138      32.359  13.368   1.649  1.00  0.86           C  
ATOM   3244  N   ALA B 139      29.889   9.413   2.023  1.00  0.88           N  
ATOM   3245  CA  ALA B 139      29.123   8.310   2.574  1.00  0.88           C  
ATOM   3246  C   ALA B 139      29.857   6.970   2.539  1.00  0.88           C  
ATOM   3247  O   ALA B 139      29.858   6.213   3.506  1.00  0.88           O  
ATOM   3248  CB  ALA B 139      27.800   8.180   1.791  1.00  0.88           C  
ATOM   3249  N   HIS B 140      30.543   6.662   1.420  1.00  0.77           N  
ATOM   3250  CA  HIS B 140      31.406   5.500   1.300  1.00  0.77           C  
ATOM   3251  C   HIS B 140      32.590   5.520   2.267  1.00  0.77           C  
ATOM   3252  O   HIS B 140      32.901   4.514   2.898  1.00  0.77           O  
ATOM   3253  CB  HIS B 140      31.921   5.376  -0.145  1.00  0.77           C  
ATOM   3254  CG  HIS B 140      32.859   4.234  -0.340  1.00  0.77           C  
ATOM   3255  ND1 HIS B 140      32.357   2.950  -0.364  1.00  0.77           N  
ATOM   3256  CD2 HIS B 140      34.185   4.228  -0.598  1.00  0.77           C  
ATOM   3257  CE1 HIS B 140      33.376   2.191  -0.663  1.00  0.77           C  
ATOM   3258  NE2 HIS B 140      34.523   2.908  -0.813  1.00  0.77           N  
ATOM   3259  N   ALA B 141      33.265   6.681   2.449  1.00  0.84           N  
ATOM   3260  CA  ALA B 141      34.326   6.858   3.428  1.00  0.84           C  
ATOM   3261  C   ALA B 141      33.853   6.624   4.866  1.00  0.84           C  
ATOM   3262  O   ALA B 141      34.508   5.921   5.637  1.00  0.84           O  
ATOM   3263  CB  ALA B 141      34.946   8.267   3.284  1.00  0.84           C  
ATOM   3264  N   LEU B 142      32.653   7.141   5.220  1.00  0.84           N  
ATOM   3265  CA  LEU B 142      31.993   6.922   6.498  1.00  0.84           C  
ATOM   3266  C   LEU B 142      31.560   5.496   6.742  1.00  0.84           C  
ATOM   3267  O   LEU B 142      31.402   5.096   7.884  1.00  0.84           O  
ATOM   3268  CB  LEU B 142      30.706   7.774   6.660  1.00  0.84           C  
ATOM   3269  CG  LEU B 142      30.902   9.240   7.094  1.00  0.84           C  
ATOM   3270  CD1 LEU B 142      29.524   9.807   7.486  1.00  0.84           C  
ATOM   3271  CD2 LEU B 142      31.864   9.390   8.288  1.00  0.84           C  
ATOM   3272  N   ALA B 143      31.354   4.677   5.699  1.00  0.84           N  
ATOM   3273  CA  ALA B 143      30.936   3.314   5.894  1.00  0.84           C  
ATOM   3274  C   ALA B 143      32.124   2.360   5.904  1.00  0.84           C  
ATOM   3275  O   ALA B 143      31.959   1.153   6.031  1.00  0.84           O  
ATOM   3276  CB  ALA B 143      29.938   2.960   4.773  1.00  0.84           C  
ATOM   3277  N   ARG B 144      33.378   2.852   5.815  1.00  0.68           N  
ATOM   3278  CA  ARG B 144      34.525   1.973   5.683  1.00  0.68           C  
ATOM   3279  C   ARG B 144      34.884   1.094   6.864  1.00  0.68           C  
ATOM   3280  O   ARG B 144      35.534   0.075   6.667  1.00  0.68           O  
ATOM   3281  CB  ARG B 144      35.787   2.723   5.230  1.00  0.68           C  
ATOM   3282  CG  ARG B 144      35.786   2.879   3.702  1.00  0.68           C  
ATOM   3283  CD  ARG B 144      37.154   3.248   3.169  1.00  0.68           C  
ATOM   3284  NE  ARG B 144      38.022   2.025   3.375  1.00  0.68           N  
ATOM   3285  CZ  ARG B 144      38.562   1.259   2.421  1.00  0.68           C  
ATOM   3286  NH1 ARG B 144      38.305   1.514   1.146  1.00  0.68           N  
ATOM   3287  NH2 ARG B 144      39.362   0.249   2.769  1.00  0.68           N  
ATOM   3288  N   LYS B 145      34.478   1.438   8.100  1.00  0.69           N  
ATOM   3289  CA  LYS B 145      34.745   0.634   9.271  1.00  0.69           C  
ATOM   3290  C   LYS B 145      33.807  -0.582   9.337  1.00  0.69           C  
ATOM   3291  O   LYS B 145      34.013  -1.499  10.118  1.00  0.69           O  
ATOM   3292  CB  LYS B 145      34.678   1.540  10.538  1.00  0.69           C  
ATOM   3293  CG  LYS B 145      35.141   0.885  11.850  1.00  0.69           C  
ATOM   3294  CD  LYS B 145      36.651   0.603  11.907  1.00  0.69           C  
ATOM   3295  CE  LYS B 145      36.982  -0.479  12.934  1.00  0.69           C  
ATOM   3296  NZ  LYS B 145      38.435  -0.488  13.172  1.00  0.69           N  
ATOM   3297  N   TYR B 146      32.777  -0.652   8.458  1.00  0.65           N  
ATOM   3298  CA  TYR B 146      31.899  -1.804   8.356  1.00  0.65           C  
ATOM   3299  C   TYR B 146      32.497  -2.973   7.566  1.00  0.65           C  
ATOM   3300  O   TYR B 146      31.930  -4.065   7.606  1.00  0.65           O  
ATOM   3301  CB  TYR B 146      30.549  -1.414   7.673  1.00  0.65           C  
ATOM   3302  CG  TYR B 146      29.641  -0.685   8.622  1.00  0.65           C  
ATOM   3303  CD1 TYR B 146      29.117   0.585   8.321  1.00  0.65           C  
ATOM   3304  CD2 TYR B 146      29.255  -1.311   9.819  1.00  0.65           C  
ATOM   3305  CE1 TYR B 146      28.211   1.206   9.199  1.00  0.65           C  
ATOM   3306  CE2 TYR B 146      28.373  -0.684  10.705  1.00  0.65           C  
ATOM   3307  CZ  TYR B 146      27.851   0.569  10.391  1.00  0.65           C  
ATOM   3308  OH  TYR B 146      26.985   1.177  11.310  1.00  0.65           O  
ATOM   3309  N   HIS B 147      33.621  -2.774   6.830  1.00  0.53           N  
ATOM   3310  CA  HIS B 147      34.134  -3.738   5.863  1.00  0.53           C  
ATOM   3311  C   HIS B 147      35.609  -4.204   6.123  1.00  0.53           C  
ATOM   3312  O   HIS B 147      36.194  -3.887   7.189  1.00  0.53           O  
ATOM   3313  CB  HIS B 147      34.090  -3.136   4.436  1.00  0.53           C  
ATOM   3314  CG  HIS B 147      32.881  -2.309   4.099  1.00  0.53           C  
ATOM   3315  ND1 HIS B 147      31.608  -2.854   4.055  1.00  0.53           N  
ATOM   3316  CD2 HIS B 147      32.833  -0.998   3.763  1.00  0.53           C  
ATOM   3317  CE1 HIS B 147      30.823  -1.861   3.702  1.00  0.53           C  
ATOM   3318  NE2 HIS B 147      31.509  -0.705   3.514  1.00  0.53           N  
ATOM   3319  OXT HIS B 147      36.200  -4.885   5.231  1.00  0.53           O  
TER    3320      HIS B 147                                                      
ATOM   3321  N   VAL D   2      39.006  -7.046   6.017  1.00  0.56           N  
ATOM   3322  CA  VAL D   2      38.185  -8.015   6.819  1.00  0.56           C  
ATOM   3323  C   VAL D   2      39.077  -8.923   7.653  1.00  0.56           C  
ATOM   3324  O   VAL D   2      40.115  -9.338   7.158  1.00  0.56           O  
ATOM   3325  CB  VAL D   2      37.334  -8.903   5.892  1.00  0.56           C  
ATOM   3326  CG1 VAL D   2      36.168  -9.486   6.720  1.00  0.56           C  
ATOM   3327  CG2 VAL D   2      36.756  -8.128   4.684  1.00  0.56           C  
ATOM   3328  N   HIS D   3      38.728  -9.265   8.912  1.00  0.55           N  
ATOM   3329  CA  HIS D   3      39.403 -10.316   9.648  1.00  0.55           C  
ATOM   3330  C   HIS D   3      38.411 -11.461   9.777  1.00  0.55           C  
ATOM   3331  O   HIS D   3      37.215 -11.237   9.998  1.00  0.55           O  
ATOM   3332  CB  HIS D   3      39.877  -9.835  11.041  1.00  0.55           C  
ATOM   3333  CG  HIS D   3      40.571 -10.899  11.822  1.00  0.55           C  
ATOM   3334  ND1 HIS D   3      39.840 -11.617  12.747  1.00  0.55           N  
ATOM   3335  CD2 HIS D   3      41.833 -11.382  11.736  1.00  0.55           C  
ATOM   3336  CE1 HIS D   3      40.672 -12.521  13.209  1.00  0.55           C  
ATOM   3337  NE2 HIS D   3      41.900 -12.428  12.632  1.00  0.55           N  
ATOM   3338  N   TRP D   4      38.882 -12.706   9.591  1.00  0.64           N  
ATOM   3339  CA  TRP D   4      38.113 -13.921   9.745  1.00  0.64           C  
ATOM   3340  C   TRP D   4      38.623 -14.686  10.939  1.00  0.64           C  
ATOM   3341  O   TRP D   4      39.824 -14.946  11.063  1.00  0.64           O  
ATOM   3342  CB  TRP D   4      38.294 -14.851   8.525  1.00  0.64           C  
ATOM   3343  CG  TRP D   4      37.795 -14.235   7.247  1.00  0.64           C  
ATOM   3344  CD1 TRP D   4      38.475 -13.551   6.280  1.00  0.64           C  
ATOM   3345  CD2 TRP D   4      36.420 -14.264   6.843  1.00  0.64           C  
ATOM   3346  NE1 TRP D   4      37.612 -13.164   5.277  1.00  0.64           N  
ATOM   3347  CE2 TRP D   4      36.341 -13.589   5.614  1.00  0.64           C  
ATOM   3348  CE3 TRP D   4      35.297 -14.825   7.449  1.00  0.64           C  
ATOM   3349  CZ2 TRP D   4      35.124 -13.463   4.952  1.00  0.64           C  
ATOM   3350  CZ3 TRP D   4      34.070 -14.689   6.792  1.00  0.64           C  
ATOM   3351  CH2 TRP D   4      33.989 -14.019   5.566  1.00  0.64           C  
ATOM   3352  N   THR D   5      37.719 -15.102  11.843  1.00  0.77           N  
ATOM   3353  CA  THR D   5      38.101 -15.887  13.015  1.00  0.77           C  
ATOM   3354  C   THR D   5      38.330 -17.348  12.625  1.00  0.77           C  
ATOM   3355  O   THR D   5      37.896 -17.794  11.561  1.00  0.77           O  
ATOM   3356  CB  THR D   5      37.112 -15.782  14.181  1.00  0.77           C  
ATOM   3357  OG1 THR D   5      37.676 -16.244  15.396  1.00  0.77           O  
ATOM   3358  CG2 THR D   5      35.864 -16.629  13.948  1.00  0.77           C  
ATOM   3359  N   ALA D   6      39.008 -18.162  13.466  1.00  0.78           N  
ATOM   3360  CA  ALA D   6      39.269 -19.572  13.205  1.00  0.78           C  
ATOM   3361  C   ALA D   6      37.990 -20.406  13.045  1.00  0.78           C  
ATOM   3362  O   ALA D   6      37.876 -21.218  12.129  1.00  0.78           O  
ATOM   3363  CB  ALA D   6      40.150 -20.155  14.334  1.00  0.78           C  
ATOM   3364  N   GLU D   7      36.976 -20.164  13.906  1.00  0.70           N  
ATOM   3365  CA  GLU D   7      35.646 -20.742  13.824  1.00  0.70           C  
ATOM   3366  C   GLU D   7      34.893 -20.416  12.528  1.00  0.70           C  
ATOM   3367  O   GLU D   7      34.366 -21.310  11.876  1.00  0.70           O  
ATOM   3368  CB  GLU D   7      34.814 -20.250  15.027  1.00  0.70           C  
ATOM   3369  CG  GLU D   7      35.342 -20.757  16.387  1.00  0.70           C  
ATOM   3370  CD  GLU D   7      34.561 -20.087  17.509  1.00  0.70           C  
ATOM   3371  OE1 GLU D   7      34.921 -18.925  17.833  1.00  0.70           O  
ATOM   3372  OE2 GLU D   7      33.602 -20.714  18.019  1.00  0.70           O  
ATOM   3373  N   GLU D   8      34.876 -19.140  12.062  1.00  0.75           N  
ATOM   3374  CA  GLU D   8      34.255 -18.730  10.803  1.00  0.75           C  
ATOM   3375  C   GLU D   8      34.898 -19.432   9.621  1.00  0.75           C  
ATOM   3376  O   GLU D   8      34.204 -19.937   8.744  1.00  0.75           O  
ATOM   3377  CB  GLU D   8      34.365 -17.200  10.552  1.00  0.75           C  
ATOM   3378  CG  GLU D   8      33.383 -16.294  11.349  1.00  0.75           C  
ATOM   3379  CD  GLU D   8      33.811 -14.833  11.299  1.00  0.75           C  
ATOM   3380  OE1 GLU D   8      34.972 -14.548  10.894  1.00  0.75           O  
ATOM   3381  OE2 GLU D   8      33.012 -13.923  11.630  1.00  0.75           O  
ATOM   3382  N   LYS D   9      36.248 -19.541   9.598  1.00  0.75           N  
ATOM   3383  CA  LYS D   9      36.942 -20.312   8.581  1.00  0.75           C  
ATOM   3384  C   LYS D   9      36.541 -21.786   8.565  1.00  0.75           C  
ATOM   3385  O   LYS D   9      36.237 -22.316   7.506  1.00  0.75           O  
ATOM   3386  CB  LYS D   9      38.485 -20.214   8.724  1.00  0.75           C  
ATOM   3387  CG  LYS D   9      39.035 -18.797   8.490  1.00  0.75           C  
ATOM   3388  CD  LYS D   9      40.577 -18.747   8.445  1.00  0.75           C  
ATOM   3389  CE  LYS D   9      41.112 -17.351   8.059  1.00  0.75           C  
ATOM   3390  NZ  LYS D   9      42.591 -17.298   7.967  1.00  0.75           N  
ATOM   3391  N   GLN D  10      36.457 -22.451   9.746  1.00  0.73           N  
ATOM   3392  CA  GLN D  10      35.983 -23.824   9.886  1.00  0.73           C  
ATOM   3393  C   GLN D  10      34.559 -24.038   9.392  1.00  0.73           C  
ATOM   3394  O   GLN D  10      34.272 -24.992   8.671  1.00  0.73           O  
ATOM   3395  CB  GLN D  10      36.046 -24.256  11.375  1.00  0.73           C  
ATOM   3396  CG  GLN D  10      37.462 -24.680  11.825  1.00  0.73           C  
ATOM   3397  CD  GLN D  10      37.435 -25.173  13.276  1.00  0.73           C  
ATOM   3398  OE1 GLN D  10      36.410 -25.284  13.921  1.00  0.73           O  
ATOM   3399  NE2 GLN D  10      38.639 -25.510  13.805  1.00  0.73           N  
ATOM   3400  N   LEU D  11      33.628 -23.134   9.743  1.00  0.80           N  
ATOM   3401  CA  LEU D  11      32.251 -23.181   9.290  1.00  0.80           C  
ATOM   3402  C   LEU D  11      32.107 -23.009   7.779  1.00  0.80           C  
ATOM   3403  O   LEU D  11      31.330 -23.703   7.124  1.00  0.80           O  
ATOM   3404  CB  LEU D  11      31.414 -22.125  10.057  1.00  0.80           C  
ATOM   3405  CG  LEU D  11      31.328 -22.393  11.581  1.00  0.80           C  
ATOM   3406  CD1 LEU D  11      30.798 -21.160  12.332  1.00  0.80           C  
ATOM   3407  CD2 LEU D  11      30.490 -23.642  11.910  1.00  0.80           C  
ATOM   3408  N   ILE D  12      32.876 -22.090   7.166  1.00  0.79           N  
ATOM   3409  CA  ILE D  12      32.877 -21.895   5.725  1.00  0.79           C  
ATOM   3410  C   ILE D  12      33.508 -23.052   4.959  1.00  0.79           C  
ATOM   3411  O   ILE D  12      32.892 -23.610   4.049  1.00  0.79           O  
ATOM   3412  CB  ILE D  12      33.566 -20.576   5.402  1.00  0.79           C  
ATOM   3413  CG1 ILE D  12      32.697 -19.407   5.930  1.00  0.79           C  
ATOM   3414  CG2 ILE D  12      33.818 -20.421   3.883  1.00  0.79           C  
ATOM   3415  CD1 ILE D  12      33.472 -18.090   6.060  1.00  0.79           C  
ATOM   3416  N   THR D  13      34.732 -23.494   5.321  1.00  0.80           N  
ATOM   3417  CA  THR D  13      35.433 -24.569   4.617  1.00  0.80           C  
ATOM   3418  C   THR D  13      34.744 -25.908   4.788  1.00  0.80           C  
ATOM   3419  O   THR D  13      34.618 -26.685   3.841  1.00  0.80           O  
ATOM   3420  CB  THR D  13      36.918 -24.701   4.960  1.00  0.80           C  
ATOM   3421  OG1 THR D  13      37.135 -24.944   6.341  1.00  0.80           O  
ATOM   3422  CG2 THR D  13      37.640 -23.387   4.619  1.00  0.80           C  
ATOM   3423  N   GLY D  14      34.232 -26.184   6.008  1.00  0.83           N  
ATOM   3424  CA  GLY D  14      33.534 -27.414   6.347  1.00  0.83           C  
ATOM   3425  C   GLY D  14      32.193 -27.547   5.689  1.00  0.83           C  
ATOM   3426  O   GLY D  14      31.798 -28.639   5.281  1.00  0.83           O  
ATOM   3427  N   LEU D  15      31.439 -26.435   5.554  1.00  0.82           N  
ATOM   3428  CA  LEU D  15      30.215 -26.445   4.780  1.00  0.82           C  
ATOM   3429  C   LEU D  15      30.486 -26.599   3.287  1.00  0.82           C  
ATOM   3430  O   LEU D  15      29.867 -27.433   2.638  1.00  0.82           O  
ATOM   3431  CB  LEU D  15      29.320 -25.217   5.067  1.00  0.82           C  
ATOM   3432  CG  LEU D  15      27.883 -25.346   4.501  1.00  0.82           C  
ATOM   3433  CD1 LEU D  15      27.138 -26.573   5.055  1.00  0.82           C  
ATOM   3434  CD2 LEU D  15      27.044 -24.101   4.816  1.00  0.82           C  
ATOM   3435  N   TRP D  16      31.481 -25.861   2.724  1.00  0.76           N  
ATOM   3436  CA  TRP D  16      31.823 -25.820   1.306  1.00  0.76           C  
ATOM   3437  C   TRP D  16      32.109 -27.194   0.708  1.00  0.76           C  
ATOM   3438  O   TRP D  16      31.652 -27.501  -0.382  1.00  0.76           O  
ATOM   3439  CB  TRP D  16      33.040 -24.867   1.053  1.00  0.76           C  
ATOM   3440  CG  TRP D  16      33.491 -24.724  -0.407  1.00  0.76           C  
ATOM   3441  CD1 TRP D  16      34.641 -25.172  -1.004  1.00  0.76           C  
ATOM   3442  CD2 TRP D  16      32.670 -24.204  -1.477  1.00  0.76           C  
ATOM   3443  NE1 TRP D  16      34.602 -24.949  -2.369  1.00  0.76           N  
ATOM   3444  CE2 TRP D  16      33.388 -24.366  -2.672  1.00  0.76           C  
ATOM   3445  CE3 TRP D  16      31.384 -23.665  -1.475  1.00  0.76           C  
ATOM   3446  CZ2 TRP D  16      32.835 -24.002  -3.899  1.00  0.76           C  
ATOM   3447  CZ3 TRP D  16      30.833 -23.274  -2.705  1.00  0.76           C  
ATOM   3448  CH2 TRP D  16      31.542 -23.457  -3.898  1.00  0.76           C  
ATOM   3449  N   GLY D  17      32.815 -28.083   1.449  1.00  0.82           N  
ATOM   3450  CA  GLY D  17      33.061 -29.456   1.003  1.00  0.82           C  
ATOM   3451  C   GLY D  17      31.831 -30.322   0.826  1.00  0.82           C  
ATOM   3452  O   GLY D  17      31.858 -31.300   0.089  1.00  0.82           O  
ATOM   3453  N   LYS D  18      30.716 -29.988   1.502  1.00  0.79           N  
ATOM   3454  CA  LYS D  18      29.461 -30.697   1.378  1.00  0.79           C  
ATOM   3455  C   LYS D  18      28.497 -30.033   0.392  1.00  0.79           C  
ATOM   3456  O   LYS D  18      27.456 -30.603   0.075  1.00  0.79           O  
ATOM   3457  CB  LYS D  18      28.725 -30.671   2.741  1.00  0.79           C  
ATOM   3458  CG  LYS D  18      29.397 -31.462   3.873  1.00  0.79           C  
ATOM   3459  CD  LYS D  18      28.607 -31.319   5.190  1.00  0.79           C  
ATOM   3460  CE  LYS D  18      29.332 -31.881   6.419  1.00  0.79           C  
ATOM   3461  NZ  LYS D  18      28.488 -31.737   7.632  1.00  0.79           N  
ATOM   3462  N   VAL D  19      28.768 -28.805  -0.108  1.00  0.83           N  
ATOM   3463  CA  VAL D  19      27.829 -28.104  -0.985  1.00  0.83           C  
ATOM   3464  C   VAL D  19      27.722 -28.718  -2.377  1.00  0.83           C  
ATOM   3465  O   VAL D  19      28.680 -28.780  -3.146  1.00  0.83           O  
ATOM   3466  CB  VAL D  19      28.119 -26.600  -1.112  1.00  0.83           C  
ATOM   3467  CG1 VAL D  19      27.223 -25.903  -2.166  1.00  0.83           C  
ATOM   3468  CG2 VAL D  19      27.857 -25.909   0.241  1.00  0.83           C  
ATOM   3469  N   ASN D  20      26.502 -29.135  -2.787  1.00  0.80           N  
ATOM   3470  CA  ASN D  20      26.234 -29.428  -4.179  1.00  0.80           C  
ATOM   3471  C   ASN D  20      26.070 -28.102  -4.930  1.00  0.80           C  
ATOM   3472  O   ASN D  20      25.058 -27.407  -4.818  1.00  0.80           O  
ATOM   3473  CB  ASN D  20      24.998 -30.360  -4.315  1.00  0.80           C  
ATOM   3474  CG  ASN D  20      24.869 -30.895  -5.739  1.00  0.80           C  
ATOM   3475  OD1 ASN D  20      25.147 -30.207  -6.723  1.00  0.80           O  
ATOM   3476  ND2 ASN D  20      24.406 -32.155  -5.862  1.00  0.80           N  
ATOM   3477  N   VAL D  21      27.092 -27.693  -5.708  1.00  0.78           N  
ATOM   3478  CA  VAL D  21      27.101 -26.395  -6.354  1.00  0.78           C  
ATOM   3479  C   VAL D  21      26.191 -26.295  -7.562  1.00  0.78           C  
ATOM   3480  O   VAL D  21      25.761 -25.204  -7.922  1.00  0.78           O  
ATOM   3481  CB  VAL D  21      28.502 -25.949  -6.749  1.00  0.78           C  
ATOM   3482  CG1 VAL D  21      29.355 -25.838  -5.469  1.00  0.78           C  
ATOM   3483  CG2 VAL D  21      29.132 -26.919  -7.775  1.00  0.78           C  
ATOM   3484  N   ALA D  22      25.845 -27.431  -8.210  1.00  0.79           N  
ATOM   3485  CA  ALA D  22      24.904 -27.435  -9.308  1.00  0.79           C  
ATOM   3486  C   ALA D  22      23.476 -27.241  -8.814  1.00  0.79           C  
ATOM   3487  O   ALA D  22      22.756 -26.385  -9.316  1.00  0.79           O  
ATOM   3488  CB  ALA D  22      25.005 -28.764 -10.095  1.00  0.79           C  
ATOM   3489  N   GLU D  23      23.060 -28.008  -7.779  1.00  0.77           N  
ATOM   3490  CA  GLU D  23      21.724 -27.941  -7.215  1.00  0.77           C  
ATOM   3491  C   GLU D  23      21.447 -26.637  -6.485  1.00  0.77           C  
ATOM   3492  O   GLU D  23      20.504 -25.917  -6.808  1.00  0.77           O  
ATOM   3493  CB  GLU D  23      21.520 -29.147  -6.271  1.00  0.77           C  
ATOM   3494  CG  GLU D  23      21.481 -30.477  -7.063  1.00  0.77           C  
ATOM   3495  CD  GLU D  23      21.397 -31.709  -6.168  1.00  0.77           C  
ATOM   3496  OE1 GLU D  23      21.573 -31.577  -4.931  1.00  0.77           O  
ATOM   3497  OE2 GLU D  23      21.264 -32.814  -6.750  1.00  0.77           O  
ATOM   3498  N   CYS D  24      22.325 -26.245  -5.534  1.00  0.85           N  
ATOM   3499  CA  CYS D  24      22.174 -25.008  -4.784  1.00  0.85           C  
ATOM   3500  C   CYS D  24      22.347 -23.767  -5.651  1.00  0.85           C  
ATOM   3501  O   CYS D  24      21.625 -22.786  -5.503  1.00  0.85           O  
ATOM   3502  CB  CYS D  24      23.140 -24.943  -3.565  1.00  0.85           C  
ATOM   3503  SG  CYS D  24      22.775 -26.191  -2.289  1.00  0.85           S  
ATOM   3504  N   GLY D  25      23.302 -23.792  -6.611  1.00  0.88           N  
ATOM   3505  CA  GLY D  25      23.498 -22.735  -7.594  1.00  0.88           C  
ATOM   3506  C   GLY D  25      22.310 -22.484  -8.486  1.00  0.88           C  
ATOM   3507  O   GLY D  25      21.867 -21.346  -8.642  1.00  0.88           O  
ATOM   3508  N   ALA D  26      21.740 -23.553  -9.087  1.00  0.89           N  
ATOM   3509  CA  ALA D  26      20.552 -23.466  -9.912  1.00  0.89           C  
ATOM   3510  C   ALA D  26      19.350 -22.924  -9.149  1.00  0.89           C  
ATOM   3511  O   ALA D  26      18.650 -22.026  -9.618  1.00  0.89           O  
ATOM   3512  CB  ALA D  26      20.202 -24.878 -10.434  1.00  0.89           C  
ATOM   3513  N   GLU D  27      19.124 -23.432  -7.919  1.00  0.84           N  
ATOM   3514  CA  GLU D  27      18.053 -23.004  -7.052  1.00  0.84           C  
ATOM   3515  C   GLU D  27      18.154 -21.545  -6.606  1.00  0.84           C  
ATOM   3516  O   GLU D  27      17.173 -20.800  -6.629  1.00  0.84           O  
ATOM   3517  CB  GLU D  27      17.977 -23.920  -5.809  1.00  0.84           C  
ATOM   3518  CG  GLU D  27      16.576 -23.807  -5.170  1.00  0.84           C  
ATOM   3519  CD  GLU D  27      16.375 -24.547  -3.866  1.00  0.84           C  
ATOM   3520  OE1 GLU D  27      16.941 -25.637  -3.657  1.00  0.84           O  
ATOM   3521  OE2 GLU D  27      15.575 -24.022  -3.048  1.00  0.84           O  
ATOM   3522  N   ALA D  28      19.363 -21.082  -6.219  1.00  0.90           N  
ATOM   3523  CA  ALA D  28      19.632 -19.711  -5.826  1.00  0.90           C  
ATOM   3524  C   ALA D  28      19.397 -18.696  -6.937  1.00  0.90           C  
ATOM   3525  O   ALA D  28      18.734 -17.678  -6.739  1.00  0.90           O  
ATOM   3526  CB  ALA D  28      21.093 -19.599  -5.328  1.00  0.90           C  
ATOM   3527  N   LEU D  29      19.890 -18.965  -8.163  1.00  0.88           N  
ATOM   3528  CA  LEU D  29      19.608 -18.105  -9.297  1.00  0.88           C  
ATOM   3529  C   LEU D  29      18.138 -18.118  -9.725  1.00  0.88           C  
ATOM   3530  O   LEU D  29      17.553 -17.068  -9.981  1.00  0.88           O  
ATOM   3531  CB  LEU D  29      20.529 -18.426 -10.492  1.00  0.88           C  
ATOM   3532  CG  LEU D  29      20.460 -17.372 -11.621  1.00  0.88           C  
ATOM   3533  CD1 LEU D  29      21.073 -16.020 -11.201  1.00  0.88           C  
ATOM   3534  CD2 LEU D  29      21.134 -17.929 -12.878  1.00  0.88           C  
ATOM   3535  N   ALA D  30      17.469 -19.296  -9.764  1.00  0.91           N  
ATOM   3536  CA  ALA D  30      16.054 -19.391 -10.083  1.00  0.91           C  
ATOM   3537  C   ALA D  30      15.162 -18.634  -9.098  1.00  0.91           C  
ATOM   3538  O   ALA D  30      14.271 -17.887  -9.496  1.00  0.91           O  
ATOM   3539  CB  ALA D  30      15.623 -20.874 -10.126  1.00  0.91           C  
ATOM   3540  N   ARG D  31      15.426 -18.753  -7.777  1.00  0.81           N  
ATOM   3541  CA  ARG D  31      14.762 -17.964  -6.752  1.00  0.81           C  
ATOM   3542  C   ARG D  31      15.020 -16.472  -6.878  1.00  0.81           C  
ATOM   3543  O   ARG D  31      14.112 -15.680  -6.647  1.00  0.81           O  
ATOM   3544  CB  ARG D  31      15.115 -18.436  -5.320  1.00  0.81           C  
ATOM   3545  CG  ARG D  31      14.532 -19.825  -4.983  1.00  0.81           C  
ATOM   3546  CD  ARG D  31      14.943 -20.327  -3.594  1.00  0.81           C  
ATOM   3547  NE  ARG D  31      14.415 -21.711  -3.407  1.00  0.81           N  
ATOM   3548  CZ  ARG D  31      13.261 -22.059  -2.847  1.00  0.81           C  
ATOM   3549  NH1 ARG D  31      12.441 -21.202  -2.269  1.00  0.81           N  
ATOM   3550  NH2 ARG D  31      13.013 -23.351  -2.674  1.00  0.81           N  
ATOM   3551  N   LEU D  32      16.227 -16.016  -7.271  1.00  0.89           N  
ATOM   3552  CA  LEU D  32      16.482 -14.607  -7.543  1.00  0.89           C  
ATOM   3553  C   LEU D  32      15.609 -14.036  -8.656  1.00  0.89           C  
ATOM   3554  O   LEU D  32      15.038 -12.964  -8.514  1.00  0.89           O  
ATOM   3555  CB  LEU D  32      17.969 -14.403  -7.928  1.00  0.89           C  
ATOM   3556  CG  LEU D  32      18.406 -12.933  -8.133  1.00  0.89           C  
ATOM   3557  CD1 LEU D  32      18.578 -12.205  -6.793  1.00  0.89           C  
ATOM   3558  CD2 LEU D  32      19.694 -12.856  -8.970  1.00  0.89           C  
ATOM   3559  N   LEU D  33      15.471 -14.775  -9.778  1.00  0.88           N  
ATOM   3560  CA  LEU D  33      14.605 -14.408 -10.888  1.00  0.88           C  
ATOM   3561  C   LEU D  33      13.116 -14.403 -10.565  1.00  0.88           C  
ATOM   3562  O   LEU D  33      12.375 -13.579 -11.091  1.00  0.88           O  
ATOM   3563  CB  LEU D  33      14.839 -15.340 -12.099  1.00  0.88           C  
ATOM   3564  CG  LEU D  33      16.277 -15.308 -12.663  1.00  0.88           C  
ATOM   3565  CD1 LEU D  33      16.405 -16.316 -13.813  1.00  0.88           C  
ATOM   3566  CD2 LEU D  33      16.711 -13.918 -13.154  1.00  0.88           C  
ATOM   3567  N   ILE D  34      12.636 -15.347  -9.733  1.00  0.84           N  
ATOM   3568  CA  ILE D  34      11.244 -15.437  -9.306  1.00  0.84           C  
ATOM   3569  C   ILE D  34      10.902 -14.449  -8.189  1.00  0.84           C  
ATOM   3570  O   ILE D  34       9.898 -13.751  -8.222  1.00  0.84           O  
ATOM   3571  CB  ILE D  34      10.972 -16.879  -8.864  1.00  0.84           C  
ATOM   3572  CG1 ILE D  34      11.009 -17.814 -10.102  1.00  0.84           C  
ATOM   3573  CG2 ILE D  34       9.617 -17.011  -8.124  1.00  0.84           C  
ATOM   3574  CD1 ILE D  34      11.233 -19.296  -9.766  1.00  0.84           C  
ATOM   3575  N   VAL D  35      11.731 -14.340  -7.130  1.00  0.82           N  
ATOM   3576  CA  VAL D  35      11.428 -13.464  -6.006  1.00  0.82           C  
ATOM   3577  C   VAL D  35      11.580 -11.986  -6.358  1.00  0.82           C  
ATOM   3578  O   VAL D  35      10.758 -11.158  -5.954  1.00  0.82           O  
ATOM   3579  CB  VAL D  35      12.221 -13.850  -4.759  1.00  0.82           C  
ATOM   3580  CG1 VAL D  35      11.870 -12.937  -3.563  1.00  0.82           C  
ATOM   3581  CG2 VAL D  35      11.884 -15.316  -4.394  1.00  0.82           C  
ATOM   3582  N   TYR D  36      12.612 -11.622  -7.162  1.00  0.83           N  
ATOM   3583  CA  TYR D  36      12.943 -10.246  -7.517  1.00  0.83           C  
ATOM   3584  C   TYR D  36      12.938 -10.051  -9.040  1.00  0.83           C  
ATOM   3585  O   TYR D  36      14.005  -9.974  -9.647  1.00  0.83           O  
ATOM   3586  CB  TYR D  36      14.322  -9.838  -6.952  1.00  0.83           C  
ATOM   3587  CG  TYR D  36      14.319 -10.030  -5.457  1.00  0.83           C  
ATOM   3588  CD1 TYR D  36      13.451  -9.315  -4.608  1.00  0.83           C  
ATOM   3589  CD2 TYR D  36      15.178 -10.980  -4.891  1.00  0.83           C  
ATOM   3590  CE1 TYR D  36      13.518  -9.484  -3.215  1.00  0.83           C  
ATOM   3591  CE2 TYR D  36      15.255 -11.141  -3.502  1.00  0.83           C  
ATOM   3592  CZ  TYR D  36      14.451 -10.368  -2.668  1.00  0.83           C  
ATOM   3593  OH  TYR D  36      14.613 -10.454  -1.276  1.00  0.83           O  
ATOM   3594  N   PRO D  37      11.801  -9.959  -9.728  1.00  0.84           N  
ATOM   3595  CA  PRO D  37      11.688 -10.288 -11.156  1.00  0.84           C  
ATOM   3596  C   PRO D  37      12.310  -9.285 -12.108  1.00  0.84           C  
ATOM   3597  O   PRO D  37      12.425  -9.559 -13.304  1.00  0.84           O  
ATOM   3598  CB  PRO D  37      10.175 -10.387 -11.389  1.00  0.84           C  
ATOM   3599  CG  PRO D  37       9.654 -10.784 -10.018  1.00  0.84           C  
ATOM   3600  CD  PRO D  37      10.495  -9.936  -9.095  1.00  0.84           C  
ATOM   3601  N   TRP D  38      12.738  -8.103 -11.628  1.00  0.82           N  
ATOM   3602  CA  TRP D  38      13.467  -7.128 -12.416  1.00  0.82           C  
ATOM   3603  C   TRP D  38      14.850  -7.653 -12.803  1.00  0.82           C  
ATOM   3604  O   TRP D  38      15.403  -7.287 -13.841  1.00  0.82           O  
ATOM   3605  CB  TRP D  38      13.576  -5.762 -11.683  1.00  0.82           C  
ATOM   3606  CG  TRP D  38      14.334  -5.814 -10.368  1.00  0.82           C  
ATOM   3607  CD1 TRP D  38      15.679  -5.688 -10.161  1.00  0.82           C  
ATOM   3608  CD2 TRP D  38      13.730  -6.012  -9.082  1.00  0.82           C  
ATOM   3609  NE1 TRP D  38      15.957  -5.811  -8.825  1.00  0.82           N  
ATOM   3610  CE2 TRP D  38      14.785  -5.984  -8.132  1.00  0.82           C  
ATOM   3611  CE3 TRP D  38      12.408  -6.178  -8.680  1.00  0.82           C  
ATOM   3612  CZ2 TRP D  38      14.514  -6.097  -6.779  1.00  0.82           C  
ATOM   3613  CZ3 TRP D  38      12.141  -6.297  -7.310  1.00  0.82           C  
ATOM   3614  CH2 TRP D  38      13.181  -6.243  -6.367  1.00  0.82           C  
ATOM   3615  N   THR D  39      15.417  -8.605 -12.019  1.00  0.86           N  
ATOM   3616  CA  THR D  39      16.716  -9.218 -12.290  1.00  0.86           C  
ATOM   3617  C   THR D  39      16.714  -9.999 -13.594  1.00  0.86           C  
ATOM   3618  O   THR D  39      17.748 -10.131 -14.243  1.00  0.86           O  
ATOM   3619  CB  THR D  39      17.245 -10.109 -11.166  1.00  0.86           C  
ATOM   3620  OG1 THR D  39      16.362 -11.188 -10.914  1.00  0.86           O  
ATOM   3621  CG2 THR D  39      17.373  -9.293  -9.872  1.00  0.86           C  
ATOM   3622  N   GLN D  40      15.531 -10.460 -14.069  1.00  0.79           N  
ATOM   3623  CA  GLN D  40      15.345 -11.136 -15.343  1.00  0.79           C  
ATOM   3624  C   GLN D  40      15.784 -10.327 -16.558  1.00  0.79           C  
ATOM   3625  O   GLN D  40      16.160 -10.897 -17.577  1.00  0.79           O  
ATOM   3626  CB  GLN D  40      13.870 -11.544 -15.540  1.00  0.79           C  
ATOM   3627  CG  GLN D  40      13.352 -12.596 -14.536  1.00  0.79           C  
ATOM   3628  CD  GLN D  40      11.854 -12.789 -14.781  1.00  0.79           C  
ATOM   3629  OE1 GLN D  40      11.356 -12.414 -15.842  1.00  0.79           O  
ATOM   3630  NE2 GLN D  40      11.140 -13.358 -13.785  1.00  0.79           N  
ATOM   3631  N   ARG D  41      15.791  -8.976 -16.482  1.00  0.73           N  
ATOM   3632  CA  ARG D  41      16.270  -8.099 -17.540  1.00  0.73           C  
ATOM   3633  C   ARG D  41      17.727  -8.360 -17.930  1.00  0.73           C  
ATOM   3634  O   ARG D  41      18.083  -8.310 -19.102  1.00  0.73           O  
ATOM   3635  CB  ARG D  41      16.121  -6.625 -17.083  1.00  0.73           C  
ATOM   3636  CG  ARG D  41      16.497  -5.554 -18.132  1.00  0.73           C  
ATOM   3637  CD  ARG D  41      16.518  -4.134 -17.549  1.00  0.73           C  
ATOM   3638  NE  ARG D  41      17.222  -3.246 -18.558  1.00  0.73           N  
ATOM   3639  CZ  ARG D  41      18.441  -2.704 -18.400  1.00  0.73           C  
ATOM   3640  NH1 ARG D  41      19.182  -2.966 -17.331  1.00  0.73           N  
ATOM   3641  NH2 ARG D  41      18.924  -1.855 -19.308  1.00  0.73           N  
ATOM   3642  N   PHE D  42      18.593  -8.694 -16.945  1.00  0.82           N  
ATOM   3643  CA  PHE D  42      20.008  -8.967 -17.143  1.00  0.82           C  
ATOM   3644  C   PHE D  42      20.255 -10.312 -17.808  1.00  0.82           C  
ATOM   3645  O   PHE D  42      21.326 -10.563 -18.351  1.00  0.82           O  
ATOM   3646  CB  PHE D  42      20.732  -9.005 -15.770  1.00  0.82           C  
ATOM   3647  CG  PHE D  42      20.775  -7.630 -15.167  1.00  0.82           C  
ATOM   3648  CD1 PHE D  42      21.639  -6.671 -15.718  1.00  0.82           C  
ATOM   3649  CD2 PHE D  42      19.996  -7.284 -14.049  1.00  0.82           C  
ATOM   3650  CE1 PHE D  42      21.728  -5.388 -15.166  1.00  0.82           C  
ATOM   3651  CE2 PHE D  42      20.089  -6.003 -13.485  1.00  0.82           C  
ATOM   3652  CZ  PHE D  42      20.954  -5.054 -14.048  1.00  0.82           C  
ATOM   3653  N   PHE D  43      19.247 -11.205 -17.788  1.00  0.83           N  
ATOM   3654  CA  PHE D  43      19.352 -12.572 -18.247  1.00  0.83           C  
ATOM   3655  C   PHE D  43      18.397 -12.813 -19.404  1.00  0.83           C  
ATOM   3656  O   PHE D  43      17.977 -13.937 -19.656  1.00  0.83           O  
ATOM   3657  CB  PHE D  43      19.017 -13.569 -17.107  1.00  0.83           C  
ATOM   3658  CG  PHE D  43      20.031 -13.448 -16.010  1.00  0.83           C  
ATOM   3659  CD1 PHE D  43      21.287 -14.055 -16.139  1.00  0.83           C  
ATOM   3660  CD2 PHE D  43      19.741 -12.729 -14.844  1.00  0.83           C  
ATOM   3661  CE1 PHE D  43      22.226 -13.983 -15.103  1.00  0.83           C  
ATOM   3662  CE2 PHE D  43      20.678 -12.635 -13.808  1.00  0.83           C  
ATOM   3663  CZ  PHE D  43      21.921 -13.271 -13.935  1.00  0.83           C  
ATOM   3664  N   ALA D  44      18.012 -11.765 -20.168  1.00  0.81           N  
ATOM   3665  CA  ALA D  44      17.055 -11.867 -21.261  1.00  0.81           C  
ATOM   3666  C   ALA D  44      17.448 -12.849 -22.370  1.00  0.81           C  
ATOM   3667  O   ALA D  44      16.609 -13.506 -22.981  1.00  0.81           O  
ATOM   3668  CB  ALA D  44      16.852 -10.471 -21.885  1.00  0.81           C  
ATOM   3669  N   SER D  45      18.763 -12.992 -22.621  1.00  0.83           N  
ATOM   3670  CA  SER D  45      19.343 -13.925 -23.570  1.00  0.83           C  
ATOM   3671  C   SER D  45      19.306 -15.390 -23.117  1.00  0.83           C  
ATOM   3672  O   SER D  45      19.732 -16.266 -23.859  1.00  0.83           O  
ATOM   3673  CB  SER D  45      20.810 -13.533 -23.908  1.00  0.83           C  
ATOM   3674  OG  SER D  45      21.652 -13.577 -22.755  1.00  0.83           O  
ATOM   3675  N   PHE D  46      18.752 -15.720 -21.918  1.00  0.84           N  
ATOM   3676  CA  PHE D  46      18.708 -17.085 -21.408  1.00  0.84           C  
ATOM   3677  C   PHE D  46      17.436 -17.780 -21.870  1.00  0.84           C  
ATOM   3678  O   PHE D  46      17.192 -18.944 -21.574  1.00  0.84           O  
ATOM   3679  CB  PHE D  46      18.752 -17.117 -19.850  1.00  0.84           C  
ATOM   3680  CG  PHE D  46      20.142 -16.940 -19.274  1.00  0.84           C  
ATOM   3681  CD1 PHE D  46      20.353 -17.456 -17.987  1.00  0.84           C  
ATOM   3682  CD2 PHE D  46      21.230 -16.319 -19.928  1.00  0.84           C  
ATOM   3683  CE1 PHE D  46      21.607 -17.394 -17.377  1.00  0.84           C  
ATOM   3684  CE2 PHE D  46      22.493 -16.260 -19.322  1.00  0.84           C  
ATOM   3685  CZ  PHE D  46      22.686 -16.807 -18.049  1.00  0.84           C  
ATOM   3686  N   GLY D  47      16.592 -17.094 -22.665  1.00  0.83           N  
ATOM   3687  CA  GLY D  47      15.439 -17.717 -23.289  1.00  0.83           C  
ATOM   3688  C   GLY D  47      14.200 -17.607 -22.455  1.00  0.83           C  
ATOM   3689  O   GLY D  47      13.789 -16.530 -22.040  1.00  0.83           O  
ATOM   3690  N   ASN D  48      13.519 -18.744 -22.228  1.00  0.80           N  
ATOM   3691  CA  ASN D  48      12.234 -18.747 -21.573  1.00  0.80           C  
ATOM   3692  C   ASN D  48      12.357 -18.548 -20.056  1.00  0.80           C  
ATOM   3693  O   ASN D  48      12.826 -19.432 -19.340  1.00  0.80           O  
ATOM   3694  CB  ASN D  48      11.511 -20.084 -21.903  1.00  0.80           C  
ATOM   3695  CG  ASN D  48      10.033 -19.941 -21.559  1.00  0.80           C  
ATOM   3696  OD1 ASN D  48       9.547 -18.839 -21.383  1.00  0.80           O  
ATOM   3697  ND2 ASN D  48       9.302 -21.075 -21.448  1.00  0.80           N  
ATOM   3698  N   LEU D  49      11.907 -17.382 -19.554  1.00  0.83           N  
ATOM   3699  CA  LEU D  49      11.865 -17.014 -18.152  1.00  0.83           C  
ATOM   3700  C   LEU D  49      10.416 -16.715 -17.780  1.00  0.83           C  
ATOM   3701  O   LEU D  49      10.139 -15.939 -16.876  1.00  0.83           O  
ATOM   3702  CB  LEU D  49      12.741 -15.757 -17.867  1.00  0.83           C  
ATOM   3703  CG  LEU D  49      14.227 -15.890 -18.283  1.00  0.83           C  
ATOM   3704  CD1 LEU D  49      15.001 -14.613 -17.914  1.00  0.83           C  
ATOM   3705  CD2 LEU D  49      14.935 -17.116 -17.670  1.00  0.83           C  
ATOM   3706  N   SER D  50       9.434 -17.277 -18.521  1.00  0.77           N  
ATOM   3707  CA  SER D  50       8.054 -16.810 -18.476  1.00  0.77           C  
ATOM   3708  C   SER D  50       7.242 -17.146 -17.234  1.00  0.77           C  
ATOM   3709  O   SER D  50       6.276 -16.462 -16.910  1.00  0.77           O  
ATOM   3710  CB  SER D  50       7.256 -17.304 -19.713  1.00  0.77           C  
ATOM   3711  OG  SER D  50       7.009 -18.713 -19.689  1.00  0.77           O  
ATOM   3712  N   SER D  51       7.604 -18.213 -16.506  1.00  0.82           N  
ATOM   3713  CA  SER D  51       6.885 -18.657 -15.332  1.00  0.82           C  
ATOM   3714  C   SER D  51       7.914 -19.250 -14.391  1.00  0.82           C  
ATOM   3715  O   SER D  51       8.997 -19.615 -14.859  1.00  0.82           O  
ATOM   3716  CB  SER D  51       5.806 -19.743 -15.665  1.00  0.82           C  
ATOM   3717  OG  SER D  51       6.386 -20.986 -16.087  1.00  0.82           O  
ATOM   3718  N   PRO D  52       7.656 -19.401 -13.092  1.00  0.85           N  
ATOM   3719  CA  PRO D  52       8.525 -20.113 -12.161  1.00  0.85           C  
ATOM   3720  C   PRO D  52       9.018 -21.470 -12.632  1.00  0.85           C  
ATOM   3721  O   PRO D  52      10.210 -21.749 -12.511  1.00  0.85           O  
ATOM   3722  CB  PRO D  52       7.697 -20.184 -10.868  1.00  0.85           C  
ATOM   3723  CG  PRO D  52       6.876 -18.889 -10.908  1.00  0.85           C  
ATOM   3724  CD  PRO D  52       6.555 -18.733 -12.396  1.00  0.85           C  
ATOM   3725  N   THR D  53       8.133 -22.326 -13.185  1.00  0.84           N  
ATOM   3726  CA  THR D  53       8.466 -23.658 -13.681  1.00  0.84           C  
ATOM   3727  C   THR D  53       9.413 -23.625 -14.866  1.00  0.84           C  
ATOM   3728  O   THR D  53      10.388 -24.371 -14.911  1.00  0.84           O  
ATOM   3729  CB  THR D  53       7.248 -24.514 -14.030  1.00  0.84           C  
ATOM   3730  OG1 THR D  53       6.427 -23.945 -15.037  1.00  0.84           O  
ATOM   3731  CG2 THR D  53       6.348 -24.642 -12.797  1.00  0.84           C  
ATOM   3732  N   ALA D  54       9.176 -22.713 -15.838  1.00  0.88           N  
ATOM   3733  CA  ALA D  54      10.067 -22.473 -16.953  1.00  0.88           C  
ATOM   3734  C   ALA D  54      11.430 -21.936 -16.531  1.00  0.88           C  
ATOM   3735  O   ALA D  54      12.446 -22.401 -17.026  1.00  0.88           O  
ATOM   3736  CB  ALA D  54       9.418 -21.513 -17.971  1.00  0.88           C  
ATOM   3737  N   ILE D  55      11.495 -20.985 -15.568  1.00  0.85           N  
ATOM   3738  CA  ILE D  55      12.747 -20.488 -14.994  1.00  0.85           C  
ATOM   3739  C   ILE D  55      13.566 -21.587 -14.312  1.00  0.85           C  
ATOM   3740  O   ILE D  55      14.762 -21.728 -14.551  1.00  0.85           O  
ATOM   3741  CB  ILE D  55      12.451 -19.369 -13.986  1.00  0.85           C  
ATOM   3742  CG1 ILE D  55      11.925 -18.115 -14.723  1.00  0.85           C  
ATOM   3743  CG2 ILE D  55      13.697 -19.010 -13.139  1.00  0.85           C  
ATOM   3744  CD1 ILE D  55      11.333 -17.040 -13.800  1.00  0.85           C  
ATOM   3745  N   LEU D  56      12.921 -22.431 -13.478  1.00  0.84           N  
ATOM   3746  CA  LEU D  56      13.512 -23.576 -12.798  1.00  0.84           C  
ATOM   3747  C   LEU D  56      14.042 -24.650 -13.751  1.00  0.84           C  
ATOM   3748  O   LEU D  56      15.076 -25.291 -13.539  1.00  0.84           O  
ATOM   3749  CB  LEU D  56      12.426 -24.201 -11.884  1.00  0.84           C  
ATOM   3750  CG  LEU D  56      12.231 -23.461 -10.544  1.00  0.84           C  
ATOM   3751  CD1 LEU D  56      10.835 -23.781  -9.977  1.00  0.84           C  
ATOM   3752  CD2 LEU D  56      13.356 -23.843  -9.562  1.00  0.84           C  
ATOM   3753  N   GLY D  57      13.313 -24.898 -14.854  1.00  0.88           N  
ATOM   3754  CA  GLY D  57      13.702 -25.864 -15.868  1.00  0.88           C  
ATOM   3755  C   GLY D  57      14.531 -25.314 -16.984  1.00  0.88           C  
ATOM   3756  O   GLY D  57      14.866 -26.046 -17.909  1.00  0.88           O  
ATOM   3757  N   ASN D  58      14.907 -24.026 -16.941  1.00  0.85           N  
ATOM   3758  CA  ASN D  58      15.714 -23.419 -17.976  1.00  0.85           C  
ATOM   3759  C   ASN D  58      17.183 -23.914 -17.893  1.00  0.85           C  
ATOM   3760  O   ASN D  58      17.809 -23.745 -16.842  1.00  0.85           O  
ATOM   3761  CB  ASN D  58      15.576 -21.873 -17.903  1.00  0.85           C  
ATOM   3762  CG  ASN D  58      16.276 -21.179 -19.064  1.00  0.85           C  
ATOM   3763  OD1 ASN D  58      17.470 -21.376 -19.292  1.00  0.85           O  
ATOM   3764  ND2 ASN D  58      15.544 -20.325 -19.807  1.00  0.85           N  
ATOM   3765  N   PRO D  59      17.814 -24.517 -18.909  1.00  0.84           N  
ATOM   3766  CA  PRO D  59      19.162 -25.073 -18.789  1.00  0.84           C  
ATOM   3767  C   PRO D  59      20.240 -24.025 -18.554  1.00  0.84           C  
ATOM   3768  O   PRO D  59      21.189 -24.294 -17.819  1.00  0.84           O  
ATOM   3769  CB  PRO D  59      19.408 -25.801 -20.128  1.00  0.84           C  
ATOM   3770  CG  PRO D  59      18.007 -26.016 -20.716  1.00  0.84           C  
ATOM   3771  CD  PRO D  59      17.219 -24.808 -20.210  1.00  0.84           C  
ATOM   3772  N   MET D  60      20.132 -22.834 -19.181  1.00  0.81           N  
ATOM   3773  CA  MET D  60      21.080 -21.741 -19.052  1.00  0.81           C  
ATOM   3774  C   MET D  60      21.029 -21.128 -17.662  1.00  0.81           C  
ATOM   3775  O   MET D  60      22.061 -20.797 -17.077  1.00  0.81           O  
ATOM   3776  CB  MET D  60      20.877 -20.676 -20.158  1.00  0.81           C  
ATOM   3777  CG  MET D  60      21.156 -21.230 -21.572  1.00  0.81           C  
ATOM   3778  SD  MET D  60      21.022 -19.988 -22.896  1.00  0.81           S  
ATOM   3779  CE  MET D  60      22.542 -19.071 -22.501  1.00  0.81           C  
ATOM   3780  N   VAL D  61      19.819 -21.030 -17.061  1.00  0.86           N  
ATOM   3781  CA  VAL D  61      19.647 -20.654 -15.659  1.00  0.86           C  
ATOM   3782  C   VAL D  61      20.337 -21.637 -14.718  1.00  0.86           C  
ATOM   3783  O   VAL D  61      21.075 -21.243 -13.819  1.00  0.86           O  
ATOM   3784  CB  VAL D  61      18.173 -20.569 -15.254  1.00  0.86           C  
ATOM   3785  CG1 VAL D  61      17.993 -20.302 -13.738  1.00  0.86           C  
ATOM   3786  CG2 VAL D  61      17.485 -19.442 -16.049  1.00  0.86           C  
ATOM   3787  N   ARG D  62      20.154 -22.962 -14.937  1.00  0.75           N  
ATOM   3788  CA  ARG D  62      20.832 -23.990 -14.161  1.00  0.75           C  
ATOM   3789  C   ARG D  62      22.363 -23.963 -14.281  1.00  0.75           C  
ATOM   3790  O   ARG D  62      23.086 -24.067 -13.292  1.00  0.75           O  
ATOM   3791  CB  ARG D  62      20.383 -25.414 -14.603  1.00  0.75           C  
ATOM   3792  CG  ARG D  62      18.911 -25.799 -14.342  1.00  0.75           C  
ATOM   3793  CD  ARG D  62      18.627 -27.257 -14.730  1.00  0.75           C  
ATOM   3794  NE  ARG D  62      17.147 -27.486 -14.605  1.00  0.75           N  
ATOM   3795  CZ  ARG D  62      16.569 -28.684 -14.765  1.00  0.75           C  
ATOM   3796  NH1 ARG D  62      17.292 -29.780 -14.983  1.00  0.75           N  
ATOM   3797  NH2 ARG D  62      15.248 -28.820 -14.688  1.00  0.75           N  
ATOM   3798  N   ALA D  63      22.897 -23.828 -15.514  1.00  0.85           N  
ATOM   3799  CA  ALA D  63      24.319 -23.718 -15.781  1.00  0.85           C  
ATOM   3800  C   ALA D  63      24.993 -22.446 -15.260  1.00  0.85           C  
ATOM   3801  O   ALA D  63      26.093 -22.512 -14.711  1.00  0.85           O  
ATOM   3802  CB  ALA D  63      24.580 -23.866 -17.295  1.00  0.85           C  
ATOM   3803  N   HIS D  64      24.372 -21.253 -15.401  1.00  0.79           N  
ATOM   3804  CA  HIS D  64      24.884 -20.011 -14.832  1.00  0.79           C  
ATOM   3805  C   HIS D  64      24.862 -20.018 -13.317  1.00  0.79           C  
ATOM   3806  O   HIS D  64      25.803 -19.569 -12.672  1.00  0.79           O  
ATOM   3807  CB  HIS D  64      24.096 -18.776 -15.315  1.00  0.79           C  
ATOM   3808  CG  HIS D  64      24.665 -17.468 -14.832  1.00  0.79           C  
ATOM   3809  ND1 HIS D  64      25.777 -16.959 -15.477  1.00  0.79           N  
ATOM   3810  CD2 HIS D  64      24.343 -16.683 -13.774  1.00  0.79           C  
ATOM   3811  CE1 HIS D  64      26.101 -15.879 -14.801  1.00  0.79           C  
ATOM   3812  NE2 HIS D  64      25.266 -15.660 -13.754  1.00  0.79           N  
ATOM   3813  N   GLY D  65      23.784 -20.559 -12.701  1.00  0.87           N  
ATOM   3814  CA  GLY D  65      23.674 -20.657 -11.251  1.00  0.87           C  
ATOM   3815  C   GLY D  65      24.737 -21.510 -10.624  1.00  0.87           C  
ATOM   3816  O   GLY D  65      25.269 -21.178  -9.568  1.00  0.87           O  
ATOM   3817  N   LYS D  66      25.130 -22.606 -11.306  1.00  0.77           N  
ATOM   3818  CA  LYS D  66      26.308 -23.376 -10.969  1.00  0.77           C  
ATOM   3819  C   LYS D  66      27.581 -22.521 -10.998  1.00  0.77           C  
ATOM   3820  O   LYS D  66      28.267 -22.424 -10.003  1.00  0.77           O  
ATOM   3821  CB  LYS D  66      26.409 -24.577 -11.953  1.00  0.77           C  
ATOM   3822  CG  LYS D  66      27.679 -25.454 -11.886  1.00  0.77           C  
ATOM   3823  CD  LYS D  66      27.561 -26.663 -12.840  1.00  0.77           C  
ATOM   3824  CE  LYS D  66      28.844 -27.494 -13.010  1.00  0.77           C  
ATOM   3825  NZ  LYS D  66      28.671 -28.486 -14.102  1.00  0.77           N  
ATOM   3826  N   LYS D  67      27.863 -21.794 -12.115  1.00  0.78           N  
ATOM   3827  CA  LYS D  67      29.041 -20.935 -12.249  1.00  0.78           C  
ATOM   3828  C   LYS D  67      29.145 -19.808 -11.232  1.00  0.78           C  
ATOM   3829  O   LYS D  67      30.236 -19.474 -10.772  1.00  0.78           O  
ATOM   3830  CB  LYS D  67      29.161 -20.319 -13.667  1.00  0.78           C  
ATOM   3831  CG  LYS D  67      29.340 -21.374 -14.766  1.00  0.78           C  
ATOM   3832  CD  LYS D  67      29.878 -20.764 -16.068  1.00  0.78           C  
ATOM   3833  CE  LYS D  67      29.956 -21.783 -17.207  1.00  0.78           C  
ATOM   3834  NZ  LYS D  67      30.243 -21.093 -18.482  1.00  0.78           N  
ATOM   3835  N   VAL D  68      28.015 -19.193 -10.835  1.00  0.83           N  
ATOM   3836  CA  VAL D  68      27.985 -18.256  -9.724  1.00  0.83           C  
ATOM   3837  C   VAL D  68      28.398 -18.906  -8.421  1.00  0.83           C  
ATOM   3838  O   VAL D  68      29.204 -18.360  -7.680  1.00  0.83           O  
ATOM   3839  CB  VAL D  68      26.587 -17.678  -9.529  1.00  0.83           C  
ATOM   3840  CG1 VAL D  68      26.469 -16.850  -8.226  1.00  0.83           C  
ATOM   3841  CG2 VAL D  68      26.241 -16.785 -10.735  1.00  0.83           C  
ATOM   3842  N   LEU D  69      27.869 -20.102  -8.091  1.00  0.81           N  
ATOM   3843  CA  LEU D  69      28.249 -20.758  -6.861  1.00  0.81           C  
ATOM   3844  C   LEU D  69      29.678 -21.290  -6.861  1.00  0.81           C  
ATOM   3845  O   LEU D  69      30.374 -21.168  -5.860  1.00  0.81           O  
ATOM   3846  CB  LEU D  69      27.209 -21.804  -6.415  1.00  0.81           C  
ATOM   3847  CG  LEU D  69      27.301 -22.239  -4.927  1.00  0.81           C  
ATOM   3848  CD1 LEU D  69      27.462 -21.084  -3.914  1.00  0.81           C  
ATOM   3849  CD2 LEU D  69      26.024 -23.004  -4.568  1.00  0.81           C  
ATOM   3850  N   THR D  70      30.206 -21.832  -7.988  1.00  0.77           N  
ATOM   3851  CA  THR D  70      31.593 -22.309  -8.069  1.00  0.77           C  
ATOM   3852  C   THR D  70      32.607 -21.220  -7.782  1.00  0.77           C  
ATOM   3853  O   THR D  70      33.607 -21.484  -7.125  1.00  0.77           O  
ATOM   3854  CB  THR D  70      32.016 -23.062  -9.340  1.00  0.77           C  
ATOM   3855  OG1 THR D  70      32.017 -22.279 -10.513  1.00  0.77           O  
ATOM   3856  CG2 THR D  70      31.062 -24.212  -9.643  1.00  0.77           C  
ATOM   3857  N   SER D  71      32.328 -19.960  -8.192  1.00  0.79           N  
ATOM   3858  CA  SER D  71      33.200 -18.804  -8.000  1.00  0.79           C  
ATOM   3859  C   SER D  71      33.270 -18.375  -6.537  1.00  0.79           C  
ATOM   3860  O   SER D  71      34.221 -17.742  -6.098  1.00  0.79           O  
ATOM   3861  CB  SER D  71      32.841 -17.599  -8.936  1.00  0.79           C  
ATOM   3862  OG  SER D  71      31.739 -16.807  -8.481  1.00  0.79           O  
ATOM   3863  N   PHE D  72      32.315 -18.809  -5.674  1.00  0.76           N  
ATOM   3864  CA  PHE D  72      32.476 -18.701  -4.232  1.00  0.76           C  
ATOM   3865  C   PHE D  72      33.652 -19.534  -3.755  1.00  0.76           C  
ATOM   3866  O   PHE D  72      34.329 -19.162  -2.809  1.00  0.76           O  
ATOM   3867  CB  PHE D  72      31.214 -19.085  -3.408  1.00  0.76           C  
ATOM   3868  CG  PHE D  72      30.247 -17.935  -3.373  1.00  0.76           C  
ATOM   3869  CD1 PHE D  72      30.212 -17.079  -2.261  1.00  0.76           C  
ATOM   3870  CD2 PHE D  72      29.386 -17.677  -4.449  1.00  0.76           C  
ATOM   3871  CE1 PHE D  72      29.316 -16.003  -2.213  1.00  0.76           C  
ATOM   3872  CE2 PHE D  72      28.478 -16.612  -4.406  1.00  0.76           C  
ATOM   3873  CZ  PHE D  72      28.437 -15.777  -3.281  1.00  0.76           C  
ATOM   3874  N   GLY D  73      33.974 -20.664  -4.426  1.00  0.78           N  
ATOM   3875  CA  GLY D  73      35.118 -21.488  -4.062  1.00  0.78           C  
ATOM   3876  C   GLY D  73      36.446 -20.781  -4.174  1.00  0.78           C  
ATOM   3877  O   GLY D  73      37.331 -21.045  -3.368  1.00  0.78           O  
ATOM   3878  N   ASP D  74      36.595 -19.817  -5.110  1.00  0.76           N  
ATOM   3879  CA  ASP D  74      37.719 -18.899  -5.221  1.00  0.76           C  
ATOM   3880  C   ASP D  74      37.872 -18.006  -3.985  1.00  0.76           C  
ATOM   3881  O   ASP D  74      38.978 -17.782  -3.486  1.00  0.76           O  
ATOM   3882  CB  ASP D  74      37.566 -18.032  -6.500  1.00  0.76           C  
ATOM   3883  CG  ASP D  74      37.767 -18.897  -7.732  1.00  0.76           C  
ATOM   3884  OD1 ASP D  74      36.970 -18.747  -8.689  1.00  0.76           O  
ATOM   3885  OD2 ASP D  74      38.733 -19.710  -7.723  1.00  0.76           O  
ATOM   3886  N   ALA D  75      36.747 -17.505  -3.426  1.00  0.79           N  
ATOM   3887  CA  ALA D  75      36.709 -16.831  -2.139  1.00  0.79           C  
ATOM   3888  C   ALA D  75      37.056 -17.743  -0.960  1.00  0.79           C  
ATOM   3889  O   ALA D  75      37.836 -17.361  -0.098  1.00  0.79           O  
ATOM   3890  CB  ALA D  75      35.320 -16.202  -1.866  1.00  0.79           C  
ATOM   3891  N   VAL D  76      36.510 -18.985  -0.902  1.00  0.76           N  
ATOM   3892  CA  VAL D  76      36.794 -19.964   0.156  1.00  0.76           C  
ATOM   3893  C   VAL D  76      38.269 -20.352   0.198  1.00  0.76           C  
ATOM   3894  O   VAL D  76      38.868 -20.495   1.262  1.00  0.76           O  
ATOM   3895  CB  VAL D  76      35.945 -21.236   0.028  1.00  0.76           C  
ATOM   3896  CG1 VAL D  76      36.252 -22.235   1.168  1.00  0.76           C  
ATOM   3897  CG2 VAL D  76      34.447 -20.882   0.104  1.00  0.76           C  
ATOM   3898  N   LYS D  77      38.886 -20.499  -0.993  1.00  0.75           N  
ATOM   3899  CA  LYS D  77      40.278 -20.826  -1.227  1.00  0.75           C  
ATOM   3900  C   LYS D  77      41.261 -19.866  -0.576  1.00  0.75           C  
ATOM   3901  O   LYS D  77      42.269 -20.270  -0.009  1.00  0.75           O  
ATOM   3902  CB  LYS D  77      40.498 -20.782  -2.759  1.00  0.75           C  
ATOM   3903  CG  LYS D  77      41.720 -21.526  -3.305  1.00  0.75           C  
ATOM   3904  CD  LYS D  77      41.623 -21.583  -4.841  1.00  0.75           C  
ATOM   3905  CE  LYS D  77      42.886 -22.076  -5.545  1.00  0.75           C  
ATOM   3906  NZ  LYS D  77      42.609 -22.214  -6.993  1.00  0.75           N  
ATOM   3907  N   ASN D  78      40.973 -18.551  -0.650  1.00  0.68           N  
ATOM   3908  CA  ASN D  78      41.757 -17.557   0.035  1.00  0.68           C  
ATOM   3909  C   ASN D  78      40.841 -16.434   0.526  1.00  0.68           C  
ATOM   3910  O   ASN D  78      40.572 -15.465  -0.184  1.00  0.68           O  
ATOM   3911  CB  ASN D  78      42.859 -17.040  -0.924  1.00  0.68           C  
ATOM   3912  CG  ASN D  78      43.943 -16.350  -0.111  1.00  0.68           C  
ATOM   3913  OD1 ASN D  78      43.798 -16.068   1.067  1.00  0.68           O  
ATOM   3914  ND2 ASN D  78      45.095 -16.078  -0.771  1.00  0.68           N  
ATOM   3915  N   LEU D  79      40.365 -16.540   1.788  1.00  0.76           N  
ATOM   3916  CA  LEU D  79      39.409 -15.634   2.403  1.00  0.76           C  
ATOM   3917  C   LEU D  79      39.974 -14.246   2.686  1.00  0.76           C  
ATOM   3918  O   LEU D  79      39.238 -13.258   2.752  1.00  0.76           O  
ATOM   3919  CB  LEU D  79      38.909 -16.249   3.735  1.00  0.76           C  
ATOM   3920  CG  LEU D  79      38.012 -17.495   3.567  1.00  0.76           C  
ATOM   3921  CD1 LEU D  79      37.847 -18.210   4.915  1.00  0.76           C  
ATOM   3922  CD2 LEU D  79      36.624 -17.111   3.025  1.00  0.76           C  
ATOM   3923  N   ASP D  80      41.309 -14.127   2.814  1.00  0.76           N  
ATOM   3924  CA  ASP D  80      41.981 -12.905   3.179  1.00  0.76           C  
ATOM   3925  C   ASP D  80      42.343 -12.092   1.907  1.00  0.76           C  
ATOM   3926  O   ASP D  80      42.816 -10.961   1.977  1.00  0.76           O  
ATOM   3927  CB  ASP D  80      43.220 -13.296   4.055  1.00  0.76           C  
ATOM   3928  CG  ASP D  80      42.806 -14.099   5.298  1.00  0.76           C  
ATOM   3929  OD1 ASP D  80      42.125 -13.513   6.178  1.00  0.76           O  
ATOM   3930  OD2 ASP D  80      43.143 -15.312   5.420  1.00  0.76           O  
ATOM   3931  N   ASN D  81      42.059 -12.624   0.686  1.00  0.75           N  
ATOM   3932  CA  ASN D  81      42.398 -11.985  -0.578  1.00  0.75           C  
ATOM   3933  C   ASN D  81      41.161 -11.825  -1.471  1.00  0.75           C  
ATOM   3934  O   ASN D  81      41.276 -11.611  -2.673  1.00  0.75           O  
ATOM   3935  CB  ASN D  81      43.559 -12.775  -1.261  1.00  0.75           C  
ATOM   3936  CG  ASN D  81      44.156 -12.023  -2.455  1.00  0.75           C  
ATOM   3937  OD1 ASN D  81      44.470 -10.840  -2.397  1.00  0.75           O  
ATOM   3938  ND2 ASN D  81      44.293 -12.726  -3.606  1.00  0.75           N  
ATOM   3939  N   ILE D  82      39.921 -11.865  -0.924  1.00  0.78           N  
ATOM   3940  CA  ILE D  82      38.689 -11.784  -1.718  1.00  0.78           C  
ATOM   3941  C   ILE D  82      38.609 -10.549  -2.601  1.00  0.78           C  
ATOM   3942  O   ILE D  82      38.216 -10.627  -3.759  1.00  0.78           O  
ATOM   3943  CB  ILE D  82      37.443 -11.872  -0.840  1.00  0.78           C  
ATOM   3944  CG1 ILE D  82      37.345 -13.317  -0.308  1.00  0.78           C  
ATOM   3945  CG2 ILE D  82      36.144 -11.492  -1.607  1.00  0.78           C  
ATOM   3946  CD1 ILE D  82      36.362 -13.457   0.858  1.00  0.78           C  
ATOM   3947  N   LYS D  83      39.045  -9.377  -2.093  1.00  0.74           N  
ATOM   3948  CA  LYS D  83      39.015  -8.135  -2.842  1.00  0.74           C  
ATOM   3949  C   LYS D  83      39.739  -8.196  -4.187  1.00  0.74           C  
ATOM   3950  O   LYS D  83      39.187  -7.796  -5.204  1.00  0.74           O  
ATOM   3951  CB  LYS D  83      39.705  -7.030  -1.994  1.00  0.74           C  
ATOM   3952  CG  LYS D  83      39.737  -5.640  -2.659  1.00  0.74           C  
ATOM   3953  CD  LYS D  83      41.045  -4.859  -2.435  1.00  0.74           C  
ATOM   3954  CE  LYS D  83      41.227  -3.732  -3.465  1.00  0.74           C  
ATOM   3955  NZ  LYS D  83      42.525  -3.044  -3.291  1.00  0.74           N  
ATOM   3956  N   ASN D  84      40.983  -8.721  -4.215  1.00  0.78           N  
ATOM   3957  CA  ASN D  84      41.765  -8.835  -5.430  1.00  0.78           C  
ATOM   3958  C   ASN D  84      41.292  -9.982  -6.318  1.00  0.78           C  
ATOM   3959  O   ASN D  84      41.319  -9.865  -7.541  1.00  0.78           O  
ATOM   3960  CB  ASN D  84      43.265  -8.999  -5.109  1.00  0.78           C  
ATOM   3961  CG  ASN D  84      43.776  -7.757  -4.380  1.00  0.78           C  
ATOM   3962  OD1 ASN D  84      43.330  -6.624  -4.549  1.00  0.78           O  
ATOM   3963  ND2 ASN D  84      44.789  -7.982  -3.510  1.00  0.78           N  
ATOM   3964  N   THR D  85      40.811 -11.106  -5.727  1.00  0.81           N  
ATOM   3965  CA  THR D  85      40.261 -12.265  -6.451  1.00  0.81           C  
ATOM   3966  C   THR D  85      39.049 -11.899  -7.304  1.00  0.81           C  
ATOM   3967  O   THR D  85      38.878 -12.378  -8.418  1.00  0.81           O  
ATOM   3968  CB  THR D  85      39.877 -13.426  -5.524  1.00  0.81           C  
ATOM   3969  OG1 THR D  85      40.988 -13.831  -4.742  1.00  0.81           O  
ATOM   3970  CG2 THR D  85      39.455 -14.697  -6.278  1.00  0.81           C  
ATOM   3971  N   PHE D  86      38.180 -10.989  -6.816  1.00  0.84           N  
ATOM   3972  CA  PHE D  86      36.943 -10.611  -7.474  1.00  0.84           C  
ATOM   3973  C   PHE D  86      37.075  -9.316  -8.264  1.00  0.84           C  
ATOM   3974  O   PHE D  86      36.082  -8.795  -8.770  1.00  0.84           O  
ATOM   3975  CB  PHE D  86      35.820 -10.480  -6.412  1.00  0.84           C  
ATOM   3976  CG  PHE D  86      35.287 -11.854  -6.115  1.00  0.84           C  
ATOM   3977  CD1 PHE D  86      34.156 -12.333  -6.797  1.00  0.84           C  
ATOM   3978  CD2 PHE D  86      35.948 -12.709  -5.220  1.00  0.84           C  
ATOM   3979  CE1 PHE D  86      33.654 -13.614  -6.534  1.00  0.84           C  
ATOM   3980  CE2 PHE D  86      35.468 -13.997  -4.973  1.00  0.84           C  
ATOM   3981  CZ  PHE D  86      34.296 -14.435  -5.599  1.00  0.84           C  
ATOM   3982  N   SER D  87      38.296  -8.762  -8.448  1.00  0.80           N  
ATOM   3983  CA  SER D  87      38.494  -7.496  -9.162  1.00  0.80           C  
ATOM   3984  C   SER D  87      38.011  -7.496 -10.612  1.00  0.80           C  
ATOM   3985  O   SER D  87      37.350  -6.564 -11.055  1.00  0.80           O  
ATOM   3986  CB  SER D  87      39.973  -7.027  -9.168  1.00  0.80           C  
ATOM   3987  OG  SER D  87      40.355  -6.576  -7.872  1.00  0.80           O  
ATOM   3988  N   GLN D  88      38.294  -8.563 -11.392  1.00  0.75           N  
ATOM   3989  CA  GLN D  88      37.832  -8.713 -12.769  1.00  0.75           C  
ATOM   3990  C   GLN D  88      36.323  -8.869 -12.900  1.00  0.75           C  
ATOM   3991  O   GLN D  88      35.689  -8.279 -13.770  1.00  0.75           O  
ATOM   3992  CB  GLN D  88      38.511  -9.942 -13.404  1.00  0.75           C  
ATOM   3993  CG  GLN D  88      40.019  -9.710 -13.651  1.00  0.75           C  
ATOM   3994  CD  GLN D  88      40.721 -11.032 -13.965  1.00  0.75           C  
ATOM   3995  OE1 GLN D  88      40.143 -12.106 -13.954  1.00  0.75           O  
ATOM   3996  NE2 GLN D  88      42.047 -10.942 -14.235  1.00  0.75           N  
ATOM   3997  N   LEU D  89      35.697  -9.663 -12.002  1.00  0.83           N  
ATOM   3998  CA  LEU D  89      34.252  -9.755 -11.899  1.00  0.83           C  
ATOM   3999  C   LEU D  89      33.629  -8.410 -11.525  1.00  0.83           C  
ATOM   4000  O   LEU D  89      32.673  -7.989 -12.151  1.00  0.83           O  
ATOM   4001  CB  LEU D  89      33.827 -10.891 -10.931  1.00  0.83           C  
ATOM   4002  CG  LEU D  89      34.036 -12.320 -11.497  1.00  0.83           C  
ATOM   4003  CD1 LEU D  89      33.937 -13.364 -10.370  1.00  0.83           C  
ATOM   4004  CD2 LEU D  89      33.021 -12.657 -12.611  1.00  0.83           C  
ATOM   4005  N   SER D  90      34.210  -7.632 -10.581  1.00  0.83           N  
ATOM   4006  CA  SER D  90      33.767  -6.273 -10.246  1.00  0.83           C  
ATOM   4007  C   SER D  90      33.743  -5.367 -11.477  1.00  0.83           C  
ATOM   4008  O   SER D  90      32.743  -4.730 -11.777  1.00  0.83           O  
ATOM   4009  CB  SER D  90      34.710  -5.673  -9.152  1.00  0.83           C  
ATOM   4010  OG  SER D  90      34.376  -4.367  -8.685  1.00  0.83           O  
ATOM   4011  N   GLU D  91      34.804  -5.381 -12.318  1.00  0.76           N  
ATOM   4012  CA  GLU D  91      34.799  -4.682 -13.599  1.00  0.76           C  
ATOM   4013  C   GLU D  91      33.709  -5.133 -14.562  1.00  0.76           C  
ATOM   4014  O   GLU D  91      33.038  -4.320 -15.196  1.00  0.76           O  
ATOM   4015  CB  GLU D  91      36.153  -4.839 -14.335  1.00  0.76           C  
ATOM   4016  CG  GLU D  91      37.186  -3.785 -13.878  1.00  0.76           C  
ATOM   4017  CD  GLU D  91      38.390  -3.612 -14.797  1.00  0.76           C  
ATOM   4018  OE1 GLU D  91      38.499  -4.330 -15.823  1.00  0.76           O  
ATOM   4019  OE2 GLU D  91      39.187  -2.684 -14.471  1.00  0.76           O  
ATOM   4020  N   LEU D  92      33.474  -6.450 -14.694  1.00  0.81           N  
ATOM   4021  CA  LEU D  92      32.378  -6.957 -15.499  1.00  0.81           C  
ATOM   4022  C   LEU D  92      31.001  -6.487 -15.036  1.00  0.81           C  
ATOM   4023  O   LEU D  92      30.227  -5.918 -15.807  1.00  0.81           O  
ATOM   4024  CB  LEU D  92      32.384  -8.507 -15.464  1.00  0.81           C  
ATOM   4025  CG  LEU D  92      31.186  -9.195 -16.163  1.00  0.81           C  
ATOM   4026  CD1 LEU D  92      31.157  -8.902 -17.672  1.00  0.81           C  
ATOM   4027  CD2 LEU D  92      31.173 -10.704 -15.867  1.00  0.81           C  
ATOM   4028  N   HIS D  93      30.674  -6.687 -13.746  1.00  0.78           N  
ATOM   4029  CA  HIS D  93      29.377  -6.360 -13.191  1.00  0.78           C  
ATOM   4030  C   HIS D  93      29.086  -4.871 -13.159  1.00  0.78           C  
ATOM   4031  O   HIS D  93      27.950  -4.455 -13.399  1.00  0.78           O  
ATOM   4032  CB  HIS D  93      29.179  -7.000 -11.800  1.00  0.78           C  
ATOM   4033  CG  HIS D  93      28.918  -8.476 -11.883  1.00  0.78           C  
ATOM   4034  ND1 HIS D  93      29.969  -9.367 -11.986  1.00  0.78           N  
ATOM   4035  CD2 HIS D  93      27.741  -9.148 -11.894  1.00  0.78           C  
ATOM   4036  CE1 HIS D  93      29.419 -10.552 -12.052  1.00  0.78           C  
ATOM   4037  NE2 HIS D  93      28.064 -10.487 -12.002  1.00  0.78           N  
ATOM   4038  N   CYS D  94      30.104  -4.041 -12.873  1.00  0.81           N  
ATOM   4039  CA  CYS D  94      29.946  -2.611 -12.714  1.00  0.81           C  
ATOM   4040  C   CYS D  94      30.080  -1.826 -14.012  1.00  0.81           C  
ATOM   4041  O   CYS D  94      29.142  -1.133 -14.396  1.00  0.81           O  
ATOM   4042  CB  CYS D  94      30.973  -2.091 -11.682  1.00  0.81           C  
ATOM   4043  SG  CYS D  94      30.846  -3.005 -10.114  1.00  0.81           S  
ATOM   4044  N   ASP D  95      31.218  -1.935 -14.741  1.00  0.75           N  
ATOM   4045  CA  ASP D  95      31.471  -1.177 -15.957  1.00  0.75           C  
ATOM   4046  C   ASP D  95      30.674  -1.683 -17.156  1.00  0.75           C  
ATOM   4047  O   ASP D  95      30.211  -0.904 -17.985  1.00  0.75           O  
ATOM   4048  CB  ASP D  95      32.982  -1.200 -16.334  1.00  0.75           C  
ATOM   4049  CG  ASP D  95      33.823  -0.257 -15.492  1.00  0.75           C  
ATOM   4050  OD1 ASP D  95      33.303   0.768 -14.997  1.00  0.75           O  
ATOM   4051  OD2 ASP D  95      35.044  -0.545 -15.402  1.00  0.75           O  
ATOM   4052  N   LYS D  96      30.528  -3.019 -17.326  1.00  0.73           N  
ATOM   4053  CA  LYS D  96      29.834  -3.535 -18.498  1.00  0.73           C  
ATOM   4054  C   LYS D  96      28.347  -3.677 -18.268  1.00  0.73           C  
ATOM   4055  O   LYS D  96      27.536  -3.246 -19.081  1.00  0.73           O  
ATOM   4056  CB  LYS D  96      30.354  -4.919 -18.975  1.00  0.73           C  
ATOM   4057  CG  LYS D  96      31.882  -5.102 -18.973  1.00  0.73           C  
ATOM   4058  CD  LYS D  96      32.693  -4.095 -19.806  1.00  0.73           C  
ATOM   4059  CE  LYS D  96      34.193  -4.435 -19.772  1.00  0.73           C  
ATOM   4060  NZ  LYS D  96      35.026  -3.229 -19.986  1.00  0.73           N  
ATOM   4061  N   LEU D  97      27.946  -4.323 -17.156  1.00  0.79           N  
ATOM   4062  CA  LEU D  97      26.557  -4.690 -16.990  1.00  0.79           C  
ATOM   4063  C   LEU D  97      25.736  -3.630 -16.280  1.00  0.79           C  
ATOM   4064  O   LEU D  97      24.520  -3.587 -16.444  1.00  0.79           O  
ATOM   4065  CB  LEU D  97      26.447  -6.016 -16.199  1.00  0.79           C  
ATOM   4066  CG  LEU D  97      27.120  -7.233 -16.872  1.00  0.79           C  
ATOM   4067  CD1 LEU D  97      27.057  -8.457 -15.943  1.00  0.79           C  
ATOM   4068  CD2 LEU D  97      26.476  -7.572 -18.229  1.00  0.79           C  
ATOM   4069  N   HIS D  98      26.370  -2.740 -15.482  1.00  0.75           N  
ATOM   4070  CA  HIS D  98      25.695  -1.731 -14.679  1.00  0.75           C  
ATOM   4071  C   HIS D  98      24.662  -2.302 -13.704  1.00  0.75           C  
ATOM   4072  O   HIS D  98      23.591  -1.730 -13.513  1.00  0.75           O  
ATOM   4073  CB  HIS D  98      25.039  -0.627 -15.548  1.00  0.75           C  
ATOM   4074  CG  HIS D  98      25.983  -0.007 -16.519  1.00  0.75           C  
ATOM   4075  ND1 HIS D  98      26.775   1.044 -16.098  1.00  0.75           N  
ATOM   4076  CD2 HIS D  98      26.304  -0.366 -17.785  1.00  0.75           C  
ATOM   4077  CE1 HIS D  98      27.573   1.290 -17.113  1.00  0.75           C  
ATOM   4078  NE2 HIS D  98      27.329   0.471 -18.168  1.00  0.75           N  
ATOM   4079  N   VAL D  99      24.966  -3.452 -13.057  1.00  0.84           N  
ATOM   4080  CA  VAL D  99      24.107  -4.089 -12.060  1.00  0.84           C  
ATOM   4081  C   VAL D  99      24.162  -3.310 -10.768  1.00  0.84           C  
ATOM   4082  O   VAL D  99      25.221  -3.260 -10.144  1.00  0.84           O  
ATOM   4083  CB  VAL D  99      24.558  -5.525 -11.734  1.00  0.84           C  
ATOM   4084  CG1 VAL D  99      23.673  -6.169 -10.642  1.00  0.84           C  
ATOM   4085  CG2 VAL D  99      24.504  -6.402 -12.996  1.00  0.84           C  
ATOM   4086  N   ASP D 100      23.044  -2.704 -10.290  1.00  0.83           N  
ATOM   4087  CA  ASP D 100      23.085  -1.965  -9.042  1.00  0.83           C  
ATOM   4088  C   ASP D 100      23.564  -2.871  -7.861  1.00  0.83           C  
ATOM   4089  O   ASP D 100      23.144  -4.035  -7.795  1.00  0.83           O  
ATOM   4090  CB  ASP D 100      21.739  -1.236  -8.758  1.00  0.83           C  
ATOM   4091  CG  ASP D 100      21.929  -0.361  -7.532  1.00  0.83           C  
ATOM   4092  OD1 ASP D 100      21.857  -0.917  -6.404  1.00  0.83           O  
ATOM   4093  OD2 ASP D 100      22.258   0.839  -7.712  1.00  0.83           O  
ATOM   4094  N   PRO D 101      24.443  -2.421  -6.947  1.00  0.84           N  
ATOM   4095  CA  PRO D 101      24.986  -3.226  -5.860  1.00  0.84           C  
ATOM   4096  C   PRO D 101      23.981  -3.866  -4.922  1.00  0.84           C  
ATOM   4097  O   PRO D 101      24.330  -4.868  -4.287  1.00  0.84           O  
ATOM   4098  CB  PRO D 101      25.870  -2.241  -5.079  1.00  0.84           C  
ATOM   4099  CG  PRO D 101      26.405  -1.307  -6.160  1.00  0.84           C  
ATOM   4100  CD  PRO D 101      25.220  -1.192  -7.125  1.00  0.84           C  
ATOM   4101  N   GLU D 102      22.753  -3.320  -4.786  1.00  0.79           N  
ATOM   4102  CA  GLU D 102      21.682  -3.879  -3.968  1.00  0.79           C  
ATOM   4103  C   GLU D 102      21.299  -5.286  -4.440  1.00  0.79           C  
ATOM   4104  O   GLU D 102      21.044  -6.199  -3.661  1.00  0.79           O  
ATOM   4105  CB  GLU D 102      20.453  -2.924  -3.938  1.00  0.79           C  
ATOM   4106  CG  GLU D 102      19.188  -3.442  -3.177  1.00  0.79           C  
ATOM   4107  CD  GLU D 102      19.312  -3.651  -1.662  1.00  0.79           C  
ATOM   4108  OE1 GLU D 102      20.427  -3.558  -1.094  1.00  0.79           O  
ATOM   4109  OE2 GLU D 102      18.247  -3.912  -1.030  1.00  0.79           O  
ATOM   4110  N   ASN D 103      21.346  -5.547  -5.764  1.00  0.86           N  
ATOM   4111  CA  ASN D 103      21.097  -6.875  -6.312  1.00  0.86           C  
ATOM   4112  C   ASN D 103      22.116  -7.938  -5.879  1.00  0.86           C  
ATOM   4113  O   ASN D 103      21.783  -9.122  -5.787  1.00  0.86           O  
ATOM   4114  CB  ASN D 103      21.027  -6.854  -7.854  1.00  0.86           C  
ATOM   4115  CG  ASN D 103      19.888  -5.933  -8.277  1.00  0.86           C  
ATOM   4116  OD1 ASN D 103      18.728  -6.276  -8.073  1.00  0.86           O  
ATOM   4117  ND2 ASN D 103      20.225  -4.774  -8.880  1.00  0.86           N  
ATOM   4118  N   PHE D 104      23.386  -7.560  -5.582  1.00  0.88           N  
ATOM   4119  CA  PHE D 104      24.391  -8.471  -5.032  1.00  0.88           C  
ATOM   4120  C   PHE D 104      24.009  -8.964  -3.645  1.00  0.88           C  
ATOM   4121  O   PHE D 104      24.128 -10.148  -3.333  1.00  0.88           O  
ATOM   4122  CB  PHE D 104      25.810  -7.833  -4.926  1.00  0.88           C  
ATOM   4123  CG  PHE D 104      26.352  -7.281  -6.219  1.00  0.88           C  
ATOM   4124  CD1 PHE D 104      26.056  -7.835  -7.479  1.00  0.88           C  
ATOM   4125  CD2 PHE D 104      27.215  -6.172  -6.156  1.00  0.88           C  
ATOM   4126  CE1 PHE D 104      26.558  -7.250  -8.650  1.00  0.88           C  
ATOM   4127  CE2 PHE D 104      27.716  -5.585  -7.323  1.00  0.88           C  
ATOM   4128  CZ  PHE D 104      27.374  -6.115  -8.570  1.00  0.88           C  
ATOM   4129  N   ARG D 105      23.488  -8.050  -2.796  1.00  0.78           N  
ATOM   4130  CA  ARG D 105      22.947  -8.358  -1.486  1.00  0.78           C  
ATOM   4131  C   ARG D 105      21.758  -9.312  -1.589  1.00  0.78           C  
ATOM   4132  O   ARG D 105      21.715 -10.329  -0.906  1.00  0.78           O  
ATOM   4133  CB  ARG D 105      22.505  -7.028  -0.812  1.00  0.78           C  
ATOM   4134  CG  ARG D 105      21.908  -7.121   0.611  1.00  0.78           C  
ATOM   4135  CD  ARG D 105      20.944  -5.950   0.896  1.00  0.78           C  
ATOM   4136  NE  ARG D 105      20.400  -6.102   2.297  1.00  0.78           N  
ATOM   4137  CZ  ARG D 105      19.246  -6.696   2.625  1.00  0.78           C  
ATOM   4138  NH1 ARG D 105      18.872  -6.774   3.897  1.00  0.78           N  
ATOM   4139  NH2 ARG D 105      18.532  -7.360   1.741  1.00  0.78           N  
ATOM   4140  N   LEU D 106      20.799  -9.059  -2.511  1.00  0.86           N  
ATOM   4141  CA  LEU D 106      19.638  -9.921  -2.696  1.00  0.86           C  
ATOM   4142  C   LEU D 106      19.978 -11.355  -3.100  1.00  0.86           C  
ATOM   4143  O   LEU D 106      19.405 -12.315  -2.581  1.00  0.86           O  
ATOM   4144  CB  LEU D 106      18.654  -9.325  -3.734  1.00  0.86           C  
ATOM   4145  CG  LEU D 106      18.080  -7.939  -3.368  1.00  0.86           C  
ATOM   4146  CD1 LEU D 106      17.125  -7.466  -4.472  1.00  0.86           C  
ATOM   4147  CD2 LEU D 106      17.350  -7.927  -2.013  1.00  0.86           C  
ATOM   4148  N   LEU D 107      20.951 -11.550  -4.016  1.00  0.88           N  
ATOM   4149  CA  LEU D 107      21.461 -12.867  -4.362  1.00  0.88           C  
ATOM   4150  C   LEU D 107      22.151 -13.570  -3.197  1.00  0.88           C  
ATOM   4151  O   LEU D 107      21.902 -14.744  -2.936  1.00  0.88           O  
ATOM   4152  CB  LEU D 107      22.391 -12.780  -5.595  1.00  0.88           C  
ATOM   4153  CG  LEU D 107      22.929 -14.136  -6.117  1.00  0.88           C  
ATOM   4154  CD1 LEU D 107      21.845 -15.220  -6.318  1.00  0.88           C  
ATOM   4155  CD2 LEU D 107      23.690 -13.899  -7.430  1.00  0.88           C  
ATOM   4156  N   GLY D 108      22.995 -12.842  -2.427  1.00  0.89           N  
ATOM   4157  CA  GLY D 108      23.550 -13.302  -1.154  1.00  0.89           C  
ATOM   4158  C   GLY D 108      22.540 -13.820  -0.158  1.00  0.89           C  
ATOM   4159  O   GLY D 108      22.669 -14.952   0.322  1.00  0.89           O  
ATOM   4160  N   ASP D 109      21.488 -13.028   0.144  1.00  0.83           N  
ATOM   4161  CA  ASP D 109      20.384 -13.375   1.028  1.00  0.83           C  
ATOM   4162  C   ASP D 109      19.651 -14.646   0.562  1.00  0.83           C  
ATOM   4163  O   ASP D 109      19.377 -15.553   1.345  1.00  0.83           O  
ATOM   4164  CB  ASP D 109      19.356 -12.191   1.134  1.00  0.83           C  
ATOM   4165  CG  ASP D 109      19.840 -10.990   1.948  1.00  0.83           C  
ATOM   4166  OD1 ASP D 109      20.927 -11.067   2.568  1.00  0.83           O  
ATOM   4167  OD2 ASP D 109      19.081  -9.980   2.000  1.00  0.83           O  
ATOM   4168  N   ILE D 110      19.363 -14.766  -0.756  1.00  0.84           N  
ATOM   4169  CA  ILE D 110      18.770 -15.956  -1.363  1.00  0.84           C  
ATOM   4170  C   ILE D 110      19.644 -17.189  -1.277  1.00  0.84           C  
ATOM   4171  O   ILE D 110      19.145 -18.280  -0.994  1.00  0.84           O  
ATOM   4172  CB  ILE D 110      18.336 -15.688  -2.797  1.00  0.84           C  
ATOM   4173  CG1 ILE D 110      17.057 -14.825  -2.713  1.00  0.84           C  
ATOM   4174  CG2 ILE D 110      18.091 -16.997  -3.598  1.00  0.84           C  
ATOM   4175  CD1 ILE D 110      16.532 -14.400  -4.079  1.00  0.84           C  
ATOM   4176  N   LEU D 111      20.975 -17.060  -1.474  1.00  0.86           N  
ATOM   4177  CA  LEU D 111      21.912 -18.160  -1.300  1.00  0.86           C  
ATOM   4178  C   LEU D 111      21.865 -18.731   0.110  1.00  0.86           C  
ATOM   4179  O   LEU D 111      21.803 -19.945   0.291  1.00  0.86           O  
ATOM   4180  CB  LEU D 111      23.375 -17.739  -1.627  1.00  0.86           C  
ATOM   4181  CG  LEU D 111      24.424 -18.873  -1.473  1.00  0.86           C  
ATOM   4182  CD1 LEU D 111      24.159 -20.042  -2.440  1.00  0.86           C  
ATOM   4183  CD2 LEU D 111      25.861 -18.342  -1.628  1.00  0.86           C  
ATOM   4184  N   ILE D 112      21.821 -17.885   1.155  1.00  0.84           N  
ATOM   4185  CA  ILE D 112      21.660 -18.323   2.538  1.00  0.84           C  
ATOM   4186  C   ILE D 112      20.360 -19.076   2.805  1.00  0.84           C  
ATOM   4187  O   ILE D 112      20.363 -20.089   3.501  1.00  0.84           O  
ATOM   4188  CB  ILE D 112      21.836 -17.132   3.473  1.00  0.84           C  
ATOM   4189  CG1 ILE D 112      23.342 -16.796   3.549  1.00  0.84           C  
ATOM   4190  CG2 ILE D 112      21.248 -17.355   4.890  1.00  0.84           C  
ATOM   4191  CD1 ILE D 112      23.621 -15.293   3.531  1.00  0.84           C  
ATOM   4192  N   ILE D 113      19.214 -18.639   2.237  1.00  0.83           N  
ATOM   4193  CA  ILE D 113      17.953 -19.376   2.318  1.00  0.83           C  
ATOM   4194  C   ILE D 113      18.051 -20.743   1.653  1.00  0.83           C  
ATOM   4195  O   ILE D 113      17.612 -21.744   2.211  1.00  0.83           O  
ATOM   4196  CB  ILE D 113      16.792 -18.582   1.724  1.00  0.83           C  
ATOM   4197  CG1 ILE D 113      16.581 -17.295   2.559  1.00  0.83           C  
ATOM   4198  CG2 ILE D 113      15.495 -19.437   1.674  1.00  0.83           C  
ATOM   4199  CD1 ILE D 113      15.567 -16.330   1.936  1.00  0.83           C  
ATOM   4200  N   VAL D 114      18.685 -20.833   0.461  1.00  0.85           N  
ATOM   4201  CA  VAL D 114      18.968 -22.107  -0.187  1.00  0.85           C  
ATOM   4202  C   VAL D 114      19.866 -22.995   0.666  1.00  0.85           C  
ATOM   4203  O   VAL D 114      19.526 -24.132   0.947  1.00  0.85           O  
ATOM   4204  CB  VAL D 114      19.556 -21.900  -1.582  1.00  0.85           C  
ATOM   4205  CG1 VAL D 114      19.995 -23.228  -2.237  1.00  0.85           C  
ATOM   4206  CG2 VAL D 114      18.466 -21.263  -2.464  1.00  0.85           C  
ATOM   4207  N   LEU D 115      20.993 -22.487   1.216  1.00  0.85           N  
ATOM   4208  CA  LEU D 115      21.835 -23.284   2.097  1.00  0.85           C  
ATOM   4209  C   LEU D 115      21.103 -23.820   3.323  1.00  0.85           C  
ATOM   4210  O   LEU D 115      21.227 -24.988   3.681  1.00  0.85           O  
ATOM   4211  CB  LEU D 115      23.056 -22.469   2.583  1.00  0.85           C  
ATOM   4212  CG  LEU D 115      24.080 -22.110   1.485  1.00  0.85           C  
ATOM   4213  CD1 LEU D 115      25.182 -21.235   2.104  1.00  0.85           C  
ATOM   4214  CD2 LEU D 115      24.684 -23.344   0.785  1.00  0.85           C  
ATOM   4215  N   ALA D 116      20.257 -22.987   3.949  1.00  0.86           N  
ATOM   4216  CA  ALA D 116      19.404 -23.378   5.040  1.00  0.86           C  
ATOM   4217  C   ALA D 116      18.411 -24.500   4.713  1.00  0.86           C  
ATOM   4218  O   ALA D 116      18.254 -25.423   5.498  1.00  0.86           O  
ATOM   4219  CB  ALA D 116      18.653 -22.114   5.491  1.00  0.86           C  
ATOM   4220  N   ALA D 117      17.746 -24.481   3.537  1.00  0.85           N  
ATOM   4221  CA  ALA D 117      16.832 -25.532   3.116  1.00  0.85           C  
ATOM   4222  C   ALA D 117      17.492 -26.881   2.822  1.00  0.85           C  
ATOM   4223  O   ALA D 117      16.885 -27.937   2.993  1.00  0.85           O  
ATOM   4224  CB  ALA D 117      16.061 -25.066   1.863  1.00  0.85           C  
ATOM   4225  N   HIS D 118      18.751 -26.877   2.340  1.00  0.81           N  
ATOM   4226  CA  HIS D 118      19.496 -28.085   2.022  1.00  0.81           C  
ATOM   4227  C   HIS D 118      20.214 -28.701   3.219  1.00  0.81           C  
ATOM   4228  O   HIS D 118      20.311 -29.920   3.333  1.00  0.81           O  
ATOM   4229  CB  HIS D 118      20.532 -27.793   0.916  1.00  0.81           C  
ATOM   4230  CG  HIS D 118      19.891 -27.572  -0.427  1.00  0.81           C  
ATOM   4231  ND1 HIS D 118      20.069 -28.566  -1.367  1.00  0.81           N  
ATOM   4232  CD2 HIS D 118      19.084 -26.606  -0.930  1.00  0.81           C  
ATOM   4233  CE1 HIS D 118      19.372 -28.185  -2.412  1.00  0.81           C  
ATOM   4234  NE2 HIS D 118      18.751 -27.002  -2.206  1.00  0.81           N  
ATOM   4235  N   PHE D 119      20.753 -27.879   4.147  1.00  0.84           N  
ATOM   4236  CA  PHE D 119      21.527 -28.367   5.280  1.00  0.84           C  
ATOM   4237  C   PHE D 119      20.753 -28.345   6.592  1.00  0.84           C  
ATOM   4238  O   PHE D 119      21.248 -28.815   7.613  1.00  0.84           O  
ATOM   4239  CB  PHE D 119      22.786 -27.479   5.466  1.00  0.84           C  
ATOM   4240  CG  PHE D 119      23.752 -27.799   4.367  1.00  0.84           C  
ATOM   4241  CD1 PHE D 119      24.503 -28.979   4.461  1.00  0.84           C  
ATOM   4242  CD2 PHE D 119      23.908 -26.976   3.238  1.00  0.84           C  
ATOM   4243  CE1 PHE D 119      25.407 -29.328   3.455  1.00  0.84           C  
ATOM   4244  CE2 PHE D 119      24.814 -27.322   2.228  1.00  0.84           C  
ATOM   4245  CZ  PHE D 119      25.574 -28.492   2.344  1.00  0.84           C  
ATOM   4246  N   SER D 120      19.512 -27.820   6.599  1.00  0.81           N  
ATOM   4247  CA  SER D 120      18.595 -27.697   7.732  1.00  0.81           C  
ATOM   4248  C   SER D 120      19.176 -27.517   9.126  1.00  0.81           C  
ATOM   4249  O   SER D 120      19.657 -26.452   9.495  1.00  0.81           O  
ATOM   4250  CB  SER D 120      17.481 -28.763   7.728  1.00  0.81           C  
ATOM   4251  OG  SER D 120      16.780 -28.693   6.494  1.00  0.81           O  
ATOM   4252  N   LYS D 121      19.124 -28.584   9.949  1.00  0.75           N  
ATOM   4253  CA  LYS D 121      19.626 -28.666  11.304  1.00  0.75           C  
ATOM   4254  C   LYS D 121      21.092 -28.230  11.474  1.00  0.75           C  
ATOM   4255  O   LYS D 121      21.438 -27.575  12.453  1.00  0.75           O  
ATOM   4256  CB  LYS D 121      19.507 -30.149  11.747  1.00  0.75           C  
ATOM   4257  CG  LYS D 121      19.758 -30.365  13.247  1.00  0.75           C  
ATOM   4258  CD  LYS D 121      20.140 -31.812  13.587  1.00  0.75           C  
ATOM   4259  CE  LYS D 121      20.425 -31.978  15.082  1.00  0.75           C  
ATOM   4260  NZ  LYS D 121      21.026 -33.302  15.337  1.00  0.75           N  
ATOM   4261  N   ASP D 122      21.978 -28.577  10.507  1.00  0.80           N  
ATOM   4262  CA  ASP D 122      23.401 -28.295  10.549  1.00  0.80           C  
ATOM   4263  C   ASP D 122      23.696 -26.831  10.200  1.00  0.80           C  
ATOM   4264  O   ASP D 122      24.781 -26.306  10.466  1.00  0.80           O  
ATOM   4265  CB  ASP D 122      24.157 -29.214   9.549  1.00  0.80           C  
ATOM   4266  CG  ASP D 122      23.988 -30.690   9.876  1.00  0.80           C  
ATOM   4267  OD1 ASP D 122      23.921 -31.045  11.081  1.00  0.80           O  
ATOM   4268  OD2 ASP D 122      23.999 -31.489   8.904  1.00  0.80           O  
ATOM   4269  N   PHE D 123      22.721 -26.097   9.614  1.00  0.83           N  
ATOM   4270  CA  PHE D 123      22.814 -24.676   9.339  1.00  0.83           C  
ATOM   4271  C   PHE D 123      22.507 -23.860  10.600  1.00  0.83           C  
ATOM   4272  O   PHE D 123      21.523 -23.112  10.688  1.00  0.83           O  
ATOM   4273  CB  PHE D 123      21.893 -24.285   8.147  1.00  0.83           C  
ATOM   4274  CG  PHE D 123      22.365 -23.011   7.494  1.00  0.83           C  
ATOM   4275  CD1 PHE D 123      23.597 -22.988   6.816  1.00  0.83           C  
ATOM   4276  CD2 PHE D 123      21.589 -21.841   7.527  1.00  0.83           C  
ATOM   4277  CE1 PHE D 123      24.039 -21.826   6.171  1.00  0.83           C  
ATOM   4278  CE2 PHE D 123      22.015 -20.684   6.862  1.00  0.83           C  
ATOM   4279  CZ  PHE D 123      23.240 -20.677   6.180  1.00  0.83           C  
ATOM   4280  N   THR D 124      23.358 -24.004  11.635  1.00  0.80           N  
ATOM   4281  CA  THR D 124      23.337 -23.299  12.916  1.00  0.80           C  
ATOM   4282  C   THR D 124      23.274 -21.772  12.801  1.00  0.80           C  
ATOM   4283  O   THR D 124      23.634 -21.232  11.751  1.00  0.80           O  
ATOM   4284  CB  THR D 124      24.475 -23.717  13.854  1.00  0.80           C  
ATOM   4285  OG1 THR D 124      25.768 -23.520  13.303  1.00  0.80           O  
ATOM   4286  CG2 THR D 124      24.333 -25.211  14.175  1.00  0.80           C  
ATOM   4287  N   PRO D 125      22.815 -21.001  13.795  1.00  0.81           N  
ATOM   4288  CA  PRO D 125      22.980 -19.546  13.843  1.00  0.81           C  
ATOM   4289  C   PRO D 125      24.392 -19.045  13.548  1.00  0.81           C  
ATOM   4290  O   PRO D 125      24.539 -18.090  12.784  1.00  0.81           O  
ATOM   4291  CB  PRO D 125      22.488 -19.159  15.250  1.00  0.81           C  
ATOM   4292  CG  PRO D 125      21.480 -20.256  15.606  1.00  0.81           C  
ATOM   4293  CD  PRO D 125      22.129 -21.497  14.991  1.00  0.81           C  
ATOM   4294  N   GLU D 126      25.441 -19.669  14.118  1.00  0.77           N  
ATOM   4295  CA  GLU D 126      26.847 -19.386  13.892  1.00  0.77           C  
ATOM   4296  C   GLU D 126      27.285 -19.662  12.465  1.00  0.77           C  
ATOM   4297  O   GLU D 126      27.948 -18.834  11.838  1.00  0.77           O  
ATOM   4298  CB  GLU D 126      27.752 -20.199  14.864  1.00  0.77           C  
ATOM   4299  CG  GLU D 126      27.391 -19.975  16.358  1.00  0.77           C  
ATOM   4300  CD  GLU D 126      26.113 -20.688  16.796  1.00  0.77           C  
ATOM   4301  OE1 GLU D 126      25.622 -21.565  16.034  1.00  0.77           O  
ATOM   4302  OE2 GLU D 126      25.566 -20.299  17.851  1.00  0.77           O  
ATOM   4303  N   CYS D 127      26.882 -20.821  11.880  1.00  0.85           N  
ATOM   4304  CA  CYS D 127      27.165 -21.152  10.489  1.00  0.85           C  
ATOM   4305  C   CYS D 127      26.491 -20.159   9.566  1.00  0.85           C  
ATOM   4306  O   CYS D 127      27.118 -19.620   8.660  1.00  0.85           O  
ATOM   4307  CB  CYS D 127      26.744 -22.610  10.130  1.00  0.85           C  
ATOM   4308  SG  CYS D 127      27.371 -23.225   8.529  1.00  0.85           S  
ATOM   4309  N   GLN D 128      25.214 -19.798   9.841  1.00  0.80           N  
ATOM   4310  CA  GLN D 128      24.544 -18.758   9.090  1.00  0.80           C  
ATOM   4311  C   GLN D 128      25.313 -17.437   9.136  1.00  0.80           C  
ATOM   4312  O   GLN D 128      25.585 -16.867   8.092  1.00  0.80           O  
ATOM   4313  CB  GLN D 128      23.094 -18.526   9.597  1.00  0.80           C  
ATOM   4314  CG  GLN D 128      22.330 -17.391   8.861  1.00  0.80           C  
ATOM   4315  CD  GLN D 128      20.966 -17.144   9.518  1.00  0.80           C  
ATOM   4316  OE1 GLN D 128      20.471 -17.964  10.266  1.00  0.80           O  
ATOM   4317  NE2 GLN D 128      20.335 -15.976   9.230  1.00  0.80           N  
ATOM   4318  N   ALA D 129      25.754 -16.965  10.328  1.00  0.85           N  
ATOM   4319  CA  ALA D 129      26.499 -15.726  10.503  1.00  0.85           C  
ATOM   4320  C   ALA D 129      27.815 -15.653   9.740  1.00  0.85           C  
ATOM   4321  O   ALA D 129      28.104 -14.649   9.089  1.00  0.85           O  
ATOM   4322  CB  ALA D 129      26.724 -15.475  12.013  1.00  0.85           C  
ATOM   4323  N   ALA D 130      28.609 -16.743   9.743  1.00  0.87           N  
ATOM   4324  CA  ALA D 130      29.808 -16.862   8.937  1.00  0.87           C  
ATOM   4325  C   ALA D 130      29.539 -16.778   7.425  1.00  0.87           C  
ATOM   4326  O   ALA D 130      30.198 -16.035   6.695  1.00  0.87           O  
ATOM   4327  CB  ALA D 130      30.493 -18.198   9.305  1.00  0.87           C  
ATOM   4328  N   TRP D 131      28.510 -17.486   6.920  1.00  0.84           N  
ATOM   4329  CA  TRP D 131      28.079 -17.416   5.531  1.00  0.84           C  
ATOM   4330  C   TRP D 131      27.471 -16.073   5.125  1.00  0.84           C  
ATOM   4331  O   TRP D 131      27.721 -15.577   4.025  1.00  0.84           O  
ATOM   4332  CB  TRP D 131      27.160 -18.614   5.194  1.00  0.84           C  
ATOM   4333  CG  TRP D 131      27.991 -19.871   4.983  1.00  0.84           C  
ATOM   4334  CD1 TRP D 131      28.498 -20.754   5.896  1.00  0.84           C  
ATOM   4335  CD2 TRP D 131      28.563 -20.243   3.711  1.00  0.84           C  
ATOM   4336  NE1 TRP D 131      29.339 -21.660   5.285  1.00  0.84           N  
ATOM   4337  CE2 TRP D 131      29.384 -21.359   3.936  1.00  0.84           C  
ATOM   4338  CE3 TRP D 131      28.433 -19.681   2.439  1.00  0.84           C  
ATOM   4339  CZ2 TRP D 131      30.079 -21.960   2.888  1.00  0.84           C  
ATOM   4340  CZ3 TRP D 131      29.137 -20.282   1.383  1.00  0.84           C  
ATOM   4341  CH2 TRP D 131      29.944 -21.405   1.603  1.00  0.84           C  
ATOM   4342  N   GLN D 132      26.696 -15.408   6.011  1.00  0.79           N  
ATOM   4343  CA  GLN D 132      26.227 -14.043   5.817  1.00  0.79           C  
ATOM   4344  C   GLN D 132      27.344 -13.045   5.697  1.00  0.79           C  
ATOM   4345  O   GLN D 132      27.328 -12.166   4.844  1.00  0.79           O  
ATOM   4346  CB  GLN D 132      25.320 -13.535   6.953  1.00  0.79           C  
ATOM   4347  CG  GLN D 132      24.064 -14.402   7.162  1.00  0.79           C  
ATOM   4348  CD  GLN D 132      22.845 -13.514   7.378  1.00  0.79           C  
ATOM   4349  OE1 GLN D 132      22.971 -12.366   7.748  1.00  0.79           O  
ATOM   4350  NE2 GLN D 132      21.638 -14.085   7.151  1.00  0.79           N  
ATOM   4351  N   LYS D 133      28.378 -13.183   6.544  1.00  0.80           N  
ATOM   4352  CA  LYS D 133      29.575 -12.392   6.430  1.00  0.80           C  
ATOM   4353  C   LYS D 133      30.279 -12.594   5.088  1.00  0.80           C  
ATOM   4354  O   LYS D 133      30.636 -11.621   4.429  1.00  0.80           O  
ATOM   4355  CB  LYS D 133      30.491 -12.720   7.629  1.00  0.80           C  
ATOM   4356  CG  LYS D 133      31.770 -11.878   7.706  1.00  0.80           C  
ATOM   4357  CD  LYS D 133      32.541 -12.188   8.997  1.00  0.80           C  
ATOM   4358  CE  LYS D 133      33.977 -11.659   9.037  1.00  0.80           C  
ATOM   4359  NZ  LYS D 133      34.568 -11.983  10.343  1.00  0.80           N  
ATOM   4360  N   LEU D 134      30.418 -13.848   4.607  1.00  0.86           N  
ATOM   4361  CA  LEU D 134      31.015 -14.158   3.318  1.00  0.86           C  
ATOM   4362  C   LEU D 134      30.293 -13.587   2.107  1.00  0.86           C  
ATOM   4363  O   LEU D 134      30.925 -12.967   1.252  1.00  0.86           O  
ATOM   4364  CB  LEU D 134      31.186 -15.689   3.192  1.00  0.86           C  
ATOM   4365  CG  LEU D 134      31.907 -16.169   1.912  1.00  0.86           C  
ATOM   4366  CD1 LEU D 134      33.341 -15.615   1.788  1.00  0.86           C  
ATOM   4367  CD2 LEU D 134      31.926 -17.704   1.888  1.00  0.86           C  
ATOM   4368  N   VAL D 135      28.951 -13.694   2.008  1.00  0.85           N  
ATOM   4369  CA  VAL D 135      28.218 -13.062   0.916  1.00  0.85           C  
ATOM   4370  C   VAL D 135      28.297 -11.539   0.952  1.00  0.85           C  
ATOM   4371  O   VAL D 135      28.370 -10.890  -0.084  1.00  0.85           O  
ATOM   4372  CB  VAL D 135      26.774 -13.533   0.755  1.00  0.85           C  
ATOM   4373  CG1 VAL D 135      26.743 -15.072   0.614  1.00  0.85           C  
ATOM   4374  CG2 VAL D 135      25.870 -13.064   1.912  1.00  0.85           C  
ATOM   4375  N   ARG D 136      28.337 -10.929   2.161  1.00  0.77           N  
ATOM   4376  CA  ARG D 136      28.534  -9.501   2.345  1.00  0.77           C  
ATOM   4377  C   ARG D 136      29.882  -9.003   1.826  1.00  0.77           C  
ATOM   4378  O   ARG D 136      29.964  -8.016   1.097  1.00  0.77           O  
ATOM   4379  CB  ARG D 136      28.456  -9.160   3.859  1.00  0.77           C  
ATOM   4380  CG  ARG D 136      27.663  -7.879   4.194  1.00  0.77           C  
ATOM   4381  CD  ARG D 136      28.041  -7.198   5.524  1.00  0.77           C  
ATOM   4382  NE  ARG D 136      28.267  -8.251   6.589  1.00  0.77           N  
ATOM   4383  CZ  ARG D 136      27.336  -8.842   7.357  1.00  0.77           C  
ATOM   4384  NH1 ARG D 136      26.047  -8.558   7.244  1.00  0.77           N  
ATOM   4385  NH2 ARG D 136      27.694  -9.750   8.267  1.00  0.77           N  
ATOM   4386  N   VAL D 137      30.974  -9.722   2.178  1.00  0.83           N  
ATOM   4387  CA  VAL D 137      32.338  -9.461   1.733  1.00  0.83           C  
ATOM   4388  C   VAL D 137      32.481  -9.629   0.225  1.00  0.83           C  
ATOM   4389  O   VAL D 137      33.059  -8.780  -0.451  1.00  0.83           O  
ATOM   4390  CB  VAL D 137      33.338 -10.359   2.470  1.00  0.83           C  
ATOM   4391  CG1 VAL D 137      34.766 -10.230   1.894  1.00  0.83           C  
ATOM   4392  CG2 VAL D 137      33.380  -9.945   3.954  1.00  0.83           C  
ATOM   4393  N   VAL D 138      31.905 -10.708  -0.352  1.00  0.86           N  
ATOM   4394  CA  VAL D 138      31.850 -10.930  -1.793  1.00  0.86           C  
ATOM   4395  C   VAL D 138      31.068  -9.841  -2.533  1.00  0.86           C  
ATOM   4396  O   VAL D 138      31.531  -9.317  -3.543  1.00  0.86           O  
ATOM   4397  CB  VAL D 138      31.311 -12.329  -2.110  1.00  0.86           C  
ATOM   4398  CG1 VAL D 138      31.043 -12.523  -3.620  1.00  0.86           C  
ATOM   4399  CG2 VAL D 138      32.359 -13.368  -1.649  1.00  0.86           C  
ATOM   4400  N   ALA D 139      29.889  -9.413  -2.023  1.00  0.88           N  
ATOM   4401  CA  ALA D 139      29.123  -8.310  -2.574  1.00  0.88           C  
ATOM   4402  C   ALA D 139      29.857  -6.970  -2.539  1.00  0.88           C  
ATOM   4403  O   ALA D 139      29.858  -6.213  -3.506  1.00  0.88           O  
ATOM   4404  CB  ALA D 139      27.800  -8.180  -1.791  1.00  0.88           C  
ATOM   4405  N   HIS D 140      30.543  -6.662  -1.420  1.00  0.77           N  
ATOM   4406  CA  HIS D 140      31.406  -5.500  -1.300  1.00  0.77           C  
ATOM   4407  C   HIS D 140      32.590  -5.520  -2.267  1.00  0.77           C  
ATOM   4408  O   HIS D 140      32.901  -4.514  -2.898  1.00  0.77           O  
ATOM   4409  CB  HIS D 140      31.921  -5.376   0.145  1.00  0.77           C  
ATOM   4410  CG  HIS D 140      32.859  -4.234   0.340  1.00  0.77           C  
ATOM   4411  ND1 HIS D 140      32.357  -2.950   0.364  1.00  0.77           N  
ATOM   4412  CD2 HIS D 140      34.185  -4.228   0.598  1.00  0.77           C  
ATOM   4413  CE1 HIS D 140      33.376  -2.191   0.663  1.00  0.77           C  
ATOM   4414  NE2 HIS D 140      34.523  -2.908   0.813  1.00  0.77           N  
ATOM   4415  N   ALA D 141      33.265  -6.681  -2.449  1.00  0.84           N  
ATOM   4416  CA  ALA D 141      34.326  -6.858  -3.428  1.00  0.84           C  
ATOM   4417  C   ALA D 141      33.853  -6.624  -4.866  1.00  0.84           C  
ATOM   4418  O   ALA D 141      34.508  -5.921  -5.637  1.00  0.84           O  
ATOM   4419  CB  ALA D 141      34.946  -8.267  -3.284  1.00  0.84           C  
ATOM   4420  N   LEU D 142      32.653  -7.141  -5.220  1.00  0.84           N  
ATOM   4421  CA  LEU D 142      31.993  -6.922  -6.498  1.00  0.84           C  
ATOM   4422  C   LEU D 142      31.560  -5.496  -6.742  1.00  0.84           C  
ATOM   4423  O   LEU D 142      31.402  -5.096  -7.884  1.00  0.84           O  
ATOM   4424  CB  LEU D 142      30.706  -7.774  -6.660  1.00  0.84           C  
ATOM   4425  CG  LEU D 142      30.902  -9.240  -7.094  1.00  0.84           C  
ATOM   4426  CD1 LEU D 142      29.524  -9.807  -7.486  1.00  0.84           C  
ATOM   4427  CD2 LEU D 142      31.864  -9.390  -8.288  1.00  0.84           C  
ATOM   4428  N   ALA D 143      31.354  -4.677  -5.699  1.00  0.84           N  
ATOM   4429  CA  ALA D 143      30.936  -3.314  -5.894  1.00  0.84           C  
ATOM   4430  C   ALA D 143      32.124  -2.360  -5.904  1.00  0.84           C  
ATOM   4431  O   ALA D 143      31.959  -1.153  -6.031  1.00  0.84           O  
ATOM   4432  CB  ALA D 143      29.938  -2.960  -4.773  1.00  0.84           C  
ATOM   4433  N   ARG D 144      33.378  -2.852  -5.815  1.00  0.67           N  
ATOM   4434  CA  ARG D 144      34.525  -1.973  -5.683  1.00  0.67           C  
ATOM   4435  C   ARG D 144      34.884  -1.094  -6.864  1.00  0.67           C  
ATOM   4436  O   ARG D 144      35.534  -0.075  -6.667  1.00  0.67           O  
ATOM   4437  CB  ARG D 144      35.787  -2.723  -5.230  1.00  0.67           C  
ATOM   4438  CG  ARG D 144      35.786  -2.879  -3.702  1.00  0.67           C  
ATOM   4439  CD  ARG D 144      37.154  -3.248  -3.169  1.00  0.67           C  
ATOM   4440  NE  ARG D 144      38.022  -2.025  -3.375  1.00  0.67           N  
ATOM   4441  CZ  ARG D 144      38.562  -1.259  -2.421  1.00  0.67           C  
ATOM   4442  NH1 ARG D 144      38.305  -1.514  -1.146  1.00  0.67           N  
ATOM   4443  NH2 ARG D 144      39.362  -0.249  -2.769  1.00  0.67           N  
ATOM   4444  N   LYS D 145      34.478  -1.438  -8.100  1.00  0.68           N  
ATOM   4445  CA  LYS D 145      34.745  -0.634  -9.271  1.00  0.68           C  
ATOM   4446  C   LYS D 145      33.807   0.582  -9.337  1.00  0.68           C  
ATOM   4447  O   LYS D 145      34.013   1.499 -10.118  1.00  0.68           O  
ATOM   4448  CB  LYS D 145      34.678  -1.540 -10.538  1.00  0.68           C  
ATOM   4449  CG  LYS D 145      35.141  -0.885 -11.850  1.00  0.68           C  
ATOM   4450  CD  LYS D 145      36.651  -0.603 -11.907  1.00  0.68           C  
ATOM   4451  CE  LYS D 145      36.982   0.479 -12.934  1.00  0.68           C  
ATOM   4452  NZ  LYS D 145      38.435   0.488 -13.172  1.00  0.68           N  
ATOM   4453  N   TYR D 146      32.777   0.652  -8.458  1.00  0.65           N  
ATOM   4454  CA  TYR D 146      31.899   1.804  -8.356  1.00  0.65           C  
ATOM   4455  C   TYR D 146      32.497   2.973  -7.566  1.00  0.65           C  
ATOM   4456  O   TYR D 146      31.930   4.065  -7.606  1.00  0.65           O  
ATOM   4457  CB  TYR D 146      30.549   1.414  -7.673  1.00  0.65           C  
ATOM   4458  CG  TYR D 146      29.641   0.685  -8.622  1.00  0.65           C  
ATOM   4459  CD1 TYR D 146      29.117  -0.585  -8.321  1.00  0.65           C  
ATOM   4460  CD2 TYR D 146      29.255   1.311  -9.819  1.00  0.65           C  
ATOM   4461  CE1 TYR D 146      28.211  -1.206  -9.199  1.00  0.65           C  
ATOM   4462  CE2 TYR D 146      28.373   0.684 -10.705  1.00  0.65           C  
ATOM   4463  CZ  TYR D 146      27.851  -0.569 -10.391  1.00  0.65           C  
ATOM   4464  OH  TYR D 146      26.985  -1.177 -11.310  1.00  0.65           O  
ATOM   4465  N   HIS D 147      33.621   2.774  -6.830  1.00  0.52           N  
ATOM   4466  CA  HIS D 147      34.134   3.738  -5.863  1.00  0.52           C  
ATOM   4467  C   HIS D 147      35.609   4.204  -6.123  1.00  0.52           C  
ATOM   4468  O   HIS D 147      36.194   3.887  -7.189  1.00  0.52           O  
ATOM   4469  CB  HIS D 147      34.090   3.136  -4.436  1.00  0.52           C  
ATOM   4470  CG  HIS D 147      32.881   2.309  -4.099  1.00  0.52           C  
ATOM   4471  ND1 HIS D 147      31.608   2.854  -4.055  1.00  0.52           N  
ATOM   4472  CD2 HIS D 147      32.833   0.998  -3.763  1.00  0.52           C  
ATOM   4473  CE1 HIS D 147      30.823   1.861  -3.702  1.00  0.52           C  
ATOM   4474  NE2 HIS D 147      31.509   0.705  -3.514  1.00  0.52           N  
ATOM   4475  OXT HIS D 147      36.200   4.885  -5.231  1.00  0.52           O  
TER    4476      HIS D 147                                                      
HETATM 4477  CHA HEM _   1       8.127   4.949 -20.617  1.00 23.73           C  
HETATM 4478  CHB HEM _   1       6.323   7.472 -16.903  1.00 23.02           C  
HETATM 4479  CHC HEM _   1      10.140   6.072 -14.278  1.00 20.81           C  
HETATM 4480  CHD HEM _   1      12.259   3.996 -18.135  1.00 21.40           C  
HETATM 4481  C1A HEM _   1       7.328   5.792 -19.866  1.00 23.30           C  
HETATM 4482  C2A HEM _   1       6.162   6.521 -20.326  1.00 27.16           C  
HETATM 4483  C3A HEM _   1       5.664   7.238 -19.309  1.00 26.23           C  
HETATM 4484  C4A HEM _   1       6.493   6.950 -18.157  1.00 24.09           C  
HETATM 4485  CMA HEM _   1       4.431   8.179 -19.309  1.00 25.82           C  
HETATM 4486  CAA HEM _   1       5.659   6.512 -21.781  1.00 28.52           C  
HETATM 4487  CBA HEM _   1       4.576   5.477 -21.980  1.00 35.37           C  
HETATM 4488  CGA HEM _   1       3.989   5.758 -23.346  1.00 38.98           C  
HETATM 4489  O1A HEM _   1       2.841   5.298 -23.599  1.00 41.28           O  
HETATM 4490  O2A HEM _   1       4.677   6.437 -24.163  1.00 40.16           O  
HETATM 4491  C1B HEM _   1       7.185   7.274 -15.847  1.00 22.51           C  
HETATM 4492  C2B HEM _   1       6.960   7.707 -14.492  1.00 21.14           C  
HETATM 4493  C3B HEM _   1       8.014   7.314 -13.756  1.00 20.01           C  
HETATM 4494  C4B HEM _   1       8.931   6.622 -14.635  1.00 20.82           C  
HETATM 4495  CMB HEM _   1       5.692   8.475 -14.051  1.00 22.00           C  
HETATM 4496  CAB HEM _   1       8.273   7.524 -12.242  1.00 22.59           C  
HETATM 4497  CBB HEM _   1       7.714   8.516 -11.550  1.00 24.22           C  
HETATM 4498  C1C HEM _   1      11.077   5.480 -15.098  1.00 21.40           C  
HETATM 4499  C2C HEM _   1      12.434   5.126 -14.738  1.00 22.09           C  
HETATM 4500  C3C HEM _   1      13.040   4.567 -15.809  1.00 20.80           C  
HETATM 4501  C4C HEM _   1      12.058   4.507 -16.877  1.00 22.17           C  
HETATM 4502  CMC HEM _   1      13.071   5.400 -13.356  1.00 21.34           C  
HETATM 4503  CAC HEM _   1      14.480   4.013 -15.930  1.00 19.28           C  
HETATM 4504  CBC HEM _   1      15.567   4.578 -15.380  1.00 20.31           C  
HETATM 4505  C1D HEM _   1      11.351   4.074 -19.176  1.00 24.72           C  
HETATM 4506  C2D HEM _   1      11.599   3.628 -20.537  1.00 23.54           C  
HETATM 4507  C3D HEM _   1      10.309   3.929 -21.299  1.00 25.69           C  
HETATM 4508  C4D HEM _   1       9.409   4.528 -20.339  1.00 23.99           C  
HETATM 4509  CMD HEM _   1      12.893   2.973 -21.089  1.00 22.89           C  
HETATM 4510  CAD HEM _   1      10.020   3.650 -22.787  1.00 25.65           C  
HETATM 4511  CBD HEM _   1      10.648   4.774 -23.608  1.00 30.96           C  
HETATM 4512  CGD HEM _   1      10.338   4.570 -25.075  1.00 34.70           C  
HETATM 4513  O1D HEM _   1       9.358   5.174 -25.582  1.00 37.63           O  
HETATM 4514  O2D HEM _   1      11.062   3.796 -25.744  1.00 37.40           O  
HETATM 4515  NA  HEM _   1       7.497   6.082 -18.544  1.00 23.16           N  
HETATM 4516  NB  HEM _   1       8.386   6.616 -15.905  1.00 21.36           N  
HETATM 4517  NC  HEM _   1      10.878   5.081 -16.409  1.00 23.43           N  
HETATM 4518  ND  HEM _   1      10.054   4.594 -19.108  1.00 23.77           N  
HETATM 4519 FE   HEM _   1       9.137   5.606 -17.523  1.00 23.79          FE  
HETATM 4520  CHA HEM _   2      28.233  13.188  15.067  1.00 30.14           C  
HETATM 4521  CHB HEM _   2      29.424  14.116  10.462  1.00 29.37           C  
HETATM 4522  CHC HEM _   2      25.727  11.344   8.917  1.00 27.78           C  
HETATM 4523  CHD HEM _   2      24.323  10.642  13.535  1.00 29.45           C  
HETATM 4524  C1A HEM _   2      28.851  13.727  13.960  1.00 31.64           C  
HETATM 4525  C2A HEM _   2      29.894  14.736  13.966  1.00 32.47           C  
HETATM 4526  C3A HEM _   2      30.230  14.997  12.699  1.00 31.42           C  
HETATM 4527  C4A HEM _   2      29.406  14.166  11.836  1.00 31.06           C  
HETATM 4528  CMA HEM _   2      31.306  16.005  12.240  1.00 30.18           C  
HETATM 4529  CAA HEM _   2      30.509  15.372  15.232  1.00 34.61           C  
HETATM 4530  CBA HEM _   2      31.695  14.501  15.639  1.00 40.14           C  
HETATM 4531  CGA HEM _   2      32.472  15.098  16.793  1.00 43.75           C  
HETATM 4532  O1A HEM _   2      31.841  15.429  17.833  1.00 45.05           O  
HETATM 4533  O2A HEM _   2      33.727  15.239  16.673  1.00 46.06           O  
HETATM 4534  C1B HEM _   2      28.530  13.455   9.643  1.00 28.90           C  
HETATM 4535  C2B HEM _   2      28.517  13.494   8.198  1.00 28.31           C  
HETATM 4536  C3B HEM _   2      27.508  12.734   7.747  1.00 27.70           C  
HETATM 4537  C4B HEM _   2      26.824  12.187   8.911  1.00 27.66           C  
HETATM 4538  CMB HEM _   2      29.523  14.290   7.350  1.00 28.49           C  
HETATM 4539  CAB HEM _   2      27.128  12.536   6.248  1.00 28.62           C  
HETATM 4540  CBB HEM _   2      27.013  11.351   5.648  1.00 29.37           C  
HETATM 4541  C1C HEM _   2      24.995  10.942  10.024  1.00 28.68           C  
HETATM 4542  C2C HEM _   2      23.745  10.199  10.023  1.00 29.14           C  
HETATM 4543  C3C HEM _   2      23.355  10.004  11.292  1.00 28.98           C  
HETATM 4544  C4C HEM _   2      24.350  10.616  12.152  1.00 29.65           C  
HETATM 4545  CMC HEM _   2      23.007   9.721   8.754  1.00 28.27           C  
HETATM 4546  CAC HEM _   2      22.092   9.255  11.795  1.00 29.68           C  
HETATM 4547  CBC HEM _   2      20.870   9.444  11.281  1.00 30.44           C  
HETATM 4548  C1D HEM _   2      25.217  11.275  14.377  1.00 30.30           C  
HETATM 4549  C2D HEM _   2      25.102  11.360  15.819  1.00 30.63           C  
HETATM 4550  C3D HEM _   2      26.329  12.147  16.281  1.00 32.45           C  
HETATM 4551  C4D HEM _   2      27.057  12.475  15.086  1.00 30.88           C  
HETATM 4552  CMD HEM _   2      24.008  10.782  16.730  1.00 28.80           C  
HETATM 4553  CAD HEM _   2      26.684  12.522  17.733  1.00 34.49           C  
HETATM 4554  CBD HEM _   2      25.716  13.626  18.141  1.00 40.87           C  
HETATM 4555  CGD HEM _   2      26.298  14.382  19.294  1.00 44.57           C  
HETATM 4556  O1D HEM _   2      26.468  13.742  20.364  1.00 47.42           O  
HETATM 4557  O2D HEM _   2      26.594  15.603  19.138  1.00 47.16           O  
HETATM 4558  NA  HEM _   2      28.579  13.409  12.649  1.00 30.41           N  
HETATM 4559  NB  HEM _   2      27.480  12.651  10.037  1.00 28.53           N  
HETATM 4560  NC  HEM _   2      25.326  11.179  11.347  1.00 29.02           N  
HETATM 4561  ND  HEM _   2      26.376  11.947  13.995  1.00 29.54           N  
HETATM 4562 FE   HEM _   2      26.979  12.332  12.009  1.00 29.35          FE  
HETATM 4563  CHA HEM _   3       8.127  -4.949  20.617  1.00 23.73           C  
HETATM 4564  CHB HEM _   3       6.323  -7.472  16.903  1.00 23.02           C  
HETATM 4565  CHC HEM _   3      10.140  -6.072  14.278  1.00 20.81           C  
HETATM 4566  CHD HEM _   3      12.259  -3.996  18.135  1.00 21.40           C  
HETATM 4567  C1A HEM _   3       7.328  -5.792  19.866  1.00 23.30           C  
HETATM 4568  C2A HEM _   3       6.162  -6.521  20.326  1.00 27.16           C  
HETATM 4569  C3A HEM _   3       5.664  -7.238  19.309  1.00 26.23           C  
HETATM 4570  C4A HEM _   3       6.493  -6.950  18.157  1.00 24.09           C  
HETATM 4571  CMA HEM _   3       4.431  -8.179  19.309  1.00 25.82           C  
HETATM 4572  CAA HEM _   3       5.659  -6.512  21.781  1.00 28.52           C  
HETATM 4573  CBA HEM _   3       4.576  -5.477  21.980  1.00 35.37           C  
HETATM 4574  CGA HEM _   3       3.989  -5.758  23.346  1.00 38.98           C  
HETATM 4575  O1A HEM _   3       2.841  -5.298  23.599  1.00 41.28           O  
HETATM 4576  O2A HEM _   3       4.677  -6.437  24.163  1.00 40.16           O  
HETATM 4577  C1B HEM _   3       7.185  -7.274  15.847  1.00 22.51           C  
HETATM 4578  C2B HEM _   3       6.960  -7.707  14.492  1.00 21.14           C  
HETATM 4579  C3B HEM _   3       8.014  -7.314  13.756  1.00 20.01           C  
HETATM 4580  C4B HEM _   3       8.931  -6.622  14.635  1.00 20.82           C  
HETATM 4581  CMB HEM _   3       5.692  -8.475  14.051  1.00 22.00           C  
HETATM 4582  CAB HEM _   3       8.273  -7.524  12.242  1.00 22.59           C  
HETATM 4583  CBB HEM _   3       7.714  -8.516  11.550  1.00 24.22           C  
HETATM 4584  C1C HEM _   3      11.077  -5.480  15.098  1.00 21.40           C  
HETATM 4585  C2C HEM _   3      12.434  -5.126  14.738  1.00 22.09           C  
HETATM 4586  C3C HEM _   3      13.040  -4.567  15.809  1.00 20.80           C  
HETATM 4587  C4C HEM _   3      12.058  -4.507  16.877  1.00 22.17           C  
HETATM 4588  CMC HEM _   3      13.071  -5.400  13.356  1.00 21.34           C  
HETATM 4589  CAC HEM _   3      14.480  -4.013  15.930  1.00 19.28           C  
HETATM 4590  CBC HEM _   3      15.567  -4.578  15.380  1.00 20.31           C  
HETATM 4591  C1D HEM _   3      11.351  -4.074  19.176  1.00 24.72           C  
HETATM 4592  C2D HEM _   3      11.599  -3.628  20.537  1.00 23.54           C  
HETATM 4593  C3D HEM _   3      10.309  -3.929  21.299  1.00 25.69           C  
HETATM 4594  C4D HEM _   3       9.409  -4.528  20.339  1.00 23.99           C  
HETATM 4595  CMD HEM _   3      12.893  -2.973  21.089  1.00 22.89           C  
HETATM 4596  CAD HEM _   3      10.020  -3.650  22.787  1.00 25.65           C  
HETATM 4597  CBD HEM _   3      10.648  -4.774  23.608  1.00 30.96           C  
HETATM 4598  CGD HEM _   3      10.338  -4.570  25.075  1.00 34.70           C  
HETATM 4599  O1D HEM _   3       9.358  -5.174  25.582  1.00 37.63           O  
HETATM 4600  O2D HEM _   3      11.062  -3.796  25.744  1.00 37.40           O  
HETATM 4601  NA  HEM _   3       7.497  -6.082  18.544  1.00 23.16           N  
HETATM 4602  NB  HEM _   3       8.386  -6.616  15.905  1.00 21.36           N  
HETATM 4603  NC  HEM _   3      10.878  -5.081  16.409  1.00 23.43           N  
HETATM 4604  ND  HEM _   3      10.054  -4.594  19.108  1.00 23.77           N  
HETATM 4605 FE   HEM _   3       9.137  -5.606  17.523  1.00 23.79          FE  
HETATM 4606  CHA HEM _   4      28.233 -13.188 -15.067  1.00 30.14           C  
HETATM 4607  CHB HEM _   4      29.424 -14.116 -10.462  1.00 29.37           C  
HETATM 4608  CHC HEM _   4      25.727 -11.344  -8.917  1.00 27.78           C  
HETATM 4609  CHD HEM _   4      24.323 -10.642 -13.535  1.00 29.45           C  
HETATM 4610  C1A HEM _   4      28.851 -13.727 -13.960  1.00 31.64           C  
HETATM 4611  C2A HEM _   4      29.894 -14.736 -13.966  1.00 32.47           C  
HETATM 4612  C3A HEM _   4      30.230 -14.997 -12.699  1.00 31.42           C  
HETATM 4613  C4A HEM _   4      29.406 -14.166 -11.836  1.00 31.06           C  
HETATM 4614  CMA HEM _   4      31.306 -16.005 -12.240  1.00 30.18           C  
HETATM 4615  CAA HEM _   4      30.509 -15.372 -15.232  1.00 34.61           C  
HETATM 4616  CBA HEM _   4      31.695 -14.501 -15.639  1.00 40.14           C  
HETATM 4617  CGA HEM _   4      32.472 -15.098 -16.793  1.00 43.75           C  
HETATM 4618  O1A HEM _   4      31.841 -15.429 -17.833  1.00 45.05           O  
HETATM 4619  O2A HEM _   4      33.727 -15.239 -16.673  1.00 46.06           O  
HETATM 4620  C1B HEM _   4      28.530 -13.455  -9.643  1.00 28.90           C  
HETATM 4621  C2B HEM _   4      28.517 -13.494  -8.198  1.00 28.31           C  
HETATM 4622  C3B HEM _   4      27.508 -12.734  -7.747  1.00 27.70           C  
HETATM 4623  C4B HEM _   4      26.824 -12.187  -8.911  1.00 27.66           C  
HETATM 4624  CMB HEM _   4      29.523 -14.290  -7.350  1.00 28.49           C  
HETATM 4625  CAB HEM _   4      27.128 -12.536  -6.248  1.00 28.62           C  
HETATM 4626  CBB HEM _   4      27.013 -11.351  -5.648  1.00 29.37           C  
HETATM 4627  C1C HEM _   4      24.995 -10.942 -10.024  1.00 28.68           C  
HETATM 4628  C2C HEM _   4      23.745 -10.199 -10.023  1.00 29.14           C  
HETATM 4629  C3C HEM _   4      23.355 -10.004 -11.292  1.00 28.98           C  
HETATM 4630  C4C HEM _   4      24.350 -10.616 -12.152  1.00 29.65           C  
HETATM 4631  CMC HEM _   4      23.007  -9.721  -8.754  1.00 28.27           C  
HETATM 4632  CAC HEM _   4      22.092  -9.255 -11.795  1.00 29.68           C  
HETATM 4633  CBC HEM _   4      20.870  -9.444 -11.281  1.00 30.44           C  
HETATM 4634  C1D HEM _   4      25.217 -11.275 -14.377  1.00 30.30           C  
HETATM 4635  C2D HEM _   4      25.102 -11.360 -15.819  1.00 30.63           C  
HETATM 4636  C3D HEM _   4      26.329 -12.147 -16.281  1.00 32.45           C  
HETATM 4637  C4D HEM _   4      27.057 -12.475 -15.086  1.00 30.88           C  
HETATM 4638  CMD HEM _   4      24.008 -10.782 -16.730  1.00 28.80           C  
HETATM 4639  CAD HEM _   4      26.684 -12.522 -17.733  1.00 34.49           C  
HETATM 4640  CBD HEM _   4      25.716 -13.626 -18.141  1.00 40.87           C  
HETATM 4641  CGD HEM _   4      26.298 -14.382 -19.294  1.00 44.57           C  
HETATM 4642  O1D HEM _   4      26.468 -13.742 -20.364  1.00 47.42           O  
HETATM 4643  O2D HEM _   4      26.594 -15.603 -19.138  1.00 47.16           O  
HETATM 4644  NA  HEM _   4      28.579 -13.409 -12.649  1.00 30.41           N  
HETATM 4645  NB  HEM _   4      27.480 -12.651 -10.037  1.00 28.53           N  
HETATM 4646  NC  HEM _   4      25.326 -11.179 -11.347  1.00 29.02           N  
HETATM 4647  ND  HEM _   4      26.376 -11.947 -13.995  1.00 29.54           N  
HETATM 4648 FE   HEM _   4      26.979 -12.332 -12.009  1.00 29.35          FE  
CONECT 4477 4481 4508
CONECT 4478 4484 4491
CONECT 4479 4494 4498
CONECT 4480 4501 4505
CONECT 4481 4477 4482 4515
CONECT 4482 4481 4483 4486
CONECT 4483 4482 4484 4485
CONECT 4484 4478 4483 4515
CONECT 4485 4483
CONECT 4486 4482 4487
CONECT 4487 4486 4488
CONECT 4488 4487 4489 4490
CONECT 4489 4488
CONECT 4490 4488
CONECT 4491 4478 4492 4516
CONECT 4492 4491 4493 4495
CONECT 4493 4492 4494 4496
CONECT 4494 4479 4493 4516
CONECT 4495 4492
CONECT 4496 4493 4497
CONECT 4497 4496
CONECT 4498 4479 4499 4517
CONECT 4499 4498 4500 4502
CONECT 4500 4499 4501 4503
CONECT 4501 4480 4500 4517
CONECT 4502 4499
CONECT 4503 4500 4504
CONECT 4504 4503
CONECT 4505 4480 4506 4518
CONECT 4506 4505 4507 4509
CONECT 4507 4506 4508 4510
CONECT 4508 4477 4507 4518
CONECT 4509 4506
CONECT 4510 4507 4511
CONECT 4511 4510 4512
CONECT 4512 4511 4513 4514
CONECT 4513 4512
CONECT 4514 4512
CONECT 4515 4481 4484 4519
CONECT 4516 4491 4494 4519
CONECT 4517 4498 4501 4519
CONECT 4518 4505 4508 4519
CONECT 4519 4515 4516 4517 4518
CONECT 4520 4524 4551
CONECT 4521 4527 4534
CONECT 4522 4537 4541
CONECT 4523 4544 4548
CONECT 4524 4520 4525 4558
CONECT 4525 4524 4526 4529
CONECT 4526 4525 4527 4528
CONECT 4527 4521 4526 4558
CONECT 4528 4526
CONECT 4529 4525 4530
CONECT 4530 4529 4531
CONECT 4531 4530 4532 4533
CONECT 4532 4531
CONECT 4533 4531
CONECT 4534 4521 4535 4559
CONECT 4535 4534 4536 4538
CONECT 4536 4535 4537 4539
CONECT 4537 4522 4536 4559
CONECT 4538 4535
CONECT 4539 4536 4540
CONECT 4540 4539
CONECT 4541 4522 4542 4560
CONECT 4542 4541 4543 4545
CONECT 4543 4542 4544 4546
CONECT 4544 4523 4543 4560
CONECT 4545 4542
CONECT 4546 4543 4547
CONECT 4547 4546
CONECT 4548 4523 4549 4561
CONECT 4549 4548 4550 4552
CONECT 4550 4549 4551 4553
CONECT 4551 4520 4550 4561
CONECT 4552 4549
CONECT 4553 4550 4554
CONECT 4554 4553 4555
CONECT 4555 4554 4556 4557
CONECT 4556 4555
CONECT 4557 4555
CONECT 4558 4524 4527 4562
CONECT 4559 4534 4537 4562
CONECT 4560 4541 4544 4562
CONECT 4561 4548 4551 4562
CONECT 4562 4558 4559 4560 4561
CONECT 4563 4567 4594
CONECT 4564 4570 4577
CONECT 4565 4580 4584
CONECT 4566 4587 4591
CONECT 4567 4563 4568 4601
CONECT 4568 4567 4569 4572
CONECT 4569 4568 4570 4571
CONECT 4570 4564 4569 4601
CONECT 4571 4569
CONECT 4572 4568 4573
CONECT 4573 4572 4574
CONECT 4574 4573 4575 4576
CONECT 4575 4574
CONECT 4576 4574
CONECT 4577 4564 4578 4602
CONECT 4578 4577 4579 4581
CONECT 4579 4578 4580 4582
CONECT 4580 4565 4579 4602
CONECT 4581 4578
CONECT 4582 4579 4583
CONECT 4583 4582
CONECT 4584 4565 4585 4603
CONECT 4585 4584 4586 4588
CONECT 4586 4585 4587 4589
CONECT 4587 4566 4586 4603
CONECT 4588 4585
CONECT 4589 4586 4590
CONECT 4590 4589
CONECT 4591 4566 4592 4604
CONECT 4592 4591 4593 4595
CONECT 4593 4592 4594 4596
CONECT 4594 4563 4593 4604
CONECT 4595 4592
CONECT 4596 4593 4597
CONECT 4597 4596 4598
CONECT 4598 4597 4599 4600
CONECT 4599 4598
CONECT 4600 4598
CONECT 4601 4567 4570 4605
CONECT 4602 4577 4580 4605
CONECT 4603 4584 4587 4605
CONECT 4604 4591 4594 4605
CONECT 4605 4601 4602 4603 4604
CONECT 4606 4610 4637
CONECT 4607 4613 4620
CONECT 4608 4623 4627
CONECT 4609 4630 4634
CONECT 4610 4606 4611 4644
CONECT 4611 4610 4612 4615
CONECT 4612 4611 4613 4614
CONECT 4613 4607 4612 4644
CONECT 4614 4612
CONECT 4615 4611 4616
CONECT 4616 4615 4617
CONECT 4617 4616 4618 4619
CONECT 4618 4617
CONECT 4619 4617
CONECT 4620 4607 4621 4645
CONECT 4621 4620 4622 4624
CONECT 4622 4621 4623 4625
CONECT 4623 4608 4622 4645
CONECT 4624 4621
CONECT 4625 4622 4626
CONECT 4626 4625
CONECT 4627 4608 4628 4646
CONECT 4628 4627 4629 4631
CONECT 4629 4628 4630 4632
CONECT 4630 4609 4629 4646
CONECT 4631 4628
CONECT 4632 4629 4633
CONECT 4633 4632
CONECT 4634 4609 4635 4647
CONECT 4635 4634 4636 4638
CONECT 4636 4635 4637 4639
CONECT 4637 4606 4636 4647
CONECT 4638 4635
CONECT 4639 4636 4640
CONECT 4640 4639 4641
CONECT 4641 4640 4642 4643
CONECT 4642 4641
CONECT 4643 4641
CONECT 4644 4610 4613 4648
CONECT 4645 4620 4623 4648
CONECT 4646 4627 4630 4648
CONECT 4647 4634 4637 4648
CONECT 4648 4644 4645 4646 4647
END   
