# Supplementary material for: Genomic insights into the secondary aquatic transition of penguins
Source: Nat Commun. 2022 Jul 19;13:3912. doi: 10.1038/s41467-022-31508-9 (PMC9296559; doi:10.1038/s41467-022-31508-9)
Supplement: Supplementary file 10 — Supplementary Data 7 [file 41467_2022_31508_MOESM10_ESM.zip › Supplementary Data 7. Protein genes/Suplementary Data 7.2 Proteins structure/MB_mute.pdb]

ATOM      1  N   MET A   1     -12.587  15.664   4.707  1.00  0.00           N  
ATOM      2  H   MET A   1     -11.584  15.557   4.754  1.00  0.00           H  
ATOM      3  H2  MET A   1     -12.822  16.254   3.921  1.00  0.00           H  
ATOM      4  H3  MET A   1     -12.886  16.096   5.569  1.00  0.00           H  
ATOM      5  CA  MET A   1     -13.191  14.319   4.565  1.00  0.00           C  
ATOM      6  HA  MET A   1     -14.277  14.394   4.624  1.00  0.00           H  
ATOM      7  C   MET A   1     -12.679  13.500   5.739  1.00  0.00           C  
ATOM      8  CB  MET A   1     -12.790  13.693   3.215  1.00  0.00           C  
ATOM      9  HB2 MET A   1     -11.985  12.972   3.356  1.00  0.00           H  
ATOM     10  HB3 MET A   1     -12.417  14.474   2.553  1.00  0.00           H  
ATOM     11  O   MET A   1     -11.500  13.618   6.027  1.00  0.00           O  
ATOM     12  CG  MET A   1     -13.957  13.013   2.497  1.00  0.00           C  
ATOM     13  HG2 MET A   1     -14.774  13.725   2.387  1.00  0.00           H  
ATOM     14  HG3 MET A   1     -14.306  12.169   3.092  1.00  0.00           H  
ATOM     15  SD  MET A   1     -13.476  12.411   0.857  1.00  0.00           S  
ATOM     16  CE  MET A   1     -14.670  13.251  -0.219  1.00  0.00           C  
ATOM     17  HE1 MET A   1     -14.491  12.952  -1.251  1.00  0.00           H  
ATOM     18  HE2 MET A   1     -14.551  14.331  -0.133  1.00  0.00           H  
ATOM     19  HE3 MET A   1     -15.684  12.968   0.063  1.00  0.00           H  
ATOM     20  N   GLY A   2     -13.523  12.772   6.464  1.00  0.00           N  
ATOM     21  H   GLY A   2     -14.483  12.642   6.177  1.00  0.00           H  
ATOM     22  CA  GLY A   2     -13.094  11.970   7.616  1.00  0.00           C  
ATOM     23  HA2 GLY A   2     -13.366  12.470   8.546  1.00  0.00           H  
ATOM     24  HA3 GLY A   2     -12.014  11.826   7.607  1.00  0.00           H  
ATOM     25  C   GLY A   2     -13.766  10.605   7.585  1.00  0.00           C  
ATOM     26  O   GLY A   2     -14.843  10.474   7.004  1.00  0.00           O  
ATOM     27  N   LEU A   3     -13.109   9.604   8.164  1.00  0.00           N  
ATOM     28  H   LEU A   3     -12.252   9.806   8.659  1.00  0.00           H  
ATOM     29  CA  LEU A   3     -13.658   8.262   8.334  1.00  0.00           C  
ATOM     30  HA  LEU A   3     -14.478   8.096   7.635  1.00  0.00           H  
ATOM     31  C   LEU A   3     -14.221   8.131   9.751  1.00  0.00           C  
ATOM     32  CB  LEU A   3     -12.584   7.192   8.082  1.00  0.00           C  
ATOM     33  HB2 LEU A   3     -11.688   7.454   8.645  1.00  0.00           H  
ATOM     34  HB3 LEU A   3     -12.958   6.252   8.488  1.00  0.00           H  
ATOM     35  O   LEU A   3     -13.667   8.686  10.700  1.00  0.00           O  
ATOM     36  CG  LEU A   3     -12.184   6.951   6.619  1.00  0.00           C  
ATOM     37  HG  LEU A   3     -13.081   6.833   6.010  1.00  0.00           H  
ATOM     38  CD1 LEU A   3     -11.320   8.080   6.045  1.00  0.00           C  
ATOM     39 HD11 LEU A   3     -11.914   8.986   5.926  1.00  0.00           H  
ATOM     40 HD12 LEU A   3     -10.946   7.796   5.061  1.00  0.00           H  
ATOM     41 HD13 LEU A   3     -10.473   8.273   6.703  1.00  0.00           H  
ATOM     42  CD2 LEU A   3     -11.366   5.664   6.536  1.00  0.00           C  
ATOM     43 HD21 LEU A   3     -10.424   5.782   7.072  1.00  0.00           H  
ATOM     44 HD22 LEU A   3     -11.170   5.428   5.490  1.00  0.00           H  
ATOM     45 HD23 LEU A   3     -11.919   4.833   6.974  1.00  0.00           H  
ATOM     46  N   SER A   4     -15.305   7.376   9.884  1.00  0.00           N  
ATOM     47  H   SER A   4     -15.685   6.958   9.046  1.00  0.00           H  
ATOM     48  CA  SER A   4     -15.836   6.941  11.176  1.00  0.00           C  
ATOM     49  HA  SER A   4     -15.913   7.807  11.833  1.00  0.00           H  
ATOM     50  C   SER A   4     -14.917   5.916  11.849  1.00  0.00           C  
ATOM     51  CB  SER A   4     -17.235   6.349  10.987  1.00  0.00           C  
ATOM     52  HB2 SER A   4     -17.646   6.070  11.957  1.00  0.00           H  
ATOM     53  HB3 SER A   4     -17.888   7.095  10.533  1.00  0.00           H  
ATOM     54  O   SER A   4     -14.096   5.264  11.198  1.00  0.00           O  
ATOM     55  OG  SER A   4     -17.177   5.207  10.157  1.00  0.00           O  
ATOM     56  HG  SER A   4     -16.968   5.511   9.270  1.00  0.00           H  
ATOM     57  N   ASP A   5     -15.099   5.703  13.153  1.00  0.00           N  
ATOM     58  H   ASP A   5     -15.699   6.322  13.681  1.00  0.00           H  
ATOM     59  CA  ASP A   5     -14.350   4.681  13.895  1.00  0.00           C  
ATOM     60  HA  ASP A   5     -13.285   4.898  13.820  1.00  0.00           H  
ATOM     61  C   ASP A   5     -14.565   3.270  13.334  1.00  0.00           C  
ATOM     62  CB  ASP A   5     -14.759   4.710  15.374  1.00  0.00           C  
ATOM     63  HB2 ASP A   5     -15.846   4.671  15.449  1.00  0.00           H  
ATOM     64  HB3 ASP A   5     -14.355   3.825  15.866  1.00  0.00           H  
ATOM     65  O   ASP A   5     -13.630   2.469  13.298  1.00  0.00           O  
ATOM     66  CG  ASP A   5     -14.226   5.937  16.114  1.00  0.00           C  
ATOM     67  OD1 ASP A   5     -13.137   6.417  15.727  1.00  0.00           O  
ATOM     68  OD2 ASP A   5     -14.901   6.350  17.078  1.00  0.00           O  
ATOM     69  N   GLN A   6     -15.772   2.972  12.842  1.00  0.00           N  
ATOM     70  H   GLN A   6     -16.484   3.687  12.864  1.00  0.00           H  
ATOM     71  CA  GLN A   6     -16.083   1.687  12.216  1.00  0.00           C  
ATOM     72  HA  GLN A   6     -15.767   0.892  12.891  1.00  0.00           H  
ATOM     73  C   GLN A   6     -15.328   1.501  10.893  1.00  0.00           C  
ATOM     74  CB  GLN A   6     -17.600   1.581  12.007  1.00  0.00           C  
ATOM     75  HB2 GLN A   6     -17.921   2.335  11.288  1.00  0.00           H  
ATOM     76  HB3 GLN A   6     -18.102   1.769  12.956  1.00  0.00           H  
ATOM     77  O   GLN A   6     -14.796   0.421  10.636  1.00  0.00           O  
ATOM     78  CG  GLN A   6     -18.003   0.185  11.504  1.00  0.00           C  
ATOM     79  HG2 GLN A   6     -17.649  -0.561  12.215  1.00  0.00           H  
ATOM     80  HG3 GLN A   6     -17.539  -0.012  10.539  1.00  0.00           H  
ATOM     81  CD  GLN A   6     -19.510   0.022  11.336  1.00  0.00           C  
ATOM     82  NE2 GLN A   6     -20.001  -1.195  11.248  1.00  0.00           N  
ATOM     83 HE21 GLN A   6     -19.409  -2.005  11.360  1.00  0.00           H  
ATOM     84 HE22 GLN A   6     -21.007  -1.243  11.171  1.00  0.00           H  
ATOM     85  OE1 GLN A   6     -20.279   0.962  11.272  1.00  0.00           O  
ATOM     86  N   GLU A   7     -15.242   2.545  10.068  1.00  0.00           N  
ATOM     87  H   GLU A   7     -15.677   3.417  10.332  1.00  0.00           H  
ATOM     88  CA  GLU A   7     -14.464   2.505   8.826  1.00  0.00           C  
ATOM     89  HA  GLU A   7     -14.761   1.639   8.235  1.00  0.00           H  
ATOM     90  C   GLU A   7     -12.968   2.355   9.128  1.00  0.00           C  
ATOM     91  CB  GLU A   7     -14.727   3.771   8.002  1.00  0.00           C  
ATOM     92  HB2 GLU A   7     -14.604   4.638   8.652  1.00  0.00           H  
ATOM     93  HB3 GLU A   7     -13.994   3.838   7.197  1.00  0.00           H  
ATOM     94  O   GLU A   7     -12.306   1.509   8.530  1.00  0.00           O  
ATOM     95  CG  GLU A   7     -16.125   3.777   7.369  1.00  0.00           C  
ATOM     96  HG2 GLU A   7     -16.146   3.045   6.561  1.00  0.00           H  
ATOM     97  HG3 GLU A   7     -16.869   3.477   8.107  1.00  0.00           H  
ATOM     98  CD  GLU A   7     -16.496   5.164   6.835  1.00  0.00           C  
ATOM     99  OE1 GLU A   7     -16.945   5.269   5.670  1.00  0.00           O  
ATOM    100  OE2 GLU A   7     -16.369   6.142   7.607  1.00  0.00           O  
ATOM    101  N   TRP A   8     -12.435   3.085  10.114  1.00  0.00           N  
ATOM    102  H   TRP A   8     -13.004   3.783  10.572  1.00  0.00           H  
ATOM    103  CA  TRP A   8     -11.050   2.893  10.552  1.00  0.00           C  
ATOM    104  HA  TRP A   8     -10.399   3.025   9.688  1.00  0.00           H  
ATOM    105  C   TRP A   8     -10.793   1.484  11.078  1.00  0.00           C  
ATOM    106  CB  TRP A   8     -10.668   3.919  11.619  1.00  0.00           C  
ATOM    107  HB2 TRP A   8     -11.478   4.014  12.342  1.00  0.00           H  
ATOM    108  HB3 TRP A   8      -9.791   3.555  12.153  1.00  0.00           H  
ATOM    109  O   TRP A   8      -9.743   0.912  10.792  1.00  0.00           O  
ATOM    110  CG  TRP A   8     -10.314   5.260  11.075  1.00  0.00           C  
ATOM    111  CD1 TRP A   8     -10.888   6.431  11.427  1.00  0.00           C  
ATOM    112  HD1 TRP A   8     -11.687   6.545  12.144  1.00  0.00           H  
ATOM    113  CD2 TRP A   8      -9.302   5.587  10.073  1.00  0.00           C  
ATOM    114  CE2 TRP A   8      -9.343   6.995   9.844  1.00  0.00           C  
ATOM    115  CE3 TRP A   8      -8.348   4.843   9.341  1.00  0.00           C  
ATOM    116  HE3 TRP A   8      -8.261   3.780   9.508  1.00  0.00           H  
ATOM    117  NE1 TRP A   8     -10.280   7.462  10.742  1.00  0.00           N  
ATOM    118  HE1 TRP A   8     -10.501   8.433  10.914  1.00  0.00           H  
ATOM    119  CH2 TRP A   8      -7.587   6.855   8.181  1.00  0.00           C  
ATOM    120  HH2 TRP A   8      -6.932   7.327   7.464  1.00  0.00           H  
ATOM    121  CZ2 TRP A   8      -8.515   7.626   8.904  1.00  0.00           C  
ATOM    122  HZ2 TRP A   8      -8.576   8.694   8.758  1.00  0.00           H  
ATOM    123  CZ3 TRP A   8      -7.500   5.470   8.409  1.00  0.00           C  
ATOM    124  HZ3 TRP A   8      -6.769   4.886   7.869  1.00  0.00           H  
ATOM    125  N   GLN A   9     -11.738   0.898  11.811  1.00  0.00           N  
ATOM    126  H   GLN A   9     -12.560   1.425  12.066  1.00  0.00           H  
ATOM    127  CA  GLN A   9     -11.615  -0.481  12.268  1.00  0.00           C  
ATOM    128  HA  GLN A   9     -10.685  -0.563  12.830  1.00  0.00           H  
ATOM    129  C   GLN A   9     -11.519  -1.449  11.082  1.00  0.00           C  
ATOM    130  CB  GLN A   9     -12.786  -0.821  13.202  1.00  0.00           C  
ATOM    131  HB2 GLN A   9     -12.828  -0.086  14.006  1.00  0.00           H  
ATOM    132  HB3 GLN A   9     -13.724  -0.775  12.649  1.00  0.00           H  
ATOM    133  O   GLN A   9     -10.644  -2.311  11.080  1.00  0.00           O  
ATOM    134  CG  GLN A   9     -12.654  -2.219  13.821  1.00  0.00           C  
ATOM    135  HG2 GLN A   9     -12.684  -2.971  13.032  1.00  0.00           H  
ATOM    136  HG3 GLN A   9     -13.504  -2.397  14.478  1.00  0.00           H  
ATOM    137  CD  GLN A   9     -11.377  -2.384  14.639  1.00  0.00           C  
ATOM    138  NE2 GLN A   9     -10.670  -3.480  14.481  1.00  0.00           N  
ATOM    139 HE21 GLN A   9     -10.881  -4.104  13.715  1.00  0.00           H  
ATOM    140 HE22 GLN A   9      -9.822  -3.547  15.025  1.00  0.00           H  
ATOM    141  OE1 GLN A   9     -10.973  -1.525  15.408  1.00  0.00           O  
ATOM    142  N   GLN A  10     -12.349  -1.280  10.048  1.00  0.00           N  
ATOM    143  H   GLN A  10     -13.033  -0.538  10.096  1.00  0.00           H  
ATOM    144  CA  GLN A  10     -12.282  -2.096   8.829  1.00  0.00           C  
ATOM    145  HA  GLN A  10     -12.389  -3.147   9.099  1.00  0.00           H  
ATOM    146  C   GLN A  10     -10.931  -1.953   8.117  1.00  0.00           C  
ATOM    147  CB  GLN A  10     -13.423  -1.711   7.878  1.00  0.00           C  
ATOM    148  HB2 GLN A  10     -13.435  -0.630   7.737  1.00  0.00           H  
ATOM    149  HB3 GLN A  10     -13.248  -2.181   6.910  1.00  0.00           H  
ATOM    150  O   GLN A  10     -10.325  -2.961   7.749  1.00  0.00           O  
ATOM    151  CG  GLN A  10     -14.784  -2.183   8.399  1.00  0.00           C  
ATOM    152  HG2 GLN A  10     -14.804  -3.273   8.387  1.00  0.00           H  
ATOM    153  HG3 GLN A  10     -14.925  -1.857   9.430  1.00  0.00           H  
ATOM    154  CD  GLN A  10     -15.960  -1.664   7.580  1.00  0.00           C  
ATOM    155  NE2 GLN A  10     -17.140  -2.204   7.792  1.00  0.00           N  
ATOM    156 HE21 GLN A  10     -17.910  -1.732   7.342  1.00  0.00           H  
ATOM    157 HE22 GLN A  10     -17.248  -2.928   8.488  1.00  0.00           H  
ATOM    158  OE1 GLN A  10     -15.874  -0.767   6.762  1.00  0.00           O  
ATOM    159  N   VAL A  11     -10.432  -0.718   7.983  1.00  0.00           N  
ATOM    160  H   VAL A  11     -11.004   0.054   8.294  1.00  0.00           H  
ATOM    161  CA  VAL A  11      -9.117  -0.416   7.394  1.00  0.00           C  
ATOM    162  HA  VAL A  11      -9.089  -0.796   6.373  1.00  0.00           H  
ATOM    163  C   VAL A  11      -7.997  -1.109   8.164  1.00  0.00           C  
ATOM    164  CB  VAL A  11      -8.880   1.109   7.355  1.00  0.00           C  
ATOM    165  HB  VAL A  11      -9.097   1.533   8.335  1.00  0.00           H  
ATOM    166  O   VAL A  11      -7.162  -1.780   7.563  1.00  0.00           O  
ATOM    167  CG1 VAL A  11      -7.449   1.511   6.973  1.00  0.00           C  
ATOM    168 HG11 VAL A  11      -7.186   1.101   5.998  1.00  0.00           H  
ATOM    169 HG12 VAL A  11      -6.736   1.161   7.720  1.00  0.00           H  
ATOM    170 HG13 VAL A  11      -7.383   2.598   6.928  1.00  0.00           H  
ATOM    171  CG2 VAL A  11      -9.811   1.749   6.328  1.00  0.00           C  
ATOM    172 HG21 VAL A  11     -10.849   1.486   6.533  1.00  0.00           H  
ATOM    173 HG22 VAL A  11      -9.719   2.835   6.365  1.00  0.00           H  
ATOM    174 HG23 VAL A  11      -9.553   1.385   5.334  1.00  0.00           H  
ATOM    175  N   LEU A  12      -7.976  -0.986   9.491  1.00  0.00           N  
ATOM    176  H   LEU A  12      -8.696  -0.437   9.936  1.00  0.00           H  
ATOM    177  CA  LEU A  12      -6.902  -1.545  10.312  1.00  0.00           C  
ATOM    178  HA  LEU A  12      -5.949  -1.334   9.827  1.00  0.00           H  
ATOM    179  C   LEU A  12      -6.976  -3.071  10.419  1.00  0.00           C  
ATOM    180  CB  LEU A  12      -6.911  -0.874  11.693  1.00  0.00           C  
ATOM    181  HB2 LEU A  12      -7.893  -1.017  12.143  1.00  0.00           H  
ATOM    182  HB3 LEU A  12      -6.176  -1.376  12.323  1.00  0.00           H  
ATOM    183  O   LEU A  12      -5.933  -3.722  10.467  1.00  0.00           O  
ATOM    184  CG  LEU A  12      -6.583   0.632  11.665  1.00  0.00           C  
ATOM    185  HG  LEU A  12      -7.306   1.167  11.049  1.00  0.00           H  
ATOM    186  CD1 LEU A  12      -6.660   1.185  13.088  1.00  0.00           C  
ATOM    187 HD11 LEU A  12      -7.662   1.014  13.481  1.00  0.00           H  
ATOM    188 HD12 LEU A  12      -5.927   0.687  13.722  1.00  0.00           H  
ATOM    189 HD13 LEU A  12      -6.453   2.255  13.065  1.00  0.00           H  
ATOM    190  CD2 LEU A  12      -5.192   0.933  11.106  1.00  0.00           C  
ATOM    191 HD21 LEU A  12      -4.432   0.390  11.667  1.00  0.00           H  
ATOM    192 HD22 LEU A  12      -5.140   0.654  10.053  1.00  0.00           H  
ATOM    193 HD23 LEU A  12      -5.005   2.005  11.166  1.00  0.00           H  
ATOM    194  N   THR A  13      -8.176  -3.658  10.398  1.00  0.00           N  
ATOM    195  H   THR A  13      -9.004  -3.079  10.423  1.00  0.00           H  
ATOM    196  CA  THR A  13      -8.345  -5.115  10.375  1.00  0.00           C  
ATOM    197  HA  THR A  13      -7.792  -5.540  11.213  1.00  0.00           H  
ATOM    198  C   THR A  13      -7.748  -5.723   9.108  1.00  0.00           C  
ATOM    199  CB  THR A  13      -9.825  -5.502  10.536  1.00  0.00           C  
ATOM    200  HB  THR A  13     -10.435  -4.927   9.840  1.00  0.00           H  
ATOM    201  O   THR A  13      -6.962  -6.665   9.211  1.00  0.00           O  
ATOM    202  CG2 THR A  13     -10.086  -6.994  10.325  1.00  0.00           C  
ATOM    203 HG21 THR A  13      -9.407  -7.590  10.935  1.00  0.00           H  
ATOM    204 HG22 THR A  13     -11.117  -7.226  10.594  1.00  0.00           H  
ATOM    205 HG23 THR A  13      -9.948  -7.253   9.275  1.00  0.00           H  
ATOM    206  OG1 THR A  13     -10.238  -5.235  11.860  1.00  0.00           O  
ATOM    207  HG1 THR A  13      -9.819  -5.902  12.410  1.00  0.00           H  
ATOM    208  N   ILE A  14      -8.057  -5.180   7.923  1.00  0.00           N  
ATOM    209  H   ILE A  14      -8.693  -4.398   7.877  1.00  0.00           H  
ATOM    210  CA  ILE A  14      -7.452  -5.693   6.687  1.00  0.00           C  
ATOM    211  HA  ILE A  14      -7.534  -6.779   6.728  1.00  0.00           H  
ATOM    212  C   ILE A  14      -5.953  -5.379   6.624  1.00  0.00           C  
ATOM    213  CB  ILE A  14      -8.221  -5.217   5.436  1.00  0.00           C  
ATOM    214  HB  ILE A  14      -9.276  -5.446   5.583  1.00  0.00           H  
ATOM    215  O   ILE A  14      -5.162  -6.216   6.191  1.00  0.00           O  
ATOM    216  CG1 ILE A  14      -7.758  -5.949   4.167  1.00  0.00           C  
ATOM    217 HG12 ILE A  14      -6.699  -5.762   3.986  1.00  0.00           H  
ATOM    218 HG13 ILE A  14      -8.317  -5.549   3.321  1.00  0.00           H  
ATOM    219  CG2 ILE A  14      -8.105  -3.709   5.175  1.00  0.00           C  
ATOM    220 HG21 ILE A  14      -8.685  -3.440   4.292  1.00  0.00           H  
ATOM    221 HG22 ILE A  14      -8.516  -3.158   6.021  1.00  0.00           H  
ATOM    222 HG23 ILE A  14      -7.066  -3.421   5.014  1.00  0.00           H  
ATOM    223  CD1 ILE A  14      -8.004  -7.457   4.197  1.00  0.00           C  
ATOM    224 HD11 ILE A  14      -7.311  -7.942   4.885  1.00  0.00           H  
ATOM    225 HD12 ILE A  14      -7.834  -7.851   3.195  1.00  0.00           H  
ATOM    226 HD13 ILE A  14      -9.034  -7.667   4.488  1.00  0.00           H  
ATOM    227  N   TRP A  15      -5.536  -4.215   7.132  1.00  0.00           N  
ATOM    228  H   TRP A  15      -6.221  -3.544   7.450  1.00  0.00           H  
ATOM    229  CA  TRP A  15      -4.126  -3.841   7.164  1.00  0.00           C  
ATOM    230  HA  TRP A  15      -3.736  -3.917   6.149  1.00  0.00           H  
ATOM    231  C   TRP A  15      -3.283  -4.780   8.032  1.00  0.00           C  
ATOM    232  CB  TRP A  15      -3.973  -2.392   7.620  1.00  0.00           C  
ATOM    233  HB2 TRP A  15      -4.125  -2.317   8.696  1.00  0.00           H  
ATOM    234  HB3 TRP A  15      -4.717  -1.774   7.116  1.00  0.00           H  
ATOM    235  O   TRP A  15      -2.160  -5.102   7.661  1.00  0.00           O  
ATOM    236  CG  TRP A  15      -2.642  -1.843   7.250  1.00  0.00           C  
ATOM    237  CD1 TRP A  15      -1.558  -1.753   8.050  1.00  0.00           C  
ATOM    238  HD1 TRP A  15      -1.523  -2.064   9.084  1.00  0.00           H  
ATOM    239  CD2 TRP A  15      -2.210  -1.436   5.922  1.00  0.00           C  
ATOM    240  CE2 TRP A  15      -0.834  -1.086   5.994  1.00  0.00           C  
ATOM    241  CE3 TRP A  15      -2.840  -1.363   4.660  1.00  0.00           C  
ATOM    242  HE3 TRP A  15      -3.879  -1.644   4.572  1.00  0.00           H  
ATOM    243  NE1 TRP A  15      -0.479  -1.325   7.306  1.00  0.00           N  
ATOM    244  HE1 TRP A  15       0.463  -1.314   7.670  1.00  0.00           H  
ATOM    245  CH2 TRP A  15      -0.785  -0.559   3.632  1.00  0.00           C  
ATOM    246  HH2 TRP A  15      -0.246  -0.228   2.756  1.00  0.00           H  
ATOM    247  CZ2 TRP A  15      -0.129  -0.653   4.867  1.00  0.00           C  
ATOM    248  HZ2 TRP A  15       0.922  -0.419   4.947  1.00  0.00           H  
ATOM    249  CZ3 TRP A  15      -2.138  -0.922   3.524  1.00  0.00           C  
ATOM    250  HZ3 TRP A  15      -2.637  -0.861   2.569  1.00  0.00           H  
ATOM    251  N   GLY A  16      -3.831  -5.313   9.129  1.00  0.00           N  
ATOM    252  H   GLY A  16      -4.739  -4.985   9.427  1.00  0.00           H  
ATOM    253  CA  GLY A  16      -3.152  -6.337   9.928  1.00  0.00           C  
ATOM    254  HA2 GLY A  16      -3.810  -6.643  10.741  1.00  0.00           H  
ATOM    255  HA3 GLY A  16      -2.240  -5.917  10.354  1.00  0.00           H  
ATOM    256  C   GLY A  16      -2.776  -7.589   9.120  1.00  0.00           C  
ATOM    257  O   GLY A  16      -1.720  -8.176   9.350  1.00  0.00           O  
ATOM    258  N   LYS A  17      -3.584  -7.964   8.116  1.00  0.00           N  
ATOM    259  H   LYS A  17      -4.409  -7.411   7.934  1.00  0.00           H  
ATOM    260  CA  LYS A  17      -3.259  -9.068   7.194  1.00  0.00           C  
ATOM    261  HA  LYS A  17      -2.859  -9.902   7.769  1.00  0.00           H  
ATOM    262  C   LYS A  17      -2.172  -8.693   6.188  1.00  0.00           C  
ATOM    263  CB  LYS A  17      -4.507  -9.547   6.443  1.00  0.00           C  
ATOM    264  HB2 LYS A  17      -4.890  -8.759   5.795  1.00  0.00           H  
ATOM    265  HB3 LYS A  17      -4.205 -10.386   5.817  1.00  0.00           H  
ATOM    266  O   LYS A  17      -1.361  -9.541   5.826  1.00  0.00           O  
ATOM    267  CG  LYS A  17      -5.616 -10.030   7.380  1.00  0.00           C  
ATOM    268  HG2 LYS A  17      -6.040  -9.183   7.920  1.00  0.00           H  
ATOM    269  HG3 LYS A  17      -5.193 -10.734   8.096  1.00  0.00           H  
ATOM    270  CD  LYS A  17      -6.721 -10.733   6.586  1.00  0.00           C  
ATOM    271  HD2 LYS A  17      -7.190 -10.031   5.896  1.00  0.00           H  
ATOM    272  HD3 LYS A  17      -6.290 -11.547   6.003  1.00  0.00           H  
ATOM    273  CE  LYS A  17      -7.773 -11.264   7.562  1.00  0.00           C  
ATOM    274  HE2 LYS A  17      -7.457 -11.072   8.587  1.00  0.00           H  
ATOM    275  HE3 LYS A  17      -8.700 -10.717   7.394  1.00  0.00           H  
ATOM    276  NZ  LYS A  17      -8.030 -12.709   7.369  1.00  0.00           N  
ATOM    277  HZ1 LYS A  17      -8.911 -12.960   7.795  1.00  0.00           H  
ATOM    278  HZ2 LYS A  17      -8.258 -12.868   6.398  1.00  0.00           H  
ATOM    279  HZ3 LYS A  17      -7.268 -13.312   7.646  1.00  0.00           H  
ATOM    280  N   VAL A  18      -2.133  -7.428   5.767  1.00  0.00           N  
ATOM    281  H   VAL A  18      -2.843  -6.796   6.108  1.00  0.00           H  
ATOM    282  CA  VAL A  18      -1.040  -6.888   4.944  1.00  0.00           C  
ATOM    283  HA  VAL A  18      -0.910  -7.527   4.070  1.00  0.00           H  
ATOM    284  C   VAL A  18       0.274  -6.925   5.726  1.00  0.00           C  
ATOM    285  CB  VAL A  18      -1.359  -5.462   4.448  1.00  0.00           C  
ATOM    286  HB  VAL A  18      -1.532  -4.800   5.297  1.00  0.00           H  
ATOM    287  O   VAL A  18       1.287  -7.366   5.193  1.00  0.00           O  
ATOM    288  CG1 VAL A  18      -0.215  -4.861   3.625  1.00  0.00           C  
ATOM    289 HG11 VAL A  18      -0.499  -3.868   3.276  1.00  0.00           H  
ATOM    290 HG12 VAL A  18       0.682  -4.759   4.237  1.00  0.00           H  
ATOM    291 HG13 VAL A  18       0.002  -5.499   2.769  1.00  0.00           H  
ATOM    292  CG2 VAL A  18      -2.618  -5.461   3.571  1.00  0.00           C  
ATOM    293 HG21 VAL A  18      -3.482  -5.794   4.146  1.00  0.00           H  
ATOM    294 HG22 VAL A  18      -2.477  -6.130   2.722  1.00  0.00           H  
ATOM    295 HG23 VAL A  18      -2.815  -4.451   3.212  1.00  0.00           H  
ATOM    296  N   GLU A  19       0.262  -6.529   7.002  1.00  0.00           N  
ATOM    297  H   GLU A  19      -0.596  -6.149   7.377  1.00  0.00           H  
ATOM    298  CA  GLU A  19       1.460  -6.509   7.852  1.00  0.00           C  
ATOM    299  HA  GLU A  19       2.239  -5.955   7.328  1.00  0.00           H  
ATOM    300  C   GLU A  19       2.045  -7.903   8.115  1.00  0.00           C  
ATOM    301  CB  GLU A  19       1.179  -5.779   9.179  1.00  0.00           C  
ATOM    302  HB2 GLU A  19       2.037  -5.910   9.838  1.00  0.00           H  
ATOM    303  HB3 GLU A  19       0.299  -6.204   9.662  1.00  0.00           H  
ATOM    304  O   GLU A  19       3.264  -8.026   8.236  1.00  0.00           O  
ATOM    305  CG  GLU A  19       0.980  -4.276   8.945  1.00  0.00           C  
ATOM    306  HG2 GLU A  19       0.055  -4.113   8.391  1.00  0.00           H  
ATOM    307  HG3 GLU A  19       1.797  -3.914   8.322  1.00  0.00           H  
ATOM    308  CD  GLU A  19       0.942  -3.441  10.230  1.00  0.00           C  
ATOM    309  OE1 GLU A  19       1.509  -2.321  10.221  1.00  0.00           O  
ATOM    310  OE2 GLU A  19       0.307  -3.813  11.245  1.00  0.00           O  
ATOM    311  N   ALA A  20       1.216  -8.953   8.130  1.00  0.00           N  
ATOM    312  H   ALA A  20       0.224  -8.781   8.053  1.00  0.00           H  
ATOM    313  CA  ALA A  20       1.670 -10.336   8.305  1.00  0.00           C  
ATOM    314  HA  ALA A  20       2.217 -10.399   9.245  1.00  0.00           H  
ATOM    315  C   ALA A  20       2.627 -10.818   7.192  1.00  0.00           C  
ATOM    316  CB  ALA A  20       0.433 -11.237   8.405  1.00  0.00           C  
ATOM    317  HB1 ALA A  20      -0.218 -10.887   9.206  1.00  0.00           H  
ATOM    318  HB2 ALA A  20       0.746 -12.258   8.619  1.00  0.00           H  
ATOM    319  HB3 ALA A  20      -0.113 -11.225   7.462  1.00  0.00           H  
ATOM    320  O   ALA A  20       3.454 -11.694   7.435  1.00  0.00           O  
ATOM    321  N   ASP A  21       2.548 -10.231   5.993  1.00  0.00           N  
ATOM    322  H   ASP A  21       1.852  -9.508   5.879  1.00  0.00           H  
ATOM    323  CA  ASP A  21       3.504 -10.432   4.896  1.00  0.00           C  
ATOM    324  HA  ASP A  21       4.460 -10.744   5.318  1.00  0.00           H  
ATOM    325  C   ASP A  21       3.757  -9.103   4.169  1.00  0.00           C  
ATOM    326  CB  ASP A  21       3.041 -11.553   3.950  1.00  0.00           C  
ATOM    327  HB2 ASP A  21       2.046 -11.312   3.575  1.00  0.00           H  
ATOM    328  HB3 ASP A  21       2.977 -12.487   4.508  1.00  0.00           H  
ATOM    329  O   ASP A  21       3.462  -8.931   2.982  1.00  0.00           O  
ATOM    330  CG  ASP A  21       3.997 -11.751   2.760  1.00  0.00           C  
ATOM    331  OD1 ASP A  21       5.201 -11.406   2.882  1.00  0.00           O  
ATOM    332  OD2 ASP A  21       3.500 -12.189   1.696  1.00  0.00           O  
ATOM    333  N   ILE A  22       4.268  -8.112   4.902  1.00  0.00           N  
ATOM    334  H   ILE A  22       4.360  -8.261   5.897  1.00  0.00           H  
ATOM    335  CA  ILE A  22       4.419  -6.753   4.365  1.00  0.00           C  
ATOM    336  HA  ILE A  22       3.434  -6.438   4.020  1.00  0.00           H  
ATOM    337  C   ILE A  22       5.356  -6.699   3.154  1.00  0.00           C  
ATOM    338  CB  ILE A  22       4.865  -5.800   5.489  1.00  0.00           C  
ATOM    339  HB  ILE A  22       4.265  -6.038   6.367  1.00  0.00           H  
ATOM    340  O   ILE A  22       5.154  -5.902   2.237  1.00  0.00           O  
ATOM    341  CG1 ILE A  22       4.552  -4.345   5.093  1.00  0.00           C  
ATOM    342 HG12 ILE A  22       3.558  -4.300   4.649  1.00  0.00           H  
ATOM    343 HG13 ILE A  22       5.275  -3.995   4.356  1.00  0.00           H  
ATOM    344  CG2 ILE A  22       6.348  -5.978   5.874  1.00  0.00           C  
ATOM    345 HG21 ILE A  22       6.555  -7.027   6.089  1.00  0.00           H  
ATOM    346 HG22 ILE A  22       7.002  -5.628   5.075  1.00  0.00           H  
ATOM    347 HG23 ILE A  22       6.564  -5.406   6.776  1.00  0.00           H  
ATOM    348  CD1 ILE A  22       4.558  -3.404   6.299  1.00  0.00           C  
ATOM    349 HD11 ILE A  22       5.560  -3.333   6.723  1.00  0.00           H  
ATOM    350 HD12 ILE A  22       4.225  -2.416   5.982  1.00  0.00           H  
ATOM    351 HD13 ILE A  22       3.871  -3.771   7.061  1.00  0.00           H  
ATOM    352  N   ALA A  23       6.368  -7.570   3.129  1.00  0.00           N  
ATOM    353  H   ALA A  23       6.416  -8.253   3.871  1.00  0.00           H  
ATOM    354  CA  ALA A  23       7.322  -7.648   2.035  1.00  0.00           C  
ATOM    355  HA  ALA A  23       7.629  -6.637   1.769  1.00  0.00           H  
ATOM    356  C   ALA A  23       6.686  -8.256   0.781  1.00  0.00           C  
ATOM    357  CB  ALA A  23       8.556  -8.422   2.510  1.00  0.00           C  
ATOM    358  HB1 ALA A  23       8.283  -9.450   2.747  1.00  0.00           H  
ATOM    359  HB2 ALA A  23       9.310  -8.415   1.722  1.00  0.00           H  
ATOM    360  HB3 ALA A  23       8.971  -7.945   3.397  1.00  0.00           H  
ATOM    361  O   ALA A  23       6.872  -7.705  -0.301  1.00  0.00           O  
ATOM    362  N   GLY A  24       5.913  -9.341   0.905  1.00  0.00           N  
ATOM    363  H   GLY A  24       5.765  -9.776   1.805  1.00  0.00           H  
ATOM    364  CA  GLY A  24       5.209  -9.935  -0.230  1.00  0.00           C  
ATOM    365  HA2 GLY A  24       4.748 -10.870   0.086  1.00  0.00           H  
ATOM    366  HA3 GLY A  24       5.919 -10.154  -1.028  1.00  0.00           H  
ATOM    367  C   GLY A  24       4.119  -9.024  -0.791  1.00  0.00           C  
ATOM    368  O   GLY A  24       4.025  -8.866  -2.006  1.00  0.00           O  
ATOM    369  N   HIS A  25       3.344  -8.348   0.064  1.00  0.00           N  
ATOM    370  H   HIS A  25       3.438  -8.528   1.054  1.00  0.00           H  
ATOM    371  CA  HIS A  25       2.366  -7.356  -0.400  1.00  0.00           C  
ATOM    372  HA  HIS A  25       1.718  -7.816  -1.146  1.00  0.00           H  
ATOM    373  C   HIS A  25       3.042  -6.164  -1.070  1.00  0.00           C  
ATOM    374  CB  HIS A  25       1.496  -6.858   0.756  1.00  0.00           C  
ATOM    375  HB2 HIS A  25       0.920  -5.996   0.419  1.00  0.00           H  
ATOM    376  HB3 HIS A  25       2.128  -6.540   1.585  1.00  0.00           H  
ATOM    377  O   HIS A  25       2.630  -5.757  -2.151  1.00  0.00           O  
ATOM    378  CG  HIS A  25       0.533  -7.899   1.239  1.00  0.00           C  
ATOM    379  CD2 HIS A  25      -0.767  -8.055   0.851  1.00  0.00           C  
ATOM    380  HD2 HIS A  25      -1.301  -7.443   0.139  1.00  0.00           H  
ATOM    381  ND1 HIS A  25       0.810  -8.881   2.153  1.00  0.00           N  
ATOM    382  HD1 HIS A  25       1.690  -9.007   2.633  1.00  0.00           H  
ATOM    383  CE1 HIS A  25      -0.287  -9.623   2.324  1.00  0.00           C  
ATOM    384  HE1 HIS A  25      -0.368 -10.457   3.005  1.00  0.00           H  
ATOM    385  NE2 HIS A  25      -1.275  -9.159   1.540  1.00  0.00           N  
ATOM    386  N   GLY A  26       4.090  -5.611  -0.455  1.00  0.00           N  
ATOM    387  H   GLY A  26       4.379  -5.969   0.444  1.00  0.00           H  
ATOM    388  CA  GLY A  26       4.784  -4.444  -0.992  1.00  0.00           C  
ATOM    389  HA2 GLY A  26       5.558  -4.152  -0.282  1.00  0.00           H  
ATOM    390  HA3 GLY A  26       4.084  -3.618  -1.120  1.00  0.00           H  
ATOM    391  C   GLY A  26       5.434  -4.729  -2.340  1.00  0.00           C  
ATOM    392  O   GLY A  26       5.407  -3.884  -3.233  1.00  0.00           O  
ATOM    393  N   HIS A  27       5.985  -5.931  -2.503  1.00  0.00           N  
ATOM    394  H   HIS A  27       5.982  -6.577  -1.726  1.00  0.00           H  
ATOM    395  CA  HIS A  27       6.558  -6.382  -3.764  1.00  0.00           C  
ATOM    396  HA  HIS A  27       7.298  -5.650  -4.088  1.00  0.00           H  
ATOM    397  C   HIS A  27       5.502  -6.483  -4.867  1.00  0.00           C  
ATOM    398  CB  HIS A  27       7.251  -7.722  -3.511  1.00  0.00           C  
ATOM    399  HB2 HIS A  27       6.504  -8.482  -3.280  1.00  0.00           H  
ATOM    400  HB3 HIS A  27       7.898  -7.617  -2.640  1.00  0.00           H  
ATOM    401  O   HIS A  27       5.694  -5.910  -5.938  1.00  0.00           O  
ATOM    402  CG  HIS A  27       8.115  -8.223  -4.629  1.00  0.00           C  
ATOM    403  CD2 HIS A  27       8.579  -7.506  -5.689  1.00  0.00           C  
ATOM    404  HD2 HIS A  27       8.354  -6.470  -5.893  1.00  0.00           H  
ATOM    405  ND1 HIS A  27       8.655  -9.501  -4.671  1.00  0.00           N  
ATOM    406  CE1 HIS A  27       9.396  -9.540  -5.782  1.00  0.00           C  
ATOM    407  HE1 HIS A  27       9.967 -10.406  -6.084  1.00  0.00           H  
ATOM    408  NE2 HIS A  27       9.374  -8.361  -6.420  1.00  0.00           N  
ATOM    409  HE2 HIS A  27       9.864  -8.166  -7.281  1.00  0.00           H  
ATOM    410  N   GLU A  28       4.367  -7.124  -4.577  1.00  0.00           N  
ATOM    411  H   GLU A  28       4.284  -7.592  -3.686  1.00  0.00           H  
ATOM    412  CA  GLU A  28       3.258  -7.276  -5.526  1.00  0.00           C  
ATOM    413  HA  GLU A  28       3.640  -7.732  -6.439  1.00  0.00           H  
ATOM    414  C   GLU A  28       2.628  -5.924  -5.897  1.00  0.00           C  
ATOM    415  CB  GLU A  28       2.206  -8.213  -4.911  1.00  0.00           C  
ATOM    416  HB2 GLU A  28       1.677  -7.685  -4.118  1.00  0.00           H  
ATOM    417  HB3 GLU A  28       2.703  -9.068  -4.453  1.00  0.00           H  
ATOM    418  O   GLU A  28       2.334  -5.673  -7.062  1.00  0.00           O  
ATOM    419  CG  GLU A  28       1.187  -8.727  -5.939  1.00  0.00           C  
ATOM    420  HG2 GLU A  28       0.699  -7.877  -6.416  1.00  0.00           H  
ATOM    421  HG3 GLU A  28       0.424  -9.295  -5.406  1.00  0.00           H  
ATOM    422  CD  GLU A  28       1.833  -9.630  -7.001  1.00  0.00           C  
ATOM    423  OE1 GLU A  28       1.541  -9.434  -8.200  1.00  0.00           O  
ATOM    424  OE2 GLU A  28       2.627 -10.512  -6.597  1.00  0.00           O  
ATOM    425  N   VAL A  29       2.487  -5.008  -4.932  1.00  0.00           N  
ATOM    426  H   VAL A  29       2.723  -5.276  -3.987  1.00  0.00           H  
ATOM    427  CA  VAL A  29       1.985  -3.646  -5.182  1.00  0.00           C  
ATOM    428  HA  VAL A  29       1.004  -3.713  -5.653  1.00  0.00           H  
ATOM    429  C   VAL A  29       2.882  -2.900  -6.168  1.00  0.00           C  
ATOM    430  CB  VAL A  29       1.834  -2.864  -3.861  1.00  0.00           C  
ATOM    431  HB  VAL A  29       2.728  -3.004  -3.255  1.00  0.00           H  
ATOM    432  O   VAL A  29       2.368  -2.271  -7.092  1.00  0.00           O  
ATOM    433  CG1 VAL A  29       1.628  -1.355  -4.061  1.00  0.00           C  
ATOM    434 HG11 VAL A  29       0.762  -1.175  -4.698  1.00  0.00           H  
ATOM    435 HG12 VAL A  29       2.510  -0.905  -4.518  1.00  0.00           H  
ATOM    436 HG13 VAL A  29       1.474  -0.873  -3.096  1.00  0.00           H  
ATOM    437  CG2 VAL A  29       0.616  -3.373  -3.079  1.00  0.00           C  
ATOM    438 HG21 VAL A  29      -0.292  -3.175  -3.648  1.00  0.00           H  
ATOM    439 HG22 VAL A  29       0.560  -2.879  -2.109  1.00  0.00           H  
ATOM    440 HG23 VAL A  29       0.688  -4.449  -2.919  1.00  0.00           H  
ATOM    441  N   LEU A  30       4.208  -2.975  -6.013  1.00  0.00           N  
ATOM    442  H   LEU A  30       4.578  -3.528  -5.253  1.00  0.00           H  
ATOM    443  CA  LEU A  30       5.135  -2.330  -6.949  1.00  0.00           C  
ATOM    444  HA  LEU A  30       4.795  -1.311  -7.131  1.00  0.00           H  
ATOM    445  C   LEU A  30       5.139  -3.011  -8.320  1.00  0.00           C  
ATOM    446  CB  LEU A  30       6.552  -2.285  -6.360  1.00  0.00           C  
ATOM    447  HB2 LEU A  30       7.237  -1.971  -7.148  1.00  0.00           H  
ATOM    448  HB3 LEU A  30       6.837  -3.292  -6.055  1.00  0.00           H  
ATOM    449  O   LEU A  30       5.151  -2.316  -9.332  1.00  0.00           O  
ATOM    450  CG  LEU A  30       6.720  -1.329  -5.167  1.00  0.00           C  
ATOM    451  HG  LEU A  30       6.071  -1.636  -4.347  1.00  0.00           H  
ATOM    452  CD1 LEU A  30       8.170  -1.392  -4.690  1.00  0.00           C  
ATOM    453 HD11 LEU A  30       8.287  -0.758  -3.811  1.00  0.00           H  
ATOM    454 HD12 LEU A  30       8.841  -1.059  -5.482  1.00  0.00           H  
ATOM    455 HD13 LEU A  30       8.410  -2.420  -4.416  1.00  0.00           H  
ATOM    456  CD2 LEU A  30       6.404   0.130  -5.512  1.00  0.00           C  
ATOM    457 HD21 LEU A  30       6.657   0.776  -4.671  1.00  0.00           H  
ATOM    458 HD22 LEU A  30       5.339   0.242  -5.714  1.00  0.00           H  
ATOM    459 HD23 LEU A  30       6.969   0.438  -6.391  1.00  0.00           H  
ATOM    460  N   MET A  31       5.073  -4.346  -8.370  1.00  0.00           N  
ATOM    461  H   MET A  31       5.057  -4.868  -7.506  1.00  0.00           H  
ATOM    462  CA  MET A  31       4.921  -5.071  -9.636  1.00  0.00           C  
ATOM    463  HA  MET A  31       5.766  -4.843 -10.286  1.00  0.00           H  
ATOM    464  C   MET A  31       3.660  -4.637 -10.381  1.00  0.00           C  
ATOM    465  CB  MET A  31       4.858  -6.586  -9.401  1.00  0.00           C  
ATOM    466  HB2 MET A  31       4.207  -6.821  -8.559  1.00  0.00           H  
ATOM    467  HB3 MET A  31       4.437  -7.038 -10.299  1.00  0.00           H  
ATOM    468  O   MET A  31       3.727  -4.308 -11.564  1.00  0.00           O  
ATOM    469  CG  MET A  31       6.247  -7.174  -9.165  1.00  0.00           C  
ATOM    470  HG2 MET A  31       6.642  -6.745  -8.244  1.00  0.00           H  
ATOM    471  HG3 MET A  31       6.873  -6.871 -10.004  1.00  0.00           H  
ATOM    472  SD  MET A  31       6.387  -8.976  -9.021  1.00  0.00           S  
ATOM    473  CE  MET A  31       5.268  -9.523 -10.340  1.00  0.00           C  
ATOM    474  HE1 MET A  31       4.238  -9.297 -10.064  1.00  0.00           H  
ATOM    475  HE2 MET A  31       5.522  -9.026 -11.276  1.00  0.00           H  
ATOM    476  HE3 MET A  31       5.361 -10.602 -10.465  1.00  0.00           H  
ATOM    477  N   ARG A  32       2.520  -4.588  -9.682  1.00  0.00           N  
ATOM    478  H   ARG A  32       2.534  -4.915  -8.726  1.00  0.00           H  
ATOM    479  CA  ARG A  32       1.243  -4.147 -10.246  1.00  0.00           C  
ATOM    480  HA  ARG A  32       1.032  -4.760 -11.123  1.00  0.00           H  
ATOM    481  C   ARG A  32       1.319  -2.704 -10.733  1.00  0.00           C  
ATOM    482  CB  ARG A  32       0.135  -4.343  -9.198  1.00  0.00           C  
ATOM    483  HB2 ARG A  32       0.122  -5.387  -8.885  1.00  0.00           H  
ATOM    484  HB3 ARG A  32       0.368  -3.743  -8.318  1.00  0.00           H  
ATOM    485  O   ARG A  32       0.849  -2.419 -11.827  1.00  0.00           O  
ATOM    486  CG  ARG A  32      -1.265  -3.948  -9.700  1.00  0.00           C  
ATOM    487  HG2 ARG A  32      -1.265  -2.900  -9.998  1.00  0.00           H  
ATOM    488  HG3 ARG A  32      -1.972  -4.054  -8.877  1.00  0.00           H  
ATOM    489  CD  ARG A  32      -1.750  -4.796 -10.881  1.00  0.00           C  
ATOM    490  HD2 ARG A  32      -1.039  -4.718 -11.704  1.00  0.00           H  
ATOM    491  HD3 ARG A  32      -2.698  -4.385 -11.229  1.00  0.00           H  
ATOM    492  NE  ARG A  32      -1.967  -6.205 -10.494  1.00  0.00           N  
ATOM    493  HE  ARG A  32      -2.045  -6.425  -9.512  1.00  0.00           H  
ATOM    494  NH1 ARG A  32      -1.976  -7.084 -12.606  1.00  0.00           N  
ATOM    495 HH11 ARG A  32      -1.763  -6.165 -12.968  1.00  0.00           H  
ATOM    496 HH12 ARG A  32      -2.078  -7.875 -13.226  1.00  0.00           H  
ATOM    497  NH2 ARG A  32      -2.456  -8.394 -10.839  1.00  0.00           N  
ATOM    498 HH21 ARG A  32      -2.765  -8.497  -9.883  1.00  0.00           H  
ATOM    499 HH22 ARG A  32      -2.638  -9.178 -11.450  1.00  0.00           H  
ATOM    500  CZ  ARG A  32      -2.122  -7.225 -11.314  1.00  0.00           C  
ATOM    501  N   LEU A  33       1.935  -1.815  -9.953  1.00  0.00           N  
ATOM    502  H   LEU A  33       2.273  -2.127  -9.053  1.00  0.00           H  
ATOM    503  CA  LEU A  33       2.117  -0.412 -10.319  1.00  0.00           C  
ATOM    504  HA  LEU A  33       1.134   0.021 -10.507  1.00  0.00           H  
ATOM    505  C   LEU A  33       2.933  -0.259 -11.610  1.00  0.00           C  
ATOM    506  CB  LEU A  33       2.773   0.324  -9.139  1.00  0.00           C  
ATOM    507  HB2 LEU A  33       3.723  -0.160  -8.913  1.00  0.00           H  
ATOM    508  HB3 LEU A  33       2.131   0.232  -8.263  1.00  0.00           H  
ATOM    509  O   LEU A  33       2.502   0.452 -12.510  1.00  0.00           O  
ATOM    510  CG  LEU A  33       3.047   1.812  -9.410  1.00  0.00           C  
ATOM    511  HG  LEU A  33       3.680   1.906 -10.292  1.00  0.00           H  
ATOM    512  CD1 LEU A  33       1.751   2.593  -9.630  1.00  0.00           C  
ATOM    513 HD11 LEU A  33       1.033   2.360  -8.843  1.00  0.00           H  
ATOM    514 HD12 LEU A  33       1.326   2.325 -10.597  1.00  0.00           H  
ATOM    515 HD13 LEU A  33       1.953   3.664  -9.629  1.00  0.00           H  
ATOM    516  CD2 LEU A  33       3.803   2.422  -8.230  1.00  0.00           C  
ATOM    517 HD21 LEU A  33       4.741   1.884  -8.089  1.00  0.00           H  
ATOM    518 HD22 LEU A  33       3.200   2.352  -7.325  1.00  0.00           H  
ATOM    519 HD23 LEU A  33       4.030   3.466  -8.447  1.00  0.00           H  
ATOM    520  N   PHE A  34       4.082  -0.931 -11.722  1.00  0.00           N  
ATOM    521  H   PHE A  34       4.400  -1.492 -10.945  1.00  0.00           H  
ATOM    522  CA  PHE A  34       4.942  -0.823 -12.906  1.00  0.00           C  
ATOM    523  HA  PHE A  34       5.017   0.225 -13.196  1.00  0.00           H  
ATOM    524  C   PHE A  34       4.371  -1.536 -14.132  1.00  0.00           C  
ATOM    525  CB  PHE A  34       6.347  -1.353 -12.577  1.00  0.00           C  
ATOM    526  HB2 PHE A  34       6.261  -2.407 -12.315  1.00  0.00           H  
ATOM    527  HB3 PHE A  34       6.960  -1.285 -13.475  1.00  0.00           H  
ATOM    528  O   PHE A  34       4.660  -1.134 -15.255  1.00  0.00           O  
ATOM    529  CG  PHE A  34       7.084  -0.630 -11.460  1.00  0.00           C  
ATOM    530  CD1 PHE A  34       6.887   0.746 -11.233  1.00  0.00           C  
ATOM    531  HD1 PHE A  34       6.210   1.313 -11.855  1.00  0.00           H  
ATOM    532  CD2 PHE A  34       7.991  -1.337 -10.649  1.00  0.00           C  
ATOM    533  HD2 PHE A  34       8.153  -2.391 -10.819  1.00  0.00           H  
ATOM    534  CE1 PHE A  34       7.558   1.402 -10.190  1.00  0.00           C  
ATOM    535  HE1 PHE A  34       7.376   2.453 -10.021  1.00  0.00           H  
ATOM    536  CE2 PHE A  34       8.674  -0.678  -9.610  1.00  0.00           C  
ATOM    537  HE2 PHE A  34       9.361  -1.227  -8.983  1.00  0.00           H  
ATOM    538  CZ  PHE A  34       8.451   0.690  -9.374  1.00  0.00           C  
ATOM    539  HZ  PHE A  34       8.957   1.196  -8.565  1.00  0.00           H  
ATOM    540  N   HIS A  35       3.553  -2.568 -13.933  1.00  0.00           N  
ATOM    541  H   HIS A  35       3.410  -2.903 -12.991  1.00  0.00           H  
ATOM    542  CA  HIS A  35       2.829  -3.219 -15.018  1.00  0.00           C  
ATOM    543  HA  HIS A  35       3.513  -3.402 -15.847  1.00  0.00           H  
ATOM    544  C   HIS A  35       1.692  -2.340 -15.557  1.00  0.00           C  
ATOM    545  CB  HIS A  35       2.310  -4.570 -14.513  1.00  0.00           C  
ATOM    546  HB2 HIS A  35       1.725  -4.416 -13.606  1.00  0.00           H  
ATOM    547  HB3 HIS A  35       3.156  -5.211 -14.266  1.00  0.00           H  
ATOM    548  O   HIS A  35       1.601  -2.130 -16.764  1.00  0.00           O  
ATOM    549  CG  HIS A  35       1.437  -5.265 -15.521  1.00  0.00           C  
ATOM    550  CD2 HIS A  35       1.840  -6.154 -16.478  1.00  0.00           C  
ATOM    551  HD2 HIS A  35       2.850  -6.504 -16.633  1.00  0.00           H  
ATOM    552  ND1 HIS A  35       0.088  -5.055 -15.696  1.00  0.00           N  
ATOM    553  HD1 HIS A  35      -0.487  -4.395 -15.193  1.00  0.00           H  
ATOM    554  CE1 HIS A  35      -0.306  -5.795 -16.742  1.00  0.00           C  
ATOM    555  HE1 HIS A  35      -1.310  -5.806 -17.142  1.00  0.00           H  
ATOM    556  NE2 HIS A  35       0.720  -6.506 -17.239  1.00  0.00           N  
ATOM    557  N   ASP A  36       0.827  -1.830 -14.674  1.00  0.00           N  
ATOM    558  H   ASP A  36       0.939  -2.056 -13.696  1.00  0.00           H  
ATOM    559  CA  ASP A  36      -0.367  -1.073 -15.068  1.00  0.00           C  
ATOM    560  HA  ASP A  36      -0.824  -1.556 -15.932  1.00  0.00           H  
ATOM    561  C   ASP A  36      -0.018   0.368 -15.495  1.00  0.00           C  
ATOM    562  CB  ASP A  36      -1.399  -1.077 -13.917  1.00  0.00           C  
ATOM    563  HB2 ASP A  36      -2.194  -0.379 -14.180  1.00  0.00           H  
ATOM    564  HB3 ASP A  36      -0.923  -0.697 -13.013  1.00  0.00           H  
ATOM    565  O   ASP A  36      -0.691   0.933 -16.357  1.00  0.00           O  
ATOM    566  CG  ASP A  36      -2.069  -2.432 -13.598  1.00  0.00           C  
ATOM    567  OD1 ASP A  36      -1.688  -3.484 -14.169  1.00  0.00           O  
ATOM    568  OD2 ASP A  36      -3.015  -2.437 -12.762  1.00  0.00           O  
ATOM    569  N   HIS A  37       1.045   0.946 -14.921  1.00  0.00           N  
ATOM    570  H   HIS A  37       1.538   0.420 -14.213  1.00  0.00           H  
ATOM    571  CA  HIS A  37       1.510   2.317 -15.168  1.00  0.00           C  
ATOM    572  HA  HIS A  37       1.074   2.690 -16.094  1.00  0.00           H  
ATOM    573  C   HIS A  37       3.043   2.378 -15.322  1.00  0.00           C  
ATOM    574  CB  HIS A  37       1.021   3.222 -14.030  1.00  0.00           C  
ATOM    575  HB2 HIS A  37       1.323   4.246 -14.247  1.00  0.00           H  
ATOM    576  HB3 HIS A  37       1.479   2.915 -13.090  1.00  0.00           H  
ATOM    577  O   HIS A  37       3.745   2.853 -14.414  1.00  0.00           O  
ATOM    578  CG  HIS A  37      -0.469   3.203 -13.872  1.00  0.00           C  
ATOM    579  CD2 HIS A  37      -1.190   2.484 -12.961  1.00  0.00           C  
ATOM    580  HD2 HIS A  37      -0.782   1.832 -12.203  1.00  0.00           H  
ATOM    581  ND1 HIS A  37      -1.357   3.849 -14.689  1.00  0.00           N  
ATOM    582  HD1 HIS A  37      -1.099   4.432 -15.473  1.00  0.00           H  
ATOM    583  CE1 HIS A  37      -2.594   3.527 -14.279  1.00  0.00           C  
ATOM    584  HE1 HIS A  37      -3.508   3.877 -14.735  1.00  0.00           H  
ATOM    585  NE2 HIS A  37      -2.546   2.711 -13.212  1.00  0.00           N  
ATOM    586  N   PRO A  38       3.602   1.901 -16.451  1.00  0.00           N  
ATOM    587  CA  PRO A  38       5.048   1.825 -16.675  1.00  0.00           C  
ATOM    588  HA  PRO A  38       5.472   1.103 -15.977  1.00  0.00           H  
ATOM    589  C   PRO A  38       5.791   3.156 -16.504  1.00  0.00           C  
ATOM    590  CB  PRO A  38       5.206   1.295 -18.104  1.00  0.00           C  
ATOM    591  HB2 PRO A  38       5.262   2.126 -18.807  1.00  0.00           H  
ATOM    592  HB3 PRO A  38       6.084   0.656 -18.198  1.00  0.00           H  
ATOM    593  O   PRO A  38       6.937   3.169 -16.059  1.00  0.00           O  
ATOM    594  CG  PRO A  38       3.914   0.520 -18.352  1.00  0.00           C  
ATOM    595  HG2 PRO A  38       3.670   0.461 -19.413  1.00  0.00           H  
ATOM    596  HG3 PRO A  38       3.993  -0.477 -17.918  1.00  0.00           H  
ATOM    597  CD  PRO A  38       2.881   1.331 -17.581  1.00  0.00           C  
ATOM    598  HD2 PRO A  38       2.495   2.138 -18.203  1.00  0.00           H  
ATOM    599  HD3 PRO A  38       2.069   0.673 -17.271  1.00  0.00           H  
ATOM    600  N   GLU A  39       5.136   4.289 -16.772  1.00  0.00           N  
ATOM    601  H   GLU A  39       4.174   4.223 -17.073  1.00  0.00           H  
ATOM    602  CA  GLU A  39       5.689   5.636 -16.592  1.00  0.00           C  
ATOM    603  HA  GLU A  39       6.596   5.717 -17.192  1.00  0.00           H  
ATOM    604  C   GLU A  39       6.089   5.936 -15.139  1.00  0.00           C  
ATOM    605  CB  GLU A  39       4.684   6.689 -17.105  1.00  0.00           C  
ATOM    606  HB2 GLU A  39       4.421   6.470 -18.139  1.00  0.00           H  
ATOM    607  HB3 GLU A  39       5.208   7.645 -17.114  1.00  0.00           H  
ATOM    608  O   GLU A  39       6.937   6.789 -14.869  1.00  0.00           O  
ATOM    609  CG  GLU A  39       3.394   6.890 -16.276  1.00  0.00           C  
ATOM    610  HG2 GLU A  39       3.037   7.898 -16.487  1.00  0.00           H  
ATOM    611  HG3 GLU A  39       3.622   6.867 -15.211  1.00  0.00           H  
ATOM    612  CD  GLU A  39       2.242   5.913 -16.568  1.00  0.00           C  
ATOM    613  OE1 GLU A  39       1.110   6.254 -16.158  1.00  0.00           O  
ATOM    614  OE2 GLU A  39       2.485   4.843 -17.167  1.00  0.00           O  
ATOM    615  N   THR A  40       5.508   5.225 -14.170  1.00  0.00           N  
ATOM    616  H   THR A  40       4.843   4.512 -14.433  1.00  0.00           H  
ATOM    617  CA  THR A  40       5.874   5.387 -12.759  1.00  0.00           C  
ATOM    618  HA  THR A  40       5.904   6.453 -12.534  1.00  0.00           H  
ATOM    619  C   THR A  40       7.266   4.837 -12.463  1.00  0.00           C  
ATOM    620  CB  THR A  40       4.848   4.751 -11.820  1.00  0.00           C  
ATOM    621  HB  THR A  40       5.159   4.954 -10.795  1.00  0.00           H  
ATOM    622  O   THR A  40       7.955   5.353 -11.579  1.00  0.00           O  
ATOM    623  CG2 THR A  40       3.456   5.343 -12.016  1.00  0.00           C  
ATOM    624 HG21 THR A  40       3.518   6.431 -12.021  1.00  0.00           H  
ATOM    625 HG22 THR A  40       3.034   5.015 -12.966  1.00  0.00           H  
ATOM    626 HG23 THR A  40       2.803   5.032 -11.201  1.00  0.00           H  
ATOM    627  OG1 THR A  40       4.794   3.361 -11.998  1.00  0.00           O  
ATOM    628  HG1 THR A  40       4.343   3.165 -12.823  1.00  0.00           H  
ATOM    629  N   MET A  41       7.725   3.852 -13.240  1.00  0.00           N  
ATOM    630  H   MET A  41       7.143   3.532 -14.001  1.00  0.00           H  
ATOM    631  CA  MET A  41       9.041   3.236 -13.092  1.00  0.00           C  
ATOM    632  HA  MET A  41       9.145   2.901 -12.061  1.00  0.00           H  
ATOM    633  C   MET A  41      10.183   4.213 -13.392  1.00  0.00           C  
ATOM    634  CB  MET A  41       9.103   2.016 -14.011  1.00  0.00           C  
ATOM    635  HB2 MET A  41       8.171   1.457 -13.927  1.00  0.00           H  
ATOM    636  HB3 MET A  41       9.237   2.324 -15.048  1.00  0.00           H  
ATOM    637  O   MET A  41      11.250   4.126 -12.781  1.00  0.00           O  
ATOM    638  CG  MET A  41      10.244   1.099 -13.596  1.00  0.00           C  
ATOM    639  HG2 MET A  41      10.149   0.918 -12.525  1.00  0.00           H  
ATOM    640  HG3 MET A  41      11.203   1.579 -13.790  1.00  0.00           H  
ATOM    641  SD  MET A  41      10.180  -0.479 -14.462  1.00  0.00           S  
ATOM    642  CE  MET A  41      10.892  -1.519 -13.177  1.00  0.00           C  
ATOM    643  HE1 MET A  41      11.176  -0.920 -12.312  1.00  0.00           H  
ATOM    644  HE2 MET A  41      10.173  -2.276 -12.865  1.00  0.00           H  
ATOM    645  HE3 MET A  41      11.777  -1.986 -13.609  1.00  0.00           H  
ATOM    646  N   ASP A  42       9.943   5.219 -14.237  1.00  0.00           N  
ATOM    647  H   ASP A  42       9.066   5.224 -14.738  1.00  0.00           H  
ATOM    648  CA  ASP A  42      10.930   6.250 -14.575  1.00  0.00           C  
ATOM    649  HA  ASP A  42      11.825   5.743 -14.933  1.00  0.00           H  
ATOM    650  C   ASP A  42      11.342   7.120 -13.378  1.00  0.00           C  
ATOM    651  CB  ASP A  42      10.395   7.147 -15.700  1.00  0.00           C  
ATOM    652  HB2 ASP A  42       9.405   7.517 -15.432  1.00  0.00           H  
ATOM    653  HB3 ASP A  42      11.053   8.010 -15.801  1.00  0.00           H  
ATOM    654  O   ASP A  42      12.380   7.790 -13.411  1.00  0.00           O  
ATOM    655  CG  ASP A  42      10.354   6.446 -17.057  1.00  0.00           C  
ATOM    656  OD1 ASP A  42      11.203   5.548 -17.260  1.00  0.00           O  
ATOM    657  OD2 ASP A  42       9.540   6.886 -17.895  1.00  0.00           O  
ATOM    658  N   ARG A  43      10.561   7.092 -12.292  1.00  0.00           N  
ATOM    659  H   ARG A  43       9.733   6.515 -12.340  1.00  0.00           H  
ATOM    660  CA  ARG A  43      10.880   7.767 -11.025  1.00  0.00           C  
ATOM    661  HA  ARG A  43      11.445   8.673 -11.241  1.00  0.00           H  
ATOM    662  C   ARG A  43      11.809   6.960 -10.121  1.00  0.00           C  
ATOM    663  CB  ARG A  43       9.578   8.140 -10.297  1.00  0.00           C  
ATOM    664  HB2 ARG A  43       9.833   8.677  -9.383  1.00  0.00           H  
ATOM    665  HB3 ARG A  43       9.052   7.229 -10.012  1.00  0.00           H  
ATOM    666  O   ARG A  43      12.298   7.493  -9.127  1.00  0.00           O  
ATOM    667  CG  ARG A  43       8.634   9.017 -11.136  1.00  0.00           C  
ATOM    668  HG2 ARG A  43       7.734   9.216 -10.554  1.00  0.00           H  
ATOM    669  HG3 ARG A  43       8.344   8.481 -12.039  1.00  0.00           H  
ATOM    670  CD  ARG A  43       9.288  10.349 -11.516  1.00  0.00           C  
ATOM    671  HD2 ARG A  43      10.211  10.153 -12.062  1.00  0.00           H  
ATOM    672  HD3 ARG A  43       9.522  10.898 -10.604  1.00  0.00           H  
ATOM    673  NE  ARG A  43       8.414  11.159 -12.378  1.00  0.00           N  
ATOM    674  HE  ARG A  43       7.566  10.723 -12.712  1.00  0.00           H  
ATOM    675  NH1 ARG A  43       9.813  12.970 -12.540  1.00  0.00           N  
ATOM    676 HH11 ARG A  43      10.026  13.878 -12.927  1.00  0.00           H  
ATOM    677 HH12 ARG A  43      10.416  12.528 -11.861  1.00  0.00           H  
ATOM    678  NH2 ARG A  43       7.884  12.948 -13.673  1.00  0.00           N  
ATOM    679 HH21 ARG A  43       7.048  12.465 -13.970  1.00  0.00           H  
ATOM    680 HH22 ARG A  43       8.103  13.857 -14.056  1.00  0.00           H  
ATOM    681  CZ  ARG A  43       8.704  12.355 -12.853  1.00  0.00           C  
ATOM    682  N   PHE A  44      12.088   5.706 -10.470  1.00  0.00           N  
ATOM    683  H   PHE A  44      11.661   5.339 -11.309  1.00  0.00           H  
ATOM    684  CA  PHE A  44      12.917   4.798  -9.690  1.00  0.00           C  
ATOM    685  HA  PHE A  44      13.227   5.283  -8.764  1.00  0.00           H  
ATOM    686  C   PHE A  44      14.183   4.426 -10.459  1.00  0.00           C  
ATOM    687  CB  PHE A  44      12.100   3.558  -9.307  1.00  0.00           C  
ATOM    688  HB2 PHE A  44      12.760   2.865  -8.786  1.00  0.00           H  
ATOM    689  HB3 PHE A  44      11.747   3.062 -10.211  1.00  0.00           H  
ATOM    690  O   PHE A  44      14.254   3.359 -11.062  1.00  0.00           O  
ATOM    691  CG  PHE A  44      10.914   3.851  -8.416  1.00  0.00           C  
ATOM    692  CD1 PHE A  44      11.066   3.867  -7.018  1.00  0.00           C  
ATOM    693  HD1 PHE A  44      12.027   3.661  -6.570  1.00  0.00           H  
ATOM    694  CD2 PHE A  44       9.659   4.128  -8.985  1.00  0.00           C  
ATOM    695  HD2 PHE A  44       9.539   4.115 -10.058  1.00  0.00           H  
ATOM    696  CE1 PHE A  44       9.964   4.170  -6.201  1.00  0.00           C  
ATOM    697  HE1 PHE A  44      10.078   4.222  -5.129  1.00  0.00           H  
ATOM    698  CE2 PHE A  44       8.556   4.416  -8.165  1.00  0.00           C  
ATOM    699  HE2 PHE A  44       7.594   4.621  -8.613  1.00  0.00           H  
ATOM    700  CZ  PHE A  44       8.707   4.434  -6.770  1.00  0.00           C  
ATOM    701  HZ  PHE A  44       7.862   4.659  -6.136  1.00  0.00           H  
ATOM    702  N   ASP A  45      15.227   5.258 -10.383  1.00  0.00           N  
ATOM    703  H   ASP A  45      15.094   6.166  -9.961  1.00  0.00           H  
ATOM    704  CA  ASP A  45      16.518   4.986 -11.046  1.00  0.00           C  
ATOM    705  HA  ASP A  45      16.381   5.042 -12.126  1.00  0.00           H  
ATOM    706  C   ASP A  45      17.067   3.585 -10.737  1.00  0.00           C  
ATOM    707  CB  ASP A  45      17.561   6.033 -10.628  1.00  0.00           C  
ATOM    708  HB2 ASP A  45      17.625   6.059  -9.540  1.00  0.00           H  
ATOM    709  HB3 ASP A  45      18.535   5.733 -11.015  1.00  0.00           H  
ATOM    710  O   ASP A  45      17.614   2.917 -11.612  1.00  0.00           O  
ATOM    711  CG  ASP A  45      17.253   7.431 -11.163  1.00  0.00           C  
ATOM    712  OD1 ASP A  45      16.708   7.522 -12.290  1.00  0.00           O  
ATOM    713  OD2 ASP A  45      17.538   8.397 -10.429  1.00  0.00           O  
ATOM    714  N   LYS A  46      16.839   3.102  -9.509  1.00  0.00           N  
ATOM    715  H   LYS A  46      16.349   3.709  -8.868  1.00  0.00           H  
ATOM    716  CA  LYS A  46      17.243   1.765  -9.060  1.00  0.00           C  
ATOM    717  HA  LYS A  46      18.305   1.645  -9.276  1.00  0.00           H  
ATOM    718  C   LYS A  46      16.530   0.625  -9.801  1.00  0.00           C  
ATOM    719  CB  LYS A  46      17.018   1.672  -7.541  1.00  0.00           C  
ATOM    720  HB2 LYS A  46      15.951   1.597  -7.330  1.00  0.00           H  
ATOM    721  HB3 LYS A  46      17.406   2.575  -7.069  1.00  0.00           H  
ATOM    722  O   LYS A  46      17.071  -0.472  -9.881  1.00  0.00           O  
ATOM    723  CG  LYS A  46      17.751   0.463  -6.947  1.00  0.00           C  
ATOM    724  HG2 LYS A  46      17.334  -0.457  -7.355  1.00  0.00           H  
ATOM    725  HG3 LYS A  46      18.803   0.524  -7.225  1.00  0.00           H  
ATOM    726  CD  LYS A  46      17.645   0.399  -5.420  1.00  0.00           C  
ATOM    727  HD2 LYS A  46      18.018   1.322  -4.977  1.00  0.00           H  
ATOM    728  HD3 LYS A  46      16.605   0.237  -5.136  1.00  0.00           H  
ATOM    729  CE  LYS A  46      18.509  -0.785  -4.984  1.00  0.00           C  
ATOM    730  HE2 LYS A  46      19.547  -0.601  -5.262  1.00  0.00           H  
ATOM    731  HE3 LYS A  46      18.193  -1.656  -5.558  1.00  0.00           H  
ATOM    732  NZ  LYS A  46      18.419  -1.094  -3.537  1.00  0.00           N  
ATOM    733  HZ1 LYS A  46      18.912  -0.423  -2.967  1.00  0.00           H  
ATOM    734  HZ2 LYS A  46      17.458  -1.203  -3.246  1.00  0.00           H  
ATOM    735  HZ3 LYS A  46      18.824  -2.008  -3.392  1.00  0.00           H  
ATOM    736  N   PHE A  47      15.324   0.859 -10.315  1.00  0.00           N  
ATOM    737  H   PHE A  47      14.960   1.801 -10.283  1.00  0.00           H  
ATOM    738  CA  PHE A  47      14.481  -0.176 -10.918  1.00  0.00           C  
ATOM    739  HA  PHE A  47      14.935  -1.152 -10.744  1.00  0.00           H  
ATOM    740  C   PHE A  47      14.376  -0.076 -12.441  1.00  0.00           C  
ATOM    741  CB  PHE A  47      13.106  -0.202 -10.235  1.00  0.00           C  
ATOM    742  HB2 PHE A  47      12.570   0.708 -10.506  1.00  0.00           H  
ATOM    743  HB3 PHE A  47      12.542  -1.047 -10.630  1.00  0.00           H  
ATOM    744  O   PHE A  47      13.964  -1.052 -13.053  1.00  0.00           O  
ATOM    745  CG  PHE A  47      13.123  -0.340  -8.722  1.00  0.00           C  
ATOM    746  CD1 PHE A  47      14.104  -1.120  -8.074  1.00  0.00           C  
ATOM    747  HD1 PHE A  47      14.845  -1.661  -8.643  1.00  0.00           H  
ATOM    748  CD2 PHE A  47      12.134   0.302  -7.955  1.00  0.00           C  
ATOM    749  HD2 PHE A  47      11.354   0.866  -8.445  1.00  0.00           H  
ATOM    750  CE1 PHE A  47      14.122  -1.212  -6.675  1.00  0.00           C  
ATOM    751  HE1 PHE A  47      14.866  -1.825  -6.188  1.00  0.00           H  
ATOM    752  CE2 PHE A  47      12.153   0.214  -6.553  1.00  0.00           C  
ATOM    753  HE2 PHE A  47      11.391   0.715  -5.974  1.00  0.00           H  
ATOM    754  CZ  PHE A  47      13.156  -0.535  -5.915  1.00  0.00           C  
ATOM    755  HZ  PHE A  47      13.173  -0.619  -4.838  1.00  0.00           H  
ATOM    756  N   LYS A  48      14.837   1.013 -13.076  1.00  0.00           N  
ATOM    757  H   LYS A  48      15.115   1.800 -12.508  1.00  0.00           H  
ATOM    758  CA  LYS A  48      14.815   1.192 -14.549  1.00  0.00           C  
ATOM    759  HA  LYS A  48      13.780   1.246 -14.884  1.00  0.00           H  
ATOM    760  C   LYS A  48      15.454   0.047 -15.350  1.00  0.00           C  
ATOM    761  CB  LYS A  48      15.530   2.504 -14.918  1.00  0.00           C  
ATOM    762  HB2 LYS A  48      15.679   2.533 -15.998  1.00  0.00           H  
ATOM    763  HB3 LYS A  48      16.508   2.536 -14.437  1.00  0.00           H  
ATOM    764  O   LYS A  48      15.147  -0.138 -16.524  1.00  0.00           O  
ATOM    765  CG  LYS A  48      14.717   3.739 -14.527  1.00  0.00           C  
ATOM    766  HG2 LYS A  48      14.531   3.728 -13.454  1.00  0.00           H  
ATOM    767  HG3 LYS A  48      13.758   3.712 -15.045  1.00  0.00           H  
ATOM    768  CD  LYS A  48      15.453   5.035 -14.886  1.00  0.00           C  
ATOM    769  HD2 LYS A  48      15.638   5.076 -15.959  1.00  0.00           H  
ATOM    770  HD3 LYS A  48      16.398   5.090 -14.345  1.00  0.00           H  
ATOM    771  CE  LYS A  48      14.531   6.178 -14.475  1.00  0.00           C  
ATOM    772  HE2 LYS A  48      13.671   6.176 -15.144  1.00  0.00           H  
ATOM    773  HE3 LYS A  48      14.164   5.987 -13.467  1.00  0.00           H  
ATOM    774  NZ  LYS A  48      15.172   7.507 -14.501  1.00  0.00           N  
ATOM    775  HZ1 LYS A  48      15.892   7.552 -13.794  1.00  0.00           H  
ATOM    776  HZ2 LYS A  48      14.478   8.187 -14.227  1.00  0.00           H  
ATOM    777  HZ3 LYS A  48      15.551   7.730 -15.410  1.00  0.00           H  
ATOM    778  N   GLY A  49      16.367  -0.709 -14.738  1.00  0.00           N  
ATOM    779  H   GLY A  49      16.579  -0.490 -13.775  1.00  0.00           H  
ATOM    780  CA  GLY A  49      16.998  -1.878 -15.357  1.00  0.00           C  
ATOM    781  HA2 GLY A  49      17.902  -2.121 -14.798  1.00  0.00           H  
ATOM    782  HA3 GLY A  49      17.285  -1.635 -16.380  1.00  0.00           H  
ATOM    783  C   GLY A  49      16.125  -3.139 -15.397  1.00  0.00           C  
ATOM    784  O   GLY A  49      16.456  -4.063 -16.136  1.00  0.00           O  
ATOM    785  N   LEU A  50      15.032  -3.198 -14.628  1.00  0.00           N  
ATOM    786  H   LEU A  50      14.748  -2.374 -14.118  1.00  0.00           H  
ATOM    787  CA  LEU A  50      14.134  -4.354 -14.566  1.00  0.00           C  
ATOM    788  HA  LEU A  50      14.714  -5.264 -14.722  1.00  0.00           H  
ATOM    789  C   LEU A  50      13.116  -4.245 -15.710  1.00  0.00           C  
ATOM    790  CB  LEU A  50      13.455  -4.457 -13.181  1.00  0.00           C  
ATOM    791  HB2 LEU A  50      12.939  -5.416 -13.125  1.00  0.00           H  
ATOM    792  HB3 LEU A  50      12.688  -3.686 -13.105  1.00  0.00           H  
ATOM    793  O   LEU A  50      12.087  -3.594 -15.582  1.00  0.00           O  
ATOM    794  CG  LEU A  50      14.364  -4.308 -11.950  1.00  0.00           C  
ATOM    795  HG  LEU A  50      14.939  -3.385 -12.016  1.00  0.00           H  
ATOM    796  CD1 LEU A  50      13.519  -4.238 -10.677  1.00  0.00           C  
ATOM    797 HD11 LEU A  50      12.802  -3.422 -10.755  1.00  0.00           H  
ATOM    798 HD12 LEU A  50      12.973  -5.171 -10.536  1.00  0.00           H  
ATOM    799 HD13 LEU A  50      14.160  -4.058  -9.814  1.00  0.00           H  
ATOM    800  CD2 LEU A  50      15.333  -5.483 -11.829  1.00  0.00           C  
ATOM    801 HD21 LEU A  50      14.778  -6.415 -11.725  1.00  0.00           H  
ATOM    802 HD22 LEU A  50      15.970  -5.344 -10.956  1.00  0.00           H  
ATOM    803 HD23 LEU A  50      15.965  -5.534 -12.715  1.00  0.00           H  
ATOM    804  N   LYS A  51      13.427  -4.853 -16.854  1.00  0.00           N  
ATOM    805  H   LYS A  51      14.265  -5.416 -16.871  1.00  0.00           H  
ATOM    806  CA  LYS A  51      12.631  -4.738 -18.086  1.00  0.00           C  
ATOM    807  HA  LYS A  51      12.083  -3.796 -18.066  1.00  0.00           H  
ATOM    808  C   LYS A  51      11.568  -5.819 -18.242  1.00  0.00           C  
ATOM    809  CB  LYS A  51      13.554  -4.737 -19.310  1.00  0.00           C  
ATOM    810  HB2 LYS A  51      12.929  -4.655 -20.199  1.00  0.00           H  
ATOM    811  HB3 LYS A  51      14.102  -5.678 -19.361  1.00  0.00           H  
ATOM    812  O   LYS A  51      10.672  -5.661 -19.064  1.00  0.00           O  
ATOM    813  CG  LYS A  51      14.542  -3.566 -19.282  1.00  0.00           C  
ATOM    814  HG2 LYS A  51      14.027  -2.665 -18.945  1.00  0.00           H  
ATOM    815  HG3 LYS A  51      15.356  -3.788 -18.592  1.00  0.00           H  
ATOM    816  CD  LYS A  51      15.104  -3.316 -20.682  1.00  0.00           C  
ATOM    817  HD2 LYS A  51      15.624  -4.208 -21.034  1.00  0.00           H  
ATOM    818  HD3 LYS A  51      14.277  -3.090 -21.355  1.00  0.00           H  
ATOM    819  CE  LYS A  51      16.066  -2.128 -20.634  1.00  0.00           C  
ATOM    820  HE2 LYS A  51      15.580  -1.316 -20.093  1.00  0.00           H  
ATOM    821  HE3 LYS A  51      16.951  -2.418 -20.067  1.00  0.00           H  
ATOM    822  NZ  LYS A  51      16.433  -1.681 -21.999  1.00  0.00           N  
ATOM    823  HZ1 LYS A  51      15.605  -1.380 -22.493  1.00  0.00           H  
ATOM    824  HZ2 LYS A  51      16.864  -2.434 -22.517  1.00  0.00           H  
ATOM    825  HZ3 LYS A  51      17.073  -0.901 -21.952  1.00  0.00           H  
ATOM    826  N   THR A  52      11.679  -6.924 -17.508  1.00  0.00           N  
ATOM    827  H   THR A  52      12.459  -7.004 -16.870  1.00  0.00           H  
ATOM    828  CA  THR A  52      10.740  -8.049 -17.607  1.00  0.00           C  
ATOM    829  HA  THR A  52       9.966  -7.776 -18.323  1.00  0.00           H  
ATOM    830  C   THR A  52      10.055  -8.335 -16.269  1.00  0.00           C  
ATOM    831  CB  THR A  52      11.398  -9.326 -18.158  1.00  0.00           C  
ATOM    832  HB  THR A  52      10.609 -10.040 -18.391  1.00  0.00           H  
ATOM    833  O   THR A  52      10.653  -8.097 -15.213  1.00  0.00           O  
ATOM    834  CG2 THR A  52      12.213  -9.077 -19.428  1.00  0.00           C  
ATOM    835 HG21 THR A  52      11.599  -8.550 -20.158  1.00  0.00           H  
ATOM    836 HG22 THR A  52      12.524 -10.032 -19.853  1.00  0.00           H  
ATOM    837 HG23 THR A  52      13.097  -8.482 -19.200  1.00  0.00           H  
ATOM    838  OG1 THR A  52      12.255  -9.920 -17.211  1.00  0.00           O  
ATOM    839  HG1 THR A  52      12.489 -10.786 -17.552  1.00  0.00           H  
ATOM    840  N   PRO A  53       8.833  -8.902 -16.283  1.00  0.00           N  
ATOM    841  CA  PRO A  53       8.160  -9.344 -15.062  1.00  0.00           C  
ATOM    842  HA  PRO A  53       7.917  -8.468 -14.460  1.00  0.00           H  
ATOM    843  C   PRO A  53       9.008 -10.305 -14.218  1.00  0.00           C  
ATOM    844  CB  PRO A  53       6.861 -10.007 -15.532  1.00  0.00           C  
ATOM    845  HB2 PRO A  53       6.058  -9.873 -14.807  1.00  0.00           H  
ATOM    846  HB3 PRO A  53       7.024 -11.067 -15.726  1.00  0.00           H  
ATOM    847  O   PRO A  53       9.015 -10.197 -12.996  1.00  0.00           O  
ATOM    848  CG  PRO A  53       6.560  -9.293 -16.847  1.00  0.00           C  
ATOM    849  HG2 PRO A  53       5.934  -9.898 -17.504  1.00  0.00           H  
ATOM    850  HG3 PRO A  53       6.088  -8.331 -16.644  1.00  0.00           H  
ATOM    851  CD  PRO A  53       7.951  -9.070 -17.433  1.00  0.00           C  
ATOM    852  HD2 PRO A  53       8.254  -9.947 -18.005  1.00  0.00           H  
ATOM    853  HD3 PRO A  53       7.933  -8.185 -18.068  1.00  0.00           H  
ATOM    854  N   ASP A  54       9.789 -11.188 -14.848  1.00  0.00           N  
ATOM    855  H   ASP A  54       9.693 -11.299 -15.847  1.00  0.00           H  
ATOM    856  CA  ASP A  54      10.670 -12.121 -14.134  1.00  0.00           C  
ATOM    857  HA  ASP A  54      10.086 -12.655 -13.385  1.00  0.00           H  
ATOM    858  C   ASP A  54      11.808 -11.406 -13.393  1.00  0.00           C  
ATOM    859  CB  ASP A  54      11.250 -13.150 -15.113  1.00  0.00           C  
ATOM    860  HB2 ASP A  54      12.008 -13.737 -14.595  1.00  0.00           H  
ATOM    861  HB3 ASP A  54      11.735 -12.626 -15.937  1.00  0.00           H  
ATOM    862  O   ASP A  54      12.115 -11.745 -12.249  1.00  0.00           O  
ATOM    863  CG  ASP A  54      10.197 -14.116 -15.659  1.00  0.00           C  
ATOM    864  OD1 ASP A  54       9.220 -14.396 -14.928  1.00  0.00           O  
ATOM    865  OD2 ASP A  54      10.390 -14.549 -16.813  1.00  0.00           O  
ATOM    866  N   GLN A  55      12.403 -10.371 -13.998  1.00  0.00           N  
ATOM    867  H   GLN A  55      12.079 -10.096 -14.914  1.00  0.00           H  
ATOM    868  CA  GLN A  55      13.418  -9.548 -13.330  1.00  0.00           C  
ATOM    869  HA  GLN A  55      14.207 -10.193 -12.944  1.00  0.00           H  
ATOM    870  C   GLN A  55      12.826  -8.788 -12.141  1.00  0.00           C  
ATOM    871  CB  GLN A  55      14.021  -8.550 -14.325  1.00  0.00           C  
ATOM    872  HB2 GLN A  55      14.599  -7.806 -13.776  1.00  0.00           H  
ATOM    873  HB3 GLN A  55      13.217  -8.033 -14.849  1.00  0.00           H  
ATOM    874  O   GLN A  55      13.444  -8.712 -11.080  1.00  0.00           O  
ATOM    875  CG  GLN A  55      14.956  -9.223 -15.335  1.00  0.00           C  
ATOM    876  HG2 GLN A  55      15.810  -9.636 -14.797  1.00  0.00           H  
ATOM    877  HG3 GLN A  55      14.448 -10.045 -15.838  1.00  0.00           H  
ATOM    878  CD  GLN A  55      15.457  -8.242 -16.388  1.00  0.00           C  
ATOM    879  NE2 GLN A  55      16.630  -8.459 -16.937  1.00  0.00           N  
ATOM    880 HE21 GLN A  55      17.179  -9.265 -16.675  1.00  0.00           H  
ATOM    881 HE22 GLN A  55      16.943  -7.768 -17.604  1.00  0.00           H  
ATOM    882  OE1 GLN A  55      14.822  -7.259 -16.739  1.00  0.00           O  
ATOM    883  N   MET A  56      11.616  -8.252 -12.302  1.00  0.00           N  
ATOM    884  H   MET A  56      11.167  -8.348 -13.202  1.00  0.00           H  
ATOM    885  CA  MET A  56      10.884  -7.586 -11.226  1.00  0.00           C  
ATOM    886  HA  MET A  56      11.497  -6.788 -10.807  1.00  0.00           H  
ATOM    887  C   MET A  56      10.563  -8.557 -10.080  1.00  0.00           C  
ATOM    888  CB  MET A  56       9.609  -6.966 -11.808  1.00  0.00           C  
ATOM    889  HB2 MET A  56       9.048  -7.715 -12.366  1.00  0.00           H  
ATOM    890  HB3 MET A  56       8.969  -6.624 -10.995  1.00  0.00           H  
ATOM    891  O   MET A  56      10.812  -8.246  -8.913  1.00  0.00           O  
ATOM    892  CG  MET A  56       9.887  -5.774 -12.725  1.00  0.00           C  
ATOM    893  HG2 MET A  56      10.520  -5.052 -12.209  1.00  0.00           H  
ATOM    894  HG3 MET A  56      10.410  -6.121 -13.616  1.00  0.00           H  
ATOM    895  SD  MET A  56       8.360  -4.944 -13.228  1.00  0.00           S  
ATOM    896  CE  MET A  56       8.922  -4.109 -14.735  1.00  0.00           C  
ATOM    897  HE1 MET A  56       8.139  -3.440 -15.095  1.00  0.00           H  
ATOM    898  HE2 MET A  56       9.823  -3.529 -14.537  1.00  0.00           H  
ATOM    899  HE3 MET A  56       9.143  -4.849 -15.504  1.00  0.00           H  
ATOM    900  N   LYS A  57      10.098  -9.765 -10.407  1.00  0.00           N  
ATOM    901  H   LYS A  57       9.892  -9.937 -11.381  1.00  0.00           H  
ATOM    902  CA  LYS A  57       9.781 -10.833  -9.450  1.00  0.00           C  
ATOM    903  HA  LYS A  57       9.101 -10.438  -8.696  1.00  0.00           H  
ATOM    904  C   LYS A  57      11.012 -11.368  -8.712  1.00  0.00           C  
ATOM    905  CB  LYS A  57       9.059 -11.944 -10.222  1.00  0.00           C  
ATOM    906  HB2 LYS A  57       8.225 -11.500 -10.765  1.00  0.00           H  
ATOM    907  HB3 LYS A  57       9.743 -12.390 -10.944  1.00  0.00           H  
ATOM    908  O   LYS A  57      10.897 -11.781  -7.566  1.00  0.00           O  
ATOM    909  CG  LYS A  57       8.504 -13.037  -9.301  1.00  0.00           C  
ATOM    910  HG2 LYS A  57       7.840 -12.588  -8.563  1.00  0.00           H  
ATOM    911  HG3 LYS A  57       9.322 -13.546  -8.790  1.00  0.00           H  
ATOM    912  CD  LYS A  57       7.729 -14.059 -10.134  1.00  0.00           C  
ATOM    913  HD2 LYS A  57       6.915 -13.552 -10.651  1.00  0.00           H  
ATOM    914  HD3 LYS A  57       8.398 -14.500 -10.873  1.00  0.00           H  
ATOM    915  CE  LYS A  57       7.163 -15.151  -9.227  1.00  0.00           C  
ATOM    916  HE2 LYS A  57       7.989 -15.631  -8.702  1.00  0.00           H  
ATOM    917  HE3 LYS A  57       6.514 -14.685  -8.485  1.00  0.00           H  
ATOM    918  NZ  LYS A  57       6.407 -16.144 -10.026  1.00  0.00           N  
ATOM    919  HZ1 LYS A  57       6.049 -16.885  -9.439  1.00  0.00           H  
ATOM    920  HZ2 LYS A  57       7.000 -16.540 -10.741  1.00  0.00           H  
ATOM    921  HZ3 LYS A  57       5.630 -15.692 -10.486  1.00  0.00           H  
ATOM    922  N   GLY A  58      12.190 -11.341  -9.332  1.00  0.00           N  
ATOM    923  H   GLY A  58      12.201 -11.103 -10.313  1.00  0.00           H  
ATOM    924  CA  GLY A  58      13.454 -11.712  -8.687  1.00  0.00           C  
ATOM    925  HA2 GLY A  58      13.290 -12.550  -8.010  1.00  0.00           H  
ATOM    926  HA3 GLY A  58      14.154 -12.032  -9.459  1.00  0.00           H  
ATOM    927  C   GLY A  58      14.125 -10.585  -7.889  1.00  0.00           C  
ATOM    928  O   GLY A  58      15.174 -10.808  -7.287  1.00  0.00           O  
ATOM    929  N   SER A  59      13.579  -9.364  -7.900  1.00  0.00           N  
ATOM    930  H   SER A  59      12.716  -9.222  -8.405  1.00  0.00           H  
ATOM    931  CA  SER A  59      14.254  -8.199  -7.323  1.00  0.00           C  
ATOM    932  HA  SER A  59      15.323  -8.308  -7.509  1.00  0.00           H  
ATOM    933  C   SER A  59      14.057  -8.085  -5.809  1.00  0.00           C  
ATOM    934  CB  SER A  59      13.823  -6.916  -8.031  1.00  0.00           C  
ATOM    935  HB2 SER A  59      12.765  -6.731  -7.847  1.00  0.00           H  
ATOM    936  HB3 SER A  59      13.979  -7.022  -9.105  1.00  0.00           H  
ATOM    937  O   SER A  59      13.071  -7.525  -5.323  1.00  0.00           O  
ATOM    938  OG  SER A  59      14.600  -5.831  -7.545  1.00  0.00           O  
ATOM    939  HG  SER A  59      15.197  -5.575  -8.251  1.00  0.00           H  
ATOM    940  N   GLU A  60      15.065  -8.519  -5.050  1.00  0.00           N  
ATOM    941  H   GLU A  60      15.746  -9.124  -5.485  1.00  0.00           H  
ATOM    942  CA  GLU A  60      15.130  -8.316  -3.594  1.00  0.00           C  
ATOM    943  HA  GLU A  60      14.264  -8.782  -3.125  1.00  0.00           H  
ATOM    944  C   GLU A  60      15.107  -6.834  -3.200  1.00  0.00           C  
ATOM    945  CB  GLU A  60      16.422  -8.949  -3.049  1.00  0.00           C  
ATOM    946  HB2 GLU A  60      17.268  -8.629  -3.656  1.00  0.00           H  
ATOM    947  HB3 GLU A  60      16.595  -8.594  -2.033  1.00  0.00           H  
ATOM    948  O   GLU A  60      14.553  -6.449  -2.170  1.00  0.00           O  
ATOM    949  CG  GLU A  60      16.362 -10.482  -3.031  1.00  0.00           C  
ATOM    950  HG2 GLU A  60      17.295 -10.860  -2.615  1.00  0.00           H  
ATOM    951  HG3 GLU A  60      16.276 -10.847  -4.054  1.00  0.00           H  
ATOM    952  CD  GLU A  60      15.183 -10.982  -2.181  1.00  0.00           C  
ATOM    953  OE1 GLU A  60      14.402 -11.824  -2.671  1.00  0.00           O  
ATOM    954  OE2 GLU A  60      15.023 -10.465  -1.049  1.00  0.00           O  
ATOM    955  N   ASP A  61      15.687  -5.973  -4.032  1.00  0.00           N  
ATOM    956  H   ASP A  61      16.085  -6.333  -4.887  1.00  0.00           H  
ATOM    957  CA  ASP A  61      15.673  -4.534  -3.802  1.00  0.00           C  
ATOM    958  HA  ASP A  61      15.978  -4.335  -2.774  1.00  0.00           H  
ATOM    959  C   ASP A  61      14.276  -3.933  -3.958  1.00  0.00           C  
ATOM    960  CB  ASP A  61      16.653  -3.869  -4.766  1.00  0.00           C  
ATOM    961  HB2 ASP A  61      16.574  -4.321  -5.755  1.00  0.00           H  
ATOM    962  HB3 ASP A  61      16.385  -2.817  -4.855  1.00  0.00           H  
ATOM    963  O   ASP A  61      13.896  -3.060  -3.172  1.00  0.00           O  
ATOM    964  CG  ASP A  61      18.095  -3.918  -4.273  1.00  0.00           C  
ATOM    965  OD1 ASP A  61      18.297  -3.815  -3.040  1.00  0.00           O  
ATOM    966  OD2 ASP A  61      18.993  -3.688  -5.101  1.00  0.00           O  
ATOM    967  N   MET A  62      13.501  -4.410  -4.934  1.00  0.00           N  
ATOM    968  H   MET A  62      13.857  -5.136  -5.539  1.00  0.00           H  
ATOM    969  CA  MET A  62      12.117  -3.984  -5.106  1.00  0.00           C  
ATOM    970  HA  MET A  62      12.089  -2.894  -5.083  1.00  0.00           H  
ATOM    971  C   MET A  62      11.243  -4.490  -3.960  1.00  0.00           C  
ATOM    972  CB  MET A  62      11.598  -4.445  -6.468  1.00  0.00           C  
ATOM    973  HB2 MET A  62      12.356  -4.245  -7.225  1.00  0.00           H  
ATOM    974  HB3 MET A  62      11.385  -5.514  -6.448  1.00  0.00           H  
ATOM    975  O   MET A  62      10.455  -3.722  -3.414  1.00  0.00           O  
ATOM    976  CG  MET A  62      10.343  -3.665  -6.851  1.00  0.00           C  
ATOM    977  HG2 MET A  62       9.528  -3.905  -6.167  1.00  0.00           H  
ATOM    978  HG3 MET A  62      10.559  -2.600  -6.767  1.00  0.00           H  
ATOM    979  SD  MET A  62       9.820  -3.982  -8.547  1.00  0.00           S  
ATOM    980  CE  MET A  62       8.956  -5.524  -8.263  1.00  0.00           C  
ATOM    981  HE1 MET A  62       8.138  -5.340  -7.566  1.00  0.00           H  
ATOM    982  HE2 MET A  62       9.655  -6.266  -7.877  1.00  0.00           H  
ATOM    983  HE3 MET A  62       8.530  -5.864  -9.207  1.00  0.00           H  
ATOM    984  N   LYS A  63      11.448  -5.733  -3.511  1.00  0.00           N  
ATOM    985  H   LYS A  63      12.075  -6.328  -4.033  1.00  0.00           H  
ATOM    986  CA  LYS A  63      10.767  -6.291  -2.336  1.00  0.00           C  
ATOM    987  HA  LYS A  63       9.691  -6.247  -2.503  1.00  0.00           H  
ATOM    988  C   LYS A  63      11.045  -5.485  -1.064  1.00  0.00           C  
ATOM    989  CB  LYS A  63      11.183  -7.759  -2.207  1.00  0.00           C  
ATOM    990  HB2 LYS A  63      10.938  -8.267  -3.140  1.00  0.00           H  
ATOM    991  HB3 LYS A  63      12.261  -7.826  -2.058  1.00  0.00           H  
ATOM    992  O   LYS A  63      10.113  -5.111  -0.351  1.00  0.00           O  
ATOM    993  CG  LYS A  63      10.474  -8.474  -1.053  1.00  0.00           C  
ATOM    994  HG2 LYS A  63      10.806  -8.057  -0.102  1.00  0.00           H  
ATOM    995  HG3 LYS A  63       9.395  -8.352  -1.145  1.00  0.00           H  
ATOM    996  CD  LYS A  63      10.820  -9.962  -1.102  1.00  0.00           C  
ATOM    997  HD2 LYS A  63      11.897 -10.084  -0.989  1.00  0.00           H  
ATOM    998  HD3 LYS A  63      10.525 -10.363  -2.071  1.00  0.00           H  
ATOM    999  CE  LYS A  63      10.091 -10.726   0.003  1.00  0.00           C  
ATOM   1000  HE2 LYS A  63       9.017 -10.600  -0.131  1.00  0.00           H  
ATOM   1001  HE3 LYS A  63      10.371 -10.305   0.969  1.00  0.00           H  
ATOM   1002  NZ  LYS A  63      10.456 -12.159  -0.058  1.00  0.00           N  
ATOM   1003  HZ1 LYS A  63      11.458 -12.265   0.016  1.00  0.00           H  
ATOM   1004  HZ2 LYS A  63       9.999 -12.687   0.672  1.00  0.00           H  
ATOM   1005  HZ3 LYS A  63      10.189 -12.540  -0.955  1.00  0.00           H  
ATOM   1006  N   LYS A  64      12.313  -5.142  -0.805  1.00  0.00           N  
ATOM   1007  H   LYS A  64      13.028  -5.516  -1.413  1.00  0.00           H  
ATOM   1008  CA  LYS A  64      12.702  -4.273   0.321  1.00  0.00           C  
ATOM   1009  HA  LYS A  64      12.342  -4.707   1.254  1.00  0.00           H  
ATOM   1010  C   LYS A  64      12.063  -2.893   0.218  1.00  0.00           C  
ATOM   1011  CB  LYS A  64      14.228  -4.132   0.379  1.00  0.00           C  
ATOM   1012  HB2 LYS A  64      14.600  -3.893  -0.618  1.00  0.00           H  
ATOM   1013  HB3 LYS A  64      14.486  -3.309   1.046  1.00  0.00           H  
ATOM   1014  O   LYS A  64      11.568  -2.373   1.213  1.00  0.00           O  
ATOM   1015  CG  LYS A  64      14.909  -5.402   0.900  1.00  0.00           C  
ATOM   1016  HG2 LYS A  64      14.666  -5.538   1.954  1.00  0.00           H  
ATOM   1017  HG3 LYS A  64      14.550  -6.272   0.351  1.00  0.00           H  
ATOM   1018  CD  LYS A  64      16.427  -5.286   0.732  1.00  0.00           C  
ATOM   1019  HD2 LYS A  64      16.809  -4.493   1.375  1.00  0.00           H  
ATOM   1020  HD3 LYS A  64      16.648  -5.047  -0.308  1.00  0.00           H  
ATOM   1021  CE  LYS A  64      17.087  -6.621   1.084  1.00  0.00           C  
ATOM   1022  HE2 LYS A  64      16.906  -6.846   2.135  1.00  0.00           H  
ATOM   1023  HE3 LYS A  64      16.608  -7.400   0.492  1.00  0.00           H  
ATOM   1024  NZ  LYS A  64      18.540  -6.596   0.792  1.00  0.00           N  
ATOM   1025  HZ1 LYS A  64      18.941  -7.509   0.954  1.00  0.00           H  
ATOM   1026  HZ2 LYS A  64      19.017  -5.914   1.365  1.00  0.00           H  
ATOM   1027  HZ3 LYS A  64      18.686  -6.366  -0.181  1.00  0.00           H  
ATOM   1028  N   HIS A  65      12.054  -2.296  -0.973  1.00  0.00           N  
ATOM   1029  H   HIS A  65      12.485  -2.757  -1.762  1.00  0.00           H  
ATOM   1030  CA  HIS A  65      11.435  -0.988  -1.161  1.00  0.00           C  
ATOM   1031  HA  HIS A  65      11.834  -0.315  -0.401  1.00  0.00           H  
ATOM   1032  C   HIS A  65       9.917  -1.034  -0.960  1.00  0.00           C  
ATOM   1033  CB  HIS A  65      11.811  -0.431  -2.531  1.00  0.00           C  
ATOM   1034  HB2 HIS A  65      12.890  -0.519  -2.655  1.00  0.00           H  
ATOM   1035  HB3 HIS A  65      11.315  -1.004  -3.314  1.00  0.00           H  
ATOM   1036  O   HIS A  65       9.373  -0.176  -0.269  1.00  0.00           O  
ATOM   1037  CG  HIS A  65      11.445   1.022  -2.649  1.00  0.00           C  
ATOM   1038  CD2 HIS A  65      10.385   1.554  -3.333  1.00  0.00           C  
ATOM   1039  HD2 HIS A  65       9.668   1.014  -3.933  1.00  0.00           H  
ATOM   1040  ND1 HIS A  65      12.068   2.058  -1.990  1.00  0.00           N  
ATOM   1041  HD1 HIS A  65      12.859   1.979  -1.367  1.00  0.00           H  
ATOM   1042  CE1 HIS A  65      11.400   3.187  -2.266  1.00  0.00           C  
ATOM   1043  HE1 HIS A  65      11.634   4.168  -1.877  1.00  0.00           H  
ATOM   1044  NE2 HIS A  65      10.371   2.926  -3.076  1.00  0.00           N  
ATOM   1045  N   GLY A  66       9.248  -2.067  -1.476  1.00  0.00           N  
ATOM   1046  H   GLY A  66       9.747  -2.724  -2.059  1.00  0.00           H  
ATOM   1047  CA  GLY A  66       7.824  -2.305  -1.259  1.00  0.00           C  
ATOM   1048  HA2 GLY A  66       7.557  -3.241  -1.751  1.00  0.00           H  
ATOM   1049  HA3 GLY A  66       7.237  -1.498  -1.697  1.00  0.00           H  
ATOM   1050  C   GLY A  66       7.478  -2.421   0.225  1.00  0.00           C  
ATOM   1051  O   GLY A  66       6.541  -1.773   0.689  1.00  0.00           O  
ATOM   1052  N   ALA A  67       8.281  -3.165   0.994  1.00  0.00           N  
ATOM   1053  H   ALA A  67       9.009  -3.711   0.555  1.00  0.00           H  
ATOM   1054  CA  ALA A  67       8.128  -3.241   2.445  1.00  0.00           C  
ATOM   1055  HA  ALA A  67       7.134  -3.630   2.666  1.00  0.00           H  
ATOM   1056  C   ALA A  67       8.249  -1.858   3.109  1.00  0.00           C  
ATOM   1057  CB  ALA A  67       9.167  -4.215   3.014  1.00  0.00           C  
ATOM   1058  HB1 ALA A  67       9.015  -4.321   4.088  1.00  0.00           H  
ATOM   1059  HB2 ALA A  67       9.065  -5.193   2.542  1.00  0.00           H  
ATOM   1060  HB3 ALA A  67      10.175  -3.841   2.835  1.00  0.00           H  
ATOM   1061  O   ALA A  67       7.432  -1.522   3.964  1.00  0.00           O  
ATOM   1062  N   THR A  68       9.217  -1.029   2.699  1.00  0.00           N  
ATOM   1063  H   THR A  68       9.900  -1.377   2.042  1.00  0.00           H  
ATOM   1064  CA  THR A  68       9.375   0.346   3.210  1.00  0.00           C  
ATOM   1065  HA  THR A  68       9.485   0.304   4.293  1.00  0.00           H  
ATOM   1066  C   THR A  68       8.154   1.216   2.908  1.00  0.00           C  
ATOM   1067  CB  THR A  68      10.635   1.008   2.633  1.00  0.00           C  
ATOM   1068  HB  THR A  68      10.593   1.005   1.544  1.00  0.00           H  
ATOM   1069  O   THR A  68       7.666   1.907   3.804  1.00  0.00           O  
ATOM   1070  CG2 THR A  68      10.847   2.446   3.110  1.00  0.00           C  
ATOM   1071 HG21 THR A  68      10.831   2.480   4.200  1.00  0.00           H  
ATOM   1072 HG22 THR A  68      11.805   2.821   2.751  1.00  0.00           H  
ATOM   1073 HG23 THR A  68      10.060   3.092   2.722  1.00  0.00           H  
ATOM   1074  OG1 THR A  68      11.772   0.290   3.048  1.00  0.00           O  
ATOM   1075  HG1 THR A  68      12.534   0.641   2.582  1.00  0.00           H  
ATOM   1076  N   VAL A  69       7.638   1.167   1.675  1.00  0.00           N  
ATOM   1077  H   VAL A  69       8.083   0.571   0.992  1.00  0.00           H  
ATOM   1078  CA  VAL A  69       6.453   1.936   1.258  1.00  0.00           C  
ATOM   1079  HA  VAL A  69       6.638   2.996   1.430  1.00  0.00           H  
ATOM   1080  C   VAL A  69       5.242   1.557   2.106  1.00  0.00           C  
ATOM   1081  CB  VAL A  69       6.163   1.736  -0.245  1.00  0.00           C  
ATOM   1082  HB  VAL A  69       6.143   0.670  -0.471  1.00  0.00           H  
ATOM   1083  O   VAL A  69       4.617   2.431   2.710  1.00  0.00           O  
ATOM   1084  CG1 VAL A  69       4.819   2.344  -0.671  1.00  0.00           C  
ATOM   1085 HG11 VAL A  69       4.777   3.398  -0.394  1.00  0.00           H  
ATOM   1086 HG12 VAL A  69       3.990   1.814  -0.203  1.00  0.00           H  
ATOM   1087 HG13 VAL A  69       4.704   2.255  -1.751  1.00  0.00           H  
ATOM   1088  CG2 VAL A  69       7.250   2.399  -1.100  1.00  0.00           C  
ATOM   1089 HG21 VAL A  69       7.241   3.479  -0.951  1.00  0.00           H  
ATOM   1090 HG22 VAL A  69       7.071   2.187  -2.154  1.00  0.00           H  
ATOM   1091 HG23 VAL A  69       8.237   2.016  -0.840  1.00  0.00           H  
ATOM   1092  N   LEU A  70       4.935   0.260   2.214  1.00  0.00           N  
ATOM   1093  H   LEU A  70       5.487  -0.423   1.715  1.00  0.00           H  
ATOM   1094  CA  LEU A  70       3.785  -0.187   2.999  1.00  0.00           C  
ATOM   1095  HA  LEU A  70       2.925   0.428   2.732  1.00  0.00           H  
ATOM   1096  C   LEU A  70       3.996   0.031   4.500  1.00  0.00           C  
ATOM   1097  CB  LEU A  70       3.439  -1.649   2.685  1.00  0.00           C  
ATOM   1098  HB2 LEU A  70       4.295  -2.276   2.935  1.00  0.00           H  
ATOM   1099  HB3 LEU A  70       2.615  -1.934   3.339  1.00  0.00           H  
ATOM   1100  O   LEU A  70       3.050   0.379   5.195  1.00  0.00           O  
ATOM   1101  CG  LEU A  70       3.028  -1.945   1.230  1.00  0.00           C  
ATOM   1102  HG  LEU A  70       3.915  -1.933   0.596  1.00  0.00           H  
ATOM   1103  CD1 LEU A  70       2.405  -3.339   1.189  1.00  0.00           C  
ATOM   1104 HD11 LEU A  70       3.111  -4.067   1.587  1.00  0.00           H  
ATOM   1105 HD12 LEU A  70       1.498  -3.361   1.793  1.00  0.00           H  
ATOM   1106 HD13 LEU A  70       2.146  -3.601   0.163  1.00  0.00           H  
ATOM   1107  CD2 LEU A  70       2.006  -0.973   0.638  1.00  0.00           C  
ATOM   1108 HD21 LEU A  70       1.091  -0.986   1.230  1.00  0.00           H  
ATOM   1109 HD22 LEU A  70       2.414   0.037   0.600  1.00  0.00           H  
ATOM   1110 HD23 LEU A  70       1.767  -1.276  -0.382  1.00  0.00           H  
ATOM   1111  N   THR A  71       5.221  -0.071   5.014  1.00  0.00           N  
ATOM   1112  H   THR A  71       5.975  -0.381   4.418  1.00  0.00           H  
ATOM   1113  CA  THR A  71       5.495   0.241   6.427  1.00  0.00           C  
ATOM   1114  HA  THR A  71       4.873  -0.391   7.060  1.00  0.00           H  
ATOM   1115  C   THR A  71       5.137   1.692   6.739  1.00  0.00           C  
ATOM   1116  CB  THR A  71       6.962  -0.017   6.794  1.00  0.00           C  
ATOM   1117  HB  THR A  71       7.613   0.578   6.154  1.00  0.00           H  
ATOM   1118  O   THR A  71       4.476   1.960   7.743  1.00  0.00           O  
ATOM   1119  CG2 THR A  71       7.272   0.310   8.256  1.00  0.00           C  
ATOM   1120 HG21 THR A  71       8.284  -0.021   8.491  1.00  0.00           H  
ATOM   1121 HG22 THR A  71       6.567  -0.206   8.907  1.00  0.00           H  
ATOM   1122 HG23 THR A  71       7.208   1.385   8.422  1.00  0.00           H  
ATOM   1123  OG1 THR A  71       7.276  -1.374   6.623  1.00  0.00           O  
ATOM   1124  HG1 THR A  71       7.276  -1.547   5.679  1.00  0.00           H  
ATOM   1125  N   GLN A  72       5.531   2.637   5.878  1.00  0.00           N  
ATOM   1126  H   GLN A  72       6.051   2.377   5.052  1.00  0.00           H  
ATOM   1127  CA  GLN A  72       5.224   4.048   6.108  1.00  0.00           C  
ATOM   1128  HA  GLN A  72       5.465   4.260   7.149  1.00  0.00           H  
ATOM   1129  C   GLN A  72       3.730   4.343   5.941  1.00  0.00           C  
ATOM   1130  CB  GLN A  72       6.102   4.940   5.215  1.00  0.00           C  
ATOM   1131  HB2 GLN A  72       7.137   4.606   5.284  1.00  0.00           H  
ATOM   1132  HB3 GLN A  72       5.783   4.846   4.177  1.00  0.00           H  
ATOM   1133  O   GLN A  72       3.158   5.055   6.766  1.00  0.00           O  
ATOM   1134  CG  GLN A  72       6.037   6.423   5.637  1.00  0.00           C  
ATOM   1135  HG2 GLN A  72       6.698   7.004   4.993  1.00  0.00           H  
ATOM   1136  HG3 GLN A  72       5.023   6.792   5.490  1.00  0.00           H  
ATOM   1137  CD  GLN A  72       6.457   6.669   7.093  1.00  0.00           C  
ATOM   1138  NE2 GLN A  72       5.907   7.679   7.736  1.00  0.00           N  
ATOM   1139 HE21 GLN A  72       6.043   7.781   8.732  1.00  0.00           H  
ATOM   1140 HE22 GLN A  72       5.269   8.317   7.284  1.00  0.00           H  
ATOM   1141  OE1 GLN A  72       7.270   5.945   7.663  1.00  0.00           O  
ATOM   1142  N   LEU A  73       3.071   3.752   4.940  1.00  0.00           N  
ATOM   1143  H   LEU A  73       3.583   3.191   4.274  1.00  0.00           H  
ATOM   1144  CA  LEU A  73       1.620   3.882   4.792  1.00  0.00           C  
ATOM   1145  HA  LEU A  73       1.384   4.945   4.749  1.00  0.00           H  
ATOM   1146  C   LEU A  73       0.874   3.300   6.003  1.00  0.00           C  
ATOM   1147  CB  LEU A  73       1.185   3.230   3.472  1.00  0.00           C  
ATOM   1148  HB2 LEU A  73       1.463   2.176   3.491  1.00  0.00           H  
ATOM   1149  HB3 LEU A  73       1.723   3.708   2.653  1.00  0.00           H  
ATOM   1150  O   LEU A  73      -0.056   3.920   6.508  1.00  0.00           O  
ATOM   1151  CG  LEU A  73      -0.328   3.332   3.202  1.00  0.00           C  
ATOM   1152  HG  LEU A  73      -0.870   2.764   3.958  1.00  0.00           H  
ATOM   1153  CD1 LEU A  73      -0.846   4.773   3.187  1.00  0.00           C  
ATOM   1154 HD11 LEU A  73      -0.779   5.211   4.183  1.00  0.00           H  
ATOM   1155 HD12 LEU A  73      -0.274   5.378   2.484  1.00  0.00           H  
ATOM   1156 HD13 LEU A  73      -1.896   4.782   2.893  1.00  0.00           H  
ATOM   1157  CD2 LEU A  73      -0.630   2.723   1.837  1.00  0.00           C  
ATOM   1158 HD21 LEU A  73      -1.709   2.643   1.710  1.00  0.00           H  
ATOM   1159 HD22 LEU A  73      -0.191   1.728   1.762  1.00  0.00           H  
ATOM   1160 HD23 LEU A  73      -0.218   3.350   1.047  1.00  0.00           H  
ATOM   1161  N   GLY A  74       1.320   2.162   6.535  1.00  0.00           N  
ATOM   1162  H   GLY A  74       2.073   1.675   6.069  1.00  0.00           H  
ATOM   1163  CA  GLY A  74       0.735   1.552   7.726  1.00  0.00           C  
ATOM   1164  HA2 GLY A  74      -0.313   1.324   7.534  1.00  0.00           H  
ATOM   1165  HA3 GLY A  74       1.274   0.630   7.945  1.00  0.00           H  
ATOM   1166  C   GLY A  74       0.812   2.445   8.961  1.00  0.00           C  
ATOM   1167  O   GLY A  74      -0.166   2.553   9.701  1.00  0.00           O  
ATOM   1168  N   LYS A  75       1.935   3.149   9.161  1.00  0.00           N  
ATOM   1169  H   LYS A  75       2.702   3.014   8.517  1.00  0.00           H  
ATOM   1170  CA  LYS A  75       2.063   4.150  10.234  1.00  0.00           C  
ATOM   1171  HA  LYS A  75       1.856   3.680  11.196  1.00  0.00           H  
ATOM   1172  C   LYS A  75       1.047   5.278  10.083  1.00  0.00           C  
ATOM   1173  CB  LYS A  75       3.471   4.746  10.261  1.00  0.00           C  
ATOM   1174  HB2 LYS A  75       3.474   5.603  10.935  1.00  0.00           H  
ATOM   1175  HB3 LYS A  75       3.731   5.106   9.266  1.00  0.00           H  
ATOM   1176  O   LYS A  75       0.410   5.632  11.069  1.00  0.00           O  
ATOM   1177  CG  LYS A  75       4.527   3.751  10.748  1.00  0.00           C  
ATOM   1178  HG2 LYS A  75       4.524   2.854  10.129  1.00  0.00           H  
ATOM   1179  HG3 LYS A  75       4.329   3.476  11.784  1.00  0.00           H  
ATOM   1180  CD  LYS A  75       5.880   4.447  10.642  1.00  0.00           C  
ATOM   1181  HD2 LYS A  75       5.878   5.332  11.278  1.00  0.00           H  
ATOM   1182  HD3 LYS A  75       6.022   4.769   9.610  1.00  0.00           H  
ATOM   1183  CE  LYS A  75       7.033   3.532  11.036  1.00  0.00           C  
ATOM   1184  HE2 LYS A  75       7.005   2.640  10.410  1.00  0.00           H  
ATOM   1185  HE3 LYS A  75       6.910   3.235  12.078  1.00  0.00           H  
ATOM   1186  NZ  LYS A  75       8.298   4.272  10.843  1.00  0.00           N  
ATOM   1187  HZ1 LYS A  75       8.288   5.105  11.415  1.00  0.00           H  
ATOM   1188  HZ2 LYS A  75       8.354   4.592   9.886  1.00  0.00           H  
ATOM   1189  HZ3 LYS A  75       9.104   3.708  11.070  1.00  0.00           H  
ATOM   1190  N   ILE A  76       0.864   5.788   8.864  1.00  0.00           N  
ATOM   1191  H   ILE A  76       1.439   5.430   8.115  1.00  0.00           H  
ATOM   1192  CA  ILE A  76      -0.119   6.836   8.546  1.00  0.00           C  
ATOM   1193  HA  ILE A  76       0.059   7.695   9.192  1.00  0.00           H  
ATOM   1194  C   ILE A  76      -1.542   6.343   8.850  1.00  0.00           C  
ATOM   1195  CB  ILE A  76       0.063   7.291   7.076  1.00  0.00           C  
ATOM   1196  HB  ILE A  76       0.090   6.404   6.442  1.00  0.00           H  
ATOM   1197  O   ILE A  76      -2.267   6.991   9.603  1.00  0.00           O  
ATOM   1198  CG1 ILE A  76       1.408   8.040   6.922  1.00  0.00           C  
ATOM   1199 HG12 ILE A  76       2.211   7.446   7.358  1.00  0.00           H  
ATOM   1200 HG13 ILE A  76       1.361   8.982   7.468  1.00  0.00           H  
ATOM   1201  CG2 ILE A  76      -1.087   8.175   6.565  1.00  0.00           C  
ATOM   1202 HG21 ILE A  76      -1.043   9.162   7.026  1.00  0.00           H  
ATOM   1203 HG22 ILE A  76      -2.063   7.733   6.766  1.00  0.00           H  
ATOM   1204 HG23 ILE A  76      -1.009   8.291   5.484  1.00  0.00           H  
ATOM   1205  CD1 ILE A  76       1.799   8.334   5.469  1.00  0.00           C  
ATOM   1206 HD11 ILE A  76       1.108   9.053   5.029  1.00  0.00           H  
ATOM   1207 HD12 ILE A  76       2.800   8.764   5.451  1.00  0.00           H  
ATOM   1208 HD13 ILE A  76       1.795   7.413   4.886  1.00  0.00           H  
ATOM   1209  N   LEU A  77      -1.927   5.163   8.348  1.00  0.00           N  
ATOM   1210  H   LEU A  77      -1.284   4.672   7.744  1.00  0.00           H  
ATOM   1211  CA  LEU A  77      -3.266   4.595   8.561  1.00  0.00           C  
ATOM   1212  HA  LEU A  77      -4.010   5.296   8.186  1.00  0.00           H  
ATOM   1213  C   LEU A  77      -3.581   4.389  10.051  1.00  0.00           C  
ATOM   1214  CB  LEU A  77      -3.387   3.261   7.798  1.00  0.00           C  
ATOM   1215  HB2 LEU A  77      -2.575   2.607   8.116  1.00  0.00           H  
ATOM   1216  HB3 LEU A  77      -4.325   2.785   8.084  1.00  0.00           H  
ATOM   1217  O   LEU A  77      -4.699   4.649  10.496  1.00  0.00           O  
ATOM   1218  CG  LEU A  77      -3.358   3.377   6.261  1.00  0.00           C  
ATOM   1219  HG  LEU A  77      -2.450   3.888   5.939  1.00  0.00           H  
ATOM   1220  CD1 LEU A  77      -3.369   1.977   5.652  1.00  0.00           C  
ATOM   1221 HD11 LEU A  77      -4.265   1.435   5.956  1.00  0.00           H  
ATOM   1222 HD12 LEU A  77      -3.344   2.043   4.564  1.00  0.00           H  
ATOM   1223 HD13 LEU A  77      -2.486   1.430   5.981  1.00  0.00           H  
ATOM   1224  CD2 LEU A  77      -4.550   4.154   5.704  1.00  0.00           C  
ATOM   1225 HD21 LEU A  77      -4.510   4.149   4.615  1.00  0.00           H  
ATOM   1226 HD22 LEU A  77      -4.517   5.190   6.040  1.00  0.00           H  
ATOM   1227 HD23 LEU A  77      -5.481   3.688   6.027  1.00  0.00           H  
ATOM   1228  N   LYS A  78      -2.587   3.982  10.849  1.00  0.00           N  
ATOM   1229  H   LYS A  78      -1.698   3.772  10.418  1.00  0.00           H  
ATOM   1230  CA  LYS A  78      -2.728   3.789  12.302  1.00  0.00           C  
ATOM   1231  HA  LYS A  78      -3.610   3.176  12.489  1.00  0.00           H  
ATOM   1232  C   LYS A  78      -2.991   5.084  13.079  1.00  0.00           C  
ATOM   1233  CB  LYS A  78      -1.498   3.040  12.837  1.00  0.00           C  
ATOM   1234  HB2 LYS A  78      -0.592   3.490  12.430  1.00  0.00           H  
ATOM   1235  HB3 LYS A  78      -1.464   3.125  13.923  1.00  0.00           H  
ATOM   1236  O   LYS A  78      -3.536   5.000  14.176  1.00  0.00           O  
ATOM   1237  CG  LYS A  78      -1.560   1.549  12.471  1.00  0.00           C  
ATOM   1238  HG2 LYS A  78      -1.780   1.434  11.410  1.00  0.00           H  
ATOM   1239  HG3 LYS A  78      -2.370   1.088  13.036  1.00  0.00           H  
ATOM   1240  CD  LYS A  78      -0.247   0.818  12.784  1.00  0.00           C  
ATOM   1241  HD2 LYS A  78       0.004   0.940  13.838  1.00  0.00           H  
ATOM   1242  HD3 LYS A  78       0.550   1.232  12.166  1.00  0.00           H  
ATOM   1243  CE  LYS A  78      -0.442  -0.667  12.460  1.00  0.00           C  
ATOM   1244  HE2 LYS A  78      -1.216  -1.070  13.113  1.00  0.00           H  
ATOM   1245  HE3 LYS A  78      -0.802  -0.756  11.434  1.00  0.00           H  
ATOM   1246  NZ  LYS A  78       0.789  -1.474  12.593  1.00  0.00           N  
ATOM   1247  HZ1 LYS A  78       1.397  -1.333  11.799  1.00  0.00           H  
ATOM   1248  HZ2 LYS A  78       0.564  -2.441  12.409  1.00  0.00           H  
ATOM   1249  HZ3 LYS A  78       1.270  -1.389  13.477  1.00  0.00           H  
ATOM   1250  N   GLN A  79      -2.687   6.261  12.521  1.00  0.00           N  
ATOM   1251  H   GLN A  79      -2.257   6.268  11.607  1.00  0.00           H  
ATOM   1252  CA  GLN A  79      -3.029   7.554  13.137  1.00  0.00           C  
ATOM   1253  HA  GLN A  79      -2.896   7.476  14.216  1.00  0.00           H  
ATOM   1254  C   GLN A  79      -4.490   7.975  12.912  1.00  0.00           C  
ATOM   1255  CB  GLN A  79      -2.106   8.666  12.624  1.00  0.00           C  
ATOM   1256  HB2 GLN A  79      -2.279   8.762  11.553  1.00  0.00           H  
ATOM   1257  HB3 GLN A  79      -2.391   9.603  13.101  1.00  0.00           H  
ATOM   1258  O   GLN A  79      -4.922   8.993  13.454  1.00  0.00           O  
ATOM   1259  CG  GLN A  79      -0.610   8.450  12.869  1.00  0.00           C  
ATOM   1260  HG2 GLN A  79      -0.269   7.603  12.274  1.00  0.00           H  
ATOM   1261  HG3 GLN A  79      -0.057   9.329  12.538  1.00  0.00           H  
ATOM   1262  CD  GLN A  79      -0.289   8.210  14.336  1.00  0.00           C  
ATOM   1263  NE2 GLN A  79       0.488   7.199  14.648  1.00  0.00           N  
ATOM   1264 HE21 GLN A  79       0.914   6.651  13.915  1.00  0.00           H  
ATOM   1265 HE22 GLN A  79       0.712   7.105  15.629  1.00  0.00           H  
ATOM   1266  OE1 GLN A  79      -0.743   8.903  15.229  1.00  0.00           O  
ATOM   1267  N   LYS A  80      -5.262   7.220  12.116  1.00  0.00           N  
ATOM   1268  H   LYS A  80      -4.843   6.414  11.674  1.00  0.00           H  
ATOM   1269  CA  LYS A  80      -6.702   7.439  11.904  1.00  0.00           C  
ATOM   1270  HA  LYS A  80      -6.996   6.804  11.068  1.00  0.00           H  
ATOM   1271  C   LYS A  80      -7.061   8.875  11.479  1.00  0.00           C  
ATOM   1272  CB  LYS A  80      -7.495   6.975  13.139  1.00  0.00           C  
ATOM   1273  HB2 LYS A  80      -7.209   7.583  13.997  1.00  0.00           H  
ATOM   1274  HB3 LYS A  80      -8.556   7.144  12.953  1.00  0.00           H  
ATOM   1275  O   LYS A  80      -8.041   9.450  11.945  1.00  0.00           O  
ATOM   1276  CG  LYS A  80      -7.302   5.492  13.483  1.00  0.00           C  
ATOM   1277  HG2 LYS A  80      -6.262   5.296  13.742  1.00  0.00           H  
ATOM   1278  HG3 LYS A  80      -7.581   4.880  12.625  1.00  0.00           H  
ATOM   1279  CD  LYS A  80      -8.198   5.147  14.678  1.00  0.00           C  
ATOM   1280  HD2 LYS A  80      -9.229   5.393  14.424  1.00  0.00           H  
ATOM   1281  HD3 LYS A  80      -7.897   5.749  15.535  1.00  0.00           H  
ATOM   1282  CE  LYS A  80      -8.107   3.663  15.033  1.00  0.00           C  
ATOM   1283  HE2 LYS A  80      -7.086   3.434  15.337  1.00  0.00           H  
ATOM   1284  HE3 LYS A  80      -8.335   3.085  14.138  1.00  0.00           H  
ATOM   1285  NZ  LYS A  80      -9.069   3.323  16.111  1.00  0.00           N  
ATOM   1286  HZ1 LYS A  80      -8.859   3.837  16.954  1.00  0.00           H  
ATOM   1287  HZ2 LYS A  80      -9.063   2.333  16.311  1.00  0.00           H  
ATOM   1288  HZ3 LYS A  80     -10.006   3.578  15.832  1.00  0.00           H  
ATOM   1289  N   GLY A  81      -6.250   9.466  10.599  1.00  0.00           N  
ATOM   1290  H   GLY A  81      -5.464   8.934  10.255  1.00  0.00           H  
ATOM   1291  CA  GLY A  81      -6.432  10.832  10.091  1.00  0.00           C  
ATOM   1292  HA2 GLY A  81      -6.111  10.865   9.050  1.00  0.00           H  
ATOM   1293  HA3 GLY A  81      -7.488  11.100  10.125  1.00  0.00           H  
ATOM   1294  C   GLY A  81      -5.656  11.911  10.851  1.00  0.00           C  
ATOM   1295  O   GLY A  81      -5.428  12.983  10.302  1.00  0.00           O  
ATOM   1296  N   ASN A  82      -5.142  11.626  12.051  1.00  0.00           N  
ATOM   1297  H   ASN A  82      -5.341  10.725  12.464  1.00  0.00           H  
ATOM   1298  CA  ASN A  82      -4.247  12.531  12.786  1.00  0.00           C  
ATOM   1299  HA  ASN A  82      -4.505  13.557  12.526  1.00  0.00           H  
ATOM   1300  C   ASN A  82      -2.776  12.334  12.369  1.00  0.00           C  
ATOM   1301  CB  ASN A  82      -4.483  12.377  14.296  1.00  0.00           C  
ATOM   1302  HB2 ASN A  82      -4.226  11.364  14.604  1.00  0.00           H  
ATOM   1303  HB3 ASN A  82      -3.835  13.067  14.836  1.00  0.00           H  
ATOM   1304  O   ASN A  82      -1.874  12.261  13.198  1.00  0.00           O  
ATOM   1305  CG  ASN A  82      -5.913  12.695  14.683  1.00  0.00           C  
ATOM   1306  ND2 ASN A  82      -6.613  11.756  15.273  1.00  0.00           N  
ATOM   1307 HD21 ASN A  82      -6.218  10.834  15.390  1.00  0.00           H  
ATOM   1308 HD22 ASN A  82      -7.577  11.979  15.472  1.00  0.00           H  
ATOM   1309  OD1 ASN A  82      -6.424  13.775  14.446  1.00  0.00           O  
ATOM   1310  N   HIS A  83      -2.527  12.178  11.067  1.00  0.00           N  
ATOM   1311  H   HIS A  83      -3.304  12.300  10.433  1.00  0.00           H  
ATOM   1312  CA  HIS A  83      -1.260  11.678  10.512  1.00  0.00           C  
ATOM   1313  HA  HIS A  83      -0.733  11.137  11.298  1.00  0.00           H  
ATOM   1314  C   HIS A  83      -0.274  12.755  10.054  1.00  0.00           C  
ATOM   1315  CB  HIS A  83      -1.549  10.671   9.385  1.00  0.00           C  
ATOM   1316  HB2 HIS A  83      -1.958   9.756   9.813  1.00  0.00           H  
ATOM   1317  HB3 HIS A  83      -0.619  10.384   8.895  1.00  0.00           H  
ATOM   1318  O   HIS A  83       0.676  12.434   9.346  1.00  0.00           O  
ATOM   1319  CG  HIS A  83      -2.538  11.121   8.342  1.00  0.00           C  
ATOM   1320  CD2 HIS A  83      -2.692  12.380   7.838  1.00  0.00           C  
ATOM   1321  HD2 HIS A  83      -2.128  13.263   8.097  1.00  0.00           H  
ATOM   1322  ND1 HIS A  83      -3.496  10.282   7.774  1.00  0.00           N  
ATOM   1323  CE1 HIS A  83      -4.196  11.050   6.929  1.00  0.00           C  
ATOM   1324  HE1 HIS A  83      -5.031  10.711   6.335  1.00  0.00           H  
ATOM   1325  NE2 HIS A  83      -3.747  12.312   6.959  1.00  0.00           N  
ATOM   1326  HE2 HIS A  83      -4.186  13.081   6.473  1.00  0.00           H  
ATOM   1327  N   GLU A  84      -0.465  14.028  10.405  1.00  0.00           N  
ATOM   1328  H   GLU A  84      -1.249  14.258  10.999  1.00  0.00           H  
ATOM   1329  CA  GLU A  84       0.361  15.114   9.854  1.00  0.00           C  
ATOM   1330  HA  GLU A  84       0.224  15.126   8.772  1.00  0.00           H  
ATOM   1331  C   GLU A  84       1.867  14.916  10.107  1.00  0.00           C  
ATOM   1332  CB  GLU A  84      -0.113  16.472  10.399  1.00  0.00           C  
ATOM   1333  HB2 GLU A  84       0.037  16.505  11.478  1.00  0.00           H  
ATOM   1334  HB3 GLU A  84      -1.174  16.586  10.181  1.00  0.00           H  
ATOM   1335  O   GLU A  84       2.676  15.136   9.202  1.00  0.00           O  
ATOM   1336  CG  GLU A  84       0.669  17.614   9.726  1.00  0.00           C  
ATOM   1337  HG2 GLU A  84       1.722  17.540   9.999  1.00  0.00           H  
ATOM   1338  HG3 GLU A  84       0.598  17.489   8.646  1.00  0.00           H  
ATOM   1339  CD  GLU A  84       0.197  19.025  10.088  1.00  0.00           C  
ATOM   1340  OE1 GLU A  84       0.674  19.953   9.382  1.00  0.00           O  
ATOM   1341  OE2 GLU A  84      -0.599  19.172  11.036  1.00  0.00           O  
ATOM   1342  N   SER A  85       2.247  14.450  11.301  1.00  0.00           N  
ATOM   1343  H   SER A  85       1.534  14.209  11.975  1.00  0.00           H  
ATOM   1344  CA  SER A  85       3.647  14.206  11.676  1.00  0.00           C  
ATOM   1345  HA  SER A  85       4.211  15.128  11.540  1.00  0.00           H  
ATOM   1346  C   SER A  85       4.319  13.130  10.816  1.00  0.00           C  
ATOM   1347  CB  SER A  85       3.725  13.808  13.154  1.00  0.00           C  
ATOM   1348  HB2 SER A  85       4.753  13.544  13.404  1.00  0.00           H  
ATOM   1349  HB3 SER A  85       3.414  14.650  13.771  1.00  0.00           H  
ATOM   1350  O   SER A  85       5.476  13.290  10.432  1.00  0.00           O  
ATOM   1351  OG  SER A  85       2.873  12.706  13.404  1.00  0.00           O  
ATOM   1352  HG  SER A  85       3.043  12.353  14.280  1.00  0.00           H  
ATOM   1353  N   GLU A  86       3.589  12.068  10.471  1.00  0.00           N  
ATOM   1354  H   GLU A  86       2.653  12.011  10.846  1.00  0.00           H  
ATOM   1355  CA  GLU A  86       4.061  10.975   9.611  1.00  0.00           C  
ATOM   1356  HA  GLU A  86       5.099  10.739   9.849  1.00  0.00           H  
ATOM   1357  C   GLU A  86       4.008  11.348   8.121  1.00  0.00           C  
ATOM   1358  CB  GLU A  86       3.196   9.727   9.859  1.00  0.00           C  
ATOM   1359  HB2 GLU A  86       2.148   9.991   9.721  1.00  0.00           H  
ATOM   1360  HB3 GLU A  86       3.439   8.969   9.114  1.00  0.00           H  
ATOM   1361  O   GLU A  86       4.848  10.915   7.328  1.00  0.00           O  
ATOM   1362  CG  GLU A  86       3.362   9.114  11.260  1.00  0.00           C  
ATOM   1363  HG2 GLU A  86       2.637   8.305  11.357  1.00  0.00           H  
ATOM   1364  HG3 GLU A  86       3.114   9.864  12.011  1.00  0.00           H  
ATOM   1365  CD  GLU A  86       4.766   8.543  11.530  1.00  0.00           C  
ATOM   1366  OE1 GLU A  86       5.089   8.345  12.720  1.00  0.00           O  
ATOM   1367  OE2 GLU A  86       5.498   8.232  10.555  1.00  0.00           O  
ATOM   1368  N   LEU A  87       3.024  12.161   7.728  1.00  0.00           N  
ATOM   1369  H   LEU A  87       2.351  12.445   8.425  1.00  0.00           H  
ATOM   1370  CA  LEU A  87       2.758  12.525   6.337  1.00  0.00           C  
ATOM   1371  HA  LEU A  87       2.937  11.646   5.718  1.00  0.00           H  
ATOM   1372  C   LEU A  87       3.699  13.625   5.836  1.00  0.00           C  
ATOM   1373  CB  LEU A  87       1.266  12.887   6.220  1.00  0.00           C  
ATOM   1374  HB2 LEU A  87       1.045  13.767   6.824  1.00  0.00           H  
ATOM   1375  HB3 LEU A  87       0.706  12.054   6.646  1.00  0.00           H  
ATOM   1376  O   LEU A  87       4.172  13.554   4.703  1.00  0.00           O  
ATOM   1377  CG  LEU A  87       0.774  13.104   4.775  1.00  0.00           C  
ATOM   1378  HG  LEU A  87       1.361  12.489   4.093  1.00  0.00           H  
ATOM   1379  CD1 LEU A  87      -0.689  12.682   4.654  1.00  0.00           C  
ATOM   1380 HD11 LEU A  87      -0.798  11.630   4.918  1.00  0.00           H  
ATOM   1381 HD12 LEU A  87      -1.032  12.816   3.628  1.00  0.00           H  
ATOM   1382 HD13 LEU A  87      -1.310  13.279   5.321  1.00  0.00           H  
ATOM   1383  CD2 LEU A  87       0.868  14.571   4.349  1.00  0.00           C  
ATOM   1384 HD21 LEU A  87       1.907  14.900   4.345  1.00  0.00           H  
ATOM   1385 HD22 LEU A  87       0.282  15.196   5.023  1.00  0.00           H  
ATOM   1386 HD23 LEU A  87       0.471  14.679   3.339  1.00  0.00           H  
ATOM   1387  N   LYS A  88       4.025  14.625   6.663  1.00  0.00           N  
ATOM   1388  H   LYS A  88       3.610  14.622   7.584  1.00  0.00           H  
ATOM   1389  CA  LYS A  88       4.871  15.765   6.271  1.00  0.00           C  
ATOM   1390  HA  LYS A  88       4.346  16.288   5.471  1.00  0.00           H  
ATOM   1391  C   LYS A  88       6.240  15.372   5.680  1.00  0.00           C  
ATOM   1392  CB  LYS A  88       4.993  16.732   7.458  1.00  0.00           C  
ATOM   1393  HB2 LYS A  88       3.989  16.979   7.805  1.00  0.00           H  
ATOM   1394  HB3 LYS A  88       5.524  16.252   8.279  1.00  0.00           H  
ATOM   1395  O   LYS A  88       6.552  15.872   4.596  1.00  0.00           O  
ATOM   1396  CG  LYS A  88       5.703  18.038   7.072  1.00  0.00           C  
ATOM   1397  HG2 LYS A  88       5.152  18.511   6.259  1.00  0.00           H  
ATOM   1398  HG3 LYS A  88       6.720  17.828   6.742  1.00  0.00           H  
ATOM   1399  CD  LYS A  88       5.751  18.991   8.270  1.00  0.00           C  
ATOM   1400  HD2 LYS A  88       4.735  19.162   8.626  1.00  0.00           H  
ATOM   1401  HD3 LYS A  88       6.333  18.534   9.070  1.00  0.00           H  
ATOM   1402  CE  LYS A  88       6.381  20.327   7.862  1.00  0.00           C  
ATOM   1403  HE2 LYS A  88       5.822  20.726   7.016  1.00  0.00           H  
ATOM   1404  HE3 LYS A  88       7.406  20.150   7.535  1.00  0.00           H  
ATOM   1405  NZ  LYS A  88       6.351  21.296   8.986  1.00  0.00           N  
ATOM   1406  HZ1 LYS A  88       6.719  22.191   8.697  1.00  0.00           H  
ATOM   1407  HZ2 LYS A  88       6.886  20.955   9.771  1.00  0.00           H  
ATOM   1408  HZ3 LYS A  88       5.399  21.439   9.291  1.00  0.00           H  
ATOM   1409  N   PRO A  89       7.063  14.502   6.304  1.00  0.00           N  
ATOM   1410  CA  PRO A  89       8.356  14.117   5.725  1.00  0.00           C  
ATOM   1411  HA  PRO A  89       8.945  15.008   5.508  1.00  0.00           H  
ATOM   1412  C   PRO A  89       8.198  13.320   4.420  1.00  0.00           C  
ATOM   1413  CB  PRO A  89       9.060  13.301   6.815  1.00  0.00           C  
ATOM   1414  HB2 PRO A  89       9.664  13.969   7.430  1.00  0.00           H  
ATOM   1415  HB3 PRO A  89       9.683  12.508   6.402  1.00  0.00           H  
ATOM   1416  O   PRO A  89       8.983  13.489   3.480  1.00  0.00           O  
ATOM   1417  CG  PRO A  89       7.916  12.739   7.659  1.00  0.00           C  
ATOM   1418  HG2 PRO A  89       8.225  12.535   8.684  1.00  0.00           H  
ATOM   1419  HG3 PRO A  89       7.520  11.837   7.193  1.00  0.00           H  
ATOM   1420  CD  PRO A  89       6.875  13.850   7.597  1.00  0.00           C  
ATOM   1421  HD2 PRO A  89       5.884  13.409   7.711  1.00  0.00           H  
ATOM   1422  HD3 PRO A  89       7.060  14.563   8.400  1.00  0.00           H  
ATOM   1423  N   LEU A  90       7.154  12.490   4.322  1.00  0.00           N  
ATOM   1424  H   LEU A  90       6.519  12.405   5.103  1.00  0.00           H  
ATOM   1425  CA  LEU A  90       6.837  11.759   3.098  1.00  0.00           C  
ATOM   1426  HA  LEU A  90       7.727  11.208   2.794  1.00  0.00           H  
ATOM   1427  C   LEU A  90       6.479  12.732   1.966  1.00  0.00           C  
ATOM   1428  CB  LEU A  90       5.700  10.764   3.387  1.00  0.00           C  
ATOM   1429  HB2 LEU A  90       4.790  11.321   3.607  1.00  0.00           H  
ATOM   1430  HB3 LEU A  90       5.948  10.176   4.270  1.00  0.00           H  
ATOM   1431  O   LEU A  90       7.079  12.677   0.892  1.00  0.00           O  
ATOM   1432  CG  LEU A  90       5.419   9.810   2.214  1.00  0.00           C  
ATOM   1433  HG  LEU A  90       5.305  10.377   1.290  1.00  0.00           H  
ATOM   1434  CD1 LEU A  90       6.545   8.788   2.045  1.00  0.00           C  
ATOM   1435 HD11 LEU A  90       6.291   8.107   1.232  1.00  0.00           H  
ATOM   1436 HD12 LEU A  90       6.669   8.213   2.962  1.00  0.00           H  
ATOM   1437 HD13 LEU A  90       7.482   9.291   1.805  1.00  0.00           H  
ATOM   1438  CD2 LEU A  90       4.123   9.049   2.472  1.00  0.00           C  
ATOM   1439 HD21 LEU A  90       4.206   8.454   3.382  1.00  0.00           H  
ATOM   1440 HD22 LEU A  90       3.904   8.393   1.629  1.00  0.00           H  
ATOM   1441 HD23 LEU A  90       3.307   9.763   2.581  1.00  0.00           H  
ATOM   1442  N   ALA A  91       5.579  13.678   2.237  1.00  0.00           N  
ATOM   1443  H   ALA A  91       5.107  13.651   3.129  1.00  0.00           H  
ATOM   1444  CA  ALA A  91       5.174  14.701   1.285  1.00  0.00           C  
ATOM   1445  HA  ALA A  91       4.760  14.205   0.407  1.00  0.00           H  
ATOM   1446  C   ALA A  91       6.361  15.558   0.824  1.00  0.00           C  
ATOM   1447  CB  ALA A  91       4.072  15.554   1.917  1.00  0.00           C  
ATOM   1448  HB1 ALA A  91       4.430  16.021   2.835  1.00  0.00           H  
ATOM   1449  HB2 ALA A  91       3.761  16.320   1.207  1.00  0.00           H  
ATOM   1450  HB3 ALA A  91       3.210  14.931   2.160  1.00  0.00           H  
ATOM   1451  O   ALA A  91       6.529  15.785  -0.372  1.00  0.00           O  
ATOM   1452  N   GLN A  92       7.236  15.973   1.745  1.00  0.00           N  
ATOM   1453  H   GLN A  92       7.039  15.783   2.717  1.00  0.00           H  
ATOM   1454  CA  GLN A  92       8.404  16.788   1.411  1.00  0.00           C  
ATOM   1455  HA  GLN A  92       8.061  17.698   0.918  1.00  0.00           H  
ATOM   1456  C   GLN A  92       9.349  16.061   0.452  1.00  0.00           C  
ATOM   1457  CB  GLN A  92       9.140  17.178   2.698  1.00  0.00           C  
ATOM   1458  HB2 GLN A  92       8.436  17.649   3.385  1.00  0.00           H  
ATOM   1459  HB3 GLN A  92       9.538  16.283   3.177  1.00  0.00           H  
ATOM   1460  O   GLN A  92       9.773  16.634  -0.554  1.00  0.00           O  
ATOM   1461  CG  GLN A  92      10.287  18.161   2.412  1.00  0.00           C  
ATOM   1462  HG2 GLN A  92       9.880  19.054   1.937  1.00  0.00           H  
ATOM   1463  HG3 GLN A  92      11.008  17.707   1.732  1.00  0.00           H  
ATOM   1464  CD  GLN A  92      11.037  18.580   3.670  1.00  0.00           C  
ATOM   1465  NE2 GLN A  92      12.022  19.441   3.546  1.00  0.00           N  
ATOM   1466 HE21 GLN A  92      12.492  19.697   4.402  1.00  0.00           H  
ATOM   1467 HE22 GLN A  92      12.254  19.841   2.648  1.00  0.00           H  
ATOM   1468  OE1 GLN A  92      10.771  18.147   4.778  1.00  0.00           O  
ATOM   1469  N   THR A  93       9.684  14.801   0.737  1.00  0.00           N  
ATOM   1470  H   THR A  93       9.291  14.374   1.563  1.00  0.00           H  
ATOM   1471  CA  THR A  93      10.590  14.022  -0.121  1.00  0.00           C  
ATOM   1472  HA  THR A  93      11.490  14.609  -0.301  1.00  0.00           H  
ATOM   1473  C   THR A  93       9.967  13.744  -1.485  1.00  0.00           C  
ATOM   1474  CB  THR A  93      11.020  12.700   0.530  1.00  0.00           C  
ATOM   1475  HB  THR A  93      11.594  12.126  -0.197  1.00  0.00           H  
ATOM   1476  O   THR A  93      10.636  13.909  -2.509  1.00  0.00           O  
ATOM   1477  CG2 THR A  93      11.897  12.927   1.760  1.00  0.00           C  
ATOM   1478 HG21 THR A  93      11.368  13.511   2.513  1.00  0.00           H  
ATOM   1479 HG22 THR A  93      12.177  11.965   2.187  1.00  0.00           H  
ATOM   1480 HG23 THR A  93      12.802  13.461   1.471  1.00  0.00           H  
ATOM   1481  OG1 THR A  93       9.906  11.936   0.927  1.00  0.00           O  
ATOM   1482  HG1 THR A  93       9.570  12.315   1.742  1.00  0.00           H  
ATOM   1483  N   HIS A  94       8.681  13.394  -1.528  1.00  0.00           N  
ATOM   1484  H   HIS A  94       8.167  13.285  -0.666  1.00  0.00           H  
ATOM   1485  CA  HIS A  94       8.004  13.078  -2.781  1.00  0.00           C  
ATOM   1486  HA  HIS A  94       8.650  12.412  -3.352  1.00  0.00           H  
ATOM   1487  C   HIS A  94       7.781  14.322  -3.659  1.00  0.00           C  
ATOM   1488  CB  HIS A  94       6.722  12.292  -2.506  1.00  0.00           C  
ATOM   1489  HB2 HIS A  94       6.092  12.821  -1.791  1.00  0.00           H  
ATOM   1490  HB3 HIS A  94       6.200  12.212  -3.460  1.00  0.00           H  
ATOM   1491  O   HIS A  94       7.945  14.232  -4.876  1.00  0.00           O  
ATOM   1492  CG  HIS A  94       6.951  10.874  -2.054  1.00  0.00           C  
ATOM   1493  CD2 HIS A  94       6.452   9.752  -2.659  1.00  0.00           C  
ATOM   1494  HD2 HIS A  94       5.800   9.729  -3.519  1.00  0.00           H  
ATOM   1495  ND1 HIS A  94       7.739  10.454  -1.006  1.00  0.00           N  
ATOM   1496  HD1 HIS A  94       8.182  11.047  -0.318  1.00  0.00           H  
ATOM   1497  CE1 HIS A  94       7.734   9.112  -1.002  1.00  0.00           C  
ATOM   1498  HE1 HIS A  94       8.266   8.491  -0.295  1.00  0.00           H  
ATOM   1499  NE2 HIS A  94       6.960   8.639  -1.987  1.00  0.00           N  
ATOM   1500  N   ALA A  95       7.546  15.497  -3.063  1.00  0.00           N  
ATOM   1501  H   ALA A  95       7.344  15.497  -2.073  1.00  0.00           H  
ATOM   1502  CA  ALA A  95       7.409  16.771  -3.774  1.00  0.00           C  
ATOM   1503  HA  ALA A  95       6.786  16.625  -4.657  1.00  0.00           H  
ATOM   1504  C   ALA A  95       8.749  17.373  -4.228  1.00  0.00           C  
ATOM   1505  CB  ALA A  95       6.705  17.763  -2.841  1.00  0.00           C  
ATOM   1506  HB1 ALA A  95       7.275  17.898  -1.922  1.00  0.00           H  
ATOM   1507  HB2 ALA A  95       5.712  17.391  -2.589  1.00  0.00           H  
ATOM   1508  HB3 ALA A  95       6.600  18.729  -3.334  1.00  0.00           H  
ATOM   1509  O   ALA A  95       8.897  17.855  -5.354  1.00  0.00           O  
ATOM   1510  N   THR A  96       9.749  17.409  -3.344  1.00  0.00           N  
ATOM   1511  H   THR A  96       9.586  17.033  -2.421  1.00  0.00           H  
ATOM   1512  CA  THR A  96      10.965  18.205  -3.589  1.00  0.00           C  
ATOM   1513  HA  THR A  96      10.721  19.000  -4.295  1.00  0.00           H  
ATOM   1514  C   THR A  96      12.084  17.398  -4.232  1.00  0.00           C  
ATOM   1515  CB  THR A  96      11.464  18.937  -2.339  1.00  0.00           C  
ATOM   1516  HB  THR A  96      12.314  19.558  -2.623  1.00  0.00           H  
ATOM   1517  O   THR A  96      12.757  17.926  -5.115  1.00  0.00           O  
ATOM   1518  CG2 THR A  96      10.391  19.840  -1.730  1.00  0.00           C  
ATOM   1519 HG21 THR A  96      10.829  20.427  -0.923  1.00  0.00           H  
ATOM   1520 HG22 THR A  96      10.001  20.526  -2.482  1.00  0.00           H  
ATOM   1521 HG23 THR A  96       9.569  19.249  -1.327  1.00  0.00           H  
ATOM   1522  OG1 THR A  96      11.880  18.020  -1.360  1.00  0.00           O  
ATOM   1523  HG1 THR A  96      11.092  17.606  -1.000  1.00  0.00           H  
ATOM   1524  N   LYS A  97      12.238  16.122  -3.858  1.00  0.00           N  
ATOM   1525  H   LYS A  97      11.615  15.763  -3.148  1.00  0.00           H  
ATOM   1526  CA  LYS A  97      13.315  15.247  -4.338  1.00  0.00           C  
ATOM   1527  HA  LYS A  97      14.110  15.861  -4.762  1.00  0.00           H  
ATOM   1528  C   LYS A  97      12.857  14.327  -5.464  1.00  0.00           C  
ATOM   1529  CB  LYS A  97      13.898  14.475  -3.144  1.00  0.00           C  
ATOM   1530  HB2 LYS A  97      13.124  13.861  -2.684  1.00  0.00           H  
ATOM   1531  HB3 LYS A  97      14.247  15.195  -2.404  1.00  0.00           H  
ATOM   1532  O   LYS A  97      13.470  14.315  -6.523  1.00  0.00           O  
ATOM   1533  CG  LYS A  97      15.065  13.565  -3.544  1.00  0.00           C  
ATOM   1534  HG2 LYS A  97      14.721  12.812  -4.253  1.00  0.00           H  
ATOM   1535  HG3 LYS A  97      15.847  14.164  -4.010  1.00  0.00           H  
ATOM   1536  CD  LYS A  97      15.629  12.858  -2.307  1.00  0.00           C  
ATOM   1537  HD2 LYS A  97      14.843  12.259  -1.848  1.00  0.00           H  
ATOM   1538  HD3 LYS A  97      15.973  13.607  -1.594  1.00  0.00           H  
ATOM   1539  CE  LYS A  97      16.796  11.956  -2.717  1.00  0.00           C  
ATOM   1540  HE2 LYS A  97      17.539  12.562  -3.235  1.00  0.00           H  
ATOM   1541  HE3 LYS A  97      16.427  11.211  -3.422  1.00  0.00           H  
ATOM   1542  NZ  LYS A  97      17.407  11.294  -1.538  1.00  0.00           N  
ATOM   1543  HZ1 LYS A  97      16.718  10.742  -1.048  1.00  0.00           H  
ATOM   1544  HZ2 LYS A  97      17.779  11.984  -0.901  1.00  0.00           H  
ATOM   1545  HZ3 LYS A  97      18.163  10.689  -1.826  1.00  0.00           H  
ATOM   1546  N   HIS A  98      11.794  13.561  -5.236  1.00  0.00           N  
ATOM   1547  H   HIS A  98      11.353  13.607  -4.328  1.00  0.00           H  
ATOM   1548  CA  HIS A  98      11.367  12.517  -6.175  1.00  0.00           C  
ATOM   1549  HA  HIS A  98      12.248  12.119  -6.679  1.00  0.00           H  
ATOM   1550  C   HIS A  98      10.449  13.039  -7.289  1.00  0.00           C  
ATOM   1551  CB  HIS A  98      10.738  11.367  -5.384  1.00  0.00           C  
ATOM   1552  HB2 HIS A  98      10.464  10.568  -6.073  1.00  0.00           H  
ATOM   1553  HB3 HIS A  98       9.834  11.730  -4.894  1.00  0.00           H  
ATOM   1554  O   HIS A  98      10.320  12.387  -8.323  1.00  0.00           O  
ATOM   1555  CG  HIS A  98      11.659  10.799  -4.339  1.00  0.00           C  
ATOM   1556  CD2 HIS A  98      11.466  10.782  -2.983  1.00  0.00           C  
ATOM   1557  HD2 HIS A  98      10.596  11.151  -2.459  1.00  0.00           H  
ATOM   1558  ND1 HIS A  98      12.875  10.213  -4.587  1.00  0.00           N  
ATOM   1559  HD1 HIS A  98      13.232   9.973  -5.501  1.00  0.00           H  
ATOM   1560  CE1 HIS A  98      13.402   9.846  -3.410  1.00  0.00           C  
ATOM   1561  HE1 HIS A  98      14.324   9.295  -3.294  1.00  0.00           H  
ATOM   1562  NE2 HIS A  98      12.601  10.207  -2.396  1.00  0.00           N  
ATOM   1563  N   LYS A  99       9.854  14.227  -7.102  1.00  0.00           N  
ATOM   1564  H   LYS A  99       9.942  14.645  -6.187  1.00  0.00           H  
ATOM   1565  CA  LYS A  99       8.959  14.885  -8.069  1.00  0.00           C  
ATOM   1566  HA  LYS A  99       8.458  15.710  -7.563  1.00  0.00           H  
ATOM   1567  C   LYS A  99       7.815  13.963  -8.506  1.00  0.00           C  
ATOM   1568  CB  LYS A  99       9.774  15.441  -9.262  1.00  0.00           C  
ATOM   1569  HB2 LYS A  99       9.094  15.928  -9.961  1.00  0.00           H  
ATOM   1570  HB3 LYS A  99      10.236  14.606  -9.789  1.00  0.00           H  
ATOM   1571  O   LYS A  99       7.543  13.837  -9.697  1.00  0.00           O  
ATOM   1572  CG  LYS A  99      10.882  16.438  -8.890  1.00  0.00           C  
ATOM   1573  HG2 LYS A  99      11.525  16.013  -8.119  1.00  0.00           H  
ATOM   1574  HG3 LYS A  99      11.493  16.632  -9.772  1.00  0.00           H  
ATOM   1575  CD  LYS A  99      10.287  17.762  -8.406  1.00  0.00           C  
ATOM   1576  HD2 LYS A  99       9.547  17.549  -7.635  1.00  0.00           H  
ATOM   1577  HD3 LYS A  99       9.781  18.262  -9.232  1.00  0.00           H  
ATOM   1578  CE  LYS A  99      11.372  18.671  -7.833  1.00  0.00           C  
ATOM   1579  HE2 LYS A  99      11.948  19.112  -8.647  1.00  0.00           H  
ATOM   1580  HE3 LYS A  99      12.048  18.057  -7.239  1.00  0.00           H  
ATOM   1581  NZ  LYS A  99      10.765  19.712  -6.975  1.00  0.00           N  
ATOM   1582  HZ1 LYS A  99      11.481  20.190  -6.447  1.00  0.00           H  
ATOM   1583  HZ2 LYS A  99      10.245  20.382  -7.524  1.00  0.00           H  
ATOM   1584  HZ3 LYS A  99      10.123  19.270  -6.333  1.00  0.00           H  
ATOM   1585  N   ILE A 100       7.185  13.294  -7.539  1.00  0.00           N  
ATOM   1586  H   ILE A 100       7.427  13.516  -6.583  1.00  0.00           H  
ATOM   1587  CA  ILE A 100       6.091  12.345  -7.771  1.00  0.00           C  
ATOM   1588  HA  ILE A 100       6.295  11.791  -8.688  1.00  0.00           H  
ATOM   1589  C   ILE A 100       4.779  13.120  -7.914  1.00  0.00           C  
ATOM   1590  CB  ILE A 100       5.987  11.313  -6.628  1.00  0.00           C  
ATOM   1591  HB  ILE A 100       5.744  11.843  -5.707  1.00  0.00           H  
ATOM   1592  O   ILE A 100       4.356  13.708  -6.919  1.00  0.00           O  
ATOM   1593  CG1 ILE A 100       7.309  10.564  -6.378  1.00  0.00           C  
ATOM   1594 HG12 ILE A 100       7.162   9.841  -5.576  1.00  0.00           H  
ATOM   1595 HG13 ILE A 100       8.043  11.290  -6.028  1.00  0.00           H  
ATOM   1596  CG2 ILE A 100       4.855  10.306  -6.893  1.00  0.00           C  
ATOM   1597 HG21 ILE A 100       4.985   9.829  -7.865  1.00  0.00           H  
ATOM   1598 HG22 ILE A 100       4.846   9.539  -6.119  1.00  0.00           H  
ATOM   1599 HG23 ILE A 100       3.888  10.809  -6.871  1.00  0.00           H  
ATOM   1600  CD1 ILE A 100       7.895   9.830  -7.590  1.00  0.00           C  
ATOM   1601 HD11 ILE A 100       7.186   9.099  -7.977  1.00  0.00           H  
ATOM   1602 HD12 ILE A 100       8.798   9.303  -7.282  1.00  0.00           H  
ATOM   1603 HD13 ILE A 100       8.158  10.540  -8.374  1.00  0.00           H  
ATOM   1604  N   PRO A 101       4.121  13.107  -9.087  1.00  0.00           N  
ATOM   1605  CA  PRO A 101       2.823  13.750  -9.279  1.00  0.00           C  
ATOM   1606  HA  PRO A 101       2.932  14.816  -9.080  1.00  0.00           H  
ATOM   1607  C   PRO A 101       1.743  13.159  -8.367  1.00  0.00           C  
ATOM   1608  CB  PRO A 101       2.468  13.526 -10.758  1.00  0.00           C  
ATOM   1609  HB2 PRO A 101       1.849  12.635 -10.866  1.00  0.00           H  
ATOM   1610  HB3 PRO A 101       1.966  14.384 -11.206  1.00  0.00           H  
ATOM   1611  O   PRO A 101       1.764  11.955  -8.090  1.00  0.00           O  
ATOM   1612  CG  PRO A 101       3.814  13.276 -11.426  1.00  0.00           C  
ATOM   1613  HG2 PRO A 101       3.714  12.686 -12.337  1.00  0.00           H  
ATOM   1614  HG3 PRO A 101       4.311  14.225 -11.626  1.00  0.00           H  
ATOM   1615  CD  PRO A 101       4.565  12.518 -10.342  1.00  0.00           C  
ATOM   1616  HD2 PRO A 101       4.277  11.467 -10.361  1.00  0.00           H  
ATOM   1617  HD3 PRO A 101       5.637  12.619 -10.506  1.00  0.00           H  
ATOM   1618  N   VAL A 102       0.738  13.948  -7.975  1.00  0.00           N  
ATOM   1619  H   VAL A 102       0.752  14.914  -8.270  1.00  0.00           H  
ATOM   1620  CA  VAL A 102      -0.423  13.440  -7.211  1.00  0.00           C  
ATOM   1621  HA  VAL A 102      -0.064  13.025  -6.269  1.00  0.00           H  
ATOM   1622  C   VAL A 102      -1.120  12.302  -7.963  1.00  0.00           C  
ATOM   1623  CB  VAL A 102      -1.419  14.573  -6.888  1.00  0.00           C  
ATOM   1624  HB  VAL A 102      -1.647  15.121  -7.801  1.00  0.00           H  
ATOM   1625  O   VAL A 102      -1.578  11.341  -7.343  1.00  0.00           O  
ATOM   1626  CG1 VAL A 102      -2.736  14.066  -6.279  1.00  0.00           C  
ATOM   1627 HG11 VAL A 102      -2.533  13.449  -5.403  1.00  0.00           H  
ATOM   1628 HG12 VAL A 102      -3.354  14.914  -5.984  1.00  0.00           H  
ATOM   1629 HG13 VAL A 102      -3.295  13.484  -7.012  1.00  0.00           H  
ATOM   1630  CG2 VAL A 102      -0.814  15.534  -5.861  1.00  0.00           C  
ATOM   1631 HG21 VAL A 102      -0.677  15.036  -4.901  1.00  0.00           H  
ATOM   1632 HG22 VAL A 102       0.156  15.884  -6.212  1.00  0.00           H  
ATOM   1633 HG23 VAL A 102      -1.461  16.403  -5.741  1.00  0.00           H  
ATOM   1634  N   LYS A 103      -1.122  12.343  -9.303  1.00  0.00           N  
ATOM   1635  H   LYS A 103      -0.726  13.163  -9.740  1.00  0.00           H  
ATOM   1636  CA  LYS A 103      -1.683  11.276 -10.143  1.00  0.00           C  
ATOM   1637  HA  LYS A 103      -2.730  11.166  -9.861  1.00  0.00           H  
ATOM   1638  C   LYS A 103      -1.031   9.909  -9.892  1.00  0.00           C  
ATOM   1639  CB  LYS A 103      -1.592  11.693 -11.625  1.00  0.00           C  
ATOM   1640  HB2 LYS A 103      -2.018  12.690 -11.734  1.00  0.00           H  
ATOM   1641  HB3 LYS A 103      -0.543  11.746 -11.917  1.00  0.00           H  
ATOM   1642  O   LYS A 103      -1.718   8.896  -9.908  1.00  0.00           O  
ATOM   1643  CG  LYS A 103      -2.324  10.753 -12.602  1.00  0.00           C  
ATOM   1644  HG2 LYS A 103      -2.221  11.154 -13.610  1.00  0.00           H  
ATOM   1645  HG3 LYS A 103      -1.855   9.769 -12.578  1.00  0.00           H  
ATOM   1646  CD  LYS A 103      -3.817  10.615 -12.270  1.00  0.00           C  
ATOM   1647  HD2 LYS A 103      -4.280  11.601 -12.224  1.00  0.00           H  
ATOM   1648  HD3 LYS A 103      -3.907  10.136 -11.295  1.00  0.00           H  
ATOM   1649  CE  LYS A 103      -4.568   9.740 -13.275  1.00  0.00           C  
ATOM   1650  HE2 LYS A 103      -4.579  10.220 -14.254  1.00  0.00           H  
ATOM   1651  HE3 LYS A 103      -4.026   8.799 -13.360  1.00  0.00           H  
ATOM   1652  NZ  LYS A 103      -5.948   9.472 -12.796  1.00  0.00           N  
ATOM   1653  HZ1 LYS A 103      -6.552  10.278 -12.869  1.00  0.00           H  
ATOM   1654  HZ2 LYS A 103      -5.934   9.293 -11.802  1.00  0.00           H  
ATOM   1655  HZ3 LYS A 103      -6.373   8.664 -13.230  1.00  0.00           H  
ATOM   1656  N   TYR A 104       0.264   9.859  -9.576  1.00  0.00           N  
ATOM   1657  H   TYR A 104       0.780  10.720  -9.470  1.00  0.00           H  
ATOM   1658  CA  TYR A 104       0.941   8.590  -9.273  1.00  0.00           C  
ATOM   1659  HA  TYR A 104       0.626   7.833  -9.992  1.00  0.00           H  
ATOM   1660  C   TYR A 104       0.560   8.046  -7.891  1.00  0.00           C  
ATOM   1661  CB  TYR A 104       2.460   8.761  -9.401  1.00  0.00           C  
ATOM   1662  HB2 TYR A 104       2.930   7.872  -8.979  1.00  0.00           H  
ATOM   1663  HB3 TYR A 104       2.768   9.611  -8.792  1.00  0.00           H  
ATOM   1664  O   TYR A 104       0.587   6.834  -7.679  1.00  0.00           O  
ATOM   1665  CG  TYR A 104       3.029   8.940 -10.801  1.00  0.00           C  
ATOM   1666  CD1 TYR A 104       2.206   9.084 -11.942  1.00  0.00           C  
ATOM   1667  HD1 TYR A 104       1.129   9.052 -11.869  1.00  0.00           H  
ATOM   1668  CD2 TYR A 104       4.429   8.906 -10.959  1.00  0.00           C  
ATOM   1669  HD2 TYR A 104       5.063   8.747 -10.099  1.00  0.00           H  
ATOM   1670  CE1 TYR A 104       2.776   9.216 -13.220  1.00  0.00           C  
ATOM   1671  HE1 TYR A 104       2.143   9.295 -14.092  1.00  0.00           H  
ATOM   1672  CE2 TYR A 104       5.000   9.048 -12.237  1.00  0.00           C  
ATOM   1673  HE2 TYR A 104       6.068   8.982 -12.383  1.00  0.00           H  
ATOM   1674  OH  TYR A 104       4.746   9.366 -14.586  1.00  0.00           O  
ATOM   1675  HH  TYR A 104       4.116   9.229 -15.297  1.00  0.00           H  
ATOM   1676  CZ  TYR A 104       4.176   9.209 -13.366  1.00  0.00           C  
ATOM   1677  N   LEU A 105       0.140   8.915  -6.962  1.00  0.00           N  
ATOM   1678  H   LEU A 105       0.094   9.896  -7.199  1.00  0.00           H  
ATOM   1679  CA  LEU A 105      -0.426   8.478  -5.683  1.00  0.00           C  
ATOM   1680  HA  LEU A 105       0.250   7.745  -5.244  1.00  0.00           H  
ATOM   1681  C   LEU A 105      -1.788   7.792  -5.881  1.00  0.00           C  
ATOM   1682  CB  LEU A 105      -0.546   9.651  -4.694  1.00  0.00           C  
ATOM   1683  HB2 LEU A 105      -0.880   9.240  -3.741  1.00  0.00           H  
ATOM   1684  HB3 LEU A 105      -1.317  10.337  -5.045  1.00  0.00           H  
ATOM   1685  O   LEU A 105      -2.143   6.894  -5.117  1.00  0.00           O  
ATOM   1686  CG  LEU A 105       0.744  10.450  -4.436  1.00  0.00           C  
ATOM   1687  HG  LEU A 105       1.082  10.911  -5.364  1.00  0.00           H  
ATOM   1688  CD1 LEU A 105       0.453  11.558  -3.423  1.00  0.00           C  
ATOM   1689 HD11 LEU A 105       1.345  12.170  -3.286  1.00  0.00           H  
ATOM   1690 HD12 LEU A 105      -0.349  12.197  -3.794  1.00  0.00           H  
ATOM   1691 HD13 LEU A 105       0.159  11.127  -2.467  1.00  0.00           H  
ATOM   1692  CD2 LEU A 105       1.869   9.576  -3.875  1.00  0.00           C  
ATOM   1693 HD21 LEU A 105       2.735  10.198  -3.649  1.00  0.00           H  
ATOM   1694 HD22 LEU A 105       2.167   8.833  -4.615  1.00  0.00           H  
ATOM   1695 HD23 LEU A 105       1.539   9.074  -2.966  1.00  0.00           H  
ATOM   1696  N   GLU A 106      -2.555   8.193  -6.899  1.00  0.00           N  
ATOM   1697  H   GLU A 106      -2.214   8.935  -7.494  1.00  0.00           H  
ATOM   1698  CA  GLU A 106      -3.798   7.518  -7.296  1.00  0.00           C  
ATOM   1699  HA  GLU A 106      -4.433   7.380  -6.421  1.00  0.00           H  
ATOM   1700  C   GLU A 106      -3.507   6.118  -7.843  1.00  0.00           C  
ATOM   1701  CB  GLU A 106      -4.564   8.399  -8.292  1.00  0.00           C  
ATOM   1702  HB2 GLU A 106      -4.593   9.416  -7.901  1.00  0.00           H  
ATOM   1703  HB3 GLU A 106      -4.039   8.403  -9.247  1.00  0.00           H  
ATOM   1704  O   GLU A 106      -4.061   5.149  -7.331  1.00  0.00           O  
ATOM   1705  CG  GLU A 106      -6.006   7.929  -8.530  1.00  0.00           C  
ATOM   1706  HG2 GLU A 106      -6.526   7.915  -7.572  1.00  0.00           H  
ATOM   1707  HG3 GLU A 106      -5.986   6.915  -8.929  1.00  0.00           H  
ATOM   1708  CD  GLU A 106      -6.757   8.849  -9.507  1.00  0.00           C  
ATOM   1709  OE1 GLU A 106      -7.988   8.720  -9.638  1.00  0.00           O  
ATOM   1710  OE2 GLU A 106      -6.114   9.722 -10.141  1.00  0.00           O  
ATOM   1711  N   PHE A 107      -2.545   5.991  -8.761  1.00  0.00           N  
ATOM   1712  H   PHE A 107      -2.154   6.829  -9.167  1.00  0.00           H  
ATOM   1713  CA  PHE A 107      -2.140   4.700  -9.327  1.00  0.00           C  
ATOM   1714  HA  PHE A 107      -2.993   4.235  -9.821  1.00  0.00           H  
ATOM   1715  C   PHE A 107      -1.672   3.699  -8.268  1.00  0.00           C  
ATOM   1716  CB  PHE A 107      -1.031   4.936 -10.360  1.00  0.00           C  
ATOM   1717  HB2 PHE A 107      -0.175   5.389  -9.860  1.00  0.00           H  
ATOM   1718  HB3 PHE A 107      -0.708   3.966 -10.737  1.00  0.00           H  
ATOM   1719  O   PHE A 107      -2.124   2.553  -8.250  1.00  0.00           O  
ATOM   1720  CG  PHE A 107      -1.401   5.794 -11.557  1.00  0.00           C  
ATOM   1721  CD1 PHE A 107      -2.738   5.925 -11.987  1.00  0.00           C  
ATOM   1722  HD1 PHE A 107      -3.545   5.424 -11.473  1.00  0.00           H  
ATOM   1723  CD2 PHE A 107      -0.373   6.394 -12.308  1.00  0.00           C  
ATOM   1724  HD2 PHE A 107       0.660   6.247 -12.027  1.00  0.00           H  
ATOM   1725  CE1 PHE A 107      -3.039   6.640 -13.156  1.00  0.00           C  
ATOM   1726  HE1 PHE A 107      -4.059   6.664 -13.509  1.00  0.00           H  
ATOM   1727  CE2 PHE A 107      -0.675   7.111 -13.477  1.00  0.00           C  
ATOM   1728  HE2 PHE A 107       0.123   7.495 -14.094  1.00  0.00           H  
ATOM   1729  CZ  PHE A 107      -2.008   7.233 -13.903  1.00  0.00           C  
ATOM   1730  HZ  PHE A 107      -2.223   7.726 -14.840  1.00  0.00           H  
ATOM   1731  N   ILE A 108      -0.821   4.119  -7.325  1.00  0.00           N  
ATOM   1732  H   ILE A 108      -0.434   5.050  -7.388  1.00  0.00           H  
ATOM   1733  CA  ILE A 108      -0.397   3.211  -6.250  1.00  0.00           C  
ATOM   1734  HA  ILE A 108      -0.122   2.270  -6.726  1.00  0.00           H  
ATOM   1735  C   ILE A 108      -1.549   2.879  -5.290  1.00  0.00           C  
ATOM   1736  CB  ILE A 108       0.863   3.730  -5.531  1.00  0.00           C  
ATOM   1737  HB  ILE A 108       1.565   4.055  -6.299  1.00  0.00           H  
ATOM   1738  O   ILE A 108      -1.609   1.763  -4.781  1.00  0.00           O  
ATOM   1739  CG1 ILE A 108       1.528   2.583  -4.743  1.00  0.00           C  
ATOM   1740 HG12 ILE A 108       1.654   1.728  -5.408  1.00  0.00           H  
ATOM   1741 HG13 ILE A 108       0.885   2.275  -3.918  1.00  0.00           H  
ATOM   1742  CG2 ILE A 108       0.560   4.931  -4.626  1.00  0.00           C  
ATOM   1743 HG21 ILE A 108      -0.033   4.631  -3.763  1.00  0.00           H  
ATOM   1744 HG22 ILE A 108       1.489   5.390  -4.287  1.00  0.00           H  
ATOM   1745 HG23 ILE A 108       0.008   5.667  -5.211  1.00  0.00           H  
ATOM   1746  CD1 ILE A 108       2.906   2.944  -4.182  1.00  0.00           C  
ATOM   1747 HD11 ILE A 108       3.368   2.047  -3.771  1.00  0.00           H  
ATOM   1748 HD12 ILE A 108       2.812   3.686  -3.389  1.00  0.00           H  
ATOM   1749 HD13 ILE A 108       3.543   3.335  -4.976  1.00  0.00           H  
ATOM   1750  N   SER A 109      -2.502   3.797  -5.078  1.00  0.00           N  
ATOM   1751  H   SER A 109      -2.451   4.666  -5.590  1.00  0.00           H  
ATOM   1752  CA  SER A 109      -3.703   3.506  -4.284  1.00  0.00           C  
ATOM   1753  HA  SER A 109      -3.399   3.139  -3.303  1.00  0.00           H  
ATOM   1754  C   SER A 109      -4.554   2.417  -4.945  1.00  0.00           C  
ATOM   1755  CB  SER A 109      -4.570   4.754  -4.087  1.00  0.00           C  
ATOM   1756  HB2 SER A 109      -4.897   5.136  -5.054  1.00  0.00           H  
ATOM   1757  HB3 SER A 109      -5.459   4.474  -3.523  1.00  0.00           H  
ATOM   1758  O   SER A 109      -5.015   1.501  -4.266  1.00  0.00           O  
ATOM   1759  OG  SER A 109      -3.895   5.785  -3.385  1.00  0.00           O  
ATOM   1760  HG  SER A 109      -3.153   6.057  -3.929  1.00  0.00           H  
ATOM   1761  N   GLU A 110      -4.735   2.478  -6.266  1.00  0.00           N  
ATOM   1762  H   GLU A 110      -4.353   3.261  -6.777  1.00  0.00           H  
ATOM   1763  CA  GLU A 110      -5.436   1.445  -7.035  1.00  0.00           C  
ATOM   1764  HA  GLU A 110      -6.428   1.285  -6.611  1.00  0.00           H  
ATOM   1765  C   GLU A 110      -4.702   0.099  -6.993  1.00  0.00           C  
ATOM   1766  CB  GLU A 110      -5.600   1.888  -8.492  1.00  0.00           C  
ATOM   1767  HB2 GLU A 110      -4.627   2.169  -8.897  1.00  0.00           H  
ATOM   1768  HB3 GLU A 110      -5.977   1.039  -9.062  1.00  0.00           H  
ATOM   1769  O   GLU A 110      -5.335  -0.938  -6.784  1.00  0.00           O  
ATOM   1770  CG  GLU A 110      -6.578   3.059  -8.658  1.00  0.00           C  
ATOM   1771  HG2 GLU A 110      -6.263   3.891  -8.028  1.00  0.00           H  
ATOM   1772  HG3 GLU A 110      -7.563   2.739  -8.316  1.00  0.00           H  
ATOM   1773  CD  GLU A 110      -6.674   3.529 -10.117  1.00  0.00           C  
ATOM   1774  OE1 GLU A 110      -7.154   4.665 -10.321  1.00  0.00           O  
ATOM   1775  OE2 GLU A 110      -6.315   2.735 -11.015  1.00  0.00           O  
ATOM   1776  N   ALA A 111      -3.372   0.105  -7.127  1.00  0.00           N  
ATOM   1777  H   ALA A 111      -2.916   0.976  -7.362  1.00  0.00           H  
ATOM   1778  CA  ALA A 111      -2.555  -1.101  -7.014  1.00  0.00           C  
ATOM   1779  HA  ALA A 111      -2.902  -1.824  -7.752  1.00  0.00           H  
ATOM   1780  C   ALA A 111      -2.695  -1.757  -5.628  1.00  0.00           C  
ATOM   1781  CB  ALA A 111      -1.097  -0.750  -7.338  1.00  0.00           C  
ATOM   1782  HB1 ALA A 111      -0.484  -1.650  -7.302  1.00  0.00           H  
ATOM   1783  HB2 ALA A 111      -1.033  -0.319  -8.337  1.00  0.00           H  
ATOM   1784  HB3 ALA A 111      -0.711  -0.033  -6.614  1.00  0.00           H  
ATOM   1785  O   ALA A 111      -2.903  -2.967  -5.542  1.00  0.00           O  
ATOM   1786  N   ILE A 112      -2.665  -0.968  -4.547  1.00  0.00           N  
ATOM   1787  H   ILE A 112      -2.476   0.014  -4.685  1.00  0.00           H  
ATOM   1788  CA  ILE A 112      -2.896  -1.456  -3.177  1.00  0.00           C  
ATOM   1789  HA  ILE A 112      -2.168  -2.235  -2.951  1.00  0.00           H  
ATOM   1790  C   ILE A 112      -4.277  -2.109  -3.060  1.00  0.00           C  
ATOM   1791  CB  ILE A 112      -2.709  -0.308  -2.158  1.00  0.00           C  
ATOM   1792  HB  ILE A 112      -3.274   0.558  -2.502  1.00  0.00           H  
ATOM   1793  O   ILE A 112      -4.385  -3.228  -2.562  1.00  0.00           O  
ATOM   1794  CG1 ILE A 112      -1.215   0.074  -2.065  1.00  0.00           C  
ATOM   1795 HG12 ILE A 112      -0.771   0.087  -3.060  1.00  0.00           H  
ATOM   1796 HG13 ILE A 112      -0.683  -0.677  -1.480  1.00  0.00           H  
ATOM   1797  CG2 ILE A 112      -3.230  -0.695  -0.759  1.00  0.00           C  
ATOM   1798 HG21 ILE A 112      -2.739  -1.607  -0.418  1.00  0.00           H  
ATOM   1799 HG22 ILE A 112      -3.044   0.103  -0.040  1.00  0.00           H  
ATOM   1800 HG23 ILE A 112      -4.308  -0.855  -0.783  1.00  0.00           H  
ATOM   1801  CD1 ILE A 112      -0.982   1.454  -1.442  1.00  0.00           C  
ATOM   1802 HD11 ILE A 112       0.087   1.661  -1.412  1.00  0.00           H  
ATOM   1803 HD12 ILE A 112      -1.378   1.482  -0.427  1.00  0.00           H  
ATOM   1804 HD13 ILE A 112      -1.475   2.221  -2.040  1.00  0.00           H  
ATOM   1805  N   MET A 113      -5.325  -1.444  -3.553  1.00  0.00           N  
ATOM   1806  H   MET A 113      -5.165  -0.534  -3.962  1.00  0.00           H  
ATOM   1807  CA  MET A 113      -6.692  -1.971  -3.516  1.00  0.00           C  
ATOM   1808  HA  MET A 113      -6.976  -2.149  -2.479  1.00  0.00           H  
ATOM   1809  C   MET A 113      -6.813  -3.313  -4.249  1.00  0.00           C  
ATOM   1810  CB  MET A 113      -7.656  -0.946  -4.129  1.00  0.00           C  
ATOM   1811  HB2 MET A 113      -7.260  -0.602  -5.085  1.00  0.00           H  
ATOM   1812  HB3 MET A 113      -8.613  -1.427  -4.331  1.00  0.00           H  
ATOM   1813  O   MET A 113      -7.375  -4.258  -3.693  1.00  0.00           O  
ATOM   1814  CG  MET A 113      -7.886   0.274  -3.229  1.00  0.00           C  
ATOM   1815  HG2 MET A 113      -8.429   1.024  -3.802  1.00  0.00           H  
ATOM   1816  HG3 MET A 113      -6.919   0.700  -2.959  1.00  0.00           H  
ATOM   1817  SD  MET A 113      -8.798  -0.033  -1.694  1.00  0.00           S  
ATOM   1818  CE  MET A 113     -10.406  -0.545  -2.351  1.00  0.00           C  
ATOM   1819  HE1 MET A 113     -10.822   0.247  -2.974  1.00  0.00           H  
ATOM   1820  HE2 MET A 113     -11.083  -0.744  -1.519  1.00  0.00           H  
ATOM   1821  HE3 MET A 113     -10.305  -1.460  -2.934  1.00  0.00           H  
ATOM   1822  N   LYS A 114      -6.258  -3.415  -5.467  1.00  0.00           N  
ATOM   1823  H   LYS A 114      -5.809  -2.595  -5.849  1.00  0.00           H  
ATOM   1824  CA  LYS A 114      -6.265  -4.648  -6.272  1.00  0.00           C  
ATOM   1825  HA  LYS A 114      -7.290  -4.988  -6.418  1.00  0.00           H  
ATOM   1826  C   LYS A 114      -5.538  -5.790  -5.558  1.00  0.00           C  
ATOM   1827  CB  LYS A 114      -5.624  -4.387  -7.647  1.00  0.00           C  
ATOM   1828  HB2 LYS A 114      -5.418  -5.346  -8.123  1.00  0.00           H  
ATOM   1829  HB3 LYS A 114      -4.670  -3.880  -7.497  1.00  0.00           H  
ATOM   1830  O   LYS A 114      -6.106  -6.865  -5.402  1.00  0.00           O  
ATOM   1831  CG  LYS A 114      -6.497  -3.561  -8.611  1.00  0.00           C  
ATOM   1832  HG2 LYS A 114      -6.857  -2.660  -8.115  1.00  0.00           H  
ATOM   1833  HG3 LYS A 114      -7.353  -4.159  -8.924  1.00  0.00           H  
ATOM   1834  CD  LYS A 114      -5.661  -3.161  -9.841  1.00  0.00           C  
ATOM   1835  HD2 LYS A 114      -5.229  -4.056 -10.289  1.00  0.00           H  
ATOM   1836  HD3 LYS A 114      -4.845  -2.524  -9.500  1.00  0.00           H  
ATOM   1837  CE  LYS A 114      -6.458  -2.409 -10.915  1.00  0.00           C  
ATOM   1838  HE2 LYS A 114      -7.130  -3.116 -11.403  1.00  0.00           H  
ATOM   1839  HE3 LYS A 114      -7.060  -1.637 -10.436  1.00  0.00           H  
ATOM   1840  NZ  LYS A 114      -5.553  -1.780 -11.920  1.00  0.00           N  
ATOM   1841  HZ1 LYS A 114      -5.070  -0.981 -11.534  1.00  0.00           H  
ATOM   1842  HZ2 LYS A 114      -6.041  -1.449 -12.740  1.00  0.00           H  
ATOM   1843  HZ3 LYS A 114      -4.797  -2.374 -12.228  1.00  0.00           H  
ATOM   1844  N   VAL A 115      -4.325  -5.545  -5.059  1.00  0.00           N  
ATOM   1845  H   VAL A 115      -3.921  -4.631  -5.205  1.00  0.00           H  
ATOM   1846  CA  VAL A 115      -3.511  -6.581  -4.399  1.00  0.00           C  
ATOM   1847  HA  VAL A 115      -3.436  -7.439  -5.067  1.00  0.00           H  
ATOM   1848  C   VAL A 115      -4.168  -7.090  -3.115  1.00  0.00           C  
ATOM   1849  CB  VAL A 115      -2.085  -6.061  -4.130  1.00  0.00           C  
ATOM   1850  HB  VAL A 115      -2.141  -5.096  -3.625  1.00  0.00           H  
ATOM   1851  O   VAL A 115      -4.165  -8.294  -2.861  1.00  0.00           O  
ATOM   1852  CG1 VAL A 115      -1.255  -7.013  -3.257  1.00  0.00           C  
ATOM   1853 HG11 VAL A 115      -1.678  -7.072  -2.254  1.00  0.00           H  
ATOM   1854 HG12 VAL A 115      -1.239  -8.004  -3.709  1.00  0.00           H  
ATOM   1855 HG13 VAL A 115      -0.234  -6.640  -3.173  1.00  0.00           H  
ATOM   1856  CG2 VAL A 115      -1.340  -5.889  -5.459  1.00  0.00           C  
ATOM   1857 HG21 VAL A 115      -1.305  -6.841  -5.988  1.00  0.00           H  
ATOM   1858 HG22 VAL A 115      -1.844  -5.163  -6.098  1.00  0.00           H  
ATOM   1859 HG23 VAL A 115      -0.322  -5.546  -5.277  1.00  0.00           H  
ATOM   1860  N   ILE A 116      -4.766  -6.206  -2.310  1.00  0.00           N  
ATOM   1861  H   ILE A 116      -4.739  -5.225  -2.552  1.00  0.00           H  
ATOM   1862  CA  ILE A 116      -5.494  -6.626  -1.105  1.00  0.00           C  
ATOM   1863  HA  ILE A 116      -4.846  -7.282  -0.523  1.00  0.00           H  
ATOM   1864  C   ILE A 116      -6.727  -7.457  -1.487  1.00  0.00           C  
ATOM   1865  CB  ILE A 116      -5.854  -5.410  -0.225  1.00  0.00           C  
ATOM   1866  HB  ILE A 116      -6.406  -4.692  -0.832  1.00  0.00           H  
ATOM   1867  O   ILE A 116      -6.971  -8.488  -0.862  1.00  0.00           O  
ATOM   1868  CG1 ILE A 116      -4.575  -4.738   0.327  1.00  0.00           C  
ATOM   1869 HG12 ILE A 116      -3.886  -4.520  -0.489  1.00  0.00           H  
ATOM   1870 HG13 ILE A 116      -4.066  -5.433   0.995  1.00  0.00           H  
ATOM   1871  CG2 ILE A 116      -6.735  -5.829   0.964  1.00  0.00           C  
ATOM   1872 HG21 ILE A 116      -6.175  -6.474   1.641  1.00  0.00           H  
ATOM   1873 HG22 ILE A 116      -7.080  -4.940   1.493  1.00  0.00           H  
ATOM   1874 HG23 ILE A 116      -7.625  -6.361   0.631  1.00  0.00           H  
ATOM   1875  CD1 ILE A 116      -4.834  -3.426   1.081  1.00  0.00           C  
ATOM   1876 HD11 ILE A 116      -5.426  -2.752   0.462  1.00  0.00           H  
ATOM   1877 HD12 ILE A 116      -3.881  -2.952   1.314  1.00  0.00           H  
ATOM   1878 HD13 ILE A 116      -5.356  -3.616   2.019  1.00  0.00           H  
ATOM   1879  N   ALA A 117      -7.476  -7.056  -2.519  1.00  0.00           N  
ATOM   1880  H   ALA A 117      -7.225  -6.211  -3.012  1.00  0.00           H  
ATOM   1881  CA  ALA A 117      -8.640  -7.807  -2.991  1.00  0.00           C  
ATOM   1882  HA  ALA A 117      -9.316  -7.972  -2.152  1.00  0.00           H  
ATOM   1883  C   ALA A 117      -8.272  -9.201  -3.517  1.00  0.00           C  
ATOM   1884  CB  ALA A 117      -9.368  -6.974  -4.054  1.00  0.00           C  
ATOM   1885  HB1 ALA A 117      -8.727  -6.836  -4.925  1.00  0.00           H  
ATOM   1886  HB2 ALA A 117      -9.638  -5.998  -3.652  1.00  0.00           H  
ATOM   1887  HB3 ALA A 117     -10.275  -7.495  -4.363  1.00  0.00           H  
ATOM   1888  O   ALA A 117      -8.973 -10.163  -3.217  1.00  0.00           O  
ATOM   1889  N   GLU A 118      -7.161  -9.326  -4.246  1.00  0.00           N  
ATOM   1890  H   GLU A 118      -6.669  -8.487  -4.518  1.00  0.00           H  
ATOM   1891  CA  GLU A 118      -6.664 -10.607  -4.760  1.00  0.00           C  
ATOM   1892  HA  GLU A 118      -7.473 -11.132  -5.269  1.00  0.00           H  
ATOM   1893  C   GLU A 118      -6.179 -11.531  -3.630  1.00  0.00           C  
ATOM   1894  CB  GLU A 118      -5.533 -10.350  -5.776  1.00  0.00           C  
ATOM   1895  HB2 GLU A 118      -4.818  -9.656  -5.334  1.00  0.00           H  
ATOM   1896  HB3 GLU A 118      -5.018 -11.290  -5.974  1.00  0.00           H  
ATOM   1897  O   GLU A 118      -6.494 -12.721  -3.625  1.00  0.00           O  
ATOM   1898  CG  GLU A 118      -6.041  -9.787  -7.120  1.00  0.00           C  
ATOM   1899  HG2 GLU A 118      -6.698  -8.939  -6.929  1.00  0.00           H  
ATOM   1900  HG3 GLU A 118      -6.639 -10.557  -7.607  1.00  0.00           H  
ATOM   1901  CD  GLU A 118      -4.918  -9.335  -8.081  1.00  0.00           C  
ATOM   1902  OE1 GLU A 118      -5.240  -8.810  -9.172  1.00  0.00           O  
ATOM   1903  OE2 GLU A 118      -3.717  -9.475  -7.760  1.00  0.00           O  
ATOM   1904  N   LYS A 119      -5.436 -11.000  -2.648  1.00  0.00           N  
ATOM   1905  H   LYS A 119      -5.197 -10.021  -2.717  1.00  0.00           H  
ATOM   1906  CA  LYS A 119      -4.839 -11.808  -1.568  1.00  0.00           C  
ATOM   1907  HA  LYS A 119      -4.568 -12.782  -1.977  1.00  0.00           H  
ATOM   1908  C   LYS A 119      -5.793 -12.126  -0.417  1.00  0.00           C  
ATOM   1909  CB  LYS A 119      -3.564 -11.127  -1.050  1.00  0.00           C  
ATOM   1910  HB2 LYS A 119      -3.274 -11.594  -0.108  1.00  0.00           H  
ATOM   1911  HB3 LYS A 119      -3.759 -10.072  -0.858  1.00  0.00           H  
ATOM   1912  O   LYS A 119      -5.619 -13.150   0.236  1.00  0.00           O  
ATOM   1913  CG  LYS A 119      -2.402 -11.286  -2.044  1.00  0.00           C  
ATOM   1914  HG2 LYS A 119      -2.670 -10.850  -3.006  1.00  0.00           H  
ATOM   1915  HG3 LYS A 119      -2.203 -12.348  -2.182  1.00  0.00           H  
ATOM   1916  CD  LYS A 119      -1.138 -10.598  -1.515  1.00  0.00           C  
ATOM   1917  HD2 LYS A 119      -1.303  -9.522  -1.555  1.00  0.00           H  
ATOM   1918  HD3 LYS A 119      -0.968 -10.880  -0.476  1.00  0.00           H  
ATOM   1919  CE  LYS A 119       0.106 -10.937  -2.347  1.00  0.00           C  
ATOM   1920  HE2 LYS A 119      -0.177 -11.000  -3.397  1.00  0.00           H  
ATOM   1921  HE3 LYS A 119       0.816 -10.115  -2.253  1.00  0.00           H  
ATOM   1922  NZ  LYS A 119       0.752 -12.195  -1.894  1.00  0.00           N  
ATOM   1923  HZ1 LYS A 119       0.099 -12.963  -1.945  1.00  0.00           H  
ATOM   1924  HZ2 LYS A 119       1.547 -12.398  -2.483  1.00  0.00           H  
ATOM   1925  HZ3 LYS A 119       1.082 -12.102  -0.944  1.00  0.00           H  
ATOM   1926  N   HIS A 120      -6.787 -11.274  -0.166  1.00  0.00           N  
ATOM   1927  H   HIS A 120      -6.840 -10.441  -0.736  1.00  0.00           H  
ATOM   1928  CA  HIS A 120      -7.674 -11.357   1.002  1.00  0.00           C  
ATOM   1929  HA  HIS A 120      -7.558 -12.335   1.469  1.00  0.00           H  
ATOM   1930  C   HIS A 120      -9.151 -11.233   0.620  1.00  0.00           C  
ATOM   1931  CB  HIS A 120      -7.271 -10.308   2.046  1.00  0.00           C  
ATOM   1932  HB2 HIS A 120      -7.434  -9.320   1.615  1.00  0.00           H  
ATOM   1933  HB3 HIS A 120      -7.906 -10.413   2.926  1.00  0.00           H  
ATOM   1934  O   HIS A 120      -9.928 -10.603   1.337  1.00  0.00           O  
ATOM   1935  CG  HIS A 120      -5.844 -10.408   2.501  1.00  0.00           C  
ATOM   1936  CD2 HIS A 120      -4.856  -9.534   2.167  1.00  0.00           C  
ATOM   1937  HD2 HIS A 120      -4.963  -8.661   1.540  1.00  0.00           H  
ATOM   1938  ND1 HIS A 120      -5.301 -11.444   3.263  1.00  0.00           N  
ATOM   1939  CE1 HIS A 120      -3.987 -11.192   3.332  1.00  0.00           C  
ATOM   1940  HE1 HIS A 120      -3.264 -11.828   3.821  1.00  0.00           H  
ATOM   1941  NE2 HIS A 120      -3.702 -10.038   2.711  1.00  0.00           N  
ATOM   1942  HE2 HIS A 120      -2.775  -9.670   2.556  1.00  0.00           H  
ATOM   1943  N   ALA A 121      -9.563 -11.832  -0.501  1.00  0.00           N  
ATOM   1944  H   ALA A 121      -8.863 -12.245  -1.101  1.00  0.00           H  
ATOM   1945  CA  ALA A 121     -10.929 -11.730  -1.028  1.00  0.00           C  
ATOM   1946  HA  ALA A 121     -11.091 -10.707  -1.370  1.00  0.00           H  
ATOM   1947  C   ALA A 121     -12.025 -12.053   0.011  1.00  0.00           C  
ATOM   1948  CB  ALA A 121     -11.043 -12.668  -2.236  1.00  0.00           C  
ATOM   1949  HB1 ALA A 121     -12.031 -12.566  -2.685  1.00  0.00           H  
ATOM   1950  HB2 ALA A 121     -10.894 -13.703  -1.928  1.00  0.00           H  
ATOM   1951  HB3 ALA A 121     -10.294 -12.408  -2.984  1.00  0.00           H  
ATOM   1952  O   ALA A 121     -13.072 -11.410   0.025  1.00  0.00           O  
ATOM   1953  N   ALA A 122     -11.770 -13.012   0.910  1.00  0.00           N  
ATOM   1954  H   ALA A 122     -10.880 -13.486   0.862  1.00  0.00           H  
ATOM   1955  CA  ALA A 122     -12.706 -13.404   1.966  1.00  0.00           C  
ATOM   1956  HA  ALA A 122     -13.687 -13.566   1.519  1.00  0.00           H  
ATOM   1957  C   ALA A 122     -12.885 -12.338   3.067  1.00  0.00           C  
ATOM   1958  CB  ALA A 122     -12.219 -14.732   2.557  1.00  0.00           C  
ATOM   1959  HB1 ALA A 122     -12.143 -15.486   1.773  1.00  0.00           H  
ATOM   1960  HB2 ALA A 122     -11.246 -14.596   3.030  1.00  0.00           H  
ATOM   1961  HB3 ALA A 122     -12.929 -15.075   3.310  1.00  0.00           H  
ATOM   1962  O   ALA A 122     -13.933 -12.289   3.706  1.00  0.00           O  
ATOM   1963  N   ASP A 123     -11.888 -11.476   3.283  1.00  0.00           N  
ATOM   1964  H   ASP A 123     -11.066 -11.550   2.701  1.00  0.00           H  
ATOM   1965  CA  ASP A 123     -11.872 -10.468   4.352  1.00  0.00           C  
ATOM   1966  HA  ASP A 123     -12.681 -10.662   5.055  1.00  0.00           H  
ATOM   1967  C   ASP A 123     -12.046  -9.032   3.826  1.00  0.00           C  
ATOM   1968  CB  ASP A 123     -10.552 -10.585   5.113  1.00  0.00           C  
ATOM   1969  HB2 ASP A 123      -9.731 -10.327   4.444  1.00  0.00           H  
ATOM   1970  HB3 ASP A 123     -10.547  -9.864   5.930  1.00  0.00           H  
ATOM   1971  O   ASP A 123     -12.340  -8.103   4.586  1.00  0.00           O  
ATOM   1972  CG  ASP A 123     -10.316 -11.980   5.686  1.00  0.00           C  
ATOM   1973  OD1 ASP A 123     -10.760 -12.243   6.824  1.00  0.00           O  
ATOM   1974  OD2 ASP A 123      -9.471 -12.717   5.129  1.00  0.00           O  
ATOM   1975  N   PHE A 124     -11.881  -8.831   2.517  1.00  0.00           N  
ATOM   1976  H   PHE A 124     -11.585  -9.620   1.960  1.00  0.00           H  
ATOM   1977  CA  PHE A 124     -11.938  -7.528   1.862  1.00  0.00           C  
ATOM   1978  HA  PHE A 124     -11.976  -6.776   2.651  1.00  0.00           H  
ATOM   1979  C   PHE A 124     -13.232  -7.336   1.065  1.00  0.00           C  
ATOM   1980  CB  PHE A 124     -10.647  -7.285   1.071  1.00  0.00           C  
ATOM   1981  HB2 PHE A 124      -9.806  -7.666   1.650  1.00  0.00           H  
ATOM   1982  HB3 PHE A 124     -10.682  -7.854   0.142  1.00  0.00           H  
ATOM   1983  O   PHE A 124     -13.224  -7.041  -0.130  1.00  0.00           O  
ATOM   1984  CG  PHE A 124     -10.357  -5.822   0.784  1.00  0.00           C  
ATOM   1985  CD1 PHE A 124      -9.975  -5.420  -0.506  1.00  0.00           C  
ATOM   1986  HD1 PHE A 124      -9.965  -6.139  -1.312  1.00  0.00           H  
ATOM   1987  CD2 PHE A 124     -10.378  -4.872   1.823  1.00  0.00           C  
ATOM   1988  HD2 PHE A 124     -10.624  -5.170   2.832  1.00  0.00           H  
ATOM   1989  CE1 PHE A 124      -9.564  -4.099  -0.749  1.00  0.00           C  
ATOM   1990  HE1 PHE A 124      -9.231  -3.812  -1.736  1.00  0.00           H  
ATOM   1991  CE2 PHE A 124     -10.019  -3.538   1.573  1.00  0.00           C  
ATOM   1992  HE2 PHE A 124     -10.033  -2.814   2.374  1.00  0.00           H  
ATOM   1993  CZ  PHE A 124      -9.599  -3.155   0.289  1.00  0.00           C  
ATOM   1994  HZ  PHE A 124      -9.284  -2.139   0.102  1.00  0.00           H  
ATOM   1995  N   GLY A 125     -14.366  -7.506   1.749  1.00  0.00           N  
ATOM   1996  H   GLY A 125     -14.286  -7.815   2.708  1.00  0.00           H  
ATOM   1997  CA  GLY A 125     -15.697  -7.258   1.191  1.00  0.00           C  
ATOM   1998  HA2 GLY A 125     -16.450  -7.632   1.884  1.00  0.00           H  
ATOM   1999  HA3 GLY A 125     -15.794  -7.812   0.257  1.00  0.00           H  
ATOM   2000  C   GLY A 125     -15.982  -5.776   0.906  1.00  0.00           C  
ATOM   2001  O   GLY A 125     -15.172  -4.895   1.200  1.00  0.00           O  
ATOM   2002  N   ALA A 126     -17.174  -5.487   0.371  1.00  0.00           N  
ATOM   2003  H   ALA A 126     -17.790  -6.255   0.145  1.00  0.00           H  
ATOM   2004  CA  ALA A 126     -17.555  -4.154  -0.118  1.00  0.00           C  
ATOM   2005  HA  ALA A 126     -16.928  -3.913  -0.976  1.00  0.00           H  
ATOM   2006  C   ALA A 126     -17.363  -3.025   0.914  1.00  0.00           C  
ATOM   2007  CB  ALA A 126     -19.014  -4.215  -0.589  1.00  0.00           C  
ATOM   2008  HB1 ALA A 126     -19.122  -4.966  -1.371  1.00  0.00           H  
ATOM   2009  HB2 ALA A 126     -19.674  -4.459   0.243  1.00  0.00           H  
ATOM   2010  HB3 ALA A 126     -19.303  -3.246  -0.996  1.00  0.00           H  
ATOM   2011  O   ALA A 126     -16.849  -1.962   0.571  1.00  0.00           O  
ATOM   2012  N   ASN A 127     -17.713  -3.265   2.182  1.00  0.00           N  
ATOM   2013  H   ASN A 127     -18.160  -4.144   2.400  1.00  0.00           H  
ATOM   2014  CA  ASN A 127     -17.542  -2.267   3.242  1.00  0.00           C  
ATOM   2015  HA  ASN A 127     -17.984  -1.326   2.911  1.00  0.00           H  
ATOM   2016  C   ASN A 127     -16.057  -1.978   3.517  1.00  0.00           C  
ATOM   2017  CB  ASN A 127     -18.276  -2.724   4.512  1.00  0.00           C  
ATOM   2018  HB2 ASN A 127     -17.909  -3.702   4.824  1.00  0.00           H  
ATOM   2019  HB3 ASN A 127     -18.056  -2.003   5.300  1.00  0.00           H  
ATOM   2020  O   ASN A 127     -15.652  -0.819   3.523  1.00  0.00           O  
ATOM   2021  CG  ASN A 127     -19.786  -2.766   4.364  1.00  0.00           C  
ATOM   2022  ND2 ASN A 127     -20.470  -3.464   5.240  1.00  0.00           N  
ATOM   2023 HD21 ASN A 127     -20.012  -3.963   5.989  1.00  0.00           H  
ATOM   2024 HD22 ASN A 127     -21.472  -3.458   5.114  1.00  0.00           H  
ATOM   2025  OD1 ASN A 127     -20.376  -2.188   3.472  1.00  0.00           O  
ATOM   2026  N   SER A 128     -15.231  -3.022   3.654  1.00  0.00           N  
ATOM   2027  H   SER A 128     -15.604  -3.960   3.613  1.00  0.00           H  
ATOM   2028  CA  SER A 128     -13.784  -2.880   3.856  1.00  0.00           C  
ATOM   2029  HA  SER A 128     -13.613  -2.267   4.740  1.00  0.00           H  
ATOM   2030  C   SER A 128     -13.108  -2.184   2.671  1.00  0.00           C  
ATOM   2031  CB  SER A 128     -13.129  -4.251   4.073  1.00  0.00           C  
ATOM   2032  HB2 SER A 128     -13.207  -4.835   3.156  1.00  0.00           H  
ATOM   2033  HB3 SER A 128     -12.076  -4.105   4.311  1.00  0.00           H  
ATOM   2034  O   SER A 128     -12.246  -1.329   2.873  1.00  0.00           O  
ATOM   2035  OG  SER A 128     -13.747  -4.966   5.127  1.00  0.00           O  
ATOM   2036  HG  SER A 128     -13.303  -5.812   5.222  1.00  0.00           H  
ATOM   2037  N   GLN A 129     -13.532  -2.493   1.440  1.00  0.00           N  
ATOM   2038  H   GLN A 129     -14.222  -3.224   1.339  1.00  0.00           H  
ATOM   2039  CA  GLN A 129     -13.060  -1.814   0.232  1.00  0.00           C  
ATOM   2040  HA  GLN A 129     -11.972  -1.875   0.194  1.00  0.00           H  
ATOM   2041  C   GLN A 129     -13.430  -0.330   0.234  1.00  0.00           C  
ATOM   2042  CB  GLN A 129     -13.638  -2.480  -1.026  1.00  0.00           C  
ATOM   2043  HB2 GLN A 129     -14.715  -2.610  -0.919  1.00  0.00           H  
ATOM   2044  HB3 GLN A 129     -13.453  -1.826  -1.878  1.00  0.00           H  
ATOM   2045  O   GLN A 129     -12.576   0.517  -0.023  1.00  0.00           O  
ATOM   2046  CG  GLN A 129     -12.984  -3.834  -1.311  1.00  0.00           C  
ATOM   2047  HG2 GLN A 129     -11.915  -3.668  -1.442  1.00  0.00           H  
ATOM   2048  HG3 GLN A 129     -13.140  -4.505  -0.467  1.00  0.00           H  
ATOM   2049  CD  GLN A 129     -13.477  -4.486  -2.595  1.00  0.00           C  
ATOM   2050  NE2 GLN A 129     -13.581  -5.794  -2.633  1.00  0.00           N  
ATOM   2051 HE21 GLN A 129     -13.850  -6.214  -3.511  1.00  0.00           H  
ATOM   2052 HE22 GLN A 129     -13.355  -6.340  -1.814  1.00  0.00           H  
ATOM   2053  OE1 GLN A 129     -13.752  -3.833  -3.588  1.00  0.00           O  
ATOM   2054  N   ALA A 130     -14.683   0.006   0.553  1.00  0.00           N  
ATOM   2055  H   ALA A 130     -15.353  -0.724   0.745  1.00  0.00           H  
ATOM   2056  CA  ALA A 130     -15.132   1.392   0.620  1.00  0.00           C  
ATOM   2057  HA  ALA A 130     -14.935   1.869  -0.340  1.00  0.00           H  
ATOM   2058  C   ALA A 130     -14.369   2.184   1.695  1.00  0.00           C  
ATOM   2059  CB  ALA A 130     -16.645   1.407   0.867  1.00  0.00           C  
ATOM   2060  HB1 ALA A 130     -16.875   0.932   1.821  1.00  0.00           H  
ATOM   2061  HB2 ALA A 130     -17.156   0.867   0.070  1.00  0.00           H  
ATOM   2062  HB3 ALA A 130     -17.004   2.436   0.887  1.00  0.00           H  
ATOM   2063  O   ALA A 130     -13.924   3.303   1.432  1.00  0.00           O  
ATOM   2064  N   ALA A 131     -14.157   1.590   2.872  1.00  0.00           N  
ATOM   2065  H   ALA A 131     -14.579   0.689   3.044  1.00  0.00           H  
ATOM   2066  CA  ALA A 131     -13.395   2.203   3.953  1.00  0.00           C  
ATOM   2067  HA  ALA A 131     -13.824   3.182   4.170  1.00  0.00           H  
ATOM   2068  C   ALA A 131     -11.921   2.419   3.567  1.00  0.00           C  
ATOM   2069  CB  ALA A 131     -13.547   1.331   5.202  1.00  0.00           C  
ATOM   2070  HB1 ALA A 131     -13.056   1.819   6.043  1.00  0.00           H  
ATOM   2071  HB2 ALA A 131     -13.102   0.349   5.042  1.00  0.00           H  
ATOM   2072  HB3 ALA A 131     -14.603   1.208   5.441  1.00  0.00           H  
ATOM   2073  O   ALA A 131     -11.397   3.521   3.729  1.00  0.00           O  
ATOM   2074  N   MET A 132     -11.263   1.412   2.981  1.00  0.00           N  
ATOM   2075  H   MET A 132     -11.728   0.521   2.880  1.00  0.00           H  
ATOM   2076  CA  MET A 132      -9.880   1.541   2.504  1.00  0.00           C  
ATOM   2077  HA  MET A 132      -9.256   1.894   3.325  1.00  0.00           H  
ATOM   2078  C   MET A 132      -9.754   2.588   1.396  1.00  0.00           C  
ATOM   2079  CB  MET A 132      -9.355   0.174   2.050  1.00  0.00           C  
ATOM   2080  HB2 MET A 132      -9.948  -0.173   1.204  1.00  0.00           H  
ATOM   2081  HB3 MET A 132      -9.470  -0.539   2.867  1.00  0.00           H  
ATOM   2082  O   MET A 132      -8.843   3.414   1.432  1.00  0.00           O  
ATOM   2083  CG  MET A 132      -7.875   0.226   1.642  1.00  0.00           C  
ATOM   2084  HG2 MET A 132      -7.766   0.916   0.805  1.00  0.00           H  
ATOM   2085  HG3 MET A 132      -7.575  -0.761   1.289  1.00  0.00           H  
ATOM   2086  SD  MET A 132      -6.718   0.748   2.939  1.00  0.00           S  
ATOM   2087  CE  MET A 132      -6.724  -0.733   3.982  1.00  0.00           C  
ATOM   2088  HE1 MET A 132      -6.420  -1.597   3.392  1.00  0.00           H  
ATOM   2089  HE2 MET A 132      -7.723  -0.899   4.385  1.00  0.00           H  
ATOM   2090  HE3 MET A 132      -6.026  -0.600   4.809  1.00  0.00           H  
ATOM   2091  N   LYS A 133     -10.700   2.625   0.452  1.00  0.00           N  
ATOM   2092  H   LYS A 133     -11.413   1.910   0.458  1.00  0.00           H  
ATOM   2093  CA  LYS A 133     -10.733   3.647  -0.599  1.00  0.00           C  
ATOM   2094  HA  LYS A 133      -9.797   3.594  -1.154  1.00  0.00           H  
ATOM   2095  C   LYS A 133     -10.806   5.055  -0.005  1.00  0.00           C  
ATOM   2096  CB  LYS A 133     -11.890   3.353  -1.562  1.00  0.00           C  
ATOM   2097  HB2 LYS A 133     -12.838   3.387  -1.024  1.00  0.00           H  
ATOM   2098  HB3 LYS A 133     -11.759   2.353  -1.977  1.00  0.00           H  
ATOM   2099  O   LYS A 133     -10.000   5.900  -0.388  1.00  0.00           O  
ATOM   2100  CG  LYS A 133     -11.920   4.371  -2.706  1.00  0.00           C  
ATOM   2101  HG2 LYS A 133     -12.129   5.359  -2.295  1.00  0.00           H  
ATOM   2102  HG3 LYS A 133     -10.947   4.392  -3.198  1.00  0.00           H  
ATOM   2103  CD  LYS A 133     -12.997   4.034  -3.739  1.00  0.00           C  
ATOM   2104  HD2 LYS A 133     -13.962   3.936  -3.241  1.00  0.00           H  
ATOM   2105  HD3 LYS A 133     -12.742   3.098  -4.237  1.00  0.00           H  
ATOM   2106  CE  LYS A 133     -13.048   5.182  -4.750  1.00  0.00           C  
ATOM   2107  HE2 LYS A 133     -12.047   5.353  -5.147  1.00  0.00           H  
ATOM   2108  HE3 LYS A 133     -13.329   6.090  -4.215  1.00  0.00           H  
ATOM   2109  NZ  LYS A 133     -14.006   4.931  -5.849  1.00  0.00           N  
ATOM   2110  HZ1 LYS A 133     -14.936   4.802  -5.478  1.00  0.00           H  
ATOM   2111  HZ2 LYS A 133     -13.729   4.119  -6.382  1.00  0.00           H  
ATOM   2112  HZ3 LYS A 133     -14.013   5.733  -6.462  1.00  0.00           H  
ATOM   2113  N   LYS A 134     -11.692   5.287   0.971  1.00  0.00           N  
ATOM   2114  H   LYS A 134     -12.320   4.539   1.228  1.00  0.00           H  
ATOM   2115  CA  LYS A 134     -11.787   6.573   1.685  1.00  0.00           C  
ATOM   2116  HA  LYS A 134     -11.956   7.371   0.963  1.00  0.00           H  
ATOM   2117  C   LYS A 134     -10.496   6.925   2.428  1.00  0.00           C  
ATOM   2118  CB  LYS A 134     -12.951   6.550   2.681  1.00  0.00           C  
ATOM   2119  HB2 LYS A 134     -12.911   5.634   3.272  1.00  0.00           H  
ATOM   2120  HB3 LYS A 134     -12.835   7.393   3.362  1.00  0.00           H  
ATOM   2121  O   LYS A 134     -10.074   8.077   2.390  1.00  0.00           O  
ATOM   2122  CG  LYS A 134     -14.324   6.676   2.011  1.00  0.00           C  
ATOM   2123  HG2 LYS A 134     -14.377   7.615   1.461  1.00  0.00           H  
ATOM   2124  HG3 LYS A 134     -14.487   5.847   1.322  1.00  0.00           H  
ATOM   2125  CD  LYS A 134     -15.391   6.659   3.109  1.00  0.00           C  
ATOM   2126  HD2 LYS A 134     -15.306   5.723   3.661  1.00  0.00           H  
ATOM   2127  HD3 LYS A 134     -15.209   7.483   3.799  1.00  0.00           H  
ATOM   2128  CE  LYS A 134     -16.807   6.775   2.546  1.00  0.00           C  
ATOM   2129  HE2 LYS A 134     -16.986   5.919   1.895  1.00  0.00           H  
ATOM   2130  HE3 LYS A 134     -16.886   7.688   1.954  1.00  0.00           H  
ATOM   2131  NZ  LYS A 134     -17.783   6.783   3.660  1.00  0.00           N  
ATOM   2132  HZ1 LYS A 134     -18.742   6.697   3.356  1.00  0.00           H  
ATOM   2133  HZ2 LYS A 134     -17.663   7.589   4.256  1.00  0.00           H  
ATOM   2134  HZ3 LYS A 134     -17.580   6.018   4.288  1.00  0.00           H  
ATOM   2135  N   ALA A 135      -9.852   5.958   3.086  1.00  0.00           N  
ATOM   2136  H   ALA A 135     -10.268   5.038   3.127  1.00  0.00           H  
ATOM   2137  CA  ALA A 135      -8.590   6.192   3.791  1.00  0.00           C  
ATOM   2138  HA  ALA A 135      -8.727   7.010   4.499  1.00  0.00           H  
ATOM   2139  C   ALA A 135      -7.467   6.604   2.827  1.00  0.00           C  
ATOM   2140  CB  ALA A 135      -8.207   4.936   4.580  1.00  0.00           C  
ATOM   2141  HB1 ALA A 135      -8.986   4.700   5.305  1.00  0.00           H  
ATOM   2142  HB2 ALA A 135      -7.277   5.120   5.119  1.00  0.00           H  
ATOM   2143  HB3 ALA A 135      -8.069   4.088   3.910  1.00  0.00           H  
ATOM   2144  O   ALA A 135      -6.737   7.560   3.092  1.00  0.00           O  
ATOM   2145  N   LEU A 136      -7.360   5.929   1.679  1.00  0.00           N  
ATOM   2146  H   LEU A 136      -7.967   5.134   1.534  1.00  0.00           H  
ATOM   2147  CA  LEU A 136      -6.390   6.270   0.640  1.00  0.00           C  
ATOM   2148  HA  LEU A 136      -5.411   6.390   1.103  1.00  0.00           H  
ATOM   2149  C   LEU A 136      -6.717   7.616  -0.028  1.00  0.00           C  
ATOM   2150  CB  LEU A 136      -6.312   5.126  -0.387  1.00  0.00           C  
ATOM   2151  HB2 LEU A 136      -5.678   5.446  -1.214  1.00  0.00           H  
ATOM   2152  HB3 LEU A 136      -7.313   4.945  -0.779  1.00  0.00           H  
ATOM   2153  O   LEU A 136      -5.805   8.374  -0.340  1.00  0.00           O  
ATOM   2154  CG  LEU A 136      -5.746   3.802   0.168  1.00  0.00           C  
ATOM   2155  HG  LEU A 136      -6.320   3.488   1.040  1.00  0.00           H  
ATOM   2156  CD1 LEU A 136      -5.854   2.710  -0.896  1.00  0.00           C  
ATOM   2157 HD11 LEU A 136      -5.520   1.760  -0.479  1.00  0.00           H  
ATOM   2158 HD12 LEU A 136      -6.892   2.600  -1.207  1.00  0.00           H  
ATOM   2159 HD13 LEU A 136      -5.234   2.953  -1.760  1.00  0.00           H  
ATOM   2160  CD2 LEU A 136      -4.277   3.920   0.579  1.00  0.00           C  
ATOM   2161 HD21 LEU A 136      -3.916   2.940   0.892  1.00  0.00           H  
ATOM   2162 HD22 LEU A 136      -4.176   4.603   1.422  1.00  0.00           H  
ATOM   2163 HD23 LEU A 136      -3.677   4.275  -0.258  1.00  0.00           H  
ATOM   2164  N   GLU A 137      -7.995   7.951  -0.221  1.00  0.00           N  
ATOM   2165  H   GLU A 137      -8.711   7.277   0.014  1.00  0.00           H  
ATOM   2166  CA  GLU A 137      -8.428   9.275  -0.695  1.00  0.00           C  
ATOM   2167  HA  GLU A 137      -7.933   9.501  -1.640  1.00  0.00           H  
ATOM   2168  C   GLU A 137      -8.030  10.393   0.273  1.00  0.00           C  
ATOM   2169  CB  GLU A 137      -9.949   9.286  -0.923  1.00  0.00           C  
ATOM   2170  HB2 GLU A 137     -10.439   8.754  -0.108  1.00  0.00           H  
ATOM   2171  HB3 GLU A 137     -10.307  10.315  -0.928  1.00  0.00           H  
ATOM   2172  O   GLU A 137      -7.469  11.397  -0.167  1.00  0.00           O  
ATOM   2173  CG  GLU A 137     -10.316   8.647  -2.268  1.00  0.00           C  
ATOM   2174  HG2 GLU A 137      -9.766   7.714  -2.390  1.00  0.00           H  
ATOM   2175  HG3 GLU A 137      -9.994   9.331  -3.053  1.00  0.00           H  
ATOM   2176  CD  GLU A 137     -11.813   8.370  -2.460  1.00  0.00           C  
ATOM   2177  OE1 GLU A 137     -12.128   7.758  -3.510  1.00  0.00           O  
ATOM   2178  OE2 GLU A 137     -12.628   8.736  -1.587  1.00  0.00           O  
ATOM   2179  N   LEU A 138      -8.247  10.201   1.580  1.00  0.00           N  
ATOM   2180  H   LEU A 138      -8.738   9.366   1.865  1.00  0.00           H  
ATOM   2181  CA  LEU A 138      -7.808  11.137   2.618  1.00  0.00           C  
ATOM   2182  HA  LEU A 138      -8.261  12.108   2.420  1.00  0.00           H  
ATOM   2183  C   LEU A 138      -6.286  11.327   2.585  1.00  0.00           C  
ATOM   2184  CB  LEU A 138      -8.290  10.624   3.988  1.00  0.00           C  
ATOM   2185  HB2 LEU A 138      -9.377  10.549   3.971  1.00  0.00           H  
ATOM   2186  HB3 LEU A 138      -7.891   9.623   4.151  1.00  0.00           H  
ATOM   2187  O   LEU A 138      -5.804  12.455   2.527  1.00  0.00           O  
ATOM   2188  CG  LEU A 138      -7.862  11.510   5.174  1.00  0.00           C  
ATOM   2189  HG  LEU A 138      -6.774  11.550   5.229  1.00  0.00           H  
ATOM   2190  CD1 LEU A 138      -8.405  12.930   5.037  1.00  0.00           C  
ATOM   2191 HD11 LEU A 138      -8.280  13.467   5.977  1.00  0.00           H  
ATOM   2192 HD12 LEU A 138      -7.829  13.468   4.283  1.00  0.00           H  
ATOM   2193 HD13 LEU A 138      -9.457  12.906   4.753  1.00  0.00           H  
ATOM   2194  CD2 LEU A 138      -8.377  10.892   6.475  1.00  0.00           C  
ATOM   2195 HD21 LEU A 138      -9.467  10.859   6.467  1.00  0.00           H  
ATOM   2196 HD22 LEU A 138      -7.980   9.882   6.582  1.00  0.00           H  
ATOM   2197 HD23 LEU A 138      -8.039  11.495   7.318  1.00  0.00           H  
ATOM   2198  N   PHE A 139      -5.531  10.227   2.535  1.00  0.00           N  
ATOM   2199  H   PHE A 139      -5.987   9.328   2.598  1.00  0.00           H  
ATOM   2200  CA  PHE A 139      -4.075  10.267   2.398  1.00  0.00           C  
ATOM   2201  HA  PHE A 139      -3.649  10.757   3.273  1.00  0.00           H  
ATOM   2202  C   PHE A 139      -3.628  11.080   1.171  1.00  0.00           C  
ATOM   2203  CB  PHE A 139      -3.543   8.828   2.332  1.00  0.00           C  
ATOM   2204  HB2 PHE A 139      -3.567   8.394   3.331  1.00  0.00           H  
ATOM   2205  HB3 PHE A 139      -4.201   8.229   1.702  1.00  0.00           H  
ATOM   2206  O   PHE A 139      -2.767  11.954   1.290  1.00  0.00           O  
ATOM   2207  CG  PHE A 139      -2.137   8.729   1.777  1.00  0.00           C  
ATOM   2208  CD1 PHE A 139      -1.924   8.294   0.455  1.00  0.00           C  
ATOM   2209  HD1 PHE A 139      -2.761   7.988  -0.155  1.00  0.00           H  
ATOM   2210  CD2 PHE A 139      -1.047   9.145   2.561  1.00  0.00           C  
ATOM   2211  HD2 PHE A 139      -1.213   9.517   3.561  1.00  0.00           H  
ATOM   2212  CE1 PHE A 139      -0.622   8.263  -0.076  1.00  0.00           C  
ATOM   2213  HE1 PHE A 139      -0.460   7.924  -1.089  1.00  0.00           H  
ATOM   2214  CE2 PHE A 139       0.253   9.106   2.033  1.00  0.00           C  
ATOM   2215  HE2 PHE A 139       1.085   9.436   2.638  1.00  0.00           H  
ATOM   2216  CZ  PHE A 139       0.468   8.662   0.716  1.00  0.00           C  
ATOM   2217  HZ  PHE A 139       1.470   8.639   0.312  1.00  0.00           H  
ATOM   2218  N   ARG A 140      -4.219  10.832  -0.008  1.00  0.00           N  
ATOM   2219  H   ARG A 140      -4.924  10.109  -0.041  1.00  0.00           H  
ATOM   2220  CA  ARG A 140      -3.870  11.559  -1.241  1.00  0.00           C  
ATOM   2221  HA  ARG A 140      -2.790  11.513  -1.385  1.00  0.00           H  
ATOM   2222  C   ARG A 140      -4.215  13.039  -1.156  1.00  0.00           C  
ATOM   2223  CB  ARG A 140      -4.569  10.951  -2.463  1.00  0.00           C  
ATOM   2224  HB2 ARG A 140      -4.426  11.625  -3.307  1.00  0.00           H  
ATOM   2225  HB3 ARG A 140      -5.639  10.865  -2.270  1.00  0.00           H  
ATOM   2226  O   ARG A 140      -3.420  13.866  -1.597  1.00  0.00           O  
ATOM   2227  CG  ARG A 140      -3.999   9.583  -2.847  1.00  0.00           C  
ATOM   2228  HG2 ARG A 140      -2.910   9.635  -2.826  1.00  0.00           H  
ATOM   2229  HG3 ARG A 140      -4.302   8.820  -2.130  1.00  0.00           H  
ATOM   2230  CD  ARG A 140      -4.427   9.153  -4.255  1.00  0.00           C  
ATOM   2231  HD2 ARG A 140      -4.087   8.129  -4.411  1.00  0.00           H  
ATOM   2232  HD3 ARG A 140      -3.920   9.791  -4.979  1.00  0.00           H  
ATOM   2233  NE  ARG A 140      -5.878   9.216  -4.506  1.00  0.00           N  
ATOM   2234  HE  ARG A 140      -6.200   9.975  -5.090  1.00  0.00           H  
ATOM   2235  NH1 ARG A 140      -6.517   7.294  -3.405  1.00  0.00           N  
ATOM   2236 HH11 ARG A 140      -7.257   6.682  -3.093  1.00  0.00           H  
ATOM   2237 HH12 ARG A 140      -5.558   7.100  -3.156  1.00  0.00           H  
ATOM   2238  NH2 ARG A 140      -8.025   8.500  -4.513  1.00  0.00           N  
ATOM   2239 HH21 ARG A 140      -8.269   9.229  -5.168  1.00  0.00           H  
ATOM   2240 HH22 ARG A 140      -8.747   7.862  -4.210  1.00  0.00           H  
ATOM   2241  CZ  ARG A 140      -6.791   8.337  -4.135  1.00  0.00           C  
ATOM   2242  N   HIS A 141      -5.378  13.370  -0.599  1.00  0.00           N  
ATOM   2243  H   HIS A 141      -5.978  12.632  -0.259  1.00  0.00           H  
ATOM   2244  CA  HIS A 141      -5.802  14.751  -0.398  1.00  0.00           C  
ATOM   2245  HA  HIS A 141      -5.851  15.256  -1.363  1.00  0.00           H  
ATOM   2246  C   HIS A 141      -4.796  15.518   0.471  1.00  0.00           C  
ATOM   2247  CB  HIS A 141      -7.202  14.747   0.227  1.00  0.00           C  
ATOM   2248  HB2 HIS A 141      -7.909  14.304  -0.475  1.00  0.00           H  
ATOM   2249  HB3 HIS A 141      -7.199  14.138   1.130  1.00  0.00           H  
ATOM   2250  O   HIS A 141      -4.354  16.608   0.104  1.00  0.00           O  
ATOM   2251  CG  HIS A 141      -7.669  16.127   0.597  1.00  0.00           C  
ATOM   2252  CD2 HIS A 141      -8.374  16.990  -0.196  1.00  0.00           C  
ATOM   2253  HD2 HIS A 141      -8.723  16.788  -1.198  1.00  0.00           H  
ATOM   2254  ND1 HIS A 141      -7.389  16.780   1.778  1.00  0.00           N  
ATOM   2255  HD1 HIS A 141      -6.848  16.420   2.552  1.00  0.00           H  
ATOM   2256  CE1 HIS A 141      -7.907  18.015   1.686  1.00  0.00           C  
ATOM   2257  HE1 HIS A 141      -7.822  18.771   2.453  1.00  0.00           H  
ATOM   2258  NE2 HIS A 141      -8.533  18.188   0.507  1.00  0.00           N  
ATOM   2259  N   ASP A 142      -4.373  14.922   1.583  1.00  0.00           N  
ATOM   2260  H   ASP A 142      -4.809  14.057   1.868  1.00  0.00           H  
ATOM   2261  CA  ASP A 142      -3.473  15.579   2.528  1.00  0.00           C  
ATOM   2262  HA  ASP A 142      -3.819  16.600   2.689  1.00  0.00           H  
ATOM   2263  C   ASP A 142      -2.040  15.673   1.982  1.00  0.00           C  
ATOM   2264  CB  ASP A 142      -3.549  14.852   3.873  1.00  0.00           C  
ATOM   2265  HB2 ASP A 142      -3.294  13.802   3.725  1.00  0.00           H  
ATOM   2266  HB3 ASP A 142      -2.815  15.290   4.549  1.00  0.00           H  
ATOM   2267  O   ASP A 142      -1.389  16.710   2.130  1.00  0.00           O  
ATOM   2268  CG  ASP A 142      -4.934  14.945   4.530  1.00  0.00           C  
ATOM   2269  OD1 ASP A 142      -5.788  15.743   4.063  1.00  0.00           O  
ATOM   2270  OD2 ASP A 142      -5.116  14.202   5.520  1.00  0.00           O  
ATOM   2271  N   MET A 143      -1.576  14.654   1.246  1.00  0.00           N  
ATOM   2272  H   MET A 143      -2.141  13.819   1.187  1.00  0.00           H  
ATOM   2273  CA  MET A 143      -0.335  14.724   0.462  1.00  0.00           C  
ATOM   2274  HA  MET A 143       0.509  14.908   1.127  1.00  0.00           H  
ATOM   2275  C   MET A 143      -0.369  15.881  -0.541  1.00  0.00           C  
ATOM   2276  CB  MET A 143      -0.099  13.404  -0.287  1.00  0.00           C  
ATOM   2277  HB2 MET A 143      -1.038  13.062  -0.722  1.00  0.00           H  
ATOM   2278  HB3 MET A 143       0.601  13.573  -1.104  1.00  0.00           H  
ATOM   2279  O   MET A 143       0.564  16.683  -0.578  1.00  0.00           O  
ATOM   2280  CG  MET A 143       0.461  12.301   0.616  1.00  0.00           C  
ATOM   2281  HG2 MET A 143      -0.142  12.249   1.523  1.00  0.00           H  
ATOM   2282  HG3 MET A 143       0.349  11.350   0.096  1.00  0.00           H  
ATOM   2283  SD  MET A 143       2.207  12.484   1.089  1.00  0.00           S  
ATOM   2284  CE  MET A 143       3.021  12.136  -0.495  1.00  0.00           C  
ATOM   2285  HE1 MET A 143       2.769  12.907  -1.223  1.00  0.00           H  
ATOM   2286  HE2 MET A 143       4.101  12.113  -0.353  1.00  0.00           H  
ATOM   2287  HE3 MET A 143       2.692  11.167  -0.870  1.00  0.00           H  
ATOM   2288  N   ALA A 144      -1.452  16.014  -1.312  1.00  0.00           N  
ATOM   2289  H   ALA A 144      -2.192  15.331  -1.232  1.00  0.00           H  
ATOM   2290  CA  ALA A 144      -1.614  17.091  -2.285  1.00  0.00           C  
ATOM   2291  HA  ALA A 144      -0.762  17.076  -2.965  1.00  0.00           H  
ATOM   2292  C   ALA A 144      -1.655  18.477  -1.617  1.00  0.00           C  
ATOM   2293  CB  ALA A 144      -2.886  16.827  -3.097  1.00  0.00           C  
ATOM   2294  HB1 ALA A 144      -2.981  17.576  -3.883  1.00  0.00           H  
ATOM   2295  HB2 ALA A 144      -2.833  15.839  -3.555  1.00  0.00           H  
ATOM   2296  HB3 ALA A 144      -3.763  16.869  -2.451  1.00  0.00           H  
ATOM   2297  O   ALA A 144      -1.112  19.442  -2.156  1.00  0.00           O  
ATOM   2298  N   SER A 145      -2.254  18.590  -0.427  1.00  0.00           N  
ATOM   2299  H   SER A 145      -2.740  17.787  -0.054  1.00  0.00           H  
ATOM   2300  CA  SER A 145      -2.209  19.826   0.361  1.00  0.00           C  
ATOM   2301  HA  SER A 145      -2.594  20.642  -0.251  1.00  0.00           H  
ATOM   2302  C   SER A 145      -0.773  20.179   0.756  1.00  0.00           C  
ATOM   2303  CB  SER A 145      -3.098  19.710   1.601  1.00  0.00           C  
ATOM   2304  HB2 SER A 145      -4.081  19.344   1.303  1.00  0.00           H  
ATOM   2305  HB3 SER A 145      -2.666  19.014   2.320  1.00  0.00           H  
ATOM   2306  O   SER A 145      -0.324  21.300   0.518  1.00  0.00           O  
ATOM   2307  OG  SER A 145      -3.247  20.989   2.187  1.00  0.00           O  
ATOM   2308  HG  SER A 145      -2.489  21.191   2.740  1.00  0.00           H  
ATOM   2309  N   LYS A 146      -0.007  19.210   1.274  1.00  0.00           N  
ATOM   2310  H   LYS A 146      -0.422  18.304   1.437  1.00  0.00           H  
ATOM   2311  CA  LYS A 146       1.404  19.419   1.632  1.00  0.00           C  
ATOM   2312  HA  LYS A 146       1.482  20.332   2.223  1.00  0.00           H  
ATOM   2313  C   LYS A 146       2.292  19.707   0.425  1.00  0.00           C  
ATOM   2314  CB  LYS A 146       1.924  18.222   2.449  1.00  0.00           C  
ATOM   2315  HB2 LYS A 146       3.003  18.328   2.558  1.00  0.00           H  
ATOM   2316  HB3 LYS A 146       1.726  17.303   1.896  1.00  0.00           H  
ATOM   2317  O   LYS A 146       3.206  20.516   0.526  1.00  0.00           O  
ATOM   2318  CG  LYS A 146       1.325  18.077   3.862  1.00  0.00           C  
ATOM   2319  HG2 LYS A 146       0.266  17.829   3.789  1.00  0.00           H  
ATOM   2320  HG3 LYS A 146       1.840  17.268   4.379  1.00  0.00           H  
ATOM   2321  CD  LYS A 146       1.476  19.362   4.681  1.00  0.00           C  
ATOM   2322  HD2 LYS A 146       2.523  19.665   4.707  1.00  0.00           H  
ATOM   2323  HD3 LYS A 146       0.896  20.134   4.176  1.00  0.00           H  
ATOM   2324  CE  LYS A 146       0.931  19.279   6.107  1.00  0.00           C  
ATOM   2325  HE2 LYS A 146       1.580  18.650   6.717  1.00  0.00           H  
ATOM   2326  HE3 LYS A 146      -0.062  18.830   6.088  1.00  0.00           H  
ATOM   2327  NZ  LYS A 146       0.840  20.642   6.686  1.00  0.00           N  
ATOM   2328  HZ1 LYS A 146       0.654  20.613   7.678  1.00  0.00           H  
ATOM   2329  HZ2 LYS A 146       0.135  21.185   6.210  1.00  0.00           H  
ATOM   2330  HZ3 LYS A 146       1.662  21.193   6.482  1.00  0.00           H  
ATOM   2331  N   TYR A 147       2.013  19.122  -0.735  1.00  0.00           N  
ATOM   2332  H   TYR A 147       1.290  18.418  -0.759  1.00  0.00           H  
ATOM   2333  CA  TYR A 147       2.731  19.446  -1.970  1.00  0.00           C  
ATOM   2334  HA  TYR A 147       3.790  19.216  -1.853  1.00  0.00           H  
ATOM   2335  C   TYR A 147       2.641  20.934  -2.317  1.00  0.00           C  
ATOM   2336  CB  TYR A 147       2.169  18.612  -3.117  1.00  0.00           C  
ATOM   2337  HB2 TYR A 147       2.452  19.101  -4.049  1.00  0.00           H  
ATOM   2338  HB3 TYR A 147       1.080  18.615  -3.080  1.00  0.00           H  
ATOM   2339  O   TYR A 147       3.666  21.545  -2.626  1.00  0.00           O  
ATOM   2340  CG  TYR A 147       2.647  17.182  -3.216  1.00  0.00           C  
ATOM   2341  CD1 TYR A 147       3.343  16.518  -2.181  1.00  0.00           C  
ATOM   2342  HD1 TYR A 147       3.509  16.993  -1.225  1.00  0.00           H  
ATOM   2343  CD2 TYR A 147       2.404  16.523  -4.429  1.00  0.00           C  
ATOM   2344  HD2 TYR A 147       1.854  17.018  -5.216  1.00  0.00           H  
ATOM   2345  CE1 TYR A 147       3.865  15.230  -2.405  1.00  0.00           C  
ATOM   2346  HE1 TYR A 147       4.437  14.721  -1.643  1.00  0.00           H  
ATOM   2347  CE2 TYR A 147       2.907  15.240  -4.647  1.00  0.00           C  
ATOM   2348  HE2 TYR A 147       2.696  14.751  -5.587  1.00  0.00           H  
ATOM   2349  OH  TYR A 147       4.168  13.380  -3.914  1.00  0.00           O  
ATOM   2350  HH  TYR A 147       4.029  13.195  -4.846  1.00  0.00           H  
ATOM   2351  CZ  TYR A 147       3.659  14.602  -3.649  1.00  0.00           C  
ATOM   2352  N   LYS A 148       1.449  21.532  -2.181  1.00  0.00           N  
ATOM   2353  H   LYS A 148       0.660  20.961  -1.916  1.00  0.00           H  
ATOM   2354  CA  LYS A 148       1.246  22.972  -2.392  1.00  0.00           C  
ATOM   2355  HA  LYS A 148       1.611  23.233  -3.385  1.00  0.00           H  
ATOM   2356  C   LYS A 148       2.055  23.809  -1.402  1.00  0.00           C  
ATOM   2357  CB  LYS A 148      -0.243  23.327  -2.297  1.00  0.00           C  
ATOM   2358  HB2 LYS A 148      -0.349  24.411  -2.359  1.00  0.00           H  
ATOM   2359  HB3 LYS A 148      -0.627  23.010  -1.327  1.00  0.00           H  
ATOM   2360  O   LYS A 148       2.673  24.784  -1.820  1.00  0.00           O  
ATOM   2361  CG  LYS A 148      -1.080  22.693  -3.416  1.00  0.00           C  
ATOM   2362  HG2 LYS A 148      -0.785  23.120  -4.375  1.00  0.00           H  
ATOM   2363  HG3 LYS A 148      -0.908  21.618  -3.448  1.00  0.00           H  
ATOM   2364  CD  LYS A 148      -2.568  22.957  -3.167  1.00  0.00           C  
ATOM   2365  HD2 LYS A 148      -2.831  22.588  -2.176  1.00  0.00           H  
ATOM   2366  HD3 LYS A 148      -2.756  24.030  -3.213  1.00  0.00           H  
ATOM   2367  CE  LYS A 148      -3.409  22.229  -4.218  1.00  0.00           C  
ATOM   2368  HE2 LYS A 148      -3.165  21.167  -4.171  1.00  0.00           H  
ATOM   2369  HE3 LYS A 148      -3.126  22.590  -5.207  1.00  0.00           H  
ATOM   2370  NZ  LYS A 148      -4.859  22.432  -3.983  1.00  0.00           N  
ATOM   2371  HZ1 LYS A 148      -5.400  21.926  -4.671  1.00  0.00           H  
ATOM   2372  HZ2 LYS A 148      -5.112  22.090  -3.067  1.00  0.00           H  
ATOM   2373  HZ3 LYS A 148      -5.094  23.413  -4.039  1.00  0.00           H  
ATOM   2374  N   GLU A 149       2.113  23.406  -0.128  1.00  0.00           N  
ATOM   2375  H   GLU A 149       1.557  22.609   0.146  1.00  0.00           H  
ATOM   2376  CA  GLU A 149       2.960  24.059   0.889  1.00  0.00           C  
ATOM   2377  HA  GLU A 149       2.679  25.110   0.966  1.00  0.00           H  
ATOM   2378  C   GLU A 149       4.453  24.026   0.508  1.00  0.00           C  
ATOM   2379  CB  GLU A 149       2.775  23.407   2.277  1.00  0.00           C  
ATOM   2380  HB2 GLU A 149       3.001  22.343   2.210  1.00  0.00           H  
ATOM   2381  HB3 GLU A 149       3.502  23.853   2.956  1.00  0.00           H  
ATOM   2382  O   GLU A 149       5.187  24.968   0.797  1.00  0.00           O  
ATOM   2383  CG  GLU A 149       1.379  23.580   2.903  1.00  0.00           C  
ATOM   2384  HG2 GLU A 149       1.202  24.642   3.074  1.00  0.00           H  
ATOM   2385  HG3 GLU A 149       0.630  23.226   2.194  1.00  0.00           H  
ATOM   2386  CD  GLU A 149       1.212  22.813   4.236  1.00  0.00           C  
ATOM   2387  OE1 GLU A 149       0.069  22.431   4.578  1.00  0.00           O  
ATOM   2388  OE2 GLU A 149       2.209  22.510   4.938  1.00  0.00           O  
ATOM   2389  N   PHE A 150       4.905  22.977  -0.187  1.00  0.00           N  
ATOM   2390  H   PHE A 150       4.266  22.211  -0.348  1.00  0.00           H  
ATOM   2391  CA  PHE A 150       6.279  22.848  -0.688  1.00  0.00           C  
ATOM   2392  HA  PHE A 150       6.930  23.431  -0.037  1.00  0.00           H  
ATOM   2393  C   PHE A 150       6.497  23.431  -2.096  1.00  0.00           C  
ATOM   2394  CB  PHE A 150       6.722  21.378  -0.600  1.00  0.00           C  
ATOM   2395  HB2 PHE A 150       7.754  21.299  -0.941  1.00  0.00           H  
ATOM   2396  HB3 PHE A 150       6.104  20.791  -1.279  1.00  0.00           H  
ATOM   2397  O   PHE A 150       7.562  23.226  -2.683  1.00  0.00           O  
ATOM   2398  CG  PHE A 150       6.655  20.775   0.791  1.00  0.00           C  
ATOM   2399  CD1 PHE A 150       7.259  21.431   1.882  1.00  0.00           C  
ATOM   2400  HD1 PHE A 150       7.769  22.372   1.736  1.00  0.00           H  
ATOM   2401  CD2 PHE A 150       5.989  19.554   1.000  1.00  0.00           C  
ATOM   2402  HD2 PHE A 150       5.514  19.048   0.172  1.00  0.00           H  
ATOM   2403  CE1 PHE A 150       7.184  20.879   3.172  1.00  0.00           C  
ATOM   2404  HE1 PHE A 150       7.639  21.395   4.005  1.00  0.00           H  
ATOM   2405  CE2 PHE A 150       5.904  19.009   2.292  1.00  0.00           C  
ATOM   2406  HE2 PHE A 150       5.375  18.081   2.454  1.00  0.00           H  
ATOM   2407  CZ  PHE A 150       6.502  19.668   3.377  1.00  0.00           C  
ATOM   2408  HZ  PHE A 150       6.440  19.238   4.366  1.00  0.00           H  
ATOM   2409  N   GLY A 151       5.511  24.138  -2.659  1.00  0.00           N  
ATOM   2410  H   GLY A 151       4.662  24.279  -2.131  1.00  0.00           H  
ATOM   2411  CA  GLY A 151       5.609  24.760  -3.982  1.00  0.00           C  
ATOM   2412  HA2 GLY A 151       4.764  25.437  -4.107  1.00  0.00           H  
ATOM   2413  HA3 GLY A 151       6.528  25.345  -4.038  1.00  0.00           H  
ATOM   2414  C   GLY A 151       5.598  23.773  -5.155  1.00  0.00           C  
ATOM   2415  O   GLY A 151       6.031  24.120  -6.253  1.00  0.00           O  
ATOM   2416  N   PHE A 152       5.125  22.542  -4.951  1.00  0.00           N  
ATOM   2417  H   PHE A 152       4.737  22.323  -4.044  1.00  0.00           H  
ATOM   2418  CA  PHE A 152       4.967  21.544  -6.007  1.00  0.00           C  
ATOM   2419  HA  PHE A 152       5.542  21.853  -6.880  1.00  0.00           H  
ATOM   2420  C   PHE A 152       3.494  21.447  -6.428  1.00  0.00           C  
ATOM   2421  CB  PHE A 152       5.553  20.212  -5.528  1.00  0.00           C  
ATOM   2422  HB2 PHE A 152       6.586  20.374  -5.221  1.00  0.00           H  
ATOM   2423  HB3 PHE A 152       4.995  19.885  -4.650  1.00  0.00           H  
ATOM   2424  O   PHE A 152       2.614  21.254  -5.593  1.00  0.00           O  
ATOM   2425  CG  PHE A 152       5.538  19.111  -6.570  1.00  0.00           C  
ATOM   2426  CD1 PHE A 152       4.635  18.048  -6.438  1.00  0.00           C  
ATOM   2427  HD1 PHE A 152       3.941  18.044  -5.611  1.00  0.00           H  
ATOM   2428  CD2 PHE A 152       6.402  19.149  -7.681  1.00  0.00           C  
ATOM   2429  HD2 PHE A 152       7.079  19.981  -7.805  1.00  0.00           H  
ATOM   2430  CE1 PHE A 152       4.601  17.014  -7.387  1.00  0.00           C  
ATOM   2431  HE1 PHE A 152       3.870  16.225  -7.287  1.00  0.00           H  
ATOM   2432  CE2 PHE A 152       6.369  18.115  -8.637  1.00  0.00           C  
ATOM   2433  HE2 PHE A 152       7.015  18.151  -9.502  1.00  0.00           H  
ATOM   2434  CZ  PHE A 152       5.474  17.041  -8.485  1.00  0.00           C  
ATOM   2435  HZ  PHE A 152       5.428  16.254  -9.223  1.00  0.00           H  
ATOM   2436  N   GLN A 153       3.226  21.606  -7.728  1.00  0.00           N  
ATOM   2437  H   GLN A 153       3.993  21.794  -8.358  1.00  0.00           H  
ATOM   2438  CA  GLN A 153       1.871  21.581  -8.307  1.00  0.00           C  
ATOM   2439  HA  GLN A 153       1.133  21.647  -7.507  1.00  0.00           H  
ATOM   2440  C   GLN A 153       1.547  20.288  -9.072  1.00  0.00           C  
ATOM   2441  CB  GLN A 153       1.678  22.794  -9.235  1.00  0.00           C  
ATOM   2442  HB2 GLN A 153       0.700  22.715  -9.711  1.00  0.00           H  
ATOM   2443  HB3 GLN A 153       2.436  22.773 -10.017  1.00  0.00           H  
ATOM   2444  O   GLN A 153       0.460  20.184  -9.637  1.00  0.00           O  
ATOM   2445  CG  GLN A 153       1.730  24.147  -8.511  1.00  0.00           C  
ATOM   2446  HG2 GLN A 153       2.731  24.316  -8.115  1.00  0.00           H  
ATOM   2447  HG3 GLN A 153       1.027  24.132  -7.678  1.00  0.00           H  
ATOM   2448  CD  GLN A 153       1.365  25.312  -9.431  1.00  0.00           C  
ATOM   2449  NE2 GLN A 153       1.210  26.504  -8.899  1.00  0.00           N  
ATOM   2450 HE21 GLN A 153       1.352  26.658  -7.911  1.00  0.00           H  
ATOM   2451 HE22 GLN A 153       0.986  27.241  -9.552  1.00  0.00           H  
ATOM   2452  OE1 GLN A 153       1.214  25.193 -10.634  1.00  0.00           O  
ATOM   2453  N   GLY A 154       2.498  19.349  -9.145  1.00  0.00           N  
ATOM   2454  H   GLY A 154       3.301  19.435  -8.538  1.00  0.00           H  
ATOM   2455  CA  GLY A 154       2.326  18.080  -9.858  1.00  0.00           C  
ATOM   2456  HA2 GLY A 154       1.859  18.264 -10.826  1.00  0.00           H  
ATOM   2457  HA3 GLY A 154       3.291  17.599 -10.019  1.00  0.00           H  
ATOM   2458  C   GLY A 154       1.438  17.092  -9.124  1.00  0.00           C  
ATOM   2459  O   GLY A 154       1.306  17.195  -7.888  1.00  0.00           O  
ATOM   2460  OXT GLY A 154       0.983  16.152  -9.802  1.00  0.00           O  
TER    2461      GLY A 154                                                       
END   
