# Supplementary material for: Genomic insights into the secondary aquatic transition of penguins
Source: Nat Commun. 2022 Jul 19;13:3912. doi: 10.1038/s41467-022-31508-9 (PMC9296559; doi:10.1038/s41467-022-31508-9)
Supplement: Supplementary file 10 — Supplementary Data 7 [file 41467_2022_31508_MOESM10_ESM.zip › Supplementary Data 7. Protein genes/Suplementary Data 7.1 Gene Sequences/Bird_HBAA.cds.fas]

>Acanthisitta_chloris_HBAA-D1  [mRNA]  locus=scaffold33688:36:664:+ identity=83.10
ATGGTGCTGTCTGCCAACGACAAGACCAACGTCAAGGGCATCTTCGCCAA
AATCGGCGGCCACTTTCATATACAGAATGAGCTCTTACTACCTTGCTTGA
TGTTTGCCACCTACCCCCAGACCAAGACCTACTTCCCCCACTTCGACCTG
TCCCACGGCTCAGCTCAGATCAAGGGTCATGGCAAGAAGGTGGCAGCTGC
ACTGGTCGAAGCTGTGAACCACATTGATGACATCGCTGGTGCCCTTTCCA
AGCTCAGCGACCTCCACGCCCAGAAACTCCGTGTGGACCCTGTCAACTTC
AAACTGCTGGGCCAATGCTTCCTGGTGGTGGTGGCCACCCGCATCCCTGC
TGCCCTGACCCCGGAGGTCCATGCTTCCCTGGACAAGTTCCTGTGTGCTG
TGGGCACCGTGCTGACTGCCAAGTACCGT
>Acrocephalus_arundinaceus_HBAA-D1  [mRNA]  locus=scaffold_6999:19489:20152:- identity=81.69
ATGGTGCTGTCCGCCGCCGACAAGTCCAACGTCAAGGCCGCTTTCGGCAA
AATCGGCGGCCAGGCCGAGGAATATGGCGCCGATGCCCTGGAGAGGATGT
TCGCCGCCTACCCCCAGACCAAGACCTACTTCCCCCACTTCGACCTAGGA
AAGGGCTCTGCTCAGGTCAAGGGTCACGGCAAGAAGGTGGCGGCTGCACT
GGTCGAAGCTGTCAACAACATCGATGACATTGCCGGTGCCCTCTCCAAGC
TCAGCGACCTCCACGCCCAAAAACTCCGCGTGGACCCTGTCAACTTCAAA
CTGCTGGGCCAGTGCTTCCTGGTGGCAGTGGCCACCCGCAACCCCTCTCT
CCTGACCCCAGAGGTCCACGCTTCCCTGGACAAGTTCCTGTGCGCCGTGG
GCACTGTGCTGACTGCCAAGTACCGT
>Aegithalos_caudatus_HBAA-D1  [mRNA]  locus=scaffold1096:1586279:1586947:+ identity=85.92
ATGGTGCTGTCCGCCAGCGACAAGGCCAACGTCAAGGCCGCTTTCGGCAA
AATCGGCGGCCAGGCCGAGGAGTATGGCGCCGAGACCCTGGAGAGGATGT
TCGCCACCTACCCCCAGACCAAGACCTACTTCCCCCACTTCGACCTAGGC
AAGGGCTCTGCTCAGGTCAAGGGTCACGGCAAGAAGGTGGCAGCTGCACT
GGTCGAAGCTGCCAACCACGTCGATGACATCGCTGGTGCCCTCTCCAAGC
TCAGCGACCTCCACGCCCAGAAACTCCGCGTGGACCCTGTCAACTTCAAA
CTGCTGGGCCAGTGCTTCCTGGTGGTGGTGGCCTCCCACAACCCTGCTCT
CCTGACCCCAGAGGTCCACGCTTCCCTGGACAAGTTCCTGTGCGCCGTGG
GCACTGTGCTGACTGCCAAGTACCGT
>Aegotheles_bennettii_HBAA-D1  [mRNA]  locus=scaffold773:129610:130283:- identity=91.55
ATGGTGCTGTCCGCCGCCGACAAGAACAACGTGAAGGGCGTCTTCTCCAA
ACTCGGCGGCCATGCCGAGGAATACGGCGCCGAGGCCCTGGAGAGGATGT
TCACAGCCTACCCCCAGACCAAGACCTACTTCCCCCACTTCGACCTGTCA
CACGGGTCTGCTCAGGTCAAGGGCCATGGCAAGAAGGTGGTGGCTGCACT
GATAGAGGCTGTCAACCACATCGATGACATCGCAGGTGCCCTCTCCAAGC
TCAGCGATCTCCACGCCCAAAAGCTCCGCGTGGACCCTGTCAACTTCAAA
CTGCTGGGCCAGTGCTTCGTGGTGGTGGTGGCCATCCACCACCCTGCTGC
CCTGACCCCAGAGGTCCATGCTTCCCTGGACAAGTTCTTGTGTGCTGTGG
GCACTGTGCTGACTGCCAAGTACCGT
>Agapornis_roseicollis_HBAA-D1  [mRNA]  locus=scaffold735:185099:185780:- identity=82.39
ATGGTGCTGTCTGGGGCCGACAAGACCAACGTGAAGGGCGTCTTCTCCAA
AATCGGCGGCCAGGCCGAGGAGTATGGTGCCGAGGCCCTAGAGAGGTTGT
TCGTCACCTACCCCACAACCAAGACCTACTTTGCCCACTTTGACGTGAGT
CCAGGCTCTGCTCAGGTCAAGGCGCACGGCAAGAAGGTGGCGGCCGCACT
GGTCGAGGCTGCCAACCACATTGATGACATCGCGTCTGCCCTCTCCAAGC
TCAGCGACCTCCACGCCCAAAAGCTCCGTGTGGACCCTGTCAACTTCAAA
CTGCTGGGCCAATGCTTCCTGGTGGTGGTGGCCATCCACAACCCGTCTGT
CCTGACCCCGGAGGTCCACGCTTCCCTGGACAAGTTCCTGTGCACCGTGG
GCAACGTGCTGACTGCCAAGTACCGT
>Agelaius_phoeniceus_HBAA-D1  [mRNA]  locus=scaffold4403:191975:192649:- identity=82.39
ATGGTGCTGTCCGCCGCAGACAAGACCAACGTCAAGGGCGTTTTCGCCAA
AATCGGCGGCCAGGCCGACGAATATGGCGCCGATGCCCTGGAGAGGATGT
TCACCACCTACCCCGCGACCAAGACCTACTTCCCCCACTTCGACCTAGGA
AAGGGCTCTGCCCAGGTCAAGGGGCACGGCAAGAAGGTGGCGGGCGCCCT
GGTGGAAGCTGTCAACCACATCGATGACCTTGCTGGTGCCCTCTCCAAGC
TCAGCGACCTCCACGCCCAAAAACTCCGTGTGGACCCTGTCAACTTCAAA
CTGCTGGGCCAGTGCTTCCTGGTGGCGGTGGCCACCCGCAACCCCGGTCT
CCTGACCCCTGAGGTCCACGCTTCCCTGGACAAGTTCCTGTGTGCCGTGG
GCACCGTGCTGACTGCCAAGTACCGT
>Alaudala_cheleensis_HBAA-D1  [mRNA]  locus=scaffold6392:83161:83594:+ identity=66.20
AGGATGTTCGCCGCCTACCCCCAGACCAAGACCTACTTCCCCCACTTCGA
CCTAGGAAAGGGCTCTGCTCAGGTCAAGGCTCACGGCAAGAAGGTGGCGG
CTGCACTGGTCGAAGCTGCCAACAACATCGATGACATTGCTGGTGCCCTC
TCCAAGCTCAGCGACCTCCATGCCCAGAAACTCCGCGTGGACCCTGTCAA
CTTCAAACTGCTGGGCCAGTGCTTCCTGGTGGTGGTGGCCTGCCGCAACC
CCTCTCTCCTGACCCCAGAGGTCCACGCTTCCCTGGACAAGTTCCTGTGT
GCCGTGGGCACTGTGCTGACTGCCAAGTACCGT
>Alca_torda_HBAA-D1  [mRNA]  locus=scaffold5426:134626:135283:+ identity=85.21
ATGGTGCTGTCTGGCAGTGACAAGAGCAACGTCAAGGCCGTCTTCGGCAA
AATCGGAGGCCACGCCGAGGAGTATGGCGCCGAGACCCTGGAGAGGATGT
TCGCCACCTACCCCCAGACCAAGACCTACTTCCCCCACTTCGACCTGCAG
CATGGCTCCGCTCAGGTGAAGGCGCACGGCAAGAAGGTGGCAGCTGCCCT
GGTCGAGGCTGCCAACCACATCGATGACATCTCGAGCGCCCTCTCCAAGC
TCAGCGACCTCCACGCCCAAAAGCTCCGCGTGGACCCTGTCAACTTCAAA
CTGCTGGGCCAATGCTTCCTGGTGGTGGTGGCCATCCACCACCCCTCTGT
CCTGACCCCGGAGGTCCACGCTTCCCTGGACAAGTTCCTGTGCGCCGTGG
GCAACGTGCTGACTGCCAAGTACCGT
>Aleadryas_rufinucha_HBAA-D1  [mRNA]  locus=scaffold18224:26200:26913:- identity=85.21
ATGGTGCTGCACGCCAACGACAAGAGCAACGTCAAGGCCGTCTTCGCCAA
AATCGGCGGCCACGCCGAGGAGTATGGCGCCGAGACCCTGGAGAGGATGT
TCGCCGCCTACCCCCAGACCAAGACCTACTTCCCCCACTTCGACCTAGCA
AAGGGCTCTGCTCAGGTCAAGGGTCATGGCAAGAAGGTGGCGGCTGCACT
GGTCGAAGCTGCCAACCACATCGATGACATTGCTGGTGCCCTCTCCAAGC
TCAGCGACCTCCACGCCCAAAAACTCCGCGTGGACCCTGTCAACTTCAAA
CTGCTGGGCCAGTGCTTCCTGGTGGTGGTGGCCAGCCACAACCCCTCTCT
CCTGACCCCAGAGGTCCACGCCTCCCTGGACAAGTTCCTGTGTGCTGTGG
GCACTGTGCTGACTGCCAAGTACCGT
>Alectura_lathami_HBAA-D1  [mRNA]  locus=scaffold70:57173:57880:+ identity=85.92
ATGGTGCTGTCCGCTGCTGACAAGACCAACGTCAAGGGTGTCTTCGCCAA
AATCGGCGGCCATGCCGAGGAGTATGGCGGCGAGGCCCTGGAGAGGATGT
TCTGCGCCTACCCCCAGACCAAGACCTACTTCCCCCACTTCGACCTGGGC
AAGGGCTCTGCTCAGGTCAAGGCGCACGGCAAGAAGGTGGCGGCTGCACT
GGTCGAGGCTGTCAACCACATCGATGACCTAGCGGGTGCCCTCTCCAAGC
TCAGCGACCTCCACGCCCAAAAGCTCCGCGTGGACCCCGTCAACTTCAAA
CTCCTGGGCCATTGCTTCCTGGTGGTGGTGGCCATCCACCACCCCGCTGC
CCTGACCCCGGAGGTCCATGCTTCCCTGGACAAGTTCTTGTGTGCTGTGG
GCACCGTGCTGACCGCCAAGTACCGT
>Alopecoenas_beccarii_HBAA-D1  [mRNA]  locus=scaffold82:292952:293630:- identity=78.87
ATGGTGCTGTCTGCCAACGACAAGAGCAACGTGAAGGCCGTCTTCGGCAA
AATCGGCGGCCAGGCCGGTGACTTGGGTGGTGAAGCCCTGGACAGGCTGT
TCATCACCTACCCCCAGACCAAGACCTACTTCCCCCACTTCGACCTGTCA
CATGGCTCCGCTCAGATCAAGGCGCACGGCAAGAAGGTGGCGGAAGCGCT
GGTTGAGGCTGCCAACCACGTCGATGACATCGCGGGTGCCCTCTCCAAGC
TGAGCGACCTCCACGCCCAAAAGCTGCGTGTGGACCCCGTCAACTTCAAA
CTGCTGGGCCACTGCTTCCTGGTGGTGGTGGCCATCCACTATCCCTCCCT
GCTGACCCCGGAGGTCCATGCTTCCCTGGACAAGTTCGTGTGCGCCGTGG
CCAACGTCCTGACTGCCAAGTACCGT
>Amazona_guildingii_HBAA-D1  [mRNA]  locus=scaffold2256:258076:258756:- identity=83.80
ATGGTGCTGTCTGGGAGCGACAAGACCAACGTGAAGGGCATCTTCGCCAA
AATCGGCGGCCACGCCGACGATTATGGCGCCGAGGCCCTAGAGAGGATGT
TCGCCACCTACCCCCAGACCAAGACCTACTTCCCCCACTTTGACGTGAGC
CCAGGCTCTGCTCAGGTCAAGGCGCACGGCAAGAAGGTGGCGGCCGCACT
GGTTGAGGCTGCCAACCACATTGATGACATCGCGACTGCCCTCTCCAAGC
TCAGCGACCTCCACGCCCAAAAGCTCCGTGTGGACCCTGTCAACTTCAAA
CTGCTGGGCCAATGCTTCCTGGTGGTGGTGGCCATCCACAACCCCTCTGC
CCTGACCCCGGAGGCCCACGCTTCCCTGGACAAGTTCCTGTGCGCTGTGG
GCAACGTGCTGACTGCCAAGTACCGT
>Anas_platyrhynchos_HBAA-D1  [mRNA]  locus=NOIJ01000009.1:7351438:7352117:+ identity=88.03
ATGGTGCTGTCCGCGGCTGACAAGACCAACGTCAAGGGTGTCTTCTCCAA
AATCGGTGGCCATGCTGAAGAGTATGGCGCCGAGACCCTGGAGAGGATGT
TCATCGCCTACCCCCAGACCAAGACCTACTTCCCCCACTTTGACCTGTCC
CACGGCTCTGCTCAGATCAAGGCCCATGGCAAGAAGGTGGCGGCTGCCCT
AGTTGAGGCTGTCAACCACATCGATGACATCGCGGGTGCTCTCTCCAAGC
TCAGTGACCTCCACGCCCAAAAGCTCCGTGTGGACCCTGTCAACTTCAAA
TTCCTGGGCCACTGCTTCCTGGTGGTGGTTGCCATCCACCACCCCGCTGC
CCTGACCCCAGAGGTCCACGCTTCCCTGGACAAGTTCATGTGCGCCGTGG
GTGCTGTGCTGACTGCCAAGTACCGT
>Anas_zonorhyncha_HBAA-D1  [mRNA]  locus=NOIK01000411.1:226838:227517:- identity=88.03
ATGGTGCTGTCCGCGGCTGACAAGACCAACGTCAAGGGTGTCTTCTCCAA
AATCGGTGGCCATGCTGAAGAGTATGGCGCCGAGACCCTGGAGAGGATGT
TCATCGCCTACCCCCAGACCAAGACCTACTTCCCCCACTTTGACCTGTCC
CATGGCTCTGCTCAGATCAAGGCCCATGGCAAGAAGGTGGCGGCTGCCCT
AGTTGAGGCTGTCAACCACATCGATGACATCGCGGGTGCTCTCTCCAAGC
TCAGTGACCTCCACGCCCAAAAGCTCCGTGTGGACCCTGTCAACTTCAAA
TTCCTGGGCCACTGCTTCCTGGTGGTGGTTGCCATCCACCACCCTGCTGC
CCTGACCCCAGAGGTCCACGCTTCCCTGGACAAGTTCATGTGCGCCGTGG
GTGCTGTGCTGACTGCCAAGTACCGT
>Anhinga_anhinga_HBAA-D1  [mRNA]  locus=scaffold_1274:138129:138564:- identity=66.20
AGGATGTTCACTGCCTACCCCACGACCAAGACCTACTTCCCCCACTTTGA
TCTACACCATGGCTCCGCTCAGATCAAGGCGCACGGCAAGAAGGTAGTAA
GTGCACTGATCGACGCTGCCAACCACATCGATGACATCGCAGGTGCCCTC
TCCAAGCTCAGCGACCTCCATGCCCAAAAGCTCCGTGTGGACCCCGTCAA
CTTCAAACTGCTGGGCCACTGCTTCCTGGTGGTGCTGGCCATCCACTACC
CCACTCTTCTGACCCCGGAGGTCCATGCTTCCATGGACAAGTTCCTGTGT
GCTGTAGCCAAGGAGCTGACTGCCAAGTACCGT
>Anhinga_rufa_HBAA-D1  [mRNA]  locus=scaffold1154:63153:63839:- identity=80.28
ATGGTGCTCTCCGCCAGTGACAAGACCAATGTGAAGAGCGTGATGACCAA
AGTGCCTCCCGCTGCCGAAACCATCGGTGCTGAGACCCTGGAGAGGATGT
TCTTAGCCCACCCCACGACCAAGACCTACTTCCCCCACTTTGATCTACAC
CACGGCTCCGCTCAGATCAAGGCGCATGGCAAGAAGGTAGTAGGTGCACT
GATCGAGGCTGCCAACCACATCGATGACATCGCAGGTGCCCTCTCCAAGC
TCAGCGACCTCCACGCCCAAAAGCTCCGTGTGGACCCCGTCAACTTCAAA
CTGCTGGGCCACTGCTTCCTGGTGGTGCTGGCCATCCACCACCCCACTGT
CCTGACCCCGGAGGTGCATGCTTCCATGGACAAGTTCCTGTGTGCTGTAG
CCAAGGAGCTGACTGCCAAGTACCGT
>Anser_cygnoides_HBAA-D1  [mRNA]  locus=KQ039429.1:2036540:2037222:- identity=88.73
ATGGTGCTGTCTGCGGCTGACAAGACCAACGTCAAGGGTGTCTTCTCCAA
AATCGGTGGCCATGCTGAAGAGTATGGCGCCGAGACCCTGGAGAGGATGT
TCACCGCCTACCCCCAGACCAAGACCTACTTCCCCCACTTTGACCTGCAG
CACGGCTCTGCTCAGATCAAGGCGCATGGCAAGAAGGTGGCGGCTGCCCT
AGTCGAGGCTGTCAACCACATCGATGACATCGCGGGTGCTCTCTCCAAGC
TCAGTGACCTCCACGCCCAAAAGCTCCGTGTGGACCCTGTCAACTTCAAA
TTCCTGGGCCACTGCTTCCTGGTGGTGGTTGCCATCCACCACCCCTCTGC
CCTGACCCCAGAGGTCCATGCTTCCCTGGACAAGTTCCTGTGCGCCGTGG
GTACCGTGCTGACTGCCAAGTACCGT
>Anseranas_semipalmata_HBAA-D1  [mRNA]  locus=scaffold4483:290670:291370:- identity=83.10
ATGGTGCTGTCCGCAGCTGACAAGGGCAACGTCAAGACCGTCTTCGGCAA
AATCGGCGGCCATGCCGAAGAGTATGGCGCCGAGACCCTGCAGAGGATGT
TCCAAACCTTCCCCCAGACCAAGACCTACTTCCCCCACTTCGACCTGCAG
CCCGGCTCCGCTCAGATCAAGGCGCACGGCAAGAAGGTGGCGGCTGCCCT
GGTCGAGGCTGCCAACCACATCGATGACATCGCTGGAGCCCTCTCCAAGC
TCAGCGACCTCCACGCCCAAAAGCTCCGCGTGGACCCTGTCAACTTCAAA
TTCCTGGGCCACTGCTTCCTGGTGGTGCTGGCCATCCACCACCCCTCCCT
CCTGACCCCGGAGGTCCACGCTTCCATGGACAAGTTCATATGCGCCGTGG
CCACCGTGCTGACCGCCAAGTACCGT
>Anthoscopus_minutus_HBAA-D1  [mRNA]  locus=scaffold7315:202624:203280:+ identity=83.80
ATGGTGCTGTCCGCCGCCGACAAGGCCAACGTCAAGGCCACTTTCGGCAA
AATCGGCGGCCAGGCCGAGGAATATGGCGCCGACGCCCTGGAGAGGATGT
TCATCACCTACCCCCAGACCAAGACCTACTTCCCCCACTTCGACCTAGGA
AAGGGCTCTGCTCAGGTCAAGGGTCATGGCAAGAAGGTGGCGGCTGCCCT
GGTCGAAGCTGCCAACAACATCGATGACATTGCTGGTGCCCTCTCCAAGC
TCAGCGACCTCCATGCCCAAAAACTCCGCGTGGACCCTGTCAACTTCAAA
CTGCTGGGCCAGTGCTTCCTGGTGGTGGTGGCCACCCGCAACCCCTCTCT
CCTGACCCCAGAGGTCCACGCCTCCCTGGACAAGTTCCTGTGCGCCGTGG
GCACCGTGCTGACTGCCAAGTACCGT
>Antrostomus_carolinensis_HBAA-D1  [mRNA]  locus=scaffold1269:141:562:+ identity=69.72
AGGATGTTTGCCACCTACCCCCAGACCAAGACCTACTTCCCCCACTTTGA
CCTGGCACACGGCTCTGCTCAGGTCAAGGCGCACGGCAAGAAGGTAGCGG
GTGCGCTGGTTGAGGCTGCCAACCACATCGATGACATCGCCGGTGCCCTC
TCCAAGCTCAGCGACCTCCACGCCCAAAAGCTCCGCGTGGACCCTGTCAA
CTTCAAACTGCTGGGCCAATGCTTCCTGGTGGTGGTGGCCATCCACCACC
CCTCTGTCCTGACCCCGGAGGTCCACGCTTCCCTGGACAAGTTCCTGTGC
GCTGTGGGCACCGTGCTGACTGCCAAGTACCGT
>Apaloderma_vittatum_HBAA-D1  [mRNA]  locus=scaffold33815:143:564:+ identity=65.49
AGGTTGTTCATTGCCCACCCCACCACCAAGACCTACTTTTCCCACTTCGA
CTTAACCCCCGGCTCCGCTCAGATCAAGGGGCACGGCAAGAAGGTGGCGG
CTGCACTGGTCGAGGCTGCCAACAACCTCGATGACATCGCGGGTGCCCTC
TCCAAGCTCAGCGACCTCCACGCTCAAAAGCTCCGCGTGGACCCCGTCAA
CTTCAAACTGCTGGGCCACTGCTTCCTGGTGGTGGTGGCCATCCACCACC
CCGGTGTCCTGACCCCGGAGGTCCACGCTTCCCTGGACAAGTTCCTGTGC
ACCGTGGGCACCGTGCTGACTGCCAAGTACCGT
>Aphelocoma_coerulescens_HBAA-D1  [mRNA]  locus=scaffold_28:6061301:6061994:+ identity=84.51
ATGGTGCTGTCCCCCAACGACAAGAGCAACGTCAAGGCCGTCTTCGGCAA
AATCGGCGGCCAAGCCGAGGAGTATGGCGCCGAGACCCTGGAGAGGATGT
TCACCACCTACCCCCAGACCAAGACCTACTTCCCCCACTTTGACCTAGGA
AAGGGATCTGCTCAGGTCAAGGCTCACGGCAAGAAGGTGGCGGCTGCACT
GGTCGAAGCTGCCAACCACGTCGATGACATTGCTGGTGCCCTCTCCAAGC
TCAGCGACCTCCATGCCCAAAAACTCCGCGTGGACCCTGTCAACTTCAAA
CTGCTGGGCCAGTGCTTCCTGGTGGTGGTGGCCTGCCACAACCCCTCTCT
CCTGACCCCTGAGGTCCACGCTTCCCTGGACAAGTTCCTGTGTGCCGTGG
GCACTGTGCTGACTGCCAAGTACCGT
>Apteryx_australis_HBAA-D1  [mRNA]  locus=LK068589.1:1715705:1716447:- identity=85.21
ATGGTGCTGTCCGCAGCTGACAAGACCAACGTGAAGAGCATCTTCTCCAA
GATCGGCAGCCATGCTGATGAGTATGGAGCCGAGACCCTGGACAGGATGT
TCACCGCCTACCCCCAGACCAAGACCTACTTCCCCCACTTTGACCTGCAC
CATGGCTCCGCTCAGATCAAGGCGCACGGCAAGAAGGTGGTGAACGCCCT
GATCGAGGCTGTCAACCACATTGATGACATCTCTGGGGCCCTCTCCAAGC
TCAGCGACCTCCATGCCCAAAAGCTCCGCGTGGACCCTGTGAATTTCAAA
CTGCTGGGCCACTGCTTCCTGGTGGTGGTGGCCATCCATCACCCCTCTGT
CCTGACCCCAGAGGCCCATGCTTCCCTGGACAAGTTCCTGTGCGCCGTGG
GCGCTGTGCTGACTGCCAAATACCGT
>Apteryx_haastii_HBAA-D1  [mRNA]  locus=scaffold_561:180009:180751:- identity=85.21
ATGGTGCTGTCCGCGGCTGACAAGACCAACGTGAAGAGCATCTTCTCCAA
GATCGGCAGCCATGCTGATGAGTATGGAGCCGAGACCCTGGACAGGATGT
TCACCGCCTACCCCCAGACCAAGACCTACTTCCCCCACTTTGACCTGCAC
CACGGCTCCGCTCAGATCAAGGCGCACGGCAAGAAGGTGGTGAACGCCCT
GATCGAGGCTGTCAACCACATTGATGACATCTCTGGGGCCCTCTCCAAGC
TCAGCGACCTCCATGCCCAAAAGCTCCGCGTGGACCCTGTGAACTTCAAA
CTGCTGGGCCACTGCTTCCTGGTGGTGGTGGCCATCCATCACCCCTCTGT
CCTGACCCCAGAGGCCCATGCTTCCCTGGACAAGTTCCTGTGCGCTGTGG
GCGCTGTGCTGACTGCCAAATACCGT
>Apteryx_owenii_HBAA-D1  [mRNA]  locus=scaffold_565:181262:181695:- identity=65.49
NCCTACCCCCAGACCAAGACCTACTTCCCCCACTTTGACCTGCACCATGG
CTCCGCTCAGATCAAGGCGCACGGCAAGAAGGTGGTGAACGCCCTGATCG
AGGCTGTCAACCACATTGATGACATCTCTGGGGCCCTCTCCAAGCTCAGC
GACCTCCATGCCCAAAAGCTCCGCGTGGACCCTGTGAACTTCAAACTGCT
GGGCCACTGCTTCCTGGTGGTGGTGGCCATCCATCACCCCTCTGTCCTGA
CCCCAGAGGCCCATGCTTCCCTGGACAAGTTCCTGTGCGCTGTTGGCGCT
GTGCTGACTGCCAAATACCGT
>Apteryx_rowi_HBAA-D1  [mRNA]  locus=scaffold_527:181450:182192:- identity=85.21
ATGGTGCTGTCCGCAGCTGACAAGACCAACGTGAAGAGCATCTTCTCCAA
GATCGGCAGCCATGCTGATGAGTATGGAGCCGAGACCCTGGACAGGATGT
TCACCGCCTACCCCCAGACCAAGACCTACTTCCCCCACTTTGACCTGCAC
CATGGCTCCGCTCAGATCAAGGCGCACGGCAAGAAGGTGGTGAACGCCCT
GATCGAGGCTGTCAACCACATTGATGACATCTCTGGGGCCCTCTCCAAGC
TCAGCGACCTCCATGCCCAAAAGCTCCGCGTGGACCCTGTGAACTTCAAA
CTGCTGGGCCACTGCTTCCTGGTGGTGGTGGCCATCCATCACCCCTCTGT
CCTGACCCCAGAGGCCCATGCTTCCCTGGACAAGTTCCTGTGCGCCGTGG
GCGCTGTGCTGACTGCCAAATACCGT
>Aquila_chrysaetos_canadensis_HBAA-D1  [mRNA]  locus=NW_011950927.1:753855:754522:- identity=87.32
ATGGTGCTGTCCGCCAACGACAAGACCAACGTGAAGAACGTCTTCACCAA
AATCAGCGGCCATGCCGAGGACTACGGCGCCGAGGCCCTGGAGAGGATGT
TCACCACCTACCCCCCAACCAAGACCTACTTCCCCCACTTCGACCTGCAC
CACGGCTCCGCTCAGATCAAGGCGCACGGCAAGAAGGTCGTGGGTGCGCT
GATCGAGGCCGTCAACCACATCGACGACATGGCGGCCGCTCTCTCCAAGC
TCAGCGACCTCCACGCCCAAAAGCTCCGCGTGGACCCCGTCAACTTCAAA
CTGCTGGGCCAATGCTTCCTGGTGGTGGTGGCCATCCACCACCCCTCTGT
CCTGACCCCGGAGGTCCACGCTTCCCTGGACAAGTTCCTGTGCGCCGTGG
GCAACGTGCTGACTGCCAAGTACCGT
>Arenaria_interpres_HBAA-D1  [mRNA]  locus=scaffold1974:371723:372354:+ identity=82.39
GTGAAGGGCGTCTTCGCCAAAATCGGCGGCCATGCCGAGGAGTACGGCGC
CGAGACCCTGGAGAGGATGTTCGCCACCTACCCCCAGACCAAGACCTACT
TCCCCCACTTCGACCTGCAACATGGCTCCGCTCAGGTCAAGGGACACGGC
AAGAAGGTGGCGGCTGCCCTAGTCGAGGCTGCCAACCACATCGATGACAT
CGCCAGTGCTCTCTCCAAGCTCAGCGACCTCCACGCCCAAAAGCTCCGCG
TGGACCCTGTCAACTTCAAACTGCTGGGCCAATGCTTCCTGGTGGTGGTG
GCCATCCACCACCCCTCTGTCCTGACCCCGGAGGTCCACGCTTCCCTGGA
CAAGTTCCTGTGCGCCGTGGGCAACGTGCTGACTGCCAAGTACCGT
>Asarcornis_scutulata_HBAA-D1  [mRNA]  locus=scaffold131:8251878:8252555:+ identity=88.73
ATGGTGCTGTCCGCGGCTGACAAGACCAACGTCAAGGGTATCTTCTCCAA
AATCGGTGGCCATGCTGAAGAGTATGGCGCCGAGACCCTGGAGAGGATGT
TCATCACCTACCCCCAGACCAAGACCTACTTCCCCCACTTTGACCTGCAG
CACGGCTCTGCTCAGATCAAGGCCCATGGCAAGAAGGTGGCGGCTGCCCT
AGTTGAAGCTGTCAACCACATTGATGACATCGCGGGTGCTCTCTCCAAGC
TCAGTGACCTCCACGCCCAAAAGCTCCGTGTGGACCCTGTCAACTTCAGA
TTCCTGGGCCACTGCTTCCTGGTGGTGGTTGCCATCCACCACCCCGCTGC
CCTGACCCCAGAGGTCCATGCTTCCCTGGACAAGTTCATGTGCGCCGTGG
GCACTGTGCTGACTGCCAAGTACCGT
>Atrichornis_clamosus_HBAA-D1  [mRNA]  locus=scaffold17893:111:786:+ identity=85.92
ATGGTGCTGTCCGCCAGCGACAAGACCAACGTCAAGGGCGTTTTCAGCAA
AATCGGCAGCCACGCCGAGGAGTATGGCGCTGAGACCCTGGAGAGGATGT
TCCACGCCTACCCCCAGACCAAGACCTACTTCCCCCACTTCGACATGGGA
AAGGGTTCTGCCCAGATCAAGGGTCATGGCAAGAAGGTAGCTGCTGCCCT
GGTCGAAGCTGCCAACCACATCGATGACATCGCTGGTGCCCTCTCCAAGC
TCAGCGACCTCCATGCCCAAAAGCTCCGTGTGGACCCCGTCAACTTCAAA
CTGCTGGGCCACTGCTTCCTGGTGGTGGTGGCCAGCCACAACCCCGCTGT
CCTGACCCCAGAGGTCCATGCTTCCCTGGACAAGTTCCTGTGCGCCGTGG
GCACCGTGCTGACTGCCAAGTACCGT
>Balaeniceps_rex_HBAA-D1  [mRNA]  locus=scaffold6841:157381:158045:+ identity=82.39
ATGGTGCTGTCCGCCTGCGACAAGGGCCACGTGAAGACTGTCTTCAGCAA
AATTGCCTGCAATGCCGAAGACTATGGCGCGGAGGCCCTGTTCAGGATGT
TTACCGCCTACCCCCAGACCAAGACCTACTTCCCCCACTTCGACCTGCAC
CACGGCTCTGCTCAGATCAAGGCGCACGGCAAGAAGGTGGTGACTGCACT
GATCGAGGCTGCCAACCACATTGATGACATGGCGGGTGCCCTCTCCAAGC
TCAGTGACATCCATGCCCAAAAGCTCCGCGTGGACCCCGTCAACTTCAAA
CTGCTGGGCCAATGCATCCTGGTGGTGCTGGCCATCCACCACCCGACTAT
CCTGACCCCAGAGGTCCACGCTTCCCTGGACAAGTTCCTGTGTGCCGTGG
GCAACGTGCTGACTGCCAAGTACCGT
>Balearica_regulorum_HBAA-D2  [mRNA]  locus=scaffold16869:183:593:+ identity=64.79
AGGATGTTCTGCACCTACCCCCAGACCAAGACCTACTTCCCCCAATTCGA
CCTGCACNNNNTCAAGGCGCACGGCAAGAAGGTGGCGGGTGCGCTGGTCG
AGGCTGCCAACCACATCGATGACATCGCGGGTGCCCTCTCCAAGCTCAGC
GACCTCCACGCCCAGAAGCTCCGCGTGGACCCCGTTAACTTCAAACTGCT
GGGCCAGTGCTTCCTGGTGGTGGTGGCCATCCACCATCCCTCTGTCCTGA
CCCCGGAGGTCCACGCTTCCCTGGACAAGTTCCTGTGTGCCGTGGGCAAC
GTCCTGACTGCCAAGTACCGT
>Baryphthengus_martii_HBAA-D1  [mRNA]  locus=scaffold7934:11870:12540:+ identity=66.20
ATGGTGCTGTCCGCCGCCGACAAGACCCACGTGAAGGGCATCTTTGCCAA
AATCGGCGGCCACGCTGACGACTATGGCGCCGAGACCCTGGAGAGGATGT
TTGCTACCTACCCCCAGACCAAGACCTACTTCCCCCACTTCGACCTGTCA
AAAGGCTCTGACCAGGTCCGTGGCCATGGCAAGAAGGTGGTGAATGCCTT
GGGCAATGCTGTCAAGAGCCTGGACAACCTCAGCCAGGCCCTGTCTGAGC
TCAGCAACCTGCACGCCTACAACCTGCGTGTGGATCCTTCCTGTTTTGCC
TTACAGCTGCTGTCACAGAGCTTCCAGGTGGTGCTGGCTTCACATCTGGG
CAAGGAGTACACCCCCGAAGTGCACGCTGCCTTCGACAAGTTCCTGTCGG
CTGTGGCCGCCGTGCTGGCCGAGAAGTACAGA
>Bombycilla_garrulus_HBAA-D1  [mRNA]  locus=scaffold1397:25500:26167:- identity=83.80
ATGGTGCTGTCCGCCAACGACAAGTCCAACGTCAAGGCCGTTTTCGGCAA
AATCGGCGGCCAGGCCGAGGAATTCGGGGGCGAGGCTCTGGAGAGGATGT
TCACCACCTACCCCCAGACCAAGACCTACTTCCCCCACTTCGACCTAGGA
AAGGGCTCCGCTCAGGTCAAGGGTCACGGCAAGAAGGTGGCGGCTGCACT
GGTCGAAGCTGCCAACCACATCGATGACATTGCTGGTGCCCTCTCCAAGC
TCAGCGACCTCCACGCCCAAAAACTCCGTGTGGACCCTGTCAACTTCAAA
CTGCTGGGCCAGTGCTTCCTGGTGGTGGTGGCCTGCCACAACCCCGGTCT
CCTGACCCCAGAGGTCCACGCTTCCCTGGACAAGTTCCTGTGTGCCGTGG
GCAATGTGCTGACTGCCAAGTACCGT
>Brachypodius_atriceps_HBAA-D1  [mRNA]  locus=Sct0y12_3816:666442:667108:- identity=84.51
ATGGTGCTGTCCGCCAACGACAAGAGCAACGTCAAGACCGCTTTCGGCAA
AATCGGCGGCCATGCCGACGAGTATGGCGCCGAGGCGCTGGAGAGGATGT
TCATCACCTTCCCCCAGACCAAGACCTACTTCCCCCACTTCGACCTAGGA
AAGGGCTCTGCTCAGGTCAAGGCGCACGGCAAGAAGGTGGCGGCTGCACT
GGTGGAAGCTGCCAACCACATCGATGACATTGCTGGTGCCCTCTCCAAGC
TCAGCGACCTCCACGCCCAAAAACTCCGCGTGGACCCTGTCAACTTCAAA
CTGCTGGGCCAGTGCTTCCTGGTGGTGGTGGCCACCCACAACCCCGCTCT
CCTGACCCCAGAGGTCCACGCTTCCCTGGACAAGTTCCTGTGTGCTGTGG
GCACTGTGCTGACTGCCAAGTACCGT
>Brachypteracias_leptosomus_HBAA-D1  [mRNA]  locus=scaffold8036:102899:103584:+ identity=86.62
ATGGTGCTGTCCGGCAACGACAAGACCAACGTGAAGAACGTCTTCTCCAA
AATCGGAGGCCATGCCGAGGAGTATGGTGCCGAGACCCTAGAGAGGATGT
TCGCCGCCTACCCCCAGACCAAGACCTACTTCCCCCACTTTGACCTGTCA
CATGGCTCTGCTCAGATCAAGGGACATGGCAAGAAGGTTGCAGCTGCCCT
GGTGGAGGCTGTCAACCACATTGATGACATCGCGGGTGCCCTCTCCAAGC
TCAGCGACCTCCATGCCCAAAAGCTCCGTGTGGACCCCGTCAACTTCAAA
CTGCTGGGCCACTGCTTCCTGGTGGTGGTGGCCATCCACCAGCCCGCTCT
CCTGACCCCGGAGGTCCACGCTTCCCTGGACAAGTTCCTGTGTGCCGTGG
GCAACGTGCTGACTGCCAAGTACCGT
>Bucco_capensis_HBAA-D1  [mRNA]  locus=scaffold20274:9622:10263:- identity=84.51
ATGGTGCTCTCCGGGAACGACAAGACCAACGTCAAGAACATCTTCGCCAA
AATCGGTGGCCAGGCGGAGTGCTATGGCGCCGAGGCCCTGGAGAGGATGT
TCCAAACCTACCCCCAGACCAAGACCTACTTCCCCCACTTCGACCTGTCA
CACGGCTCTGCTCAGGTCAAGGGACATGGCAAGAAGGTGGCGGCTGCACT
GGTCGAGGCTGTCAACCACATCGATGACATCGCTGGTGCCCTCTCCAAGC
TCAGTGACCTTCACGCCCAAAAACTCCGCGTGGACCCTGTCAACTTCAAA
CTGCTGGGCCATTGCTTTCTGGTGGTGGTGGCCGTCCACCAGCCCTCTGC
CCTGACCCCAGAGGTCCATGCTTCCTTGGACAAGTTCCTGTGTGCCGTGG
GCAATGTGCTGACTGCCAAATACCGT
>Buceros_rhinoceros_HBAA-D1  [mRNA]  locus=scaffold20521:354:778:+ identity=66.90
AGGTTGTTCGTCGCCTTCCCCCCGACCAAGACCTACTTCCCTCACTTCGA
CCTGTCACCTGGCTCTGCTCAGGTCAAGGCGCATGGCAAGAAGGTGGCAG
CTGCGCTGGTAGAGGCTGCCAACAACATCGATGACATCGCTGGTGCCCTC
TCCAAGCTCAGCGACCTCCATGCCCAGAAGCTCCGCGTGGACCCCGTCAA
CTTCAAACTGCTGGGCCATTGCTTCCTGGTGGTGGTGGCTATCCACCACC
CTTCTCTCCTGACCCCCGAGGTCCATGCTTCCCTGGACAAGTTCCTGTGT
GCCGTGGGCAACGTGCTGACTGCCAAGTACCGT
>Bucorvus_abyssinicus_HBAA-D1  [mRNA]  locus=scaffold1065:667357:668005:- identity=84.51
ATGGTGCTGTCTGCCAACGACAAGACCAACGTGAAGACCGCCTTCTCCAA
ATTTGGCGGCCACGTGGAAGAGTATGGCGGCGAGGCCCTGGATAGGATGT
TCGTCACCTACCCCCAGACCAAGACCTACTTCCCTCACTTCGACCTGTCA
CACGGCTCCGCTCAGGTCAAGGCTCATGGCAAGAAGGTGGCGGCTGCGCT
GGTAGAGGCTGTCAACCACATTGATGACATCGCGGGTGCCCTCTCCAAGC
TCAGCGACCTCCATGCCCAAAAGCTCCGCGTGGACCCCGTCAACTTCAAA
CTGCTGGGCCATTGCTTCCTGGTGGTGGTGGCCATCCACCACCCTGCTGT
CCTGACCCCGGAGGTCCATGCTTCCCTGGACAAGTTCCTGTGTGCCGTGG
GCACTGTGCTGACTGCCAAGTACCGT
>Buphagus_erythrorhynchus_HBAA-D1  [mRNA]  locus=C19570864:839:1505:- identity=83.80
ATGGTGCTGTCCGCCGCCGACAAGGCCAACGTCAAGGCCGCTTTCGGTAA
AATCGGCGGCCAGGCCGAGGATTATGGTGCCGAGACCCTGGAGAGGATGT
TCGTCACCTACCCCCAGACCAAGACCTACTTCCCCCACTTCGACCTAGGA
AAGGGCTCTGCTCAGGTCAAGGGGCACGGCAAGAAGGTGGCGGCTGCACT
CGTCGAAGCCGCCAACAACATCGATGACATCGCTGGTGCCCTCTCCAAGC
TCAGCGACCTCCACGCCCAAAAACTCCGCGTGGACCCTGTCAACTTCAAA
CTGCTGGGCCAGTGCTTCCTGGTGGTGGTGGCCTCCCGCAACCCCTCTCT
CATGACCCCAGAGGTCCACGCTTCCCTGGACAAGTTCCTGTGCGCCGTGG
GCACTGTTCTGACTGCCAAGTACCGT
>Burhinus_bistriatus_HBAA-D1  [mRNA]  locus=scaffold3:349446:350121:- identity=88.03
ATGGTGCTGTCCGGCGCTGACAAGACCAACGTGAAGGGCGTCTTCGCCAA
AATCGGCGGCCATGCCGAGGAGTACGGCGCGGAGACCCTGGAGAGGATGT
TTGCCACCTACCCCCAGACCAAGACCTACTTCCCCCACTTTGACCTGCAA
CATGGCTCCGCTCAGATCAAGGCGCATGGCAAGAAGGTGGCTGCTGCCCT
GATCGAGGCTGCCAACCACATCGATGACATCTCGACTGCCCTCTCCAAGC
TCAGTGACCTCCACGCCCAAAAGCTCCGCGTGGACCCCGTCAACTTCAAA
CTGCTGGGCCAATGCTTCCTGGTGGTGGTGGCCATCCACCACCCCTCTGT
CCTGACCCCGGAAGTCCATGCTTCCCTGGACAAGTTCCTGTGCGCTGTGG
GCAACGTGCTGACTGCCAAGTACCGT
>Cairina_moschata_HBAA-D1  [mRNA]  locus=chr15:11144129:11144808:+ identity=87.32
ATGGTGCTGTCCGCGGCTGACAAGACCAACGTCAAGGGTGTCTTCTCCAA
AATCGGCGGCCATGCTGAGGAGTATGGCGCCGAGACCCTGGAGAGGATGT
TCATCGCCTACCCCCAGACCAAGACCTACTTCCCCCACTTTGACCTGCAG
CACGGCTCTGCTCAGATCAAGGCCCATGGCAAGAAGGTGGCGGCTGCCCT
AGTTGAAGCTGTCAACCACATCGATGACATTGCGGGTGCTCTCTCCAAGC
TCAGTGACCTCCACGCCCAAAAGCTCCGTGTGGACCCTGTCAACTTCAAA
TTCCTGGGCCACTGCTTCCTGGTGGTGGTTGCCATCCACCACCCCGCTGC
CCTGACCCCAGAGGTCCACGCTTCCCTGGACAAGTTCATGTGCGCCGTGG
GTGCTGTGCTGACTGCCAAGTACCGT
>Calcarius_ornatus_HBAA-D1  [mRNA]  locus=scaffold_389:47139:47807:+ identity=82.39
ATGGTGCTGTCCGGCGCAGACAAGACCAACGTCAAGGGCGTTTTCGCCAA
AATCGGCGGCCAGGCCGAGGAATATGGCGCCGATGCCCTGGAGAGGATGT
TCATCACCTACCCCCAGACCAAGACCTACTTCCCCCACTTCGACCTAGGA
AAGGGCTCTGCTCAGGTCAAGGGGCACGGCAAGAAGGTGGCGGCCGCACT
GGTGGAAGCTGTCAACAACATCGATGACCTCGCTGGTGCCCTCTCCAAGC
TCAGCGACCTCCACGCCCAAAAACTCCGTGTGGACCCTGTCAACTTCAAA
CTGCTGGGCCAGTGCTTCCTGGTGGTGGTGGCCACCCGCAACCCCGGTCT
CCTGACCCCAGAGGTCCACGCTTCCCTGGACAAGTTCCTGTGTGCCGTGG
GCACCGTGCTGACTGCCAAGTACCGT
>Calidris_pugnax_HBAA-D1  [mRNA]  locus=NW_015090794.1:12121265:12121926:+ identity=88.03
ATGGTGCTGTCCGGCGCTGACAAGACCAACGTGAAGGGCGTCTTCGCCAA
AATCGGCGGCCATGCCGAGGAGTACGGCGCCGAGACCCTGGAGAGGATGT
TCGCCACCTACCCCCAGACCAAGACCTACTTCCCCCACTTCGACCTGTCA
CACGGCTCTGCTCAGGTCAAGGGACATGGCAAGAAGGTGGCGGCTGCCCT
AGTTGAGGCTGCCAACCACATCGATGACATCTCCACCGCCCTCTCCAAGC
TCAGCGACCTCCACGCCCAAAAGCTCCGCGTGGACCCTGTCAACTTCAAA
CTGCTGGGCCAATGCTTCCTGGTGGTGGTGGCCATCCACCACCCCTCTGT
CCTGACCCCGGAGGTCCACGCTTCCCTGGACAAGTTCCTGTGCGCCGTGG
GCAACGTGCTGACTGCCAAGTACCGT
>Callaeas_wilsoni_HBAA-D1  [mRNA]  locus=scaffold5460:7474:8146:- identity=83.80
ATGGTGCTGTCCCCCAACGACAAGAGCAACGTCAAGGCCGTTTTCGGCAA
AATCGGCGGCCAGGCCGAGGCCTATGGCGCCGAGACCCTGGAGAGGATGT
TCGCCACCTACCCCCAGACCAAGACCTACTTCCCCCACTTCGACCTAGGA
AAGGGCTCTGCTCAGGTCAAGGGTCACGGCAAGAAGGTGGCGGCTGCACT
GGTCGAAGCTGCCAACCACGTCGATGACATTGCTGGTGCCCTCTCCAAGC
TCAGCGACCTCCACGCCCAAAAACTCCGCGTGGATCCTGTCAACTTCAAA
CTGCTGGGCCAGTGCTTCCTGGTGGTGGTGGCCAGCCACAACCCCTCTCT
TCTGACCCCAGAGGTCCACGCTTCTCTGGACAAGTTCCTGTGCGCCGTGG
GCACTGTGCTGACTGCCAAGTACCGT
>Callipepla_squamata_HBAA-D4  [mRNA]  locus=MCFN01002848.1:1513:2178:- identity=95.07
ATGGTGCTGTCCGCTGCTGACAAGACCAACGTCAAGGGCATCTTCACCAA
AATCTCAGGCCATGCTGAGGAGTATGGCGCTGAGGCCCTGGAGAGGATGT
TCATTACCTACCCCCAGACCAAGACCTACTTCCCCCACTTCGATCTGTCA
CATGGCTCCGCTCAGGTCAAGGGCCACGGCAAGAAGGTAGTGGCTGCCCT
GATCGAGGCTGCCAACCACATCGATGACATCACAGGCACTCTCTCTAAGC
TCAGCGACCTCCACGCCCACAAGCTCCGCGTGGACCCTGTCAACTTCAAA
CTCCTGGGCCAATGCTTCCTGGTGGTGGTGGCCATCCACCACCCTGCTGC
GCTGACCCCGGAGGTCCACGCTTCCCTGGACAAGTTCTTGTGTGCCGTGG
GCACCGTGCTGACCGCCAAGTACCGT
>Caloenas_nicobarica_HBAA-D1  [mRNA]  locus=ScfYJcd_297:13744215:13744901:+ identity=79.58
ATGGTGCTGTCTGCCAACGACAAGAGCAACGTGAAGGCCGTCTTCGGCAA
AATCGGCGGCCAGGCCGGTGACCTAGGTGGTGAAGCCCTGGACAGGCTGT
TCATCACCTACCCCCAGACCAAGACCTACTTCCCCCACTTCGACCTgtca
catggctccgctcagatcaaggcgcacggcaagaaggtggcggatgcgct
ggttgaggctgccaaccacgttgATGACATCGCGGGTGCCCTCTCCAAGC
TGAGCGACCTCCATGCCCAAAAGCTCCGTGTGGACCCCGTCAACTTCAAA
CTGCTGGGCCACTGCTTCCTGGTGGTGGTGGCCATCCACTACCCCTCTCT
CCTGACCCCGGAGGTCCATGCTTCCTTGGACAAGTTCGTGTGTGCCGTGG
CCACCGTCCTGACTGCCAAGTACCGT
>Calypte_anna_HBAA-D1  [mRNA]  locus=scaffold239:398030:398709:- identity=85.92
ATGGTGCTGTCTGCCGCTGACAAGACCAACGTGAAGGGCGTCTTCGCCAA
AATCGGCGGCCAGGCCGAGGAGTATGGCGCCGACGCCCTGGCGAGGATGT
TTGCCACCTACCCCCAGACCAAGACCTACTTCCCCCACTTCGACCTGTCA
CCGGGCTCTGCCCAGGTCAAGGGGCATGGCAAGAAGGTGGCAGCTGCACT
GGTCGAGGCTGTCAACAACATCGATGACATCGCTGGTGCCCTCTCCAAGC
TCAGCGACCTCCACGCCCAAAAACTCCGCGTGGACCCTGTCAACTTCAAA
CTGCTGGGCCAATGCTTCCTGGTGGTGGTGGCCATCCGCAACCCTGCTGC
CCTGACCCCGGAGGTCCACGCTTCCCTGGACAAGTTCCTGTGTGCCGTGG
GCACCGTGCTGACTGCCAAGTACCGC
>Calyptomena_viridis_HBAA-D1  [mRNA]  locus=scaffold279:199489:200169:- identity=85.21
ATGGTGCTGTCCGGCAACGACAAGACCAACGTCAAGGGCATCTTCGCCAA
AATCGGCGGCCACGCCGATGACTATGGCGCCGAGACCCTGGAGAGGATGT
TTGTCACCTACCCCCAGACCAAGACCTACTTCCCCCACTTCGACATGGCA
AAGGGCTCTGCTCAGATCAAGGCCCACGGCAAGAAGGTGGCGGCTGCACT
GGTCGAAGCTGTGAACCACATCGATGATATCGCTGGTGCCCTCTCCAAGC
TCAGCGACCTCCATGCCCAAAAGCTCCGCGTGGACCCTGTCAACTTCAAA
CTGCTGGGCCAATGCTTCCTGGTGGTGGTGGCCACCCACAATCCCGCGGC
CCTGACCCCGGAGGTCCATGCTTCCCTGGACAAGTTCCTTTGCGCCGTGG
GCAGCGTGCTGACTGCCAAGTACCGT
>Campylorhamphus_procurvoides_HBAA-D1  [mRNA]  locus=scaffold815:261675:262343:- identity=85.21
ATGGTGCTGTCCGGTGCCGACAAGACCAACGTCAAGGGCGTCTTCGCCAA
AATCGGCGGCCAGGCCGAGGACTACGGCGCCGAGACCCTGGAGAGGATGT
TTGCCACCTACCCCCAGACCAAGACCTACTTCCCCCACTTCGACCTGGGA
AAGGGCTCTGCTCAGGTCAAGGGTCATGGCAAGAAGGTGGCGGCTGCACT
GGTGGAAGCTGCCAACCACATCGATGATATCGCCGGTGCCCTCTCCAAGC
TCAGCGACCTCCACGCCCAAAAACTCCGTGTGGACCCCGTCAACTTCAAA
CTGCTGGGCCAATGCTTCCTGGTGGTGGTGGCCGTCCACAACCCCTCTCT
CCTGACCCCAGAGGTCCATGCTTCCCTGGACAAGTTCCTTTGTGCCGTGG
GCAACGTGCTGACTGCCAAGTACCGT
>Cardinalis_cardinalis_HBAA-D1  [mRNA]  locus=scaffold4655:29717:30386:- identity=80.28
ATGGTGCTGTCCGCTGCAGACAAGTCCAACGTCAAGGCCGTCTTCGCCAA
AATCGGCGGCCAGGCCGACGAATTTGGCGCCGATGCCCTGGAGAGGATGT
TCATCACCTACCCCACGACCAAGACCTACTTCCCCCACTTCGACCTAGGA
AAGGGCTCTGCCCAGGTCAAGGGGCACGGCAAGAAGGTGGCGGGCGCCCT
GGTGGAAGCTGTCAACCACATCGATGACCTTGCTGGTGCCCTCTCCAAGC
TCAGCGACCTCCACGCCCAAAAACTCCGTGTGGACCCTGTCAACTTCAAA
CTGCTGGGCCAGTGCTTCCTGGTGTCGGTGGCCACCCGCAACCCCGGTCT
GCTGACCCCAGAGGTCCACGCTTCCCTGGACAAGTTCCTGTGTGCCGTGG
GCACCGTGCTGACTGCCAAGTACCGT
>Cariama_cristata_HBAA-D1  [mRNA]  locus=scaffold12564:29:705:+ identity=82.39
ATGGTGCTGACCACCAGCGACAAGAACAACGTCAAGACCGTCTTCGCCAA
AGTCGGCGGCAGCGCCGAGCAACTCGGCGCTGAGACACTGGACAGGGACG
TGATGTTCACCGCCTACCCCCAGACCAAGACCTACTTCCCCCACTTCGAC
GTGCACCACGGCTCCGCTCAGATCAAGGCGCACGGCAAGAAGGTGGTGGC
TGCACTAATTGAGGCTTGCAACCACATCGATGACATTGCGGGTGCCCTCT
CCAAGCTCAGCGACCTCCACGCCCAAAAGCTCCGTGTGGACCCCGTCAAC
TTCAAATTCCTGGGCCATTGCTTCCTGGTGGTGGTGGCCATCCACCACCC
CACTGTCCTGACCCCGGAGGTCCATGCTTCCCTGGACAAGTTCCTGTGCG
CTGTGGGCAACGTGCTGACTGCCAAGTACCGT
>Casuarius_casuarius_HBAA-D1  [mRNA]  locus=scaffold_274:445414:446146:+ identity=80.28
ATGGTGCTGTCTGCGAGTGACAAGGCCAACACGAAGAGCGTCTTCAGCAA
GATCGGTGCCAATATCGATGACTATGGAGCTGAGACCCTGGAAAGGCAAG
TGCTGTTCGTCGCCTACCCCCAGACCAAGACCTACTTCCCCCACTTCGAC
CTGCAGCATGGCTCTGCTCAAGTCAAGGCGCATGGCAAGAAGGTGGCAGC
TGCCCTGGTTGAGGCTGCCAACCACATTGATGACATCGCTACGGCCCTCT
CCAAGCTCAGTGACCTCCATGCCCAAAAGCTCCGCGTGGACCCTGTGAAC
TTCAAACTGCTGGGCCAGTGCTTCCTGGTGGTGGTGGCCATCCATCACCC
CTCTGTCCTGACCCCAGAGGTCCACGCCTCCCTGGACAAGTTCCTGTGTG
CTGTGGCTAACGTGCTGACTGCCAAATACCGT
>Cathartes_aura_HBAA-D1  [mRNA]  locus=scaffold65182:94:527:+ identity=70.42
AGGATGTTCGTCGCCTACCCCCCGACCAAGACCTACTTCCCCCACTTCGA
CCTGCAACACGGCTCTGCTCAGATCAAGGCGCACGGCAAGAAGGTGGTGA
GTGCGCTGATCGAGGCTGCCAACCACATCGATGACATCGCGGGTGCCCTC
TCCAAGCTGAGCGACCTCCACGCCCAGAAGCTCCGCGTGGACCCCGTCAA
CTTCAAACTGCTGGGCCACTGCTTCCTGGTGGTGGTGGCCATCCACCACC
CCTCTGTCCTGACCCCGGAGGTCCACGCTTCCCTGGACAAGTTCCTGTGC
GCCGTGGGCAATGTGCTGACTGCCAAGTACCGT
>Catharus_fuscescens_HBAA-D1  [mRNA]  locus=scaffold2323:169506:170174:+ identity=85.21
ATGGTGCTGTCCGCCGCCGACAAGACCAACGTCAAGACCGCTTTCAGCAA
AATCGGCGGCCAGGCCGAAGAATATGGTGCCGAGACCCTGGAGAGGTTGT
TCGCCACCTACCCCCAGACCAAGACCTACTTCCCCCACTTCGACCTAGGA
AAGGGCTCTGCTCAGGTCAAGGCGCACGGCAAGAAGGTGGCGGCTGCACT
GGTGGAAGCTGCCAACCACATCGATGACATCGCTGGTGCCCTCTCCAAGC
TCAGCGACCTCCACGCCCAAAAGCTCCGCGTGGACCCTGTCAACTTCAAA
CTGCTGGGCCAGTGCTTCCTGGTGGTGGTGGCCACCCACAACCCCGCTCT
CCTGACCCCAGAGGTCCACGCTTCCCTGGACAAGTTCCTGTGCACCGTGG
GCACTGTGCTGACTGCCAAGTACCGT
>Centropus_bengalensis_HBAA-D1  [mRNA]  locus=scaffold_3038:2720:3393:+ identity=88.03
ATGGTGCTGTCCGCCGCCGACAAGACCAATGTGAAGGGCATCTTCTCCAA
AATTGGGGGGCACGGCGAGGAATACGGCGCCGAGACCCTGGACAGGATGT
TCACGGTCTACCCCCAGACCAAGACCTACTTCCCCCACTTCGACGTGCAC
CACGGCTCCGCTCAGATCAAGGCGCACGGCAAGAAGGTGGTGGCTGCGCT
GGTCGAGGCCGTCAACCACATCGATGACATCGCGGGCGCCCTCTCCAAGC
TTAGCGACCTCCACGCCCAAAAGCTCCGTGTGGACCCCGTCAACTTCAAA
CTTCTGGGCCAATGCTTCCTGGTGGTTGTGGGCATCCACCACCCTTCTGC
CCTGACCCCAGAGGTCCACGCTTCCCTGGACAAGTTCCTGTGCGCCGTGG
CCACCGTGCTGACTGCCAAGTACCGT
>Centropus_unirufus_HBAA-D1  [mRNA]  locus=scaffold_310:904762:905435:+ identity=88.03
ATGGTGCTGTCCGCCGCCGACAAGACCAATGTGAAGGGCATCTTCTCCAA
AATTGGGGGGCACGGCGAGGAATACGGCGCCGAGACCCTGGACAGGATGT
TCACGGTCTACCCCCAGACCAAGACCTACTTCCCCCACTTCGACGTGCAC
CACGGCTCCGCTCAGATCAAGGCGCACGGCAAGAAGGTGGTGGCTGCGCT
GGTCGAGGCCGTCAACCACATCGATGACATCGCGGGCGCCCTCTCCAAGC
TTAGCGACCTCCACGCCCAAAAGCTCCGTGTGGACCCCGTCAACTTCAAA
CTTTTGGGCCAATGCTTCCTGGTGGTTGTGGGTATCCACCACCCTTCTGC
CCTGACCCCAGAGGTCCACGCTTCCCTGGACAAGTTCCTGTGTGCCGTGG
CCACCGTGCTGACTGCCAAGTACCGT
>Cephalopterus_ornatus_HBAA-D1  [mRNA]  locus=scaffold1093:475547:476238:+ identity=85.21
ATGGTGCTGTCCGGTGCCGACAAGACCAACGTCAAGGGCGTCTTCTCCAA
AATCGGCGGCCAGGCCGAAGACTATGGCGCTGAGACCCTGGAGAGGATGT
TCGCCGCCTACCCCCAGACCAAGACCTACTTCCCCCACTTCGACCTGTCA
AAGGGCTCTGCTCAGGTCAAGGGTCATGGCAAGAAGGTGGCGGCTGCACT
GGTCGAAGCTGCCAACCACATCGATGACATTGCTGGTGCCCTCTCCAAGC
TCAGTGACCTCCACGCCCAAAAACTCCGCGTGGACCCTGTCAACTTCAAA
CTGCTGGGCCACTGCTTCCTGGTGGTGGTGGCCAGCCACAACCCCTCTCT
CCTGACCCCGGAGGTCCACGCTTCCCTGGACAAGTTCCTGTGCGCCGTGG
GAACCGTCCTGACTGCCAAGTACCGT
>Cepphus_grylle_HBAA-D1  [mRNA]  locus=scaffold3973_cov50:1474305:1474962:- identity=85.21
ATGGTGCTGTCCGGCAGTGACAAGAGCAACGTCAAGGCCGTCTTCGGCAA
AATCGGCGGCCATGCCGAGGAGTATGGCGCCGAGACCCTGGAGAGGATGT
TCGCCACCTACCCCCAGACCAAGACCTACTTCCCCCACTTCGACCTGCAG
CATGGCTCCGCTCAGGTGAAGGCGCATGGCAAGAAGGTGGCAGCTGCCCT
GGTCGAGGCTGCCAACCACATCGATGACATCTCGAGCGCCCTCTCCAAGC
TCAGCGACCTCCACGCCCAAAAGCTCCGCGTGGACCCTGTCAACTTCAAA
CTGCTGGGCCAATGCTTCCTGGTGGTGGTGGCCATCCACCACCCCTCTGT
CCTGACCCCGGAGGTCCATGCTTCCCTGGACAAGTTCCTGTGCGCCGTGG
GCAACGTGCTGACTGCCAAGTACCGT
>Cercotrichas_coryphaeus_HBAA-D1  [mRNA]  locus=scaffold_287:1698:2365:- identity=85.21
ATGGTGCTGCACGCCAACGACAAGGCCAACGTCAAGGCCGCTTTCGCCAA
AATCGGCGGCCAGGCCGACGAATATGGTGCCGAGACCCTGGAGAGGATGT
TCGCCACCTACCCCCAGACCAAGACCTACTTCCCCCACTTCGACCTGTCA
AAGGGCTCTGCTCAGATCAAGGGGCACGGCAAGAAGGTGGCGGCTGCACT
GGTCGAAGCTGCCAACCACATCGATGACATTGCTGGTGCCCTCTCCAAGC
TCAGCGACCTCCACGCCCAAAAACTCCGCGTGGACCCTGTCAACTTCAAA
CTGCTGGGCCAGTGCTTCCTGGTGGTGGTGGCCTCCCGCAACCCCTCTCT
CCTGACCCCAGAGGTCCACGCGTCCCTGGACAAGTTCCTGTGTGCTGTGG
GCACTGTGCTGACTGCCAAGTACCGT
>Certhia_brachydactyla_HBAA-D1  [mRNA]  locus=scaffold101:736050:736724:+ identity=84.51
ATGGTGCTGTCCGCCGCAGACAAGACCAACGTCAAGAACGCTTTCAGCAA
AATCGGCGGCCAGGCCGAGGAATATGGCGCCGATGCCCTGGAGAGAATGT
TCGCCACCTACCCCCAGACCAAGACCTACTTCCCCCACTTCGACCTAGGA
AAGGGCTCTGCTCAGGTCAAGGGTCATGGCAAGAAGGTGGCAGCTGCACT
GGTCGAAGCCGCCAACCACATCGATGACATTGCTGGTGCCCTCTCCAAGC
TCAGCGACCTCCACGCCCAAAAACTCCGTGTGGACCCTGTCAACTTCAAA
CTGCTGGGCCAGTGCTTCCTGGTGGTGGTGGCCACTCGCAACCCCGCTCT
GCTGACCCCAGAGGTCCACGCTTCCCTGGACAAGTTCCTGTGTGCCGTGG
GCTCTGTGCTGACTGCCAAGTACCGT
>Certhia_familiaris_HBAA-D1  [mRNA]  locus=scaffold_1013:2297078:2297752:+ identity=84.51
ATGGTGCTGTCCGCCGCAGACAAGACCAACGTCAAGAACGCTTTCAGCAA
AATCGGCGGCCAGGCCGAGGAATATGGCGCCGATGCCCTGGAGAGAATGT
TCGCCACCTACCCCCAGACCAAGACCTACTTCCCCCACTTCGACCTAGGA
AAGGGCTCTGCTCAGGTCAAGGGTCATGGCAAGAAGGTGGCGGCTGCACT
GGTCGAAGCCGCCAACCACATCGATGACATTGCTGGTGCCCTCTCCAAGC
TCAGTGACCTCCACGCCCAAAAACTCCGTGTGGACCCTGTCAACTTCAAA
CTGCTGGGCCAGTGCTTCCTGGTGGTGGTGGCCACTCGCAACCCCGCTCT
GCTGACCCCAGAGGTCCACGCTTCCCTGGACAAGTTCCTGTGTGCCGTGG
GCTCTGTGCTGACTGCCAAGTACCGT
>Cettia_cetti_HBAA-D1  [mRNA]  locus=NODE_13398_length_21213_cov_12.6217_ID_26795:7400:8056:- identity=85.92
ATGGTGCTGTCCGCCGCCGACAAGGCCAACGTCAAGGCCGCTTTCGGCAA
AATCGGCGGCCAGGCCGAAGACTATGGCGCCGAGACCCTGGAGAGGTAGA
TGTTCACCACCTACCCCCAGACCAAGACCTACTTCCCCCACTTCGACCTA
GGAAAGGGCTCTGCTCAGATCAAGGGTCACGGCAAGAAGGTGGCGGCCGC
ACTGGTCGAAGCTGCCAACAACATCGATGACATTGCTGGTGCCCTCTCCA
AGCTCAGCGACCTCCACGCCCAAAAACTCCGCGTGGACCCCGTCAACTTC
AAACTGCTGGGCCAGTGCTTCCTGGTGGTGGTGGCCTCCCGCAACCCCTC
TCTCCTGACCCCAGAGGTCCACGCTTCCCTGGACAAGTTCCTGTGTGCCG
TGGGCACTGTGCTGACTGCCAAGTACCGT
>Ceuthmochares_aereus
-----
>Ceyx_cyanopectus_HBAA-D1  [mRNA]  locus=scaffold4937:56521:57203:+ identity=85.92
ATGGTGCTGTCTGCCAGCGACAAGACCAACGTGAAGGGCATCTTCGCCAA
AATCGGCGGCCAGGCCGATGACTATGGCGCCGAGACACTGGAGAGGATGT
TCGCCACCTACCCCCAGACCAAAACCTACTTCCCTCACTTCGACATGTCA
CGCGGCTCCGCTCAGATCAAGGCACACGGCAAGAAGGTTGCGGGTGCACT
GATCGAGGCTGTCAACCACATCGATGACATCGCGGGTGCCCTCTCCAAGC
TCAGCGACCTCCACGCCCAAAAGCTCCGTGTCGACCCTGTCAACTTCAAA
CTGCTGGGCCAATGCTTCCTGGTGGTGGTGGCCATCCACAATGCCGCTGC
CCTGACCCCGGAGGTCCATGCTTCCCTGGACAAGTTCCTGTGTGCCGTGG
GCAATGTGCTGACTGCCAAGTACCGT
>Chaetops_frenatus_HBAA-D1  [mRNA]  locus=scaffold602:683966:684614:+ identity=83.10
ATGGTGCTGTCCGCCAACGACAAGACCAACGTCAAGACCGCCTTCTCCAA
AATCGGCGGCCAGATCGACGACTATGGCGCCGAGACCCTGGAGAGGATGT
TTGCCACCTACCCCCAGACCAAGACCTACTTCCCCCACTTCGACCTAGGG
AAGGGCTCCGCTCAGGTCAAGGGTCACGGCAAGAAGGTGGCGGCTGCACT
GGTCGAAGCTGCCAACCACATCGATGACATTGCTGGTGCCCTCTCCAAGC
TCAGCGACCTCCACGCCCAAAAACTCCGTGTGGACCCTGTCAACTTCAAA
CTGCTGGGCCAGTGCTTCCTGGTGGTGGTGGCCACTCGCAACCCCTCTGT
CCTGACCCCAGAGGTCCACGCTTCCCTGGACAAGTTCCTGTGTGCCGTGG
GCACTGTGCTGACTGCCAAGTACCGT
>Chaetorhynchus_papuensis_HBAA-D1  [mRNA]  locus=scaffold_421:504807:505501:+ identity=83.10
ATGGTGCTGTCCCCCAACGACAAGACCAACGTCAAGGGCGTCTTCGGCAA
AATCGGCGGCCAGGCCGAGGAATATGGCGCCGACGCCCTGGAAAGGATGT
TCATCACCTACCCCCAGACCAAGACCTACTTCCCCCACTTCGACCTAGGA
AAGGGATCTGCTCAGGTCAAGGGTCACGGCAAGAAGGTGGCGGCTGCCCT
GGTCGAAGCTGCCAACAACATCGATGACATTGCTGGTGCCCTCTCTAAGC
TCAGCGACCTCCACGCCCAAAAACTCCGCGTGGACCCTGTCAACTTCAAA
CTGCTGGGCCAGTGCTTCCTGGTTGTGGTGGCCACCCGCAACCCCTCTCT
CCTGACCCCCGAGGTGCACGCTTCCCTGGACAAGTTCCTGTGCGCCGTGG
GCACCGTGCTGACTGCCAAGTACCGT
>Chaetura_pelagica_HBAA-D1  [mRNA]  locus=scaffold124:740801:741237:- identity=68.31
AGGATGTTCGCCGCCTACCCCCAGACCAAGACCTACTTCCCCCACTTCGA
CCTGTCCCCAGGGTCCGCTCAGGTCAAGGGGCACGGCAAGAAGGTGGCGA
CCGCCCTGGTCGAGGCTGCCAACAACATCGATGACATCGCAGGTGCCCTC
TCCAAGCTCAGCGACCTCCACGCCCAAAAACTCCGTGTGGACCCCGTCAA
CTTCAAACTGCTGGGCCACTGCTTCCTGGTGGTGGTGGCCATCCACCACC
CCTCTGTCCTGACCCCGGAGGTCCATGCTTCCCTGGACAAGTTCCTATGT
GCCGTGGGCACCGTGCTGACCGCCAAGTACCGT
>Charadrius_alexandrinus_HBAA-D1  [mRNA]  locus=scaffold362:356487:357172:+ identity=89.44
ATGGTGCTGTCCAGCGCTGACAAGACCAACGTGAAGGGCGTCTTCGCCAA
AATCGGCGGCCATGCCGAGGAGTACGGCGCCGAGACCCTGGAGAGGATGT
TCGCCACCTACCCCCAGACCAAGACCTACTTCCCCCACTTCGACCTGCAA
CATGGCTCCGCTCAGATCAAGGGGCACGGCAAGAAGGTGGCAGCTGCCCT
GGTCGAGGCTGCCAACCACATCGATGACATCGCGGGTGCCCTCTCCAAGC
TCAGCGACCTCCACGCCCAAAAGCTCCGCGTGGACCCCGTCAACTTCAAA
CTGCTGGGCCAATGCTTCCTGGTGGTGGTGGCCATCCACAACCCCGCTGT
CCTGACCCCGGAGGTCCACGCTTCCCTGGACAAGTTCCTGTGCGCCGTGG
GCAACGTGCTGACTGCCAAGTACCGT
>Charadrius_vociferus_HBAA-D1  [mRNA]  locus=scaffold593:1174561:1176512:+ identity=80.28
NNGGGCGTCTTCGCCAAAATCGGCGGCCATGCCGAGGAGTACGGCGCCGA
GACCCTGGAGAGGATGTTCGCCACCTACCCCCAGACCAAGACCTACTTCC
CCCACTTCGACCTGCAACATGGCTCCGCTCAGGTCAAGGGGCACGGCAAG
AAGGTGGCAGCTGCCCTGGTCGAGGCTGCCAACCACATCGATGACATCGC
GAGTGCCCTCTCCAAGCTCAGCGACCTCCACGCCCAAAAGCTCCGCGTGG
ACCCCGTCAACTTCAAACTGCTGAGCCAATGCTTCCTGGTGGTGGTGGCC
ATCCACCACCCCTCTGTCCTGACCCCGGAGGTCCACGCTTCCCTGGACAA
GTTCCTGTGCGCCGTGGGCAACGTGCTGACTGCCAAGTACCGT
>Chauna_torquata_HBAA-D1  [mRNA]  locus=scaffold3557:197646:198353:+ identity=81.69
ATGGTGCTGTCCACGGCTGACAAGGGCCACGTCAAGAACGTCTTCTCCAA
AATCCTCAGCCATGCTGACGACTATGTCGCCGAGACCCTGGAGAGGATGT
TCGCCGCCTACCCCCAGACCAAGACCTACTTCCCCCACTTTGACCTGCAC
CATGGATCTGCTCAGATCAAGGCGCACGGCAAGAAGGTGGCAGGTGCTCT
GATTGAGGCTGCCAACCACATTGATGACATCGCGGGTGCCCTCTCCAAGC
TCAGCGACCTCCACGCCCAAAAGCTCCGCGTGGACCCCGTCAACTTCAAA
TTCCTGGGCCACTGCTTCCTGGTGGTGGTGGCCATCCACCACCCCTCTCT
CCTGACCCCAGAGGTCCACGCTTCCCTCGACAAGTTCCTTTGCGCTGTGA
GTGCCGTGCTGACTGCCAAGTACCGT
>Chionis_minor_HBAA-D1  [mRNA]  locus=scaffold1567:8315:9529:- identity=88.73
ATGGTGCTGTCCGGCGCTGACAAGAACAACGTCAAGGGCGTCTTCTCCAA
AATCGGCGGCCATGCCGAGGAGTACGGCGCCGAGACACTGGAGAGGATGT
TCGCCACCTACCCCCAGACCAAGACCTACTTCCCCCACTTTGACCTGCAA
CACGGCTCCGCTCAGATCAAGGGGCACGGCAAGAAGGTGGCGGCTGCCCT
GGTCGAGGCTGCCAACCACATCGATGACATCTCAACTGCCCTCTCCAAGC
TCAGCGACCTCCACGCCCAAAAGCTCCGCGTGGACCCTGTCAACTTCAAA
CTGCTGGGCCAATGCTTCCTGGTGGTGGTGGCCATCCACCACCCCTCTGT
CCTGACCCCAGAGGTCCACGCTTCCCTGGACAAGTTCCTGTGTGCCGTGG
GCAACGTGCTGACCGCCAAGTACCGT
>Chloroceryle_aenea_HBAA-D1  [mRNA]  locus=scaffold649:137351:138033:- identity=85.21
ATGGTGCTGTCTGCCAACGACAAGACCAACGTGAAGGGCATCTTCGCCAA
AATCGGCGGCCAGGCCGATGACTATGGCGCCGAGACCCTGCTGAGGATGT
TCGCCACCTACCCCCAGACCAAGACCTACTTCCCCCACTCCGACCTGTCA
CCAGGCTCCGCTCAGATCAAGGCGCATGGCAAGAAGGTTGCGGGTGCACT
GATCGAGGCTGTCAACCACATCGATGACATCGCGGGTGCCCTCTCCAAGC
TCAGCGACCTCCACGCCCAAAAGCTCCGTGTGGACCCTGTCAACTTCAAA
CTGCTGGGCCAATGCTTCCTGGTGGTGGTGGCCATCCACAACGCCGCTGC
CCTGACCCCAGAGGTCCATGCTTCCCTGGACAAGTTCCTGTGCGCCGTGG
GCAACGTGCTGACTGCCAAGTACCGT
>Chlorodrepanis_virens_HBAA-D1  [mRNA]  locus=Hmun_k71_000020:1015430:1016119:- identity=82.39
ATGGTGCTGTCCGCCGCCGACAAGACCAACGTCAAGAGCGTTTTCGCCAA
AATCGGCGGCCAGGCCGATGAATATGGCGCCGATGCCCTGGAGAGGATGT
TCGTCACCTACCCCCAGACCAAGACCTACTTCCCCCACTTCGACCTAGGA
AAGGGCTCTGCTCAGGTCAAGGGGCACGGCAAGAAGGTGGCAGGCGCACT
GGTCGAAGCTGTCAACCACATCGATGACCTTGCTGGTGCCCTCTCCAAGC
TCAGCGACCTCCACGCCCAAAAACTCCGTGTGGACCCTGTCAACTTCAAA
CTGCTGGGCCAGTGCTTCCTGGTGGTGGTGGCCACCCGCAACCCCGCTCT
CCTGACCCCAGAGGTCCACGCTTCCCTGGACAAGTTCCTGTGTGCCGTGG
GCACCGTGCTGACTGCCAAGTACCGT
>Chloropsis_cyanopogon_HBAA-D1  [mRNA]  locus=scaffold10430:13629:14295:+ identity=75.35
ATGGTGCTGTCCTCCGCCGACAAGGCCAACGTCAAGGCTGTTTTCAGCAA
AATCGGCGGCCACATCGAGGAATATGGCAGCGAAGCCCTGGAGAGGATGT
TCTTTTCCTTCCCCTCGACCAAGACCTACTTCCCCCACTTCGACATGTGC
AAGGGCTCTGCTCAGATCAGGGCTCACGGCAAGAAGGTGGGGTGTGCCCT
GGTCGAAGCTTCCAACCACATCGAGGACATTCCTGGTGCCCTCTCCAAGC
TCAGCGACCTCCACGCCCAAAAACTCCGTGTGGACCCTGTCAACTTCAAA
CTGCTGGGCCACTGCTTCTTGGTGACGGTGGCCGCCCACAACCCCTCTCT
CCTGACCCCAGAGGTCCACGCCTCCCTGGACAAGTTCATGTGCACCGTGG
GCACCGTGCTGACTTCCAAGTACCGC
>Chloropsis_hardwickii_HBAA-D1  [mRNA]  locus=scaffold_78:1509324:1509990:+ identity=80.28
ATGGTGCTGTCCGCTGCCGACAAGTCCAACGTCAAGGCTGTTTTCAGCAA
AATCGGCGGCCACGCCGAGGAATATGGCGGCGAAGCCCTGGAGAGGATGT
TCGTGACCTTCCCCACCACCAAGACCTACTTCCCCCACTTCGACCTGTGC
AAGGGCTCTGCTCAGGTCAAGGCTCACGGCAAGAAGGTGGCGTGTGCCCT
GGTCGAAGCTTGCAACCACATCGATGACATTGCTGGTGCCCTCTCCAAGC
TCAGCGACCTCCACGCCCAAAAACTCCGTGTGGACCCTGTCAACTTCAAA
CTGCTGGGCCACTGCTTCTTGGTGACGGTGGCCGCCCACAACCCCTCTCT
CCTGACCCCAGAGGTCCACGCCTCCCTGGACAAGTTCCTGTGCACCGTGG
GCACCGTGCTGACTTCCAAGTACCGC
>Chordeiles_acutipennis_HBAA-D1  [mRNA]  locus=scaffold_9:4101296:4101966:+ identity=85.21
ATGGTGCTGTCCGGCAACGACAAGACCAACGTGAAGAACGTCTTCGCCAA
AATCGGCGGCCATGCCGAGGAGTACGGTGGCGAGACCCTGGAGAGGATGT
TCGCCACCTACCCCCAGACCAAGACCTACTTCCCCCACTTTGACCTGGGA
CACGGCTCTGCTCAGGTCAAGGCGCACGGCAAGAAGGTAGCGGGTGCGCT
GGTTGAGGCTGCCAACCACATTGATGACATCGCGGGTGCCCTCTCCAAGC
TCAGCGACCTCCACGCCCAAAAGCTCCGCGTGGACCCCGTCAACTTCAAA
CTGCTGGGCCAATGCTTCCTGGTGGTGGTGGCCATCCACCACCCCTCTCT
CCTGACCCCGGAGGTCCACGCTTCCCTGGACAAGTTCCTGTGCGCCGTGG
GCAGCGTGCTGACTGCCAAGTACCGT
>Chroicocephalus_maculipennis_HBAA-D1  [mRNA]  locus=scaffold_1937:16378:17037:- identity=87.32
ATGGTGCTGTCCGGCAGTGACAAGACCAACGTCAAGGGCGTCTTCAGCAA
AATCGGCGGCCATGCCGAGGAGTATGGCGCCGAGACCCTGGAGAGGATGT
TCGCCACCTACCCCCAGACCAAGACCTACTTCCCCCACTTCGATCTGCAG
CATGGCTCCGCTCAGGTGAAGGCGCACGGCAAGAAGGTGGCGGCTGCCCT
GGTCGAGGCTGCCAACCACATTGATGACATCGCGGGCGCCCTCTCCAAGC
TCAGTGACCTCCACGCCCAAAAGCTCCGCGTGGACCCCGTCAACTTCAAA
CTGCTGGGCCAATGCTTCCTGGTGGTGGTGGCCATCCACCACCCCTCTGT
CCTCACCCCGGAGGTCCACGCTTCCCTGGACAAGTTCCTGTGCGCCGTGG
GCAACGTGCTGACTGCCAAGTACCGT
>Chunga_burmeisteri_HBAA-D1  [mRNA]  locus=scaffold_49:2779456:2780132:+ identity=78.87
ATGGTGCTGACCACCAGCGACAAGACCAACGTCAAGACCGTCTTCGCCAA
AGTCGGCAACAGCGCCGAGCAACTTGGCAGTGAGACACTGGACAGGATGT
TCACCGCCTACCCCCAGACCAAGACCTACTTCCCCCACTTCGACGTGCAC
CATGGCTCCGCTCAGATCAAGGCGCACGGCAAGAAGGTGGTGACTGCACT
AATTGAGGCTTGCAATCACATCGATGACATTGCGGGTGCCCTCTCCAAGC
TCAGCGACCTCCACGCCCAAAAGCTCCGTGTGGACCCCGTCAACTTCAAA
TTCCTGGGCCATTGCTTCCTGGTGGTGGTGGCCATCCACTACCCCACTGT
CCTGACCCCGGAGGTCCATGCTTCCCTGGACAAGTTCCTGTGCGCCGTGG
GCAACGTGCTGACTGCCAAGTACCGT
>Ciccaba_nigrolineata_HBAA-D1  [mRNA]  locus=scaffold2197:668585:669757:+ identity=87.32
ATGGTGCTGTCTGCCAGCGACAAGACCAACGTGAAGGGCGTCTTCTCCAA
AATCGGCGGCCATGCCGACGAGTATGGCGCTGAGACCCTGGAGAGGATGT
TTGCCACCTATCCCCAGACCAAGACCTACTTCCCCCACTTCGACCTGAGC
CATGGCTCTGCTCAGATCAAGGCGCATGGCAAGAAGGTGGCGGCTGCACT
GGTTGAGGCTGCCAACCACATCGATGACATCGCAGGTGCCCTCTCCAAGC
TCAGTGACCTCCACGCCCAAAAGCTCCGTGTGGATCCTGTCAACTTCAAA
CTGCTGGGCCATTGCTTCCTGGTGGTGATGGCCATCCACCACCCCTCTGT
CCTGACCCCGGAGGTCCACGCTTCCCTGGACAAGTTCCTGTGTGCCGTGG
GCAATGTGCTGACTGCCAAGTACCGT
>Ciconia_maguari_HBAA-D1  [mRNA]  locus=scaffold3668:56:745:+ identity=79.58
ATGGTGCTGTCCACCAACGACAAGACCAACGTGAGGGGCGTCTTCGGCAA
AATCGGCGCCCATTGCGACGATTATGGCGCCGAGACCCTGGAGAGGATGT
TCACCGTCCACCCCCAGACCAAGACCTACTTCCCCCACTTCGACCTGCAT
CGTGGCTCCGCTCAGATCAAGGCGCACGGCAAGAAGGTGGCAGGTGCACT
GCTCGAGGCTGTCAACCACATTGATGACATCGCCGGTGCCCTCTCCAAGC
TCAGCGACCTCCACGCCCAAAAGCTCCGCGTGGACCCTGTCAACTTCAAA
CTGCTGGGACAATGCTTCCTGGTGGTGGTGGCCGTCCACCACCCCTCTCT
CCTGACCCCGGAGGTCCATGCTTCCCTGGACAAGTTCCTGTGCACCGTGA
GCACCGTGCTGACTGACAAGTACCGT
>Cinclus_mexicanus_HBAA-D1  [mRNA]  locus=scaffold3664:1056249:1056921:+ identity=84.51
ATGGTGCTGTCCGCCAACGACAAGGCCAACGTCAAGGCCGCTTTCGGCAA
AATCGGCGGCCAGGCCGAGGAATATGGTGCCGAGACCCTGGAGAGGATGT
TCGCCACCTACCCCCAGACCAAGACCTACTTCCCCCACTTCGACCTAGGA
AAGGGCTCTGCTCAGGTCAAGGGGCACGGCAAGAAGGTGGCGGCTGCACT
GGTCGAAGCCGCCAACAACATCGATGACATTGCTGGTGCCCTCTCCAAGC
TCAGCGACCTCCACGCCCAAAAACTCCGCGTGGACCCTGTCAACTTCAAA
CTGCTGGGCCAGTGCTTCCTGGTGGTGGTGGCTTCCCGCAACCCCTCTCT
CCTGACCCCAGAGGTCCACGCTTCCCTGGACAAGTTCCTGTGCGCCGTGG
GCACTGTGCTGACTGCCAAGTACCGT
>Circaetus_pectoralis_HBAA-D1  [mRNA]  locus=scaffold_228:1179229:1179896:+ identity=87.32
ATGGTGCTGTCTGCCAACGACAAGACCAACGTGAAGAACGTCTTCACCAA
AATCACCGGCCATGCCGAGGACTACGGCGCCGAGACCCTGGAGAGGATGT
TCATCACCTACCCCCCAACCAAGACCTACTTCTCCCACTTCGACCTGCAC
CACGGCTCCCCTCAGATCAAGGCGCACGGCAAGAAGGTCGTGGGTGCGCT
GATAGAGGCCGTCAACCACATCGATGACATCGCGGGTGCTCTCTCCAAGC
TCAGCGACCTCCACGCCCAAAAGCTCCGCGTGGACCCCGTCAACTTCAAA
CTGCTGGGCCAATGCTTCCTGGTGGTGGTGGCCATCCACCACCCCTCTGT
CCTGACTCCGGAGGTCCACGCTTCCCTGGACAAGTTCCTGTGCGCCGTGG
GCAACGTGCTGACTGCCAAGTACCGT
>Cisticola_juncidis_HBAA-D1  [mRNA]  locus=scaffold664:178970:179641:- identity=85.21
ATGGTGCTGTCCCCCGCCGACAAGAGCAACGTCAAGGCCGCTTTCGGCAA
AATCGGCGGCCAAGCCGAGGAATATGGCGCCGAGGCCCTGGAGAGGATGT
TCGCCGCCTACCCCCAGACCAAGACCTACTTCCCCCACTTCGACCTAGGA
AAGGGCTCAGCTCAGGTCAAGGGTCACGGCAAGAAGGTGGCGGCCGCACT
GGTGGAAGCTGCCAACCACATCGATGACATTGCTGGTGCCCTCTCCAAGC
TCAGCGACCTCCACGCCCAGAAACTCCGCGTGGACCCCGTCAACTTCAAA
CTGCTGGGCCAGTGCTTCCTGGTGGTGGTGGCCTGCCACAACCCCGCTCT
CCTGACCCCTGAGGTCCACGCTTCCCTGGACAAGTTCCTGTGCGCCGTGG
GCACCGTGCTGACTGCCAAGTACCGT
>Climacteris_rufus_HBAA-D1  [mRNA]  locus=scaffold250:2501018:2501714:+ identity=83.10
NNGCTCTCCGCCAACGACAAGAGCAACGTCAAGACCGTTTTCGGCAAAAT
CGGCGGCCAAGCCGAGGAGTATGGCGCCGAGACCCTGGACAGGATGTTCC
ACGCCTACCCCCAGACCAAGACCTACTTCCCCCACTTCGACATGTCAAAG
GGCTCTGCTCAGATCAAGGGCCACGGCAAGAAGGTGGCAGCTGCCCTGGT
CGAAGCTGCCAACCACGTCGATGACATCGCTGGTGCCCTCTCCAAGCTCA
GCGACCTCCACGCCCAAAAGCTCCGCGTGGACCCCGTCAACTTCAAACTG
CTGGGCCACTGCTTCCTGGTGGTGGTGGCCAGCCACAACCCTGCTCTCCT
GACCCCAGAGGTCCATGCTTCCCTGGACAAGTTCCTGTGCGCCGTGGGCA
CCGTGCTGACTGCCAAGTACCGT
>Cnemophilus_loriae_HBAA-D1  [mRNA]  locus=scaffold43:1285896:1286589:- identity=87.32
ATGGTGCTGTCCGCCGCCGACAAGAGCAACGTCAAGGCCGCTTTCGCCAA
AATCGGCGGCCACGCCGAGGAATATGGCGCCGAGACCCTGGAGAGGATGT
TCGTCACCTACCCCCAGACCAAGACCTACTTCCCCCACTTCGACCTAGCA
AAGGGCTCTGCTCAGGTCAAGGGTCACGGCAAGAAGGTGGCGGCTGCACT
GGTCGAAGCTGCCAACCACATCGATGACATTGCTGGTGCCCTCTCCAAGC
TCAGCGACCTCCACGCCCAAAAACTCCGCGTGGACCCTGTCAACTTCAAA
CTGCTGGGCCAGTGCTTCCTGGTGGTGGTGGCCACCCACAACCCCTCTCT
CCTGACCCCAGAGGTCCACGCTTCCCTGGACAAGTTCCTGTGCGCCGTGG
GCACTGTGCTGACCGCCAAGTACCGT
>Cochlearius_cochlearius_HBAA-D1  [mRNA]  locus=scaffold_185:564088:564770:- identity=78.87
ATGGTGCTCTCCAGCTGCGACAAGACCAACGTGAAGACCGTCTTTGGCAA
AGTAAACGCCCACCTCGCTGAGTTAGGCAAGGAGACCCTGCAGAGGTTGT
TCACGGCCCACCCCCAGACCAAGACCTACTTCCCCCACTTCGACCTGAGT
CCCGACTCGGCTCAGGTCAAGGAGCATGGCAAAAAGGTGGCGGCTGCACT
GGCCGAGGCTGCCAACCACATCGATGACATCGCGGGTGCCCTTTCCAAGC
TGAGTGACCTCCACGCCCAAAAGCTCCGTGTGGACCCCGTCAACTTCAAA
CTGCTGGGCCACTGCTTCCTGGTGGTGGTGGCCATCCACCACCCCACTAT
CCTGACCCCGGAGGTCCACGCTTCCCTGGACAAGTTCCTGTGCGCCGTGG
CCACCGTGCTGACTGCCAAGTACCGT
>Colinus_virginianus_HBAA-D1  [mRNA]  locus=AWGT02000179.1:1352037:1352699:- identity=95.07
ATGGTGCTGTCCGCTGCTGACAAGACCAACGTCAAGGGCATCTTCACCAA
AATCTCAGGCCATGCTGAGGAGTATGGCGCTGAGGCCCTGGAGAGGATGT
TCATTACCTACCCCCAGACCAAGACCTACTTCCCCCACTTCGATCTGTCA
CATGGCTCCGCTCAGGTCAAGGGCCACGGCAAGAAGGTAGTGGCTGCCCT
GATCGAGGCTGCCAACCACATCGATGACATCACAGGCACTCTCTCCAAGC
TCAGCGACCTCCACGCCCACAAGCTCCGCGTGGACCCTGTCAACTTCAAA
CTCCTGGGCCAATGCTTCCTGGTGGTGGTGGCCATCCACCACCCCGCTGC
GCTGACCCCGGAGGTCCACGCTTCCCTGGACAAGTTCTTGTGTGCCGTGG
GCACCGTGCTGACCGCCAAGTACCGT
>Colius_striatus_HBAA-D1  [mRNA]  locus=scaffold41516:299:751:+ identity=69.72
AGGATGTTCGTCACCTACCCTCAGACCAAGACCTACTTCCCCCACTTCGA
CCTGTCACACGGCTCCGCTCAGGTCAAGGCGCACGGCAAGAAGGTGGCGG
CCGCCCTGGCTGCCAACCACATCGATGACATCGCCACTGCCCTCTCCAAG
CTCAGCGACCTCCACGCCCAGAAGCTCCGCGTGGACCCCGTCAACTTCAA
ACTGCTGGGCCAATGCTTCCTGGTGGTGGTGGCCATCCACCACCCCTCCG
TCCTGACCCCGGAGGTCCATGCTTCCCTGGACAAGTTCCTGTGCGCCGTG
GGCACCGTTCTGACTGCCAAGTACCGT
>Columba_livia_HBAA-D1  [mRNA]  locus=scaffold306:2898609:2899293:+ identity=81.69
ATGGTGCTGTCTGCCAACGACAAGAGCAACGTGAAGGCCGTCTTCGGCAA
AATCGGCGGCCAGGCCGGTGACTTGGGTGGTGAAGCCCTGGAGAGGTTGT
TCATCACCTACCCCCAGACCAAGACCTACTTCCCCCACTTCGACCTGTCA
CATGGCTCCGCTCAGATCAAGGGGCACGGCAAGAAGGTGGCGGAGGCACT
GGTTGAGGCTGCCAACCACATCGATGACATCGCTGGTGCCCTCTCCAAGC
TGAGCGACCTCCACGCCCAAAAGCTCCGTGTGGACCCCGTCAACTTCAAA
CTGCTGGGTCACTGCTTCCTGGTGGTCGTGGCCGTCCACTTCCCCTCTCT
CCTGACCCCGGAGGTCCATGCTTCCCTGGACAAGTTCGTGTGTGCCGTGG
GCACCGTCCTTACTGCCAAGTACCGT
>Columbina_picui_HBAA-D1  [mRNA]  locus=scaffold_1718:25951:26636:- identity=81.69
ATGGTGCTGTCTGCTGCCGACAAGAGCAACGTGAAGGCCGTCTTCGGCAA
AATCGGCGGCCAGGCCGGTGACTTGGGTGGTGAAGCCCTGGACAGGTTGT
TCATCACCTACCCCCAGACCAAGACCTACTTCCCCCACTTCGACCTGTCA
CATGGCTCCGCTCAGATCAAGGGGCATGGCAAGAAGGTGGCGGAAGCTCT
GGTTGAGGCTGCCAACCACGTCGATGACATCGCGGGTGCCCTCTCCAAGC
TGAGCGACCTCCATGCCCAAAAGCTCCGTGTGGACCCTGTCAACTTCAAA
CTGCTGGGTCACTGCTTCCTGGTCGTGGTGGCCATCCACTTCCCTGCTCT
CCTGACCCCGGAGGTCCATGCCTCCCTGGACAAGTTCGTGTGTGCCGTGG
CCACCGTCCTGACCGCCAAGTACCGT
>Copsychus_sechellarum_HBAA-D1  [mRNA]  locus=scaffold_26:13155070:13155737:+ identity=84.51
ATGGTGCTGCACGCCAACGACAAGGCCAACGTCAAGGCCGCTTTCGCCAA
AATCGGCGGCCAGGCCGACGAATATGGTGCCGAGACCCTGGAGAGGATGT
TCGCCACCTACCCCCAGACCAAGACCTACTTCCCCCACTTCGACCTGTCA
AAGGGCTCTGCTCAGATCAAGGGGCACGGCAAGAAGGTGGCGGCTGCACT
GGTCGAAGCTGCCAACCACGTTGATGACATTGCTGGTGCCCTCTCCAAGC
TCAGCGACCTCCACGCCCAAAAACTCCGCGTGGACCCTGTCAACTTCAAA
CTGCTGGGCCAGTGCTTCCTGGTGGTGGTGGCCTCCCGCAACCCCTCTCT
CCTGACCCCAGAGGTCCACGCGTCCCTGGACAAGTTCCTGTGTGCTGTGG
GCACTGTGCTGACTGCCAAGTACCGT
>Corvus_brachyrhynchos_HBAA-D1  [mRNA]  locus=scaffold58:320206:320659:+ identity=69.01
AGGATGTTCGTCACCTACCCCCAGACCAAGACCTACTTCCCCCACTTTGA
CCTAGGAAAGGGATCTGCTCAGGTCAAGGGTCACGGCAAGAAGGTGGCGG
CTGCACTGGTCGAAGCTGCCAACCACATCGATGACATTGCTGGTGCCCTC
TCCAAGCTCAGCGACCTCCACGCCCAAAAACTCCGCGTGGACCCTGTCAA
CTTCAAACTGCTGGGCCAGTGCTTCCTGGTGGTGGTGGCCTGCCACAACC
CCTCTCTCCTGACCCCAGAGGTCCACGCTTCCCTGGACAAGTTCCTGTGC
GCCGTGGGCACCGTGCTGACTGCCAAGTACCGT
>Corvus_cornix_cornix_HBAA-D1  [mRNA]  locus=NW_018114002.1:2941023:2941716:- identity=85.21
ATGGTGCTGTCCCCCAACGACAAGAGCAACGTCAAGGCCGTCTTCGGCAA
AATCGGCGGCCAAGCCGAGGAGTATGGCGCCGAGACCCTGGAGAGGATGT
TCGTCACCTACCCCCAGACCAAGACCTACTTCCCCCACTTTGACCTAGGA
AAGGGATCTGCTCAGGTCAAGGGTCACGGCAAGAAGGTGGCGGCTGCACT
GGTCGAAGCTGCCAACCACATCGATGACATTGCTGGTGCCCTCTCCAAGC
TCAGCGACCTCCACGCCCAAAAACTCCGCGTGGACCCTGTCAACTTCAAA
CTGCTGGGCCAGTGCTTCCTGGTGGTGGTGGCCTGCCACAACCCCTCTCT
CCTGACCCCAGAGGTCCACGCTTCCCTGGACAAGTTCCTGTGCGCCGTGG
GCACCGTGCTGACTGCCAAGTACCGT
>Corvus_moneduloides_HBAA-D1  [mRNA]  locus=scaffold_16:2370286:2370979:- identity=85.21
ATGGTGCTGTCCCCCAACGACAAGAGCAACGTCAAGGCCGTCTTCGGCAA
AATCGGCGGCCAAGCCGAGGAGTATGGCGCCGAGACCCTGGAGAGGATGT
TCGTCACCTACCCCCAGACCAAGACCTACTTCCCCCACTTTGACCTAGGA
AAGGGATCTGCTCAGGTCAAGGGTCACGGCAAGAAGGTGGCGGCTGCACT
GGTCGAAGCTGCCAACCACATCGATGACATTGCTGGTGCCCTCTCCAAGC
TCAGCGACCTCCACGCCCAAAAACTCCGCGTGGACCCTGTCAACTTCAAA
CTGCTGGGCCAGTGCTTCCTGGTGGTGGTGGCCTGCCACAACCCCTCTCT
CCTGACCCCAGAGGTCCACGCTTCCCTGGACAAGTTCCTGTGCGCCGTGG
GCACCGTGCTGACTGCCAAGTACCGT
>Corythaeola_cristata_HBAA-D1  [mRNA]  locus=scaffold_8877:15481:16169:- identity=86.62
ATGGTGCTGTCCGCCAACGACAAGACCAACGTGAAGAACGCCTTCGCCAA
ACTCGGTGGCCATGCCGAGGAGTACGGCGCCGAGACCCTGGAGAGGATGT
TCGTCACCTACCCCCAGACCAAGACCTACTTCCCCCACTTCGACCTGCAT
CATGGCTCCGCTCAGATCAAGGCGCACGGCAAGAAGGTGGCCTCTGCACT
GGTAGAGGCTGCCAACCACATTGATGACATTGCGGGCGCCCTCTCCAAGC
TCAGTGACCTCCACGCCCAAAAGCTCCGTGTGGACCctgtcaacttcaaa
CTGCTGGGCCAATGCTTCCTGGTGGTGGTGGCCATCCACCACCCCTCTCT
CCTCACCCCAGAGGTCCACGCTTCCCTGGACAAGTTCCTGTGCGCCGTGG
GCAATGTGCTGACCGCCAAGTACCGT
>Corythaixoides_concolor_HBAA-D1  [mRNA]  locus=scaffold_118:1349439:1350116:+ identity=86.62
ATGGTGCTGTCCGCCAACGACAAGACCAACGTGAAGAGCGTCTTCTCCAA
AATCGGTGGCCATGCCGAGGAGTTAGGCGCCGAGACCCTGGAGAGGATGT
TCACCACCTACCCCCAGACCAAGACCTACTTCCCCCACTTTGACCTGCAT
CATGGCTCCGCTCAGATCAAGGCGCACGGCAAGAAGGTGGCCGGTGCACT
GGTCGAGGCTGCCAACCACGTTGATGACATCGCGGGCACCCTCTCCAAGC
TGAGTGACCTCCATGCCCAAAAACTCCGCGTGGACCCTGTCAACTTCAAA
CTGCTGGGCCAATGCTTCCTGGTGGTGGTGGCCATCCACTACCCCTCTCT
CCTCACCCCAGAGGTCCACGCTTCCCTGGACAAGTTCCTGTGCGCCGTGG
GCAATGTGCTGACCGCCAAGTACCGT
>Coturnix_japonica_HBAA-D1  [mRNA]  locus=NC_029529.1:10717803:10718469:+ identity=93.66
ATGGTGCTGTCCGCTGCTGACAAGACCAACGTCAAGGGCATCTTCTCCAA
AATCGCCGGCCATGCTGAGGAGTATGGAGCCGAGGCCCTGGACAGGATGT
TCACCACCTACCCCCAGACCAAGACCTACTTCCCCCACTTTGATGTGTCA
CACGGCTCCGCTCAGATCAAGGGGCACGGCAAGAAGGTAGCGGCTGCCTT
GGTCGAGGCTGCCAACCACATTGATGACATCGCAGGCACCCTCTCCAAGC
TCAGCGACCTCCATGCCCAGAAGCTCCGCGTGGATCCTGTCAACTTCAAA
CTCCTGGGCCAATGCTTCCTGGTGGTGGTGGCCATCCACCACCCTGCTGC
CCTGACCCCGGAGGTCCATGCTTCCCTGGACAAGTTCTTGTGCGCTGTGG
GCACCGTGCTGACCGCCAAGTACCGT
>Crotophaga_sulcirostris_HBAA-D1  [mRNA]  locus=scaffold_647:357001:357667:+ identity=83.10
ATGGTGCTGTCTGCCGCCGACAAGACCCACGTGAAGGGCATCTTCGGCAA
AATCGGGCCGCACGCCGAGGACTATGGCGCCGAGGCCCTGACAAGGTTGT
TCGTGGTCTACCCCGCGACTAAGACCTACTTCTCCCACTTCGACCTGCAC
GCCGGCTCTCCTCAGATCAAGGCGCACGGCAAGAAGGTGGTGTCTGCGCT
GATCGAGGCTGTCAACCACATTGATGACATCGCAGGCGCCCTCTCCAAGC
TCAGCGACCTCCACGCCCAAAAGCTCCGTGTTGACCCCGTCAACTTCAAA
CTTCTGGGCCAATGCTTCCTGGTGGTGGTGGGCATCCACCACCCTGCTGC
CCTGACCCCAGAGGTCCACGCTTCCCTGGACAAGTTCCTGTGCACCGTGG
CCACCGTGCTGACTGCCAAGTACCGT
>Crypturellus_cinnamomeus_HBAA-D1  [mRNA]  locus=scaffold_349:383057:383765:- identity=92.25
ATGGTGCTGTCCGCAGGTGACAAGACCAATGTGAAGGGCATCTTCGGCAA
GATCGCCAGCCATGCTGAGGCGTATGGAGCGGAGACCCTGGAAAGGCAAG
TGATGTTCACCACCTACCCCCCGACCAAGACCTACTTCCCCCACTTCGAT
CTGCACCATGGCTCTGCTCAGATCAAGGCACACGGCAAGAAGGTGGTGAA
CGCCCTGATCGAGGCTGCCAACCACATCGATGACATTGCTGGTGCCCTCT
CCAAGCTCAGCGACCTCCATGCCCAAAAGCTCCGTGTGGATCCCGTGAAC
TTCAAACTGCTGGGCCAGTGCTTCCTGGTGGTGGTGGCCATCCATCACCC
CTCTGCCCTGACCCCAGAGGTCCATGCTTCCCTGGACAAGTTCCTGTGCG
CTGTGGGTACTGTGCTGACTGCCAAATACCGT
>Crypturellus_soui_HBAA-D1  [mRNA]  locus=scaffold2631:211454:212165:- identity=90.85
ATGGTGCTGTCCGCGGGTGACAAGGCCAACGTGAAGGGCATCTTCGGCAA
GATCGGCGGCCATGCTGAGGCGTATGGAGCGGAGACCCTGGAAAGGCAAG
TGATGTTCGCCACCTACCCCCCGACCAAGACCTACTTCCCCCACTTCGAT
CTGCACCATGGCTCTGCTCAGATCAAGGCGCACGGCAAGAAGGTGGTGAA
TGCCCTGATCGAGGCGGCCAACCACATCGATGACATTTCTGGTGCCCTCT
CCAAGCTCAGCGACCTCCATGCCCAAAAGCTCCGTGTGGATCCCGTGAAC
TTCAAACTGCTGGGCCAGTGCTTCCTGGTGGTGGTGGCCATCCATCACCC
CTCTGCCCTGACCCCAGAGGTCCATGCTTCCCTGGACAAGTTCCTGTGTG
CCGTGGGTACTGTGCTGACTGCCAAATACCGT
>Crypturellus_undulatus_HBAA-D1  [mRNA]  locus=scaffold20975:24349:25059:- identity=92.96
ATGGTGCTGTCCGCGGGTGACAAGACCAATGTGAAGGGCATCTTCGGCAA
GATCGCCGGCCATGCTGAGGCGTATGGAGCGGAGACCCTGGAAAGGCAAG
TGATGTTCACCACCTACCCCCCGACCAAGACCTACTTCCCCCACTTCGAT
CTGCACCATGGCTCTGCTCAGATCAAGGCGCACGGCAAGAAGGTGGTGAA
CGCCCTGATCGAGGCTGCCAACCACATCGATGACATTGCTGGTGCCCTCT
CCAAGCTCAGCGACCTCCATGCCCAAAAGCTCCGTGTGGATCCCGTGAAC
TTCAAACTGCTGGGCCAGTGCTTCCTGGTGGTGGTGGCCATCCATCACCC
CTCTGCCCTGACCCCAGAGGTCCATGCTTCCCTGGACAAGTTCCTGTGCG
CCGTGGGTACTGTGCTGACTGCCAAATACCGT
>Cuculus_canorus_HBAA-D1  [mRNA]  locus=scaffold469:362289:362969:+ identity=88.73
ATGGTGCTGTCTGCCGCCGACAAGACCAACGTGAAGGGCATCTTCACCAA
AATTGGGGGACACGGCGATGACTACGGCGCCGAGACCCTGGACAGGATGT
TCACGGTCTACCCCCAGACCAAGACCTACTTCCCCCACTTCGATGTGTCC
CACGGCTCCGCTCAGATCAAGGCGCACGGCAAGAAGGTGGTGGCTGCCCT
GGTTGAGGCCGTCAACCACATCGATGACATCGCGGGCGCCCTCTCCAAGC
TTAGCGACCTCCACGCCCACAAGCTTCGCGTGGACCCCGCCAACTTCAAA
CTTCTGGGCCAATGCTTCCTGGTGGTTGTGGGCATTCACCACCCCGCTGC
CCTGACCCCAGAGGTCCATGCCTCCCTGGACAAGTTCCTGTGCGCCGTGT
CCACCGTGCTGACCGCCAAGTACCGT
>Daphoenositta_chrysoptera_HBAA-D1  [mRNA]  locus=scaffold827:476937:477621:+ identity=80.99
GCCCGGGCGGNCAACGACAAGACCAACGTCAAGGCCGTCTTCGGCAAAAT
CGGCGGCCAGGCCGAGGATTTAGGCGCCGAGACCCTGGAGAGGATGTTCG
CCGCCTACCCCCAGACCAAGACCTACTTCCCTCACTTCGACCTAGCAAAG
GGCTCTGCTCAGGTCAAGGGTCATGGCAAGAAGGTGGCCGCTGCCCTGGT
CGAAGCTGCCAACCACATCGACGACATTGCTGGTGCCCTCTCCAAGCTCA
GCGACCTCCATGCCCAAAAACTCCGCGTGGACCCTGTCAACTTCAAACTG
CTGGGCCAGTGCTTCCTGGTGGTGGTGGCCAGCCGCCACCCCGCTCTCCT
GACCCCCGAGGTCCACGCTTCCCTGGACAAGTTCCTGTGTGCCGTGGGCA
CTGTGCTGACTGCCAAGTACCGT
>Dasyornis_broadbenti_HBAA-D1  [mRNA]  locus=scaffold269:359377:360049:- identity=83.10
ATGGTGCTGCACGCCAACGACAAGAGCAACGTCAAGGCCGTTTTCGGCAA
AATCGGCGGCCAGGCCGAGGAGCTGGGCGCCGAGACCCTGGAGAGGATGT
TCGCCGCCTACCCCCAGACCAAGACCTACTTCCCCCACTTCGACCTGGGA
AAGGGCTCTGCTCAGGTCAAGGCTCACGGCAAGAAGGTGGCGGCTGCCCT
GGTGGAAGCTGCCAACCACGTCGATGACATTGCTGGTGCCCTCTCCAAGC
TCAGCGACCTCCACGCCCAAAAACTCCGCGTGGACCCTGTCAACTTCAAA
CTGCTGGGCCAGTGCTTCCTGGTGGTGGTGGCCAGCCGCCACCCCGCTCT
CCTGACCCCAGAGGTCCACGCTTCCCTGGACAAGTTCCTGTGCGCCGTGG
GCACCGTGCTGACTGCCAAGTACCGT
>Dicaeum_eximium_HBAA-D1  [mRNA]  locus=scaffold741:888150:888823:+ identity=84.51
ATGGTGCTGTCCGCCGCTGACAAGTCCAACGTCAAGACCGTTTTCGGCAA
AATCGGCGGCCACGCCGACGAATATGGCGCCGAAGCCCTGGAGAGGATGT
TCATCACCTACCCCCAGACCAAGACCTACTTCCCTCACTTCGACCTAGGA
AAGGGCTCTGCTCAGGTCAAGGGTCACGGCAAGAAGGTGGCGGGTGCCCT
GGTCGAAGCTGCCAACCACATCGATGACCTTGCTGGTGCCCTCTCCAAGC
TCAGCGACCTCCACGCCCAAAAACTCCGTGTGGACCCTGTCAACTTCAAA
CTGCTGGGCCAGTGCTTCCTGGTGGTGGTGGCCGCCCACAACCCCTCTGT
CCTGACCCCAGAGGTCCACGCTTCCCTGGACAAGTTCCTGTGTGCCGTGG
GCACCGTGCTGACTGCCAAGTACCGT
>Dicrurus_megarhynchus_HBAA-D1  [mRNA]  locus=scaffold350:2201372:2202065:+ identity=85.21
ATGGTGCTGTCCCCCAACGACAAGACCAACGTCAAGGGCGTCTTCGGCAA
AATCGGCGGCCAGGCCGAGGAATATGGCTTCGAGACCCTGGAGAGGATGT
TTGCCACCTACCCCCAGACCAAGACCTACTTCCCCCACTTCGACCTAAGC
AAGGGATCTGCTCAGGTCAAGGGTCACGGCAAGAAGGTGGCGGCTGCACT
GGTCGAAGCTGCCAACAACATCGATGACATTGCTGGTGCCCTCTCCAAGC
TCAGCGACCTCCACGCCCAAAAACTCCGCGTGGACCCTGTCAACTTCAAA
CTGCTGGGCCAGTGCTTCCTGGTGGTGGTGGCCAGCCACAACCCCTCTCT
CCTGACCCCAGAGGTCCACGCCTCCCTGGACAAGTTCCTGTGCGCCGTGG
GCACTGTGCTGACTGCCAAGTACCGT
>Donacobius_atricapilla_HBAA-D3  [mRNA]  locus=scaffold4626:25614:26748:- identity=82.39
ATGGTGCTGTCCGCCGCCGACAAGAGCCACGTCAAGGGCGCTTTCTCCAA
AATCGGCGGCCAAGTCGACGATTATGGCGCCGAGACCCTGGAAAGGATGT
TCGCCACCTACCCCCAGACCAAGACCTACTTCCCCCACTTCGACCTAGGA
AAGGGCTCTGCTCAGGTCAAGAGTCACGGCAAGAAGGTGGCGGCTGCACT
GGGCGCAGCTGCCAACAACATCGATGACATTGCTGGTGCCCTCTCCAAGC
TCAGCGACCTCCACGCCCAAAAACTCCGCGTGGACCCTGTCAACTTCAAA
CTGCTGGGCCAGTGCTTCCTGGTGGTGGTGGCCTCCCGCAACCCCGCTCT
CCTGACCCCAGAGGTCCACGCTTCCCTGGACAAGTTCCTGTGTGCCGTGG
GCACTGTGCTGACTGCCAAGTACCGT
>Dromaius_novaehollandiae_HBAA-D1  [mRNA]  locus=scaffold_296:482496:483228:- identity=84.51
ATGGTGCTGTCTGCGGCTGACAAGACCAACACGAAGAGCGTCTTCGCCAA
GATCGGCCCCCATGCCGAGGAGTATGGAGCTGAGACCCTGGAAAGGCAAG
TGCTGTTCACCACCTACCCCCAGACCAAGACCTACTTCCCCCACTTCGAC
CTCCACCATGGCTCTGCTCAAGTCAAGGCGCATGGCAAGAAGGTGGCAGC
TGCCCTGGTTGAGGCTGCCAACCACATTGATGACATCTCTACGGCCCTCT
CCAAGCTCAGTGACCTCCATGCCCAAAAGCTCCGCGTGGACCCTGTGAAC
TTCAAACTGCTGGGCCAGTGCTTCCTGGTGGTGGTGGCCATCCATCACCC
CTCTCTCCTGACCCCAGAGGTCCACGCCTCCCTGGACAAGTTCCTGTGTG
CTGTGGCTAACGTGCTGACTGCCAAATACCGT
>Dromas_ardeola_HBAA-D1  [mRNA]  locus=scaffold961:223099:223769:+ identity=87.32
ATGGTGCTGTCCGCCAGTGACAAGAGCAACGTCAAGGGCGTCTTCGGCAA
AATCGGCGGCCATGCCGAGGAGTACGGCGCCGAGACCCTGGAGAGGATGT
TCGCCACCTACCCCCAGACCAAGACCTACTTCCCCCACTTCGACCTGCAG
CATGGCTCTGCTCAGGTGAAGGCGCACGGCAAGAAGGTGGCGGCTGCCCT
GGTCGAGGCTGCCAACCACATCGATGACATCTCGGGCGCCCTCTCCAAGC
TCAGCGACCTCCACGCCCAAAAGCTCCGCGTGGACCCCGTCAACTTCAAA
CTGCTGGGCCAATGCTTCCTGGTGGTGGTGGCCATCCACCACCCCTCTGT
CCTGACCCCGGAGGTCCACGCTTCCCTGGACAAGTTCCTGTGCGCCGTGG
GCAGCGTGCTGACTGCCAAGTACCGT
>Drymodes_brunneopygia_HBAA-D2  [mRNA]  locus=scaffold1743:36490:37681:- identity=83.80
ATGGTGCTGAACCCCAACGACAAGAGCAACGTCAAGGCCGTTTTCGGCAA
ACTCGGCGGCCAGGCCGAGGAGCTGGGCGCCGAGGCCCTGGAGAGGATGT
TCACCACCTACCCCCAGACCAAGACCTACTTCCCCCACTTCGACCTAGGG
AAGGGCTCTGCCCAGGTCAAGGGTCACGGCAAGAAGGTGGCAGCTGCACT
GGTCGAAGCTGCCAACCACATCGATGACATTGCTGGTGCCCTCTCCAAGC
TCAGCGATCTCCATGCCCAGAAACTCCGCGTGGACCCCGTCAACTTCAAA
CTGCTGGGCCAGTGCTTCCTGGTGACAGTGGCCACCCACCACCCTGCTGT
CCTGACCCCAGAGGTCCACGCTTCCCTGGACAAGTTCCTGTGCGCCGTGG
GCACCGTGCTGACTGCCAAGTACCGT
>Dryoscopus_gambensis_HBAA-D1  [mRNA]  locus=scaffold9082:304471:305176:- identity=85.21
ATGGTGCTGTCCCCTCAAGACAAGACCAACGTCAAGGGCGTCTTCAGCAA
AATCTGCGGCCACGCCGAGGACTATGGCGCCGAGACCCTGGAGAGGATGT
TCACCACCTACCCCCAGACCAAGACCTACTTCCCCCACTACGACCTAGGA
AAGGGGTCTGCTCAGGTCAAGGCTCACGGCAAGAAGGTGGCGGCTGCCCT
GATCGAAGCTGCCAACAACATCGATGACATTGCTGGTGCCCTCTCCAAGC
TCAGCGACCTCCACGCCCAAAAACTCCGCGTGGACCCTGTCAACTTCAAA
CTGCTGGGCCAGTGCTTCCTGGTGGTGGTGGCCTGCCACAACCCCTCTAT
CCTGACCCCAGAGGTCCACGCTTCCCTGGACAAGTTCCTGTGCGCCGTGG
GCACTGTGCTGACTGCCAAGTACCGT
>Dyaphorophyia_castanea_HBAA-D1  [mRNA]  locus=scaffold1678:179661:180770:- identity=80.99
ATGGTGCTGTCCCCCCAAGACAAGACCAACGTCAAGGCCGTCTTCGGCAA
AATCTGCGGCCACGCCGACGAGTATGGCGCCGAGGCCCTGGAGAGGATGT
TCCACGCCCACCCCCAGACCAAGACCTACTTCCCCCACTTCGACCTAGCA
AAGGGCTCTGCTCAGGTCAAGGCTCACGGCAAGAAGGTGGCGGCTGCCCT
GGTCGAGGCTGCCAACAACATCGATGACATTGCTGGTGCCCTCTCCAAGC
TCAGCGACCTCCATGCCCAAAAACTCCGCGTGGACCCTGTCAACTTCAAA
CTGCTGGGCCACTGCTTCCTGGTGGTGGTGGCTAGCCACAACCCCTCTGT
CCTGACCCCAGAGGTCCACGCCTCCCTGGACAAGTTCCTGTGCGCCGTGG
GCACTGTGCTGACTGCCAAGTACCGT
>Edolisoma_coerulescens_HBAA-D1  [mRNA]  locus=scaffold454:2454558:2455225:+ identity=83.10
ATGGTGCTGTCCCCCAACGACAAGACCAACGTCAAGGGCGTCTTCGGCAA
AATCTGCGGCCAGGCCGAGGAGTATGGCGGCGAGGCCCTGGAGATGTTCG
CCACCTACCCCCAGACCAAGACCTACTTCCCCCACTTCGACCTAGGAAAA
GGCTCTGCCCAGGTCAAGGGTCATGGCAAGAAGGTGGCGGCTGCACTGGT
GGAAGCTGCCAACAACATCGATGACATTGCTGGTGCCCTCTCCAAGCTCA
GCGACCTCCATGCCCAAAAACTCCGCGTGGACCCTGTCAACTTCAAACTG
CTGGGCCAGTGCTTCCTGGTGGTGGTGGCCAGCCACAACCCCTCTCTCCT
GACCCCAGAGGTCCACGCTTCCCTGGACAAGTTCCTGTGCGCCGTGGGCA
CTGTGCTGACTGCCAAGTACCGT
>Egretta_garzetta_HBAA-D1  [mRNA]  locus=scaffold42:201925:202609:- identity=78.87
ATGGTGCTCTCCGCCTGTGACAAGACCCATGTGAAGACCGTCTTTGGCAA
AATAGGCCCCCACCTCGGTGACATAGGCAGGGAGGCCCTGGTGAGGTTGT
TCACCACCTACCCCCAGACCAAGACCTACTTCGCCCACTTCGACCTGCAC
GCCGACTCAGCTCAGATCAAGGAGCATGGCAAAAAGGTGGCGGGTGCACT
GGCCGACGCTGCCAACCACATCGATGACATCGCGGGTGCCCTCTCCAAGC
TGAGCGACCTCCACGCCCAAAAGCTCCGTGTTGACCCCGTCAACTTCAAA
CTGCTGGGCCAATGCTTCCTGGTGGTGGTGGCCATCCACCACCCTGCTGT
CCTGACCCCGGAGGTCCACGCTTCCCTGGACAAGTTCCTGTGCGCTGTGG
CCACTGTGCTGACTGCCAAGTACCGT
>Elachura_formosa_HBAA-D1  [mRNA]  locus=scaffold_336:706186:706850:+ identity=85.92
ATGGTGCTGTCCGCCGCCGACAAGTCCAACGTCAAGGCCGCTTTCGGCAA
AATCGGCGGCCAGGTCGACGAATATGGCGCCGAGACCCTGGAGAGGATGT
TCGCCACCTATCCCCAGACCAAGACCTACTTCCCCCACTTCGACCTAGGA
AAGGGCTCTGCTCAGATCAAGGGTCACGGCAAGAAGGTGGCGGCTGCACT
GGTGGAAGCTGCCAACCACATCGATGACATTGCAGGCGCCCTCTCCAAGC
TCAGCGACCTCCATGCCCAGAAACTCCGTGTGGACCCTGTCAACTTCAAA
CTGCTGGGCCAGTGCTTCCTGGTGGTGGTGGCCTCCCACAACCCCAGTCT
CCTGACTCCAGAGGTCCACGCTTCCCTGGACAAGTTCCTGTGTGCTGTGG
GCACTGTGCTGACTGCCAAGTACCGT
>Emberiza_fucata_HBAA-D1  [mRNA]  locus=scaffold_410:25911:26586:- identity=82.39
ATGGTGCTGTCCGCCGCAGACAAGACCAACGTCAAGGGCGTTTTCGCCAA
AATCGGCGGCCAGGCCGACGAATATGGCGCCGATGCCCTGGAGAGGATGT
TCGTCACCTACCCCCAGACCAAGACCTACTTCCCCCACTTCGACCTAGGA
AAGGGCTCTGCTCAGGTCAAGGGGCACGGCAAGAAGGTGGCGGGCGCGCT
GGTGGAAGCTGTCAACCACATCGATGACCTCGCTGGTGCCCTCTCCAAGC
TCAGCGACCTCCACGCCCAAAAACTGCGTGTGGACCCTGTCAACTTCAAA
CTGCTGGGCCAGTGCTTCCTGGTGGTGGTGGCCACCCGCAACCCTGGTCT
CCTGACCCCAGAGGTCCACGCTTCCCTGGACAAGTTCCTGTGTGCCGTGG
GCACCGTGCTGACTGCCAAGTACCGT
>Eolophus_roseicapilla_HBAA-D1  [mRNA]  locus=scaffold_19:1391170:1391848:- identity=83.10
ATGGTGCTGTCTGGCAACGACAAGACCAACGTGAAGGGCGTCTTCTCCAA
AATCGGCGGCCATGCCGACGATTATGGCGCTGAGGCCCTAGAGAGGATGT
TCGCCACCTACCCCCAGACCAAGACCTACTTCCCCCACTTCGACGTGAGT
CCAGGCTCTGCTCAGGTCAAGGCGCACGGCAAGAAGGTGGCGGCCGCACT
GGTTGAGGCTGCCAACCACATTGATGACATCGCAACTGCCCTCTCCAAGC
TCAGCGACCTCCACGCCCAAAAGCTCCGCGTGGACCCTGTCAACTTCAAA
CTGCTGGGCCAATGCTTCCTGGTGGTGGTGGCCATCCACAACCCCGCTGT
CCTGACCCCGGAGGTCCACGCTTCCCTGGACAAGTTCCTGTGCGCCGTGG
CCAGCGTGCTGACTGCCAAGTACCGT
>Erithacus_rubecula_HBAA-D1  [mRNA]  locus=sc0000029:1340989:1341656:- identity=84.51
ATGGTGCTGTCTGCCAGCGACAAGACCAACGTCAAGGCCGCTTTCGCCAA
AATCGGCGGCCAGGCCGACGACTATGGTGCCGAGACCCTGGAGAGGATGT
TCGCCACCTACCCCCAGACCAAGACCTACTTCCCCCACTTCGACTTGTCA
AAGGGCTCTGCTCAGATCAAGGCACACGGCAAGAAGGTGGCGGGTGCACT
GGTCGAAGCTGCCAACCACATCGATGACATTGCTGGTGCCCTCTCCAAGC
TCAGCGACCTCCATGCCCAAAAACTCCGCGTGGACCCTGTCAACTTCAAA
CTGCTGGGCCAGTGCTTCCTGGTGGTGGTGGCCAGCCACAACCCCGCTCT
CCTGACCCCAGAGGTCCACGCTTCCCTGGACAAGTTCCTGTGCGCTGTGG
GCTCTGTGCTGACTGCCAAGTACCGT
>Erpornis_zantholeuca_HBAA-D1  [mRNA]  locus=scaffold5:666740:667434:+ identity=86.62
ATGGTGCTGTCCGCCGCCGACAAGACTAACGTCAAGGGCGTCTTCGGGAA
AATCGGCGGCCAGGCCGATGCATATGGCGCCGAGGCCCTGGAGAGGATGT
TCACCACCTACCCCCAGACCAAGACCTACTTCCCCCACTTCGACCTCTCC
AAGGGCTCTGCTCAGGTCAAGGGTCATGGCAAGAAGGTAGCGGCTGCACT
GGTCGAAGCTGCCAACAACATCGATGACATTGCTGGTGCCCTCTCCAAGC
TCAGCGACCTCCACGCCCAAAAACTCCGCGTGGACCCTGTCAACTTCAAA
CTGCTGGGCCAGTGCTTCCTGGTGGTGGTGGCCATCCACAACCCCTCTGT
CCTGACCCCAGAGGTCCATGCTTCCCTGGACAAGTTCCTGTGCGCCGTGG
GCACTGTGCTGACTGCCAAGTACCGT
>Erythrocercus_mccallii_HBAA-D1  [mRNA]  locus=scaffold_1501:110046:110712:+ identity=85.92
ATGGTGCTGTCCGCCAGCGACAAGTCCAACGTCAAGGCCGCCTTCGGCAA
AATCGGCGGCCAGGCCGAGGAGTATGGCGCCGAGGCCCTGGAGAGGATGT
TCGCCACCTACCCCCAGACCAAGACCTACTTCCCCCACTTCGACCTAGGA
AAGGGCTCTGCTCAGGTCAAGGGTCACGGCAAGAAGGTGGCGGCTGCACT
GGTCGAAGCCGCCAACCACATCGATGACATCGCTGGTGCCCTCTCCAAGC
TCAGCGACCTCCACGCCCAAAAACTCCGCGTGGACCCTGTCAACTTCAAA
CTGCTGGGCCAGTGCTTCCTGGTGGTAGTGGCCTGCCACAACCCCGCTCT
CCTGACCCCAGAGGTGCACGCTTCCCTGGACAAGTTCCTGTGCGCCGTGG
GCACTGTGCTGACTGCCAAGTACCGT
>Eubucco_bourcierii_HBAA-D1  [mRNA]  locus=scaffold1243:64519:65188:+ identity=82.39
ATGGTGCTGTCTGCTAGCGACAAGACCAACGTCAAGGGCATCTTTGCCAA
AATCGGCGGCCAAGTCGACGAGTATGGCGCCGAGACCCTGCAGAGGTTGT
TCGCCACCTACCCCCAGACCAAGACCTACTTCCCCCACTTCGACGTGTCA
CCCGGCTCCGCTCAGGTCAAGGCTCACGGCAAGAAGGTCGCGGGCGCTCT
GGTCGAGGCTGTCAACCACATCGATGACATCGCTGGTGCCCTCTCCAAGC
TCAGCGACCTCCACGCCCAAAAGCTCCGCGTGGACCCCGTCAATTTCAAA
CTGCTGGGCCAATGCTTCCTGGTGGTGGTCGCCGTCCACCAGGCTGCTGC
CCTGACCCCAGAGGTCCATGCCTCCCTGGACAAGTTCCTGTGTGCCGTGG
GCAACGTGCTGACTGCCAAGTACCGT
>Eudromia_elegans_HBAA-D1  [mRNA]  locus=scaffold_172:1136911:1137624:- identity=88.73
ATGGTGCTGTCCGCGGGTGACAAGAGCAACGTCAAGGGCGTCATGAGCAA
GATCGCTGGCCATGTCGAGCAGTATGGAGCGGAGACCCTGGAAAGGCAAC
CCCGATCCTCTCTGCCCCACAGGATGTTCTGCACCTACCCCCAGACCAAG
ACCTACTTCCCCCACTTCGATCTGCACCATGGCTCTGCTCAGATCAAGGC
GCACGGCAAGAAGGTGGTGAGCGCCCTCATTGAGGCCGCCAACCACATCG
ATGACATCGCTGGTGCCCTCTCCAAGCTCAGTGACCTCCATGCCCAAAAG
CTCCGGGTGGACCCCGTGAACTTCAAACTGCTGGGCCAGTGCTTCCTGGT
GGTGATGGCCATCCACCACCCCTCCGCCCTCACCCCGGAGGTGCACGCTT
CCCTGGACAAGTTCCTGTGTGCCGTGGGTACTGTGCTGACTGCCAAATAC
CGT
>Eulacestoma_nigropectus_HBAA-D1  [mRNA]  locus=scaffold283:5023961:5024635:+ identity=82.39
ATGGTGCTGTCCGCCCACGACAAGGCCAACGTCAAGGCCGTCTTCGGCAA
AGTCGGCGGCCAGGCCGAGGAGTTAGGCGCCGAGACCCTGGAGAGGATGT
TCGCCGCCTACCCCCAGACCAAGACCTACTTCCCCCACTTCGACCTAGGA
AAGGGCTCTGCTCAGGTCAAGGGTCACGGCAAGAAGGTGGCAGCTGCCCT
GGTCGAAGCTGCCAACAACATCGATGACATTGCTGGTGCCCTCTCCAAGC
TCAGCGACCTCCACGCCCAAAAACTCCGTGTGGACCCTGTCAACTTCAAA
CTGCTGGGCCAGTGCTTCCTGGTGGTGGTGGCCAGCCGCAACCCCTCTCT
CCTGACCCCAGAGGTCCACGCTTCCCTGGACAAGTTCCTGTGCGCCGTGG
GCACTGTGCTGACTGCCAAGTACCGT
>Eurystomus_gularis_HBAA-D1  [mRNA]  locus=scaffold5098:138904:139587:- identity=83.10
ATGGTGCTGTCTGCCAACGACAAGACCAACGTGAAGAACGCCTTCGCCAA
AATCGGAGGCCAAGCCGACGATTATGGCGCTGAGACCCTGGAGAGGATGT
TCGCCGCCTACCCCCAGACCAAGACCTACTTCCCCCACTTCGACCTGTCA
CACGGCTCCGGTCAGATCAAGGCACATGGCAAGAAGGTTGCAGCTGCACT
GGTAGAGGCTGTCAACCACATCGATGACATCGCAGGTGCCCTCTCCAAGC
TCAGCGACCTCCACGCCCAAAAGCTCCGTGTGGACCCTGTTAACTTCAAA
CTGCTGGGCCACTGCTTCCTGGTGGTGGTGGCCATCCACCAGCCCTCTCT
CCTGACCCCGGAGGTCCACGCTTCCCTGGACAAGTTCCTGTGTGCTGTGG
GCAACGTGCTGACTGCCAAGTACCGT
>Falco_cherrug_HBAA-D1  [mRNA]  locus=KB397882.1:1222894:1223332:+ identity=68.31
AGGATGTTCGCCACCTACCCCCAGACCAAGACCTACTTCCCCCACTTCGA
CCTGCAACGTGGCTCCGGTCAGGTCAAGGCGCACGGCAAGAAGGTAGCGG
CTGCACTGGTCGAGGCTGCCAACCACATCGATGACATCGCTGGTGCCCTG
TCCAAGCTGAGCGACCTCCACGCCCAAAAGCTCCGCGTGGACCCTGTCAA
CTTCAAACTGCTGGGCCAATGCTTCCTGGTGGTGGTGGCCATCCACCAGC
CTGCTCTCCTGACCCCAGAGGTCCACGCTTCCCTGGACAAGTTCCTGTGT
GCCGTGGGCAGCGTGCTGACTGCCAAGTACCGT
>Falco_peregrinus_HBAA-D2  [mRNA]  locus=scaffold109_1:1167324:1167762:- identity=68.31
AGGATGTTCGCCACCTACCCCCAGACCAAGACCTACTTCCCCCACTTCGA
CCTGCAACGTGGCTCCGGTCAGGTCAAGGCGCACGGCAAGAAGGTAGCGG
CTGCACTGGTCGAGGCTGCCAACCACATCGATGACATCGCTGGTGCCCTG
TCCAAGCTGAGCGACCTCCACGCCCAAAAGCTCCGCGTGGACCCTGTCAA
CTTCAAACTGCTGGGCCAATGCTTCCTGGTGGTGGTGGCCATCCACCAGC
CTGCTCTCCTGACCCCAGAGGTCCACGCTTCCCTGGACAAGTTCCTGTGT
GCCGTGGGCAGCGTGCTGACTGCCAAGTACCGT
>Falcunculus_frontatus_HBAA-D1  [mRNA]  locus=scaffold928:2190744:2191426:+ identity=83.80
ATGGTGCTGCACGCCAACGACAAGAGCAACGTCAAGGCCGTCTTCGGCAA
AATCGGCGGCCAGGCCGAGGAGTATGGCGCCGAGACCCTGGAGAGGATGT
TCGCCACCTACCCCCAGACCAAGACCTACTTCCCCCACTTCGACCTAGGC
AAGGGCTCTGCTCAGGTCAAGGGTCACGGCAAGAAGGTGGCAGCTGCCCT
GGTCGAAGCTGCCAACAACGTCGATGACATCGCTGGTGCCCTCTCCAAGC
TCAGCGACCTCCACGCCCAAAAACTCCGCGTGGACCCTGTCAACTTCAAA
CTGCTGGGCCAGTGCTTCCTGGTGGTGGTGGCCAGCCACAACCCCTCTCT
CCTGACCCCAGAGGTCCACGCTTCCCTGGACAAGTTCCTGTGCGCCGTGG
GCACTGTGCTGACTGCCAAGTACCGT
>Ficedula_albicollis_HBAA-D1  [mRNA]  locus=NC_021686.1:3047234:3047901:- identity=84.51
ATGGTGCTGTCAGCCAACGACAAGAGCAACGTCAAGGCCGCTTTCGGCAA
AATCGGCGGCCAGGCCGACGAGTATGGTGCCGAGACCCTGGAGAGGATGT
TCGCCACCTACCCCCAGACCAAGACCTACTTCCCCCACTTCGACCTGTCA
AAGGGCTCTGCTCAGATCAAGGGCCACGGCAAGAAGGTGGCGGCTGCACT
GGTCGAAGCCGCCAACAACATCGATGACATTGCTGGTGCCCTCTCCAAGC
TCAGCGACCTCCACGCCCAAAAACTCCGCGTGGACCCTGTCAACTTCAAA
CTGCTGGGCCAGTGCTTCCTGGTGGTGGTGGCCACCCGCAACCCCTCTCT
CCTGACCCCAGAGGTCCACGCTTCCCTGGACAAGTTCCTGTGCGCCGTGG
GCTCTGTGCTGACTGCCAAGTACCGT
>Formicarius_rufipectus_HBAA-D1  [mRNA]  locus=scaffold1183:138204:138856:- identity=86.62
ATGGTGCTGTCCGCTGCAGACAAGACCAACGTCAAGGGCGTCTTCGCCAA
AATCGGCGGCCATGCCGAAGACTACGGCGCCGAGACCCTGGAGAGGATGT
TCGCCGCCTACCCCCAGACCAAGACCTACTTCCCCCACTTCGACCTGGGA
AAGGGCTCTGCCCAGGTCAAGGGTCATGGCAAGAAGGTGGCCGCTGCACT
GGTGGAAGCTGCCAACCACATCGATGATATTGCCGGCGCCCTCTCCAAGC
TCAGCGACCTCCATGCCCAAAAACTCCGTGTGGACCCCGTCAACTTCAAA
CTGCTGGGCCAATGCTTCCTGGTGGTGGTGGCCTGCCACAACCCCGCTCT
GCTGACCCCAGAGGTGCACGCTTCCCTGGACAAGTTCCTTTGTGCCGTGG
GCAACGTGCTGACTGCCAAGTACCGT
>Fregata_magnificens_HBAA-D1  [mRNA]  locus=scaffold35139:12687:13366:+ identity=83.80
ATGGTGCTGTCCTGTACCGACAAGGCCAACGTGAAGGGGGTGTTCTGCAA
AATAGGCGGCCATGCCGACGAGTATGGCGCCGAGTGCCTGGAGAGGATGT
TCGCCACCTACCCCGCGACCAAGACCTACTTCCCCCACTTCGACCTGCAC
CACGGCTCCGCTCAGATCAAGGCGCACGGCAAGAAGGTGGCAGCTGCACT
GGTCGAGGCTGTCAACCACATCGATGACATGGCGAGTGCCCTCTCCAAGC
TGAGCGACCTCCATGCCCAAAAGCTCCGCGTGGACCCCGTGAACTTCAAA
CTGCTGGGCCAATGCTTCCTGGTGGTGGTGGCCATCCACCACCCTGCTGC
CCTGTCCCCGGAGGTCCACGCTTCCATGGACAAGTTCATGTGTGCTGTAG
GCAACGTGCTGACCGCCAAGTACCGT
>Furnarius_figulus_HBAA-D1  [mRNA]  locus=scaffold_3606:7140:7805:- identity=84.51
ATGGTGCTGTCCGGTGCCGACAAGACCAACGTCAAGGGCCTCTTCGCCAA
AATCGGCGGCCAGGCCGAGGACTACGGCGCCGAGACCCTGGAGAGGATGT
TCGCCGCCTACCCCCAGACCAAGACCTACTTCCCCCACTTCGACCTGGGA
AAGGGCTCCGCTCAGGTCAAGGGTCATGGCAAGAAGGTGGCGGCTGCACT
GGTGGAAGCTGCCAACAACATCGATGATATCGCTGGTGCCCTCTCCAAGC
TCAGCGACCTCCACGCCCAAAAACTCCGCGTGGACCCCGTCAACTTCAAA
CTGCTGGGCCAATGCTTCCTGGTGGTGGTGGCCACCCGCAACCCCGCTCT
CCTGACCCCAGAGGTCCATGCTTCCCTGGACAAGTTCCTTTGCGCCGTGG
GCACCGTGCTGACTGCCAAGTACCGT
>Galbula_dea_HBAA-D1  [mRNA]  locus=scaffold60:2246213:2246838:- identity=85.92
ATGGTGCTGTCTGCCAGTGACAAGACCAACGTCAAGGGCATATTCAGCAA
AATGGGAGGCCAGGTTGAAAACTATGGCGCCGAGGCCCTGGAGAGGATGT
TCGTAACTTACCCCCCGACCAAGACCTACTTCCCCCACTTCGACCTGTCA
CACGGCTCTGCTCAGGTCAAGGCGCATGGCAAGAAGGTGGCAGCTGCACT
GGTCGAGGCTGTCAACCACATCGATGACATCGCTGGTGCCCTCTCCAAGC
TCAGCGACCTCCACGCCCAAAAGCTCCGCGTGGACCCTGTCAACTTCAAA
CTGCTGGGCCATTGCTTCCTGGTGGTGGTGGCCATCCACCAACCCGCTGC
CCTGACCCCAGAGGTCCATGCTTCCCTGGACAAGTTCCTGTGTGCCGTGG
GCAATGTGCTGACTGCCAAGTACCGT
>Gallus_gallus_HBAA-D1  [mRNA]  locus=chr14:12097668:12098345:+ identity=100.00
ATGGTGCTGTCCGCTGCTGACAAGAACAACGTCAAGGGCATCTTCACCAA
AATCGCCGGCCATGCTGAGGAGTATGGCGCCGAGACCCTGGAAAGGATGT
TCACCACCTACCCCCCAACCAAGACCTACTTCCCCCACTTCGATCTGTCA
CACGGCTCCGCTCAGATCAAGGGGCACGGCAAGAAGGTAGTGGCTGCCTT
GATCGAGGCTGCCAACCACATTGATGACATCGCCGGCACCCTCTCCAAGC
TCAGCGACCTCCATGCCCACAAGCTCCGCGTGGACCCTGTCAACTTCAAA
CTCCTGGGCCAATGCTTCCTGGTGGTGGTGGCCATCCACCACCCTGCTGC
CCTGACCCCGGAGGTCCATGCTTCCCTGGACAAGTTCTTGTGCGCCGTGG
GCACTGTGCTGACCGCCAAGTACCGT
>Gavia_stellata
-----
>Geococcyx_californianus_HBAA-D1  [mRNA]  locus=scaffold70554:5319:5996:- identity=90.14
ATGGTGCTGTCTGCCGCCGACAAGACCAACGTGAAGGGCATCTTCGCCAA
AATCGGGGGACACGGCGAAGAGTATGGCGCCGAGACCCTGGACAGGATGT
TCACGGTCTACCCCCAGACCAAGACCTATTTCCCCCACTTCGACGTGCAC
CACGGCTCTGCTCAGATCAAGGCGCATGGCAAGAAGGTGGTGGCTGCGCT
GATTGAGGCTGCCAACCACATTGATGACATCGCGGGCGCCCTCTCCAAGC
TCAGTGACCTCCATGCCCACAAGCTCCGTGTGGATCCCGTCAACTTTAAA
CTTCTGGGCCAATGCTTCCTGGTGGTGGTGGGCATCCACCACCCTTCTGC
CCTGACCCCAGAGGTCCACGCTTCCCTGGACAAGTTCCTGTGTGCCGTGG
CCACCGTGCTGACTGCCAAGTACCGT
>Geospiza_fortis_HBAA-D1  [mRNA]  locus=scaffold114:2933004:2933664:- identity=81.69
ATGGTGCTGTCCGCCGCAGACAAGACCAACGTCAAGGGCGTCTTCGCCAA
AATCGGCGGCCAGGCCGACGAATATGGCGCCGATGCCCTGGAGAGGATGT
TCGCCACCTACCCCGCGACCAAGACCTACTTCCCCCACTTCGACCTAGGA
AAGGGCTCTGCCCAGGTCAAGGGGCACGGCAAGAAGGTGGCGGGAGCACT
GGTGGAAGCTGTCAACCACATCGATGACCTTGCTGGTGCCCTCTCCAAGC
TCAGCGACCTCCACGCCCAAAAACTCCGTGTGGACCCTGTCAACTTCAAA
CTGCTGGGCCAGTGCTTCCTGGTGGCGGTGGCCACCCGCAACCCCAGTCT
CCTGACCCCAGAGGTCCACGCTTCCCTGGACAAGTTCCTGTGCGCCGTGG
GCACCGTGCTGACTGCCAAGTACCGT
>Glareola_pratincola_HBAA-D1  [mRNA]  locus=scaffold_1978:146079:146733:+ identity=88.03
ATGGTGCTGTCCGGCAGTGACAAGACCAACGTCAAGGGCATCTTCGGCAA
AATCGGCGGCCATGCCGAAGAGTACGGCGCCGAGACCCTGGAGAGGATGT
TCGCCACCTACCCCCAGACCAAGACCTACTTCCCCCACTTCGACCTGCAG
CATGGCTCCGCTCAGGTGAAGGCGCACGGCAAGAAGGTGGCGGCTGCCCT
GGTCGAGGCTGCCAACCACATCGACGACATCTCGGGCGCCCTCTCCAAGC
TCAGCGACCTCCACGCCCAAAAGCTCCGCGTGGACCCCGTCAACTTCAAA
CTGCTGGGCCAATGCTTCCTGGTGGTGGTGGCCATCCACCACCCCTCTGC
CCTGACCCCGGAGGTCCACGCTTCCCTGGACAAGTTCCTGTGCGCCGTGG
GCAACGTGCTGACTGCCAAGTACCGT
>Glaucidium_brasilianum_HBAA-D1  [mRNA]  locus=scaffold_53:2600365:2601014:+ identity=88.73
ATGGTGCTGTCTGCCAACGACAAGACCAACGTGAAGGGCGTCTTCGCCAA
AATCGGCGGCCATGCCGAAGAGTATGGCGCTGAGACCCTGGAGAGGATGT
TTGCCACCTACCCCCAGACCAAGACCTACTTCCCCCACTTCGACCTGAGC
CACGGCTCCGCTCAGATCAAGTCGCATGGCAAGAAGGTGGCGGCTGCACT
GGTTGAGGCTGTCAACCACATCGATGACATCGCAGGTGCCCTCTCCAAGC
TCAGTGACCTCCACGCCCAAAAGCTCCGCGTGGATCCCGTCAACTTCAAA
CTGCTGGGCCATTGCTTCCTGGTGGTGATGGCCATCCACCACCCCGCTGC
CCTGACCCCGGAGGTCCACGCTTCCCTGGACAAGTTCCTGTGCGCCGTGG
GCAATGTGCTGACTGCCAAGTACCGT
>Grallaria_varia_HBAA-D1  [mRNA]  locus=scaffold1535:1543675:1544329:+ identity=85.21
ATGGTGCTGTCCGGTGCCGACAAGACCAACGTCAAGACCGTCTTCGGCAA
AATCTGTGGCCACGCCGATGAGTACGGCGCCGAGACCCTGGAGAGGATGT
TCGCCACCTACCCCCAGACCAAGACCTACTTCCCCCACTTCGACCTGGGA
AAGGGCTCTGCTCAGGTGAAGGGTCATGGCAAGAAGGTGGCGGCTGCACT
GGTGGAAGCTGCCAACCACGTCGATGATATCGCCGGTGCCCTCAGCAAGC
TCAGCGACCTCCACGCCCAAAAACTCCGCGTGGACCCCGTCAACTTCAAA
CTGCTGGGTCAATGCTTCCTGGTGGTGGTGGCCGCCCACAACCCCGCACT
CCTGACCCCAGAGGTCCATGCCTCCCTGGACAAGTTCCTCTGCGCCGTGG
GCAACGTGCTGACTGCCAAGTACCGT
>Grantiella_picta_HBAA-D1  [mRNA]  locus=scaffold854:572982:573650:+ identity=82.39
ATGGTGCTGTCCGCCAACGACAAGAGCAACGTCAAGGCCGTTTTCGGCAA
AATCGGCGGCCAGGCCGACGCTTTCGGCGCCGAGACCCTGGAGAGGATGT
TCGCCGCCTACCCCCAGACCAAGACCTACTTCCCCCACTTCGACCTGGGA
AAGGGCTCTGCTCAGGTCAAGGCTCACGGCAAGAAGGTGGCGGCTGCCCT
GGTCGAGGCTGCCAACAACATCGATGACATTGCTGGTGCCCTCTCCAAGC
TCAGCGACCTCCACGCCCAAAAACTCCGCGTGGATCCCGTCAACTTCAAA
CTGCTGGGCCAGTGCTTCCTGGTGGTGGTGGCCTGCCACAACCCCGCTCT
CCTGACCCCAGAGGTCCACGCTTCCCTGGACAAGTTCCTGTGCGCCGTGG
GCACCGTGCTGACTGCCAAGTACCGT
>Gymnorhina_tibicen_HBAA-D1  [mRNA]  locus=scaffold732:315784:316450:+ identity=85.92
ATGGTGCTGTCCCCCCAAGACAAGACCAACGTCAAGGGCCTCTTCGGCAA
AATCGGCGGCCAGGCCGAGGAGTATGGCGCCGAGGCCCTAGAAAGGCTGT
TCACCACCTACCCCCAGACCAAGACCTACTTCCCCCACTTCGACCTTTCA
AAGGGCTCTGCTCAGGTCAAGGGTCACGGCAAGAAGGTGGCAGCTGCCCT
GGTCGAAGCTGCCAACAACATCGATGACATTGCTGGTGCCCTCTCCAAGC
TCAGCGACCTCCACGCCCAAAAACTCCGCGTGGACCCTGTCAACTTCAAA
CTGCTGGGCCAGTGCTTCCTGGTGGTGGTGGCCTGCCATAACCCCGCTCT
CCTGACCCCAGAGGTCCACGCTTCCCTGGACAAGTTCCTGTGCGCTGTGG
GCACTGTGCTGACTGCCAAGTACCGT
>Halcyon_senegalensis_HBAA-D1  [mRNA]  locus=scaffold_39:1478436:1479106:+ identity=84.51
ATGGTGCTGTCCGCCAACGACAAGACCAACGTGAAGGGCATCTTCGCCAA
AATCGGCGGCCAGGCCGATGACTATGGCACCGAGACCCTGGAGAGGATGT
TCGCCACCTACCCGCAGACCAAGACCTACTTCCCCCACTTCGACATGTCA
CGCGGCTCCGGTCAGATCAAGGCACATGGCAAGAAGGTTGCGGGTGCACT
GATCGAGGCTGTCAACCACATCGATGACATCGCGGGTGCCCTCTCCAAGC
TCAGTGACCTCCACGCCCAAAAGCTCCGTGTGGACCCCGTCAACTTCAAA
CTGCTGGGACAATGCTTCCTGGTGGTGGTGGCCATCCACAACGCCGCTGC
CCTGACCCCGGAGGTCCACGCTTCCCTGGACAAGTTCCTGTGTGCCGTGG
GCAACGTGCTGACTGCCAAGTACCGT
>Haliaeetus_albicilla_HBAA-D1  [mRNA]  locus=scaffold35:676172:676839:- identity=88.03
ATGGTGCTGTCCGCCAACGACAAGACCAACGTGAAGAACGTCTTCGCCAA
AATCAGCGGCCATGCCGAGGACTACGGCGCCGAGACCCTGGAGAGGATGT
TCACCACCTACCCTCCAACCAAGACCTACTTCCCCCACTTCGACCTGCAC
CATGGCTCCGCTCAGATCAAGGCGCACGGCAAGAAGGTCGCGGGTGCACT
GATTGAGGCCGTCAACCACATCGATGACATCGCGGGGGCTCTCTCCAAGC
TCAGCGACCTCCACGCCCAAAAGCTCCGCGTGGACCCCGTCAACTTCAAA
CTGCTGGGCCAATGCTTCCTGGTGGTGGTGGCCATCCACCACCCCTCTGT
CCTGACCCCGGAGGTCCACGCTTCCCTGGACAAGTTCCTGTGCGCCGTGG
GCAACGTGCTGACTGCCAAGTACCGT
>Haliaeetus_leucocephalus_HBAA-D1  [mRNA]  locus=Scaffold2142:237599:238251:+ identity=85.21
GCCAACGACAAGACCAACGTGAAGAACGTCTTCGCCAAAATCAGCGGCCA
TGCCGAGGACTACGGCGCCGAGACCCTGGAGAGGATGTTCACCACCTACC
CTCCAACCAAGACCTACTTCCCCCACTTCGACCTGCACCATGGCTCCGCT
CAGATCAAGGCGCACGGCAAGAAGGTCGCGGGTGCACTGATTGAGGCCGT
CAACCACATCGATGACATCGCGGGGGCTCTCTCCAAGCTCAGCGACCTCC
ACGCCCAAAAGCTCCGCGTGGACCCCGTCAACTTCAAACTGCTGGGCCAA
TGCTTCCTGGTGGTGGTGGCCATCCACCACCCCTCTGTCCTGACCCCGGA
GGTCCACGCTTCCCTGGACAAGTTCCTGTGCGCCGTGGGCAACGTGCTGA
CTGCCAAGTACCGT
>Hemignathus_wilsoni_HBAA-D1  [mRNA]  locus=Hmun.k71_000020:1015430:1016119:- identity=82.39
ATGGTGCTGTCCGCCGCCGACAAGACCAACGTCAAGAGCGTTTTCGCCAA
AATCGGCGGCCAGGCCGATGAATATGGCGCCGATGCCCTGGAGAGGATGT
TCGTCACCTACCCCCAGACCAAGACCTACTTCCCCCACTTCGACCTAGGA
AAGGGCTCTGCTCAGGTCAAGGGGCACGGCAAGAAGGTGGCAGGCGCACT
GGTCGAAGCTGTCAACCACATCGATGACCTTGCTGGTGCCCTCTCCAAGC
TCAGCGACCTCCACGCCCAAAAACTCCGTGTGGACCCTGTCAACTTCAAA
CTGCTGGGCCAGTGCTTCCTGGTGGTGGTGGCCACCCGCAACCCCGCTCT
CCTGACCCCAGAGGTCCACGCTTCCCTGGACAAGTTCCTGTGTGCCGTGG
GCACCGTGCTGACTGCCAAGTACCGT
>Hemiprocne_comata_HBAA-D1  [mRNA]  locus=scaffold3834:254652:255326:- identity=80.99
ATGGTGCTGTCTGCCGCTGACAAGACCAACGTGAAGACCGTCTTCTCCAA
AATCGGCGGCCAGGCCGACGTAATGGGCGCCGAGGCCCTGACGAGGATGT
TCACTGCCTACCCCCAGACCAAGACCTACTTCCCCCACTTCGACATGTCA
CCAGGGTCTGCTCAGATCAAGGCGCATGGCAAGAAGGTGGCAGCTGCACT
AGTCGAGGCTTGCAACAACATCGATGACATTGCAGGTGCCCTTTCCAAGC
TCAGCGACCTCCACGCCCAAAAGCTCCGTGTGGACCCTGTCAACTTCAAA
CTGCTGGGCCACTGCCTCCTGGCAGTGGTGGCCATCCACCACCCCTCTGT
CCTGACCCCGGAGGTCCATGCTTCCCTGGACAAGTTCCTGTGTGCCGTGG
GCACCGTGCTGACCGCCAAGTACCGT
>Herpetotheres_cachinnans_HBAA-D1  [mRNA]  locus=scaffold_23:3837880:3838564:+ identity=83.10
ATGGTGCTGTCCAGCAGTGACAAGAGCCACGTGAAGGGCATCTTCACCAA
AATGACTCCCAATATGGATAGCTATGGCGCCGAGACCCTGGAGAGGATGT
TCATGACCTACCCCCAGACCAAGACCTACTTCCCCCACTTCGACATGCAA
CATGGCTCCGCTCAGATCAAGGCGCACGGCAAGAAGGTGGCGGCTGCACT
GGTCGAGGCTGCCAACCACATTGATGACATCTCCGGCACCCTCTCCAAGC
TGAGCGACCTCCACGCCCAAAAGCTCCGCGTGGACCCTGTCAACTTCAAA
CTGCTGGGCCAATGCTTCCTGGTGGTGGTGGCCATCCACCATCCCTCTCT
CCTGACCCCAGAGGTCCACGCTTCCCTGGACAAGTTCCTGTGCACCGTGG
GCAGTGTGCTGACTGCCAAGTACCGT
>Himantopus_himantopus_HBAA-D2  [mRNA]  locus=scaffold932:137303:138736:- identity=88.03
ATGGTGCTGTCCGGAGCTGACAAGAACAACGTGAAGGGCGTCTTCGCCAA
AATCGGCGGCCATGCCGAGGAGTACGGCGCCGAGACCCTGGAGAGGATGT
TCGCCACCTACCCCCAGACCAAGACCTACTTCCCCCACTTCGACCTGCAA
CATGGCTCCGCTCAGGTCAAGGCGCACGGCAAGAAGGTGGCAGCTGCCCT
GGTCGAGGCTGCCAACCACATCGATGACATCGCGAGTGCCCTCTCCAAGC
TCAGCGACCTCCACGCCCAAAAGCTCCGCGTGGACCCCGTCAACTTCAAA
CTGCTGGGCCAATGCTTCCTGGTGGTGGTGGCCATCCACCACCCCTCTGT
CCTGACCCCGGAGGTCCACGCTTCCCTGGACAAGTTCCTGTGCGCCGTGG
GCAACGTGCTGACTGCCAAGTACCGT
>Hippolais_icterina_HBAA-D1  [mRNA]  locus=scaffold2292:320266:320930:+ identity=81.69
ATGGTGCTCTCCCCCGCCGACAAGTCCAACGTCAAGGCCGCTTTCGGCAA
AATCGGCGGCCAGGCCGAGGAATATGGCGCCGATGCCCTGGAGAGGATGT
TCGCCGCCTACCCCCAGACCAAGACCTACTTCCCCCACTTCGACCTAGGA
AAGGGCTCTGCTCAGGTCAAGGGTCATGGCAAGAAGGTGGCGGCCGCACT
GGTGGAAGCTGCCAACAACATCGATGACATTGCCGGTGCCCTCTCCAAGC
TCAGCGACCTCCACGCCCAAAAACTCCGCGTGGACCCTGTCAACTTCAAA
CTGCTGGGCCAGTGCTTCCTGGTGGCGGTGGCCACCCGCAACCCCTCTCT
CCTGACCCCAGAGGTCCACGCTTCCCTGGACAAGTTCCTGTGCGCCGTGG
GCACTGTGCTGACTGCCAAGTACCGT
>Hirundo_rustica_HBAA-D1  [mRNA]  locus=scaffold1936:330556:331216:- identity=83.80
ATGGTGCTGTCCGCCAGCGACAAGGCCAACGTCAAGGCCGCTTTCGGCAA
AATCGGCGGCCAGGCCGAGGAATATGGCGCCGAGACCCTGGAGAGGATGT
TCGCCGCCTACCCCCAGACCAAGACCTACTTCCCCCACTTCGACCTAGGA
AAGGGCTCTGCTCAGGTCAAGGGTCACGGCAAGAAGGTGGCGGCCGCACT
GGTCGAAGCTGCCAACAACGTCGATGACATTGCTGGTGCCCTCTCCAAGC
TCAGCGACCTCCACGCCCAAAAACTCCGCGTGGACCCTGTCAACTTCAAA
CTGCTGGGCCAGTGCTTCCTGGTGGTGGTGGCCAGCCGCAACCCCGCTCT
CCTGACCCCAGAGGTCCACGCTTCCCTGGACAAGTTCCTGTGCGCCGTGG
GCACTGTGCTGACTGCCAAGTACCGT
>Horornis_vulcanius_HBAA-D2  [mRNA]  locus=C12872707:2:397:+ identity=61.97
AAGACCTACTTCCCCCACTTCGACCTAGGAAAGGGCTCTGCTCAGGTCAA
AGGTCACGGCAAGAAGGTGGCGGCTGCACTGGTCGAAGCTGTCAACAACA
TCGATGACATTGCTGGTGCCCTCTCCAAGCTCAGCGACCTCCACGCCCAA
AAACTCCGCGTGGACCCCGTCAACTTCAAACTGCTGGGCCAGTGCTTCCT
GGTGGTGGTGGCCTCCCGCAACCCCAGTCTCCTGACCCCAGAGGTCCACG
CTTCCCTGGACAAATTCCTGTGTGCCGTGGGCACTGTGCTGACCGCCAAG
TACCGT
>Hylia_prasina_HBAA-D1  [mRNA]  locus=scaffold227:24834:25534:- identity=80.28
ACAAGCCCTGACCGTAACCCCGACCGACCCCGCGGTGCCNAGGCCGCTTT
CGGCAAAATCGGCGGCCACGCCGAGGAGTATGGCGCCGAGACCCTGGAGA
GGATGTTCGCCGCCTACCCCCAGACCAAGACCTACTTCCCCCACTTCGAC
CTAGGAAAGGGCTCTGCTCAGGTCAAGGGTCACGGCAAGAAGGTGGCGGC
CGCACTGGTCGAAGCTGCCAACAACATCGATGACATTGCTGGTGCCCTCT
CCAAGCTCAGCGACCTCCACGCCCAAAAACTCCGCGTGGACCCTGTCAAC
TTCAAACTGCTGGGCCAGTGCTTCCTGGTGGTAGTGGCCTGCCACAACCC
CGCTCTCCTGACCCCAGAGGTCCACGCTTCCCTGGACAAGTTCCTGTGCG
CCGTGGGCACTGTGCTGACTGCCAAGTACCGT
>Hypocryptadius_cinnamomeus_HBAA-D1  [mRNA]  locus=scaffold78226:14342:15017:- identity=82.39
ATGGTGCTGTCCGCCGCCGACAAGTCCAACGTCAAGGGCGTTTTCGCCAA
AATCGGCGGCCAGTCCGAGGAATATGGCGCCGACGCCCTGGAGAGGATGT
TCGCCACCTACCCCCAGACCAAGACCTACTTCCCCCACTTCGACCTAGGA
AAGGGCTCTGCTCAGGTCAAGGGTCACGGCAAGAAGGTGGCGGCTGCACT
GGTCGAAGCTGTCAACAACATCGATGACCTTGCTGGTGCCCTCTCCAAGC
TCAGCGACCTCCACGCCCAAAAACTCCGTGTGGACCCTGTCAACTTCAAA
CTGCTGGGCCAGTGCTTCCTGGTGGTGGTGGCCACCCGCAACCCCTCTCT
CCTGACCCCAGAGGTGCACGCTTCCCTGGACAAGTTCCTGTGCGCCGTGG
GCACCGTGCTGACCGCCAAGTACCGT
>Ibidorhyncha_struthersii_HBAA-D1  [mRNA]  locus=scaffold3208:503068:503782:+ identity=85.21
ATGGTGCTGTCCGCCACTGACAAGAACAACGTGAAGGGCGTCTTCGCCAA
AATCGGTGGCCAGGCCGAGGAGTACGGCGCCGAGACCCTGGCGAGGATGT
TCGCCACCTACCCCCAGACCAAGACCTACTTCCCCCACTTCGACCTGCAA
CAAGGCTCCGCTCAGGTCAAGGCGCACGGCAAGAAGGTGGCAGCTGCCCT
GGTTGAGGCTGCCAACCACATCGATGACATCATGACTGCCCTCTCCAAGC
TCAGCGACCTCCATGCCCAAAAGCTCCGCGTGGACCCCGTCAACTTCAAA
CTGCTGGGCCAATGCTTCCTGGTGGTGGTGGCCATCCACCACCCCTCTCT
CCTGACCCCGGAGGTCCACGCTTCCCTGGACAAGTTCCTGTGCGCCGTGG
GCAACGTGCTGACTGCCAAGTACCGT
>Ifrita_kowaldi_HBAA-D1  [mRNA]  locus=scaffold2387:26401:27105:- identity=85.92
ATGGTGCTGTCCGCCAACGACAAGGCCAACGTCAAGGGCCTCTTCGGCAA
AATCGGCGGCCATGCCGACGAGTATGGCGCCGAGACCCTGGAGAGGATGT
TCGCTGCCTACCCCCAGACCAAGACCTACTTCCCCCACTTCGACCTAGGA
AAGGGATCTGCTCAGGTCAAGGGTCACGGCAAGAAGGTGGCGGCTGCACT
GGTCGAAGCTGTCAACCACATCGATGACATTGCTGGTGCCCTCTCCAAGC
TCAGCGACCTCCACGCCCAAAAACTCCGCGTGGACCCTGTCAACTTCAAA
CTGCTGGGCCAGTGCTTCCTGGTGGTGGTGGCCACCCACAACCCCGCTCT
CCTGACCCCAGAGGTCCACGCTTCCCTGGACAAGTTCCTGTGCGCCGTGG
GCACTGTGCTGACTGCCAAGTACCGT
>Illadopsis_cleaveri_HBAA-D1  [mRNA]  locus=scaffold10439:82703:83362:+ identity=84.51
ATGGTGCTGTCTCCCGCCGACAAGAGCAACGTCAAGGCCGCTTTCGGCAA
AATCGGCGGCCAGGCCGACGAGTATGGCGCCGAGGCCCTGGAGAGGATGT
TCGTCACCTACCCCCAGACCAAGACCTACTTCCCCCACTTCGACCTGTCA
AAGGGCTCTGCTCAGGTCAAGGCTCACGGCAAGAAGGTAGCGGCCGCACT
GGTCGAAGCTGCCAACCACGTCGATGACATTGCTGGTGCCCTCTCCAAGC
TCAGCGACCTCCACGCCCAAAAACTCCGCGTGGACCCTGTCAACTTCAAA
CTGCTGGGCCAGTGCTTCCTGGTGGTGGTGGCCTGCCACAACCCCGCTCT
GCTGACCCCAGAGGTCCACGCTTCCCTGGACAAGTTCCTGTGCGCCGTGG
GCACTGTGCTGACTGCCAAGTACCGT
>Indicator_maculatus_HBAA-D1  [mRNA]  locus=scaffold155:187149:187819:- identity=83.80
ATGGTGCTGTCTGCCAGCGACAAGACCAACGTCAAGGGCCTCTTTGCCAA
AATCGGCGGCCAAGCCGACGACTATGGCGCCGAGACCCTGGCGAGGATGT
TCACCACCTACCCCCAGACCAAGACCTACTTCCCCCACTTCGACGTGTCA
GCCGGCTCCGCGCAGGTCAAGGCTCACGGCAAGAAGGTCGCAGGTGCTCT
GATCGAGGCTGTCAACAACATCGATGACATCGCTGGTGCCCTCTCCAAGC
TCAGCGACCTCCACGCCCAAAAGCTCCGCGTGGACCCCGTCAACTTCAAA
CTGCTGGGCCAATGCTTCCTGGTGGTGGTTGCCATCCACCAGGCTGCTGC
CCTGACCCCAGAGGTCCATGCTTCCCTGGACAAGTTCCTGTGTGCTGTGG
GCAACGTGCTGACTGCCAAGTACCGT
>Irena_cyanogastra_HBAA-D1  [mRNA]  locus=scaffold7903:27789:28466:- identity=81.69
ATGGTGCTGTCTCCCGCTGACAAGGCCAACATCAAGGCCGCTTTCAGCAA
AATCGGCGGCCAGGCCGACGAATATGGTGCCGACGCCCTGGAGAGGATGT
TCGTCACCTACCCCCAGACCAAGACCTACTTCCCCCACTTCGACCTAGGA
AAGGGCTCTGCTCAGGTCAAGGGTCACGGCAAGAAGGTGGCAGCTGCCCT
GGTCGAAGCTGCCAACCACGTCGATGACATTGCTGGTGCCCTCTCCAAGC
TCAGCGACCTCCACGCCCAAAAACTCCGTGTGGACCCTGTCAACTTCAAA
CTGCTGGGCCAGTGCTTCCTGGTGGTGGTGGCCACCCGCAACCCCTCTCT
CCTGACCCCAGAGGTCCACGCTTCCCTGGACAAGTTCCTGTGCGCCGTGG
GCACCGTGCTGACTGCCAAGTACCGT
>Jacana_jacana_HBAA-D1  [mRNA]  locus=scaffold844:16399:16828:+ identity=71.13
AGGATGTTTGCCACCTATCCCCAGACCAAGACCTACTTCCCCCACTTCGA
CCTGCAGCATGGCTCTGCTCAGATCAAGGCACATGGCAAGAAGGTGGCGG
CTGCCCTGGTAGAGGCTGCCAACCACATCGATGACATCGCTGGTGCCCTC
TCCAAGCTCAGCGACCTCCATGCCCAAAAGCTCCGCGTGGACCCTGTCAA
CTTCAAACTGCTGGGCCAATGCTTCCTGGTGGTGGTAGCCATCCACCACC
CCGCTCTTCTGACCCCGGAGGTCCACGCTTCCCTGGACAAGTTCCTGTGT
GCTGTGGGTAATGTGCTGACCGCCAAGTACCGT
>Junco_hyemalis_HBAA-D1  [mRNA]  locus=ScoVZU6_3803:13398942:13399603:+ identity=81.69
ATGGTGCTGTCCGCCGCAGACAAGACCAACGTCAAGGGCGTTTTCGCCAA
AATCGGCGGCCAGGCCGACGAATATGGCGCCGATGCCCTGGAGAGGATGT
TCGCCACCTACCCCGCCACCAAGACCTACTTCCCCCACTTCGACTTAGGA
AAGGGCTCTGCTCAGGTCAAGGGGCACGGCAAGAAGGTGGCGGGCGCCCT
GGTGGAAGCTGTCAACCACATCGATGACCTTGCTGGTGCCCTCTCCAAGC
TCAGCGACCTCCATGCCCAAAAACTCCGTGTGGACCCTGTCAACTTCAAA
CTGCTGGGCCAGTGCTTCCTGGTGGCAGTGGCCACCCGCAACCCCGGTCT
GCTGACCCCAGAGGTCCACGCTTCCCTGGACAAGTTCCTGTGTGCCGTGG
GCACCGTGCTGACTGCCAAGTACCGT
>Lanius_ludovicianus_HBAA-D1  [mRNA]  locus=scaffold1114:749300:749974:+ identity=87.32
ATGGTGCTGTCTGCCAGCGACAAGGCCAACGTCAAGGGCGTCTTCGGCAA
AATCGGCGGCCAGGCCGAGGAATATGGCGCCGAGACCCTGGAGAGGATGT
TCGCCACCTACCCCCAGACCAAGACCTACTTCCCCCACTTCGACCTAGGA
AAGGGGTCTGCTCAGGTCAAGGGTCACGGCAAGAAGGTGGCAGCTGCCCT
GGTCGAAGCTGCCAACCACATCGATGACATTGCTGGTGCTCTCTCCAAGC
TCAGCGACCTCCACGCCCAAAAACTCCGCGTGGACCCTGTCAACTTCAAA
CTGCTGGGCCAGTGCTTCCTGGTGGTGGTGGCCAGCCACAACCCCGCTCT
CCTGACCCCAGAGGTCCACGCTTCCCTGGACAAGTTCCTGTGTGCCGTGG
GCACTGTGCTGACTGCCAAGTACCGT
>Larus_smithsonianus_HBAA-D1  [mRNA]  locus=scaffold3068:19570:20229:- identity=87.32
ATGGTGCTGTCCGGCAGTGACAAGACCAACGTCAAGGGCGTCTTCAGCAA
AATCGGCGGCCATGCCGAGGAGTATGGCGCCGAGACCCTGGAGAGGATGT
TCGCCACCTACCCCCAGACCAAGACCTACTTCCCCCACTTCGATCTGCAG
CATGGCTCCGCTCAGGTGAAGGCGCACGGCAAGAAGGTGGCGGCTGCCCT
GGTCGAGGCTGCCAACCACATTGATGACATCGCGGGCGCCCTCTCCAAGC
TCAGTGACCTCCACGCCCAAAAGCTCCGCGTGGACCCCGTCAACTTCAAA
CTGCTGGGCCAATGCTTCCTGGTGGTGGTGGCCATCCACCACCCCTCTGT
CCTGACCCCGGAGGTCCACGCTTCCCTGGACAAGTTCCTGTGCGCCGTGG
GCAACGTGCTGACTGCCAAGTACCGT
>Leiothrix_lutea_HBAA-D1  [mRNA]  locus=scaffold_2067:22266:22939:- identity=86.62
ATGGTGCTGTCCGCCGCCGACAAGAGCAACGTCAAGGCCGTTTTCGGCAA
AATCGGCGGCCAGGTCGAGGAGTATGGCGCCGAGACCCTGGAGAGGATGT
TCATCACCTACCCCCAGACCAAGACCTACTTCCCCCACTTCGACCTAGGA
AAGGGCTCTGCTCAGGTCAAGGGTCACGGCAAGAAGGTGGCGGCCGCACT
GGTGGAAGCCGCCAACCACATCGATGACATTGCTGGTGCCCTCTCCAAGC
TCAGCGACCTCCACGCCCAAAAACTCCGCGTGGACCCCGTCAACTTCAAA
CTGCTGGGCCAGTGCTTCCTGGTGGTGGTGGCTGCCCACAACCCCGCTGT
GCTGACCCCAGAGGTCCACGCTTCCCTGGACAAGTTCCTGTGTGCCGTGG
GCACTGTGCTGACTGCCAAGTACCGT
>Lepidothrix_coronata_HBAA-D1  [mRNA]  locus=KV388117.1:2941064:2941740:- identity=87.32
ATGGTGCTGTCCAGTGCCGACAAGACCAACGTGAAGGGCGTCTTCGCCAA
AATCGGCGGCCACGCCGAAGATTATGGCGCCGAGACCCTAGAGAGGATGT
TCGCCACCTACCCCCAGACCAAGACCTACTTCCCCCACTTTGACCTGGGA
AAGGGCTCTGCTCAGGTCAAGGGTCATGGCAAGAAGGTGGCGGCTGCCCT
GGTCGAAGCTGCCAACCACATCGATGACATCGCCGGTGCCCTCTCCAAGC
TCAGTGACCTCCACGCCCAAAAACTCCGCGTGGACCCTGTCAACTTCAAA
CTGCTGGGCCAGTGCTTCCTGGTGGTGGTGGCCAGCCACAACCCCGCTCT
CCTGACCCCGGAGGTCCACGCTTCCCTGGACAAGTTCCTGTGCGCCGTGG
GAACCGTCCTGACTGCCAAGTACCGT
>Leptocoma_aspasia_HBAA-D1  [mRNA]  locus=scaffold2035:271292:271961:- identity=81.69
ATGGTGCTGTCCGCCGCTGACAAGTCCAACGTCAAGGCCGTTTTCAGCAA
AATCGGCGGCCACGCTGATGAATATGGCGCCGACGCCCTGGAGAGGATGT
TCGTCACCTACCCCCAGACCAAGACCTACTTCCCCCACTTCGACCTAGGA
AAGGGCTCTGCTCAGGTCAAGGGTCATGGCAAGAAGGTGGCGGGTGCCCT
GGTCGAAGCTGTCAACCACATCGATGACCTTGCTGGTGCCCTCTCCAAGC
TCAGCGACCTCCACGCCCAAAAACTCCGTGTGGACCCTGTCAACTTCAAA
CTGCTGGGCCAGTGCTTCCTGGTGACCGTGGCCACCCGCAACCCCTCTCT
CCTGACCCCAGAGGTCCACGCTTCTCTGGACAAGTTCCTGTGTGCTGTGG
GCACTGTGCTGACTGCCAAGTACCGT
>Leptosomus_discolor_HBAA-D1  [mRNA]  locus=scaffold42982:8988:9423:- identity=66.90
AGGATGTTCTGCGCCTTCCCCCAGACCAAGACCTACTTCCCCCACTTCGA
CCTGCAACACGGCTCTGCTCAGGTCAAGGCGCACGGCAAGAAGGTGGCCG
CTGCACTGGTCGAGGCTGCCAACCACATCGATGACATCGCGGGTGCCCTC
GCCAAGCTCAGTGACCTCCACGCCCAAAAACTCCGCGTGGACCCTGTCAA
CTTCAAATTTCTGGGCCATTGCTTCCTGGTGGTGGTGGCTGCCCACCACC
CTGCTGCCCTGACCCCGGAGGTCCACGCTTCCCTGGACAAGTTCCTGTGT
GCCGTGGGCAACGTGCTGACTGCCAAGTACCGT
>Leucopsar_rothschildi_HBAA-D1  [mRNA]  locus=scaffold325:340913:341585:+ identity=85.21
AGCGTGCTGTCCGCCAGCGACAAGGCCAACGTCAAGGCCGTTTTCGCCAA
AATCGGCGGCCAGGCCGAGGAATATGGTGCCGAGACCCTGGAGAGGATGT
TCGCCACCTACCCCCAGACCAAGACCTACTTCCCCCACTTCGACCTAGGA
AAGGGCTCTGCTCAGGTCAAGGGGCATGGCAAGAAGGTGGCGGCTGCACT
GGTCGAAGCCGCCAACCACGTCGATGACATCGCTGGTGCCCTCTCCAAGC
TCAGCGACCTCCACGCCCAAAAACTCCGCGTGGACCCTGTCAACTTCAAA
CTGCTGGGCCAGTGCTTCCTGGTGGTGGTGGCCTCCCACAACCCCGCTCT
CCTGACCCCAGAGGTCCACGCTTCCCTGGACAAGTTCCTGTGCGCCGTGG
GCACCGTGCTGACTGCCAAGTACCGT
>Limosa_lapponica_HBAA-D1  [mRNA]  locus=scaffold_2642:78963:79624:+ identity=88.73
ATGGTGCTGTCCGGCGCTGACAAGACCAACGTCAAGGGCGTCTTCGCCAA
AATCGGCGGCCATGCCGAGGAGTACGGCGCCGAGACCCTGGAGAGGATGT
TCGCCACCTACCCCCAGACCAAGACCTACTTCCCCCACTTCGACCTGCAA
CATGGCTCTGCTCAGGTCAAGGGACACGGCAAGAAGGTGGCGGCTGCCCT
GGTCGAGGCTGCCAACCACATCGATGACATCGCCGGTGCCCTCTCCAAGC
TCAGCGACCTCCACGCCCAAAAGCTCCGCGTGGACCCTGTCAACTTCAAA
CTGCTGGGCCAGTGCTTCCTGGTGGTGGTGGCCATCCACCACCCCTCTCT
CCTGACCCCGGAGGTCCATGCTTCCCTGGACAAGTTCCTGTGTGCCGTGG
GCAGCGTGCTGACTGCCAAGTACCGT
>Locustella_ochotensis_HBAA-D1  [mRNA]  locus=scaffold_143:830181:830854:- identity=81.69
ATGGTGCTGTCCGCCGCCGACAAGGGCAACGTCAAGGCCGCTTTCGGCAA
AATCGGCGGCCAGGCTGACGACTATGGCGCCGAGGCCCTGGAGAGGATGT
TCGCCGCCTACCCCCAGACCAAGACCTACTTCCCCCACTTCGACCTAGGA
AAGGGCTCTGCTCAGGTCAAGGCTCACGGCAAGAAGGTGGCGGCTGCACT
GGTCGAAGCTGCCAACAACATCGATGACATTGCTGGTGCCCTCTCCAAGC
TCAGCGACCTCCACGCCCAAAAACTCCGCGTGGATCCTGTCAACTTCAAA
CTGCTGGGCCAGTGCTTCCTGGTGGTGGTGGCCTGCCGCAACCCCTCTGT
CCTGACCCCAGAGGTCCACGCTTCCCTGGACAAGTTCCTGTGTGCCGTGG
GCACTGTGCTGACTGCCAAGTACCGT
>Lonchura_striata_HBAA-D1  [mRNA]  locus=NW_018655860.1:1594439:1595097:+ identity=80.28
ATGGTGCTGTCCGCCGGCGACAAGTCCAACGTCAAGGCCGTTTTCGGCAA
AATCGGCGGCCAAGCCGACGAATATGGGGCCGACGCCTTGGAGAGGATGT
TCGCCACCTACCCCCAGACCAAGACCTACTTCCCCCACTTCGACCTAGGA
AAGGGCTCTGCTCAGGTCAAGGCGCACGGCAAGAAGGTGGCGGCTGCACT
GGTCGAAGCTGCCAACAACGTCGATGACCTTGCTGGTGCCCTCTCCAAGC
TCAGCGACCTCCACGCCCAAAAACTCCGTGTGGACCCTGTCAACTTCAAA
CTGCTGGGCCAGTGCTTCCTGGTGGTAGTGGCCACACGCAACCCCTCTCT
CCTGACCCCAGAGGTCCACGCTTCCCTGGACAAGTTCCTGTGCGCCGTGG
GCACCGTGCTGACCGCCAAGTACCGT
>Loxia_curvirostra_HBAA-D1  [mRNA]  locus=scaffold58:397036:397717:+ identity=82.39
ATGGTGCTGTCCGCCGCCGACAAGACCAACGTCAAGAACGTTTTCGCCAA
AATCGGCGGCCAGGCCGATGAATATGGCGCCGATGCCCTGGAGAGGATGT
TTGCCACCTACCCCCAGACCAAGACCTACTTCCCCCACTTCGACCTAGCA
AGGGGCTCTGCTCAGGTCAAGGGGCACGGCAAGAAGGTGGCAGGCGCACT
GGTCGAAGCTGTCAACCACATTGATGACCTTGCTGGTGCCCTCTCCAAGC
TCAGCGACCTCCACGCCCAAAAACTCCGTGTGGACCCTGTCAACTTCAAA
CTGCTGGGCCAGTGCTTCCTGGTGGTGGTGGCCACCCGCAACCCCGCTCT
CCTGACCCCCGAGGTCCACGCTTCCCTGGACAAGTTCCTGTGTGCCGTGG
GCACCGTGCTGACTGCCAAGTACCGT
>Loxia_leucoptera_HBAA-D1  [mRNA]  locus=scaffold975:25575:26256:- identity=82.39
ATGGTGCTGTCCGCCGCCGACAAGACCAACGTCAAGAACGTTTTCGCCAA
AATCGGCGGCCAGGCCGATGAATATGGCGCCGATGCCCTGGAGAGGATGT
TTGCCACCTACCCCCAGACCAAGACCTACTTCCCCCACTTCGACCTAGCA
AAGGGCTCTGCTCAGGTCAAGGGGCACGGCAAGAAGGTGGCAGGCGCACT
GGTCGAAGCTGTCAACCACATCGATGACCTTGCTGGTGCCCTCTCCAAGC
TCAGCGACCTCCACGCCCAAAAACTCCGTGTGGACCCTGTCAACTTCAAA
CTGCTGGGCCAGTGCTTCCTGGTGGTGGTGGCCACCCGCAACCCCGCTCT
CCTGACCCCCGAGGTCCACGCTTCCCTGGACAAGTTCCTGTGTGCCGTGG
GCACCGTGCTGACTGCCAAGTACCGT
>Machaerirhynchus_nigripectus_HBAA-D1  [mRNA]  locus=scaffold1010:466144:466830:+ identity=85.92
ATGGTGCTGTCCGCCAACGACAAGACCAACGTCAAGGGCGTCTTCGGCAA
AATCGGCGGCCACGCCGAGGAGTATGGCGCCGAGACCCTGGAGAGGATGT
TCGCCGCCTACCCCCAGACCAAGACCTACTTCCCCCACTTCGACCTAGCA
AAGGGGTCTGCTCAGGTCAAGGGTCACGGCAAGAAGGTGGCGGCTGCCCT
GGTCGAAGCTGCCAACAACATCGATGACATTGCTGGTGCCCTCTCCAAGC
TCAGCGACCTCCACGCCCAAAAACTCCGCGTGGACCCTGTCAACTTCAAA
CTGCTGGGCCAGTGCTTCCTGGTGGTGGTGGCCAGCCACAACCCCTCTCT
CCTGACCCCAGAGGTCCACGCTTCCCTGGACAAGTTCCTGTGCGCCGTGG
GCACTGTGCTGACTGCCAAGTACCGT
>Malurus_elegans_HBAA-D1  [mRNA]  locus=scaffold5307:323986:324658:+ identity=84.51
ATGGTGCTGTCCGCCAACGACAAGAGCAACGTCAAGGCCGTTTTCGGCAA
AATCGGCGGCCAGGCCGAGGAGCTGGGCGCCGAGACCCTGGACAGGATGT
TCCACGCCTACCCCCAGACCAAGACCTACTTCCCCCACTTCGACCTGTCA
AAGGGCTCTGCCCAGGTCAAGGGTCATGGCAAGAAGGTAGCGGCTGCCCT
GGTCGAAGCTGCCAACCACGTCGATGACATTGCTGGTGCCCTCTCCAAGC
TCAGCGACCTCCATGCCCAAAAACTCCGCGTGGACCCCGTCAACTTCAAA
CTGCTGGGCCAGTGCTTCCTGGTGGTGGTGGCCTCCCACCACCCTGCTCT
GCTGACCCCAGAGGTCCACGCTTCCCTGGACAAGTTCCTGTGCTCCGTGG
GAACCGTGCTGACTGCCAAGTACCGT
>Manacus_manacus_HBAA-D1  [mRNA]  locus=NW_017219435.1_pilon:17561438:17562114:+ identity=87.32
ATGGTGCTGTCCAGTGCCGACAAGAGCAACGTGAAGGGCGTCTTCGCCAA
AATCGGCGGCCACGCCGAAGAATATGGCGCCGAGACCCTGGAGAGGATGT
TCGCCACCTACCCCCAGACCAAGACCTACTTCCCCCACTTCGACCTGGGA
AAGGGCTCTGCTCAGGTCAAGGGTCATGGCAAGAAGGTGGCGGCTGCCCT
GGTCGAAGCTGCCAACCACGTCGATGACATCGCCGGTGCCCTCTCCAAGC
TCAGTGACCTCCACGCCCAAAAACTCCGCGTGGACCCCGTCAACTTCAAA
CTGCTGGGCCAGTGCTTCCTGGTGGTGGTGGCCAGCCACAACCCCGCTCT
CCTGACCCCGGAGGTCCACGCTTCCCTGGACAAGTTCCTGTGCGCCGTGG
GAACCGTCCTGACTGCCAAGTACCGT
>Melanocharis_versteri_HBAA-D1  [mRNA]  locus=scaffold2863:81:773:+ identity=86.62
ATGGTGCTGTCCGCCGCCGACAAGTCCAACGTCAAGGCCGCTTTCGGCAA
AATCGGCGGCCACGCCGAGGAATATGGAGCCGAGACCCTGGAGAGGATGT
TCGCCGCCTACCCCCAGACCAAGACCTACTTCCCCCACTTCGACCTAGCA
AAGGGCTCTGCTCAGGTCAAGGGTCACGGCAAGAAGGTGGCGGCTGCACT
GGTCGAAGCTGCCAACCACATCGATGACATTTCTGGTGCCCTCTCCAAGC
TCAGCGACCTCCACGCCCAAAAACTCCGCGTGGACCCTGTCAACTTCAAA
CTGCTGGGCCAGTGCTTCCTGGTGGTGGTGGCCACCCACAACCCTGCTCT
CCTGACCCCAGAGGTCCACGCTTCCCTGGACAAGTTCCTGTGCGCCGTGG
GCACTGTGCTGACTGCCAAGTACCGT
>Meleagris_gallopavo_HBAA-D1  [mRNA]  locus=CM000977.2:1515005:1515690:+ identity=98.59
ATGGTGCTGTCCGCTGCTGACAAGAACAACGTCAAGGGCATCTTCACCAA
AATCGCCGGCCATGCTGAGGAGTATGGCGCCGAGACCCTGGAGAGGATGT
TCATCACCTACCCCCCGACCAAGACCTACTTCCCCCACTTTGATCTGTCA
CACGGCTCCGCTCAGATCAAGGGGCACGGCAAGAAGGTAGTGGCTGCCCT
GATCGAGGCTGTCAACCACATTGATGACATCGCAGGCACCCTCTCCAAGC
TCAGCGACCTCCATGCCCACAAGCTCCGCGTGGACCCTGTCAACTTCAAA
CTCCTGGGCCAATGCTTCCTGGTGGTGGTGGCCATCCACCACCCTGCTGC
CCTGACCCCAGAGGTCCATGCTTCCCTGGACAAGTTCTTGTGCGCTGTGG
GCACCGTGCTGACTGCCAAGTACCGT
>Melopsittacus_undulatus_HBAA-D1  [mRNA]  locus=Adam_Phillippy_v6_sli_scf900160277066:1315313:1315986:- identity=83.80
ATGGTGCTGTCTGGGAGCGACAAGACCAACGTGAAGGGCGTCTTCGCCAA
AATCGGCGGCCAGGTCGAGGAGTATGGCGCCGAGGCCCTAGAGAGGATGT
TCGCCACCTACCCCCCGACCAAGACCTACTTCCCCCACTTTGACGTGAGT
CCAGGCTCTGCTCAGGTCAAGGCGCACGGCAAGAAGGTGGCGGCCGCACT
GGTCGAGGCTGCCAACCACATTGATGACATCGCGACTGCCCTCTCCAAGC
TCAGCGACCTCCATGCCCAGAAGCTCCGCGTGGACCCTGTCAACTTCAAA
CTGCTGGGCCAATGCTTCCTGGTGGTGGTGGCCATCCACAACCCCTCTGT
CCTGACCCCAGAGGTCCACGCTTCCCTGGACAAGTTCCTGTGCGCCGTGG
GCAGCGTGCTGACTGCCAAGTACCGT
>Melospiza_melodia_HBAA-D1  [mRNA]  locus=Contig6:698813:699474:- identity=81.69
ATGGTGCTGTCCGCCGCAGACAAGACCAACGTCAAGGGCGTTTTCGCCAA
AATCGGCGGCCAGGCCGACGAATATGGCGCCGATGCCCTGGAGAGGATGT
TCGCCACCTACCCCGCCACCAAGACCTACTTCCCCCACTTCGACCTAGGA
AAGGGCTCTGCCCAGGTCAAGGGGCACGGCAAGAAGGTGGCGGGCGCCCT
GGTGGAAGCTGTCAACCACATCGATGACCTCGCTGGTGCCCTCTCCAAGC
TCAGCGACCTCCACGCCCAAAAACTCCGTGTGGACCCTGTCAACTTCAAA
CTGCTGGGCCAGTGCTTCCTGGTGGCAGTGGCCACCCGCAACCCCGGTCT
GCTGACCCCAGAGGTGCACGCTTCCCTGGACAAGTTCCTGTGTGCCGTGG
GCACCGTGCTGACTGCCAAGTACCGT
>Menura_novaehollandiae_HBAA-D1  [mRNA]  locus=scaffold_91:396572:397246:- identity=83.80
ATGGTGCTGTCCGCCAGCGACAAGGCCAACGTCAAGGCCGTTTTCACCAA
AATCGGCGGCCAGGCCGAGGAATTTGGCGCCGAGACCCTGCATAGGATGT
TCCACGCCTACCCCCAGACCAAGACCTACTTCCCCCACTTTGACATGGGA
AAGGGCTCTGCTCAGATCAAGAGTCATGGCAAGAAGGTGGCGGCTGCCCT
GGTCGAAGCTGCCAACCACATCGATGACATTGCTGGTGCCCTCTCCAAGC
TCAGCGACCTCCATGCCCAAAAACTCCGTGTGGACCCCGTCAACTTCAAA
CTGCTGGGCCATTGCTTCCTGGTGGTGGTGGCCAGCCACAACCCCGCTCT
CCTGACCCCAGAGGTCCACGCTTCCCTGGACAAGTTCCTGTGTGCCGTGG
GCACCGTGCTGACTGCCAAGTACCGT
>Merops_nubicus
-----
>Mesembrinibis_cayennensis_HBAA-D1  [mRNA]  locus=scaffold4637:137187:137859:- identity=80.99
ATGGTGCTGTCTGCTGCCGACAAGACCAATGTGAAGAGCGTCTTCTCCAA
AGCTGGCGGCCAGGTCGATGACTTAGTCGCCGAGGCCCTGGATAGGATGT
TCACCACCTATCCCCAGACCAAGACCTACTTCCCCCACTTCGACCTGCAC
CATGGCTCTGCTCAGATCAAGACGCATGGCAAGAAGGTGGGAGCTGCACT
GGTTGAGGCTTGCAACCACATCGATGACATCGCGGGTGCCCTCAGCAAGC
TCAGCGACCTCCACGCCCAAAAGCTCCGTGTGGACCCCGTCAACTTCAAA
CTGCTGGGCCAATGCTTCCTGGTGGTGGTGGCCATCCACTACCCCTCTGT
CCTGACCCCGGAGGTCCATGCTTCCCTGGACAAGTTCCTGTGTGCTGTGT
CCGCCGTGCTGACTGCCAAGTACCGT
>Mesitornis_unicolor_HBAA-D1  [mRNA]  locus=scaffold40336:8670:9343:- identity=90.85
ATGGTGCTGTCTAGTAGCGACAAGAGCAACGTGAAGACCATCTTCACCAA
AATCGCCGGCCATGGCGAGGAGTATGGCGCTGAGACCCTGGAGAGGATGT
TCGGTGCCTACCCCCAGACCAAGACCTACTTCCCCCACTTTGACCTGAGC
CACGGCTCTGCTCAGATCAAGGGGCATGGCAAGAAGGTGGTGGCTGCGCT
GGTCGAGGCTGCCAACCACATCGATGACATCGCAGGTGCTCTCTCCAAGC
TCAGTGACCTCCATGCCCACAAGCTCCGCGTGGACCCTGTCAACTTCAAA
CTGCTGGGCCAGTGCTTCCTGGTGGTGGTGGCCATCCACCACCCCTCTGC
CCTGACCCCAGAAATCCACGCTTCCCTGGACAAGTTCCTGTGTGCCGTGG
GCAACGTGCTGACTGCCAAGTACCGT
>Mionectes_macconnelli_HBAA-D1  [mRNA]  locus=scaffold_715:194138:194814:- identity=88.03
ATGGTGCTGTCCGGTGCCGACAAGAACAACGTCAAGGGCCTCTTCGCCAA
AATCGGCGGCCATGCCGAAGAGTATGGCGCCGAGACCCTAGAGAGGATGT
TCGCCGCCTACCCCCAGACCAAGACCTACTTCCCCCACTTCGACCTGGGA
AAGGGCTCTGCCCAGGTCAAGGGTCATGGCAAGAAGGTGGCGGCTGCACT
GGTCGAAGCTGCCAACCATATCGATGACATCGCCGGTGCCCTGTCCAAGC
TCAGTGACCTCCACGCCCAAAAACTCCGCGTGGACCCTGTCAACTTCAAA
CTGCTGGGCCAGTGCTTCCTGGTGGTGGTGGCCAGCCACAACCCTGCTCT
CCTGACCCCGGAGGTCCACGCTTCCCTGGACAAGTTCCTGTGCGCCGTGG
GAACCGTCCTGACTGCCAAGTACCGT
>Mohoua_ochrocephala_HBAA-D1  [mRNA]  locus=scaffold4934:205623:206315:- identity=86.62
ATGGTGCTGTCCGCCAACGACAAGACCAACGTCAAGGGCGTCTTCGGCAA
AATCGGCGGCCAGGCCGAGGAGTATGGCGCCGAGACCCTGGAGAGGATGT
TCGCCGCCTACCCCCAGACCAAGACCTACTTCCCCCACTTCGACCTAGGA
AAGGGCTCTGCTCAGGTCAAGGGTCACGGCAAGAAGGTGGCGGCTGCACT
GGTCGAAGCTGCCAACCACATCGATGACATTGCTGGTGCCCTCTCCAAGC
TCAGCGACCTCCACGCCCAAAAACTCCGCGTGGACCCTGTCAACTTCAAA
CTGCTGGGCCAGTGCTTCCTGGTGGTGGTGGCCAGCCACAACCCCGCTCT
CCTGACCCCAGAGGTCCACGCTTCCCTGGACAAGTTCCTGTGCGCCGTGG
GCACTGTGCTGACTGCCAAGTACCGT
>Molothrus_ater_HBAA-D1  [mRNA]  locus=scf7180003604659:2969153:2969828:- identity=81.69
ATGGTGCTGTCCGCCGCAGACAAGACCAACGTCAAGGGCGTTTTCGCCAA
AATCGGCGGCCAGGCCGACGAATATGGCGCCGATGCCCTGGAGAGGATGT
TCGCCACCTACCCCGCGACCAAGACCTACTTCCCCCACTTCGACCTAGGA
AAGGGCTCTGCCCAGGTCAAGGGGCACGGCAAGAAGGTGGCGGGCGCCCT
GGTGGAAGCTGTCAACCACATCGATGACCTTGCTGGTGCCCTCTCCAAGC
TCAGCGACCTCCACGCCCAAAAACTCCGTGTGGACCCTGTCAACTTCAAA
CTGCTGGGCCAGTGCTTCCTGGTGGCGGTGGCCACCCGCAACCCCGGTCT
CCTGACCCCTGAGGTCCACGCTTCCCTGGACAAGTTCCTGTGTGCCGTGG
GCACCGTGCTGACTGCCAAGTACCGT
>Motacilla_alba_HBAA-D1  [mRNA]  locus=scaffold2435:497271:497946:+ identity=83.10
ATGGTGCTGTCCGCCGCCGACAAGTCCAACGTTAAGGGCGTTTTCGCCAA
AATCGGCGGCCAGGCCGAGGAATATGGCGCCGACGCTCTGGAGAGGATGT
TCGTCACCTACCCCCAGACCAAGACCTACTTCCCCCACTTCGACCTAGGA
AAGGGCTCTGCTCAGGTCAAGGGTCACGGCAAGAAGGTGGCGGCCGCACT
GGTCGAAGCCGTCAACAACATCGATGACCTTGCCGGTGCCCTCTCCAAGC
TCAGCGACCTCCACGCCCAGAAACTCCGTGTGGACCCTGTCAACTTCAAA
CTGCTGGGCCAGTGCTTCCTGGTGGTGGTGGCCACCCGCAACCCCTCTCT
GCTGACCCCAGAGGTCCACGCTTCCCTGGACAAGTTCCTGTGCGCCGTGG
GCACCGTGCTGACCGCCAAGTACCGT
>Myiagra_hebetior_HBAA-D1  [mRNA]  locus=scaffold1112:255512:256185:- identity=83.80
ATGGTGCTGTCCGCCAACGACAAGTCCAACGTCAAGGGCCTCTTCGGCAA
AATCGGCGGCCAAGCCGATGATTATGGCGCCGAGACCCTGGAGAGGATGT
TCGCCACCTACCCCCAGACCAAGACCTACTTCCCTCACTTCGACCTAGGA
AAGGGATCTGCTCAGGTCAAGGGTCACGGCAAGAAGGTGGCGGCTGCACT
GGTCGAAGCTGCCAACAACATCGATGACATTGCTGGTGCTCTCTCCAAGC
TCAGCGACCTCCACGCCCAAAAACTCCGCGTGGACCCTGTCAACTTCAAA
CTGCTGGGCCAGTGCTTCCTGGTGGTGGTGGCCAGCCGCAACCCCTCTCT
CCTGACCCCAGAGGTCCACGCTTCCCTGGACAAGTTCCTGTGCGCCGTGG
GCACTGTGCTGACTGCCAAGTACCGT
>Mystacornis_crossleyi
-----
>Neodrepanis_coruscans_HBAA-D1  [mRNA]  locus=C19873847:1:397:+ identity=64.08
ACCAAGACCTACTTCCCCCACTTCGACATGGCAAAGGGCTCAGCTCAGAT
CAAGGGCCACGGCAAGAAGGTGGCGGCTGCACTGGTCGAAGCTGTGAACC
ACATCGATGATATCGCCGGTGCCCTCTCCAAGCTCAGCGACCTCCACGCC
CAAAAACTCCGCGTGGACCCCGTCAACTTCAAACTGCTGGGCCATTGCTT
CCTGGTGGTGGTGGCCAGCCACAACCCCGCGGCCCTGACCCCGGAGGTCC
ATGCTTCCCTGGACAAGTTCCTTTGCGCCGTGGGCAACGTGCTGACTGCC
AAGTACCGT
>Neopipo_cinnamomea_HBAA-D1  [mRNA]  locus=scaffold_452:105730:106406:- identity=85.21
ATGGTGCTGTCCGGTGCTGACAAGAACAACGTCAAGGGCGTCTTCGCCAA
AATCGGCGGTCAGGCCGAAGACTATGGCGCCGAGACCCTGGAGAGGATGT
TCGCCACCTACCCCCAGACCAAGACCTACTTCCCCCACTTCGACCTGGCA
AAGGGCTCTGCCCAGGTCAAGGGTCATGGCAAGAAGGTGGCGGCTGCACT
GGTCGAAGCTGCCAACCACATCGATGACATCTCTGGTGCCCTCTCCAAGC
TCAGTGACCTCCATGCCCAAAAACTCCGCGTGGACCCTGTCAACTTCAAA
CTGCTGGGCCAGTGCTTCCTGGTGGTGGTGGCCAGCCGCAACCCCTCTCT
CCTGACCCCGGAGGTCCACGCTTCCCTGGACAAGTTCCTGTGCGCTGTGG
GAACCGTCCTGACTGCCAAGTACCGT
>Nesospiza_acunhae_HBAA-D1  [mRNA]  locus=scaffold425:183447:184116:- identity=81.69
ATGGTGCTGTCCGCCGCCGACAAGACCAACGTCAAGGGAGTTTTCTCCAA
AATCGGCGGCCAGGCCGACGAATATGGCGCCGATGCCCTGGAGAGGATGT
TCGCCACCTACCCCGCGACCAAGACCTACTTCCCCCACTTCGACCTAGGA
AAGGGCTCTGCCCAGGTCAAGGGGCACGGCAAGAAGGTGGCGGGAGCACT
GGTGGAAGCTGTCAACCACATCGATGATCTTGCTGGTGCCCTCTCCAAGC
TCAGCGACCTCCACGCCCAAAAACTCCGTGTGGACCCTGTCAACTTCAAA
CTGCTGGGCCAGTGCTTCCTGGTGGCGGTGGCCACCCGCAACCCCGGTCT
CCTGACCCCAGAGGTCCATGCTTCCCTGGACAAGTTCCTGTGTGCCGTGG
GCACCGTGCTGACTGCCAAGTACCGT
>Nestor_notabilis_HBAA-D1  [mRNA]  locus=scaffold28409:176:602:+ identity=60.56
AGGATGTTCGCCACCTACCCCCAGACCAAGACCTACTTCCCCCACTTTGA
TGTGGCTCCAGGCTCTGCTCAGGTCAAGGCGCACGGCAANNNNNCCAACC
ACATCGATGACATCGCGACTGCCCTCTCCAAGCTCAGCGACCTCCACGCC
CAAAAGCTCCGCGTGGACCCTGTCAACTTCAAACTGCTGGGCCAATGCTT
CCTGGTGGTGGTGGCCATCCACAACCCCTCTGTCCTGACCCCGGAGGTCC
ATGCTTCCCTGGACAAGTTCCTGTGTGCTGTGGGCAGCGTGCTGACTGCC
AAGTACCGT
>Nicator_chloris_HBAA-D1  [mRNA]  locus=scaffold7093:362602:363268:+ identity=83.80
ATGGTGCTGTCCGCCGGCGACAAGGCCAACGTCAAGGCCGTTTTCAACAA
AATCTGCGGCCAGATCGACGAGTATGGCGCAGAGGCCCTGGAGAGGATGT
TCGCCACCTACCCCGCAACCAAGACCTACTTCCCCCACTTCGACCTAGCA
AAGGGGTCCGCTCAGGTCAAGGGTCACGGCAAGAAGGTGGCGGCTGCACT
GGTCGAAGCTGCCAACCACATCGATGACATTGCTGGTGCCCTCTCCAAGC
TCAGCGACCTCCACGCCCAAAAACTCCGCGTGGACCCTGTCAACTTCAAA
CTGCTGGGCCAGTGCATCCTGGTGGTGGTGGCCACCCACAACCCCGCTCT
CCTGACCCCAGAGGTCCACGCTTCCCTGGACAAGTTCCTGTGCGCCGTGG
GCACCGTGCTGACTGCCAAGTACCGT
>Nipponia_nippon_HBAA-D1  [mRNA]  locus=chr14:12547079:12547751:- identity=79.58
ATGGTGCTGTCTGCCAGCGACAAGACCAATGTGAAGTCCGTCTTCTCCAA
GGCCGGCAGCCAGGTCGATGACTTACTCGGCGAGGCCCTGGAGAGGATGT
TCACCACCTACCCCCAGACCAAGACCTACTTCCCCCACTTCGACCTGCAC
CACGGCTCTGCTCAGATCAAGGCGCACGGCAAGAAAGTGGGAGCTGCACT
GGTTGAGGCTTGCAACCACATCGATGACATCGCGGGTGCCCTCAGCAAGC
TCAGCGACCTCCACGCCCAAAAGCTCCGCGTGGACCCTGTCAACTTCAAA
CTGCTGGGCCAATGCTTCCTGGTGGTGGTGGCCATCCACTTCCCCTCTGT
CCTGACCCCGGAGGTCCATGCTTCACTGGACAAGTTCCTGTGCGCTGTGT
CTGCTGTGCTGACTGCCAAGTACCGT
>Nothocercus_julius_HBAA-D1  [mRNA]  locus=scaffold_85:349357:350062:+ identity=88.03
ATGGTGCTGTCCGCGGGTGACAAGACCAACGTGAAGGGCATCATCAGCAA
GATCTCTGGCCATGCTGAGCAGTATGGAGCGGAGACCCTGGAAATGTTCG
TCACCTACCCCCAGACCAAGACCTACTTCCCCCACTTCGATCTGCACCAT
GGCTCTGCTCAGATCAAGGCGCACGGCAAGAAGGTGGTGAATGCCCTGGT
TGAGGCCGCCAACCACATCGATGACATTTCTGGTGCCCTCTCCAAGCTCA
GCGACCTCCATGCCCAAAAGCTCCGCGTGGACCCTGTGAACTTCAAACTG
CTTGGCCAGTGCTTCCTGGTGGTGGTGGCCATCCATCACCCCTCTGCCCT
GACCCCGGAGGTCCATGCTTCCCTGGACAAGTTCCTGTGCGCCGTGGGTA
CAGTGCTGACTGCCAAATACCGT
>Nothocercus_nigrocapillus_HBAA-D1  [mRNA]  locus=scaffold_278:733703:734418:- identity=88.73
ATGGTGCTGTCCGCGGGTGACAAGACCAACGTGAAGGGCGTCATCGGCAA
GATTGCCGGCCATGCTGAGCAGTATGGAGCGGAGACCCTGGAAATGTTCG
TCACCTACCCCCAGACCAAGACCTACTTCCCCCACTTTGATCTGCACCAT
GGCTCTGCTCAGATCAAGGCGCACGGCAAGAAGGTGGTGAATGCCCTGGT
TGAGGCCGCCAACCACATCGATGACATTTCTGGTGCCCTCTCCAAGCTCA
GCGACCTCCATGCCCAAAAGCTCCGTGTGGACCCTGTGAACTTCAAACTG
CTTGGCCAGTGCTTCCTGGTGGTGGTGGCCATCCATCACCCCGCTGCCCT
GACCCCGGAGGTCCATGCTTCCCTGGACAAGTTCCTGTGCGCCGTGGGTA
CAGTGCTGACTGCCAAATACCGT
>Nothoprocta_ornata_HBAA-D1  [mRNA]  locus=scaffold_3:6507067:6507771:+ identity=90.14
ATGGTGCTGTCCGCGGGTGACAAGAGCAATGTGAAGGGCATCATGAGCAA
GATCGGTGGCCATGCTGAGCAGTATGGAGCAGAGACCCTGGAAAGGCAAG
TGATGTTCACCACCTACCCCCAGACCAAGACCTACTTCCCCCACTTCGAT
CTGCACCACGGCTCTGCCCAGATCAAGTCTCATGGCAAGAAGGTGGTGAC
CGCCCTGATCGAGGCCGCCAACCACATCGACGACATCAGTGGTGCCCTCT
CCAAGCTCAGCGACCTCCATGCCCAAAAGCTCCGTGTGGATCCTGTGAAC
TTCAAACTGCTGGGCCAGTGCTTCCTGGTGGTGGTGGCCATCCATCATCC
CTCTGCCCTGACCCCGGAGGTCCACGCTTCCCTGGACAAGTTCCTGTGTG
CCGTGGGTACTGTGCTGACTGCCAAATACCGT
>Nothoprocta_pentlandii_HBAA-D1  [mRNA]  locus=scaffold_97:1764825:1765529:+ identity=90.14
ATGGTGCTGTCCGCGGGTGACAAGAGCAATGTGAAGGGCATCATGAGCAA
GATCGGTGGCCATGCTGAGCAGTATGGAGCAGAGACCCTGGAAAGGCAAG
TGATGTTCACCACCTACCCCCAGACCAAGACCTACTTCCCCCACTTTGAT
CTGCACCACGGCTCTGCCCAGATCAAGTCTCATGGCAAGAAGGTGGTGAC
CGCCCTGATCGAGGCCGCCAACCACATCGACGACATCAGTGGTGCCCTCT
CCAAGCTCAGCGACCTCCATGCCCAAAAGCTCCGTGTGGATCCTGTGAAC
TTCAAACTGCTGGGCCAGTGCTTCCTGGTGGTGGTGGCCATCCATCATCC
CTCTGCCCTGACCCCGGAGGTCCACGCTTCCCTGGACAAGTTCCTGTGTG
CCGTGGGTACTGTGCTGACTGCCAAATACCGT
>Nothoprocta_perdicaria_HBAA-D1  [mRNA]  locus=scaffold_59:271154:271858:+ identity=90.14
ATGGTGCTGTCCGCGGGTGACAAGACCAATGTGAAGGGCATCATGAGCAA
GATTGGTGGCCATGCTGAGCAGTATGGAGCAGAGACCCTGGAAAGGCAAG
TGATGTTCACCACCTACCCCCAGACCAAGACCTACTTCCCCCACTTCGAT
CTGCACCATGGCTCTGCCCAGATCAAGTCTCATGGCAAGAAGGTGGTGAC
CGCCCTGATCGAGGCCGCCAACCACATCGACGACATCGCTAGTGCCCTCT
CCAAGCTCAGCGACCTCCATGCCCAAAAGCTCCGTGTGGATCCTGTGAAC
TTCAAACTGCTGGGCCAGTGCTTCCTGGTTGTGGTGGCCATCCATCACCC
CTCTGCCCTGACCCCGGAGGTCCACGCTTCCCTGGACAAGTTCCTGTGTG
CCGTGGGTACTGTGCTGACTGCCAAATACCGT
>Notiomystis_cincta_HBAA-D1  [mRNA]  locus=scaffold8111:27308:27989:+ identity=83.10
ATGGTGCTGAACCCTAACGACAAGAGCAACGTCAAGGCCGTTTTCGGCAA
AATCGGCGGCCAGGCCGAGGAGTATGGCGCCGAGACCCTGGAGAGGATGT
TCGCCGCCTACCCCCAGACCAAGACCTACTTCCCCCACTTCGACCTAGGA
AAGGGCTCTGCTCAGGTCAAGGGTCACGGCAAGAAGGTGGCGGCTGCACT
GGTCGAAGCTGCCAACAACATCGATGACATTGCTGGTGCCCTCTCCAAGC
TCAGCGACCTCCACGCCCAAAAACTCCGCGTGGACCCTGTCAACTTCAAA
CTGCTGGGCCAGTGCTTCCTGGTGGTGGTGGCCAGCCACAACCCCTCTCT
CCTGACCCCAGAGGTTCACGCCTCCCTGGACAAGTTCCTGTGCGCCGTGG
GCACCGTGCTGACTGCCAAGTACCGT
>Numida_meleagris_HBAA-D1  [mRNA]  locus=CM007826.2:12542873:12543558:+ identity=92.25
ATGGTGCTGTCCGCTGCTGACAAGACCAACGTCAAGGGAGTCTTCTCCAA
AATCACAGGCCATGCTGATGAGTATGGCGCCGAGGCCCTGGACAGGATGT
TCACCACCTACCCCCAGACCAAGACCTACTTCCCCCACTTCGACCTGTCA
CATGGCTCTGCTCAGATCAAGGCTCACGGCAAGAAGGTAGCGGCTGCCCT
GGTCGAGGCTGCCAACCACATTGATGACATCGCGGGCACCCTCTCCAAGC
TCAGCGACCTCCATGCCCACAAGCTCCGCGTGGACCCTGTCAACTTCAAA
CTCCTGGGCCAATGCTTCCTGGTGGTGGTGGCCATCCACCACCCCGCTGC
CCTGACCCCGGAGGTCCATGCTTCCCTGGACAAGTTCTTGTGTGCCGTGG
GCACCGTGCTGACCGCCAAGTACCGT
>Nyctibius_bracteatus_HBAA-D1  [mRNA]  locus=scaffold_97:621662:622333:+ identity=76.06
ATGGTGCTGTCCAGCAACGACAAGACCAACGTGAAGACCGTCTTCTCCAA
AATCGGCGGCCAAGCCGAAGATCTGGCGGCTGACTGCCTGTTCAGGATGT
TCACCGCCTTCCCCCCGACCAAGACCTACTTCTCCCACTTCGACATCCAA
CCAGGCTCCGCTCAGATCAAGGCGCACGGCAAGAAGGTGGCAGGTGCTCT
GGTTGAGGCTGCCAACCACATCGATGACATCGCAACTGCCCTCTCCAAGC
TCAGCGACCTCCACGCCCAAAAGCTCCGCGTGGACCCTGTCAACTTCAAA
CTGCTGGGCCACTGCTTCCTGGTGTCGCTGGCCGCCCACCACCCCTCTCT
CCTGACCCCGGAGGTCCACGCTTCCCTGGACAAGTTCCTGTGCGCCGTGG
GCAACGTGCTGACTGCCAAGTACCGT
>Nyctibius_grandis_HBAA-D3  [mRNA]  locus=C13680814:1308:1966:- identity=77.46
ATGGTGCTGTCCAGCAACGACAAGACCAACGTGAAGACCGTCTTCTCCAA
AATCGGCGGCCAAGCCGATGAGCTGGCGGCTGACTGCCTGTTCAGGATGT
TCACCGCCTTCCCCCCGACCAAGACCTACTTCTCCCACTTCGACATCCAA
CCAGGCTCCGCTCAGATCAAGGCGCACGGCAAGAAAGTGGCAGCTGCACT
GGTCGAGGCTGCCAACCACATCGATGACATTGCAACTGCCCTCTCCAAGC
TCAGCGACCTCCACGCCCAAAAGCTCCGCGTGGACCCCGTCAACTTCAAA
CTGCTGGGCCACTGCTTCCTGGTGTCGCTGGCCATCCACCACCCCTCTCT
CCTGACCCCGGAGGTCCACGCTTCCCTGGACAAGTTCCTGTGCGCCGTGG
GCAACGTGCTGACTGCCAAGTACCGT
>Nycticryphes_semicollaris_HBAA-D1  [mRNA]  locus=scaffold3291:257750:258404:+ identity=89.44
ATGGTGCTGTCAGGCAGTGACAAGAACAACGTGAAGGGCATCTTCGCCAA
AATCGGCGGCCATGCTGAGGAGTACGGCGCCGAGACCCTGGAGAGGATGT
TTGCCACCTACCCCCAGACCAAGACCTACTTCCCTCACTTCGACCTGCAA
CATGGCTCCGCTCAGGTCAAGGGACACGGCAAGAAGGTGGCGGCTGCCCT
GGTCGAGGCTGCCAACCACATCGATGACATCGCTGGTGCCCTCTCCAAGC
TCAGCGACCTCCACGCCCAAAAGCTCCGCGTGGACCCTGTCAACTTCAAA
CTGCTGGGCCAATGCTTCCTGGTGGTGGTGGCCATCCACCACCCCTCTCT
CCTGACCCCGGAGGTCCACGCTTCCCTGGACAAGTTCCTGTGTGCTGTGG
GCAACGTGCTGACTGCCAAGTACCGT
>Nyctiprogne_leucopyga_HBAA-D1  [mRNA]  locus=scaffold_574:278812:279472:- identity=83.80
ATGGTGCTGTCCAGCAACGACAAGACCAACGTGAAGAACGTCTTCGGCAA
AATCGGCGGCCATGCCGAGGACTACGGTGGTGAGACCCTGGAGAGGATGT
TCGCCACCTACCCCCAGACCAAGACCTACTTCCCCCACTTTGACCTGGCA
CATGGCTCCGCTCAGGTCAAGGCGCACGGCAAGAAGGTAGCGGGTGCGCT
GGTTGAGGCTGCCAACCACGTCGATGACATCGCTGGTGCCCTCTCCAAGC
TCAGCGACCTCCACGCCCAAAAGCTCCGCGTGGACCCCGTCAACTTCAAA
CTGCTGGGCCAATGCTTCCTGGTGGTGGTGGCCATCCACCACCCCTCTCT
CCTGACCCCGGAGGTCCACGCTTCCCTGGACAAGTTCCTGTGCGCCGTGG
GCAGCGTGCTGACTGCCAAGTACCGT
>Odontophorus_gujanensis_HBAA-D1  [mRNA]  locus=scaffold1889:287656:288320:+ identity=92.25
ATGGTGCTGTCCGCTGCTGACAAGACCAACGTCAAGGGCATCTTCTCCAA
ACTCTCAGGCCATGCTGAGGAGTATGGCGCTGAGACCCTGGAGAGGATGT
TCACCACCTACCCCCAGACCAAGACCTACTTCCCCCACTACGATCTGTCG
CATGGCTCCGCTCAGGTCAAGAGCCATGGCAAGAAGGTAGTGACTGCCCT
GGTGGAGGCTGCCAACCACATTGATGACATCACAGGCACTCTCTCCAAGC
TCAGCGACCTCCACGCCCACAAGCTCCGCGTGGACCCTGTCAACTTCAAA
CTCCTGGGACAATGCTTCCTGGTGGTGGTGGCCATCCACCACCCTGCTGC
CCTGACCCCGGAGGTCCACGCTTCCCTGGACAAGTTCTTGTGTGCTGTGG
GCACCGTGCTGACCGCCAAGTACCGT
>Oenanthe_oenanthe_HBAA-D1  [mRNA]  locus=scaffold3854:247123:247790:+ identity=85.92
ATGGTGCTGTCAGCCAACGACAAGGCCAACGTCAAGGCCGCTTTCGGCAA
AATCGGCGGCCAGGCCGAAGAATATGGTGCCGAGACCCTGGAGAGGATGT
TCGCCACCTACCCCCAGACCAAGACCTACTTCCCCCACTTCGACTTGTCA
AAGGGCTCTGCTCAGGTCAAGGGGCACGGCAAGAAGGTGGCGGCTGCACT
GGTCGAAGCCGCCAACAACATCGATGACATTGCTGGTGCCCTCTCCAAGC
TCAGCGACCTCCACGCCCAAAAACTCCGCGTGGACCCTGTCAACTTCAAA
CTGCTGGGCCAGTGCTTCCTGGTGGTGGTGGCCAGCCGCCAGCCCGCTCT
CCTGACCCCAGAGGTCCACGCTTCCCTGGACAAGTTCCTGTGCGCCGTGG
GCACTGTGCTGACTGCCAAGTACCGT
>Onychorhynchus_coronatus_HBAA-D1  [mRNA]  locus=scaffold_255:222636:223305:- identity=85.92
ATGGTGCTGTCCAGTGCCGACAAGAACAACGTCAAGATCATCTTCTCCAA
AATCGGCGGCCACGCCGAAGACTATGGCGGCGAGGCCCTGGAGAGGATGT
TCGTCACCTACCCCCAGACCAAGACCTACTTCCCCCACTTCGACCTGGGA
AAGGGCTCTGCCCAGGTCAAGGCTCATGGCAAGAAGGTGGCGGCTGCACT
GGTCGAAGCTGCCAACAACATCGATGACATCGCCGGTGCCCTCTCCAAGC
TCAGTGACCTCCATGCCCAAAAACTCCGCGTGGACCCTGTCAACTTCAAA
CTGCTGGGCCAGTGCTTCCTGGTGGTGGTGGCCAGCCACAACCCCGCTGC
CCTGACCCCAGAGGTCCACGCTTCCCTGGACAAGTTCCTGTGTGCCGTGG
GAACCGTCCTGACTGCCAAGTACCGT
>Opisthocomus_hoazin_HBAA-D1  [mRNA]  locus=scaffold245:757054:757783:- identity=86.62
ATGGTGCTGTCTGCCACCGACAAGACCAACGTGAAGGGCATCTTCACCAA
AATCAGCGGCCATGCCGATCAGTATGGCGCTGAGACCCTGGAGAGGATGT
TCTGCACCTACCCTCAGACCAAGACCTACTTCCCCCACTTCGACCTGCAC
CACGGCTCCGCTCAGGTCAAGGCGCACGGCAAGAAGGTGGCATGTGCGCT
GGTCGAGGCTGCCAACCACATCGACGACATCGCAGGCGCCCTCTCCAAGC
TCAGCGACCTCCACGCCCAAAAGCTCCGCGTGGACCCCGTCAACTTCAAA
CTGCTGGGCCATTGCTTCCTGGTGGTGGTGGCCATCCACCACCCCACTCT
CCTGACCCCGGAGGTCCACGCTTCTCTGGACAAGTTCCTGTGCGCCGTGG
CCACCGTGCTGACCGCCAAGTACCGT
>Oreocharis_arfaki_HBAA-D1  [mRNA]  locus=scaffold67:1382514:1383207:+ identity=85.21
ATGGTGCTGTCTGCCAACGACAAGACCAACGTCAAGGGCGTCTTCGCCAA
AATCGGCGGCCATGCCGACGAATATGGCGCCGAGACCCTGGAGAGGATGT
TCGCCACCTACCCCCAGACCAAGACCTACTTCCCCCACTTCGACCTAGCG
AAGGGCTCTGCTCAGGTCAAGGGTCATGGCAAGAAGGTGGCGGCTGCACT
GGTCGAAGCTGCCAACCACATCGATGACATTGCTGGTGCCCTGTCCAAGC
TCAGCGACCTCCACGCCCAGAAACTCCGCGTGGACCCTGTCAACTTCAAA
CTGCTGGGCCAGTGCTTCCTGGTGGTGGTGGCCAGCCACAACCCCTCTCT
CCTGACCCCAGAGGTCCACGCTTCCCTGGACAAGTTCCTGTGCGCCGTGG
GCTCTGTGCTGACTTCCAAGTACCGT
>Oreotrochilus_melanogaster_HBAA-D1  [mRNA]  locus=sisbioavesBR.scaffold15751:24572:25220:- identity=87.32
ATGGTGCTGTCTGCCGCTGACAAGAGCAACGTGAAGGGCGTCTTCGCCAA
AATCGGCGGCCAGGCCGAGGAGTATGGCGCCGAGACTCTGGCGAGGATGT
TTGCCACCTACCCCCAGACCAAGACCTACTTCCCCCACTTTGACCTGTCA
CCGGGGTCTGCCCAGGTCAAGGGGCACGGCAAGAAAGTGGCAGCTGCACT
GGTCGAGGCTGTCAACAACATCGATGACATCGCTGGTGCCCTCTCCAAGC
TCAGCGACCTCCACGCCCAAAAGCTCCGCGTGGACCCTGTCAACTTCAAA
CTGCTGGGCCAATGCTTCCTGGTGGTGGTGGCCATCCGCAACCCTGCTGC
CCTGACCCCGGAGGTCCACGCTTCCCTGGACAAGTTCCTGTGTGCCGTGG
GCACCGTGCTGACCGCCAAGTACCGT
>Origma_solitaria_HBAA-D1  [mRNA]  locus=scaffold420:497429:498100:+ identity=83.80
ATGGTGCTGCACGCCAACGACAAGACCAACGTCAAGGCCGTTTTCGGCAA
AATCGGCGGTCAGGCCGAGGAGCTGGGCGCCGAGACCCTGGAGAGGATGT
TCGCCGCCTACCCCCAGACCAAGACCTACTTCCCTCACTTCGACCTGGCA
AAGGGCTCTGCTCAGGTCAAGGGTCACGGCAAGAAGGTGGCGGCTGCCCT
GGTCGAAGCTGCCAACCACGTTGATGACATTGCTGGTGCCCTGTCCAAGC
TCAGCGACCTCCATGCCCAAAAACTCCGCGTGGACCCTGTCAACTTCAAA
CTGCTGGGCCAGTGCTTCCTGGTGGTGGTGGCCAGCCGTCACCCTGCTCT
CCTGACCCCAGAGGTCCACGCTTCCCTGGACAAGTTCCTGTGCGCTGTGG
GCACCGTGCTGACTGCCAAGTACCGT
>Oriolus_oriolus_HBAA-D1  [mRNA]  locus=scaffold100:1038793:1039486:+ identity=85.21
ATGGTGCTGTCCGCCCACGACAAGAGCAACGTCAAGAGCGTCTTCGGCAA
AATCGGCGGCCAGGCCGAGGAGTTCGGCGCCGAGACCCTGGAGAGGATGT
TCGCCGCCTACCCGCAGACCAAGACCTACTTCCCCCACTTCGACCTAGGG
AAGGGCTCTGCTCAGGTCAAGGGTCACGGCAAGAAGGTGGCAGCTGCCCT
GGTCGAAGCTGCCAACCACATCGATGACATCGCTGGTGCCCTCTCCAAGC
TCAGTGACCTCCACGCCCAGAAACTCCGCGTGGACCCTGTCAACTTCAAA
CTGCTGGGCCAGTGCTTCCTGGTGGTGGTGGCCAGCCACCACCCCGCTCT
CCTGACCCCAGACGTCCACGCTTCCCTGGACAAGTTCCTGTGTGCCGTGG
GCACTGTGCTGACTGCCAAGTACCGT
>Orthonyx_spaldingii_HBAA-D1  [mRNA]  locus=scaffold39:673634:674296:- identity=83.10
ATGGTGCTGTCCGCCAGCGACAAGAGCCACGTCAAGGCCGTTTTCTCCAA
AATCGGCGGCCAGGCCGAGGAATATGGCAGCGAGACCCTGGAGAGGATGT
TCGCCGCCTACCCCCAGACCAAGACCTACTTCCCTCACTTCGACCTAGGA
AAGGGCTCTGCTCACGTCAAGGCTCACGGCAAGAAGGTGGCGGCTGCCCT
GGTCGAAGCTGCCAACCACATCGATGACATTGCTGGTGCCCTCTCCAAGC
TCAGCGACCTCCACGCCCAGAAACTCCGCGTGGACCCTGTCAACTTCAAA
CTGCTGGGCCAGTGCTTCCTGGTGGTGGTGGCCAGCCACCAGCCCGCTCT
CCTGACCCCAGAGGTGCACGCTTCCCTGGACAAGTTCCTGTGTGCTGTGG
GCACCGTGCTGACTGCCAAGTACCGT
>Oxylabes_madagascariensis_HBAA-D2  [mRNA]  locus=C17316878:1:404:+ identity=62.68
ACCTACTTCCCCCACTTCGACCTAGGAAAGGGCTCTGCTCAGGTCAAGGG
TCACGGCAAGAAGGTGGCTGCTGCACTGGTCGAAGCTGCCAACAACATCG
ATGACATTGCTGGCGCCCTCTCCAAGCTCAGCGACCTCCACGCCCAGAAA
CTCCGCGTGGACCCTGTCAACTTCAAACTGCTGGGCCAGTGCTTCCTGGT
GGTGGTGGCCTCCCGCAACCCCGCTCTCCTGACCCCAGAGGTCCACGCTT
CCCTGGACAAGTTCCTGTGTGCCGTGGGCACCGTGCTGACTGCCAAGTAC
CGT
>Oxyruncus_cristatus_HBAA-D1  [mRNA]  locus=scaffold1379:1035750:1036420:+ identity=86.62
ATGGTGCTGTCCGGTGCCGACAAGAACAACGTCAAGGGCGTCTTCGCCAA
AATCGGCGGCCAGGCCGAAGAATTTGGCGCCGAGACCCTGGAGAGGATGT
TCGCCACCTACCCCCAGACCAAGACCTACTTCCCCCACTTCGACCTGGGA
AAGGGCTCTGCCCAGGTCAAGGGTCATGGCAAGAAGGTGGCGGCTGCACT
GGTCGAAGCTGCCAACAACATCGATGACATCGCCGGTGCCCTCTCCAAGC
TCAGTGACCTCCATGCCCAAAAACTCCGCGTGGACCCTGTCAACTTCAAA
CTGCTGGGCCAGTGCTTCCTGGTGGTGGTGGCCTCCCACAACCCCGCTCT
CCTGACCCCGGAGGTCCATGCTTCCCTGGACAAGTTCCTGTGCGCCGTGG
GAACTGTCCTGACTGCCAAGTACCGT
>Pachycephala_philippinensis_HBAA-D1  [mRNA]  locus=scaffold1479:24094:24783:- identity=84.51
ATGGTGCTGTCCGCCAACGACAAGACCAACGTCAAGGGCGTCTTCGCCAA
AATCGGCGGCCAGGCCGAGGAGTTTGGCGGCGAGGCCCTGGAGAGGATGT
TCGCCGCCTACCCCCAGACCAAGACCTACTTCCCCCACTTCGACCTAGGA
AAGGGCTCTGCTCAGGTCAAGGGTCACGGCAAGAAGGTGGCGGCTGCCCT
GGTCGAAGCTGCCAACCACATCGATGACATTGCTGGTGCCCTCTCCAAGC
TCAGCGACCTCCACGCCCAAAAACTCCGCGTGGACCCCGTCAACTTCAAA
CTGCTGGGCCAGTGCTTCCTGGTGGTGGTGGCCAGCCACAACCCCGCTCT
CCTGACCCCAGAGGTGCACGCTTCCCTGGACAAGTTCCTGTGCGCCGTGG
GCACCGTGCTGACTGCCAAGTACCGT
>Pachyramphus_minor_HBAA-D1  [mRNA]  locus=scaffold806:356819:357495:+ identity=83.80
ATGGTGCTGTCCGGGGCAGACAAGACCAACGTCAAAGGCCTCTTCTCCAA
AATCGGCGGCCAGGCCGAGGACTATGGCGCCGAGACCCTGGAGAGGATGT
TTGCCGCCTACCCCCAGACCAAGACCTACTTCCCCCACTTCGACCTGGGA
AAGGGCTCTGCCCAGGTCAAGGGTCATGGCAAGAAGGTGGCGGCTGCACT
GGTCGAAGCTGCCAACAACATCGACGACATTGCCGGTGCCCTCTCCAAGC
TCAGTGACCTCCACGCCCAAAAACTCCGCGTGGACCCTGTCAACTTCAAA
CTGCTGGGCCAGTGCTTCCTGGTGGTGGTGGCCAGCCGCAACCCCTCTCT
CCTGACCCCGGAGGTCCACGCTTCCCTGGACAAGTTCCTGTGCGCCGTGG
GCACCGTCCTGACTGCCAAGTACCGT
>Pandion_haliaetus_HBAA-D1  [mRNA]  locus=scaffold5487:17184:17998:+ identity=87.32
ATGGTGCTGTCTAGCAACGACAAGACCAACGTGAAGACCATCTTCACCAA
AATCGGCGGCCATGCCGAGGAGTACGGCAGCGAGACCCTGGAGAGGATGT
TCATCACCTACCCCCAGACCAAGACCTACTTCCCCCACTTCGACCTGCAA
CACGGCTCCGCTCAGATCAAGGCGCATGGCAAGAAGGTGGCGGGTGCACT
GATCGAGGCCGTCAACCACATTGATGACATCGCAGGTGCTCTCTCCAAGC
TCAGCGACCTCCACGCCCAAAAGCTCCGCGTGGACCCTGTCAACTTCAAA
CTGCTGGGCCAATGCTTCCTGGTGGTGGTGGCCATCCACCACCCCTCTGT
CCTGACCCCGGAGGTCCACGCTTCCCTGGACAAGTTCCTGTGCGCCGTGG
GCAACGTGCTGACTGCCAAGTACCGT
>Panurus_biarmicus_HBAA-D1  [mRNA]  locus=scaffold_179:291872:292544:- identity=84.51
ATGGTGCTGTCCGCCGGCGATAAGGCCAACGTCAAGGCCGCTTTCGGCAA
AATCGGCGGCCAGGCCGAGGAGTATGGCGCCGAGACCCTGGAGAGGATGT
TCGCCGCCTACCCCCAGACCAAGACCTACTTCCCCCACTTCGACCTAGGA
AAGGGCTCTGCTCAGGTCAAGGGTCACGGCAAGAAGGTGGCGGCTGCACT
GGTGGAAGCTGCCAACAACATCGATGACATTGCTGGTGCCCTCTCCAAGC
TCAGCGACCTCCACGCCCAAAAACTCCGCGTGGACCCCGTCAACTTCAAA
CTGCTGGGCCAGTGCTTCCTGGTGGTGGTGGCCGCCCACAACCCCTCTCT
CCTGACCCCAGAGGTCCACGCTTCCCTGGACAAGTTCCTGTGCGCCGTGG
GCACCGTGCTGACTGCCAAGTACCGT
>Paradisaea_raggiana_HBAA-D1  [mRNA]  locus=scaffold1727:698164:698858:- identity=84.51
ATGGTGCTGTCCGCCAACGACAAGACCAACGTCAAGGCCGTCTTCGGCAA
AATCGGCGGCCATGCCGAGGAATACGGCTCCGAGACCCTGGAGAGGATGT
TCGCCGCCTACCCCCAGACCAAGACCTACTTCCCCCACTTCGACCTAGCA
AAGGGATCTGCTCAGGTCAAGGGTCACGGCAAGAAGGTGGCGGCTGCACT
GGTCGAAGCTGCCAACAACATTGATGACATTGCTGGTGCCCTCTCCAAGC
TCAGCGACCTCCACGCCCAAAAACTCCGCGTGGACCCTGTCAACTTCAAA
CTGCTGGGCCAGTGCTTCCTGGTGGTGGTGGCCAGCCACAACCCCTCTCT
CCTGACCCCAGAGGTCCACGCTTCCCTGGACAAGTTCCTGTGCGCCGTGG
GCACTGTGCTGACTGCCAAGTACCGT
>Pardalotus_punctatus_HBAA-D1  [mRNA]  locus=scaffold10565:7527:8194:- identity=84.51
ATGGTGCTGTCCGCCAACGACAAGAGCAACGTCAAGGCCGTTTTCGGCAA
AATCGGCGGTCAGGCCGAGGACATGGGCGCCGAGACCCTGGAGAGGATGT
TCGCCGCCTACCCCCAGACCAAGACCTACTTCCCCCACTTCGACCTGGGA
AAGGGCTCTGCTCAGGTCAAGGGTCACGGCAAGAAGGTGGCGGCCGCCCT
GGTCGAAGCTGCCAACCACATCGATGACATTGCTGGTGCCCTCTCCAAGC
TCAGCGACCTCCACGCCCAAAAACTCCGCGTGGACCCTGTCAACTTCAAA
CTGCTGGGCCAGTGCTTCCTGGTGGTGGTGGCCAGCCGCCACCCCGCTCT
CCTGACCCCAGAGGTCCACGCTTCCCTGGACAAGTTCCTGTGTGCCGTGG
GCACCGTGCTGACTGCCAAGTACCGT
>Parus_major_HBAA-D1  [mRNA]  locus=CM003724.1:2823384:2824043:- identity=83.10
ATGGTGCTGTCCGCCGCTGACAAGTCCAACGTCAAGGCCGCTTTCGGCAA
AATCGGCGGCCAGGCCGATGAATATGGCGCCGACGCCCTGGAGAGGATGT
TCGCCGCCTACCCCCAGACCAAGACCTACTTCCCCCACTTCGACCTAAGC
AAGGGCTCTGCTCAGGTCAAGGCTCACGGCAAGAAGGTGGCGGCTGCACT
GGTCGAAGCTGCCAACCACATCGATGACATTGCTGGTGCCCTCTCCAAGC
TCAGCGACCTCCATGCCCAAAAACTCCGTGTGGACCCTGTCAACTTCAAA
CTGCTGGGCCAGTGCTTCCTGGTGGTGGTGGCCACTCGCAACCCCTCTCT
CCTGACCCCAGAGGTCCACGCTTCCCTGGACAAGTTCCTGTGCGCCGTGG
GCACTGTGCTGACTGCCAAGTACCGT
>Passer_domesticus_HBAA-D1  [mRNA]  locus=CM004541.1:13603592:13604267:+ identity=82.39
ATGGTGCTGTCCCCCGCCGACAAGTCCAACGTCAAGGGCGTTTTCGCCAA
AATCGGCGGCCAGGCCGAGGAATATGGTGCCGACGCCCTGGAGAGGATGT
TCGCCACCTACCCCCAGACCAAGACCTACTTCCCCCACTTCGACCTAGGA
AAGGGCTCTGCTCAGGTCAAGGGTCATGGCAAGAAGGTGGCGGCTGCACT
GGTCGAAGCTGTCAACAACATCGATGACCTTGCTGGTGCCCTCTCCAAGC
TCAGCGACCTCCACGCCCAGAAACTCCGTGTGGACCCTGTCAACTTCAAA
CTGCTGGGCCAGTGCTTCCTGGTGGTGGTGGCCACCCGCAACCCCTCTCT
CCTGACCCCCGAGGTGCACGCTTCCCTGGACAAGTTCCTGTGCGCCGTGG
GCACCGTGCTGACCGCCAAGTACCGT
>Passerina_amoena_HBAA-D1  [mRNA]  locus=scaffold7534:32427:33096:- identity=80.99
ATGGTGCTGTCCGCCGCAGACAAGACCAACGTCAAGGCCGTTTTCGCCAA
AATCGGCGGCCAGGCCGACGAATATGGCGCCGATGCCCTGGAGAGGATGT
TCACCACCTACGCCCCGACCAAGACCTACTTCCCCCACTTCGACCTAGGA
AAGGGCTCTGCCCAGGTCAAGGCGCACGGCAAGAAGGTGGCGGGCGCCCT
GGTGGAAGCTGTCAACCACATCGATGACCTCGCTGGTGCCCTCTCCAAGC
TCAGCGACCTCCACGCCCAAAAACTCCGTGTGGATCCTGTCAACTTCAAA
CTGCTGGGCCAGTGCTTCCTGGTGACAGTGGCCACCCGCAACCCCGGACT
GCTGACCCCAGAGGTCCACGCTTCCCTGGACAAGTTCCTGTGTGCCGTGG
GCACCGTGCTGACTGCCAAGTACCGT
>Patagioenas_fasciata_HBAA-D1  [mRNA]  locus=LSYS01001700.1:12987899:12988580:+ identity=80.28
ATGGTGCTGTCTGCCAACGACAAGAGCAACGTGAAGGCCGTTTTCGGCAA
AATCGGTGGCCAGGCCGGTGACTTGGGTGGTGAAGCCCTGGACAGGCTGT
TCATCACCTACCCCCAGACCAAGACCTACTTCCCCCACTTCGACCTGTCA
CATGGCTCCGCTCAGATCAAGGCGCACGGCAAGAAGGTGGCAGATGCGCT
GGTTGAGGCTGCCAACCACGTCGATGACATCGCTGGTGCCCTCTCCAAGC
TGAGCGACCTCCACGCCCAAAAGCTCCGTGTGGACCCTGTCAACTTCAAA
CTGCTGGGTCACTGCTTCCTGGTGGTGGTGGCCATCCACTTCCCCTCTCT
CCTGACCCCGGAGGTCCATGCTTCCCTGGACAAGTTCGTGTGTGCTGTGG
GCACCGTCCTGACTGCCAAGTACCGT
>Pedionomus_torquatus
-----
>Pelecanus_crispus_HBAA-D3  [mRNA]  locus=Scaffold44349:4134:4568:- identity=66.20
AGGTTGTTTCTCGCCTACCCCCAGACCAAGACCTACTTCCCCCACTTCGA
CCTGCACCAAGGCTCTGCTCAGATCAAGGCGCATGGCAAGAAGGTGGCGG
CTGCACTGGTCGAGGCTTGCAACCACATCGATGACATTGCCGGTGCCCTC
TCCAAGCTCAGTGACCTCCATGCCCAAAAGCTCCGCGTGGACCCCGTCAA
CTTCAAACTGCTGGGCCACTGCTTCCTGGTGGTGGTGGCCGCCCACCACC
CCTCTCTCCTGACCCCGGAGGTCCACGCTTCCCTGGACAAGTTCCTGTGT
GCCGTGGGCAATGTGCTGACTGCCAAGTACCGT
>Penelope_pileata_HBAA-D1  [mRNA]  locus=scaffold4:216826:218301:+ identity=86.62
ATGGTGCTGTCCGCTGCTGACAAGACCAACGTCAAGGGCGTCTTCTCCAA
AGTCGGCGGCCATGTCGAGGAATATGGCGCTGAGGCCCTGGAGAGGATGT
TCGCCACCTACCCTCAGACCAAGACCTACTTCCCCCACTTCGACCTGTCG
CACGGCTCCGCTCAGGTCAAGGCGCATGGCAAGAAGGTAGCGGCTGCCCT
GGTCGAGGCTGCCAACCACATCGATGACATCGCCTCTGCCCTCTCCAAGC
TCAGCGACCTCCACGCCCAAAAGCTCCGCGTGGACCCCGTCAACTTCAAA
TTCCTGGGCCAGTGCTTCCTGGTAGTGGTGGCCATCCACCACCCCTCTGT
CCTGACCCCGGAGGTCCACGCTTCCCTGGACAAGTTCCTGTGTGCCGTGG
GCACCGTGCTGACCGCCAAGTACCGT
>Peucedramus_taeniatus_HBAA-D1  [mRNA]  locus=scaffold134:26438:27111:- identity=81.69
ATGGTGCTGTCCGCCGCCGACAAGTCCAACGTCAAGGCCGTTTTCGCCAA
AATCGGCGGCCAGGCCGAGGAATATGGCGCCGACGCCCTGGAGAGGATGT
TCGTCACCTACCCCCAGACCAAGACCTACTTCCCCCACTTCGACCTAGGA
AAGGGCTCTGCTCAGGTCAAGGGTCATGGCAAGAAGGTGGCAGCCGCCCT
GGTCGAAGCTGTCAACAACATCGATGACCTTGCTGGTGCCCTCTCCAAGC
TCAGCGACCTCCACGCCCAAAAACTCCGTGTGGACCCTGTCAACTTCAAA
CTGCTGGGCCAGTGCTTCCTGGTGGTGGTGGCCACCCGCAACCCCTCTCT
CCTGACCGCAGAGGTCCACGCTTCCCTGGACAAGTTCCTGTGTGCCGTGG
GCACTGTGCTGACTGCCAAGTACCGT
>Phaethon_lepturus_HBAA-D1  [mRNA]  locus=C13685390:1040:1690:- identity=87.32
ATGGTGCTGTCCAGCAACGACAAGACCAACGTGAAGGGCATCTTCTCCAA
AATCGGCGGCCATGCCGAGGAGTACGGCGCCGAGACCCTGGAGAGGATGT
TCGTCACCTACCCCCAGACCAAGACCTACTTCCCCCACTTCGACCTGCAA
CACGGCTCCGCTCAGGTCAAGGCGCACGGCAAGAAGGTGGCAGGTGCCCT
GATCGAGGCTGTCAACCACATCGATGACATCGCAGGTGCCCTCTCCAAGC
TCAGCGACCTCCATGCCCAGAAACTCCGCGTGGACCCTGTCAACTTCAAA
CTGCTGGGCCAATGCTTCCTGGTGGTGGTGGCCATCCACCACCCCTCTCT
CCTGACCCCGGAGGTCCACGCTTCCCTGGACAAGTTCCTGTGCGCCGTGG
GCAGCGTGCTGACTGCCAAGTACCGT
>Phaetusa_simplex_HBAA-D1  [mRNA]  locus=scaffold_1291:125758:126417:+ identity=85.92
ATGGTGCTGTCCAGCAGTGACAAGACCAACGTCAAGGGCGTCTTTGGCAA
AATCGGTGGCCATGCCGAGGAGTATGGCGCCGAGACCCTGGAGAGGATGT
TCGCCACCTACCCCCAGACCAAGACGTACTTCCCCCACTTCGACCTGCAG
CATGGCTCCGCTCAGGTGAAGGCGCACGGCAAGAAGGTGGCGGCTGCCCT
GGTCGAGGCTGCCAACCACATCGATGACATCTCGAGCGCCCTCTCCAAGC
TCAGTGACCTCCACGCCCAAAAGCTCCGCGTGGACCCCGTCAACTTCAAA
CTGCTGGGCCAATGCTTCCTGGTGGTGGTGGCCATCCACCACCCCTCTGT
CCTGACCCCGGAGGTCCACGCTTCTCTGGACAAGTTCCTGTGCGCTGTGG
GCAACGTGCTGACTGCCAAGTACCGT
>Phainopepla_nitens_HBAA-D1  [mRNA]  locus=scaffold1961:49275:49962:- identity=85.21
ATGGTGCTCTCCGCCAACGACAAGTCCAACGTCAAGGCCGCTTTCGCCAA
AATCGGCGGCCAGGCTGAGGAATATGGGGGCGAGGCTCTGGAGAGGATGT
TTGTCACCTACCCCCAGACCAAGACCTACTTCCCCCACTTCGACCTAGGA
AAGGGCTCTGCTCAGGTCAAGGGTCACGGCAAGAAGGTGGCGGCTGCACT
GGTCGAAGCTGCCAACCACATCGATGACATTGCTGGTGCCCTCTCCAAGC
TCAGCGATCTCCACGCCCAAAAACTGCGTGTGGACCCTGTCAACTTCAAA
CTGCTGGGCCAGTGCTTCCTGGTGGTGGTGGCCTGCCACAACCCCGCTCT
CCTGACCCCAGAGGTCCACGCTTCCCTGGACAAGTTCCTGTGTGCCGTGG
GCACTGTGCTGACTGCCAAGTACCGT
>Phasianus_colchicus_HBAA-D1  [mRNA]  locus=scaffold78_cov56:1942457:1943129:+ identity=96.48
ATGGTGCTGTCCGCTGCTGACAAGAACAACGTCAAGGGCATCTTCACCAA
AATCGCCGGCCATGCTGAGGAGTATGGCGCCGAGGCCCTGGAGAGGATGT
TCATCACCTACCCCTCAACCAAGACCTACTTCCCCCACTTTGATCTGTCA
CACGGCTCCGCTCAGATCAAGGGGCACGGCAAGAAGGTAGTGGCTGCCCT
GATCGAGGCTGTCAACCACATTGATGACATCACAGGCACCCTCTCCAAGC
TCAGCGACCTCCATGCCCACAAGCTCCGCGTGGACCCTGTCAACTTCAAA
CTCCTGGGCCAATGCTTCCTGGTGGTGGTGGCCATCCACCACCCTGCTGC
CCTGACCCCAGAGGTCCATGCTTCCCTGGACAAGTTCTTGTGCGCTGTGG
GCACCGTGCTGACCGCCAAGTACCGT
>Pheucticus_melanocephalus_HBAA-D1  [mRNA]  locus=scaffold7329:3237:3908:- identity=82.39
ATGGTGCTGTCCGCCGCAGACAAGAGCAACGTCAAGGCCGTTTTCGCCAA
AATCGGCGGCCAGGCCGACGAATATGGCGCCGATGCCCTGGAGAGGATGT
TCACCACCTACCCTCCAACCAAGACCTACTTCCCCCACTTCGACCTAGGA
AAGGGCTCTGCCCAGGTCAAGGGGCACGGCAAGAAGGTGGCGGGTGCCCT
GGTGGAAGCTGTCAACCACATCGATGACCTTGCTGGTGCCCTCTCCAAGC
TCAGCGACCTCCACGCCCAAAAACTCCGTGTGGACCCTGTCAACTTCAAA
CTGCTGGGCCAGTGCTTCCTGGTGGCGGTGGCCACCCGCAACCCCGGTCT
GCTGACCCCAGAGGTCCACGCTTCCCTGGACAAGTTCCTGTGTGCCGTGG
GCACCGTGCTGACTGCCAAGTACCGT
>Phoenicopterus_ruber_HBAA-D1  [mRNA]  locus=scaffold31220:9269:9940:- identity=76.76
ATGGTGCTGTCCAGCCACGACAAGAGCAATGTGAAGGGCCTCTTCGGCAA
AGTCGGAGGTCATCTCGAAGAGTACTGCGCTGAGACCCTGGCAAGGATGT
TCGCAGCCTACCCCCAGACCAAGACCTACTTCCCCCACTTCGACCTGCAA
CCTGGCTCCGCTCAGGTCAAGGCGCACGGCAAGAAGGTGGCGGGTGCACT
GGCCGAGGCTGCCAACCACATCGATGACATCGCGAGTGCCCTCTCCAAGC
TCAGTGACCTCCATGCCCAAAAGCTCCGTGTGGACCCCGCCAACTTCAAA
CTGCTTGCCCATTGCTTCCTGGTGGTGATGGCCATCCACCACCCCTCTCT
CCTGACCCCAGAGGTCCATGCTTCCCTGGACAAGTTCATGTGTGTCGTGT
CCACCGAGCTGACTGCCAAGTACCGT
>Phylloscopus_trochilus_HBAA-D1  [mRNA]  locus=LXGM01000040.1:367865:368532:- identity=83.10
ATGGTGCTGTCCGCCGCCGACAAGTCCAACGTCAAAGCCGCTTTCGGCAA
AATCGGCGGCCAGGCCGACGAGTATGGCGCCGAAGCCCTGGAGAGGATGT
TCACTGCCTACCCCCAGACCAAGACCTACTTCCCCCACTTCGACCTAGGA
AAGGGCTCTGCTCAGGTCAAGGGTCACGGCAAGAAGGTGGCTGCTGCGCT
GGTCGAAGCTGTCAACAACATCGATGACATTGCTGGTGCCCTCTCCAAGC
TCAGCGACCTCCACGCCCAAAAACTCCGTGTGGACCCTGTCAACTTCAAA
CTGCTGGGCCAGTGCTTCCTGGTGGTGGTGGCCGCCCGCAACCCCGGTGT
CCTGACCCCAGAGGTCCACGCTTCCCTGGACAAGTTCCTGTGTGCCGTGG
GCACTGTGCTGACTGCCAAGTACCGT
>Piaya_cayana_HBAA-D1  [mRNA]  locus=scaffold21478:5767:6423:- identity=88.73
ATGGTGCTGTCCAGCGCTGACAAGACCAACGTGAAGGGCATCTTCGGCAA
AATTGGGGGGCATGCCGAGGATTATGGCGCCGAGTGCCTGGAAAGGATGT
TCACCGTCTACCCCCAGACCAAGACCTACTTCCCCCACTTCGACGTGCAC
CACGGCTCCGCTCAGATCAAGGCGCACGGCAAGAAGGTGGTGAGTGCACT
GATTGAGGCTGTCAACCACATCGATGACATCGCCGGCGCCCTCTCCAAGC
TAAGCGACCTCCACGCCCACAAGCTCCGTGTGGACCCTGTCAACTTCAAA
CTTCTGGGCCAATGCTTCCTGGTGGTTGTGGGTATCCACCACCCCGCTGC
CCTGACCCCAGAGGTCCATGCTTCCCTGGACAAGTTCCTGTGTGCCGTGT
CCACCGTGCTGACTGCCAAGTACCGT
>Picathartes_gymnocephalus_HBAA-D1  [mRNA]  locus=scaffold684:354694:355368:- identity=82.39
ATGGTGCTGTCCGCCAGCGACAAGTCCAACGTCAAGACCGCTTTCTCCAA
AATCGGCGGCCAGGTCGAAGACTATGGCGCCGAGGCCCTGGAGAGGATGT
TCATCACCTACCCCCAGACCAAGACCTACTTCCCCCACTTCGACCTAGGA
AAGGGCTCTGCTCAGGTCAAGGGTCACGGCAAGAAGGTGGCGGCGGCACT
GGTCGAAGCTGCCAACAACATCGATGACATTGCTGGTGCCCTCTCCAAGC
TCAGCGACCTCCACGCTCAAAAACTTCGTGTGGACCCTGTCAACTTCAAA
CTGCTGGGCCAGTGCTTCCTGGTGGTGGTGGCCAGCCGCAACCCCGCTCT
CCTGAACCCAGAGGTCCACGCTTCCCTGGACAAGTTCCTGTGTGCCGTGG
GCACTGTGCTGACTGCCAAGTACCGT
>Picoides_pubescens_HBAA-D1  [mRNA]  locus=scaffold776:470167:470832:- identity=85.21
ATGGTGCTGTCTGCCAGCGACAAGACCAACGTCAAGGGCATCTTTGCCAA
AATCGGCGGCCAAGCCGACGACTATGGCGCCGAGACCCTGGCGAGGATGT
TCGTCACCTACCCCCAGACCAAGACCTACTTCCCTCACTTCGACGTGTCA
GCCGGCTCCGCTCAGGTCAAGGCTCACGGCAAGAAGGTTGCGGGTGCTCT
GATCGAAGCTGTCAACCACATCGATGACATCGCTGGTGCCCTCTCCAAGC
TGAGCGACCTCCACGCCCACAAGCTCCGCGTGGACCCCGTCAACTTCAAA
CTGCTGGGCCAATGCTTCCTGGTGGTGGTTGCCATCCACCAGGCTGCTGC
CCTGACCCCAGAGGTCCACGCTTCCCTGGACAAGTTCCTGTGTGCTGTGG
GCAACGTGCTGACTGCCAAGTACCGT
>Piprites_chloris_HBAA-D1  [mRNA]  locus=scaffold_14:2577750:2578426:- identity=85.21
ATGGTGCTGTCCGGTGCCGACAAGAACAACGTCAAGGGCGTCTTCTCCAA
AATCGGCGGCCAGGCCGAAGACTATGGCGCCGAGACCCTGGAGAGGATGT
TTGCCACCTACCCCCAGACCAAGACCTACTTCCCCCACTTTGACCTGGGA
AAGGGCTCTGCCCAGGTCAAGGGTCATGGCAAGAAGGTGGCGGCTGCACT
GGTCGAAGCTGCCAACAACATCGATGACATTGCCGGTGCCCTCTCCAAGC
TCAGTGACCTCCATGCCCAAAAACTCCGCGTGGACCCTGTCAACTTCAAA
CTGCTGGGCCAGTGCTTCCTGGTGGTGGTGGCCAGCCGCAACCCGCAACT
CCTGACCCCGGAGGTCCATGCTTCCCTGGACAAGTTCCTGTGCGCCGTGG
GAACCGTCCTGACTGCCAAGTACCGT
>Pitta_sordida_HBAA-D1  [mRNA]  locus=scaffold260:708079:708761:- identity=80.99
ATGGTGCTGACCGCCAACGACAAGGCCAACGTCAAGGCCATCTTCTGCAA
AATCGGCCCCCACGCCGACGAGTATGGCGCCGAGGCCCTGGACAGGCTGT
TTACCGCCTTCCCCACGACCAAGACCTACTTCCCCCACTTCGACCTGTGC
AAGGGCTCTGCTCAGGTCAAGGCTCACGGCAAGAAGGTGGCGGCTGCACT
GGTCGAAGCTGTGAACCACATCGATGATATCGCCGGTGCCCTCTCCAAGC
TCAGCGACCTCCACGCCCAAAAACTCCGCGTGGACCCCGTCAACTTCAAA
CTGCTGGGCCATTGCTTCCTGGTGGTGGTGGCCGCCCACAACCCCGCGGC
CCTGACCCCGGAGGTCCATGCTTCCCTGGACAAGTTCCTTTGCGCCGTGG
GCAACGTGCTGACTGCCAAGTACCGT
>Ploceus_nigricollis_HBAA-D1  [mRNA]  locus=scaffold4050:108186:109180:+ identity=77.46
GCTGTGTNCGACAAGTCCAACGTCAAGGCCGTTTTCGGCAAAATCGGCGG
CCAGGCCGACGAATATGGCGCCGACGCCCTGGAGAGGATGTTCGTCACCT
ACCCCCAGACCAAGACCTACTTCCCCCACTTCGACCTAGGAAAGGGCTCT
GCTCAGGTCAAGGGTCATGGCAAGAAGGTGGCGGGTGCACTGGTCGAAGC
TGCCAACCACGTCGATGACCTTGCTGGTGCCCTCTCCAAGCTCAGCGACC
TCCACGCCCAAAAACTCCGTGTGGACCCTGTCAACTTCAAACTGCTGGGC
CAGTGCTTCCTGGTGGTAGTGGCCACCCGCAACCCCTCTCTCCTGACCCC
AGAGGTCCACGCTTCCCTGGACAAGTTCCTGTGCGCCGTGGGCACCGTGC
TGACCGCCAAGTACCGT
>Pluvianellus_socialis_HBAA-D1  [mRNA]  locus=scaffold20536:2954:3604:+ identity=83.80
AACGTCAAGGGCGTCTTCTCCAAAATCGGCGGCCATGCCGAGGAGTACGG
CGCCGAGACCCTGGAGAGGATGTTCGCCACCTACCCCCAGACCAAGACCT
ACTTCCCCCACTTCGACCTGCAACACGGCTCCGCTCAGATCAAGGGGCAC
GGCAAGAAGGTGGCGGCTGCCCTGGTCGAGGCTGCCAACCACATCGATGA
CATCGCAAGTGCCCTCTCCAAGCTCAGCGACCTCCACGCCCAAAAGCTCC
GCGTGGACCCCGTCAACTTCAAACTGCTGGGCCAATGCTTCCTGGTGGTG
GTGGCCATCCACCACCCCTCTGTTCTGACCCCAGAGGTCCACGCTTCCCT
GGACAAGTTCCTGTGCGCCGTGGGCAACGTGCTGACCGCCAAGTACCGT
>Podargus_strigoides_HBAA-D1  [mRNA]  locus=scaffold5777:320552:321241:- identity=88.03
ATGGTGCTGTCTGCCAACGACAAGAGCAATGTGAAGGGCGCCTTCACCAA
ACTTGGCGGCCATTGCGAAGAATATGGCGCCGAGACCCTGGAGAGGATGT
TCGCCGCCTACCCCCAGACCAAGACCTACTTCCCCCACTTCGACCTCTCA
CACGGGTCCGCTCAGATCAAGGCGCACGGCAAGAAGGTGGCGGCTGCCCT
GGTCGAGGCTGTCAACCACATCGATGACATTGCGGGTGCCCTCTCCAAGC
TCAGCGACCTCCACGCCCAAAAGCTCCGTGTGGACCCTGTCAACTTCAAA
CTGCTGGGCCAATGCTTCCTGGTGGTGGTGGCCATCCACCACCCCTCTGT
CCTGACCCCGGAGGTCCACGCTTCCCTGGACAAGTTCCTGTGTGCCGTGG
GCACCGTGCTGACTGCCAAGTACCGT
>Podiceps_cristatus_HBAA-D1  [mRNA]  locus=scaffold62422:20:648:+ identity=66.90
ATGGTGCTGTCCGCCCACGACAAGACCAACGTGAAGACCGTCTTCTCCAA
AGTCGGAGGCCATATCGAAGAATATGGCGCTGAGGCCCTGGAGAGGATGT
TCCACGCCTACCCCCAGACCAAGACCTACTTCCCCCACTTCGACCTGCAG
CATGGCTCTGCTCAGGTCAAGGCGCATGGCAAGAAAGTGGCGGGGGGACT
GGGGTGGGNNNNNNNNNNNNNNNNNNTCGCGGGTGCCCTCTCCAAGCTCA
GTGATCTCCATGCCCAAAAGCTCCGTGTGGACCCTGTGAACTTCAAACTG
CTGGGCCACTGCATCCTGGTGGTGGTGGCTATCCACCACCCCTCCGTCCT
GACCCCAGATGTCCACGCTTCCCTGGACAAGTTCCTG
>Podilymbus_podiceps_HBAA-D1  [mRNA]  locus=scaffold_363:112595:113268:+ identity=80.99
ATGGTGCTGTCCGCCCACGACAAGACCAACGTGAAGACCGTCTTCTCCAA
AGTTGGAGGCCATATCGATGAATATGGCGCTGAGGCCCTGGAGAGGATGT
TCCAGGCCTACCCCCAGACCAAGACCTACTTCCCCCACTTCGACCTGCAG
CATGGCTCCGCTCAGGTCAAGGCGCATGGCAAGAAGGTGGGGGGTGCACT
GGTCGAGGCTGCCAACCACATCGATGACATCGCGGGTGCTCTCTCCAAGC
TCAGTGATCTCCATGCCCAAAAGCTCCGTGTGGACCCTGTGAACTTCAAA
CTGCTGGGCCACTGCTTCCTGGTGGTGGTGGCTATCCACCACCCCTCCGT
CCTGACCCCAGATGTCCACGCTTCCCTGGACAAGTTCCTGTGCGCCGTGG
GCAAAGAGCTGACTGCCAAGTACCGT
>Poecile_atricapillus_HBAA-D1  [mRNA]  locus=scaffold_74:1775117:1775776:+ identity=82.39
ATGGTGCTGTCCGCCGCTGACAAGTCCAACGTCAAGGCCGCTTTCGGCAA
AATCGGCGGCCAGGCCGATGAATATGGCGCCGACGCCCTGGAGAGGATGT
TCGCCGCCTACCCCCAGACCAAGACCTACTTCCCCCACTTCGACCTAAGC
AAGGGCTCTGCTCAGGTCAAGGGTCACGGCAAGAAGGTGGCGGCTGCACT
GGTCGAAGCTGCCAACCACGTCGATGACATTGCTGGTGCCCTCTCCAAGC
TCAGCGACCTCCACGCCCAAAAACTCCGCGTGGACCCTGTCAACTTCAAA
CTGCTGGGCCAGTGCTTCCTGGTGGCGGTGGCCACTCGCAACCCCTCTCT
CCTGACCCCAGAGGTCCACGCTTCCCTGGACAAGTTCCTGTGCGCCGTGG
GCACTGTGCTGACTGCCAAGTACCGT
>Polioptila_caerulea_HBAA-D1  [mRNA]  locus=scaffold2125:53751:54423:- identity=85.21
ATGGTGCTGTCCGCCGCCGACAAGAACAACGTCAAGGCCGCTTTCGGCAA
AATCGGCGGCCAGGCCGAGGAATATGGCGCCGAAGCCCTGGAGAGGATGT
TCTGCACCTACCCCCAGACCAAGACCTACTTCCCCCACTTCGACCTAGGA
AAGGGCTCTGCTCAGGTCAAGGCTCACGGCAAGAAGGTGGCGGCCGCACT
GGTTGAAGCTGCCAACCACATCGATGACATTGCTGGTGCCCTTTCCAAGC
TCAGCGACCTCCACGCCCAAAAACTGCGTGTGGACCCTGTCAACTTCAAA
CTGCTGGGCCAGTGCTTCCTGGTGGTGGTGGCCGCTCGCAACCCCGCTCT
GCTGACCCCAGAGATGCACGCTTCCCTGGACAAGTTCCTGTGTGCCGTGG
GCACTGTGCTGACTGCCAAGTACCGT
>Pomatorhinus_ruficollis_HBAA-D1  [mRNA]  locus=scaffold_1075:25380:26051:- identity=85.21
ATGGTGCTGTCCGCCAGCGACAAGTCCAACGTCAAGGCCGCTTTCGGCAA
AATCGGCGGCCAGGTCGAGGAGTATGGCGCCGAGGCCCTGGAGAGGATGT
TTGCCACCTACCCCCAGACCAAGACCTACTTCCCCCACTTCGACCTAGGA
AAGGGCTCTGCTCAGGTCAAGGGTCACGGCAAGAAGGTGGCGGCTGCACT
GGTCGAAGCTGCCAACCACATTGATGACATTGCTGGTGCCCTCTCCAAGC
TCAGCGACCTCCACGCCCAAAAACTCCGCGTGGACCCTGTCAACTTCAAA
CTGCTGGGCCAGTGCTTCCTGGTGGTGGTGGCCTGCCACAACCCCGCTCT
GCTGACCCCAGAGGTCCACGCTTCCCTGGACAAGTTCCTGTGCGCCGTGG
GCACTGTGCTGACTGCCAAGTACCGT
>Pomatostomus_ruficeps_HBAA-D1  [mRNA]  locus=scaffold8733:149:841:+ identity=84.51
ATGGTGCTGTCCGCCAACGACAAGACCAACGTCAAGGCCGTTTTCGGCAA
AATCGGCGGCCACGCCGAGGAGTATGGCGGCGAGACCCTGGAGAGGATGT
TCGCTGCCTACCCCCAGACCAAGACCTACTTCCCCCACTTCGACCTAGGA
AAGGGCTCTGCTCAGGTCAAGGCTCACGGCAAGAAGGTGGCCGCTGCACT
GGTCGAAGCTGCCAACAACATCGATGACATTGCTGGTGCCCTCTCCAAGC
TCAGTGACCTCCACGCCCAAAAACTCCGCGTGGACCCCGTCAACTTCAAA
CTGCTGGGCCAGTGCTTCCTGGTGGTGGTGGCCTGCCACAACCCTGCTCT
CCTGACCCCAGAGGTCCACGCTTCCCTGGACAAGTTCCTGTGCGCCGTGG
GCACCGTGCTGACTGCCAAGTACCGT
>Probosciger_aterrimus_HBAA-D1  [mRNA]  locus=scaffold_4751:15902:16580:- identity=82.39
ATGGTGCTGTCTGGCAACGACAAGACCAACGTGAAGGGCGTCTTCTCCAA
AATCGGCGGCCATGCCGAAGAGTATGGCGCTGAGGCCCTAGACAGGATGT
TCGCCACCTACCCCCAGACCAAGACCTACTTCCCCCACTTTGATGTGAGT
CCAGGCTCTGCTCAGGTCAAGGCGCACGGCAAGAAGGTGGCGAGCGCACT
GGTCGAGGCTGCCAACCACATTGATGACATCGCAACTGCCCTCTCCAAGC
TCAGCGACCTCCATGCCCAAAAGCTCCGCGTGGACCCTGTCAACTTCAAA
CTGCTGGGCCAATGCTTCCTGGTGGTGGTGGCCATCCACAACCCCTCTGT
CCTGACCCCGGAGGTCCATGCTTCCCTGGACAAGTTCCTGTGCGCCGTGG
CCAGCGTGCTGACTGCCAAGTACCGT
>Promerops_cafer_HBAA-D1  [mRNA]  locus=scaffold140:1080609:1081849:+ identity=83.80
ATGGTGCTGTCCGCCGGCGACAAGGCCAACGTCAAGGCCGCTTTCAGCAA
AATCGGCGGCCAGGCTGAGGAATATGGCGCCGACGCCCTGGAGAGGATGT
TCACCACCTACCCCCAGACCAAGACCTACTTCCCCCACTTCGACCTAGGA
AAGGGCTCTGCTCAGGTCAAGGGTCACGGCAAGAAGGTGGCGGCTGCACT
GGTTGAAGCTGCCAACAACATCGATGACATTGCTGGTGCCCTCTCCAAGC
TCAGCGATCTCCATGCCCAAAAACTCCGTGTGGACCCTGTCAACTTCAAA
CTGCTGGGCCAGTGCTTCCTGGTGGTAGTGGCCACCCGCAACCCCTCTCT
CCTGACCCCAGAGGTCCACGCTTCCCTGGACAAGTTCCTGTGCGCTGTGG
GCACCGTGCTGACTGCCAAGTACCGT
>Prunella_fulvescens_HBAA-D1  [mRNA]  locus=scaffold9724:7398:8068:- identity=80.99
ATGGTGCTGTCCCCCGCCGACAAGTCCAACGTCAAGGCCGTTTTCGCCAA
AATCGGCGGCCAGGCCGAGGAATATGGCGCCGACGCCCTGGAGAGGATGT
TCGCCACCTACCCCCAGACCAAGACCTACTTCCCCCACTTCGACCTAGGA
AAGGGCTCTGCTCAGGTCAAGGGTCACGGCAAGAAGGTGGCAGCTGCCCT
GGTCGAAGCTGTCAACAACATCGATGACCTTGCTGGTGCCCTCTCCAAGC
TCAGCGACCTCCACGCCCAGAAACTCCGTGTGGACCCTGTCAACTTCAAA
CTGCTGGGCCAGTGCTTCCTGGTGGTGGTGGCCACCCGCAACCCCTCTGT
CCTGACCGCAGAGGTCCACGCTTCCCTGGACAAGTTCCTGTGTGCCGTGG
GCACTGTGCTGACTGCCAAGTACCGC
>Prunella_himalayana_HBAA-D1  [mRNA]  locus=scaffold_307:312053:312713:- identity=80.99
ATGGTGCTGTCCCCCGCCGACAAGTCCAACGTCAAGGCCGTTTTCGGCAA
AATCGGCGGCCAGGCCGAGGAATATGGCGCCGACGCCCTGGAGAGGATGT
TCGCCACCTACCCCCAGACCAAGACCTACTTCCCCCACTTCGACCTAGGA
AAGGGCTCTGCTCAGGTCAAGGGTCACGGCAAGAAGGTGGCGGCTGCCCT
GGTCGAAGCTGTCAACAACATCGATGACCTTGCTGGTGCCCTCTCCAAGC
TCAGCGACCTCCACGCCCAGAAACTCCGTGTGGACCCTGTCAACTTCAAA
CTGCTGGGCCAGTGCTTCCTGGTGGTGGTGGCCACCCGCAACCCCTCTCT
CCTGACCGCAGAGGTCCACGCCTCCCTGGACAAGTTCCTGTGTGCCGTGG
GCACTGTGCTGACTGCCAAGTACCGC
>Pseudopodoces_humilis_HBAA-D1  [mRNA]  locus=KB221203.1:2926074:2926733:- identity=80.99
ATGGTGCTGTCCGCCGCTGACAAGGCCAACGTCAAGGCCGCTTTCGGCAA
AATCGGCGGCCAGGCCGAGGAATATGGCGCCGACGCCCTGGAGAGGATGT
TCACCACCTACCCCCAGACCAAGACCTACTTCTCCCACTTCGACCTAAAC
AAGGGCTCTGCTCAGGTCAAGGGTCACGGCAAGAAGGTGGCGGCTGCACT
GGTCGAAGCCGTCAACAACATCGATGACATTGCTGGTGCCCTCTCCAAGC
TCAGCGACCTCCACGCCCAAAAACTCCGCGTGGACCCTGTCAACTTCAAA
CTGCTGGGCCATTGCTTCCTGGTGGCGATAGCCACTCGCAGCCCCTCTCT
CCTGACCCCAGAGGTCCACGCTTCCCTGGACAAGTTCCTGTGCGCCGTGG
GCACTGTGCTGACTGCCAAGTACCGT
>Psilopogon_haemacephalus_HBAA-D1  [mRNA]  locus=scaffold2434:63419:64051:+ identity=85.92
ATGGTGCTGTCTGCTAGCGACAAGTCCAACGTCAAGGGCCTCTTCGCCAA
AATCGGCGGCCAAGCCGACGACTATGGCGCCGAGACCCTGACGAGGATGT
TCACCACCTACCCCCCGACCAAGACCTACTTCCCCCACTTCGACGTGTCC
CCCGGCTCCGCTCAGATCAAGGCTCACGGCAAGAAGGTGGCGGGCGCCCT
GATCGAGGCTGTCAACCACATCGATGACATCGCTGGTGCCCTCTCCAAGC
TCAGCGACCTCCACGCCCAGAAGCTCCGCGTGGACCCCGTCAACTTCAAA
CTGCTGGGACAATGCTTCCTGGTGGTGGTTGCCACCCACCAGCCTGCCGC
CCTGACCCCAGAGGTCCACGCTTCCCTGGACAAGTTCCTGTGTGCCGTGG
GCAACGTGCTGACTGCCAAGTACCGT
>Pterocles_burchelli_HBAA-D1  [mRNA]  locus=scaffold_272:136662:137082:+ identity=65.49
NNCCCCCAGACCAAGACCTACTTCCCCCACTTCGACCTGTCACACGGCTC
TGCCCAGATCAAGGGGCACGGCAAGAAGGTGGCGGCAGCACTGGTGGAGG
CTGCCAACAACATCGATGACATCGCCACCGCACTCTCCAGGCTCAGCGAC
CTCCACGCCCAAAAGCTCCGCGTGGACCCTGTCAACTTCAAACTGCTGGG
CCAATGCTTCCTGGTGGTGGTGGCCATCCACAACCCCTCTGTCCTGACCC
CAGAGGTCCATGCTTCCCTGGACAAGTTCCTGTGTGCCGTGGGCAACGTG
CTGACTGCCAAGTACCGT
>Pterocles_gutturalis_HBAA-D1  [mRNA]  locus=scaffold25461:4531:5441:- identity=86.62
ATGGTGCTGTCCGGCAGCGACAAGAGCAACGTCAAGGGCGTCTTCGCCAA
AATCGGCGGCCATGCCGAGGAGTATGGCGCTGAGACCCTGGAGAGGATGT
TCGCCACCTACCCCCAGACCAAGACCTACTTCCCCCACTTCGACTTGTCA
CATGGCTCTGCCCAGATCAAGGGGCATGGCAAGAAGGTGGCGGCAGCACT
GGTCGAGGCTGCCAACAACATCGATGACATCGCCACTGCCCTCTCCAGGC
TCAGCGACCTCCACGCCCAAAAGCTCCGCGTGGACCCCGTCAACTTCAAA
CTGCTGGGCCAATGCTTCCTGGTGGTGGTGGCCATCCACAACCCCTCTGT
CCTGACCCCAGAGGTCCATGCTTCCCTGGACAAGTTCCTGTGTGCCGTGG
GCAACGTGCTGACTGCCAAGTACCGT
>Pteruthius_melanotis_HBAA-D1  [mRNA]  locus=scaffold_226:202894:203571:+ identity=85.92
ATGGTGCTGTCCGCCAGCGACAAGACCAACGTCAAGGGCGTCTTCGGCAA
AATCGGCGGCCAGGCCGATGCGTATGGCGCCGAGGCCCTGGAGAGGATGT
TCACCACCTACCCCCAGACCAAGACCTACTTCCCCCACTTCGACCTAGCC
AAGGGCTCTGCTCAGGTCAAGGGTCACGGCAAGAAGGTGGCGGCTGCACT
GGTCGAAGCTGCCAACCACATCGATGACATTGCTGGTGCCCTCTCCAAGC
TCAGCGACCTCCACGCCCAAAAACTCCGCGTGGACCCTGTCAACTTCAAA
CTGCTGGGCCAGTGCTTCCTGGTGGTGGTGGCCAGCCACAACCCCGCTCT
CCTGACCCCAGAGGTCCACGCTTCCCTGGACAAGTTCCTGTGTGCCGTGG
GCACTGTGCTGACAGCCAAGTACCGT
>Ptilonorhynchus_violaceus_HBAA-D1  [mRNA]  locus=scaffold388:2503902:2504602:+ identity=83.80
ATGGTGCTGTCCGCCAACGACAAGAGCAACGTCAAGACCGTTTTTGCCAA
AATCGGCGGCCACGCCGAAGAGTATGGCGGCGAGGCCCTGGACAGGATGT
TCCACGCCTACCCCCAGACCAAGACCTACTTCCCCCATTTCGACCTGGGA
AAGGGCTCTGCTCAGGTCAAGGGTCACGGCAAGAAGGTAGCGGCTGCACT
GGTCGAAGCTGCCAACCACATCGATGACATCGCTGGTGCCCTCTCCAAGC
TCAGCGACCTCCACGCCCAAAAGCTCCGCGTGGACCCCGTCAACTTCAAA
CTGCTGGGCCATTGCTTTCTGGTGGTGGTGGCCTGCCACAACCCTGCTCT
CCTGACCCCAGAGGTCCATGCCTCCCTGGACAAGTTCCTGTGCGCCGTGG
GCACCGTGCTGACTGCCAAGTACCGT
>Ptilorrhoa_leucosticta_HBAA-D1  [mRNA]  locus=scaffold_631:230228:230921:+ identity=82.39
ATGGTGCTGTCCCCCAACGACAAGAGCAACGTCAAGGCCGTCTTCAGCAA
AATCGGCGGCCAGGCCGAGGAGTATGGCGGCGAGAGCCTGGAGAGGATGT
TCGCCACCTACCCCCAGACCAAGACCTACTTCCCCCACTTCGACCTAGGA
AAGGGCTCTGCTCAGGTCAAGGGTCACGGCAAGAAGGTGGCCGCTGCACT
GGTCGAAGCTGCCAACAACATCGATGACATTGCTGGTGCCCTCTCTAAGC
TCAGCGACCTCCACGCCCAAAAACTCCGCGTGGACCCTGTCAACTTTAAA
CTGCTGGGCCAGTGCTTCCTGGTGGTGGTGGCCAGCCGCAACCCCTCTCT
CCTGACCCCAGAGGTCCACGCTTCCCTGGACAAGTTCCTGTGCGCCGTGG
GCACTGTGCTGACTGCCAAGTACCGT
>Pycnonotus_jocosus_HBAA-D1  [mRNA]  locus=scaffold589:153975:154641:- identity=87.32
ATGGTGCTGTCCGCCGCTGACAAGAGCAACGTCAAGGCCGCTTTCGGCAA
AATCGGCGGCCATGCCGAGGAGTATGGCGCCGAGGCCCTGGAGAGGATGT
TCATCACCTACCCCCAGACTAAGACCTACTTCCCCCACTTCGACCTAGGA
AAGGGCTCTGCTCAGGTCAAGGGTCACGGCAAGAAGGTGGCGGCTGCACT
GGTCGAAGCTGCCAACCACATCGATGACATTGCTGGTGCCCTCTCCAAGC
TCAGCGACCTCCACGCCCAAAAACTCCGCGTGGACCCTGTCAACTTCAAA
CTGCTGGGCCAGTGCTTCCTGGTGGTGGTGGCCGCCCACAACCCCGCTCT
CCTGACCCCAGAGGTCCACGCTTCCCTGGACAAGTTCCTGTGTGCTGTGG
GCACTGTGCTGACTGCCAAGTACCGT
>Quiscalus_mexicanus_HBAA-D1  [mRNA]  locus=scaffold13091:13340:14015:+ identity=80.99
ATGGTGCTGTCCGCCGCAGACAAGACCAACGTCAAGGGCGTTTTCGCCAA
AATCGGCGGCCAGGCCGACGAATATGGCGCCGATGCCCTGGAGAGGCTGT
TCGCCACCTACCCCGCGACCAAGACCTACTTCCCCCACTTCGACCTAGGA
AAGGGCTCTGCCCAGGTCAAGGGGCACGGCAAGAAGGTGGCGGGCGCCCT
GGTGGAAGCTGTCAACCACATCGATGACCTTGCTGGTGCCCTCTCCAAGC
TCAGCGACCTCCACGCCCAAAAACTCCGTGTGGACCCTGTCAACTTCAAA
CTGCTGGGCCAGTGCTTCCTGGTGGCAGTGGCCACCCGCAACCCCGGTCT
CCTGACCCCTGAGGTCCACGCTTCCCTGGACAAGTTCCTGTGTGCCGTGG
GCACCGTGCTGACTGCCAAGTACCGT
>Ramphastos_sulfuratus_HBAA-D1  [mRNA]  locus=scaffold35882:9127:9796:- identity=82.39
ATGGTGCTGTCTGCTAGCGACAAGACCAACGTCAAGGGCATCTTTGCCAA
AATCGGCGGCCAAGTCGACGACTATGGCGCCGAGACCCTGCATAGGTTGT
TCGTCACCTACCCCCAGACCAAGACCTACTTCCCCCACTTCGACGTGTCA
CCCGGCTCCGCTCAGGTCAAGGCTCACGGCAAGAAGGTCGCGGGCGCTCT
GGTCGAGGCTGTCAACCACATCGATGACATCGCTGGTGCCCTCTCCAAGC
TGAGCGACCTCCACGCCCAAAAGCTGCGCGTGGACCCCGTCAACTTCAAA
CTGCTGGGCCAATGCTTCCTGGTGGTGGTCGCCATCCACCAGGCTGCTGC
CCTGACCCCAGAGGTCCACGCCTCCCTGGACAAGTTCCTGTGTGCCGTGG
GCAACGTGCTGACTGCCAAGTACCGT
>Regulus_satrapa_HBAA-D1  [mRNA]  locus=scaffold111:166853:167501:+ identity=85.92
ATGGTGCTGTCCGCTGCCGACAAGTCCAACGTCAAGGCCGCTTTCGCCAA
AATCGGCGGCCAGGCTGAGGAATATGGCGCCGAGGCCCTGGAGAGGATGT
TCACCACCTACCCCCAGACCAAGACCTACTTCCCCCACTTCGACCTAGGA
AAGGGCTCTGCTCAGGTCAAGGGTCACGGCAAGAAGGTGGCCGCTGCACT
GGTCGAAGCTGTCAACCACATCGATGACATTGCTGGTGCCCTCTCCAAGC
TCAGCGACCTCCACGCCCAAAAACTCCGTGTGGACCCTGTCAACTTCAAA
CTGCTGGGCCAGTGCTTCCTGGTGGTGGTGGCCAGCCGCAACCCCGGTGC
CCTGACCCCCGAGGTCCACGCTTCCCTGGACAAGTTCCTGTGTGCCGTGG
GCACTGTGCTGACTGCCAAGTACCGT
>Rhabdornis_inornatus_HBAA-D1  [mRNA]  locus=scaffold51:2246222:2246895:+ identity=85.92
ATGGTGCTGTCCGCCAGCGACAAGACCAACGTCAAGACCGCTTTCAGCAA
AATCGGCGGCCACGCCGAGGAATATGGTGCCGAGACCCTGGAGAGGATGT
TCGCCACCTACCCCCAGACCAAGACCTACTTCCCCCACTTCGACCTAGGA
AAGGGCTCTGCTCAGGTCAAGGGGCATGGCAAGAAGGTGGCAGCTGCACT
GGTCGAAGCCGCCAACAACATCGATGACATCGCTGGTGCCCTCTCCAAGC
TCAGCGACCTCCACGCCCAAAAACTCCGCGTGGACCCTGTCAACTTCAAA
CTGCTGGGCCAGTGCTTCCTGGTGGTGGTGGCCACCCACAACCCCTCTCT
ACTGACCCCAGAGGTCCACGCTTCCCTGGACAAGTTCCTGTGCGCCGTGG
GCACTGTGCTGACTGCCAAGTACCGT
>Rhadina_sibilatrix_HBAA-D1  [mRNA]  locus=scaffold3090:319925:320592:+ identity=83.80
ATGGTGCTGTCCGCCGCCGACAAGTCCAACGTCAAGGCCGCTTTCGGCAA
AATCGGCGGCCAGGCCGAGGAGTATGGCGGCGAAGCCCTGGAGAGGATGT
TCACCGCCTACCCCCAGACCAAGACCTACTTCCCCCACTTCGACCTAGGA
AAGGGCTCTGCTCAGGTCAAGGGTCACGGCAAGAAGGTGGCTGCTGCACT
GGTCGAAGCTGCCAACAACATCGATGACATTGCTGGTGCCCTCTCCAAGC
TCAGCGACCTCCACGCCCAAAAACTCCGCGTGGACCCTGTCAACTTCAAA
CTGCTGGGCCAGTGCTTCCTGGTGGTGGTGGCCGCCCGCAACCCCGGTCT
CCTGACCCCAGAGGTCCACGCTTCCCTGGACAAGTTCCTGTGTGCCGTGG
GCACTGTGCTGACTGCCAAGTACCGT
>Rhagologus_leucostigma_HBAA-D1  [mRNA]  locus=scaffold12:136355:137041:- identity=83.10
ATGGTGCTGTCCCCCCAAGACAAGACCAACGTCAAGGCCGTCTTCGGCAA
AATCGGCGGCCAGGCTGAGGCTTATGGCGGCGAGACCCTGGAGAGGATGT
TCGCCACCTACCCTCAGACCAAGACCTACTTCCCCCACTTCGACCTAGCA
AAGGGCTCTGCTCAGGTCAAGGGTCACGGCAAGAAGGTGGCAGCTGCCCT
GGTCGAAGCTGCCAACAACATCGATGACATTGCTGGTGCCCTCTCCAAGC
TCAGCGACCTCCATGCCCAAAAACTCCGCGTGGACCCTGTCAACTTCAAA
CTGCTGGGCCAGTGCTTCCTGGTGGTGGTGGCCAGCCACAACCCCTCTCT
CCTGACCCCAGAGGTCCACGCTTCCCTGGACAAGTTCCTGTGTGCCGTGG
GCACTGTGCTGACTGCCAAGTACCGT
>Rhea_americana_HBAA-D1  [mRNA]  locus=scaffold_255:800207:800954:- identity=85.21
ATGGTGCTGTCCGGGCCTGACAAGACCAACGTGAAGAACGTCTTCGCCAA
GATCGGCGGCCATGCTGACGCGTATGGCGCCGAGACCCTGGAGAGGATGT
TCACCACCTACCCCCAGACCAAGACCTACTTCCCCCACTTTGACCTGCAC
CATGGCTCAGCTCAGATCAAGACACATGGCAAGAAGGTGGTGAGTGCCCT
GATTGATGCTGCCAACAACATTGATGACATCTATGGGGCCCTCTCCAAGC
TCAGTGACCTCCACGCCCAAAAGCTCCGTGTGGATCCTGTGAACTTCAAA
CTGCTGGGCCAGTGCTTCCTGGTTGTGGTGGCCATCCATCACCCCTCTCT
CCTGACCCCTGAGGTCCATGCTTCCCTGGACAAGTTCCTGTGCACCGTGG
GCACCGTGCTGACTGCCAAATACCGC
>Rhea_pennata_HBAA-D1  [mRNA]  locus=scaffold_265:801995:802742:- identity=85.21
ATGGTGCTGTCCGGGCCTGACAAGACCAACGTGAAGAACGTCTTCGCCAA
GATCGGCGGCCATGCTGACGCGTATGGCGCCGAGACCCTGGAGAGGATGT
TCACCACCTACCCCCAGACCAAGACCTACTTCCCCCACTTTGACCTGCAC
CATGGCTCAGCTCAGATCAAGACACATGGCAAGAAGGTGGTGAGTGCCCT
GATTGATGCTGCCAACAACATTGATGACATCTATGGGGCCCTCTCCAAGC
TCAGTGACCTCCATGCCCAAAAACTCCGTGTGGATCCTGTGAACTTCAAA
CTGCTGGGCCAGTGCTTCCTGGTTGTGGTGGCCATCCATCACCCCTCTCT
CCTGACCCCTGAGGTCCATGCTTCCCTGGACAAGTTCCTGTGCACCGTGG
GCACCGTGCTGACTGCCAAATACCGC
>Rhegmatorhina_hoffmannsi_HBAA-D1  [mRNA]  locus=ScNXozI_1951:7325078:7325731:+ identity=82.39
ATGGTGCTGTCCGCTGCTGACAAGACCAACGTCAAGGGCGTCTTCTCCAA
AATCGGCGGCCAAGCCGAGGACTATGGCGCCGAGGCCCTAGAGAGGATGT
TCGCTGCCTTTCCCCCAACCAAGACCTATTTTCCGCACTTCGACCTGGGA
AAGGGCTCTGCTCAGGTCAAGGGGCATGGCAAGAAGGTGGCCGCGGCGCT
GGTGGAAGCTGCCAACCACATTGATGATATCAGCGGCGCCCTTTCCAAGC
TCAGCGACCTCCATGCCCAGAAACTCCGGGTGGACCCCGTGAACTTCAAA
CTGCTGGGCCACTGCTTCCTGGTGACGGTGGCCAGCCACAACCCTGGTGT
CCTCACCCCAGAGGTCCATGCTTCCCTGGACAAGTTCCTTTGCGCCGTGG
GCAACGTGCTGACTGCCAAGTACCGT
>Rhinopomastus_cyanomelas_HBAA-D1  [mRNA]  locus=scaffold1652:326909:327608:- identity=79.58
ATGGTGCTGTCCAGCGGTGACAAGAGCAACGTGAAGACCGTCTTCGCCAA
AATCGGCGGCCAGGCTGAAGACCTAGGCGGTGAAGCCCTGGAGAGGTTGT
TCGCTGCCTTCCCCCCGACCAAGACCTACTTCCCCCACTTCGACCTGTCA
CGCGGCTCCGCTCAGGTCAAGGGCCATGGCAAGAAGGTGGCTGCTGCACT
GATCGAGGCTGTCAACAACATCGATGACATCGCGGGTGCCCTCTCCAAGC
TCAGCGACCTCCATGCCCAAAAACTCCGCGTGGACCCCGTCAACTTCAAA
CTGCTGGGCCATTGCTTCCTGGTGGCGGTAGCCGCTCACCACCCCACTGT
CCTGACCCCGGAGGTCCATGCTTCCCTGGACAAGTTCCTGTGCGCCGTGG
GCAACGTGCTGACTGCCAAGTACCGT
>Rhinoptilus_africanus_HBAA-D1  [mRNA]  locus=scaffold27:390833:391478:+ identity=85.21
CTGTCCGGCAGTGACAAGACCAACGTCAAGGGCGTCTTCGGCAAAATCGG
TGGCCATGCCGAAGAGTACGGCGCCGAGACTCTGGAGAGGATGTTCGCCA
CCTACCCCCAGACCAAGACCTACTTCCCCCACTTCGACCTGCAGCACGGC
TCCGCTCAGGTGAAGGCGCACGGCAAGAAGGTGGCGGCTGCCCTGGTCGA
GGCTGCCAACCACATCGATGACATCTCGGGCGCCCTCTCCAAGCTCAGCG
ACCTCCACGCCCAAAAGCTCCGCGTGGACCCTGTCAACTTCAAACTGCTG
GGCCAATGCTTCCTGGTGGTGGTGGCCATCCACCACCCCTCTGTCCTGAC
CCCGGAGGTCCACGCTTCCCTGGACAAGTTCCTGTGCGCCGTGGGCAACG
TGCTGACTGCCAAGTACCGT
>Rhipidura_dahli_HBAA-D1  [mRNA]  locus=scaffold2491:943378:944070:+ identity=84.51
ATGGTGCTGTCCGCCAACGACAAGACCAACGTCAAGGGCCTCTTCGGCAA
AATCGGCGGCCAGGCCGAGGAATATGGCGCCGAGACCCTGGAGAGGATGT
TCGCCGCCTACCCCCAGACCAAGACCTACTTCCCCCACTTCGACCTAGGA
AAGGGATCTGCTCAGGTCAAGGGTCACGGCAAGAAGGTGGCGGCTGCTCT
GGTCGAAGCTGCCAACAACATCGATGACATTGCTGGTGCCCTCTCCAAGC
TCAGCGACCTCCACGCCCAGAAACTGCGTGTGGACCCTGTCAACTTCAAA
CTGCTGGGCCAGTGCTTCCTGGTTGTGGTGGCCAGCCGCAACCCCTCTCT
CCTGACCCCCGAGGTCCACGCTTCCCTGGACAAGTTCCTGTGTGCCGTGG
GCACTGTGCTGACTGCCAAGTACCGT
>Rhodinocichla_rosea_HBAA-D1  [mRNA]  locus=scaffold_30:5301651:5302326:+ identity=82.39
ATGGTGCTGTCCGCCGCAGACAAGACCAACGTCAAGGGCGTTTTCGCCAA
AATCGGCGGCCAGGCCGATGACTATGGCGCCGATGCCCTGGAGAGGATGT
TCGTCACCTACCCCCAGACCAAGACCTACTTCCCCCACTTCGACCTAGGA
AAGGGCTCTGCTCAGGTCAAGGGGCACGGCAAGAAGGTGGCGGCCGCACT
GGTGGAAGCTGTCAACCACATCGATGACCTTGCTGGTGCCCTCTCCAAGC
TCAGCGACCTCCACGCCCAAAAACTCCGTGTGGACCCTGTCAACTTCAAA
CTGCTGGGCCAGTGCTTCCTGGTGGTGGTGGCCACCCGCAACCCTGGTCT
CCTGACCCCAGAGGTCCACGCTTCCCTGGACAAGTTCCTGTGTGCCGTGG
GCACCGTGCTGACTGCCAAGTACCGT
>Rissa_tridactyla_HBAA-D1  [mRNA]  locus=scaffold110_cov42:1504966:1505625:- identity=87.32
ATGGTGCTGTCCGGCAGTGACAAGACCAACGTCAAGGGCGTCTTCAGCAA
AATCGGCGGCCATGCCGAGGAGTATGGCGCCGAGACCCTGGAGAGGATGT
TCGCCACCTACCCCCAGACCAAGACCTACTTCCCCCACTTCGATCTGCAG
CATGGCTCCGCTCAGGTGAAGGCGCACGGCAAGAAGGTGGCGGCTGCCCT
GGTCGAGGCTGCCAACCACATTGATGACATCGCGGGCGCCCTCTCCAAGC
TCAGTGACCTCCACGCCCAAAAGCTCCGCGTGGACCCCGTCAACTTCAAA
CTGCTGGGCCAATGCTTCCTGGTGGTGGTGGCCATCCACCACCCCTCTGT
CCTGACCCCGGAGGTCCACGCTTCCCTGGACAAGTTCCTGTGCGCCGTGG
GCAACGTGCTGACTGCCAAGTACCGT
>Rostratula_benghalensis_HBAA-D1  [mRNA]  locus=scaffold_278:596539:597184:- identity=88.03
ATGGTGCTGTCCGGCAGTGACAAGACCAACGTGAAGGGCGTCTTCGCCAA
AATCGGCGGCCATGCCGAGGAGTACGGCGCCGAGACCCTGGAGAGGATGT
TTGCCACCTACCCCCAGACCAAGACCTACTTCCCCCACTTCGACCTGCAA
CATGGCTCCGCTCAGGTCAAGGGACACGGCAAGAAGGTGGCGGCTGCCCT
GGTCGAGGCTGCCAACCACATCGATGACATCGCCGGTGCCCTCTCCAAGC
TCAGCGACCTCCACGCCCAAAAGCTCCGTGTGGACCCTGTCAACTTCAAA
CTGCTGGGCCAATGCTTCCTGGTGGTGGTGGCCATCCACCACCCCTCTCT
CCTGACCCCGGAGGTCCATGCTTCCCTGGACAAGTTCCTGTGCGCCGTGG
GCAACGTGCTGACCGCCAAGTACCGT
>Rynchops_niger_HBAA-D1  [mRNA]  locus=scaffold1973:559625:560427:- identity=85.92
ATGGTGCTGTCCAGCAGTGACAAGACCAACGTCAAGGGCGTCTTTGGCAA
AATCGGCGGCCATGCCGAGGAGTATGGCGCCGAGACCCTGGAGAGGATGT
TCGCCACCTACCCCCAGACCAAGACCTACTTCCCCCACTTCGACCTGCAG
CATGGCTCCGCTCAGGTGAAGGCGCACGGCAAGAAGGTGGCGGCTGCCCT
GGTCGAGGCTGCCAACCACATCGATGACATCTCGAGCGCCCTCTCCAAGC
TCAGTGACCTCCACGCCCAAAAGCTCCGTGTGGACCCCGTCAACTTCAAA
CTGCTGGGCCAATGCTTCCTGGTGGTGGTGGCCATCCACCACCCCTCTGT
CCTGACCCCGGAGGTCCACGCTTCCCTGGACAAGTTCCTGTGCGCCGTGG
GCAACGTGCTGACTGCCAAGTACCGT
>Sagittarius_serpentarius_HBAA-D1  [mRNA]  locus=scaffold9036:164929:165555:+ identity=84.51
ATGGTGCTGTCCGGCAACGACAAGACCAACGTCAAGAACGTCTTCACCAA
AATCGGCGGCCATGCCGAGGACTATGGCACCGAGACCCTGGAGAGGATGT
TCACCACCTACCCCCAAACCAAGACCTACTTCCCCCACTTCGACCTGACC
CACGGCTCCGCTCAGGTCAAGGCGCACGGCAAGAAGGTGGCGGGTGCACT
GGTCGAGGCTGCCAACCACATCGATGACATCGCGGGTGCCCTCTCCAAGC
TCAGCGACCTCCACGCCCAAAAGCTCCGCGTGGACCCCGTCAACTTCAAA
CTGCTGGGCCATTGCTTCCTGGTGGTGGTGGCCATCCACCACCCCACTCT
CCTGACCCCGGAGGTCCACGCTTCCCTGGACAAGTTCATGTGCGCCGTGG
GCAACGTGCTGACTGCCAAGTACCGT
>Sakesphorus_luctuosus_HBAA-D1  [mRNA]  locus=scaffold1366:32605:33258:- identity=82.39
ATGGTGCTGTCCAGTGCTGACAAGACCAACGTCAAGGGCGTTTTCGCCAA
AATCGGCGGCCACGCCGAGGACTATGGCGCCGAGGCCCTAGAGAGGATGT
TCGCCGCCTTCCCCCCAACCAAGACCTACTTTCCCCACTTCGACCTGGGA
AAGGGCTCTGCTCAGGTCAAGGGGCACGGCAAGAAGGTGGCCGCTGCGCT
GGTGGAAGCTGCCAACCACATCGATGATATCAGTGGTGCCCTTTCCAAGC
TCAGCGACCTCCATGCCCAAAAACTCCGGGTGGACCCTGTGAACTTCAAA
CTGCTGGGCCACTGCTTCCTGGTGACGGTGGCCAGCCACAACCCTGGTGT
CCTCACCCCAGAGGTCCATGCTTCCCTGGACAAGTTCCTTTGCGCCGTGG
GCAACGTGCTGACTGCCAAGTACCGT
>Sapayoa_aenigma_HBAA-D1  [mRNA]  locus=scaffold_268:351048:351707:+ identity=85.92
ATGGTGCTGTCCGCCAACGACAAGACCAACGTCAAGGCCATCTTCGGCAA
AATCGGCGGCCACGCCGAGGAGTATGGCGCCGAGACCCTGGAGAGGATGT
TTGCCGCATACCCCCAGACCAAGACCTACTTCCCCCACTTCGACATGGCA
AAGGGCTCTGCTCAGATCAAGGGTCACGGCAAGAAGGTAGCGGCTGCACT
GGTCGAAGCTGTCAACCACATCGATGATATCGCCGGTGCCCTCTCCAAGC
TCAGCGACCTCCACGCCCAAAAACTCCGCGTGGACCCTGTCAACTTCAAA
CTGCTGGGCCATTGCTTCCTGGTGGTGGTGGCCAGCCACAACCCCGCGGC
TCTGACCCCGGAGGTCCATGCTTCCCTGGACAAGTTCCTTTGCGCCGTGG
GCAACGTGCTGACTGCCAAGTACCGT
>Saxicola_maurus_HBAA-D1  [mRNA]  locus=scaffold53:828332:828999:- identity=83.80
ATGGTGCTGTCAGCCAACGACAAGGCCAACGTCAAGGCCGCTTTCGGCAA
AATCGGCGGCCAGGCCGACGACTATGGTGCCGAGACCCTGGAGAGGATGT
TCGCCACCTACCCCCAGACCAAGACCTACTTCCCCCACTTCGACATGTCA
AAGGGCTCTGCTCAGATCAAGGGGCACGGCAAGAAGGTGGCGGCTGCACT
GGTCGAAGCCGCCAACAACATCGATGACATTGCTGGTGCCCTCTCCAAGC
TCAGCGACCTCCACGCCCAAAAACTCCGCGTGGACCCTGTCAACTTCAAA
CTGCTGGGCCAGTGCTTCCTGGTGGTGGTGGCCAGCCGCAACCCCTCTCT
CCTGACCCCAGAGGTCCACGCTTCCCTGGACAAGTTCCTGTGCGCCGTGG
GCACTGTGCTGACTGCCAAGTACCGT
>Sclerurus_mexicanus_HBAA-D1  [mRNA]  locus=scaffold1272:255373:256036:- identity=84.51
ATGGTGCTGTCCGCTGCCGACAAGACCAACGTCAAGGGCGTCTTCGCCAA
AATCGGCGGCCAGGCCGAGGAGTACGGCGGTGATGCCCTGGAGAGGCTGT
TCGTCACCTACCCCCAGACCAAGACCTACTTCCCTCACTTCGACCTGTCA
AAGGGCTCTGCTCAGGTCAAGGGTCATGGCAAGAAGGTGGCGGCCGCACT
GGTGGAAGCTGCCAACCACATCGATGATATTGCCGGTGCTCTCTCCAAGC
TCAGTGACCTCCACGCCCAAAAACTCCGCGTGGACCCTGTCAACTTCAAA
CTGCTGGGCCAATGCTTCCTGGTGGTGGTGGCCACCCGCAACCCCTCTCT
CCTGACCCCAGAGGTCCATGCTTCTCTGGACAAGTTCCTTTGCGCCGTGG
GCACCGTGCTGACTGCCAAGTACCGT
>Scopus_umbretta_HBAA-D1  [mRNA]  locus=scaffold90801:85:762:+ identity=86.62
ATGGTGCTGTCCGCCAACGACAAGGGCAACGTGAAGACCATCATCGGCAA
AATCAGCGGCCAAGCCGATGACTTAGGTGCTGAGACCCTGGAGAGGATGT
TCATCACCTACCCCCAGACCAAGACCTACTTCCCCCACTTCGACCTGCAC
CATGGCTCTGCTCAGATCAAGGCGCATGGCAAGAAGGTGGTGGCTGCACT
GATCGAGGCTGCCAACCACATCGATGACATTGCGGGTGCCCTCTCCAAGC
TCAGCGACCTCCACGCCCAAAAGCTCCGCGTGGACCCTGTCAACTTCAAA
CTGCTGGGCCAATGCTTCCTGGTCGTGGTGGCCATCCACCACCCCAGTGC
CCTGACCCCGGAGGTCCATGCTTCCCTGGACAAGTTCCTGTGTGCCGTGT
CCAATGTGCTGACTGCCAAGTACCGT
>Scytalopus_superciliaris_HBAA-D1  [mRNA]  locus=scaffold930:3183772:3184431:+ identity=85.92
ATGGTGCTGTCCAGTGCCGACAAGAACAACGTCAAGGGCGTCTTCGCCAA
AATCGGCGGCCAAGCCGAGGCGTACGGCGCCGAGACCCTGGAGAGGGACG
TGATGTTCGCCGCCTACCCCCAGACCAAGACCTACTTCCCCCACTTCGAC
CTGGGAAAGGGCTCTGCTCAGGTCAAGGGGCACGGCAAGAAGGTGGCGGC
TGCCCTGGTGGAAGCTGCCAACAACATCGATGATATCGCCGGCACCCTCT
CCAAGCTCAGCGACCTCCACGCCCAAAAACTCCGCGTGGACCCCGTCAAC
TTCAAACTGCTGGGCCAATGCTTCCTGGTGGTGGTGGCCAGCCACAACCC
CGCTGTGCTGACCCCAGAGGTCCATGCCTCCCTGGACAAGTTCCTTTGCG
CCGTGGGCAACGTGCTGACTGCCAAGTACCGT
>Semnornis_frantzii_HBAA-D1  [mRNA]  locus=scaffold45611:14226:14895:+ identity=83.10
ATGGTGCTGTCTGCTAGCGACAAGACCAACGTCAAGGGCATCTTTGCCAA
AATCGGCGGCCAAGTCGACGACTATGGCGCCGAGACCCTGCAGAGGATGT
TCGTCACCTACCCCCAGACCAAGACCTACTTCCCCCACTTCGACGTGTCA
CCCGGCTCCGCTCAGGTCAAGGCTCACGGCAAGAAGGTCGCGGGCGCTCT
GGTCGAGGCCGTCAACCACATCGATGACATCGCTGGTGCCCTCTCCAAGC
TGAGCGACCTCCACGCCCAAAAGCTGCGCGTGGACCCCGTCAACTTCAAA
CTGCTGGGCCAATGCTTCCTGGTGGTGGTCGCCATCCACCAGGCTGCTGC
CCTGACCCCAGAGGTCCATGCCTCCCTGGACAAGTTCCTGTGTGCCGTGG
GCAACGTGCTGACTGCCAAGTACCGT
>Serilophus_lunatus_HBAA-D1  [mRNA]  locus=scaffold206:1684869:1685541:+ identity=84.51
ATGGTGCTGTCCGCCGCCGACAAGACCAACGTCAAGGGCATCTTCGCCAA
AATCGGCGGCCAGGCCGATGCCTATGGCGCCGAGGCCCTGGAGAGGATGT
TTATCGCCCACCCCCCAACCAAGACCTACTTCCCCCACTTCGACATGGCA
AAGGGCTCTGCTCAGATCAAGGCCCACGGCAAGAAGGTAGCGGCTGCACT
GGTCGAAGCTGCCAACCACATCGATGATATCGCCGGTGCCCTCTCCAAGC
TCAGCGACCTCCATGCCCAAAAACTCCGCGTGGACCCCGTCAACTTCAAA
CTGCTGGGCCATTGCTTCCTGGTGGTGGTGGCTGCCCACAACCCCGCGGC
CCTGACCCCGGAGGTCCATGCTTCCCTGGACAAGTTCCTTTGCGCCGTGG
GCAACGTGCTGACTGCCAAGTACCGT
>Serinus_canaria_HBAA-D1  [mRNA]  locus=NW_007931139.1:13474581:13475262:+ identity=82.39
ATGGTGCTGTCCGCCGCCGACAAGACCAACGTCAAGAACGTTTTCGCCAA
AATCGGCGGCCAGGCCGATGAATATGGCGCCGATGCCCTGGAGAGGATGT
TCGCCACCTACCCCCAGACCAAGACCTACTTCCCCCACTTCGACCTAGCA
AAGGGCTCTGCTCAGGTCAAGGGGCACGGCAAGAAGGTGGCAGGAGCACT
GGTCGAAGCTGTCAACCACATTGATGACCTTGCTGGTGCCCTCTCCAAGC
TCAGCGACCTCCACGCCCAAAAACTCCGTGTGGACCCTGTCAACTTCAAA
CTGCTGGGCCAGTGCTTCCTGGTGGTGGTGGCCACCCGCAACCCCGCTCT
CCTGACCCCCGAGGTCCACGCTTCCCTGGACAAGTTCCTGTGTGCCGTGG
GCACCGTGCTGACTGCCAAGTACCGT
>Setophaga_coronata_HBAA-D1  [mRNA]  locus=MDLI01000181.1:753669:754329:+ identity=82.39
ATGGTGCTGTCCGCCGCAGACAAGACCAACGTCAAGGGCGTTTTCGCCAA
AATCGGCGGCCAGGCCGACGAATATGGCGCCGATGCCCTGGAGAGGATGT
TCACCACCTACCCCGCGACCAAGACCTACTTCCCCCACTTCGACCTAGGA
AAGGGCTCTGCCCAGGTCAAGGGGCACGGCAAGAAGGTGGCGGGCGCCCT
GGTGGAAGCTGTCAACCACATCGATGACCTCGCCGGTGCCCTCTCCAAGC
TCAGCGACCTCCACGCCCAAAAACTCCGTGTGGACCCTGTCAACTTCAAA
CTGCTGGGCCAGTGCTTCCTGGTGACAGTGGCCACCCGCAACCCTGGTCT
GCTGACCCCAGAGGTGCACGCTTCCCTGGACAAGTTCCTGTGTGCCGTGG
GCACCGTGCTGACTGCCAAGTACCGT
>Setophaga_kirtlandii_HBAA-D1  [mRNA]  locus=scaffold338:28277:28948:- identity=82.39
ATGGTGCTGTCCGCCGCAGACAAGACCAACGTCAAGGGCGTTTTCGCCAA
AATCGGCGGCCAGGCCGACGAATATGGCGCCGATGCCCTGGAGAGGATGT
TCACCACCTACCCCGCGACCAAGACCTACTTCCCCCACTTCGACCTAGGA
AAGGGCTCTGCCCAGGTCAAGGGGCACGGCAAGAAGGTGGCAGGCGCCCT
GGTGGAAGCTGTCAACCACATCGATGACCTCGCCGGTGCCCTCTCCAAGC
TCAGCGACCTCCACGCCCAAAAACTCCGTGTGGACCCTGTCAACTTCAAA
CTGCTGGGCCAGTGCTTCCTGGTGACAGTGGCCACCCGCAACCCTGGTCT
GCTGACCCCAGAGGTCCACGCTTCCCTGGACAAGTTCCTGTGTGCCGTGG
GCACTGTGCTGACTGCCAAGTACCGT
>Sinosuthora_webbiana_HBAA-D1  [mRNA]  locus=scaffold80:2353935:2354607:+ identity=85.21
ATGGTGCTGTCCGCCGGCGACAAGGCCAACGTCAAGGCCGCTTTCGGCAA
AATCGGCGGCCAGGCCGAGGAGTATGGCGCCGAGGCCCTGGAGAGGATGT
TTGCCACCTACCCCCAGACCAAGACCTACTTCCCCCACTTCGACCTAGGA
AAGGGCTCTGCTCAGGTCAAGGGTCACGGCAAGAAGGTGGCGGCTGCACT
GGTCGAAGCTGCCAACCACATTGATGACATTGCTGGTGCCCTCTCCAAGC
TCAGCGACCTCCACGCCCAAAAACTCCGCGTGGACCCCGTCAACTTCAAA
CTGCTGGGTCAGTGCTTCCTGGTGGTGGTGGCCTGCCACAACCCCTCTCT
GCTGACCCCAGAGGTCCACGCTTCCCTGGACAAGTTCCTGTGCGCCGTGG
GCACTGTGCTGACTGCCAAGTACCGT
>Sitta_europaea_HBAA-D1  [mRNA]  locus=scaffold2261:69196:69859:+ identity=82.39
TCCGCCGCAGACAAGACCAACGTCAAGTCCGTTTTCGCCAAAATCGGCGG
CCAGGCCGATGAATATGGCGCCGACGCCCTGGAGAGGATGTTCACCACCT
ACCCCCAGACCAAGACCTACTTCCCCCACTTCGACCTAGGAAAGGGCTCT
GCTCAGGTCAAGGCTCATGGCAAGAAGGTGGCCGCTGCACTGGTCGAAGC
TGCCAACCACATCGATGACATTGCTGGTGCCCTCTCCAAGCTCAGCGACC
TCCACGCCCAAAAACTCCGTGTGGACCCTGTCAACTTCAAACTGCTGGGC
CAGTGCTTCCTGGTGGTGGTGGCCACTCGCAGCCCTGCTCTGCTGACCCC
AGAGGTCCACGCTTCCCTGGACAAGTTCCTGTGTGCCGTGGGCACCGTGC
TGACTGCCAAGTACCGT
>Smithornis_capensis_HBAA-D1  [mRNA]  locus=scaffold_458:431276:431950:+ identity=83.10
ATGGTGCTGTCTGGCAACGACAAGACCAACGTCAAGGGTCTCTTCGCCAA
AATCGGCGGCCAGGCCGATGACTATGGCGCCGAGACCCTGGAGAGGATGT
TTGTCACCTACCCCCAGACCAAGACCTACTTCGCCCACTTCGACATGGCC
AAGGGCTCTGCTCAGATCAAGGGCCACGGCAAGAAGGTGGCGGCTGCACT
GGTCGAAGCTGTGAACCACATCGATGATATCGCCGGTGCCCTCTCCAAGC
TCAGCGACCTCCACGCCCAAAAGCTCCGCGTGGACCCCGTCAACTTCAAA
CTGCTGGGCCAATGCTTCCTGGTGGTGGTGGCCACCCGCAATCCCGCGGC
CCTGACCCCGGAGGTCCACGCTTCCCTGGACAAGTTCCTTTGCGCCGTGG
GCAACGTGCTGACTGCCAAGTACCGT
>Spizaetus_tyrannus_HBAA-D1  [mRNA]  locus=scaffold_244:137653:138321:- identity=88.03
ATGGTGCTGTCCGCCAACGACAAGACCAACGTGAAGAACGTCTTCACCAA
AATCAGCGGCCATGCCGAGGACTACGGCGCCGAGGCCCTGGAGAGGATGT
TCACCACCTACCCCCCAACCAAGACCTACTTCCCCCACTTCGACCTGCAC
CACGGCTCCGCTCAGATCAAGGCGCACGGCAAGAAGGTCGTGGGTGCGCT
GATCGAGGCCGTCAACCACATCGACGACATGGCGGGCGCTCTCTCCAAGC
TCAGCGACCTCCACGCCCAAAAGCTCCGCGTGGACCCCGTCAACTTCAAA
CTGCTGGGCCAATGCTTCCTGGTGGTGGTGGCCATCCACCACCCCTCTGT
CCTGACCCCGGAGGTCCACGCTTCCCTGGACAAGTTCCTGTGCGCCGTGG
GCAACGTGCTGACTGCCAAGTACCGT
>Spizella_passerina
-----
>Sporophila_hypoxantha_HBAA-D1  [mRNA]  locus=NDFG01000257.1:393996:394665:- identity=80.99
ATGGTGCTGTCCGCCGCAGACAAGACCAACGTCAAGGGCGTTTTCGCCAA
AATCGGCGGCCAGGCCGACGACTATGGCGCCGATGCCCTGGAGAGGATGT
TCGCCACCTACCCCGCGACCAAGACCTACTTCCCCCACTTCGACCTAGGA
AAGGGCTCTGCCCAGGTCAAGGGGCACGGCAAGAAGGTGGCGGGAGCACT
GGTGGAAGCCGTCAACCACATCGATGACCTTGCTGGTGCCCTCTCCAAGC
TCAGCGACCTCCACGCCCAAAAACTCCGTGTGGACCCTGTCAACTTCAAA
CTGCTGGGCCAGTGCTTCCTGGTGGCGGTGGCCACCCGCAACCCCGGTCT
CCTGACCCCAGAGGTCCACGCTTCCCTGGACAAGTTCCTGTGTGCCGTGG
GCACCGTGCTGACTGCCAAGTACCGT
>Steatornis_caripensis
-----
>Stercorarius_parasiticus_HBAA-D3  [mRNA]  locus=scaffold486:571720:572223:+ identity=80.99
ATGGTGCTGTCCGGCAGTGACAAGAACAACGTCAAGGGCGTCTTCGGCAA
AATCGGTGGCCATGCCGAGGAGTATGGCGCCGAGACCCTGGAGAGGTACC
CATCCNCTCACTTCGACCTGCAGCATGGCTCCGCTCAGGTGAAGGCGCAC
GGCAAGAAGGTGGCGGCTGCCCTGGTCGAGGCTGCCAACCACATCGATGA
CATCTCGGGTGCCCTCTCCAAGCTCAGCGACCTCCACGCCCAAAAGCTCC
GCGTGGACCCTGTCAACTTCAAACTGCTGGGCCAATGCTTCCTGGTGGTG
GTGGCCATCCACCACCCCTCTGTCCTGACCCCGGAGGTCCACGCTTCCCT
GGACAAGTTCCTGTGCGCCGTGGGCAACGTGCTGACTGCCAAGTACCGT
>Sterrhoptilus_dennistouni_HBAA-D1  [mRNA]  locus=scaffold1073:203511:204182:- identity=85.92
ATGGTGCTGTCCCCCGCCGACAAATCCAACGTCAAGGCCGCTTTCGGCAA
AATCGGCGGCCAGGCCGAGGAGTATGGCGCCGAGGCCCTGGAGAGGATGT
TCGTCACCTACCCCCAGACCAAGACCTACTTCCCCCACTTCGACCTAGGA
AAGGGCTCTGCTCAGGTCAAGGGCCATGGCAAGAAGGTGGCGGCTGCCCT
GGTCGAAGCTGCCAACCACATCGATGACATTGCTGGTGCCCTCTCCAAGC
TCAGCGACCTCCACGCCCAAAAACTCCGCGTGGACCCTGTCAACTTCAAA
CTGCTGGGCCAGTGCTTCCTGGTGGTGGTGGCCGCCCACAACCCTGCTCT
CCTGACTCCAGAGGTCCACGCTTCCCTGGACAAGTTCCTGTGCGCCGTGG
GCACTGTGCTGACTGCCAAGTACCGT
>Strix_occidentalis_caurina_HBAA-D1  [mRNA]  locus=NIFN01000471.1:1628384:1629055:- identity=87.32
ATGGTGCTGTCTGCCAGCGACAAGACCAACGTGAAGGGCGTCTTCTCCAA
AATCGGCGGCCATGCCGACGAGTATGGCGCTGAGACCCTGGAGAGGATGT
TTGCCACCTATCCCCAGACCAAGACCTACTTCCCCCACTTCGACCTGAGC
CATGGCTCTGCTCAGATCAAGGCGCACGGCAAGAAGGTGGCGGCTGCACT
GGTTGAGGCTGCCAACCACATCGATGACATCGCAGGTGCCCTCTCCAAGC
TCAGTGACCTCCACGCCCAAAAGCTCCGTGTGGATCCTGTCAACTTCAAA
CTGCTGGGCCATTGCTTCCTGGTGGTGATGGCCATCCACCACCCCTCTGT
CCTGACCCCGGAGGTCCACGCTTCCCTGGACAAGTTCCTGTGTGCCGTGG
GCAATGTGCTGACTGCCAAGTACCGT
>Struthidea_cinerea_HBAA-D1  [mRNA]  locus=scaffold668:835075:835768:- identity=84.51
ATGGTGCTCTCCCCCAACGACAAGACCAACGTCAAGGGCATCTTCGGCAA
AATCGGCGGCCACGCCGAAGAGTATGGCGCCGAGGCCCTGGAGAGGATGT
TCGCCGCCTACCCCCAGACCAAGACCTACTTCCCCCACTTCGACCTAGGA
AAGGGATCTGCTCAGGTCAAGGCTCACGGCAAGAAGGTGGCGGCTGCACT
GGTCGAAGCTGCCAACCACATCGATGACATTGCTGGTGCCCTCTCCAAGC
TCAGCGACCTCCACGCCCAAAAGCTCCGCGTGGACCCTGTCAACTTCAAA
CTGCTGGGCCAGTGCTTCCTGGTGGTGATAGCCTGCCACAACCCCTCTCT
GCTGACCCCAGAGGTCCACGCTTCCCTGGACAAGTTCCTGTGCGCCGTGG
GCACTGTGCTGACTGCCAAGTACCGT
>Struthio_camelus_HBAA-D1  [mRNA]  locus=scaffold45:872890:873651:- identity=86.62
ATGGTGCTGTCCGGGACTGACAAGACCAACGTGAAGGGCATCTTCAGCAA
GATCAGCAGCCATGCCGAAGAGTATGGAGCTGAAACCCTGGAGAGGATGT
TCATCACCTACCCCCAGACCAAGACCTACTTCCCCCACTTTGACCTGCAC
CACGGCTCTGCTCAGATCAAGGCACATGGCAAGAAGGTGGCGAACGCCCT
GATTGAGGCTGTCAACCACATTGATGACATCTCTGGGGCCCTCTCCAAGC
TCAGCGACCTCCACGCCCAAAAGCTCCGCGTGGACCCTGTGAACTTCAAA
CTGCTGGGCCAGTGCTTCCTGGTGGTGGTGGCCATCCATCACCCCTCTGC
CCTGACCCCGGAGGTCCATGCTTCCCTGGACAAGTTCCTGTGTGCCGTGT
CTGCCGTGCTGACTGCCAAATACCGT
>Sturnus_vulgaris_HBAA-D1  [mRNA]  locus=NW_014650793.1:343749:344421:+ identity=85.21
ATGGTGCTGTCCGCCAGCGACAAGGCCAACGTCAAGGCCGTTTTCGGCAA
AATCGGCGGCCAGGCCGAGGAATTTGGTGCCGAGACCCTGGAGAGGATGT
TCGCCACCTACCCCCAGACCAAGACCTACTTCCCCCACTTCGACCTAGGA
AAGGGCTCTGCCCAGGTCAAGGGGCATGGCAAGAAGGTGGCGGCTGCACT
GGTCGAAGCCGCCAACCACGTCGATGACATCGCTGGTGCCCTCTCCAAGC
TCAGCGACCTCCACGCCCAAAAACTCCGCGTGGACCCTGTCAACTTCAAA
CTGCTGGGCCAGTGCTTCCTGGTGGTGGTGGCCTCCCACAACCCCGCTCT
CCTGACCCCAGAGGTCCACGCTTCCCTGGACAAGTTCCTGTGCGCCGTGG
GCACCGTGCTGACCGCCAAGTACCGT
>Sula_dactylatra_HBAA-D1  [mRNA]  locus=scaffold1972:483147:483833:- identity=83.80
ATGGTGCTGTCCGCCGCCGACAAGACCAACGTGAAGAGCGTGTTCGCCAA
AGTAGGCGGCAGTGCCGAGGCCTACGGTGCCGAGACCCTGGAGAGGATGT
TCACGGCCCACCCCCAGACCAAGACCTACTTCCCCCACTTTGACCTACAC
CACGGCTCCGCTCAGATCAAGGCGCACGGCAAGAAGGTGGCAGCTGCACT
GGTCGAGGCTGCCAACCACATTGATGACATCGCAGGTGCCCTTTCCAAGC
TCAGTGACCTCCATGCCCAAAAGCTCCGCGTGGACCCCGTCAACTTCAAA
CTGCTGGGCCACTGCTTCCTGGTGGTGGTGGCCATCCACCACCCCTCTCT
CCTGACCCCGGAGGTCCATGCTTCTCTGGACAAGTTCATGTGTGCTGTAG
CCACGGAGCTGACTGCCAAGTACCGT
>Sylvia_atricapilla_HBAA-D1  [mRNA]  locus=Super-Scaffold_72:10313463:10314136:- identity=85.92
ATGGTGCTGTCCGCCAGCGACAAGTCCAACGTCAAGGCCGCTTTCGGCAA
AATCGGCGGCCAGGCTGAAGAATATGGCGCCGAGGCCCTGGAGAGGATGT
TCACCACCTACCCCCAGACCAAGACCTACTTCCCCCACTTCGACCTAGGA
AAGGGCTCTGCTCAGGTCAAGGCCCACGGCAAGAAGGTGGCGGCTGCACT
GGTCGAAGCTGCCAACCACATCGATGACATTGCTGGTGCCCTCTCCAAGC
TCAGCGACCTCCACGCCCAAAAACTCCGCGTGGACCCTGTCAACTTCAAA
CTGCTGGGCCAGTGCTTCCTGGTGGTGGTGGCCTGCCACAACCCCGCTCT
CCTGACCCCTGAGGTCCACGCTTCCCTGGACAAGTTCCTGTGCGCTGTGG
GCACTGTGCTGACTGCCAAGTACCGT
>Sylvia_borin_HBAA-D1  [mRNA]  locus=scaffold173:657320:657753:+ identity=69.72
AGGATGTTCACCACCTACCCCCAGACCAAGACCTACTTCCCCCACTTCGA
CCTAGGAAAGGGCTCTGCTCAGGTCAAGGCCCACGGCAAGAAGGTGGCGG
CTGCACTGGTCGAAGCTGCCAACCACATCGATGACATTGCTGGTGCCCTC
TCCAAGCTCAGCGACCTCCACGCCCAAAAACTGCGCGTGGACCCTGTCAA
CTTCAAACTGCTGGGCCAGTGCTTCCTGGTGGTGGTGGCCTGCCACAACC
CCGCTCTCCTGACCCCAGAGGTCCACGCTTCCCTGGACAAGTTCCTGTGC
GCTGTGGGCACTGTGCTGACTGCCAAGTACCGT
>Sylvietta_virens_HBAA-D1  [mRNA]  locus=scaffold_209:399049:399723:+ identity=85.92
ATGGTGCTGTCCGCCGGAGACAAGTCCAACGTCAAGGCCGCTTTCGGCAA
AATCGGCGGCCAGGCCGAGGAATATGGCGCCGAGGCCCTGGAGAGGATGT
TCGCCACCTACCCCGCGACCAAGACCTACTTCCCCCACTTCGACCTGTCA
AAGGGCTCTGCTCAGGTCAAGGGTCACGGCAAGAAGGTGGCGGCTGCCCT
GGTCGAAGCCGCCAACCACATCGATGACATTGCTGGTGCCCTCTCCAAGC
TCAGCGACCTCCACGCCCAGAAACTCCGCGTGGACCCTGTCAACTTCAAA
CTGCTGGGCCAGTGCTTCCTGGTGGTGGTGGCCTGCCACAACCCCGGTCT
CCTGACCCCAGAGGTCCACGCTTCCCTGGACAAGTTCCTGTGCGCCGTGG
GCACCGTGCTGACTGCCAAGTACCGT
>Syrrhaptes_paradoxus_HBAA-D1  [mRNA]  locus=scaffold6132:11889:12819:+ identity=85.92
ATGGTGCTGTCCGGCAGTGACAAGAGCAACGTCAAGGGCGTCTTCGCCAA
AATCGGCGGCCATGCCGAAGAGTATGGCGCTGAGACCCTGGAGAGGATGT
TCGCCACCTACCCCCAGACCAAGACCTACTTCCCCCACTTCGACATGTCA
CACGGCTCTGCCCAGATCAAGGGGCACGGCAAGAAGGTGGCGGCAGCACT
GGTCGAGGCTGCCAACAACATCGATGACATCGCCACTGCCCTCTCCAGGC
TCAGCGACCTCCACGCCCAAAAGCTCCGCGTGGACCCCGTCAACTTCAAA
CTGCTGGGCCAATGCTTCCTGGTGGTGGTGGCCATCCACAACCCCTCTGT
CCTGACCCCAGAGGTCCATGCTTCCCTGGACAAGTTCCTGTGTGCCGTGG
GCAACGTGCTGACTGCCAAGTACCGT
>Tachuris_rubrigastra_HBAA-D1  [mRNA]  locus=scaffold_65:2956604:2957280:+ identity=87.32
ATGGTGCTGTCCGGTGCCGACAAGAACAACGTCAAGGGCGTCTTCGCCAA
AATCGGCGGCCAGGCCGAAGAGTATGGCGCCGAGACCCTGGAGAGGATGT
TCGCTGCCTACCCCCAGACCAAGACCTACTTCCCCCACTTCGACCTGGGA
AAGGGCTCTGCCCAGGTCAAGGGTCATGGCAAGAAGGTGGCGGCTGCACT
GGTCGAAGCTGCCAACCACATCGATGACATCGCCGGTGCCCTCTCCAAGC
TCAGTGACCTCCATGCCCAAAAACTCCGCGTGGACCCTGTCAACTTCAAA
CTGCTGGGCCAGTGCTTCCTGGTGGTGGTGGCCAGCCACAACCCCGCTCT
CCTGACCCCAGAGGTCCACGCTTCCCTGGACAAGTTCCTGTGCGCTGTGG
GAACCGTCCTGACTGCCAAGTACCGT
>Taeniopygia_guttata_HBAA-D1  [mRNA]  locus=CM000531.1:2979330:2979985:- identity=80.99
ATGGTGCTGTCCGCCGGCGACAAGTCCAACGTCAAGGCCGTTTTCGGCAA
AATCGGCGGCCAAGCCGACGAATATGGCGCCGACGCCTTGGAGAGGATGT
TCGCCACCTACCCCCAGACCAAGACCTACTTCCCCCACTTCGACCTAGGA
AAGGGCTCCGCTCAGGTCAAGGGCCACGGCAAGAAGGTGGCGGCTGCACT
GGTCGAAGCCGCCAACAACGTCGATGACCTTGCTGGTGCCCTCTCCAAGC
TCAGCGACCTCCACGCCCAAAAGCTCCGTGTGGACCCTGTCAACTTCAAA
CTGCTGGGCCAGTGCTTCCTGGTGGTAGTGGCCACACGCAACCCCTCTCT
CCTGACCCCAGAGGTCCACGCTTCCCTGGACAAGTTCCTGTGCGCCGTGG
GCACCGTGCTGACCGCCAAGTACCGT
>Tauraco_erythrolophus_HBAA-D1  [mRNA]  locus=scaffold26538:8484:9172:- identity=87.32
ATGGTGCTGTCCGCCAACGACAAGACCAACGTGAAGGGCATCTTCTCCAA
ACTCGGTGGCCATGCCGAGGAGTACGGCGCCGAGACCCTGGAGAGGATGT
TCATCACCTACCCCCAGACCAAGACCTACTTCCCCCACTTCGACCTGCAT
CATGGCTCCGCTCAGATCAAGGCGCATGGCAAGAAGGTGGCTGGTGCACT
GGTCGAGGCTGCCAACCACATCGATGACATCGCGGGTGCCCTCTCCAAGC
TCAGCGACCTCCACGCCCAAAAGCTCCGCGTGGACCCTGTGAACTTCAAA
CTGCTGGGCCAATGCTTCCTGGTGGTGGTGGCCATCCACCACCCCTCTCT
CCTCACCCCAGAGAACCACGCTTCCCTGGACAAGTTTCTGTGCGCCGTGG
GCAACGTGCTGACTGCCAAGTACCGT
>Thinocorus_orbignyianus_HBAA-D2  [mRNA]  locus=scaffold1074:639612:640036:+ identity=67.61
AGGATGTTCGCCACCTATCCCCAGACCAAGACCTACTTCCCCCACTTCGA
CCTGCAGCGTGGCTCTGCTCAGGTCAAGGGACATGGCAAGAAGGTGGCGG
CTGCCCTGGTCGAGGCTGTCAACAACATTGATGACATCGCCGGTGCCCTC
TCCAAGCTCAGCGACCTCCACGCCCAAAAGCTCCGCGTGGACCCTGTCAA
CTTCAAACTGCTGGGCCAATGCTTCCTGGTGGTGGTAGCCATCCACCACC
CCTCTCTCCTGACCCCGGAGGTCCACGCTTCCCTGGACAAGTTCCTGTGT
GCCGTGGGCAATATGCTGACCGCCAAGTACCGT
>Thryothorus_ludovicianus_HBAA-D1  [mRNA]  locus=scaffold493:405988:406655:+ identity=83.80
ATGGTGCTGTCCGCCGCCGACAAGGCCAACGTCAAGGCCGCTTTCTGCAA
AATCGGCGGCCAGGCCGATGAATATGGCGCCGACGCCCTGGAGAGGATGT
TCGTCACCTACCCCCAGACCAAGACCTACTTCCCCCACTTCGACCTAGGG
AAGGGCTCTGCTCAGGTCAAGGGTCATGGCAAGAAGGTGGCGGCCGCACT
GGTTGAAGCTGCCAACCACATCGATGACATTGCTGGTGCCCTCTCCAAGC
TCAGCGACCTCCACGCCCAGAAACTGCGTGTGGACCCTGTCAACTTCAAA
CTGCTGGGTCAGTGCTTCCTGGTGGTGGTGGCCGCTCGCAACCCCTCTCT
GCTGACCCCAGAGGTCCACGCTTCCCTGGACAAGTTCCTGTGTGCCGTGG
GCACTGTGCTGACTGCCAAGTACCGT
>Tichodroma_muraria_HBAA-D1  [mRNA]  locus=scaffold2048:181941:182614:+ identity=83.80
ATGGTGCTGTCCGCCGGCGACAAGGCCAACGTCAAGGCCGCTTTCAGCAA
AATCGGCGGCCAGGCCGAGGAATATGGCGCCGACGCCCTGGAGAGGATGT
TCACCACCTACCCCCAGACCAAGACCTACTTCCCCCACTTCGACCTAGGA
AAGGGCTCTGCCCAGGTCAAGGGTCACGGCAAGAAGGTGGCGGCTGCACT
GGTCGAAGCTGCCAACAACATCGATGACATTGCTGGTGCCCTCTCCAAGC
TCAGCGACCTCCACGCCCAAAAACTCCGTGTGGACCCTGTCAACTTCAAA
CTGCTGGGCCAGTGCTTCCTGGTGGTGGTGGCCACTCGCAACCCCTCTCT
GCTGACCCCAGAGGTCCACGCTTCCCTGGACAAGTTCCTGTGCGCCGTGG
GCACTGTGCTGACTGCCAAGTACCGT
>Tinamus_guttatus_HBAA-D1  [mRNA]  locus=scaffold2748:4062:4772:- identity=90.85
ATGGTGCTGTCTGCGGGTGACAAGACCAACGTGAAGGGCATCTTCAGCAA
GGTCGCCAGCCATGCTGAGCAGTATGGCGCAGAGACCCTGGAGAGGCAAG
TGATGTTCACCACCTACCCTCCGACCAAGACCTACTTCCCCCACTTCGAT
CTGCACCATGGCTCCGCTCAGATCAAGGCGCACGGCAAGAAGGTGGTGAA
TGCCCTGATCGAGGCCGCCAACCACATTGATGACATTTCTGGTGCCCTCT
CCAAGCTCAGCGACCTCCATGCCCAAAAGCTCCGTGTGGACCCTGTGAAC
TTCAAACTGCTGGGCCAGTGCTTCCTGGTGGTGGTGGCCATCCATCACCC
CTCTGCCCTGACCCCGGAGGTCCATGCTTCCCTGGACAAGTTCCTGTGTG
CCGTGGGTACTGTGCTGACTGCCAAATACCGT
>Todus_mexicanus_HBAA-D1  [mRNA]  locus=scaffold38814:19367:20012:+ identity=83.80
ATGGTGCTGTCCGCCCAAGACAAGACCAACGTGAAGGGCATCTTCGCCAA
AATCGGCGGCCAGGCCGAGGAGTATGGTGCCGAGGCCCTGGAGAGGATGT
TCTCCGCCTACCCCACAACCAAGACCTACTTCCCCCACTTCGACGTGTCC
CACGGCTCTGCTCAGGTCAAGGCGCACGGCAAGAAGGTGGCGGCTGCCCT
GGTCGAGGCTGTCAACCACATCGATGACATCGCGGGTGCCCTCTCCAAGC
TCAGCGACCTCCACGCCCAGAAGCTCCGTGTGGACCCCGTCAACTTCAAA
CTGCTGGGCCATTGCTTCCTGGTGGCCGTGGCCTCCCACAACGCCGCTGC
CCTGACCCCGGAGGTCCACGCTTCCCTGGACAAGTTCCTGTGTGCCGTGG
GCAACGTGCTGACTGCCAAGTACCGT
>Toxostoma_redivivum_HBAA-D1  [mRNA]  locus=scaffold100:361908:362574:- identity=85.92
ATGGTGCTGTCCGCCAACGACAAGTCCAACGTCAAGGCCGTTTTCGGCAA
AATCGGCGGCCAGGCCGAGGAATTTGGTGCCGAGACCCTGGAGAGGATGT
TCGCCACCTATCCCCAGACCAAGACCTACTTCCCCCACTTCGACCTAGGA
AAGGGCTCTGCTCAGGTCAAGGGGCACGGCAAGAAGGTGGCGGCTGCACT
GGTCGAAGCCGCCAACCACATCGATGACATCGCTGGTGCCCTCTCCAAGC
TCAGCGACCTCCACGCCCAAAAACTCCGCGTGGACCCTGTCAACTTCAAA
CTGCTGGGTCAGTGCTTCCTGGTGGTGGTGGCCTCCCACAACCCCGCTCT
CCTGACCCCAGAGGTCCACGCTTCCCTGGACAAGTTCCTGTGCGCCGTGG
GCACCGTGCTGACTGCCAAGTACCGT
>Tricholaema_leucomelas_HBAA-D1  [mRNA]  locus=scaffold460:596370:597033:- identity=85.92
ATGGTGCTGTCTGCTAGCGACAAGACCAACGTCAAGGGCATCTTTGCCAA
AATCGGCGGCCAAGCCGACGAGTATGGCGCCGAGACCCTGGCGAGGATGT
TCACCACCTATCCCCAGACCAAGACCTACTTCCCCCACTTCGACGTGTCA
GCCGGCTCCGCTCAGGTCAAGGCTCACGGCAAGAAGGTCGCGGGCGCTCT
GATCGAGGCTGTCAACCACATCGATGACATCGCTGGTGCCCTCTCCAAGC
TCAGCGACCTCCACGCCCAGAAGCTCCGCGTGGACCCTGTCAACTTCAAA
CTGCTGGGCCAGTGCTTCCTGGTGGTGGTTGCCATCCACCAGGCTGCTGC
CCTGACCCCAGAGGTCCACGCTTCCCTGGACAAGTTCCTGTGTGCCGTGG
GCAACGTGCTGACTGCCAAGTACCGT
>Trogon_melanurus_HBAA-D1  [mRNA]  locus=scaffold_617:510450:511083:- identity=80.28
ATGGTGCTGTCCGCCACCGACAAGAGCAACGTGAAGGCCGTCTTCGCCAA
AATCGGCGGCTCCGCCGAGGCGTTAGGCGGTGAGGCCCTGGAGAGGTTGT
TCGTCGCCCACCCCACCACCAAGACCTACTTTTCCCACTTCGACTTGAGC
CCCGGCTCCGCTCAGGTCAAGGGACATGGCAAGAAGGTGGCGGCTGCACT
GGTCGAGGCTGCCAACAACATCGATGACATCGCGGGTGCCCTCTCCAAGC
TCAGCGACCTCCATGCTCAAAAGCTCCGCGTGGACCCCGTCAACTTCAAA
CTGCTGGGCCACTGCTTCCTGGTGGTGGTGGCCATCCACCACCCCGGTGT
CCTGACCCCGGAGGTCCATGCTTCCCTGGACAAGTTCCTGTGCACCGTGG
GCACCGTGCTGACTGCCAAGTACCGT
>Turnix_velox_HBAA-D1  [mRNA]  locus=scaffold450:125026:125659:- identity=90.14
ATGGTGCTGTCCAGCGCTGACAAGACCAACGTCAAGGGCGTCTTCGCCAA
AATCGGCGGCCATGCCGAGGAGTATGGCGCCGAGACCCTGGAGAGGATGT
TCGCCACCTACCCCCAGACGAAGACCTACTTCCCCCACTTCGACCTGTCA
TCAGGCTCTGCTCAGATCAAGGGGCACGGCAAGAAGGTGGCAGCTGCCCT
AGTGGAGGCTGCCAACCACATCGATGACATCGCTGGTGCCCTTTCCAAAC
TCAGCGACCTCCATGCCCAAAAACTCCGTGTGGACCCCGTCAACTTCAAA
CTGCTGGGCCAATGCTTCCTGGTGGTGGTGGCCATCCACCACCCCGCTGT
CCTGACCCCGGAGGTCCATGCTTCCCTGGACAAGTTCCTGTGCGCCGTGG
GCAACGTGCTGACTGCCAAGTACCGT
>Tympanuchus_cupido_HBAA-D1  [mRNA]  locus=MOXI01000073.1:1262041:1262722:- identity=96.48
ATGGTGCTGTCCGCTGCTGACAAGAACAACGTCAAGGGCATCTTCTCCAA
AATCGGCGGCCATGCTGATGAGTATGGCGCCGAGACCCTGGAGAGGATGT
TCACCACCTACCCCCCGACCAAGACCTACTTCCCCCACTTTGATCTGTCA
CACGGCTCTGCTCAGATCAAGGGGCACGGCAAGAAGGTAGTGGCTGCCCT
GATCGAGGCTGCCAACCATATTGATGACATCGCAGGCACCCTCTCCAAGC
TCAGCGACCTCCATGCCCAGAAGCTGCGCGTGGACCCTGTCAACTTCAAA
CTCCTGGGACAATGCTTCCTGGTGGTGGTGGCCATCCACCACCCTGCTGC
CCTGACCCCAGAGGTCCATGCTTCCCTGGACAAGTTCTTGTGCGCTGTGG
GCAGCGTGCTGACTGCCAAGTACCGT
>Tyrannus_savana_HBAA-D1  [mRNA]  locus=scaffold1065:853593:854269:+ identity=85.92
ATGGTGCTGTCCGGTGCTGACAAGAACAACGTCAAGGGCGTCTTCGCCAA
AATCGGCGGCCAGGCCGAAGACTATGGCGCCGAGACCCTGGAGAGGATGT
TCGCCGCCTACCCCCAGACCAAGACCTACTTCCCCCACTTCGACCTGGGA
AAGGGCTCTGCCCAGGTCAAGGGTCATGGCAAGAAGGTGGCGGCTGCACT
GGTCGAAGCTGCCAACCACATCGATGACATCGCTGGTGCCCTCTCCAAGC
TCAGTGACCTCCACGCCCAAAAACTCCGCGTGGACCCCGTCAACTTCAAA
CTGCTGGGCCAGTGCTTCCTGGTGGTGGTGGCCAGCCACAACCCCTCTCT
CCTGACCCCGGAGGTCCACGCTTCCCTGGACAAGTTCCTGTGCGCCGTGG
GAACCGTCCTGACTGCCAAGTACCGT
>Tyto_alba_HBAA-D1  [mRNA]  locus=scaffold23226:4638:6714:+ identity=61.97
ATGACGCTGACTCAAGCCGAGAAGGCCGCCGTGGTCACCATCTGGGCAAA
GGTGGCTCCCCAAGCCGAGGCCATTGGGGCGGAATCGTTGGAGAGGCTTT
TCTTCAGCTACCCCTCGACGAAAACCTACTTCCCTCATTTTGATCTCAGC
CAAGGCTCAGCTCAGCTTCGTGGTCATGGCTCCAAGGTCATAAATGCCAT
TGGGGAAGCTGTGAAGCACATTGATGACATTAGAGGTGCTTTGGCCAAAC
TCAGTGAGCTGCATGCTTATATCCTCAGGGTGGACCCAGTGAACTTCAAG
CTGCTTTCCCACTGTATCCTGTGCTCTGTGGCTGCCCGCTATCCCAGTGA
CTTCACCCCAGAAGTTCATGCTGCATGGGACAAGTTCCTGTCCAGTGTTT
CCTCTGTTCTGACTGAGAAGTACAGA
>Upupa_epops_HBAA-D1  [mRNA]  locus=scaffold4097:4389:5067:- identity=80.99
ATGGTGCTGTCTAGCAGCGACAAGACCAACGTGAAGGGCATCTTCGCCAA
AATCGGCGGCCAGGCTGATGACCTAGGTGCTGAGGCCCTGGAGAGGTTGT
TCTGCGCCTTCCCCCCATCCAAGACCTACTTCCCCCACTTTGACCTGTCA
CGCGGGTCTGCTCAGGTCAAGGGCCATGGCAAGAAGGTGGCCGCTGCACT
GGTTGAGGCTGTCAACAACATCGATGACATCGCGGGTGCCCTCTCCAAGC
TCAGCGACCTCCATGCCCAAAAGCTCCGTGTGGACCCTGTCAACTTCAAA
CTGCTGGGCCATTGCTTCCTGGTGGCGGTGGCTGCCCACCACCCCGCTGC
CCTGACCCCGGAGGTCCATGCTTCCCTGGACAAGTTCCTGTGCGCTGTGG
GCAACGTGCTGACTGCCAAGTACCGT
>Uria_aalge_HBAA-D1  [mRNA]  locus=scaffold141_cov39:1465071:1465728:- identity=85.21
ATGGTGCTGTCCGGCAGTGACAAGACCAACGTCAAGGCCGTCTTCGGCAA
AATCGGCGGCCATGCCGAGGAGTATGGCGCCGAGACCCTGGAGAGGATGT
TCGCCACCTACCCCCAGACCAAGACCTACTTCCCCCACTTCGACCTGCAC
CATGGCTCCGCTCAGGTGAAGGCGCACGGCAAGAAGGTGGCAGCTGCCCT
GGTCGAGGCTGCCAACCACATCGATGACATCTCGAGCGCCCTCTCCAAGC
TCAGCGACCTCCACGCCCAAAAGCTCCGCGTGGACCCTGTCAACTTCAAA
CTGCTGGGCCAATGCTTCCTGGTGGTGGTGGCCATCCACCACCCCTCTGT
CCTGACCCCGGAGGTCCACGCTTCCCTGGACAAGTTCCTGTGCGCCGTGG
GCAACGTGCTGACTGCCAAGTACCGT
>Uria_lomvia_HBAA-D1  [mRNA]  locus=NOXD01003446.1:16139185:16139842:+ identity=85.21
ATGGTGCTGTCCGGCAGTGACAAGACCAACGTCAAGGCCGTCTTCGGCAA
AATCGGCGGCCATGCCGAGGAGTATGGCGCCGAGACCCTGGAGAGGATGT
TCGCCACCTACCCCCAGACCAAGACCTACTTCCCCCACTTCGACCTGCAC
CATGGCTCTGCTCAGGTGAAGGCGCACGGCAAGAAGGTGGCAGCTGCCCT
GGTCGAGGCTGCCAACCACATCGATGACATCTCGAGCGCCCTCTCCAAGC
TCAGCGACCTCCACGCCCAAAAGCTCCGCGTGGACCCTGTCAACTTCAAA
CTGCTGGGCCAATGCTTCCTGGTGGTGGTGGCCATCCACCACCCCTCTGT
CCTGACCCCGGAGGTCCACGCTTCCCTGGACAAGTTCCTGTGCGCCGTGG
GCAACGTGCTGACTGCCAAGTACCGT
>Urocolius_indicus_HBAA-D1  [mRNA]  locus=scaffold5719:3184:3869:+ identity=86.62
ATGGTGCTGTCCGCCGGAGACAAGACCAATGTGAAGACCGCCTTCGGCAA
AATAGGCGGCCACGCCGAGGAGTACGGCGGCGAGGCTCTGGAGAGGATGT
TCGTCACCTACCCTCAGACCAAGACCTACTTCCCCCACTTCGACCTGTCA
CACGGCTCCGCTCAGGTCAAGGCGCACGGCAAGAAGGTGGCGGCTGCCCT
GGTCGAGGCCGCCAACCACATCGATGACATCGCCACCGCCCTGTCCAAGC
TCAGCGACCTCCACGCCCAGAAGCTCCGCGTGGACCCCGTCAACTTCAAA
CTGCTGGGCCAATGCTTCCTGGTGGTGGTGGCCATCCACCACCCCTCTGT
CCTGACCCCTGAGGTCCACGCTTCTCTGGACAAGTTCCTTTGCGCCGTGG
GCACCGTTCTGACCGCCAAGTACCGT
>Urocynchramus_pylzowi_HBAA-D1  [mRNA]  locus=scaffold21:35609:36267:- identity=81.69
ATGGTGCTCTCCGCCGGTGACAAGTCCAACGTCAAGAACGTTTTCGCCAA
AATCGGCGGCCAGGCCGAGGAATATGGCGCCGACGCCCTGGAGAGGATGT
TCGTCACCTACCCCCAGACCAAGACCTACTTCCCCCACTTCGACCTAGCA
AAGGGCTCTGCTCAGGTCAAGGGTCACGGCAAGAAGGTGGCGGCTGCACT
GGTGGAAGCTGTCAACAACATCGATGACCTTGCTGGTGCCCTCTCCAAGC
TCAGCGACCTCCACGCCCAAAAACTCCGTGTGGACCCTGTCAACTTCAAA
CTGCTGGGCCAGTGCTTCCTGGTGGTAGTGGCCACCCGCAACCCCTCTCT
CCTGACCCCAGAGGTCCACGCTTCCCTGGACAAGTTCCTGTGCGCCGTGG
GCACCGTGCTGACCGCCAAGTACCGC
>Vidua_chalybeata_HBAA-D1  [mRNA]  locus=scaffold37:1293435:1294107:+ identity=82.39
ATGGTGCTGTCCGCCGGCGACAAGTCCAACGTCAAGGGCGTTTTCGCCAA
AATCGGCGGCCAAGCCGACGAGTATGGCGCCGACGCCTTGGAGAGGATGT
TCGCCACCTACCCCCAGACCAAGACCTACTTCCCCCACTTCGACCTAGGA
AAGGGCTCTGCTCAGGTCAAGGGTCACGGCAAGAAGGTGGCGGCTGCACT
GGTCGAAGCTGCCAACAACATCGATGACCTTGCCGGTGCCCTCTCCAAGC
TCAGCGACCTCCACGCCCAAAAACTCCGTGTGGACCCTGTCAACTTCAAA
CTGCTGGGCCAGTGCTTCCTGGTGGTAGTGGCCACTCGCAACCCCTCTCT
CCTGACCCCAGAGGTCCACGCTTCCCTGGACAAGTTCCTGTGCGCCGTGG
GCACCGTGCTGACCGCCAAGTACCGT
>Vidua_macroura_HBAA-D1  [mRNA]  locus=scaffold701:203506:204178:+ identity=82.39
ATGGTGCTGTCCGCCGGCGACAAGTCCAACGTCAAGGGCGTTTTCGCCAA
AATCGGCGGCCAAGCCGACGAATATGGCGCCGACGCCTTGGAGAGGATGT
TCGCCACCTACCCCCAGACCAAGACCTACTTCCCCCACTTCGACCTAGGA
AAGGGCTCTGCTCAGGTCAAGGGTCACGGCAAGAAGGTGGCGGCTGCACT
GGTCGAAGCTGCCAACAACATCGATGACCTTGCCGGTGCCCTCTCCAAGC
TCAGCGACCTCCACGCCCAAAAACTCCGTGTGGACCCTGTCAACTTCAAA
CTGCTGGGCCAGTGCTTCCTGGTGGTAGTGGCCACTCGCAACCCCTCTCT
CCTGACCCCAGAGGTCCACGCTTCCCTGGACAAGTTCCTGTGCGCCGTGG
GCACCGTGCTGACCGCCAAGTACCGT
>Vireo_altiloquus_HBAA-D1  [mRNA]  locus=scaffold986:309579:310286:+ identity=83.80
ATGGTGCTGTCTGCCAACGACAAGAGCAACGTCAAGAGCGTCTTCGGGAA
AATCGGCGGCCAGGCCGATGCCTATGGCGCCGAGGCCCTGGAGAGGATGT
TCGCCACCTACCCCCAGACCAAGACCTACTTCCCCCACTTCGACCTAGCC
AAGGGCTCTGCTCAGGTCAAGGGTCACGGCAAGAAGGTGGCGGCTGCACT
GGTCGAAGCTGCCAACAACATCGATGACATTGCTGGTGCCCTCTCCAAGC
TCAGCGACCTCCACGCCCAAAAACTCCGCGTGGACCCTGTCAACTTCAAA
CTGCTGGGCCAGTGCTTCCTGGTGGTGGTGGCCATCCACAACCCCTCTGT
CCTGACCCCAGAGGTCCATGCTTCCCTGGACAAGTTCCTGTGTGCCGTGG
GCACTGTGCTGACAGCCAAGTACCGT
>Xiphorhynchus_elegans_HBAA-D1  [mRNA]  locus=scaffold_295773:1293:1962:- identity=85.21
ATGGTGCTGTCCGGTGCCGACAAGACCAACGTCAAGGGCGTCTTCGCCAA
AATCGGCGGCCAGGCCGAGGACTATGGCGCCGAGACCCTGGAGAGGATGT
TTGCCACCTACCCCCAGACCAAGACCTACTTCCCCCACTTCGACCTGGGA
AAGGGCTCTGCTCAGGTCAAGGGTCATGGCAAGAAGGTGGCGGCTGCACT
GGTGGAAGCTGCCAACCACATCGATGATATCGCCGGTGCCCTCTCCAAGC
TCAGCGACCTCCACGCCCAAAAACTCCGCGTGGACCCCGTCAACTTCAAA
CTGCTGGGCCAATGCTTCCTGGTGGTGGTGGCCGTCCACAACCCCTCTCT
CCTGACCCCAGAGGTCCATGCTTCCCTGGACAAGTTCCTTTGTGCCGTGG
GCAACGTGCTGACTGCCAAGTACCGT
>Zonotrichia_albicollis_HBAA-D1  [mRNA]  locus=KB913180.1:1048106:1048767:+ identity=81.69
ATGGTGCTGTCCGCCGCAGACAAGACCAACGTCAAGGGCGTTTTCGCCAA
AATCGGCGGCCAGGCCGACGAATATGGCGCCGATGCCCTGGAGAGGATGT
TCGCCACCTACCCCGCCACCAAGACCTACTTCCCCCACTTCGACTTAGGA
AAGGGCTCTGCTCAGGTCAAGGGGCACGGCAAGAAGGTGGCGGGCGCCCT
GGTGGAAGCTGTCAACCACATCGATGACCTCGCTGGTGCCCTCTCCAAGC
TCAGCGACCTCCACGCCCAAAAACTCCGTGTGGACCCTGTCAACTTCAAA
CTGCTGGGCCAGTGCTTCCTGGTGGCAGTGGCCACCCGCAACCCCGGTCT
GCTGACCCCAGAGGTCCACGCTTCCCTGGACAAGTTCCTGTGTGCCGTGG
GCACCGTGCTGACTGCCAAGTACCGT
>Zosterops_hypoxanthus_HBAA-D1  [mRNA]  locus=scaffold4088:336742:337406:+ identity=82.39
ATGGTGCTGTCCCCCGCCGACAAATCCAACGTCAAGGCCGCTTTCGGCAA
AATCGGCGGCCACGTCGAGGAGTATGGCAGCGAGGCCCTGGAGAGGATGT
TCGCCGCCCACCCCCAGACCAAGACCTACTTCCCCCACTTCGACCTAGGA
AAGGGCTCTGCTCAGGTCAAGGGCCATGGCAAGAAGGTGGCGGCTGCCCT
GGTCGAAGCTGCCAACCACATCGACGACATTGCTGGTGCCCTCTCCAAGC
TCAGCGACCTCCACGCCCAGAAACTCCGCGTGGACCCTGTCAACTTCAAA
CTGCTGGGCCAGTGCTTCCTGGTGGCGGTGGCCGCTCACAACCCCACTCT
CCTGACCCCAGAGGTCCACGCTTCCCTGGACAAGTTCCTGTGCGCCGTGG
GCACTGTGCTGACTGCCAAGTACCGT
>Zosterops_lateralis_melanops_HBAA-D1  [mRNA]  locus=LAII01000018.1:665566:666229:- identity=84.51
ATGGTGCTGTCCCCCGCCGACAAATCCAACGTCAAGGCCGCTTTCGGCAA
AATCGGCGGCCACGTCGAGGAGTATGGCGGCGAGGCCCTGGAGAGGATGT
TCGCCGCCTACCCCCAGACCAAGACCTACTTCCCCCACTTCGACCTAGGA
AAGGGCTCTGCTCAGGTCAAGGGCCATGGCAAGAAGGTGGCGGCTGCCCT
GGTCGAAGCTGCCAACCACATCGACGACATTGCTGGTGCCCTCTCCAAGC
TCAGCGACCTCCACGCCCAGAAACTCCGCGTGGATCCTGTCAACTTCAAA
CTGCTGGGCCAGTGCTTCCTGGTGGTGGTGGCCGCTCACAACCCCGCTCT
CCTGACCCCAGAGGTCCACGCTTCCCTGGACAAGTTCCTGTGCGCCGTGG
GCACTGTGCTGACTGCCAAGTACCGT
