# Supplementary material for: Genomic insights into the secondary aquatic transition of penguins
Source: Nat Commun. 2022 Jul 19;13:3912. doi: 10.1038/s41467-022-31508-9 (PMC9296559; doi:10.1038/s41467-022-31508-9)
Supplement: Supplementary file 10 — Supplementary Data 7 [file 41467_2022_31508_MOESM10_ESM.zip › Supplementary Data 7. Protein genes/Suplementary Data 7.1 Gene Sequences/TFRC.pep.fasta]

>Sphenisciformes_Eudyptula_novaehollandiae_R08629
-------SHDCLST--QFGGEPMLYTRFSIARQTDGDNSHVEMKLSADD-EEGGEIGRPE
HLHASMPPPQRSGKNLCFLIIAALL------LLLIGFLIGYLSYRGRMQKASRCLDGSGK
CEMTPTTSYLA--DD--E-TEEEEVP----GPPVFYWPQLRDL----LSDKLSASHLEDS
LRQRANQYSFEAGQNGDESTASYIHDQFTS-FLLDEVWNDEHYIKLQVKG-SNNKVSILE
D-DK---E-EILESPDAYVAYSERGSV-AGKPVYVNYGLKADFQKIQK-LDVSLNGTIII
FRAGKITLAEKVAN----AKEAGAVGALMYLDPSDYKNTDALVPFGHAHLGTGDPFTPGF
PSFNHTQFPP-----VESSGLPRIAVQTISSQAVAKLFRKM-DGEQCLPEWKGGVI-GCK
VML-----SSTSKMTVKLSVNNVMVDRKILNIFGAIKGFEEP--DRYVVIGAQRDSWGPG
AAKAGVGTAMLLELARV-----ISDIVKYDGYKPRRSIIFASWSAGEYGAVGATEWLEGY
SATLHAKAFTYINLDAAVLG-FNHMKISASPLLYTLLEKAIKGVKDP----TKDSG-SLY
DRVGADWVKTVVP-------------------LGLDNAAFPFLAYAGIPVVSFGFCNKDE
EYPFLGTTQDTVENLKM-NDKLYALMRAAAEVAGQIALRLTHDHELFLDFERYDEELLAF
QEKFLPYDRDVRALGL--TLKWLFFARGDFRRATDALRRDITNSDRENRIVRRALNDRIM
KVEYDFLSPYLSPKVAPFRHIFFGKGSHTLQSLLENLQLLTTS-RDSVD---VNKLKEQL
ALATWTIKGAANALVGDIWDTDNEF
>Sphenisciformes_Eudyptula_minor_minor_R06395
-------SHDCLST--QFGGEPMLYTRFSIARQTDGDNSHVEMKLSADD-EEGGEIGRPE
HLHASMPPPQRSGKNLCFLIIAALL------LLLIGFLIGYLSYRGRMQKASRCLDGSGK
CEMTPTTSYLA--DD--E-TEEEEVP----GPPVFYWPQLRDL----LSDKLSASHLEDS
LRQRANQYSFEAGQNGDESTASYIHDQFTS-FLLDEVWNDEHYIKLQVKG-SNNKVSILE
D-DK---E-EILESPDAYVAYSERGSV-AGKPVYVNYGLKADFQKIQK-LDVSLNGTIII
FRAGKITLAEKVAN----AKEAGAVGALMYLDPSDYKNTDALVPFGHAHLGTGDPFTPGF
PSFNHTQFPP-----VESSGLPRIAVQTISSQAVAKLFRKM-DGEQCLPEWKGGVI-GCK
VML-----SSTSKMTVKLSVNNVMVDRKILNIFGAIKGFEEP--DRYVVIGAQRDSWGPG
AAKAGVGTAMLLELARV-----ISDIVKYDGYKPRRSIIFASWSAGEYGAVGATEWLEGY
SATLHAKAFTYINLDAAVLG-FNHMKISASPLLYTLLEKAIKGVKDP----TKDSG-SLY
DRVGADWVKTVVP-------------------LGLDNAAFPFLAYAGIPVVSFGFCNKDE
EYPFLGTTQDTVENLKM-NDKLYALMRAAAEVAGQIALRLTHDHELFLDFERYDEELLAF
QEKFLPYDRDVRALGL--TLKWLFFARGDFRRATDALRRDITNSDRENRIVRRALNDRIM
KVEYDFLSPYLSPKVAPFRHIFFGKGSHTLQSLLENLQLLTTS-RDSVD---VNKLKEQL
ALATWTIKGAANALVGDIWDTDNEF
>Sphenisciformes_Eudyptula_minor_albosignata_R00588
-------SHDCLST--QFGGEPMLYTRFSIARQTDGDNSHVEMKLSADD-EEGGEIGRPE
HLHASMPPPQRSGKNLCFLIIAALL------LLLIGFLIGYLSYRGRMQKASRCLDGSGK
CEMTPTTSYLA--DD--E-TEEEEVP----GPPVFYWPQLRDL----LSDKLSASHLEDS
LRQRANQYSFEAGQNGDESTASYIHDQFTS-FLLDEVWNDEHYIKLQVKG-SNNKVSILE
D-DK---E-EILESPDAYVAYSERGSV-AGKPVYVNYGLKADFQKIQK-LDVSLNGTIII
FRAGKITLAEKVAN----AKEAGAVGALMYLDPSDYKNTDALVPFGHAHLGTGDPFTPGF
PSFNHTQFPP-----VESSGLPRIAVQTISSQAVAKLFRKM-DGEQCLPEWKGGVI-GCK
VML-----SSTSKMTVKLSVNNVMVDRKILNIFGAIKGFEEP--DRYVVIGAQRDSWGPG
AAKAGVGTAMLLELARV-----ISDIVKYDGYKPRRSIIFASWSAGEYGAVGATEWLEGY
SATLHAKAFTYINLDAAVLG-FNHMKISASPLLYTLLEKAIKGVKDP----TKDSG-SLY
DRVGADWVKTVVP-------------------LGLDNAAFPFLAYAGIPVVSFGFCNKDE
EYPFLGTTQDTVENLKM-NDKLYALMRAAAEVAGQIALRLTHDHELFLDFERYDEELLAF
QEKFLPYDRDVRALGL--TLKWLFFARGDFRRATDALRRDITNSDRENRIVRRALNDRIM
KVEYDFLSPYLSPKVAPFRHIFFGKGSHTLQSLLENLQLLTTS-RDSVD---VNKLKEQL
ALATWTIKGAANALVGDIWDTDNEF
>Sphenisciformes_Spheniscus_demersus_R14165
-------SHDCLST--QFGGEPMLYTRFSIARQTDGDNSHVEMKLSADD-DEGGEIGRPE
HLHASMPPPQRSGKNLCFLIIAALL------LLLIGFLIGYLSYRGRMQKASRCLDGSGK
CEMTPTTSYLA--DD--E-TEEEEVP----GPPVFYWPQLRDL----LSNKLSASHLEDS
LRQRTNQYSFEAGQNGDESTASYIHDQFTS-FLLDEVWNDEHYIKLQVKGSSNNKVSILE
D-GK---E-EILESPDAYVAYSESGSV-AGKPVYVNYGLKADFQKVQK-LDVSLNGTIII
FRAGKITLAEKVAN----AKEAGAVGALMYLDPSDYKNTDALVPFGHAHLGTGDPFTPGF
PSFNHTQFPP-----VESSGLPRIAVQTISSQAVAKLFRKM-DGEQCLPEWKGGVI-GCK
VML-----SNMSKMTVKLSVNNVMVDRKILNIFGAIKGFEEP--DRYVVIGAQRDSWGPG
AAKAGVGTAMLLELARV-----ISDIVKYDGYKPRRSIIFASWSAGEYGAVGATEWLEGY
SATLHAKAFTYINLDAAVLG-FNHMKISASPLLYTLLEKAIKGVKDP----TKDSG-SLY
DRVGADWVKTVVP-------------------LGLDNAAFPFLAYAGIPVVSFGFCNKDE
EYPFLGTTQDTVENLKT-NDKLYALMRAAAEVAGQIALRLTHDHELFLDFERYDEELLAF
QEKFLPYDRDVRALGL--TLKWLFFARGDFRRATDALRRDITNSDRENRIVRRALNDRIM
KVEYDFLSPYLSPKVAPFRHIFFGKGSHTLQSLLENLQLLTTS-RDSVD---VNKLKEQL
ALATWTIKGAANALVGDIWDTDNEF
>Sphenisciformes_Spheniscus_magellanicus_R00561
-------SHDCLST--QFGGEPMLYTRFSIARQTDGDNSHVEMKLSADD-DEGGEIGRPE
HLHASMPPPQRSGKNLCFLIIAALL------LLLIGFLIGYLSYRGRMQKASRCLDGSGK
CEMTPTTSYLA--DD--E-TEEEEVP----GPPVFYWPQLRDL----LSNKLSASHLEDS
LRQRTNQYSFEAGQNGDESTASYIHDQFTS-FLLDEVWNDEHYIKLQVKGSSNNKVSILE
D-GK---E-EILESPDAYVAYSESGSV-AGKPVYVNYGLKADFQKVQK-LDVSLNGTIII
FRAGKITLAEKVAN----AKEAGAVGALMYLDPSDYKNTDALVPFGHAHLGTGDPFTPGF
PSFNHTQFPP-----VESSGLPRIAVQTISSQAVAKLFRKM-DGEQCLPEWKGGVI-GCK
VML-----SNMSKMTVKLSVNNVMVDRKILNIFGAIKGFEEP--DRYVVIGAQRDSWGPG
AAKAGVGTAMLLELARV-----ISDIVKYDGYKPRRSIIFASWSAGEYGAVGATEWLEGY
SATLHAKAFTYINLDAAVLG-FNHMKISASPLLYTLLEKAIKGVKDP----TKDSG-SLY
DRVGADWVKTVVP-------------------LGLDNAAFPFLAYAGIPVVSFGFCNKDE
EYPFLGTTQDTVENLKT-NDKLYALMRAAAEVAGQIALRLTHDHELFLDFERYDEELLAF
QEKFLPYDRDVRALGL--TLKWLFFARGDFRRATDALRRDITNSDRENRIVRRALNDRIM
KVEYDFLSPYLSPKVAPFRHIFFGKGSHTLQSLLENLQLLTTS-RDSVD---VNKLKEQL
ALATWTIKGAANALVGDIWDTDNEF
>Sphenisciformes_Spheniscus_humboldti_R13172
-------SHDCLST--QFGGEPMLYTRFSIARQTDGDNSHVEMKLSADD-DEGGEIGRPE
HLHASMPPPQRSGKNLCFLIIAALL------LLLIGFLIGYLSYRGRMQKASRCLDGSGK
CEMTPTTSYLA--DD--E-TEEEEVP----GPPVFYWPQLRDL----LSNKLSASHLEDS
LRQRTNQYSFEAGQNGDESTASYIHDQFTS-FLLDEVWNDEHYIKLQVKG-SNNKVSILE
D-GK---E-EILESPDAYVAYSESGSV-AGKPVYVNYGLKADFQKVQK-LDVSLNGTIII
FRAGKITLAEKVAN----AKEAGAVGALMYLDPSDYKNTDALVPFGHAHLGTGDPFTPGF
PSFNHTQFPP-----VESSGLPRIAVQTISSQAVAKLFRKM-DGEQCLPEWKGGVI-GCK
VML-----SNMSKMTVKLSVNNVMVDRKILNIFGAIKGFEEP--DRYVVIGAQRDSWGPG
AAKAGVGTAMLLELARV-----ISDIVKYDGYKPRRSIIFASWSAGEYGAVGATEWLEGY
SATLHAKAFTYINLDAAVLG-FNHMKISASPLLYTLLEKAIKGVKDP----TKDSG-SLY
DRVGADWVKTVVP-------------------LGLDNAAFPFLAYAGIPVVSFGFCNKDE
EYPFLGTTQDTVENLKT-NDKLYALMRAAAEVAGQIALRLTHDHELFLDFERYDEELLAF
QEKFLPYDRDVRALGL--TLKWLFFARGDFRRATDALRRDITNSDRENRIVRRALNDRIM
KVEYDFLSPYLSPKVAPFRHIFFGKGSHTLQSLLENLQLLTTS-RDSVD---VNKLKEQL
ALATWTIKGAANALVGDIWDTDNEF
>Sphenisciformes_Spheniscus_mendiculus_R08033
-------SHDCLST--QFGGEPMLYTRFSIARQTDGDNSHVEMKLSADD-DEGGEIGRPE
HLHASMPPPQRSGKNLCFLIIAALL------LLLIGFLIGYLSYRGRMQKASRCLDGSGK
CEMTPTTSYLA--DD--E-TEEEEVP----GPPVFYWPQLRDL----LSNKLSASHLEDS
LRQRTNQYSFEAGQNGDESTASYIHDQFTS-FLLDEVWNDEHYIKLQVKG-SNNKVSILE
D-GK---E-EILESPDAYVAYSESGSV-AGKPVYVNYGLKADFQKVQK-LDVSLNGTIII
FRAGKITLAEKVAN----AKEAGAVGALMYLDPSDYKNTDALVPFGHAHLGTGDPFTPGF
PSFNHTQFPP-----VESSGLPRIAVQTISSQAVAKLFRKM-DGEQCLPEWKGGVI-GCK
VML-----SNMSKMTVKLSVNNVMVDRKILNIFGAIKGFEEP--DRYVVIGAQRDSWGPG
AAKAGVGTAMLLELARV-----ISDIVKYDGYKPRRSIIFASWSAGEYGAVGATEWLEGY
SATLHAKAFTYINLDAAVLG-FNHMKISASPLLYTLLEKAIKGVKDP----TKDSG-SLY
DRVGADWVKTVVP-------------------LGLDNAAFPFLAYAGIPVVSFGFCNKDE
EYPFLGTTQDTVENLKT-NDKLYALMRAAAEVAGQIALRLTHDHELFLDFERYDEELLAF
QEKFLPYDRDVRALGL--TLKWLFFARGDFRRATDALRRDITNSDRENRIVRRALNDRIM
KVEYDFLSPYLSPKVAPFRHIFFGKGSHTLQSLLENLQLLTTS-RDSVD---VNKLKEQL
ALATWTIKGAANALVGDIWDTDNEF
>Sphenisciformes_Megadyptes_antipodes_antipodes_R07508
-------SHDCLST--QFGGEPMLYTRFSIARQTDGDNSHVEMKLSADD-EEGGEIGRPE
HLHASMPPPQRSGKNLCFLIIAALL------LLLIGFLIGYLSYRGRMQKASRCLDGSGK
CEMTPTTSYLA--DD--E-TEEEEVP----GPPIFYWPQLRDL----LSNKLSVSHLEDN
LRQRANQYSFEAGQSGDESTASYIHDQFTS-FLLDEVWNDEHYIKLQVKG-SNNKVSILE
D-GK---E-EILESPDAYVAYSEGGSV-AGKPVYVNYGLKADFQKIQK-LDVSLNGTIII
FRAGKITLAEKVAN----AKEAGAVGALMYLDPSDYKNTDALVPFGHAHLGTGDPFTPGF
PSFNHTQFPP-----VESSGLPRIAVQTISSQAVAKLFRKM-DGEQCLPEWKGGVI-GCK
VML-----SGTSNMTVKLSVKNVMVDRKILNIFGAIKGFEEP--DRYVVIGAQRDSWGPG
AAKAGVGTAMLLELARV-----ISDIVKYDGYKPRRSIIFASWSAGEYGAVGATEWLEGY
SATLHAKAFTYINLDAAVLG-FNHMKISASPLLYTLLEKAIKGVKDP----TKDSG-SLY
DRVGADWVKTVVP-------------------LGLDNAAFPFLAYAGIPVVSFGFCNKDE
EYPFLGTTQDTVENLKM-NDKLYALMRAAAEVAGQIALRLTHDHELFLDFERYDEELLAF
QEKFLPYDRHVRALGL--TLKWLFFARGDFRRATDALRRDITNSDRENRIVRRALNDRIM
KVEYDFLSPYLSPKVAPFRHIFFGKGSHTLQSLLENLQLLTTS-RDSVD---VNKLKEQL
ALATWTIKGAANALVGDIWDTDNEF
>Sphenisciformes_Eudyptes_pachyrhynchus_R00561
-------SHDCLST--QFGGEPMLYTRFSIARQTDGDNSHVEMKLSADD-EEGGEIERPE
HLHASMPPPQRSGKNLCFLIIAALL------LLLIGFLIGYLSYRGRMQKASRCLDGSGK
CEMTPTTSYLA--DD--E-TEEEEVP----GPPIFYWPQLRDL----LSNKLSASHLEDN
LRQRANQYSFEAGQSGDESTASYIHDQFTS-FLLDEVWNDEHYIKLQVKG-SNNKVSILE
D-GK---E-EILESPDAYVAYSESGSV-AGKPVYVNYGLKADFQKIQK-LDVSLNGTIII
FRAGKITLAEKVAN----AKEAGAVGALMYLDPSDYKNTDALVPFGHAHLGTGDPFTPGF
PSFNHTQFPP-----VESSGLPRIAVQTISSQAVAKLFRKM-DGEQCLPEWKGGVI-GCK
VML-----SGTSNMTVKLNVKNVMVDRKILNIFGAIKGFEEP--DRYVVIGAQRDSWGPG
AAKAGVGTAMLLELARV-----ISDIVKYDGYKPRRSIIFASWSAGEYGAVGATEWLEGY
SATLHAKAFTYINLDAAVLG-FNHMKISASPLLYTLLEKAIKGVKDP----TKDSG-SLY
DRVGADWVKTVVP-------------------LGLDNAAFPFLAYAGIPVVSFGFCNKDE
EYPFLGTTQDTVENLKM-NDKLYALMRAAAEVAGQIALRLTHDHELFLDFERYDEELLAF
QEKFLPYDRHVRALGL--TLKWLFFARGDFRRATDALRRDITNSDRENRIVRRALNDRIM
KVEYDFLSPYLSPKVAPFRHIFFGKGSHTLQSLLENLQLLTTS-RDSVD---VNKLKEQL
ALATWTIKGAANALVGDIWDTDNEF
>Sphenisciformes_Eudyptes_chrysocome_chrysocome_R02412
-------SHDCLST--QFGGEPMLYTRFSIARQTDGDNSHVEMKLSADD-EEGGEIERPE
HLHASMPPPQRSGKNLCFLIIAALL------LLLIGFLIGYLSYRGRMQKASRCLDGSGK
CEMTPTTSYLA--DD--E-TEEEEVP----GPPIFYWPQLRDL----LSNKLSASHLEDN
LRQRANQYSFEAGQSGDESTASYIHDQFTS-FLLDEVWNDEHYIKLQVKG-SNNKVSILE
D-GK---E-EILESPDAYVAYSESGSV-AGKPVYVNYGLKADFQKIQK-LDVSLNGTIII
FRAGKITLAEKVAN----AKEAGAVGALMYLDPSDYKNTDALVPFGHAHLGTGDPFTPGF
PSFNHTQFPP-----VESSGLPRIAVQTISSQAVAKLFRKM-DGEQCLPEWKGGVI-GCK
VML-----SGTSNMTVKLNVKNVMVDRKILNIFGAIKGFEEP--DRYVVIGAQRDSWGPG
AAKAGVGTAMLLELARV-----ISDIVKYDGYKPRRSIIFASWSAGEYGAVGATEWLEGY
SATLHAKAFTYINLDAAVLG-FNHMKISASPLLYTLLEKAIKGVKDP----TKDSG-SLY
DRVGADWVKTVVP-------------------LGLDNAAFPFLAYAGIPVVSFGFCNKDE
EYPFLGTTQDTVENLKM-NDKLYALMRAAAEVAGQIALRLTHDHELFLDFERYDEELLAF
QEKFLPYDRHVRALGL--TLKWLFFARGDFRRATDALRRDITNSDRENRIVRRALNDRIM
KVEYDFLSPYLSPKVAPFRHIFFGKGSHTLQSLLENLQLLTTS-RDSVD---VNKLKEQL
ALATWTIKGAANALVGDIWDTDNEF
>Sphenisciformes_Eudyptes_moseleyi_R03809
-------SHDCLST--QFGGEPMLYTRFSIARQTDGDNSHVEMKLSADD-EEGGEIERPE
HLHASMPPPQRSGKNLCFLIIAALL------LLLIGFLIGYLSYRGRMQKASRCLDGSGK
CEMTPTTSYLA--DD--E-TEEEEVP----GPPIFYWPQLRDL----LSNKLSASHLEDN
LRQRANQYSFEAGQSGDESTASYIHDQFTS-FLLDEVWNDEHYIKLQVKG-SNNKVSILE
D-GK---E-EILESPDAYVAYSESGSV-AGKPVYVNYGLKADFQKIQK-LDVSLNGTIII
FRAGKITLAEKVAN----AKEAGAVGALMYLDPSDYKNTDALVPFGHAHLGTGDPFTPGF
PSFNHTQFPP-----VESSGLPRIAVQTISSQAVAKLFRKM-DGEQCLPEWKGGVI-GCK
VML-----SGTSNMTVKLNVKNVMVDRKILNIFGAIKGFEEP--DRYVVIGAQRDSWGPG
AAKAGVGTAMLLELARV-----ISDIVKYDGYKPRRSIIFASWSAGEYGAVGATEWLEGY
SATLHAKAFTYINLDAAVLG-FNHMKISASPLLYTLLEKAIKGVKDP----TKDSG-SLY
DRVGADWVKTVVP-------------------LGLDNAAFPFLAYAGIPVVSFGFCNKDE
EYPFLGTTQDTVENLKM-NDKLYALMRAAAEVAGQIALRLTHDHELFLDFERYDEELLAF
QEKFLPYDRHVRALGL--TLKWLFFARGDFRRATDALRRDITNSDRENRIVRRALNDRIM
KVEYDFLSPYLSPKVAPFRHIFFGKGSHTLQSLLENLQLLTTS-RDSVD---VNKLKEQL
ALATWTIKGAANALVGDIWDTDNEF
>Sphenisciformes_Eudyptes_chrysolophus_schlegeli_R08610
-------SHDCLST--QFGGEPMLYTRFSIARQTDGDNSHVEMKLSADD-EEGGEIERPE
HLHASMPPPQRSGKNLCFLIIAALL------LLLIGFLIGYLSYRGRMQKASRCLDGSGK
CEMTPTTSYLA--DD--E-TEEEEVP----GPPIFYWPQLRDL----LSNKLSASHLEDN
LRQRANQYSFEAGQSGDESTASYIHDQFTS-FLLDEVWNDEHYIKLQVKG-SNNKVSILE
D-GK---E-EILESPDAYVAYSESGSV-AGKPVYVNYGLKADFQKIQK-LDVSLNGTIII
FRAGKITLAEKVAN----AKEAGAVGALMYLDPSDYKNTDALVPFGHAHLGTGDPFTPGF
PSFNHTQFPP-----VESSGLPRIAVQTISSQAVAKLFRKM-DGEQCLPEWKGGVI-GCK
VML-----SGTSNMTVKLNVKNVMVDRKILNIFGAIKGFEEP--DRYVVIGAQRDSWGPG
AAKAGVGTAMLLELARV-----ISDIVKYDGYKPRRSIIFASWSAGEYGAVGATEWLEGY
SATLHAKAFTYINLDAAVLG-FNHMKISASPLLYTLLEKAIKGVKDP----TKDSG-SLY
DRVGADWVKTVVP-------------------LGLDNAAFPFLAYAGIPVVSFGFCNKDE
EYPFLGTTQDTVENLKM-NDKLYALMRAAAEVAGQIALRLTHDHELFLDFERYDEELLAF
QEKFLPYDRHVRALGL--TLKWLFFARGDFRRATDALRRDITNSDRENRIVRRALNDRIM
KVEYDFLSPYLSPKVAPFRHIFFGKGSHTLQSLLENLQLLTTS-RDSVD---VNKLKEQL
ALATWTIKGAANALVGDIWDTDNEF
>Sphenisciformes_Eudyptes_robustus_R08072
-------SHDCLST--QFGGEPMLYTRFSIARQTDGDNSHVEMKLSADD-EEGGEIERPE
HLHASMPPPQRSGKNLCFLIIAALL------LLLIGFLIGYLSYRGRMQKASRCLDGSGK
CEMTPTTSYLA--DD--E-TEEEEVP----GPPIFYWPQLRDL----LSNKLSASHLEDN
LRQRANQYSFEAGQSGDESTASYIHDQFTS-FLLDEVWNDEHYIKLQVKG-SNNKVSILE
D-GK---E-EILESPDAYVAYSESGSV-AGKPVYVNYGLKADFQKIQK-LDVSLNGTIII
FRAGKITLAEKVAN----AKEAGAVGALMYLDPSDYKNTDALVPFGHAHLGTGDPFTPGF
PSFNHTQFPP-----VESSGLPRIAVQTISSQAVAKLFRKM-DGEQCLPEWKGGVI-GCK
VML-----SGTSNMTVKLNVKNVMVDRKILNIFGAIKGFEEP--DRYVVIGAQRDSWGPG
AAKAGVGTAMLLELARV-----ISDIVKYDGYKPRRSIIFASWSAGEYGAVGATEWLEGY
SATLHAKAFTYINLDAAVLG-FNHMKISASPLLYTLLEKAIKGVKDP----TKDSG-SLY
DRVGADWVKTVVP-------------------LGLDNAAFPFLAYAGIPVVSFGFCNKDE
EYPFLGTTQDTVENLKM-NDKLYALMRAAAEVAGQIALRLTHDHELFLDFERYDEELLAF
QEKFLPYDRHVRALGL--TLKWLFFARGDFRRATDALRRDITNSDRENRIVRRALNDRIM
KVEYDFLSPYLSPKVAPFRHIFFGKGSHTLQSLLENLQLLTTS-RDSVD---VNKLKEQL
ALATWTIKGAANALVGDIWDTDNEF
>Sphenisciformes_Eudyptes_sclateri_R06034
-------SHDCLST--QFGGEPMLYTRFSIARQTDGDNSHVEMKLSADD-EEGGEIGRPE
HLHASMPPPQRSGKNLCFLIIAALL------LLLIGFLIGYLSYRGRMQKASRCLDGSGK
CEMTPTTSYLA--DD--E-TEEEEVP----GPPIFYWPQLRDL----LSNKLSASHLEDN
LRQRANQYSFEAGQSGDESTASYIHDQFTS-FLLDEVWNDEHYIKLQVKG-SNNKVSILE
D-GK---E-EILESPDAYVAYSESGSV-AGKPVYVNYGLKADFQKIQK-LDVSLNGTIII
FRAGKIPLAEKVAN----AKEAGAVGALMYLDPSDYKNTDALVPFGHAHLGTGDPFTPGF
PSFNHTQFPP-----VESSGLPRIAVQTISSQAVAKLFRKM-DGEQCLPEWKGGVI-GCK
VML-----SGTSNMTVKLNVKNVMVDRKILNIFGAIKGFEEP--DRYVVIGAQRDSWGPG
AAKAGVGTAMLLELARV-----ISDIVKYDGYKPRRSIIFASWSAGEYGAVGATEWLEGY
SATLHAKAFTYINLDAAVLG-FNHMKISASPLLYTLLEKAIKGVKDP----TKDSG-SLY
DRVGADWVKTVVP-------------------LGLDNAAFPFLAYAGIPVVSFGFCNKDE
EYPFLGTTQDTVENLKM-NDKLYALMRAAAEVAGQIALRLTHDHELFLDFERYDEELLAF
QEKFLPYDRHVRALGL--TLKWLFFARGDFRRATDALRRDITNSDRENRIVRRALNDRIM
KVEYDFLSPYLSPKVAPFRHIIFGKGSHTLQSLLENLQLLATS-RDSVD---VNKLKEQL
ALATWTIKGAANALVGDIWDTDNEF
>Sphenisciformes_Eudyptes_filholi_R00809
-------SHDCLST--QFGGEPMLYTRFSIARQTDGDNSHVEMKLSADD-EEGGEIERPE
HLHASMPPPQRSGKNLCFLIIAALL------LLLIGFLIGYLSYRGRMQKASRCLDGSGK
CEMTPTTSYLA--DD--E-TEEEEVP----GPPIFYWPQLRDL----LSNKLSASHLEDN
LRQRANQYSFEAGQSGDESTASYIHDQFTS-FLLDEVWNDEHYIKLQVKG-SNNKVSILE
D-GK---E-EILESPDAYVAYSESGSV-AGKPVYVNYGLKADFQKIQK-LDVSLNGTIII
FRAGKITLAEKVAN----AKEAGAVGALMYLDPSDYKNTDALVPFGHAHLGTGDPFTPGF
PSFNHTQFPP-----VESSGLPRIAVQTISSQAVAKLFRKM-DGEQCLPEWKGGVI-GCK
VML-----SGTSNMTVKLNVKNVMVDRKILNIFGAIKGFEEP--DRYVVIGAQRDSWGPG
AAKAGVGTAMLLELARV-----ISDIVKYDGYKPRRSIIFASWSAGEYGAVGATEWLEGY
SATLHAKAFTYINLDAAVLG-FNHMKISASPLLYTLLEKAIKGVKDP----TKDSG-SLY
DRVGADWVKTVVP-------------------LGLDNAAFPFLAYAGIPVVSFGFCNKDE
EYPFLGTTQDTVENLKM-NDKLYALMRAAAEVAGQIALRLTHDHELFLDFERYDEELLAF
QEKFLPYDRHVRALGL--TLKWLFFARGDFRRATDALRRDITNSDRENRIVRRALNDRIM
KVEYDFLSPYLSPKVAPFRHIFFGKGSHTLQSLLENLQLLTTS-RDSVD---VNKLKEQL
ALATWTIKGAANALVGDIWDTDNEF
>Sphenisciformes_Eudyptes_chrysolophus_chrysolophus_R07791
-------SHDCLST--QFGGEPMLYTRFSIARQTDGDNSHVEMKLSADD-EEGGEIERPE
HLHASMPPPQRSGKNLCFLIIAALL------LLLIGFLIGYLSYRGRMQKASRCLDGSGK
CEMTPTTSYLA--DD--E-TEEEEVP----GPPIFYWPQLRDL----LSNKLSASHLEDN
LRQRANQYSFEAGQSGDESTASYIHDQFTS-FLLDEVWNDEHYIKLQVKG-SNNKVSILE
D-GK---E-EILESPDAYVAYSESGSV-AGKPVYVNYGLKADFQKIQK-LDVSLNGTIII
FRAGKITLAEKVAN----AKEAGAVGALMYLDPSDYKNTDALVPFGHAHLGTGDPFTPGF
PSFNHTQFPP-----VESSGLPRIAVQTISSQAVAKLFRKM-DGEQCLPEWKGGVI-GCK
VML-----SGTSNMTVKLNVKNVMVDRKILNIFGAIKGFEEP--DRYVVIGAQRDSWGPG
AAKAGVGTAMLLELARV-----ISDIVKYDGYKPRRSIIFASWSAGEYGAVGATEWLEGY
SATLHAKAFTYINLDAAVLG-FNHMKISASPLLYTLLEKAIKGVKDP----TKDSG-SLY
DRVGADWVKTVVP-------------------LGLDNAAFPFLAYAGIPVVSFGFCNKDE
EYPFLGTTQDTVENLKM-NDKLYALMRAAAEVAGQIALRLTHDHELFLDFERYDEELLAF
QEKFLPYDRHVRALGL--TLKWLFFARGDFRRATDALRRDITNSDRENRIVRRALNDRIM
KVEYDFLSPYLSPKVAPFRHIFFGKGSHTLQSLLENLQLLTTS-RDSVD---VNKLKEQL
ALATWTIKGAANALVGDIWDTDNEF
>Sphenisciformes_Pygoscelis_papua_R10850
-------SHDCLST--QFGGEPMLYTRFSIARQTDGDNSHVEMKLSADD-EEGGEIGRPE
HLHASMPPPQRSGKNLCFLIIAALL------LLLIGFLIGYLSYRGRMQKASRCLDGSGK
CEMTPTTSYLA--DD-DE-TEEEEVP----GPPVFYWPQLRDL----LSNKLSASHLEDS
LRQRANQYSFEAGQSGDEGTASYIHDQFTS-FLLDEVWNDEHYIKLQVKGSSNNKVSILE
D-GK---E-EILESPDAYVAYSKSGPV-AGKPVYVNYGLKSDFQKLQK-LDVPLNGTIII
FRAGKITLAEKVAN----AKEAGAVGALMYLDPSDYKNTDALVPFGHAHLGTGDPFTPGF
PSFNHTQFPP-----VESSGLPRIAVQTISSQAVAKLFRKM-DGEQCLPEWKGGVI-GCK
VML-----SNTSKMTVKLSVNNVVVDRKILNIFGAIKGFEEP--DRYVVIGAQRDSWGPG
AAKAGVGTAMLLELARV-----ISDIVKYDGYKPRRSIIFASWSAGEYGAVGATEWLEGY
SATLHAKAFTYINLDAAVLG-FNHMKISASPLLYTLLEKAIKGVKDP----TKVSG-SLY
DRVGADWVKTVVP-------------------LGLDNAAFPFLAYAGIPVVSFGFCNKDE
EYPFLGTTQDTVENLKM-NDKLYALMRAAAEVAGQIALRLTHDHELFLDFERYDEELLAF
QEKFLPYDRDVRALGL--TLKWLFFARGDFRRATDALRRDITNSDRENRIVRRALNDRIM
KVEYDFLSPYLSPKEVPFRHIFFGKGSHTLQSLLENLQLLTTS-RDSVD---VNVLKEQL
ALATWTIKGAANALVGDIWDTDNEF
>Sphenisciformes_Pygoscelis_antarctica_R05384
-------SHDCLST--QFGGEPMLYTRFSIARQTDGDNSHVEMKLSADD-EEGGEIGRPE
HLHASMPPPQRSGKNLCFLIIAALL------LLLIGFLIGYLSYRGRMQKASRCLDGSGK
CEMTPTTSYLA--DD-DE-TEEEEVP----GPPVFYWPQLRDL----LSNKLSASHLEDS
LRQRANQYSFEAGQSGDEGTASYIHDQFTS-FLLDEVWNDEHYIKLQVKGSSNNKVSILE
D-GE---E-EILESPDAYVAYSKSGPV-AGKPVYVNYGLKSDFQKLQK-LDVPLNGTIII
FRAGKITLAEKVAN----AKEAGAVGALMYLDPSDYKNTDALVPFGHAHLGTGDPFTPGF
PSFNHTQFPP-----VESSGLPRIAVQTISSQAVAKLFRKM-DGEQCLPEWKGGVI-GCK
VML-----SSTSKMTVKLSVNNVVVDRKILNIFGAIKGFEEP--DRYVVIGAQRDSWGPG
AAKAGVGTAMLLELARV-----ISDIVKYDGYKPRRSIIFASWSAGEYGAVGATEWLEGY
SATLHAKAFTYINLDAAVLG-FNHMKISASPLLYTLLEKALKGVKDP----TKVSG-SLY
DRVGADWVKTVVP-------------------LGLDNAAFPFLAYAGIPVVSFGFCNKDE
EYPFLGTTQDTVENLKM-NDKLYALMRAAAEVAGQIALRLTHDHELFLDFERYDEELLAF
QEKFLPYDRDVRALGL--TLKWLFFARGDFRRATDALRRDITNSDRENRIVRRALNDRIM
KVEYDFLSPYLSPKEVPFRHIFFGKGSHTLQSLLENLQLLTTS-RDSVD---VNMLKEQL
ALATWTIKGAANALVGDIWDTDNEF
>Sphenisciformes_Aptenodytes_patagonicus_R10946
-------SHDCLST--QFGGEPMLYTRFSIARQTDGDNSHVEMKLSTDD-EEGGEIGRPE
HLHASMPPPQRSGKNLCFLIIAALL------LLLIGFLIGYLSYRGRMQKASRCLDGSGK
CEMTPTTSYLA--DD-DE-IEEEEVP----GPPVFYWPQLRDL----LSNKLSASHLEDS
LRQRANQYSFEAGQSGDESTAGYIHDQFTS-FLLDEVWNDEHYIKLQVKGSSNNKVSILE
D-GK---E-EILESPDAYVAYSQSGSV-AGKPVYVNYGLKADFQKIQK-LDVSLNGTIII
FRAGKITLAEKVAN----AKEVGAVGALMYLDPSDYKDTDALVPFGHAHLGTGDPFTPGF
PSFNHTQFPP-----VESSGLPHIAVQTISSQAVTKLFRKM-DGEQCLPEWKGGVI-GCK
VML-----SSTSKMTVKLSVNNVMVDRKILNIFGAIKGFEEP--DRYVVIGAQRDSWGPG
AAKAGVGTAMLLELARV-----ISDIVKYDGYKPRRSIIFASWSAGEYGAVGATEWLEGY
SATLHAKAFTYINLDAAVLG-FNNMKISASPLLYTLLEKAIKGVKDP----TKDSR-SLY
DRVGADWVKTVVP-------------------LGLDNAAFPFLAYAGIPVVSFGFCNKDE
EYPFLGTTQDTVENLKR-NDKLYALMRAAAEVAGQIALRLTHDHELFLDFERYDEELLAF
QEKFLPYDQDVRALGL--TLKWLFFARGDFQRATDALRRDITNSDRENKIVRRALNDRIM
KVEYDFLSPYLSPKAVPFRHIFFGKGSHTLQSLLENLQLLTTS-RDSVD---VNMLKEQL
ALATWTIKGAANALVGDIWDTDNEF
>Galliformes_Gallus_gallus_R06335
----TPFRDMTVFQ--QFSVEPMSYTRFSIARQTDGDNSHVEMKLSADD-EEGGDIERPE
HMHVSMAQPQRNGKRLCFLVIAAVL------LLLIGFLIGYLSYRGRMQLAARCQDGSGG
CEITPTASYLV--DG-EG-TVEEEIQ----GPPVIFWPELKAM----LSKKLSAKNLVDN
LRWRVGVDSFEAGEAEDTNMATYIHEEFRN-F-LDKVWNDEHYIKLQVRGSTKNQVSISI
N-GK---E-EILETPDAYVAYSESGSV-SGKPVYVNYGLKKDFEIIQK-VVASLNGTIVI
VRAGKITLAEKVAN----AKEAGAAGVLMYVDSLMYGITDTLIPFGHAHLGTGDPYTPGF
PSFNHTQFPP-----VESSGLPHIAVQTISSSAAARLFSKM-DGDTCSEGWKGAIH-SCK
VTT-----KHESQIMVKLDVNNSMKDRKILNIFGAIQGFEEP--DRYVVIGAQRDSWGPG
VAKAGTGTAILLELARV-----ISDIVKNEGYKPRRSIIFASWSAGDYGAVGATEWLEGY
SAMLHAKAFTYISLDAPVLG-ASHVKISASPLLYMLLGSIMKGVKNP----AAVSE-SLY
NRLGPDWVKAVVP-------------------LGLDNAAFPFLAYSGIPVLSFGFYNKDE
EYHFLDTKGDTLENLRK-IDNLDALLAAAAEVAGQAALRLTHDHELFLDIGRYSEELLAY
QEEFLPYIKEVRELGL--TLDWLFFARGDFQRAVTALRRDIANSDGENRVIRRALNDRMM
KVEYDFLSPYLSPKDVPFRHIFFGKGPHTLRSLVEHLQLLKTN-RSSVD---LNLLREQL
ALATWTIKGAANALGGDIWDTDNEF
>Charadriiformes_Charadrius_vociferus_R05894
-------SYGCLST--QFGGEPMSYTRFSIARQMDGDNSHVEMKLSADD-EEGGEIGRPE
HLHASMPPPRRVGKNLCFLVIAAVL------LLLIGFLIGYLSYRGRMQKASRCLDGSGK
CEMTPTTSYLA--DD-DE-TEEEEDS----GPPVFYWPKLKEL----LSNKLSAERLQDN
LRQRANKYSFEAGQSEDEAIASYIHEQFAS-FLLDEVWNDEHYIKLQVKGSSNNTVSILE
D-GK---E-EKLESPDAYVAYSKSGSV-VGKPVYVNYGRKADFQKIQK-PGVSLNETIII
FRAGKITLAEKVAN----AQEAGAVGALMYLDPSDYENTDMLVPFGHAHLGTGDPFTPGF
PSFNHTQFPP-----VKSSGLPSIAVQTISSKAVGKLFSKM-HGEECILEWKGGVV-GCK
VML-----NSTSKMTVKLSVNNVMVDRKILNIFGAIKGFEEP--DRYVVIGAQRDSWGPG
AAKAGVGTAMLLELAHV-----ISDMVKNEGYKPRRSIIFASWSAGEYGAVGATEWLEGY
SATLHAKVFTYINLDAAVLG-FNHMKISASPLLYTLLEKTMKGVKDP----TKNLE-TLY
DRVGSEWVKTVVP-------------------LGLDNAAFPFLAYSGIPVVSFGFCDKDK
EYPFLGTTQDTVENLKM-TDNLYALMRAAAEVAGQIALRLTHDHELFLDFERYGEELLAF
QEKFLPYDRDVKALGL--TLNWLFFARGDFQRATDALRRDIANSDRENRIIRRALNDRIM
KVEYDFLSPYLSPKDAPFRHIFFGKGSHTLQSLLENLHLLRTS-RDSVD---VNMLKEQL
ALATWTIKGAANALVGDIWDTDNEF
>Passeriformes_Acanthisitta_chloris_R07893
--------VDCLST--QFSGEPMSYTRFSIARQTDGDNSHVEMKLSADD-EEGGEVGRTE
HLHASMPPPRRSGKNLCFLVIAAVL------LLLIGFLIGYLSYRGRMQKVSRCLDGSGK
CEMTPTASYLA--DS-GE-TEEEEVP----GPRVLYWRDLQKM----LSANLSTAHLEAN
LRQREGKKSFEAGKTEDETTANYIHDQFVS-FRLDEVWNDEHYIKLQDKGSSNNRVSIQE
D-TE---E-EELESPDAYVAYSKSDTV-TGKPVYVNYGLKADFQKLLD-MGVSVNGTIII
FRAGKITLAEKVAN----AREEGAVGALMYLDPSTYRETEAHAPFGHAHLGTGDPYTPGF
PSFNHTQFPP-----VESSGLPRIPVQTISSRAAGKLFSKM-DGESCHSDWNSGIF-GCK
VTL-----SKTSKMTVKLEVNNVMVDRKILNIFGAVKGFEEP--DRYVVIGAQRDSWGPG
VAKAGVGTAILLELARV-----ISDMVKNGGYKPRRSIIFASWSAGEYGAVGATEWLEGY
SATLHAKAFTYINLDAAVLG-SKHMKISASPLLYTLLEKTLKGVKDP----TKNLG-TLY
DRVGADWVNTVVP-------------------LGLDNAAFPFLTYSGIPVVSFGFYNKDE
EYPFLSTTEDTLMNLKK-TDKLYDLMRAAADVAGQIALRLTHDHELFLDLERYTDELLSF
QEKFFTYRQDAKELGL--TLDWLFFARGDFQRAVNALRRDIANTDRENRLILRALNDRIM
KVEYDFLSPYLSPKDAPFRHIFFGKGSHTLQSLLENLQQLKDS-KGSVD---VNMLKEQM
ALATWTIKGAANALAGDIWNIDNEF
>Trogoniformes_Apaloderma_vittatum_R04437
------------------------------------------------------------
------------------------------------------------------------
------------------------------------------------------------
------------------------------------------------------------
------------------------------------------------------------
----------QVAN----AEEAGAVGALMYLDPFDYKNTDTLVPFGHAHLGTGDPFTPGF
PSFNHTQFPP-----VQSSGLPRIPVQTISSRAVANLFRRM-GGDECPQEWKRGIL-GCR
MMP-----RSTSNMTVKLTVNNVMVDKKILNIFGAIKGFEEP--DRYVVIGAQRDSWGQG
AAKAGVGTAILLELAYV-----ISDIVKNGGYKPRRSIIFASWSAGDYGAVGATEWLEGY
SATLHAKAFTYINLDAAVLG-SNYMKISASPLLYTLLERTMKGVKDP----TKDSG-TLY
DRVGSDWIKTVVP-------------------PGLDNAVFPFLAYSGIPVVSFGFCNKDE
EYP-LGTTQDTVTNLKT-IGRLYDLMRAAAEVAGQVALRLTHDHELFLDFERYSEELLAF
QEKVLPYYKDVKALGL--TLNWLFFARGDFQRATDALRRDIANSDRENKVVRRALNDRIM
KVEYDFLSPYLSPKDTPFRHIFFGKSSYTLQSLLQSLQLLQNS-RDSVD---VNKLKEQL
ALVTWTIKGAANGLAGDIWDTDNEF
>Sphenisciformes_Aptenodytes_forsteri_R07651
-------SHDCLST--QFGGEPMLYTRFSIARQTDGDNSHVEMKLSTDD-EEGGEIGRPE
HLHASMPPPQRSGKNLCFLIIAALL------LLLIGFLIGYLSYRGRMQKASRCLDGSGK
CEMTPTTSYLA--DD-DE-IEEEEVP----GPPVFYWPRLRDL----LSNKLSASHLEDS
LRQRANQYSFEAGQSGDESTAGYIHDQFTS-FLLDEVWNDEHYIKLQVKGSSNNKVSILE
D-GK---E-EILESPDAYVAYSQSGSV-AGKPVYVNYGLKADFQKIQK-LDVSLNGTIII
FRAGKITLAEKVAN----AKEVGAVGALMYLDPSDYKDTDALVPFGHAHLGTGDPFTPGF
PSFNHTQFPP-----VESSGLPRIAVQTISSQAVTKLFRKM-DGEQCLPEWKGGVI-GCK
VML-----SSTSKMTVKLSVNNVMVDRKILNIFGAIKGFEEP--DRYVVIGAQRDSWGPG
AAKAGVGTAMLLELARV-----ISDIVKYGKY--LRSIIFASWSAGEYGAVGATEWLEGY
SATLHAKAFTYINLDAAVLG-FNHMKISASPLLYTLLEKAIKGVKDP----TKDSR-SLY
DRVGADWVKTVVP-------------------LGLDNAAFPFLAYAGIPVVSFGFCNKDE
EYPFLGTTQDTVENLKR-NDKLYALMRAAAEVAGQIALRLTHDHELFLDFERYDEELLAF
QEKFLPYDQDVRALGL--TLKWLFFARGDFQRATDALRRDITNSDRENKIVRRALNDRIM
KVEYDFLSPYLSPKAVPFRHIFFGKGSHTLQSLLENLQLLTTS-RDSVD---VNMLKEQL
ALATWTIKGAANALVGDIWDTDNEF
>Gruiformes_Balearica_regulorum_R12609
----MDHARAAISN--LFSGEPMSYTRFSIARQTDGDNSHVEMKLSADD-EEGGEIGRPE
HLHASMPPPRRSGKNFCFLVIAAVL------LLLIGFLIGYLSYRGRIQKAGRCLDGSGK
CEMTPTASYLA--DD-DDATEEEEVS----GPPVF-WPELRTL----LSDKLSTKHLEDN
LRPRANKYSFEAGQSEDENIASYIHEQFTK-FRLDDVWNDEHYVRLQVKGSSNNKVSVVV
D-GR---E-EELESPDAYVAYSKNGSA-VGKPVYVNYGLKADFQKIQK-LGVSLNGTIII
FRAGKITLAEKVAN----AKEVEAAGALMYLDPYDYRNTDALVPFGHAHLGTGDPFTPGF
PSFNHTQFPP-----VESSGLPRIAVQTISSQAVSKLFSKM-DGEDCLPEWKGGVM-GCK
VML-----SSTSKMMVKLSVNNVMVDRKILNIFGAIKGFEEP--DRYVVIGAQRDSWGPG
VAKAGVGTAILLELARV-----ISEMVKNDGYKPRRSIIFASWSAGEYGAVGATEWLEGY
SATLHAKAFTYINLDAAVLG-FNHMKISASPLLYTLLERTMKGVKDP----AKDLG-SLY
DRVGSDWVKTVVP-------------------LGLDNAAFPFLAYSGIPVVSFGFYNKDR
EYSFLGTTEDTLENLKT-TDKLYAFMRAAAEVAGQIAVRLTHDHELFLDFERYSDELLAF
QEKFLPYDRDVRALGL--TLNWLFFARGDFQRATDALRRDIANSDRENRIIRRALNDRIM
KVEYDFLSPYLSPKDAPFRHIFFGKGSHTLQSLLENLQLLRVS-RDAVD---VNMLKEQL
ALATWTIKGAANALVGDIWDTDNEF
>Bucerotiformes_Buceros_rhinoceros_R01940
LC-----HCMTVFQ--QFNGEPLSYTRFSVARQTDGDNSHVEMQLSADD-EEGGGIERPE
HPHVSMSPRWRSGKNFFFIVIAALL------LLLIGFLMGYLSYRGRMQKASRCLDGSSG
CEMTPTASYLM--DD-DE-TEEEEVP----GPRIMYWPELKKL----LSEKLSAGNLEVC
LRQRD-KSSFEAGQSEDENTASYIHEEFTR-FGLDTVWNDEHYIRLQVKGSDNNNLSILE
N-GR---E-VVLESPREYVAYSKNDSV-TGKPVFVNYGMKDDFKQVHQ--SVSLNGTIVI
FKAGKITLAEKVAN----AKDAGAVGALMYLDPYDYGGAGDLIPFGHAHLGTGDPYTPGF
PSFNHTQFPP-----VESSGLPRIVVQTISSSAASQLFRRM-DGGGCPSDWKSAIM-ECK
MTS-----GSTNNITVKLSVGNVMVNRKILNIFGAIKGFEEP--DRYVVIGAQRDSWGPG
AAKAGVGTAMLLELARV-----ISDIVKNGGYKPRRSIIFASWSAGDFGAVGATEWLEGY
SATLHAKAFTYINLDGAVLG-FNDMKISASPLLYTLLDRTLKGVKDP----ARDSR-SLY
DRVGSDWVKTVVP-------------------LGLDNAAFPFLTYSGIPVVSFGFYNKDK
EYPFLSTIWDTVDNLKK-AGNLYPFMRAAAEVAGQIALRLTHDHELFLDFERYDEELLDI
QEKFSEYDEDVKKLGL--TLNWLYFARGDFHRATEALRRDIANSDKENRVIRRALDDRIM
KVEYDFLSPYLSPKDVPFRHIFFGKGSHTLQSLLETLKLLQTRGRAAVD---VDMLKEQL
ALATWTIKGAANALAGDVWNTDNEF
>Caprimulgiformes_Calypte_anna_R04356
-------SYDCLST--QCGGEPLSYTRFSVARQTDGDNSHVEMNLSADD-EEGRE--RPD
HVHASMPPSRRRGRNICFPIIAAVL------LLLIGFLIGYLSYRGRMQKAGRCLDGSGK
CEMTTTESYLAALDDDDE-AEAEMIL----GPPVLYWPKLKSL----LTNKLSARRLEDS
LRQRANKESFEAGQSEDENTASYIHGQFSS-FDLDEVWNDEHYVRLQVKGSSDNSVSVLK
D-GK---E-ELLETPGAYVAYSNNGSA-AGKPVYVNYGLKADFQKLQK-QGIILNDTITI
FRAGKITLAEKVAN----AKEAGAVGALMYLDPDDYKNRDTLVPFGHAHFGTGDPFTPGF
PSFNHTQFPP-----VKSSGLPHIVVQTISSGAARTLFSKMDGGEDCFPGWKGGLM-GCK
VMV-----SSTSNMTVKLTVSNVMVDRKILNIFGAIKGFEEP--DRYVVIGAQRDSWGPG
AAKAGVGTAILLELARV-----ISDMVKNDGYKPRRSIIFASWSAGEYGAVGATEWLEGY
TATLHAKAFTYINLDAAVLG-SKHVKISASPLLYTLLERTMKGVKDP----VKNSG-SLY
DRVGSNWVKTVVP-------------------LGLDNAAFPFLAYSGIPVVSFGFCNKDE
EYPFLGTTEDTVDNLKM-IDKLDDLMRAAAEVAGQIALRLTHDHELYLDFERYSEELLAF
QEKFLVYDRDVKALGL--TLNWLFFARGDFQRATDALRKDIANTDKENRIVRRALNDRIM
KVEYDFLSPYLSPKDAPFRHIFFGKGPHTLQSLLDNLQLLRTN-KNSVD---VNMLKEHL
ALVTWTIKGAANALVGDIWNTDNEF
>Caprimulgiformes_Antrostomus_carolinensis_R11191
----LFHHVSCLST--QFGGEPMSYTRFSIARQMDGDNSHVEMKLSADD-EEGGEIGKPE
HLHASMPPPRRRARNLCFPVIAAVL------LLLIGFLIGYLSYRGRMQKASRCLDGSGK
CEVTPTKSYLV--DD-NE-TEEEEVP----GPPVLYWPELRAL----LSQKLSTSHLEDH
LRQRALKYSFEAGQSEDETIASYIHDQFTT-FLLDEVWNDEHYIKLQVKGRSNNQVYILE
D-GK---E-ELLASPDAYVAYSENSTV-TGKPVYVNYGLKADFQKIQK-LDVSLNETIVI
FRAGKITLAEKVAN----AKEAGAIGALMYLDPYDYRNTDELVPFGHAHLGTGDPFTPGF
PSFNHTQFPP-----VESSGLPRIAVQTISSQAVGKLFSKM-DGEECLPDWKGGLL-RCK
VML-----SSTSKLTVKLSVNNVMVDRKILNIFGAIKGCEEP--DRYVVIGAQRDSWGPG
VAKAGVGTAILLELARV-----ISDMVKNDGYKPRRSIIFASWSAGEYGAVGATEWLEGY
SATLHAKAFTYINLDAAVLG-FNHMKISASPLLYTLLEKTMKGVNDP----TKDSG-SLY
DRVGSNWVKSVVP-------------------LGLDNAAFPFLAYSGIPVVSFGFCNKDE
EYPFLGTTQDTLENLKM-TDKLYALMRAAAEVAGQIALRLTHDHELVLDFERYGEELLAF
QEKILSYYQDVRALGL--TLNWLFFARGDFQRATDALRRDIAKSDRENKIVRRALNDRIM
KVEYDFLSPYISPKEAPFRHIFFGKGSHTLQSLLENLQLLRTN-KDSVD---VNMLKEQL
ALATWTIKGAANALVGDIWDTDNEF
>Cariamiformes_Cariama_cristata_R03612
------------------------------------------------------------
------------------------------------------------------------
------------------------------------------------------------
------------------------------------------------------------
------------------------------------------------------------
----------QVAN----AKEAGAVGALMYLDPYDYKNTDVLVPFGHAHFGTGDPFTPGF
PSFNHTQFPP-----VESSGLPRIAVQTISSQAVGKLFSKM-NADRCLLEWKAGVM-GCQ
VML-----SSTSKVTVNLTVNNVMADRKILNIFGAIKGFEEP--DRYVVIGAQRDSWGPG
AAKAGVGTAILLELARV-----ISDMVKNDGYKPRRSIIFASWSAGEYGAVGATEWLEGY
SATLHAKAFTYINLDAAVLG-FNDMKISASPLLYTLLERTMKGVKDP----TKDSG-SLY
DRVGSDWVKTVVP-------------------LGLDNAAFPFLAYSGIPVVSFGFCNKDE
EYPFLGTTEDTVENLKK-IDKLHALMRAAAEVAGQIALRLTHDHELFLDFERYGEELLAY
QEKFLPYDRDVKALGL--TLNWLFFARGDFQRATDALRRDIANSDRENRIIRRALNDRIM
KVEYDFLSPYLSPKDAPFRHIFFGKGSHTLQSLLESLQLLRSS-SHSVD---VNMLKERL
ALATWTIKGAANALVGDIWDTDNEF
>Accipitriformes_Cathartes_aura_R09751
-------SHDCLST--QFGGEPMSYTRFSVARQTDGDNSHVEMKLSADD-EEGGEIGRPE
HLHGSMPPPWRSGKNRCFLVITAVL------LLLIGFLIGYLSYRGRMQKASRCLDGSGN
CEMNPTTSYLV--DD-DE-TEEEEIP----GPPVLYWPELRTL----LSDKLSARHLEDN
LRQRANKHSFEAGQSEDESIASYIHEQFAS-FRLDEVWNDEHYIKLQVKGSSNNKVSVLE
N-GK---E-EELESPSAYVAYSKSGSV-VGKPVHVNYGLKADFQKIQK-QGVSLNETIVI
FRAGKITLAEKVAN----AKEAGAVGALMYLDPYEYKNTEALVPFGHAHLGTGDPFTPGF
PSFNHTQFPP-----VESSGLPRIAVQTISSEAIFSLFRRM-GADKCLPDWKSGFM-GCQ
GML-----SSTSNMTVKLSVNNVMVDRKILNIFGAIKGFEEP--DRYVVIGAQRDSWGPG
AAKAGVGTAILLELARV-----ISDVVKNGGYKPRRSIIFASWSAGEYGAVGATEWLEGY
SATLHAKAFTYINLDAAVLG-FNHMKISASPLLYTLLERTMKAVKDP----TKDSG-SLY
DRVGSDWVKTVVP-------------------LDLDNAAFPFLAYSGIPVVSFGFCNKDE
EYPFLGTTQDTVENLKM-TDKLYALMRAAAEVAGQIALRLTHDHELFLDFERYGEELLAF
QEDFLPYDRDVKALGL--TLNWLFFARGDFQRATDALRREIANSDRENRVVRRALNDRIM
KVEYDFLSPYLSPKDAPFRHIFFGKGSHTLQSLLENLQLLRTN-RDSVD---VNMLKEQL
ALATWTIKGAANALVGDIWNTDNEF
>Caprimulgiformes_Chaetura_pelagica_R04375
-------SHDCLSS--QCGGEPSSYTRFSVARQTDGDNSHLEMKLSADD-EEGGETGRPD
HLHARIPPSRRSGRNICFPIIAAVL------LLLIGFLIGYLSYRGRMQKAGRCMDGSGK
CEMTPTKSYLA--DD-DE-AEAEVIP----GPPVLYWPELRNL----LSKKLSATRLEDS
LRRRANKDSFEAGLSEDENVASYIHDQFTS-FLLDEVWNDEHYIKLQVKGSSNNEVSILG
V-DE---EEEILERPSAYVAYSKTDSV-AGKPVYVNYGEKADFQKLQM-QGISLNGTITI
FRAGKITLAEKVAN----AQEAEAVGALMYLDP--YKDTDTLVPFGHAHLGTGDPYTPGF
PSFNHTQFPP-----VESSGLPRIVVQTISGAAVGRLFSKMGDGEPCISEWRGGVM-ACK
VMP-----SSTSKMTVKLNVSNVMVDRKILNIFGAIKGFEEP--DRYVVIGAQRDSWGPG
AAKAGVGTAILLELARV-----ISDMVKNDGFKPRRSIIFASWSAGEYGAVGATEWLEGY
SATLHSKAFTYINLDAAVLG-SSHVKISASPLLYTLLERTMKGVKDP----TKNSE-TLY
DKAGSDWVQKIVP-------------------LGLDNAAFPFLAYSGIPVVSFGFYNKDE
EYPFLGTTQDTVGNLRR-INNLYDLMRAAAEVAGQIALRLTHDHELYLDFERYSEELLAF
QDKFLPYDKDAKGLGL--TLNWLFFARGDFQRATDALRNDIANSDRENRIVRRALNDRIM
KVEYDFLSPFLSPKDAPFRHIFFGKGSHTLQSLLENLQLLRNN-KDSVD---VKMLKEQL
ALVTWTIKGAANALVGDIWDTDNEF
>Otidiformes_Chlamydotis_macqueenii_R12568
----LFHRMTCLST--QFGGELMSYTRFSVARQTDGDNSHVEMKLAADE-EEGGEIGRAE
HLHATMPAPRRSGRNRCFLAIAAIL------LLLIGFLIGYLSYRGRMQKASRCLDGSGK
CEITPTASYLT--ED-DE-TEEDLVP----EPPV-YWPELRDL----LSKKLSLSRLADS
LRQRANRETFEAGQSEDENLASYIHEQFAS-FLMDEVWNDEHYIKLQVKGSSNNKVSVLK
D-GE---E-EELESTSAYVAYSKSGSV-LGKPVYVNYGLKADFQKIQK-LDVSLNDTIII
FRAGKITLAEKVAN----AKEAGAIGALMFLDPSNYKNTDALVPFGHAHLGTGDPFTPGF
PSFNHTQFPP-----VESSGLPRIAVQTISSQAVGKLFRKM-DGDECLPEWRGGVI-GCK
VML-----SSKSNMTVKLSVNNVMVDRKILNIFGAIKGFEEP--DRYVVIGAQRDSWGPG
AAKAGVGTAMLLELAHV-----ISEMVKKDGYRPRRSIIFASWSAGEYGAVGATEWLEGY
SATLHAKAFTYINLDAAVLG-SNHMKISASPLLYTLLEKTLKEVNDP----TKDSR-SLY
DRVGSDWVKKIVP-------------------LDLDNAAFPFLTYSGIPVVSFGFCNKDE
EYPFLGTTQDTVENLKM-TDKLYALMRAATEVAGQIALRLTHDHELFLDFERYSEELLAF
QEKFLPYYRDVKALGL--TLDWLFFARGDFQRATDALRRDIANSDTENRVTRRALNDRIM
KVEYDFLSPYLSPKDAPFRHIFFGKGSHTLKSLLENLQLLRTG-KDSVD---TSMLREQL
ALVTWTIKGAANALVGDIWDTDNEF
>Coliiformes_Colius_striatus_R12391
-------HHRTVFP--QFAGEPLSYTRFSIARQMDGDNSHVEMQLSADD-EEGGETGRPQ
HLHASMSPPWRSGKNLCFLIIAAVL------LLLIGFLIGYLSYRGRMQKAGRCLDGSGK
CELTPTASYLS--DD-DE-TEEEEVP----GPRILYWPDLRAL----LLDKLSTTHLENS
LRQRATKYSFEAGQSEDEDTAAYIHEQLAS-FHLDQVWNDEHYIKLQVKGSINNKVSVLE
A-DK---E-EELESPDAYVAYSKIGSA-VGKPIHVNYGLKADFQKMQK-LDISLNGSVAI
FRAGKITLAEKVAN----AREAGAVGALMYLDPSDYKNTDGLVPFGHAHLGTGDPFTPGF
PSFNHTQFPP-----VASSGLPDIVVQTVSSQAVGKLFRKM-DGDNCLPEWKSGIL-GCK
VMP-----SSTSKMTVKLDVNNTMVNRKILNIFGAIKGFEEP--DRYVVIGAQRDSWGPG
AAKAGVGTAILLELARV-----ISDMVKNDGYKPRRSIIFASWSAGEYGAVGATEWLEGY
SATLHAKAFTYINLDAAVLG-FNHVKISASPLLYTLLERTMKGVRDP----MKDSR-SLY
DRVGSDWVKTVVP-------------------LGLDNAAFPFLTYSGIPVVSFGFCNKDN
EYPFLGTTEDTLENLKR-IDNLYALMRAAAEVAGQIALRLTHDHELFLDFERYSDELLEF
QEKFLLYDDDVKDLGL--TLNWLFFARGDFQRATDALRRDIANSDRENKIVRRALNDRIM
KVEYDFLSPYLSPKDAPFRHIFFGRGPHTLQSLLESLQLLRTS-RDSVD---LNMLKEHL
ALATWTIKGAANALAGDIWDTDNEF
>Columbiformes_Columba_livia_R12479
-------SHHCLST--QFSGEPMSYTRFSIARQTEGDNSHVEMKLSADD-EDGGEPGRPE
HLHAIMSPPPRSGRNRCFLVIAAVL------LLLIGFLIGYLSYRGRMQKAGRCLDGSGK
CEVTPTASYLA--DD-DE-TEEEEVP----GPPVLYWPDLRDL----LSDKLSVERLEVN
LRQRANKYSFEAGDTEDQSTANYIHDQFTR-FLLDEVWNDEHYIKLQVKGSSNNKVSVVE
D-GK---E-EELESPDAYVAYSKTGSV-VGKPVYVNYGLKADFQRVQK-LDVSLNETIII
FRAGKITLAEKVAN----AKEVGAVGALMYLDPSDYRNTDALVPFGHAHLGTGDPFTPGF
PSFNHTQFPP-----VESSGLPRIAVQTVSSQAVDRLFSKM-GGKECPLEWKGGVM-GCK
VMP-----ESTTNVTVKLTVNNVMADRKILNIFGAIKGLEEP--DRYVVIGAQRDSWGPG
AAKAGVGTAILLELARV-----ISDMVKKDGYKPRRSIIFASWSAGEYGAVGATEWLEGY
SATLHTKAFTYINLDAAVLG-SKHMKISASPLLYTLLERTMKGVKDP----GKGTG-NLY
DRVGTDWVKTVVP-------------------LGLDNAAFPFLAFSGIPVVSFGFYNKDE
EYAFLGTTQDTVANLKT-TGNLYGLMRAAAEVAGQIALRLTHDHELFLDFERYAEELLAF
QEKFFPYGQDVKTLGL--TLKWLYFARGDFQRATNALRRDIANSDRENRIVRRALNDRIM
KVEYDFLSPYLSPKDVPFRHIFFGKGSHTLQSLLENLEQLRAN-KESVD---VNMLKEQL
ALATWTIKGAANALVGDIWDTDNEF
>Passeriformes_Corvus_brachyrhynchos_R04773
----EPTLPSHLST--QFGGEPTSYTRFSIARQMDGDNSHVEMKLAADD-EEGGEIGRPE
HLHASMSPPRRNGKNLCFIVMAAVL------LLLIGFLIGYLSYRGRMQRVNRCLDGSGN
CEMTPTASYFS--DD-G--TEEEEVP----VPRILYWPELRNM----LSAKLSAAHLEAN
LRQREGKNSFEAGKFEDETTASYIHDQFTS-FRLDDVWNDEHYIRLQDKGSSNNQVFIIE
DGGP---E-ELLESPDAYVAYSKSDTV-TGKPIYVNYGRKEDFQQIQN-MGVPMNGTIII
FRAGKITLAEKAAN----AREEGAVGALMYLDPSDYKKTDLLVPFGHAHLGTGDPYTPGF
PSFNHTQFPP-----VESSGLPRIPVQTISSQAAAALFRKM-DGEKCLEEWTSGIM-GCK
VTV-----SSNSKMTVKLAVNNVVVDRKILNIFGVIKGFEEP--DRYVVLGAQRDSWGPG
AAKAGVGTAILLELARV-----ISDMVKNDDYKPRRSIIFASWSAGEYGAVGATEWLEGY
ATTLHAKAFTYINLDTAVLG-SKHIKISASPLLYSLLETTMKRVKDP----TMDSR-YLY
SRVGSDWVKSVVP-------------------LDLDNAAFPFLAYSGIPVVSFGFYDEGD
EYSFLGTTQDTLANLKAKTDKLYPLMRTAAEVAGQIALRLTHDHELFLDFDRYSEELLSF
QEKILPFDSEVKALGL--TLKWLFYARGDFQRAADALRRDIANSDRENRIVRRSLNDRMM
KVEYDFLSPYLSPKDAPFRHIFFGKGSHTLQSLLENLEQLEVN-RDSVD---VNKLKEQL
ALATWTIKGAANALVGDIWNTDNEI
>Cuculiformes_Cuculus_canorus_R11646
----LFHPHDYLST--QLGGEPTSYTRFSIARQTDGDNSHVEMKLSADD-EEGGEIGRPE
HLHTSMPPPWRNGKNLCFLVITVVL------LLLIGFLIGYLSFRGRMQKAGRCLDGTGK
CEMTPTASYLM--DD-DE-TEEEEVP----GPPVFYWPELRAL----FSNKLSTQHLESN
LRQRASKYSFEAGQSDDETTASYIHNQFNS-FLMDQVWNDEHYIKLQVKGSTNNKVSILE
D-DK---E-EELESPSAYVAYSKNGTV-VGRPVYVNYGRKDDFQKIQ---GVSLNETIII
FRAGKITLAEKVAN----AQEAGAVGALMYLDPSDYKNTDNLVPFAHAHLGTGDPFTPGF
PSFNHTQFPP-----VESSGLPRIAVQTISSRAVRRLFSKM-DGEECLQDWKGGVI-GCK
VMV-----KNTSKMTVKLSVNNIMTDRKILNIFGAIKGFEEP--DRYVVIGAQRDSWGPG
AAKAGVGTAMLLELARV-----ISEMVKKDGYKPRRSIIFASWSAGDYGAVGATEWLEGY
SALLHAKVFTYINLDAAVLG-SNHMKISASPLLYTLLERTMKGVKDP----AKDLG-SLY
DRVGSNWVKTIVP-------------------LGLDNAAFPFLAYSGIPVVSFGFCNKDE
EYAFLGTTEDTVDNLKK-TEKLYDLMYAAAQVAGHIALRLTHDHELFLDFERYSEELLLF
QEKFLPYYRDLKALGL--TLDWLFFARGDFRRATEALSGDIANSDRENKIIRRSLNDRIM
KVEYDFLSPYVSPKDTPFRHIFFGRGSHTLQSLLENLQLLKTN-PDSVD---VSILKEQL
ALATWTIKGAANALGGDIWNTDNEF
>Pelecaniformes_Egretta_garzetta_R06769
----MDHARAAVSN--LFGGEPTLYTRFRMARPTDGDNSHVEMKLSSDD-EEGGEMGRPE
HLHASMPSPWKNGKNLCFLIIAAVL------LLLIGFLIGYLSYRGRMQKAGRCLDGSGK
CEMTPTASYLA--DD-DE-TEEEVIP----GPRIFYWPDLQNL----LSNKLSARHLEDS
LRQRANTYSFEAGKSEDESVASYIHDQFTK-FLLDEVWNDEHYIKLQVKGSTNNKVSILE
G-GE---E-EVLESPDAYVAYSKSGSV-TGKPVYVNYGLKGDFQKIQK-PGVSLNKTIII
FRAGKITLAEKVAN----AKEAGAVGALMYLDPYDYKNTDALVPFGHAHLGTGDPFTPGF
PSFNHTQFPP-----VESSGLPRIVVQTISSQAVGKLFRKM-DGEECISEWKGGVM-GCN
VML-----SSRSNMTVKLTVNNVMVDRKILNIFGVIKGFEEP--DRYVVIGAQRDSWGPG
AAKAGVGTAMLLELARV-----ISDIVKNEGYKPRRSIIFASWSAGEYGAVGATEWLEGY
SATLHAKAFTYINLDAAVLG-VKHMKISASPLLYTLLERTMKGVKDP----INDSG-SLY
DRVGSDWVKTVVP-------------------LGLDNAAFPFLAYSGIPVVSFGFCNKDE
EYPFLGTTQDTVENLKT-TDKLYALMRAAAEVAGQIALRLTHDHELFLDFERYSEELLAF
QEKFLPYDRDVKALGL--TLNWLFFARGDFQRATDALRRDIANSDRENKVVRRSLNDRIM
KVEYDFLSPYLSPKDAPFRHIFFGKGSHTLQSLLDNLQLLRNS-RESMD---VNILKEQL
ALATWTIKGAANALVGDIWNTDNEF
>Eurypygiformes_Eurypyga_helias_R11135
-------SHDCLST--QFGGEPMSYTRFSIARQTDGDNSHVEMKLSADD-EEGGEIGRPE
HLHTSMHPPRRSIKNLCFLVIAAVL------LLLIGFLIGYLSYRGRMQKASRCLDGSGK
CEMTPTASYLT--DD-DQ-TEEE-VP----GTPVLYWPELRAL----LSNKLSTERLEVN
LRRRASSNSFEAGQSEDEDTARYIHEQFSS-FSLDKVWNDEHYIKLQVKGSIRNNVSILE
D-GK---E-LELESPDAYVAYSKTGSV-VGKPVYVNYGLKADFEKLQK-LDVSLNETIII
FRAGKITLAEKVAN----AQEAGAVGALMYLDPDDYRGTDTLVPFGHAHLGTGDPFTPGF
PSFNHTQFPP-----VESSGLPRIAVQTVSSQAVGRLFGKM-DGEECLPEWKGGVL-GCK
VML-----RSTSKMTVKLNVNNAMVERKILNIFGAIKGFEEP--DRYVVIGAQRDSWGPG
AAKAGVGTALLLELANV-----ISAMVKNDGYKPRRSIIFASWSAGEYGAVGATEWLEGY
SATLHAKAFTYINLDTAVLG-FNHMKISASPLLYTLLERTLKGVKDP----TKDSG-TLY
DRLGSDWVKTVVP-------------------LGLDNAAFPFLAYSGIPVVSFGFCNKDE
EYPFLGTAQDTVEKLKN-TDKLYALMRAAAEVAGQIAVRLTHDHELFLDFERYSEELLVF
QEKVLPYFREVKALGL--TLNWLFFARGDFQRATDALRRDITNSDRENRVIRRALNDRIM
KVEYDFLSPYVSPKDAPFRHIFFGKGSHTMQSLLENLQLLRTR-RDSVD---VNVLKEQL
ALATWTIKGAANALMGDIWDTDNEF
>Falconiformes_Falco_peregrinus_R03251
----MLPLHDSLST--QFGGEPMSYTRFSIARQTDGDNSHVEMKLSADD-EEGAETGRPE
HLHASMSPPRRSGKNLFFLVIAAVL------LLLIGFLIGYLSYRGRMQKASKCLDGSGK
CEMTPTASYLAG-GD-DE-TEEEEVP----GPRIIYWPDLRAL----LTDKLSARRLEDG
LRQRVKKYSFEAGQNEDERIARYIHDEFTS-FHLDEVWNDEHYVKLQVKGRSNNKVSIVE
N-GL---E-EELESPDAYVAYSLSDSV-VGKPVYVNYGQKADFQKIQK-LGISLNKTITI
FRAGKITLAEKVEN----AKEAGAVGALMYLDPSEYKDTDDLVPFGHAHLGTGDPFTPGF
PSFNHTQFPP-----VESSGLPRIVVQTISSQAVGKLFSKM-DGDSCFLEWKAGVL-GCK
VTL-----SSTSNMTVKVEVNNVMVDRRILNIFGVIKGYEEP--DRYVVIGAQRDSWGPG
AAKAGVGTAMLLELARV-----ISDIVKNDGYKPRRSIIFASWSAGDYGAVGATEWLEGY
SATLHAKAFTYINLDAAVLG-FSHMKISASPLLYTLLERTMKGVKDP----TKDSG-SLY
DRVGSDWVKTVVP-------------------LGLDNAAFPFLAYSGIPVVSFGFCNKDK
EYAFLGTTEDTMENLKK-IDKLSALMRAAAEVAGQIALRLTHDHELFLDFERYGEELLAF
QEKILHYNQEVKALGL--TLNWLFFARGDFQRATDALRRDIANSDREDRVVRRALNDRIM
KVEYDFLSPYVSPQRAPFRHIFFGKGSHTLQSLLENLQLLTVG-RDSVD---VNELQQQL
ALATWTIKGAANALVGDIWDIDNEF
>Procellariiformes_Fulmarus_glacialis_R03514
----NSSSHDCLST--QFGGEPMLYTRFSIARQTDGDNSHVEMKLSADD-EEGGEIGRPE
HLHASMPPPWRSSKNLCFLVIAAVL------LLLIGFLIGYLSYRGRMQKASRCLDGSGK
CEMSPTTSYLA--DD-DE-TEEEEVP----GPPVFYWPELRAL----LSDKLSARHLEDS
LRHRANKYSFEAGQSEDESIAIYLHDQFTS-FLLDEVWNDEHYIKLQVKGSSNNKVSILQ
D-GK---E-EELESPDAYVAYSRSGSV-VGKPVYVNYGLKADFRKIQN-AGVSLNETIII
FRAGKITLAEKVAN----AKEAGAVGALMYLDPDNYKNTDALVPFGHAHLGTGDPFTPGF
PSFNHTQFPP-----VESSGLPRIAVQTISSQAVGKLFSKM-DGEECFQDWKGGVM-GCK
VKL-----SSTSNMTVKLSVNNVMVDRKILNIFGAIKGFEEP--DRYVVIGAQRDSWGPG
AAKAGVGTAMLLELARV-----ISDIVKNEGYKPRRSIIFASWSAGEYGAVGATEWLEGY
SATLHAKAFTYINLDAAVLG-FNNMKISASPLLYTLLERTMKGVKDP----TKDSG-TLY
DRVGSDWVKTVVP-------------------LGLDNAAFPFLAYSGIPVVSFGFCNKDE
EYPFLGTTQDTVENLKM-TDKLYALMRAATEVAGQIALRLTHDHELFLDFERYGEELLAF
QEKFLRYDRDVKALGL--TLNWLFFARGDFQRATDALRRDIASSDRENRIVRRALNDRIM
KVEYDFLSPYLSPKDAPFRHIFFGKGSHTLQSLLDNLQLLRTS-RDSVD---VNVLKEQL
ALVTWTIKGAANALVGDIWDTDNEF
>Gaviiformes_Gavia_stellata_R06971
-------SHDCLST--QFGGEPMSYTRFSIARQTDGDNSHVEMKLSADD-EEGGEIGRPE
HLHASMPPPRRSGKNLCFLVIAAVL------LLLIGFLIGYLSYRGRMQKASRCLDGSGK
CEMTPTASYLA--DD-DE-TEEEEVP----GPPVFYWPKLRDL----LSDKLSARHLEDR
LRQRANKYSFEAGQSEDESIASYIHEQFTS-FLLDEVWNDEHYIKLQVKGSSNNKVSILE
G-GK---E-EELESPDAYVAYSKSGSV-VGKPVYVNYGLKADFQKIQK-LGVSLNETIII
FRAGKITLAEKVAN----AKEAGAVGALMYLDPYDYRNTDALVPFGHAHLGTGDPFTPGF
PSFNHTQFPP-----VESSGLPRIAVQTISSQAVGKLFSKM-DREECLQEWKGGVM-GCK
VTL-----SSTSNMTVKLSVNNVMVDRRILNIFGAIKGFEEP--DRYVVIGAQRDSWGPG
VAKAGVGTAMLLELARV-----ISDIVKNDGYKPRRSIIFASWSAGEYGAVGATEWLEGY
SATLHAKAFTYINLDAAVLG-FNDMKISASPLLYTLLERTMKGVKDP----TRDSG-SLY
DRVGSDWVKTVVP-------------------LGLDNAAFPFLAYSGIPVVSFGFCNKDM
EYPFLDTTQDTVENLKM-TDKLYALMRAAAEVAGQIALRLTHDHELFLDFERYGEELLAF
QEKILPYDRDVRALGL--TLNWLFFARGDFQRATDALRRDIANSDRENKIVRRALNDRIM
KVEYDFLSPYLSPKDAPFRHIFFGKGSHTLQSLLENLQLLRTS-KDSVD---VNMLKEQL
ALATWTIKGAANALGGDIWDTDNEF
>Passeriformes_Geospiza_fortis_R02990
-------SPDCRSS--QFSGEPTSYTRFSIARQTDGDNSHVEMNLAADE-EEGGEIGRPE
HLHASMPPPRRNGKNLCFVIMAAAL------LLLIGFLIGYLSYRGRMQRVNRCLDGSGN
CEMTPTASYFS--DD-G--TEEEEVP----GPRILYWPELRKM----LSSKLSTAHLEAN
LRQREGKNSFEAGKAEDESTASHVHDQFTS-FRMDDVWNDEHYVRLQDKGSSRNQVFIIE
D-GQ---E-EELESPDAYVAYSKSGTV-TGKPIYVNYGRKEDFQKIRN-LGVSMNGAIII
FRAGKITLAEKVAN----ARKEGAVGVLMYLGPSNDRKADSYVPFAHAHLGTGDPFTPGF
PSFNHTQFPP-----VESSGLPQIPVQTISREAAARLFGKM-DGDKCLEEWRADIM-GCK
VTV-----SGSSKMTVKLTVNNVMVDRKILNIFGVIKGFEEP--DRYVVLGAQRDSWGPG
AAKAGVGTAILLELARV-----ISDMVKNDDYKPRRSIIFASWSAGEYGAVGATEWLEGY
STTLHAKAFTYINLDTAVLG-STDIKISASPLLYSLLETTMKRVKDP----ANDSR-FLD
SRFGGDWIKKVIP-------------------LDLDNAAFPFLAYSGIPVVSFGFYDEGD
EYAFLGTTEDTLANLKRKTVNLYPLMRTAAEVAGQIALRMTHDHELFLDFDRYSDELLSF
QEKLWHFNGDVKELGL--TLNWLYFARGDFQRAADALRRDIENSDRENRIVRRALNDRMM
KVEYDFLSPYLSPKDAPFRHIFFGRGSHTLKSLLENLEQLAAN-KTSVD---VNELKEQM
ALATWTIKGAANALVGDIWNTDNEI
>Accipitriformes_Haliaeetus_leucocephalus_R01999
-------SHDCLST--QFGGEPMSYTRFSIARQMDGDNSHVEMKLAADD-EEGGEIGRPE
HLHANMPPPWRRGKNRCFLVIAAVL------LLLIGFLIGYLSYGGRMQKASRCLDGSGK
CEMTPTTSYLV--DD-DE-AEEEEVP----GPPVLYWPELRTI----LSNKLSARRLEDN
LRQRASKDSFEAGQSEDESVASYIHDQFTS-FLLDEVWNDEHYIKLQVKGSSNNKVSILE
N-GE---E-EELESPDAYVAYSKSGSV-VGKPVHVNYGLKADFQKLQK-QGVSLNETIII
FRAGKITLAEKVAN----AEEAGAVGALMYLDPSDYKMTDALAPFGHAHLGTGDPFTPGF
PSFNHTQFPP-----VESSGLPRIAVQTISSKAVGKLFRRM-DGENCFLEWNSGVL-GCK
VML-----SSTSNLAVKLSVNNIMVDRKILNIFGAIKGFEEP--DRYVVIGAQRDSWGPG
AAKAGVGTAILLELAHV-----ISDMVKHDGYKPRRSIIFASWSAGEYGAVGATEWLEGY
SATLHAKAFTYINLDAAVLG-FNNMKISASPLLYTLLERTMKGVKDP----AKDSG-SLY
DRVGSDWVKTVVP-------------------LGLDNAAFPFLAYSGIPVVSFGFCNKEE
EYSFLGTTEDTVENLKK-IDKLYALMRAAAEVAGQIALRLTHDHELFLDFERYGEELLAF
QEKFLPYYRDVKALGL--TLNWLFFARGDFQRATDALRRDIANSDKENRVVRRALNDRIM
KVEYDFLSPYLSPKDTPFRHIFFGKGSHTLQSLLENLQLLRTS-RDSVN---VNMLKEQL
ALVTWTIKGAANALVGDIWDTDNEF
>Leptosomatiformes_Leptosomus_discolor_R05235
-------SHDCLST--QFGGEPMSYTRFSIARQMDGDNSHVEMKLSADD-EEGGETGRPE
HLHANMPPRWRSGKNVCFLVIAAVL------LLLIGFLIGYLSYRGRMQKASRCLDGSGK
CEMSPTASYLA--YG-GETEEEEEVP----GPPVFYWPKLRDL----LSDKLSDRHLEDN
LRQRANSYSFEAGQSEDETLASEIHDQFAS-FLLDEVWNDEHYIRLQVKGRSNNRVSILE
N-GE---E-EELESPDAYVAYSKSGLA-VGKPVYVNYGLKADFQRIQS-QGVPLNGTIII
FRAGKITLAEKVAN----AKEAGAVGALMYLDPSDYKMTDVLVPFGHAHLGTGDPFTPGF
PSFNHTQFPP-----VESSGLPRIAVQTISSQAAGKLFRMV-DGDECFSDWKSGVMGGCK
VMP-----RSTSNMAVKLSINNVMVDRKILNIFGAIKGSEEP--DRYVVIGAQRDSWGPG
AAKAGVGTAMLLELARV-----ISEIVKTDGYKPRRSIIFASWSAGDYGAVGATEWLEGY
SATLHAKAFTYINLDAAVLG-FNHMKISASPLLYTLLERTMKGVKDP----TKESG-SLY
DRVGSDWVKTIVP-------------------LGLDNAAFPFLAYSGIPVVSFGFCNKDE
EYPFLGTAQDTVENLKM-TDKLYALMRAAAEVAGQVALRLTHDHELFLDFERYSEELLAF
QEKFLPYNQQVKELGL--TLNWLFFARGDFQRATDALRIDIANSDRENRIVRRALNDRIM
KVEYDFLSPYLSPKDAPFRHIFFGRGSHTLQSLLENLQLLRTS-RSSVD---VDMLKEQL
ALMTWTIKGAANALAGDIWDTDNEF
>Psittaciformes_Melopsittacus_undulatus_R09817
-------SHDCLSI--QFGGEPMSYTRFSIARQMDGDNSHVEMKLSADD-EEGGEIGRQE
HMHASM-PPRRSVKNLCFIVIAALL------LLLIGFLIGYLSYRGRMQKASRCLDGSGK
CEMTPTASYLT--ED--E-TEEEEVP----GPPVLYWPDLRTL----LSGKLSARRLEDS
LRQRANKDSFEAGQIEDEKAASYIHDQFNS-FHLDEVWNDEHYIKLQVKGRSNNRVSILQ
N-DQ---E-EELESPSAYVAYSKTGSV-VGKPVHVNYGLKADFQKLEK-LGVSLNGAILI
FRAGKITLAEKVAN----AQDAGAVGVLMYLDPYDYKNTDALVPFGHAHLGTGDPFTPGF
PSFNHTQFPP-----VESSGLPRIPVQTISSQAAGKLYSKM-DGDKCLLEWKSGVM-GCK
MM------SSTTNMTVKLSVNNVMVDQKILNIFGAIKGFEEP--DRYVVIGAQRDSWGPG
AAKAGVGTAILLELAHV-----ISDIVKNGGYKPRRSIIFASWSAGEYGAVGATEWLEGY
SATLHAKAFTYINLDAAVLG-FNHMKISASPLLYTLLERTMKGVKDP----TKDSG-NLY
DRVGSDWVKTVVP-------------------LGLDNAAFPFLAFSGIPVVSFGFCNKDE
EYPFLGTTEDTVENLKM-TDKLYDLMRAAAEVAGQIALRLTHDHELYLDFERYSEELLAF
QEKFFLYDRDVKALGL--TLNWLFFARGDFQRATDTLRRDIANSDRENKIVRRALNDRIM
KVEYDFLSPYLSPKDAPFRHIFFGRGSHTLQSLLENLQLLRTS-RESVD---VNMLKEQL
ALATWTIKGAANALVGDIWDTDNEF
>Coraciiformes_Merops_nubicus_R10641
--------YDYLST--QFSGEPMSYTRFSIARQMDGDNSHVEMNLSADD-EEGGEMGRPE
HMHASAPPRWRISKNLCFLIIAAVL------LLLIGFLMGYLSYRGRWQKASRCVDGSGK
CEMTPTTSYLM--DDNDE-SKDEEVP----RPPVFYWPKLREL----LSKELSATDLEGN
LRHREGKNSVEAGQSNDESTASYIHEQFTS-FFLDEVWNDEHYIKLQVNGSSKNEVSI-Q
G-NN---E-EILESTDVYVAYSKIGSV-TGKPVYVNYGLKADFQMIQN-QDISLNGCIVI
FRAGKITLAEKVAN----AKEAGAVGALMYLDPYDYKNTKGLVPFGHAHLGTGDPFTPGF
PSFNHTQFPP-----VESSGLPQIAVQTVSSNTVAQLFRRM-DGRDCFQEWKSDLL-ECK
VMP-----R--SNMTVKLTVNNIMVDRKILNIFGAVKGIEEP--DRYVVIGAQRDSWGPG
AAKAGVGTAILLELARV-----ISDIVKNEGYKPRRSIVFASWSAGEYGAVGATEWLEGY
TTTLHAKAFTYINLDAAVLG-SKHMKISASPLLYTLLERTMNGVADP----AKDSG-SLY
DRVGSDWVKTVVP-------------------LGLDNAAFPFLAYSGIPVVSFGFWNKDE
EYPFLGTTEDTVENLKK-IDNLYALMRAAAEVAGQIALRLTHDHELFLDFGRYSEELLAY
QEKILPYYQVVKAQGL--TLNWLFFARGDFQRATDVLRRDIANSDRENRIIRRALNDRIM
KVEYDFLSPYLSPKDVPFRHIFFGKGSHTLQSLLENLQLLQTS-VDSVD---MKMLKEQL
ALATWTIKGAANALAGDIWDIDNEL
>Mesitornithiformes_Mesitornis_unicolor_R07481
-------LHDCLST--QFSGEPTSYTRFSIARQTDGDNSHVEMNLSADD-EEGGEIGKPE
HLRASLPPPRRSGKDLCFVIIAAVL------LLLIGFLIGYLSYRGRMQKAGICLDGSGK
CEITPTASYSV--DD-DQ-TVEEEVS----GPPVLYWPQLKDM----LSKNLSVGGLENN
LRHRVSKTSFEAGQSEDETIASRIHDQFKS-FRLDEVWNDEHYIKLQVKGSSNNKVSIEE
N-GK---E-EVLESPNAYVAYSKNGSV-HGKPIYVNYGQKADFQKIKE-HGVSLNESVVI
FRAGKITLAEKVAN----AKEAGAVGALMYLDPYDYRNTDDLVPFGHAHLGTGDPYTPGF
PSFNHTQFPP-----VESSGLPRIAVQTISSRAASKLFSKM-DGEACLADWRGGVM-GCT
TMP-----RSTSNVTVKLTVNNVMVDRKILNIFGAIKGTEEP--DRYVVIGAQRDSWGPG
AAKAGVGTAMLLELARV-----IAEMVKKGGYKPRRSIIFASWSAGEYGAVGATEWLEGY
SAILHAKAFTYINLDAAVLG-ANHLKISASPLLYTLLERTMKGVKDP----AKNSR-SLY
DRVGSDWVKSVVP-------------------LGLDNAAFPFLAYSGIPVVSFGFYNKDA
EYPFLGTTQDTVENLKM-TDNLYDLMRAAAEVAGQIALRLTHDHELFLDFERYSEELLMF
QSKLLAYNQDVEALGL--TLKWLFFARGDYQRATDELRRDIANSDRENRIVRRALNDRIM
KVEYDFLSPYLSPKDAPFRHIFFGRGPHTLKSLLEKLQLLGTN-RDSVD---VDMLKEQL
ALATWTIKGAANALVGDIWNTDNEF
>Psittaciformes_Nestor_notabilis_R00677
-------SLDCLSM--QFGGEPMSYTRFSIARQTDGDNSHVEMKLSADD-EEGGEIGRQE
HVHASM-PPRRSGKNLCFLVIAALL------LLLIGFLIGYLSYRGRMQKASRCLDGSGK
CEMTPTASYLT--ED--E-TEEEEVP----GSPVLYWPELRAL----LSEKLSAKHLEDS
LRQRANKDSFEAGQIEDEKTASYIHDQLNS-FHLDEVWNDEHYIKLQVKGSSNNRVSILQ
N-GK---E-EELESPSAYVAYSKTGSV-VGKPVHVNYGLKADFQKMEK-LGVTLNGTILI
FRAGKITLAEKVAN----AQEAGAVGVLVYLDPYDYKNTDALVPFGHAHLGTGDPFTPGF
PSFNHTQFPP-----VESSGLPRIPVQTISSQAAGKLYSKM-DGDKCLLEWKSGVM-GCK
MML-----SSTTNMTVKLSVNNVMVDQKILNIFGAIKGFEEP--DRYVVIGAQRDSWGPG
AAKAGVGTAMLLELARV-----ISDIVKNGGYKPRRSIIFASWSAGEYGAVGATEWLEGY
SATLHAKAFTYINLDAAVLG-FNHMRISASPLLYTLLERTMKGVKDP----TKDSG-SLY
DRVGSDWVKTVVP-------------------LGLDNAAFPFLAFSGIPVISFGFCSKDE
EYPFLGTTEDTVENLKM-TDKLYTLMRAAAEVAGQIALRLTHDHELYLDFERYSEELLAF
QEKFLPYDRDVKALGL--TLNWLFFARGDFQRATDTLRRDIANSDRENKIVRRALNDRIM
KVEYDFLSPYLSPKDAPFRHIFFGRGSHTLQSLLENLQLLRNS-RDSVD---VNVLKEQL
ALATWTIKGAANALVGDIWDTDNEF
>Pelecaniformes_Nipponia_nippon_R06214
-----------LST--QFGGEPMLYTRFSVARQMDGENSHVEMKLSADD-EEGEETGRPE
PLHASTSPAWRSGKNFCFLIIGAFL------LLLIGFLIGYLSYRGRMQKVSRCLDGSGK
CEITPTASYMA--DS-DD-TEEEEVP----GPPVLYWPELRAL----LSDKLSTRHLETS
LRQRANEDSFEAGQTEDESIASYIHDQFTS-FHLDKVWNDEHYIKLQVKGSSNNKVSILE
D-GR---E-EELESPSAYVAYSKSGSV-EGKPLYVNYGLKADFQKIEK-LDVSLNESIVI
FRAGKITLAEKVAN----AKEAGAVGALMYLDPYDYKNTDTLVPFGHAHLGTGDPFTPGF
PSFNHTQFPP-----VESSGLPRIAVQTISSQAVGKLFGKM-DGEECLSEWKGGVM-GCK
VMV-----SSTSKLTVNLSVNNVMVDRKILNIFGAIKGFEEP--DRYVVIGAQRDSWGPG
AAKAGVGTAILLELARV-----ISDIVKTDGYKPRRSIIFASWSAGEYGAVGATEWLEGY
SATLHAKAFTYINLDAAVLG-FKHMKISASPLLYTLLERTMKAVKDP----TKDSG-SLY
DRVGPDWVKTVVP-------------------LGLDNAAFPFLASSGIPVVSFGFCNKDE
EYPFLGTTQDTVENLKM-TDKLSALMRAAAEVAGQIALRLTHDHELFLDFERYSEELLEF
QEKFLPYYQDVKELGL--TLNWLFFARGDFQRATDALRRDIANSDRENKVVRRALNDRIM
KVEYDFLSPYLSPKDAPFRHIFFGKGSHTLQNLLENLQLLRNS-KDSVD---ANMLKEQL
ALVTWTIKGAANALVGDIWDTDNEF
>Opisthocomiformes_Opisthocomus_hoazin_R03527
-------SRNCLST--QFGGEPLSYTRFSIARQTDGDNSHVEMKLAADD-EEGGEIGRPE
HLHASMPPPRRSGKNLCFLVIAAVL------LLLIGFLIGYLSYRGRMQKASRCLDGSGK
CETTPTASYLA--ND-DE-TEEEEVP----GPPVFYWPDLRTL----LSDKLLAKHLEDN
LRQRADKYSFEAGQSEDQMIASYIHDQFSS-FLLDEVWNDEHYIKLQVKGSNNNEVSIVE
D-GK---E-EKLESPNAYVAYSKSGSV-TGKPVYVNYGLKADFQKIQK-QDVSLNGTIVI
FRAGKITLAEKVAN----AKEAGAVGALMYLDPYSYSNTDTLVPFGHAHLGTGDPFTPGF
PSFNHTQFPP-----VESSGLPHIVVQTISSQAVGKLFSKM-DGEECLSEWKGGVL-GCK
VML-----TNMSKVTVKLSVNNVMVDRKILNIFGAVKGSEEP--DRYVVIGAQRDSWGPG
AAKAGVGTAMLLELARV-----ISDIVKKDGYKPRRSIIFASWSAGEYGAVGATEWLEGY
SATLHAKAFTYINLDAAVLG-FSDMKISASPLLYTLLERTMKGVKDP----TKDSG-SLY
DRVGSDWVKTVVP-------------------LGLDNAAFPFLAYSGIPVVSFGFYNKDK
EYPYLGTTDDTVENLKK-TDKLYDLMRAAAEVAGQIALRLTHDHELFLDFERYSEELLVF
QEKFLTYSRDVKALGL--TLNWLFFARGDFQRATDALRRDIANSDRENKVIRRALNDRIM
KVEYDFLSPYLSPKDAPFRHIFFGKGSHTLQSLLENLQLLRTN-KDTVD---VNKLKEQL
ALATWTIKGAANALVGDIWDTDNEF
>Pelecaniformes_Pelecanus_crispus_R11138
----TPPSHDCLST--QFGGESMLYTRFSIARQTDGDNSHVEMKLSADDAEEGGEIGRPE
HLHAGMHPPWRNGKNICFLVLAAVL------LLFIGFLVGYLSYRGRMQKASGCLDGSGK
CEVTPTASSLA--DG-DE-TDEEVVP----GPPVFYWPELRSL----LSGKLSDTHLEDN
LRQRASMSSFEAGQSKDESTAGYIHEQFMS-FRLDEVWNDEHYIKLQVKGSSNNKVSILE
D-GK---E-EELESPDAYVAYSSCGSV-VGKPVYVNYGRKADFQKIQN-MGVSLNETITI
FRAGKITLAEKVAN----AREAGAVGALMYLDPKSYENTDQLVPFGHAHLGTGDPFTPGF
PSFNHTQFPS-----VESSGLPRIAVQTISRGAAGRLFSKM-NGRECFSEWKGGVV-VCS
MIP-----SSTSNMTVKLSVNNVMVDRKILNIFGAIKGFEEP--DRYVVMGAQRDSWGPG
AAKAGVGTAILLELARV-----ISDIVKNEGYKPKRSIIFASWSAGDYGAVGATEWLEGY
SATLHAKAFTYINLDAAVLG-LEHMKISASPLLYTLLERTMKGVTDP----KKESG-SLY
DRAGSDWVKTVVP-------------------LGLDNAAFPFLAYSGIPVVSFGFWNKDE
EYPFLGTTQDTVENLKM-IDKLYPLMRAAAEVAGQIALRLTHDRELFLDFERYSEELLAF
HGKFLDYDQDVKMVGL--TLNWLYFARGDFQRAVDALKRDIANSDRENKVVRRVLNDRIM
KVEYDFLSPYLSPKVAPFRHIFFGKGSHTLQSLLENLQLLRTS-KDSVD---VNKLKEQL
ALVTWTIKGAANALVGDIWDTDNEF
>Phaethontiformes_Phaethon_lepturus_R04806
-------SHDCLST--QFSGEPMSYTRFSIARQTDGDNSHVEMKLSADD-EEGGEIGRPE
HLHASTPPPWRSGKNLCFLVITAVL------LLLIGFLIGYLSYRGRMQKASRCLDGSGK
CEMTPTASYLA--DD-DE-TEEEEVP----GPPVFYWPDLRAL----LSDKLSAGHLQDS
LRQRANTYSFEAGQSEDESIASYIHDQFTS-FRLDEVWNDEHYIKLQVKGSSNNKVSILE
D-GK---E-EELESPNAYVAYSKSGSV-VGKPVYVNYGLKADFQKIQK-WGVSLNETIII
FRAGKITLAEKVAN----AKEAGAVGALMYLDPYDYRNTDALVPFGHAHLGTGDPFTPGF
PSFNHTQFPP-----VESSGLPRIAVQTISSQAVGKLFSKM-DGEGCLPEWKGGVM-GCK
VML-----SRTSKMTVKLSVNNVMTDRKILNIFGALKGFEEP--DRYVVLGAQRDSWGPG
AAKAGVGTAILLELARV-----ISDIVKNDGYKPRRSIIFASWSAGDYGAVGATEWLEGY
SATLHAKTFTYINLDAAVLG-FNHMKISASPLLYTLLERTMKGVKDP----TKDSG-SLY
DRVGSDWVKTVVP-------------------LGLDNAAFPFLAYSGIPVVSFGFCNKDE
EYPFLGTTQDTVENLKT-TDKLYALMRAAAEVAGQVALRLTHDHELFLDFERYSDELLAF
QEKFLPYDRDVKALGL--TLNWLFFARGDFQRATDALRRDIANSDRENRIVRRALNDRIM
KVEYDFLSPYLSPKDSPFRHIFFGKGSHTLQSLLENLQLLRTS-RDSVD---VNMLKEQL
ALATWTIKGAANALVGDIWDTDNEF
>Pelecaniformes_Phalacrocorax_carbo_R05997
------------------------------------------------------------
------------------------------------------------------------
------------------------------------------------------------
------------------------------------------------------------
-----------------------------GTPVYVNYGLKADFQKIQA-YGVSLNETIII
FRAGKISLAEKVAN----AREAGAVGALMYLDPYDYKNTDTLVPFGHAHLGTGDPFTPGF
PSFNHTQFPP-----VESSGLPRIAVQTISSQAVGKLFRKM-GGMECISEWKGGVI-GCT
VMP-----SSTNKMAVKLNVSNVMVDRRVLNIFGAIKGFEEP--DRYVVIGAQRDSWGPG
AAKAGVGTSILLELARV-----IAEMVKKDGYKPRRSIIFASWSAGEYGAVGATEWLEGY
SATLHAKAFTYINLDAAVLG-VNHMKISASPLLYTLLETTMKAVKDP----IKDSG-SLY
DRVGPDWVKTVVP-------------------LGLDNAAFPFLAYSGIPVVSFGFCNKDE
EYPFLGTTWDTVENLRA-TDKLYALMRAAAEVAGQIALRLTHDHELFLDFERYGEELLAF
QEKILPYYHDVKMLGL--TLNWLFFARGDFQRATDALRSDIANSDRENRVVRRALNDRIM
KVEYDFLSPYLSPKDAPFRHVFFGKGPHTLQSLLENLQLLRNS-KDRVD---VNMLKEQL
ALITWTIKGAANALVGDIWNTDNEF
>Phoenicopteriformes_Phoenicopterus_ruber_R06909
----LFHHITVFQT--QFGGEPMSYTRFSIARQTDGDNSHVEMKLSAED-EEGGEIGRPE
--HASMSPPRRSGKNLCFLVMAAVL------LLLIGFLIGYLSYRGRMQKASRCLDGSGK
CEMTPTASYLV--DD-DE-TEEEEVP----GPPVFYWPDVRLL----LSKKLSARHLEDN
LRQRANKYSFEAGQSEDENVASYIHDQFTS-LLLDEVWNDEHYIKLQVKGSNNNKVSILE
N-DE---E-QELESPDAYVAYSKSGSV-VGKPVYVNYGLKADFQKVQE-FGVSLNETIII
FRAGKITLAEKVAN----AKEAGAVGALMYLDPYDYKSTDALVPFGHAHLGTGDPFTPGF
PSFNHTQFPP-----VESSGLPRIAVQTISSQAVGKLFSKM-DGEQCLSDWKGGIM-GCK
VTA-----SSTSKMTVKLTVNNVMVDRKILNIFGAIKGFEEP--DRYVVIGAQRDSWGPG
AAKAGVGTAILLELARV-----ISDIVKKEGYKPRRSIIFASWSAGEYGAVGATEWLEGY
SATLHAKAFTYINLDAAVLG-FNDMKISASPLLYALLERTMKGVKDP----TKDSG-SLY
DRVGSDWVKTVVP-------------------LGLDNAAFPFLTSSGIPVVSFGFCNKDE
EYPFLGTTGDTVENLKK-IDKLYPLMRAAAEVAGQIALRLTHDHELFLDFERYSEELLAF
QEKFLPYDQKLKALGL--TLRWLFFARGDFQRATDALRRDIANSDRENKIIRRALNDRIM
KVEYDFLSPYLSPKDAPFRHIFFGKGSHTLQSLLENLQLLTTS-RNSVD---VDMLKEQL
ALVTWTIKGAANALVGDIWNTDNEF
>Piciformes_Picoides_pubescens_R00187
-------SHGCFST--QLNGESMSYTRFSIARQMDGDNSHVEMNLSADD-EGGGEMGRPE
HPHASMPPRWRSGKNFCFLIIAAVL------LLSIGFLIGYLSYRGRMQKAGRCLDGSGK
CEMTPTASYLT--DD-DE-TEEEEVP----GPPVFYWPDLRDL----LSNKLSSKNLEAN
LRQRENKYSFEAGENEDGQTAHNIHDQFTS-FLMDEVWNDEHYIRLQVKGG-NNKVSIQQ
G-DK---E-EPLESTEVYVAYSKNGSV-TGKPIFVNYGEKDDFQRLQS-QDVSLNGTITI
FKAGKITLAEKVAN----AEEAGAIGALMYLDPFDYKKADDLVPFGHAHLGTGDPFTPGF
PSFNHTQFPP-----VESSGLPHIVVQTTSSSAVRQLFGKM-DGQDCFQDWKSEVM-GCK
VM-------SKSEIKVKLTVNNVMVDRKILNIFGAIKGFEEP--DRYVVIGAQRDSWGPG
AAKAGVGTAILLELARV-----ISEMVKKDGYKPRRSIIFASWSAGDFGAVGATEWLEGY
SAILHAKAFTYINLDAAVLG-SSHMKISASPLLYTLLERIMKGVKDP----MNVQR-SLF
DKVGSDWVKTVVP-------------------PGLNNEAFPFLAYSGIPVVSFCFCSKDQ
EYPFLDTTKDTVENLKE-ISNLYGLMRAAAEFAGQIALRLTHDHELFLDFERYNDELLAF
QRKVLPYDEKVKALGL--TLNWLFYARGDFKRATDALRRDIASSDRENRIIRRVLNDRIM
KVEYDFLSPYLSPKDVPFRHIFFGKGSHTLQSLLDNLHLLESS-KGNMD---VNMLKEQL
ALVTWTIKGAANALAGDIWNTDNEF
>Phoenicopteriformes_Podiceps_cristatus_R10571
------------------------------------------------------------
------------------------------------------------------------
------------------------------------------------------------
------------------------------------------------------------
------------------------------------------------------------
------------------------------------------------------------
---------------------------------------KM-DGEECLPEWKGGIM-GCR
VMP-----SDTNKMTVKVSVNNVMMDRKILNIFGAIKGFEEP--DRYVVIGAQRDSWGPG
AAKAGVGTAILLELARV-----ISDMVKNDGYKPRRSIIFASWSAGEYGAVGATEWLEGY
SATLHAKAFTYINLDAAVLG-FNHMKISASPLLYTLLERTMKGVRDP----AKDSG-SLY
DRVGSDWVKTIVP-------------------LGLDNAALPFVAYSGIPVVSFGFYDKDK
EYPFLGTTRDTVENLKM-TDKLYPLMRAAAEVAGQIAVRLTHDHELFLDFQRYSEELLAF
QEKFVPYDRDVEALGL--TLHWLFFARGDFQRATDALRRDITNSDRENKIVRRVLNDRIM
KVEYDFLSPYLSPKDAPFRHIFFGKGSHTLQSLLDNLHLLRTS-RNSVD---VDMLKEQL
ALATWTIKGAANALVGDIWDTDNEF
>Pterocliformes_Pterocles_gutturalis_R12413
-------SHDCLST--QFGGEPMSYTRFSIARQTDGDNSHVEMKLSADD-EEGGEVGRPE
HLHASMPPPRRSGKNLCFLIIAAVL------LLLIGFLIGYLSYRGRMQMASRCLDGSGR
CETTPTASYLA--DD-TD-SEQEVIP----GPPVFYWPDLRKY----LSVKLSARRLEDS
LRQRTNPHSFEAGQSEDESTASYIHEQFTS-FFLDEVWNDEHYIKLQVKGSSKNRVSVVE
D-GI---E-EELESPDAYVAYSNTGLV-EGRPVYVNYGRKDDFQKIQK-LRVSLNGTIII
FRAGRITLAEKVAN----AKEAGAVGALMYLDPYDYRNTDALVPFGHAHLGTGDPFTPGF
PSFNHTQFPP-----VESSGLPHIAVQTISSQAVARLFSKM-QGEECLSEWKGGVM-GCK
VML-----SNASKMTVKLSVNNVMVDRKILNIFGAIKGFEEP--DRYVVIGAQRDSWGPG
AAKAGVGTAMLLELARV-----ISDIVKNDGYKPRRSIIFASWSAGEYGAVGATEWLEGY
SATLHAKAFTYINLDAAVLG-SSHMKISASPLLYTLLERTMKGVKDP----TKDSQ-SLY
DRVGSDWVKTVVP-------------------LGLDNAAFPFLAYSGVPVVSFGFYNKDE
EYPFLGTTRDTVENLKM-TDNLYALMRAAAEVAGQIALRLTHDHELFLDFERYSEELLAF
QEKFLPYSHDVKALGL--TLNWLFFARGDFQRATDALRRDIANSDRENRIVRRALNDRIM
KVEYDFLSPYLSPKDAPFRHIFFGRGSHTLQSLLENLQLLTTD-RDKVD---VNMLKEQL
ALATWTIKGAANALVGDIWDTDNEF
>Sphenisciformes_Pygoscelis_adeliae_R00756
-------SHDCLST--QFGGEPMLYTRFSIARQTDGDNSHVEMKLSADD-EEGGEIGRPE
HLHASMPPPQRSGKNLCFLIIAALL------LLLIGFLIGYLSYRGRMQKASRCLDGSGK
CEMTPTTSYLA--DD-DE-TEEEEVP----GPPVFFWPQLRDL----LSNKLSASHLEDS
LRQRANQYSFEAGQSGDEGTASYIHDQFTS-FLLDEVWNDEHYIKLQVKGSSNNKVSILE
D-GK---E-EILESPDAYVAYSKSGLV-AGKPVYVNYGLRSDFQKIQK-LDVSLNGTIII
FRAGKITLAEKVAN----AKEAGAVGALMYLDPSDYKNTDALVPFGHAHLGTGDPFTPGF
PSFNHTQFPP-----VESSGLPRIVVQTISSQAVAKLFRKM-DGEQCLPEWKGGVI-GCK
VML-----SSESKMTVKLTVNNVVVDRKILNIFGAIKGFEEP--DRYVVIGAQRDSWGPG
AAKAGVGTAMLLELARV-----ISDIVKYDGYKPRRSIIFASWSAGEYGAVGATGLLEGY
SATLHAKAFTYINLDAAVLG-FNHMKISASPLLYTLLEKAIKGVKDP----TKVSG-SLY
DRVGADWVKTVVP-------------------LGLDNAAFPFLAYAGIPVVSFGFCNKDE
EYPFLGTTQDTVENLKM-NDKLYALMRAAAEVAGQIALRLTHDHELFLDFERYDEELLAF
QEKFLPYDRDVRALGL--TLKWLFFARGDFRRATDALRRDITNSDRENRIVRRALNDRIM
KVEYDFLSPYLSPKEVPFRHIFFGKGSHTLQSLLENLQLLTTS-RDSVD---VDVLKEQL
ALATWTIKGAANALVGDIWDTDNEF
>Struthioniformes_Struthio_camelus_R11412
-------SHDCLST--QFGGEPMSYTRFSIARQTDGDNSHVEMKLSADD-EEGGEIGRQE
HLHSSMGQPRRTGKNLCFLVIAAVL------LLLIGFLIGYLSYRGRMQMAAKCLDGSGR
CEMTPTTSYLA--DD-DE-TE-GDMP----EPSILYWPQLKDL----LSNKLSVKRLEGD
LRRRASRKSFEAGLSEDENMAIYIHEQFNS-FALDKVWYDEHYIKLQVKGSVNNKVSVVE
D-SG---E-VLVESPSAYVAYSKNDEV-SGKPVYVNYGQKDDFKKIEK-LNVSLNKSIVI
VRAGRITLAEKVAN----AKEAGAVGVLMFLDPSDYKGTDELVPFGHAHLGTGDPFTPGF
PSFNHTQFPP-----VESSGLPHIAVQTISSQAASLLFSKM-DGDSCRTDWTGGVM-GCK
ITL-----SSTSKMTVQLKVNNVMVDRKILNVFGAIKGFEEP--DRYVVIGAQRDSWGPG
AAKAGVGTAILLELARV-----ISDMVKNDGYKPRRSIIFASWSAGEYGTVGATEWLEGY
SATLHAKAFTYINLDAAVLG-WKHVKISASPMLYALLERTMMGVTKA---QSADAG-SLL
SRVGTDWVKAVVP-------------------LGLGHAAFPFLAYSGIPAVSFGFYNKDE
EYPFLDTTQDTVENLKM-ITNLYGLIRTAAEVAGQIALRLTHDRELYLDFGRYSEELLAF
QEEFLQYDQEVKKLGL--TLDWLFFARGDFQRAVDGLRRDITNSDEGNSVIRRALNDRIM
KVEYDFLSPYLSPKDAPLRHIFFGKGSHTLQSLLEHLQLLKTS-NSSVN---VNMLKEQM
ALVTWTIKGAANALVGDIWDTDNEF
>Musophagiformes_Tauraco_erythrolophus_R06586
-------LHNCLST--QFGGEPMSYTRFSMARQTDGDNSHVEMKLSADD-EEGGEIGRPE
HLHASRPTPWRSGKKFCFLVMAAVL------LLFIGFLIGYLSYRGRMQKAVRCLDGSGK
CEMTPTTSYLA--DD-DQ-TEEEEVP----GPPVLYWPDLRAL----LSNKLSSRHLEDS
LRQRANKYSFEAGQSEDESIASYIHDQFIS-FHLDEVWNDEHYIKLQVKGSSNNQVSILE
D-DA---E-DELESPDAYVAYSKNDSV-VGKPVYVNYGLKTDFQKIQK-QGVSLNETIVI
FRAGKITLAEKVAN----AQEAGAVGALMYLDPYDYRNTDELVPFGHAHLGTGDPFTPGF
PSFNHTQFPP-----LVSSGLPRIAVQTISSQAVGKLFSKM-DGDECLPMWKGGVL-GCK
VML-----SSTSKMRVKLSVNNVMADRKILNIFGAIKGFEEP--DRYVVIGAQRDSWGPG
AAKAGVGTAMLLELARV-----ISDMVKNDGYKPRRSIIFASWSAGDYGAVGATEWLEGY
SATLHAKVFTYINLDAAVLG-VKHMKISASPLLYTLLERTMKGVKDP----TKESG-SLY
DRVGSDWVKTVVP-------------------LGLDNAAFPFLAYSGIPVVSFGFCNKDE
EYPFLGTSQDTVENLRT-TDKLYALMRAAAEVAGQIALRLTHDHELFLDFERYGEELLAF
QEKILPYDRNVKALGL--TLNWLFFARGDFQRATDALRRDIANSDRENRIVRRALNDRIM
KVEYDFLSPYLSPKDAPFRHVFFGRGSHTLQSLLENLQLLSTS-PNSVD---VNMLKEQL
ALVTWTIKGAANALVGDIWDTDNEF
>Tinamiformes_Tinamus_guttatus_R00986
----KPFPHMTLST--QFGGEPMSYTRFSIARQTDGDNSHVEMKLSADD-EEGGEMGRQE
NLHTTMGQPRRTGKNLCFLIIAAVL------LLLIGFLIGYLSYRGRMQMAGKCLDGSGR
CEITPAASYLT--DA-DE-ME-EEIP----ESRVLYWPELKDF----FSKRLSVRRLEDN
LRSRANSRSFEAGQTEDENLATYIHDQFNK-FFLDKVWNDEHYIKLQVRGSSNNKVSLLE
D-GG-----SISESPDAYVAYSKNGSA-SGKPVYVNYGQKEDFQQLQN-LGV-LNESVVI
VRAGKITLAEKVAN----AKEAGAVGVLMYMDPSDYKGTNQLAPFGHAHLGTGDPYTPGF
PSFNHTQFPP-----VKSSGLPEIAVQTISSDAASRLFSKM-DGGPCPAEWKGGLI-RCA
LMS-----SSKDNKTVQLKVNNVMVDRKILNIFGAIKGFEEP--DRYVVIGAQRDSWGPG
AAKAGVGTAMLLELAQV-----ISEVVKMDGYKPKRSIIFASWSAGEYGAVGATEWLEGY
SATLHAKAFTYINLDAAVLG-WQNVKISASPMLYSLLERTMKGVSDP----AGDR--NLL
NRVGSDWVKAVVP-------------------LGLGDAAFPFLAYSGIPAVSFGFYDRGE
DYSFLGTTQDTVENLKK-IPRLYDLMRAAAEVAGHVALRLTHDHELFLDFERYSDELLMF
QEKFLEYDQEVKELGL--TLDWLFFARGDFQRAVDGLRRDIAQSDRENKVMRRALNDRIM
KVEYDFLSPYLSPKDTPLRHIFFGKGSHTLQSLLENLQLLKNS-KSSVN---VNLLKEQL
ALATWTIKGAANAIVGDIWDTDNEF
>Strigiformes_Tyto_alba_R03233
----TPSLLDCLSI--QFGGEPKSYTRFSIARQMDGDNSHVEMNLSADD-EEGGETGRPE
HLHASMHPPWRIDKNRCFLIIAALL------LLLIGFLIGYLSYRGRMQKASRCLDGSGN
CEATPTASYLV--DD-NE-TEEE-VP----GPPVFYWPKLRGL----LSDKLSALHLEDN
LRQRANKYSFEAGQREDENVASYIHEQFTS-FRLDEVWNDEHYIKLQVKGRSDNKVSILE
D-GK---E-EELETPDAYVAYSKSGSV-AGKPVHVNYGMKADFQKLQK-DGISLNESIII
FRAGRITLAEKVAN----AREAGAVGALMYLDPYDYKNTDALVPFGHAHLGTGDPFTPGF
PSFNHTQFPP-----VESSGLPRIAVQTISSQAVGKLFRKM-DGERCPLDWKSGVM-GCS
VIQ-----KSTSNMTVKLSVNNVMVDRKILNIFGAIKGFEEP--DRYVVIGAQRDSWGPG
VAKAGVGTAMLLELARV-----ISDIVKNDGYKPRRSIIFASWSAGEYGAVGATEWLEGY
SATLHAKAFTYINLDAAVLG-LNDMKISASPLLYTLLERTLKGVKDP----AKDLG-SLY
DRVGSDWVKTVVP-------------------LDLDNAAFPFLAYSGIPVVSFGFYNKYE
EYPFLSTTQDTVENLKM-CVNLYPLMRAAAEVAGQIALRLTHDHELFLDFERYSEELLAF
QEKFLLYDQDVKTLGL--TLNWLFFARGDFQRATDALRIDIANSDRENRIVRRALNDRIM
KVEYDFLSPYLSPKDAPFRHIFFGKGSHTLQSLLENLQLLRAS-RDSVD---VNMLKEQL
ALATWTIKGAANALAGDIWDTDNEF
>Passeriformes_Menura_novaehollandiae_R10537
------SSHDCLST--QFGGEPTSYTRFSIARQMDGDNSHVEMKLAADD-EEGGEIGRPE
HLHASMPPPRRNGKNLCFLVMAAVL------LLLIGFLIGYLSYRGRMQKVTRCVDGSGN
CEMTPTASYLS--DD-G--TEEEEVP----GPRVLYWPELRAM----LSNKLSTPLLEAN
LRQRGGRKSFEAGKIEDEITASYIHDQFTS-FRLDEVWNDEHYIKLQDKGSTNNEVSVEE
D-GQ---E-ELLESPDAYVAYSKSGTV-AGKPIYVNYGLKEDFQKIRN-MGDPMNGTIMI
FRAGKITLAEKVAN----AREEGAVGALMYLD---YKNTDLLVPFGHAHLGTGDPYTPGF
PSFNHTQFPP-----VESSGLPRIPVQTISRQTADKLFSKM-DGEKCPQEWTSGAM-GCK
VTV-----SSTSKMTVKLTVKNVMVDRKILNMGGVIKGFEEP--DRYVVLGAQRDSWGPG
AAKAGVGTAILLELARV-----ISDTVKNDDYKPRRSIIFASWSAGDYGAVGATEWLEGY
STTLHAKAFTYINLDAAVLG-SSHMKISASPLLYTLLETTLNKVKDP----TKDLG-NLK
GRLGSDWVKRVVP-------------------LDLDNAAFPFLAYSGIPVVSFGFYDKDD
EYSFLGTTQDTVMNLRKKTDKLYALMRAAAEVAGQIALRLTHDHELFLDFDRYTEELLSF
QEKLLPFDQDVKALGL--TLNWLFFARGDFQRAAHALRRDISNSDRENRIVRRALNDRMM
KVEYDFLSPYLSPKDAPFRHIFFGKGSHTLQSLLENLEQLRDT-KNSVD---VNKLKEQL
ALATWTIKGAANALVGDIWNTDNEI
>Otidiformes_Ardeotis_kori_R05076
----LFHPMTRLST--QFGGELMSYTRFSVARQTDGDNSHVEMKLAADE-EEGGEIGRPE
HLHATMPPPRRSGRNRCFLAIAAVL------LLLIGFLIGYLSYRGRMQKASRCLDGSGK
CEITPTASYLT--ED-EE-TEEDSDP----EPPM-YWPELREL----LSKKLSSNRLCDS
LRERANKNTFEAGQSEDEKLASRIHEQFAS-FQMDEVWNDEHYVKLQVKGSSNNKVSVLK
D-GE---E-EELESTSAYVAYSKNGSV-FGKPVYVNYGLKADVQKIQK-LGVSLNETIII
FRAGKITLAEKVAN----AKEAGAIGALMFLDPSDYKNTDDLVPFGHAHLGTGDPFTPGF
PSFNHTQFPP-----VESSGLPRIAVQTISSQAVAKLFRKM-DGDECLPEWRGGVI-GCK
VML-----SSKSNMTVKLSVNNIMVDRRILNIFGAIKGFEEP--DRYVVIGAQRDSWGPG
AAKAGVGTAMLLELARV-----ISEMVKKDGYRPRRSIIFASWSAGDYGAVGATEWLEGY
SATLHAKAFTYINLDTAVLG-SNHMKISASPLLYTLLEKTLKEVKDP----AKDSR-SLY
DRVGSDWVKKIVP-------------------LDLDNAAFPFLTYSGIPVVSFGFCNKDE
EYPFLGTTQDTVEKLNL-NDKLYALMHAATEVAGQIALRLTHDHELFLDFERYSEELLAF
QEKFLPYYRDVKALGL--TLDWLFFARGDFQRATDALRRDIANSDTENGVTRRALNDRIM
KVEYDFLSPYLSPKDAPFRHIFFGKGSHTLKSLLENLQLLRTR-KDSVD---MSMLREQL
ALVTWTIKGAANALVGDIWDTDNEF
>Cuculiformes_Ceuthmochares_aereus_R04669
-----------VKN-----------------------TSKMTVKLSVNN-----------
------------------IMMDRKI------LNIFGAIKGFEEPGNR-----NCL-GSVL
RGTLPLLGSLG--HD-GC-PDRQPVPKQNQNPSL--WLKLKSE-----------------
---------------------------------------------LHCQGKANQKQAVYQ
M------Q--------------------GSKSIF--------FFLVQK------------
LKAGFVVSA--VCN-----------------------------------LG---------
---------------LCSSDL---------------------D-----------VF-F--
--I-----------------------------------------DRYVVIGAQRDSWGPG
AAKAGVGTAMLLELARV-----ISEMVKKDGYKPRRSIIFASWSAGDYGAVGATEWLEGY
SALLHAKVFTYINLDAAVLG-FNHMKISASPLLYALLERTMKGVEDP----TKDSG-SLY
DRVGSDWVKTIVP-------------------LGLDNAALPFLAYSGIPVVSFGFCNKDE
EYAFLGTTEDTVDNLKK-TEKLYNLMRAAAQVAGHIALRLTHDHELFLDFERYSEELLAF
QEKIFPYYRDLKALGL--TLDWLFFARGDFRRATEALSGDIANSDMENKIIRRSLNDRIM
KVEYDFLSPYVSPKDTPFRHIFFGRGSHTLQSLLENLQLLRNN-PNSVD---VSILKEQL
ALATWTIKGAANALGGDIWNTDNEF
>Pelecaniformes_Cochlearius_cochlearius_R00794
-------SHDCLST--QFGGEPTLYTRFRIARPTDGDNSHVEMKLSSDD-EEGGEIGRPE
HLHASMPSPWKNGKNLCFLIIAAVL------LLLIGFLIGYLSYRGRMQKAGRCLDGSGK
CEMTPTASYLA--DD-DE-TEEEVVP----GPRIFYWPELQDL----LSNKLSARRLEDS
LRQRANTYSFEAGESEDESVASYIHDQFTS-FLLDEVWNDEHYIKLQVKGSANNKVSILE
G-GE---E-EVLESPDAYVAYSKSGSV-IGKPVYVNYGLKADFQKIQK-LGVSLNKTIII
FRAGKITLAEKVAN----AKEAGAVGALMYLDPYDYKNTDALVPFGHAHLGTGDPFTPGF
PSFNHTQFPP-----VESSGLPHIVVQTISSQAVGKLFRKM-DGEECLSEWKGGVM-GCN
VML-----SSTNNMTVKLTVNNVMMDRKILNIFGAIKGFEEP--DRYVVIGAQRDSWGPG
AAKAGVGTAMLLELARV-----ISDIVKNEGYKPRRSIIFASWSAGEYGAVGATEWLEGY
SATLHAKAFTYINLDAAVLG-FNHMKISASPLLYTLLERTMKGVKDP----TKDSG-RLY
DRLGSDWVKTVVP-------------------LGLDNAAFPFLAYSGIPVVSFGFCNKDE
EYPFLGTTQDTVENVKA-IDKLYALMRAAAEVAGQVALRLIHDHELFLDFERYSEELLAF
QEKFLPYDRDVKALGL--TLNWLFFARGDFQRATDALRRDIMNSDRENKVVRRSLNDRIM
KVEYDFLSPYLSPKDAPFRHIFFGKGSHTLQSLLDNLQLLRNS-RDSVN---VNMLKEQL
ALATWTIKGAANALVGDIWDTDNEF
>Cuculiformes_Geococcyx_californianus_R06365
-------SHDCVST--QLGGEPTSYTRFSIARQTDGDNSHVEMKLSAED-EEGGEIGRPE
HLHANMPSRWRNGKNLCFLVMTAVL------LLLIGFLIGYLSFRGRMQKAGRCLDGTGK
CEMTPTTPYLA--DD-GE-TEEEEVL----EPPVFYWPELRAL----LSNKLSVKHLEDN
LRQRASKYSFEAGQSDDESVANYIHNQFSN-FLMDKVWNDEHYIKLQVKGSTNNKVSILE
G-DR---E-EELESPSAYVAYSKDGSV-VGRPVYVNYGLKADFQKLQ---GVSLNETIII
FRAGKITLAEKVAN----AKEAGAIGALMYLDPSDYKDTDRLIPFGHAHLGTGDPYTPGF
PSFNHTQFPP-----VESSGLPHIAVQTISSQAVRRLFSKM-DGEECLQDWKGGVV-GCK
VMV-----KNTSKIAVKLSVNNIMADRKILNIFGAIKGFEEP--DRYVVIGAQRDSWGPG
AAKAGVGTAMLLELARV-----ISEMVKNDGYKPRRSIIFASWSAGEYGAVGATEWLEGY
SATLHAKVFTYINLDAAVLGNLTDLEAQAEIKISTLTVISMQ-VKDP----TKHSG-SLY
DRVGSDWVKTVVP-------------------LGLDNAAFPFLAYSGIPVVSFGFCNKDE
EYSFLGTTEDTVENLRK-TYKLYDLMRAAAEVAGQIALRLTHDHELFLDFERYNEELLAF
QEKVLPYYQDVTVLGL--TLNWLFFARGDFQRAADALRGDIANSDRENKIIRRALNDRIM
KVEYDFLSPYLSPKDVPFRHIFFGRGSHTLQSLLENLQLLRNN-PDSVD---ISMLKEQL
ALATWTIKGAANALVGDIWDTDNEF
>Charadriiformes_Glareola_pratincola_R06708
-------LDGCLSI--QFGVEPTSYTRFSIARQMDGDNSHVEMKLSADD-EEGGEVGRPE
HLHASMPPPRRIGKNLCFLIIAAVL------LLLIGFLIGYLSYRGRMQKAGRCLDGSGK
CEMTPTTSYLM--DD-DE-TEEEEVP----GPPVFYWPTIRDL----FSKKLSAGHLQDN
LRQRATKDSFEAGQSEDESVASYIHEQFAS-FLLDEVWNDEHYIKLQVKG-SNNTVSILQ
D-GK---E-EILESPDAYVAYSKSGSV-VGKPVYVNYGRKADFQKIQK-PGVSLNNTIII
FRAGKITLAEKVAN----AQEAGAVGALMYLDPSDYENTETLVPFGHAHLGTGDPFTPGF
PSFNHTQFPP-----VESSGLPRIAVQTISSKAVGKLFSKM-HGEECILEWKGGVV-GCK
VML-----NSTSKMTVKLSVNNVMVDRKILNIFGAIKGFEEP--DRYVVIGAQRDSWGPG
AAKAGVGTAMLLELARV-----ISDIVKNEGYKPRRSIIFASWSAGDYGAVGATEWLEGY
SATLHAKVFTYINLDAAVLG-FSHVKISASPLLYTLLERTMKGVKDP----AKNLE-TLY
DRVGSDWVKTVVP-------------------LGLDNAAFPFLAYSGIPVVSFGFCNKDK
EYPFLGTTQDTVENLKM-TDNLYDLMRAAAEVAGHVALRLTHDHELFLDFERYSEELLAF
QEKFLPYDRDVKALGL--TLNWLFFARGDFQRATGALRRDIANSDRENKIVRRALNDRIM
KVEYDFLSPYLSPKDTPFRHIFFGKGSHTLQSLLENLHLLRTS-KDSVD---VNMLKEQL
ALATWTIKGAANALVGDIWDTDNEF
>Caprimulgiformes_Nyctibius_bracteatus_R00299
-------SHDCLST--QCGGEPMSYTRFSVARQTDGDNSHVEMKLAADD-EEGGETGRPE
HLHASMPHPRRSVKNLCFPVIAALL------LLLIGFLIGYLSYRGRMQKASRCLDGSGK
CEITPTTSYLV--DD-DE-TEEEEVP----GPPVFYWPELRTL----LSNKLSARRLEDS
LRQRAVKHSFEAGQSEDESIAGYIHDQFTS-FLLDEVWNDEHYIKLQVKGSSNNKVSILE
G-AE---E-EELESPEAYVAYSKSGLA-VGKPVYVNYGLKADFQKIQK-LGVSLNETIVI
FRAGKITLAEKVAN----AKEAGAVGALMYLDPYDYRNTDTLVPFGHAHLGTGDPFTPGF
PSFNHTQFPP-----VESSGLPRIAVQTISSQAVGKLFSKM-NGEECLPEWKGGVM-GCK
VML-----SSTSKMTVKLVVNNTMVDRKILNIFGAIKGFEEP--DRYVVIGAQRDSWGPG
AAKAGVGTAMLLELARV-----ISDIVKNGGYKPRRSIIFASWSAGEYGAVGATEWLEGY
AATLHAKAFTYINLDAAVLG-FNHMKISASPLLYTLLERTLKGVKDP----TKDSG-SLY
DRVGSDWVKTVVP-------------------LGLDNAAFPFLAYSGIPVVSFGFCNKDE
EYPFLGTTEDTVENLKM-TDKLYALMRAAAEVAGQIALRLTHDHELFLDFERYGEELLMF
QEKFLPYDRDVKALGL--TLNWLFFARGDFQRATDALRRDITNSDRENKVVRRALNDRIM
KVEYDFLSPYLSPKEAPFRHIFFGKGSHTLTSLLENLQLLKTS-RDSVN---VNMLKEQL
ALATWTIKGAANALVGDIWNTDNEF
>Procellariiformes_Oceanites_oceanicus_R07866
--------HDCLST--QFGGEPMLYTRFSIARQTDGDNSHVEMKLSADD-EEGGEIGRPE
HLHPSMPPSWRSGKNLCFLVIAAVL------LLLIGFLIGYLSYRGRMQKVSRCLDGSGK
CEMSPTTSYLT--HD-DE-TEEEEVP----GLPVFYWPELRAL----LSDKLSARHLEDS
LRQRANKYSFEAGQSEDESIASYIHDQFTS-FLLDEVWNDEHYIKLQVKGSSNNKVAILQ
D-GK---E-EELESPDAYVAYSKSGSV-VGKPVYVNYGLKADFRKIQN-PGVSLNETIVI
FRAGKITLAEKVAN----AKEAGAVGALMYLDPDNYKNTDALVPFGHAHLGTGDPYTPGF
PSFNHTQFPP-----VESSGLPRIAVQTISSQAVGKLFSKM-DGEECFQDWKGGVM-GCK
VKL-----SSTSNMTVKLSVNNVMVDRKILNIFGAIKGFEEP--DRYVVIGAQRDSWGPG
AAKAGVGTAMLLELARV-----ISDIVKNDGYKPRRSIIFASWSAGEYGAVGATEWLEGY
SATLHAKAFTYINLDAAVLG-FNHMKISASPLLYTLLERTMKGVKDP----TKDSG-TLY
DRVGSDWVKTVVP-------------------VGLDNAAFPFLAYSGIPVVSFGFCNKDE
EYPFLGTTQDTVENLKM-TDKLYALMRAAAEVAGQIALRLTHDHELFLDFERYDEELLAF
QEKFLPYDRDVRALGL--TLNWLFFARGDFQRATDALRRDIANSDRENRIVRRALNDRIM
KVEYDFLSPYLSPKDVPFRHIFFGKGSHTLQSLLENLQLLRTS-RGSVD---VTVLKEQL
ALATWTIKGAANALVGDIWDTDNEF
>Passeriformes_Rhodinocichla_rosea_R09135
-------SPDCLST--QFSGEPTSYTRFSIARQTDGDNSHVEMNLAADE-EEGGEIGRPE
HLHASMPPPRRNSKNLCFVIMAAAL------LLLIGFLIGYLSYRGRMQRVNRCLDGSGN
CEMTPTASYFS--DD-G--MEEEEVP----GPRILYWPELRKM----LSSKLSTARLEAN
LRQREGKNSFEAGKAEDESTASLIHDQFTS-FRLDDVWNDEHYVRLQDKGSSRNQVFIIE
D-GQ---Q-E-LESPDAYVAYSKSGTV-TGKPVYVNYGQKEDFQKIRN-LGVSMNGAIII
FRAGKITLAEKVAN----ARKEGAVGVLMYPGPSDDRKADSYVPFAHAHLGTGDPFTPGF
PSFNHTQFPP-----VESSGLPQIPVQTISREAAARLFGKM-DGDKCLEEWTADIM-GCK
VTV-----RGSSNMTVKLTVNNVMVDRKILNIFGVIKGFEEP--DRYVVLGAQRDSWGPG
AAKAGVGTAILLELAHV-----ISDMVKNGDYKPRRSIIFASWSAGEYGAVGATEWLEGY
STTLHAKAFTYINLDTAVLG-SRDIKISASPLLYSLLETTMKKVKDP----TNDSR-YLD
SRVGSNWIKKVVP-------------------LDLDNAAFPFLAYSGIPVVSFGFYDEGD
EYAFLGTTEDTLANLKMKTANLYPLMRTAAEVAGQIALRMTHDHELFLDLDRYSDELLSF
QEKLWHFNGIVKELGL--TLNWLYFARGDFQRAADALRRDIENSDRENRIVRRALNDRMM
KVEYDFLSPYLSPKDAPFRHIFFGKGSHTLQSLLENLEQLAAS-RTSVD---VNELKEQM
ALATWTIKGAANALVGDIWNTDNEI
>Passeriformes_Tachuris_rubrigastra_R08380
--------HDCLST--QFGGEPMSYTRFSIARQTDGDNSHVEMKLSADD-EEGGEIGRPE
HLHATMPPPRRNGKNLCFLIMAAVL------LLLIGFLIGYLSYRGRMQNISRCLDGSGK
CEMTPTASYLS--DD-DE-TEEEEVP----GPRVLYWPDLRAM----LSDKLSAVQLEAN
LRQRESKTSFEAGKVEDETTASYIHDQFTS-FRLDEVWNDEHYIKLQDKGSSNNQVSTEE
N-GV---E-VALESPNAYVAYSKSGTV-SGKPVHVNYGLKDDFEKIRN-LGISMNGTIVI
FRAGKITLAEKVAN----AREEGAVGALMYLDPSEYKYTEKLVPFAHAHLGTGDPFTPGF
PSFNHTQFPP-----VKSSGLPRIPVQTISSEAVGKLFSKM-DGPTCLLKWKSGIM-GCK
VAV-----SPTSKLTVKLTVNNVMVDRKILNIFGAIKGFEEP--DRYVVIGAQRDSWGPG
AAKAGVGTAILLELARV-----ISDIVKKDGYKPRRSIIFASWSAGEFGAVGATEWLEGY
STSLHAKAFTYVNLDAAVLG-SNHMKISASPLLYSLLERTMKGVKDP----TKDSG-TLY
SRVGSDWMDKVVS-------------------LDLDNAAFPFLAYSGIPVVSFGFCNKDE
EYAFLGTTGDTVMNLKK-IDKLFALMRAAAEVAGQVVLRLTHDHELFLDFDRYSEELLSF
QERFLSFDEEVKALGL--TLKWLFFARGDFQRAADALRRDIANSDKENRIVRRALNDRMM
KVEYDFLSPFLSPKDAPFRHIFFGKGSHTLPSLLENLKQLKDN-KDSVD---VNMLKEQL
ALVTWTIKGAANALVGDIWNTDNEF
>Passeriformes_Ptilorrhoa_leucosticta_R05214
-------SHDCLST--QFGGEPTSYTRFSIARQMDGDNSHVEMKLAADD-EEGGEVGRPE
HLHASMPPPRRNGKNLCFIVMAAVL------LLLIGFLIGYLSYRGRMQRVNRCLDGSGN
CEMTPTASYFS--DD-G--MEEEEVP----GPRILYWPELRNM----LSAKLSTVRLEAS
LRQREGKSSFEAGKFEDESTASYIHDQFTS-FRLDDVWNDEHYIRLQDKGSSNNQVFIIE
D-GP---E-ELLESPDAYVAYSKSGTV-IGKPIYVNYGRKEDFQQIRN-LGVPMNGTIII
FRAGNITLAEKVAN----AREEGAVGVLMYLGPSDYKNTDSLVPFGHAHLGTGDPFTPGF
PSFNHTQFPP-----VESSGLPRIPVQTISSQAAAALFRKM-DGEKCLQEWTSGVM-GCK
VTV-----GSSNKMTVKLTVNNVAVDRKILNIFGVIKGFEEP--DRYVVLGAQRDSWGPG
AAKAGVGTAILLELAHV-----ISDMVKNEDYKPRRSIIFASWSAGEYGAVGATEWLEGY
TTTLHAKAFTYINLDTAVLG-SRHLKISASPLLYSLLEATMKRVKDP----TTDSG-YLY
SRVGSDWVKKVVP-------------------LDLDNAAFPFLAYSGIPVVSFGFYDEGD
EYSFLGTTQDTLANLKGKTDKLYHLMHTAAEVAGQIALRLTHDHELFLDFDRYSEELLSF
QEKILPFDSDMTALGL--TLKWLFYARGDFQRAANALRRDIANSDRENRIVRRALNDRMM
KVEYDFLSPYLSPKDAPFRHIFFGKGSHTLQSLLENLKQLGDN-KDSVDVSKVNKLKEQL
ALATWTIKGAANALVGDIWNTDNEI
>Passeriformes_Chaetorhynchus_papuensis_R00227
----PSHDR--LST--QFGGEPTSYTRFSIARQMDGDNSHVEMKLAADD-DEGGEIGRPE
HLHASMPPPRRNGKNLCFIIMAAVL------LLLIGFLIGYLSYRGRMQRVNRCLDGSGN
CEMTPTASYFS--DD-G--TEEEEIP----GPRILYWPELRNM----LSAKLSAAHLEAN
LRQREGK-SFEAGKFEDESTASYIHDQFTS-FRLDDVWNDEHYIRLQDKGSRDNEVLIIE
D-GS---E-EPLETPDAYVAYSKSDTV-TGKPIYVNYGRKEDFQKIRD-MGVPMNGTIII
FRAGKITLAEKVAN----AREEGAVGVLVYLGPSDYKNTDLLVPFGHAHLGTGDPYTPGF
PSFNHTQFPP-----VISSGLPRIPVQTISSKAAAALFRKM-DGEKCLMDWTSGIM-GCK
VTV-----SSSSKMTVKLAVNNVMVDRKILNIFGVIKGFEEP--DRYVVLGAQRDSWGPG
AAKAGVGTAILLELARV-----ISDMVKNGDYKPRRSIIFASWSAGEYGAVGATEWLEGY
ATTLHAKAFTYINLDTAVLG-SKHMKISASPLLYSLLETTMKRVKDP----IMDSR-NLF
SRVGSDWVKKVIP-------------------LDLDNAAFPFLAYSGIPVVSFGFYDEDE
EYSFLGTTQDTLANLKEKTDKLYLLMRTAAEVAGQIALRLTHDHELFLDFDRYSEELLSF
QEKILPFDSKMKELGL--TLKWLFYARGDFQRAADALRRDIANSDRENRIVRRALNDRMM
KVEYDFLSPYLSPKDAPFRHIFFGKGSHTLQSLLENLEQLEFN-KDSVD---VNKLREQL
ALATWTIKGAANALVGDIWNTDNEI
>Passeriformes_Smithornis_capensis_R04737
-----LFHHMTLST--QFGGEPMSYTRFSIARQMDGDNSHVEMKLSADD-EEGGEMGRPE
HLHASMPPPRRNGKNLCFLIIAAVL------LLLIGFLIGYLSNRGRMQKISRCLDGSGK
CEMTPTASYLS--DD-DE-TEEEEVP----GPRVLYWPDVRAM----LSNKLSADQLETN
LRQREGKNSFEAGKVEDETTASYIHDQFIS-FRLDEVWNDEHYIKLQDKGSSNNQVSVDV
N-GV---E-EVLESPDAYVAYSKSGTV-AGKPVHVNYGLKSDFQKIQN-LGVSMNGTIVI
FRAGKITLAEKVAN----AREVGAVGALMYLDPTDYKNTDKFVPFGHAHLGTGDPFTPGF
PSFNHTQFPP-----VESSGLPRIPVQTISSEAASKLLRKM-DGDECPPDWKSGIT-GCK
VTV-----SSMSRLTVKLTVNNVMVDRKILNIFGAIKGFEEP--DRYVVVGAQRDSWGPG
VAKAGVGTAILLELARV-----ISEMVTKDGYKPRRSIIFASWSAGEYGAVGATEWLEGY
STSLHAKAFAYINLDAAVLG-SNHMKISASPLLYSLLERTMKGVKDP----TTDSG-SLY
YRVGSDWINQVVP-------------------LGLDNAAFPFLAYSGIPVVSFGFCNKDK
EYSYLGTTGDTLANLKKNIDKLYFFMRAAAEVAGQIALRLTHDHELFLDIDSYSEELLSF
QEKVLLYDKDVKALGL--TLEWLFFARGDFQRAAGVLRRDIVNSDRENRIIRRALNDRIM
KVEYDFLSPYLSPKDAPFRHIFFGKGSHTLQSLLETLEQLKDD-KASVD---VDKLKEQL
ALMTWTIKGAANALVGDIWNTDNEF
>Cariamiformes_Chunga_burmeisteri_R05127
-------SHICLST--QFGGEPMSYTRFSIARQTDGENSHVEMKLSADD-EEGGEIGRPE
HPHASTPPLLRIGKKLCFTVVVAVIFLFEIPVLFIGFLIGYFAYCGSAQKASGCLDGSGK
CEMTPTASYLV--DG-DG-TDEEEVP----GPPVLYWPELRAL----LSNKLSGRRLEDN
LRQRANKYSFEAGQSEDESIASYIHDQFTS-FHLDEVWNDEHYVKLQVKGSSNNKVSVLK
D-GE---E-EELESPDAYVAYSKSGSV-VGKPVHVNYGLKADFEKIQK-LGVSLNGTIII
FRAGKITLAEKVAN----AKEAGAVGALMYLDPYDYKNTDVLVPFGHAHFGTGDPFTPGF
PSFNHTQFPP-----VESSGLPRIAVQTISSQAVGKLFSKM-NADRCLLEWKAGVM-GCQ
VML-----SSTSKVTVNLTVNNVMADRKILNIFGAIKGFEEP--DRYVVIGAQRDSWGPG
AAKAGVGTAILLELARV-----ISDMVKNDGYKPRRSIIFASWSAGEYGAVGATEWLEGY
SATLHAKAFTYINLDAAVLG-FNDMKISASPLLYTLLERTMKGVKDP----TKDSG-SLY
DRVGSDWVKTVVP-------------------LGLDNAAFPFLAYSGIPVVSFGFCNKDE
EYPFLGTTEDTVENLKK-IDKLHALMRAAAEVAGQIALRLTHDHELFLDFERYGEELLAY
QEKFLPYDRDVKALGL--TLNWLFFARGDFQRATDALRRDIANSDRENRIIRRALNDRIM
KVEYDFLSPYLSPKDAPFRHIFFGKGSHTLQSLLESLQLLRSS-SHSVD---VNMLKERL
ALATWTIKGAANALVGDIWDTDNEF
>Otidiformes_Lophotis_ruficrista_R06188
----LFHHMTCLFT--QFGGELMSYTRFSVARQTDGDNSHVEMKLAADE-EEGGEIGRPE
HLHATMPPPRRSGRNRCFLAIAAVL------LLLIGFLIGYLSYRGRMQKASRCLDGSGK
CEITPTASYLT--ED-DE-TEEDLVP----EPPV-YWPELRDL----LSKKLSSNRLPDS
LRKRVAEKTFEAGQSEDENLASYIHAQFAS-FLMDEVWNDEHYIKLQVNGSSNNKVSVLK
D-GE---E-EELESTSAYVAYSKTGSV-LGKPVYVNYGLKADFQKILK-LGVSLNETIII
FRAGKITLAEKVAN----AKEAGAIGALMFLDPSDYKNTDELVPFGHAHLGTGDPFTPGF
PSFNHTQFPP-----VESSGLPRIAVQTISSQAVGKLFRKM-DGEECLPEWRGGVI-GCK
VML-----SSKSNMTVKLSVNNIMVDRKILNIFGAIKGFEEP--DRYVVIGAQRDSWGPG
AAKAGVGTAMLLELARV-----ISDMVKKDGYRPRRSIIFASWSAGEYGAVGATEWLEGY
SATLHAKAFTYINLDAAVLG-SNHMKISASPLLYTLLEKTLKEVKDP----TKDSG-SLY
DRVGSDWVKKIVP-------------------LDLDNAAFPFLTYSGIPVVSFGFCNKDE
EYAFLGTTQDTLQNLGM-TDKLYDLMRAATEVAGQIALRLTHDHELFLDFERYSEELLAF
QEKFLPYYRDVKALGL--TLDWLFFARGDFQRATDALRRDIANSDTENRVTRRALNDRIM
KVEYDFLSPYLSPKDAPFRHIFFGKGSHTLKSLLENLQLLRTR-KESVD---INMLREQL
ALVTWTIKGAANALVGDIWDTDNEF
>Pelecaniformes_Anhinga_anhinga_R13050
-----LFHHDCLST--QFSGEPMLYTRFSIARQTDGDNSHVEMKLSSDD-EEGGEPVRPE
QLHGSMPSSWRNGKNLCLLVITAVL------LLLIGFLIGYLSYRGRMQKASRCLDGSGK
CETTPTTSYLV--DD-DE-TEEEVVP----GPPVFFWPELRAL----FSDKLSARRLEEN
LRQRANTYSFEAGQSEDESIASYIHEQFTS-FLLDEVWNDEHYIKLQVKGSTANKVTILE
D-DK---E-EQLESPDAYVAYSKSGSV-VGKPVYVNYGMKADFQKIQA-YGVSLNETIII
FRAGKITLAEKVAN----AREAGAVGALMYLDPYDYKNTDTLVPFGHAHFGTGDPFTPGF
PSFNHTQFPP-----VESSGLPRIAVQTISSQAVGKLFSKM-GGMECISEWKGGVF-GCT
VMP-----SSTSNMTVKLNVNNVMVDRKILNIFGAIKGFEEP--DRYVVIGAQRDSWGPG
AAKAGVGTAILLELARV-----IAEMVKKDGYKPRRSIIFASWSAGEYGAVGATEWLEGY
SATLHAKAFTYINLDAAVLG-FNHMKISASPLLYTLLETTMKAVKDP----IKDSG-SLY
DRVGPDWVKTVVP-------------------LGLDNAAFPFLAYSGIPVLSFGFCNKGE
EYSFLGTTWDTVENLRA-TDKLSALMRAAAEVAGQIALRLTHDHELFLDFERYSEELLAF
QEKILPYYQDVKVLGL--TLNWLFFARGDFQRATDALRRDIANSDRENRVVRRALNDRIM
KVEYDFLSPYLSPKDAPFRHIFFGKGPHTLQSLLENLQLLRYS-KDSVN---VNVLKEQL
ALITWTIKGAANALVGDIWNTDNEF
>Musophagiformes_Corythaeola_cristata_R03674
-------LHDCLST--QFGGEPMSYTRFSMARQTDGDNSHVEMKLSADD-EEGGEIGRPE
HLHVGRPSPWRSGKKFCFLVMAAVL------LLFIGFLIGYLSYRGRMQKVVRCLDGSGK
CETTPTTSYLA--DD-DQ-TEEEEVP----GPPVLYWPKLKAL----FSNKLTSRHFEDS
LRQRANKYSFEAGRSEDESTASYIHDQFTG-FHLNEVWYDEHYIKLQVKGSSNNRVSILE
D-DA---E-AELESPDAYVAYSKSDTV-VGKPVYVNYGVKADFQKIQK-QGVSLIETIVI
FRAGKITLAEKVAN----AQEAGAVGALMYLDPDDYRNTDDLVPFGHAHLGTGDPFTPGF
PSFNHTQFPP-----LVSSGLPRIAVQTISSQAVGKLFSKM-DGDECLQMWKGGVL-GCK
VML-----SSTSKMRVKLSVNNVMADRKILNIFGAIKGFEEP--DRYVVIGAQRDSWGPG
AAKAGVGTAMLLELARV-----ISDMVKNDGYKPRRSIIFASWSAGEYGAVGATEWLEGY
SATLHAKVFTYINLDAAVLG-VSHMKISASPLLYTLLERTMKGVKDP----TKDSG-TLY
DRVGSDWVKTVVP-------------------LGLDNAAFPFLAYSGIPVVSFGFYDKDK
DYPFLGTSRDTVENLRT-TDKLYDLMRAAAEVAGQIALRLTHDHELFLDFERYGEELLAF
QKKFLPYSRDVKALGL--TLNWLFFARGDFQRATDALRRDIAQTDRENRIVRRALNDRIM
KVEYDFLSPYLSPKDAPFRHIFFGRGSHTLQSLLETLQLLNTS-PDSVD---VNMLKEQL
ALVTWTIKGAANALVGDIWDTDNEL
>Passeriformes_Callaeas_wilsoni_R14704
-------LHDCLST--QFGGEPTSYTRFSIARQTDGDNSHVEMKLAADE-EEGGDIGRPE
HLHASMPPPRRNGKNLCFIVMAAVL------LLLIGFLIGYLSYRGRMQRVNRCLDGSGN
CEMTPTASYFS--DD-G--TQEEEVP----GPRILYWPELRNM----LSAKLSSARLEAN
LRQREGKNSFEAGKVEDENTASYIHDQFTS-FRLDDVWNDEHYIRLQDKGSSNNQVFIVE
D-GQ---E-ELLESPDAYVAYSKSGTV-IGKPIYVNYGRKEDFQKIRN-MHGPMNGTIII
FRAGKITLAEKVAN----AREEGAVGALMYLGPSDYKNTDLYAPFGHAHLGTGDPFTPGF
PSFNHTQFPP-----VESSGLPCIPVQTISSQTAATLFRKM-DGEKCLPEWTSGIM-GCK
VTV-----SSNSKMTVKLIVNNVMVDRKILNIFGVIKGFEEP--DRYVVLGAQRDSWGPG
AAKAGVGTAILLELARV-----ISDMVKNDDYKPRRSIIFASWSAGEYGAVGATEWLEGY
STTLHAKAFTYINLDTAVLG-SRQVKISASPLLYSLLETTMKRVKDP----TEDSR-YLY
SRVGSDWIKRVVP-------------------LDLDNAAFPFLAYSGIPVVSFGFYDEGD
EYSFLGTTQDTLANLKGKTDKLYPLMRTAAEVAGQIALRLTHDHELFLDFDRYSEELLSF
QEKLSHFDSDVKALGL--TLNWLYFARGDFQRAADALRRDIANSDRENRIVRRALNDRMM
KVEYDFLSPYLSPKDAPFRHIFFGKGSHTLQSLLENLEQMGVN-KTSVD---VNKLKEQL
ALATWTIKGAANALVGDIWNTDNEI
>Casuariiformes_Casuarius_casuarius_R03589
----LFPSHDCFST--QFGGEPMSYTRFSIARQTDGDNSHVEMKLSADD-EEGGEIGRQE
HLHTSMGQPRRTGKNFCFLVIAALL------LLLIGFLIGYLSYRGRMQMTAKCLDGSGR
CEMTPTASYLV--DA-DE-TE-EEMT----RSYVLYWPELKEL----FSNKLSARRLEDN
LRQRANRKSFEAGLSEDESMATYIHDQFNS-FLLDKVWNDEHYIKLQVKGSINNKVSILE
D-GR---E-EELESPDAYVAYSKNDTV-SGKPVYVNYGEKADFQKMQK-SGVSLNESVVI
VRAGKITLAEKVAN----AKEVGAVGVLMYLD--DYKNTDGLVPFGHAHLGTGDPFTPGF
PSFNHTQFPP-----VKSSGLPHIAVQTISSQAVNRLFRKM-DGNPCFLEWRGEIT-SCK
MML-----SSTSKMTVQLTVNNVMVDRKILNIFGAIKGFEEP--DRYVVIGAQRDSWGPG
AAKAGVGTAILLELAQV-----ISEMVKNDGYKPRRSIIFASWSAGEYGTVGATEWLEGY
SATLHAKAFTYINLDAAVLG-WRDIKISASPMLYTLLERTLKGVRRA---QSADGG-SLL
NRVGSDWVKAVVP-------------------LGLGDAAFPFLAYSGIPVVSFGFYDKDE
EYPFLGTTQDTVENLKK-IPNLYGLIRAAAEVAGHIALRLTHDHELYLDFGRYSEELLEF
QEKFLDYDQEVKELGL--TLDWLFFARGDFQRAVDGLRRDITNSDRENKVIRRSLNDRIM
KVEYDFLSPYLSPKDVPFRHIFFGKGSHTLQSLLEHLQLLKTS-KSSVN---GSMLKEQL
ALATWTVKGAANALAGDIWDTDNEF
>Tinamiformes_Crypturellus_soui_R11485
------FPHMTLST--QFGGEPMSYTRFSIARQTDGDNSHVEMKLSADD-EEGGEMGRQE
NLHTTMGQPRRTGKNLCFLVIAAVL------LLLIGFLIGYLSYRGRMQMAGKCLDGSGR
CEITPAASYLT--DA-DE-ME-EEIP----ESRVLYWPELKDF----FSKRLSVRRLEDN
LRLRANSRSFEAGQSDDETLATYIHDQFNK-FLLDKVWNDEHYIKLQVRGSSNNEVSLLE
D-GG-----SISESPDVYIAYSKNGSA-SGKPVYVNYGQKEDFQQLQN-LGV-LNESVVI
VRAGKITLAEKVAN----AKEAGAVGVLMYMDPSDYKGTNQLAPFGHAHLGTGDPYTPGF
PSFNHTQFPP-----VKSSGLPEIAVQTISSDAASRLFSKM-DGGPCPAEWKGGII-RCA
LMS-----SSKDNKTVQLKVNNVMVDRKILNIFGAIKGLEEP--DRYVVIGAQRDSWGPG
AAKAGVGTAMLLELAQV-----ISEVVKMDGYKPKRSIIFASWSAGEYGAVGATEWLEGY
SATLHAKAFTYINLDAAVLG-WKNVKISASPMLYSLLERTMKGVRLV----ALFL--GYL
DQLT---VSCSVP-------------------LGLGDAAFPFLAYSGIPAVSFGFYDRGE
EYSFLGTTQDTVENLKK-IPRLYDLMRAAAEVAGLVALRLTHDHELFLDFERYSDELLTF
QEKFLEYDREVKELGL--TLDWLFFARGDFQRAVDGLRRDIAQSDRENKVMRRALNDRIM
KVEYDFLSPYLSPKDTPLRHIFFGKGSHTLQSLLENLQLLKKS-KSSVN---VNLLKEQL
ALATWTIKGAANAIVGDIWDTDNEF
>Tinamiformes_Crypturellus_undulatus_R06513
----KRFPHMTLST--QFGGEPMSYTRFSIARQTDGDNSHVEMKLSADD-EEGGEMGRQE
NLHTAMGQPRRTGKNLCFLVIAAVL------LVLIGFLIGYLSYRGRMQMTGKCLDGSGR
CEITPAASYLT--DA-DE-ME-EEIP----ESRVLYWPELKDF----FSKRLSVRRLEDN
LRLRANSRSFEAGQTEDEILATYIHDQFNK-FLLDKVWNDEHYIKLQVRGSSSNEVSLLE
D-GG-----SISETPDVYVAYSKNGSA-SGKPVYVNYGQKEDFQQLQN-LGV-LNESVVI
VRAGKITLAEKVAN----AKEAGAVGVLMYMDPSDYKGTNQLAPFGHAHLGTGDPYTPGF
PSFNHTQFPP-----VKSSGLPEIAVQTISSDAASRLFSKM-DGGPCPAEWKGGII-RCA
LMS-----SSRDNKTVQLKVNNVMVDRKILNIFGAIKGFEEP--DRYVVIGAQRDSWGPG
AAKAGVGTAMLLELAQV-----ISEVVKMDGYKPKRSIIFASWSAGEYGAVGATEWLEGY
SATLHAKAFTYINLDAAVLG-WKNVKISASPMLYSLLERTMKGVRLV----ALFL--GYL
DQLT---VSCSVP-------------------LGLGDAAFPFLAYSGIPAVSFGFYDRGE
EYSFLGTTQDTVENLKK-IPRLYDLMRAATEVAGLVALRLTHDHELFLDFERYSDELLTF
QEKFLEYDREVKDLGL--TLDWLFFARGDFQRAVDGLRRDIAQSDRENKVMRRALNDRIM
KVEYDFLSPYLSPKDTPLRHIFFGKGSHTLQSLLENLQLLKNS-KNSVN---VNLLKEQL
ALATWTIKGAANAIVGDIWDTDNEF
>Passeriformes_Cephalopterus_ornatus_R13517
----MDHARAAISN--LFGGEPMSYTRFSIARQTDGDNSHVEMKLSADD-EEGGEIGRPE
HLHATMPPPRRNGKNLCFLIMAAVL------LLLIGFLIGYLSYRGRMQNVSRCLDGSGK
CEMTPTASYLS--DD-DE-TEEEEVP----GPRVLYWPDLRAM----LSDKLSTAQLKAN
LRQRDGKTSFEAGKVEDETTASYIHDQFMS-FRLDEVWNDEHYIKLQDKGSSNNHVTTEQ
N-DV---E-EVLESPSAYVAYSKSGTV-AGKPVHVNYGLKDDFEKIRN-LGVSMNGTIVI
FRAGKITLAEKVAN----AREEGAVGALMYLDPSEYKFTDKLVPFAHAHLGTGDPYTPGF
PSFNHTQFPP-----VESSGLPRIPVQTISSEAAGKLFSKM-DGHTCLLEWKSGIM-GCK
VTV-----SPTSKMTVKLTVNNVMVDRKILNIFGAIKGFEEP--DRYVVIGAQRDSWGPG
AAKAGVGTAILLELARV-----ISDMVKNDGYKPRRSIIFASWSAGEFGAVGATEWLEGY
STSLHAKAFTYINLDAAVLG-SNHMKISASPLLYSLLERTMKGVKDP----TKDSG-TLY
NRVGSDWMNKVVS-------------------LDLDNAAFPFLAYSGIPVVSFGFCNKDE
EYPFLGTIGDTLMNMEK-IDKLYALMRAAAEVAGQVALRLTHDHELFLDFDRYSEELLSF
QERFLSFDEEVKALGL--TLNWLFFARGDFQRAADALRRDIANSDKENRIVRRALNDRMM
KVEYDFLSPFLSPKDAPFRHIFFGKGSHTLPSLLENLKQLKDN-KDSVD---VNILKEQL
ALVTWTIKGAANALVGDIWNTDNEF
>Passeriformes_Grallaria_varia_R14075
----MDHARAAISN--LFGGEPMSYTRFSIARQTEGDNSHVEMKLSADD-EEGAEIGRPE
HLHASMPPPRRNGKNLCFLIMAAVL------LLLIGFLIGYLSYRGRMQNVSRCLDGSGK
CEMTPTASYLL--DD-DE-IEEEEVP----GPHVLYWPDLRDM----LSIKLSAEQLEAN
LRRREGKTSFEAGTVEDEAAASSIHDQFTS-FGLDEVWNDEHYIKLQNKGSSNNQVSIVE
G--V---E-EILESPSAYVAYSKSGTV-TGKPVHVNYGLPDDFQKIRN-LGVSMNETIVI
FRAGKITLAEKVAN----ARKEGAVGALMYLDPSEYKNTEKFVPFGHAHLGTGDPFTPGF
PSFNHTQFPP-----VESSGLPRIPVQTISSEAASRLFSKM-NEHTCLLEWKSGIM-GCK
VTV-----SSSSNMTVKLTVNNVMVDRKILNIFGAIKGFEEP--DRYVVIGAQRDSWGPG
AAKAGVGTAILLELARV-----ISEMVKKDGYKPRRSIIFASWSAGEFGAVGATEWLEGY
STSLHAKAFTYINLDTAVLG-SDHLKISASPLLYSLLERTMKGVKDP----TKDSG-NLY
NRVGSEWTNQVTS-------------------LGLDNAAFPFLAYSGIPVVSFGFCDKEK
EYAFLGTAGDTLMNLKK-IDKLYPLMRAAAEVAGQVALRLTHDHELFLDFDRYSEELLSF
QEKILSFDQDVKALGL--TLNWLFFARGDFQRAADTLRRDIANSDRENRIVRRALNDRIM
KVEYDFLSPYLSPKDAPFRHIFFGKGSHTLPSLLENLKQLADN-RDSVD---VNMLKEQL
ALVTWTIKGAANALVGDIWNTDNEF
>Passeriformes_Sclerurus_mexicanus_R09208
----MDHARAAISN--LFGGEPMSYTRFSIARQTDGDNSHVEMKLSADD-EEGGEIGRPE
HLHASMPPPRRSGKNLCFLIMAAVL------LLLIGFLIGYLSYRGRMQNISRCLDGSGK
CEMTPTASYLS--DD-DE-IEEEEVP----GPRVLYWPDLRAM----LSDKLSAPQLEAN
LRQREGKTSFEAGKVEDEATASYIHDQFTS-FRLDEVWNDEHYLKLQDKGSSNNQVSIVE
D--S---E-EVLENPSAYVAYSKSGTV-AGKPVHVNYGLKDDFQKIRN-LGVSINDTIVI
FRAGKITLAEKVAN----ARKEGAIGALMYLDPFEYKNTGKLVPFGHAHLGTGDPFTPGF
PSFNHTQFPP-----VESSGLPRIPVQTISSEAAMKLFSKM-DGDTCLLEWKSGVA-GCK
VTV-----SKSSRMTVKLTVNNVMVDRKILNIFGAIKGFEEP--DRYVVIGAQRDSWGPG
AAKAGVGTAILLELARV-----ISEMVKKDGYKPRRSIIFASWSAGEFGAVGATEWLEGY
STSLHSKAFTYINLDSAVLG-SNHMKIFASPLLYSLLERTMKGVKDP----TNDSG-NLY
SRVGSEWTDKVAS-------------------LGLDNAAFPFLAYSGIPVVSFGFCDKDE
EYAFLGTTGDTLMNLKK-IDKLYALMRAAAEVAGQVALRLTHDHELFLDLDRYSEELLSF
QEKFLSFDQDVKALGL--TLNWLFFARGDFQRAADTLRKDIANSDRENRIVRRALNDRIM
KVEYDFLSPYLSPKDAPFRHIFFGKGSHTLPSLLENLKQLREN-KDSVD---VNMLKEQL
ALVTWTIKGAANALVGDIWNTDNEF
>Piciformes_Eubucco_bourcierii_R00300
----MDHARAAISN--WLNGESMSYTRFSIARQTDGDNSHVEMNLSADD-EGGGEMGRPE
HPHASMPPRWRSGKNFCFLIIAAVL------LLLIGFLIGYLSYRGRMQKASRCLDGSGR
CELTPTASYLA--DD-DE-TEEEEVP----GPPVFYWPDLRDL----LSKKLSSKNLEAN
LRKRENKYSFEAGESEDEKTAHEIHEHFHS--LMDQVWDDEHYIKLQVKGG-ENKVFILE
D-DK---E-VLLESPDTYVAYSKSGSV-SGKPIFVNYGLKSDFRRLHN-QDVSLNGAITI
FKAGKITLAEKVAN----AKEAGAVGALMYLDPYDYKKEDDLVPFGHAHLGTGDPFTPGF
PSFNHTQFPP-----VESSGLPHIVVQTISSSAVVQLFRKM-DGQKCFQEWKSEVM-GCK
VM-------SENNITVKLTVNNVMVDRKILNIFGAIKGFEEP--DRYVVIGAQRDSWGPG
AAKAGVGTAILLELARV-----ISDMVKTDGYKPRRSIIFASWSAGDFGAVGATEWLEGY
SAILHARAFTYINLDAAVLG-FNHVRISASPLLYTLLERTMKGVKDP----MKDSG-SLF
DRVGPDWVKTVVP-------------------VGLDNAAFPFLTYSGIPVVSFGFCSKDE
EYSFLDTSKDTVENLKK-INNLYALMRAAAEVAGQIVLRLTHDHELFLDFERYSEELLTF
QKKILPYDEKVKELGL--TLNWLFYARGDFQRAIDALRRDIGNSDRENRIIRRALNDRIM
KVEYDFLSPYLSPKDVPFRHIFFGRGPHTLQSLLESLQVLESS-KGNVD---VNVLKEQL
ALVTWTIKGAANALAGDIWNTDNEF
>Passeriformes_Sakesphorus_luctuosus_R12189
----MDHARAAISN--LFGGEPMSYTRFSIARQTDGDNSHVEMKLSADD-EEGGEIGRPE
HLHASMPPPRRNGKNLCFLIMAAML------LLLIGFLIGYLSYRGRMQTVSRCLDGSGK
CEMTPTASYLS--DD-DE-IEEEEVP----GPRVLYWPDLRAM----LSDKLSTAQLEAN
LRQRDGKASFEAGKVEDEATASYIHDLFTS-FHLDEVWNDEHYIKLQDKGSSNNQVSIVE
D--V---E-EVLENPSAYVAYSKSGTV-SGKPVHVNYGLKDDFQKIRN-LGVSMNETIVI
FRAGKITLAEKVAN----ARKEGAVGALMYLDPFEYKNTERLVPFGHAHLGTGDPFTPGF
PSFNHTQFPP-----VESSGLPRIPVQTISSEAAAKLFGKM-DGHTCLLEWKSGIM-GCK
VTV-----SSSSKMTVKLTVNNVMVDRKILNIFGAIKGFEEP--DRYVVIGAQRDSWGPG
AAKAGVGTAILLELARV-----ISDMVKRDGYKPRRSIIFASWSAGEFGAVGATEWLEGY
STSLHAKAFTYINLDSAVLG-SNHMKIFASPLLYSLLERTMKGVKDP----TKDSG-SLY
NRVASDWTDKLVP-------------------LGLDNAAFPFLAYSGIPVVSFGFCNKNE
EYAFLGTTGDTVMNLKK-IDKLYALMRAAAEVAGQVALRLTHDHELFLDFDRYSEELLSF
QEKFLSFDQDVKALGL--TLNWLFFARGDFQRAADALTRDIANSDRENKIVRRALNDRIM
KVEYDFLSPYLSPKDAPFRHIFFGKGSHTLPSLLENLQQLRDN-KDSVD---VNMLKEQL
ALVTWTIKGAANALVGDIWNTDNEF
>Strigiformes_Ciccaba_nigrolineata_R13502
----MDHARVAISN--LFGGEPKSYTRFSIARQMDGDNSHVEMNLSADD-EEGGETGRPE
HLHASMPPPWRIDKNRCFLIITAVL------LLLIGFLIGYLSYRGRMQKDSRCLDGSGK
CEMTPTASYLV--DD-NE-AEEE-VP----GPPVFYWPDLRNL----LSDKLSTTHLENS
LRHRASKYSFEAGQSEDESLAIYIHEQFES-FSLDEVWNDEHYIKLQVKGSSDNTVSILK
D-GK---E-EELERPSAYVAYSKSGSV-SGKPIHMNYGLKADFQKIKN-LDISLNETIII
FKAGKIPLAEKVAN----AKEAGAVGALMYLDPYDYWNTEGLVPFGHAHLGTGDPFTPGF
PSFNHTQFPP-----VESSGLPRIAVQTISSQALVKLFSKM-DGERCPLDWKSGIL-GCK
VMP-----SSTSNFTVKLSVNNVMVDRKILNIFGAIKGFEEP--DRYVVIGAQRDSWGPG
AAKAGVGTAILLELARV-----ISDMVKKDGYKPRRSIIFASWSAGEYGAVGATEWLEGY
SATLHARAFTYINLDAAVLG-VNHMKISASPLLYTLLERTLKGVKDP----VEDSR-SLY
ERVGSDWVKTVVP-------------------LGLDNAAFPVLTYSGIPVVSFGFCNKDE
EYPFLGTTQDTLDNLKK-IDKLYALMRAAAEVAGQIALRLTHDHELFLDFERYDEELLAF
QEKILPYYSDVKELGL--TLNWLFFARGDFQRATDSLRNDISNSDRENRIIRRALNDRIM
KVEYDFLSPYISPKDAPFRHIFFGKGSHTLQSLLENLQLLRTS-RDSVD---VNMLKEQL
ALATWTIKGAASALVGDIWNTDNEF
>Galliformes_Penelope_pileata_R05462
----MDHARAAISN--LLSGEPSSYTRFSIARQTDGDNSHVEMKLSADD-EEGGEIERPE
HLHASMAQPQRSGKKLCFLVIAAFL------LLLIGFLIGYLSYRGRMQLAARCLDGSGK
CEITPTASYLV--DG-DE-TE-EEVQ----GPPVLYWPDLKNL----LSDKLSTKYLEDN
LRRRGSANSFEAGQSEDQEMAAYIHDQFNK-FSLDKVWNDEHYIKLQVRGSNKNKVSILN
N-GQ---E-EDLETPDAFVAYSESGTV-SGKPVYVNYGMKTDFEKIQK-S-VALNGTIVI
VRAGKITLAEKVAN----AKEAKAAGVLMYLDPFEYRNTDKLIPFGHAHLGTGDPFTPGF
PSFNHTQFPP-----VESSGLPHVAVQTISSDAAAKLFRKM-NGDSCPEDWRGGML-SCR
VTT-----QQGNEMMVKLDVNNAMADKKILNIFGAVTGFEEP--DRYVVIGAQRDSWGPG
VAKAGVGTAILLELARV-----IGDMVKSDGYKPRRSIIFASWSAGDYGAVGATEWLEGY
SASLHAKAFTYINLDAAVLG-ADHIKISASPLLYALLERTMKGVKDP----ATSSR-SLY
NRVGSDWVKGVVP-------------------LGLDNAAFPFLVYSGIPVVSFGFCSKDE
EYAFLGTTKDTLENLKT-IENLNAVLRAAAEVAGQIALRLTHDHELFLDFGRYSEELLAY
QGKFLPYDEDVKELGL--TLDWLFFARGDFQRAADALRRDIANSDKENKVIRRALNDRIM
KVEYDFLSPYLSPKDAPFRHIFFGKGSHTLQSLLEHLQLLKTS-RSSVD---ENMLREQL
ALVTWTIKGAANALGGDIWDTDNEF
>Passeriformes_Alaudala_cheleensis_R14024
------SSLDCLST--QFGGEPTSYTRFSIARQTDGDNSHVEMKLAADE-EEGGEVGRPE
HLHASMPPPRRNGKNLCFIIMAAAL------LLLIGFLIGYLSYRGRMQRVNRCLDGSGN
CEMTPTASYFS--DD-G--TEEEEVP----GPHILYWPEVRNI----LSAKLSASRLEGN
LRQREGKNSFEAGKVEDESTASHIHDQFTS-FRLDDVWNDEHYVRLQDKGSGKNQVFIIE
DQKQ---E-E-LESTDSYVAYCKSGTV-TGKPIYVNYGRKEDFQKIRN-RRVSMNEAIII
FRAGKITLAEKVAN----ARKEGAVGVLMFLDPSNGKKVDSYVPFGHAHLGTGDPFTPGF
PSFNHTQFPP-----VVSSGLPNIPVQTISRGAAARLFGKM-DGEPCLPEWTPGIM-GCK
VTV-------NSNMTVKLTVNNVMVDRKILNIFGVIKGFEEP--DRYVVLGAQRDSWGPG
AAKAGVGTAILLELAYV-----ISDMVKNDDYRPRRSIIFASWSAGEYGAVGATEWLEGY
STTLHAKAFTYINLDTAVLG-SRNVKISASPLLYSLLEATMKRVKDP----VKDSG-YLY
SRVGSDWIKRVVP-------------------LDLDNAAFPFLAYSGIPVVSFGFYDEDD
EYSFLGTTEDTLANLKEKTDMLYPLMRTAAEVAGQIALRLTHDHELFLDFDRYSDELLSF
QEKLWQFDSHVKALGL--TLNWLYFARGDFQRAADALRRDIANSDRENRIVRRALNDRMM
KVEYDFLSPFLSPKDAPFRHIFFGKGSHTLQSLLENLEQLGAN-KTGVN---VDELKEQL
ALATWTIKGAANALVGDIWNTDNEI
>Piciformes_Bucco_capensis_R00938
-----------LSP--QFTGEPMSYTRFSIARQTDGDNSHVEMKLSADD-EEGGEMARAE
HPHASMPPRWRSGKNFCFLIIAAVL------LLLIGFLIGYLSYRGRMQKVSRCLDASGK
CEVTPTVSYLTG-DD-DE-TEEEEVP----GPPVFYWPDLRDL----LSNKLLAEHLEDN
LRQRENKNSFEAGQSEDENAASYIHEQFTS-FSLDEVWNDEHYIKLQVKGG-DNKVSVLE
N-GK---E-EVLASPEAFVAYSKSDSV-TGKPVFVNYGLKADFQKIQN-QGISLDGTIII
FKAGKITLAEKVAN----AKEAGAVGALMYLDPYDYKKADGLVPFGHAHLGTGDPFTPGF
PSFNHTQFPP-----VESSGLPNIAVQTISSLTAGQLFRRM-DGQECFQEWKSEMI-GCK
VMP-----GSTSNMTVKLSVTNVMMDRKILNIFGAIKGSEEP--DRYVVIGAQRDSWGPG
AAKAGVGTAILLELARV-----ISDIVKKDGYKPRRSMIFASWSAGEYGAVGATEWLEGY
SATLHAKAFTYINLDAAVLG-FNHMKISASPLLYTLLERTMQGVKDP----TKDSR-SLY
DRVGSDWVKTLVP-------------------VSLDNAAFPFLTYSGIPVVSFGFCNKDE
EYPFLGTTRDTLENLKK-IDNLGGLMRAAAEVAGQIALRLTHDHELFLDFERYSEELLAF
QRQLLPYYQEVQELGL--TLNWLFFARGDFERATDALKRDIANSYRESRIVRRALNDRIM
KVEYDFLSPYVSPKDVPFRHIFFGKGPHTLQSLLENLELLKHN-KS--D---VNMLKGQL
ALATWTIKGAANALAGDIWNTDNEF
>Passeriformes_Catharus_fuscescens_R02153
----MDHARAAITN--LFSGEPTSYTRFSIARQTDGDNSHVEMNLAADE-EEGGEIGKPE
HLHASMPPPRRNGKNLCLIIMAAVV------LLLIGFLIGYLSYRGRMQRVNRCLDGSGN
CEMTPTASYYS--DD-G--MEE-EVL----GPRILYWPELRNM----LSTKLATPCFETS
MRQREGKNSVEAGKTEDEHTASYIHDQFTR-FRLDDVWNDEHYVRLQDKGSSKNQVFIVE
N-GQ---E-E-LESPDAYVAYSKNGTV-TGKPIYVNYGRQEDFQQIRN-MGVSMNGAIII
FRAGKITLAEKVAN----AKKEGAVGALMFLDFSKNKKADSYVPFGHAHLGTGDPFTPGF
PSFNHTQFPP-----VESSGLPHIPVQTISREAAAKLFGKM-DGDPCLLDWI-GIM-GCK
VTV-------NKNMTVKLTVNNVMVDRKILNIFGVIKGFEEP--DRYVVLGAQRDSWGPG
AAKAGVGTAILLELARV-----ISDMVKNDDYKPRRSIIFASWSGGEYGAVGATEWLEGY
STTLHAKAFTYINLDTAVLG-SKDVKISASPLLYSLLETVMKRVKDP----AKDSQ-NLY
SRVGSDWIKSVVP-------------------LDMDNAAYPFLAYSGIPVVSFGFYDEGD
EYSFLGTTEDTLANLKEKTDKLYLLMRTVTEVAGQVALRLTHDHELFLDFDRYSEELLSF
QEQLLPFEPSVKALGL--TLNWLYFARGDFQRAAHALRGDIANSDRENRIVRRALNDRMM
KVEYDFLSPYLSPKDVPFRHIFFGKGSHTLKSLLENLKQLKAN-DSRVD---LKEVKEQL
ALATWTIKGAANALVGDIWNTDNDI
>Passeriformes_Regulus_satrapa_R07342
----MDHARAAISN--LFGGEPTSYTRFSIARQMDGDNGHVEMNLAADE-EEGGETGRPE
HLHASMSPSRRNSMKLCLIILAVVV------LLLVGFLLGYLSYRGQTQ--S-CLDGSGN
CEMTPTASYFS--DD-G---TQEEAP----GPRILYWPEVRKM----LSDKLSASCLESN
LRQREGKNSFEAGKDEDESTASHIHDQFTR-LHLDDVWNDEHYVRLQDKGSSRNQVLIVE
N-GE-----KPLESPDAYVAYSKSDTV-TGKPIYVNYGRKEDFQKIQN-MHVPMNGSIII
FRAGKITLAEKVAN----ARKAGAVGALMYLDHSNDRKADVTVPFGHAHLGTGDPFTPGF
PSFNHTQFPP-----VQSSGLPHIPVQTISREAAARLFGKM-DGVQCTDEWTAGIV-GCK
VTV-----SKNSNMTVKLIVNNVMVDRKILNIFGVIKGFEEP--DRYVVLGAQRDSWGPG
AAKAGVGTAILLELARV-----ISDMVKNDDYKPRRSIIFASWSAGEFGAVGATEWLEGY
STTLHAKAFTYINLDTAVLG-SSDVKISASPLLYSLLETTMKKVKDP----ADDSR-NLY
ERVGSGWIKKVVP-------------------LDLDNAAFPFLAYSGIPVVSFGFYDERD
EYSFLGTTEDTLANLKEKTDKLYALMRTVAEVAGQIALRLTHDHELLLDFDRYSDELLSF
QEKLSRFNSHVKALGL--TLNWLYFARGDFQRAADALRRDITNSDRENRIVRRSLNDRMM
KVEYDFLSPYLSPKDAPFRHIFFGKGSHTLQSLLENLEQLGVN-STSVD---VNELKEQL
ALVTWTIKGAANALVGDIWNTDNEI
>Passeriformes_Loxia_leucoptera_R00084
----MDHARAAISN--LFSGEPTSYTRFSIARQTDGDNSHVEMNLAADE-EEGGEVGRPE
HLHASMPPPRRNGKNLCFVIMAAVL------LLLIGFLIGYLSYRGRMQRVNRCLDGSGN
CEMTPTASYFS--DD-G--TEEEEVP----GPRILYWPELRNM----LSSKLSAARLEAN
LRQREGKNSFEAGKVEDESTASYIHDQFTS-FRLDDVWNDEHYVRLQDKGSSRNQVFIIE
D-DQ---E-E-LESTDAYVAYSKSGTV-TGKPIYVNYGRKEDFQKIRN-LGVSMNGAIII
FRAGKITLAEKVAN----ARKEGAVGVLMYPGPSNDRKADSYVPFAHAHLGTGDPFTPGF
PSFNHTQFPP-----VESSGLPQIPVQTISREAAARLFGKM-DGDKCLEEWTADIM-GCK
VTV-----SSSSKMTVKMTVNNVMVDRKILNIFGVIKGFEEP--DRYIVLGAQRDSWGPG
AAKAGVGTAILLELARV-----ISDMVKNDDYKPRRSIIFASWSAGEYGAVGATEWLEGY
STTLHAKAFTYINLDTAVLG-SKDIKISASPLLYSVLETTMKRVKDP----AEDSG-YLD
SRVGLDWIKKVVP-------------------LDLDNAAFPFLAYSGIPVVSFGFYDEGD
EYAFLGTTEDTLANLKRKVANLYPLMRTAAEVAGQIALRMTHDHELFLDLDRYSDELLSF
QEKLWHFNGNVKELGL--TLNWLYFARGDFQRAADALRRDIENSDRENRIVRRALNDRMM
KVEYDFLSPYLSPKDAPFRHIFFGRGSHTLKSLLENLEQLAAN-KTSVD---VNELKEQL
ALATWTIKGAANALVGDIWNTDNEI
>Charadriiformes_Stercorarius_parasiticus_R09548
-----------LSI--QFGVEPTSYTRFSIARQMDGDNSHVEMKLSADD-EEGGEVGRPE
HLHASMPPPRRIGKNLCFLVIAAVL------LLLIGFLIGYLSYRGRMQKAGRCLDGSGK
CEMTPTTSYLM--DD-DE-TEEEEVP----GPPVFYWPALRDL----FSKKLSAGHLQDN
LRQRATKDSFEAGQSEDESIASYIHDQFTS-FLLDEVWNDEHYIKLQVKG-SNNTVSILQ
D-GK---E-EILESPDAYVAYSKSGSV-VGKPVYVNYGRKADFQKIQK-PGVSLNNTIII
FRAGKITLAEKVAN----AQEAGAVGALMYLDPSDYETTETLVPFGHAHLGTGDPFTPGF
PSFNHTQFPP-----VESSGLPRIAVQTISSKAVGKLFSKM-HGEECILEWKGGVV-GCK
VML-----NSTSKMTVKLSVNNVMVDRKILNIFGAIKGFEEP--DRYVVIGAQRDSWGPG
AAKAGVGTAMLLELARV-----ISDMVKNEGYKPRRSIIFASWSAGEYGAVGATEWLEGY
SATLHAKVFTYINLDAAVLG-FSHVKISASPLLYTLLERTMKGVKNP----AKNSE-TLY
DRVGSDWVKTVVP-------------------LGLDNAAFPFLAYSGIPVVSFGFCNKDK
EYPFLGTTQDTVENLKM-TDNLYDLMRAAAEVAGHIALRLTHDHELFLDFERYSDELLAF
QEKFLPYGRDVEALGL--TLNWLFFARGDFQRATDALRRDIANSDRENKIVRRALNDRIM
KVEYDFLSPYLSPKDAPFRHIFFGKGSHTLQSLLENLHLLRTS-KDSMD---VNMLKEQL
ALATWTIKGAANALVGDIWDTDNEF
>Coraciiformes_Baryphthengus_martii_R06191
-------SRDCLST--QFNGEPKSYTRFSVARQTDGDNTHVEMNLSADD-EEGGEMGRAE
HPHASMPPRWRSGKNFCFLIIAAVL------LLLIGFLIGYLSYRGRMQKASRCLDGSSK
CEMTPTASYLA--DD-NE-ADEEEVS----GPPVFYWPQLKDL----LSDKLSATHLEDN
LRQRENKYSVEAGQSEDEALAGYIHEQFSS-FFLDEVWNDEHYIKLQVKGSSNNEVSILE
N-DK---E-ELLESPEAYVAYSKSGSV-TGKPVYVNYGLKADFQKLEG---ISLNGTIII
FRAGKITLAEKVAN----AKEAGAVGVLMFLDPYDYKGTAGLVPFGHAHLGTGDPFTPGF
PSFNHTQFPP-----VESSGLPHIAVQTISSRTAGQLFRKM-DGQECFQEWKSEIV-GCK
VMP-----SSANNMTVKLTVNNAMVDRKILNIFGAIKGFEEP--DRYVVIGAQRDSWGPG
AAKAGVGTAMLLELTRV-----ISDIVKNEGYKPRRSIIFASWSAGEYGAVGATEWLEGY
SATLHAKAFTYINLDAAVLG-FNQMRISASPLLYTLLERTMRGVEDP----TKDSG-SLY
DRVGLDWVKTVVP-------------------PGLDNAAFPFLAYSGIPVVSFGFCNKDE
EYPFLGTTQDTVGNLKK-IHNLYHVMRAAAEVAGQIALRLTHDHELFLDFERYSDELLAF
QEKLLPYDEDVKALGL--TLHWLFFARGDFQRATDELRRDIGSSDRENKIIRRVLNDRIM
KVEYDFLSPYLSPKDVPFRHIFFGKGSHTLQSLLDNLKLLQTS-PGSVD---VNMLKEQL
ALATWTIKGAANALVGDIWNTDNEF
>Passeriformes_Vireo_altiloquus_R04711
-----------AST--QFGGEPTSYTRFSIARQMDGDNSHVEMKLAADD-EEGGEIGRPE
HLHASMPPPRRNGKNLCFIVMAALL------LLLIGFLIGYLSYRGRMQRVNRCLDGSGN
CEMTPTASYFS--DD-G--TEEEEVP----GPRILYWPELRNM----LSSKLSAARLEAN
LRQREGKNSFEAGKFEDESTASYIHDQFTS-FRLDDVWNDEHYIRLQDKGSSNNQVFTIE
D-GV---E-ELLESPNEYVAYSKSGTV-IGKPIYVNYGRKEDFQEIRK-MHVPMNGTIII
FRAGEITLAEKVAN----AREEGAVGVLMYLGPSDYKNTDFLVPFGHAHLGTGDPYTPGF
PSFNHTQFPP-----VESSGLPRIPVQTISSQAAATLFRKM-DGEKCLPEWTSGIM-GCK
ATV-----SSDSKMTVKLTVNNVMVDRKILNIFGVIKGFEEP--DRYVVLGAQRDSWGPG
AAKAGVGTAILLELARV-----ISDTVKNDDYKPRRSIIFASWSAGEYGAVGATEWLEGY
ATTLHAKAFTYINLDTAVLG-SKDTKISASPLLYSLLETTMKRVKDP----TMDSR-SLY
SRVGPDWVKRVVP-------------------LDLDNAAFPFLAYSGIPVVSFGFYDKGD
EYSFLDTTQDTLANLKLKTDKLYPLMRTAAEVAGQIALRLTHDHELFLDFDRYSEELLSF
QEEILPFDSKVKALGL--TLKWLFYARGDFQRAADALRRDIANSDRENRIVRRALNDRMM
KVEYDFLSPYLSPKDAPFRHIFFGKGSHTLKSLLENLKQLGVN-KDSVD---VNELKEQL
ALATWTIKGAANALVGDIWNTDNEI
>Caprimulgiformes_Hemiprocne_comata_R09257
-------SHDCLST--QCGGEPLSYTRFSVARQTDGDNSHVEMKLSADD-EEGGETGRPD
HLHARMPPSRRSGRNICFPIIAAVL------LLLIGFLIGYLSYRGRMQKASRCLDGNGK
CEMTPTASYLA--DD-DE-TEAEVIP----GPPVLYWPDLRTL----LSKKLSATRLEDG
LRQRASKDSFEAGQSEDENLASYIHDQFTS-FLLDEVWNDEHYIRLQVKGSSNNVVSILE
D-GE---EKETLESPSAYVAYSKSGSV-VGKPVFVNYGQKADFQKLQK-QGVSLNGTITI
FRAGKITLAEKVAN----AKEAEAVGALMYLDPYDYRNTDTLVPFGHAHLGTGDPFTPGF
PSFNHTQFPP-----VESSGLPRIVVQTISSEAAGKLFSKMDGDKDCIPEWKGGVI-GCK
VML-----SSTSKMTVKLTVNNVMVDRKILNIFGAIKGFEEP--DRYVVIGAQRDSWGPG
AAKAGVGTAILLELAHV-----ISDMVKNDGYKPRRSIIFASWSAGEYGAVGATEWLEGY
SATLHAKAFTYINLDAAVLG-FSHVKISASPLLYTLLERTMKGVKDP----TKNSG-SLY
DRVGFDWVKTIVP-------------------LGLDNAAFPFLAYSGIPVVSFGFYNKDE
EYPFLDTTQDTVGNLRG-IKSLYDLMRAAAEVAGQIALRLTHDHELYLDFERYSEELLAF
QEKFLPYDRDTKALGL--TLNWLFFARGDFQRATDALRNDIRKSDRENRIVRRALNDRIM
KVEYDFLSPYLSPKDAPFRHIFFGKGSHTLQSLLENLQLLKTN-RDRVD---VNMLKEQL
ALVTWTIKGAANAIVGDIWDTDNEF
>Piciformes_Psilopogon_haemacephalus_R04707
-------SYDCFST--QLNGESMSYTRFSIARQTDGDNSHVEMNLSADD-EGGGEMGRPE
HPHASMPPRWRSGKNFCFLIIAAVL------LLLIGFLMGYLSYRGRMQKASRCLDGSGR
CELTPTASYLA--DD-DE-TEEEEVP----GPPVFYWPDLRDL----LSNKLSSKNLEAN
LRQRENKYSFEAGESEDGRTAHEIHDQFMS--LMDEVWDDEHYIKLQVKGG-NNKVSILE
D-DG---D-VPLESPDPYVAYSKSGSV-SGKPIFVNYGQKADFRRLQN-QDVSLNGAITI
FKAGKITLAEKVAN----AKEAGAVGALMYLDPYDYKKEDELVPFGHAHLGTGDPFTPGF
PSFNHTQFPP-----VESSGLPHIVVQTISSSAVGQLFRKM-DGQECFQEWRSEVV-GCK
VM-------SKSNITVKLTVNNVMVDRKILNIFGAIKGFEEP--DRYVVIGAQRDSWGPG
AAKAGVGTAILLELARV-----ISDMVKKDGYKPRRSIIFASWSAGDFGAVGATEWLEGY
SAILHAKAFTYINLDTAVLG-FNHVKISASPLLYTLLERTMKGVKDP----MKDSR-SLF
DRVGSDWVKTVVP-------------------LGLDNAAFPFLTYSGIPVVSFGFYNRDE
EYSFLDTSQDTVENLKK-INNLYALMRAAAEVAGQIALRLTHDHELFLDFERYSEELLAF
QRKFLLYDEKIKELGL--TLNWLFYARGDFQRATDALRRDIANSDRENRIIRRALNDRIM
KVEYDFLSPYLSPKDVPFRHIFFGKGPHTLQSLLENLQVLESS-KGNVD---VNMLKEQL
ALATWTIKGAANALAGDIWNTDNEF
>Passeriformes_Edolisoma_coerulescens_R03403
-----------AST--QFGGEPTSYTRFSIARQMDGDNSHVEMKLSADD-EEGGEIGRQE
HLHASMPPPRRNGKNLCFIVMAAVL------LLLIGFLIGYLSYRGRMQRVNRCLDGSGN
CEMTPTASYFS--DD-G--TEEEEVP----GPRILYWPELRNM----LSAKLSATRLEAN
MRQREGKNSFEAGKSEDESTASYIHDQFTS-FRLDDVWNDEHYIRLQDKGSSNNQVFTIE
D-GV---E-EFLESPDAYVAYSKSDTV-IGKPIYVNYGRKEDFQQIRN-MHVPMNGTIII
FRAGKITLAEKVAN----AREEGAVGALMYLGPSDYKSTNSLVPFGHAHLGTGDPFTPGF
PSFNHTQFPP-----VESSGLPHIPVQTISSNAAAMLFRKM-DGEKCLQEWTSGMM-GCK
VTV-----SSSSKLTVNLTVNNVMVDRKIVNIFGVIKGFEEP--DRYVVLGAQRDSWGPG
AAKAGVGTAILLELARV-----ISDMVKNDDYKPRRSIIFASWSAGEYGAVGATEWLEGY
TTTLHAKAFTYINLDTAVLG-SRQIKISASPLLYSLLETTMKRVKDP----TTDSR-YLY
SRVGSDWVKRVVP-------------------LDLDNAAFPFLAYSGIPVVSFGFYDEGD
EYSFLGTIRDTLFNLKAKTEKLYPLMRTAAEVAGQIALRLTHDHELFLDLDRYSEELLSF
QEKILPFDSEVRALGL--TLNWLFYARGDFQRAADALRRDITNSDRENRIVRRALNDRMM
KVEYDFLSPYLSPKDAPFRHIFFGKGSHTLQSLLENLEQLRVN-KDSVD---VNKLKEQL
ALVTWTIKGAANALVGDIWNTDNEI
>Passeriformes_Irena_cyanogastra_R04912
----MDHARAAISN--LFSGEPTSYTRFSIARQTDGDNSHVEMNLAADE-EEGGETGRPE
HLHASMPPPRRNGKNLCFVIIAAVM------LLLIGFLIGYLSYRGGTQRVNRCLDGSGS
CEMTPTASYFS--DD-G--MEEEEVS----GPRILYWPELRNM----LSSKLSTAHLEAN
LRQREGKNSFEAGKVEDESTASYIHDQFTS-FRLDDVWNDEHYVRLQDKGSSNNQVFIVE
D-VH---D-V-LESPDAYVAYSKSGTV-TGKPIYVNYGRKEDFQKIRN-MHVSLNGAIII
FRAGKITLAEKVAN----ARKEGAVGALMYLDSSNDKKADSYVPFGHAHLGTGDPFTPGF
PSFNHTQFPP-----VESSGLPQIPVQTISRGAAAKLFGKM-DGEKCLQDWTAGIM-GCK
VTV-----SRSSNMTVKLTVNNVMVDRKILNIFGVIKGFEEP--DRYVVLGAQRDSWGPG
AAKAGVGTAILLELARV-----ISDMVKNDDYRPRRSIIFASWSAGEYGAVGATEWLEGY
STTLHAKAFTYINLDTAVLG-SRDMKISASPLLYSLLETTMKRVKDP----TKDSG-YLY
SRVGSDWIKKVVP-------------------LDLDNAGFPFLAYSGIPVVSFGFYDEGD
EYAFLGTTEDTLANLKEKTDKLYPLMRTAAEVAGQIALRLTHDHELFLDFDRYSDELLSF
QEKLWHFNPHVKELGL--TLNWLYFARGDFQRAADALRRDIENSDRENRIVRRALNDRMM
KVEYDFLSPYLSPKDAPFRHIFFGRGSHTLQSLLENLEQLAVN-KTSVD---VNELKEQL
ALATWTIKGAANALVGDIWNTDNEI
>Passeriformes_Sterrhoptilus_dennistouni_R03418
----FHHMTDCLST--QFGGEPTSYTRFSIARQMDGDNSHVEMKLAADE-EDGGEIGRPE
HLHASMPPPRRNGKNLCFIIIAAVL------LLLIGFLIGYLSYRGRMQRVNRCLDGSGN
CEMTPTASYFS--DD-G--TEEEEVL----GPRILYWPELRNM----LSAKLSISRLESN
LRQREGKSSFEAGKSEDENTARYIHEQFAS-FRLDDVWNDEHYVRLQDKGRSKNQVFIVE
N-SE---E-E-LDSPDAYVAYSKNGTV-TGKPIYVNYGRKEDFQTIRN-MHVPINGSIVI
FRAGKITLAEKVAN----ARKEGAVGALMYLSSSSNKKADSCVPFGHAHLGTGDPFTPGF
PSFNHTQFPP-----VESSGLPDIPVQTISRNAVAKLFGKM-DGEKCLQEWMSGIM-GCK
VTV-----SSSSKMTVKLTVNNIMVDRKILNIFGVIKGFEEP--DRYVVLGAQRDSWGPG
AAKAGVGTAILLELARV-----ISDIVKYDDYKPRRSIIFASWSAGEYGAVGATEWLEGY
STTLHAKAFTYINLDTAVLG-SKHVKISASPLLYSLLEATVKRVKDP----IKDSE-YLY
NRVGSDWIKRVIP-------------------LDLDNAAFPFLAYSGIPVVSFGFYDQDD
EYSFLGTTEDTLANLKEKTDMLYPLMRAAAEVAGQIALRLTHDHELFLDFDRYTDELLSF
QEKIRHFESDVKALGL--TLNWLYFARGDFQRAADALRRDIANSDRENRIVRRGLNDRMM
KVEYDFLSPYLSTKDAPFRHIFFGKGSHTLKSLLENLEQLGAD-KTSVD---VNEVKEQL
ALVTWTIKGAANALVGDIWNTDNEI
>Passeriformes_Pachycephala_philippinensis_R03071
----TPPSHHCLST--QFGGEPTSYTRFSIARQMDGDNSHVEMKLAADD-EEGGEIGRPE
HLHDSMPPPRRNGKNLCFIVMAAVL------LLLIGFLIGYLSYRGRMQRVNRCLDGSGN
CEMTPTASYFS--DD-G--TEEEEVP----GPRILYWPDLRKM----LSDRLSVARLEAN
LRQREGKSSFEAGKFEDESTASYIHDQFTS-LRLDDVWNDEHYVRLQDKGSSKNQVFIIE
D-GQ---E-KLLESPDEYVAYSKSDTV-TGKPIYVNYGRKEDFQKIRN-MHVPMNGTIII
FRAGEITLAEKVAN----AREEGAVGALMYLDPSEYRNTDSLVPYGHAHLGTGDPFTPGF
PSFNHTQFPP-----VESSGLPRIPVQTISSRAAAALFGKM-DGDKCLQDWTRGIM-GCK
VTV-----SGSSKMTVKLAVNNVIVDRKILNIFGVIKGFEEP--DRYVVLGAQRDSWGQG
AAKAGVGTAILLELACV-----ISDMVKNDDYKPRRSIIFASWSAGEYGAVGATEWLEGY
TTTLHAKAFTYINLDTAVLG-STHIKISASPLLYSLLEATMKRVKDP----TMDSG-SLY
SRLGPDWVKSVVP-------------------LDLDNAAFPFLAYSGIPVVSFGFYNKSD
EYSFLGTTQDTFANLKAKTDKLYPLMRTAAEVAGQIALRLTHDHELFLDFDRYSEELLSF
HEKILPFDSKVKALGL--TLKWLFYARGDFQRAADALRRDIANSDRENRIVRRSLNDRMM
KVEYDFLSPYLSPKDAPFRHIFFGKGSHTLKSLLENLEQLGVN-KESVD---VNKLKEQL
ALATWTIKGAANALVGDIWNTDNEI
>Passeriformes_Rhabdornis_inornatus_R09272
----MDHARAAISN--LFGSEPTSYTRFSIARQTDGDNSHVEMNLAADE-EEGGEIGKPE
HLHASMPPPRRNGKNLCLIITAAVV------LLLIGFLIGYLSYRGRMQRVNRCLDGSGN
CEMTPTASYFS--DD-G--MEEEEVP----GPRILYWPELRSM----LSAKLSAPCLEAN
MRQREGETSFEAGKGEDENTASYIHDQFTR-FRLDDVWNDEHYVRLQDKGSSKNQVFIVE
N-GQ---E-E-LESPDAYVAYSKNGTV-IGKPIYVNYGRKEDFQQIRI-MGIPMNGTIMI
FRAGKITLAEKVAN----ARKEGAVGALMFPDPSN-KKTDSFVPFGHAHLGTGDPFTPGF
PSFNHTQFPP-----VESSGLPHIPVQTISREAAAKLFGKM-DGDKCLQDWT-SVM-GCK
VTV-------NRNMTVKLTVNNVMMDRKILNIFGVIKGFEEP--DRYVVLGAQRDSWGPG
AAKAGVGTAILLELARV-----ISDMVKNDDYKPRRSIIFASWSAGEYGAVGATEWLEGY
STTLHAKAFTYINLDTAVLG-SRDVKISASPLLYSLLETVMKRVKDP----TKESG-NLY
SRVGSDWIKRVVP-------------------LDLDNAAFPFLAYSGIPVVSFGFYDEGD
EYSFLGTTEDTLANLKEKTDKLYPLMRTAAEVAGQIALRLTHDHELFLDFDRYSEELLSF
QEKLLHFDSDVKALGL--TLNWLYFARGDFQRAADTLRRDITNSDRENRIVRRALNDRMM
KVEYDFLSPFLSPKDAPFRHIFFGKGSHTLQSLLENLKQLKEN-ESSVD---VNELKEQL
ALATWTIKGAANALVGDIWNTDNEI
>Piciformes_Ramphastos_sulfuratus_R05805
--------YDYFST--QLNGESMSYTRFSIARQTDGDNSHVEMNLSADD-EGGGEMGRPE
HPHASMPPRWRSGKNFCFLIIAAVL------LLLIGFLIGYLSYRGRMQKASRCLDGSGR
CELTPTASYLA--DD-DE-TEEEEVP----GPPVFYWPDLRDL----LSKKLSSRNFEAN
LRKRENKYSFEAGESEDEKAAHEIHEQFHG--LMDQVWDDEHYIKLQVKGG-ENKVFILE
D-GE---E-VLLESPDPYVAYSKSGSV-SGKPIFVNYGLKSDFRRLHN-QDVSLNGAITI
FKAGKITLAEKVAN----AKEAGAVGALMYLDPYDYKKEDDLVPFGHAHLGTGDPFTPGF
PSFNHTQFPP-----VESSGLPHIVVQTISSSAVGQLFRKM-DGQECFQEWKSEVM-GCK
VM-------SKSNITVKLTVSNVMVDRKILNIFGAIKGFEEP--DRYVVIGAQRDSWGPG
AAKAGVGTAILLELARV-----ISDMVKTDGYKPRRSIIFASWSAGDFGAVGATEWLEGY
SAILHAKAFTYINLDAAVLG-FNHVKISASPLLYTLLERTMKGVKDP----MKDSR-SLF
DRVGSDWVKTVVP-------------------LGLDNAAFPFLTYSGIPVVSFGFCSEGE
EYSFLDTNKDTVENLKK-INNLYALMRAAAEVAGQIVLRLTHDHEVFLDFERYSEELLTF
QKKFLLYDEKVKELGL--TLNWLFYARGDFQRAIDALRRDIGNSDRENRIIRRALNDRIM
KVEYDFLSPYLSPKDVPFRHIFFGRGPHTLQSLLESLQVLESG-KGNVD---VNVLKEQL
ALVTWTIKGAANALAGDIWNTDNEF
>Passeriformes_Quiscalus_mexicanus_R13048
----MDHARAAISN--LFSGEPTSYTRFSIARQTDGDNSHVEMNLAADE-EEGGEIGRPE
HLHASMPPPRRNGKNLCFVIMAAAL------LLLIGFLIGYLSYRGRMQRVNRCLDGSGN
CEMTPTASYYS--DD-G--MEEEEVP----GPRILYWPVLRKM----LSSKLSTARLEAN
LRQRESKTSFEAGKAEDEGTAGHIHDQFTS-FRLDDVWNDEHYVRLQDKGSSRNQVFIIE
D-SQ---E-E-LESPDAYVAYSKSGTV-TGKPVYVNYGLKEDFQKIRN-LGVSMNGAIII
FRAGKITLAEKVAN----ARKEGAVGVLMYPGPSNDRKADSYVPFAHAHLGTGDPFTPGF
PSFNHTQFPP-----VESSGLPQIPVQTISREAAARLFGKM-DGDKCLEEWRADIM-GCK
VTV-----SSGSKMTVKLTVNNVMVDRKILNIFGVIKGFEEP--DRYVVLGAQRDSWGPG
AAKAGVGTAILLELAHV-----ISDMVKNDDYKPRRSIIFASWSAGEYGAVGATEWLEGY
STTLHAKAFTYINLDTAVLG-STDIKISASPLLYSLLETTMKRVKDP----ADDLR-YLD
SRAGPDWIKKVVP-------------------LDLDNAAFPFLAYSGIPVVSFGFYDEND
EYAFLGTTEDTLANLKRKTVNLYPLMRTAAEVAGQIALRMTHDHELFLDLDRYSDELLSF
QEKLWHFNGNVKELGL--TLNWLYFARGDFQRAADALRRDIENSDTENRIVRRALNDRMM
KVEYDFLSPYLSPKDAPFRHIFFGRGSHTLKSLLENLEQLAAN-KTSVD---VNELKEQM
ALVTWTIKGAANALVGDIWNTDNEI
>Procellariiformes_Hydrobates_tethys_R13921
-----------LST--QFGGEPMLYTRFSIARQTDGDNSHVEMKLSADD-EEGGEIGRPE
HLHASMPSPWRSGKNICFLVIAAVL------LLLIGFLIGYLSYRGRMQKVSRCLDGSGK
CEMSPTTSYLA--DD-DE-TEEEEVP----GPPVFYWPELRTL----LSEKLSARHLEDS
LRQRANKYSFEAGQSEDESVASYIHEQFTS-FLLDEVWNDEHYIKLQVKGSSNNKVSILQ
D-DK---E-EELESPDAYVAYSKSGSV-VGKPVYVNYGLKADFRKIQN-PGVSLNETIVI
FRAGKITLAEKVAN----AREAGAVGALMYLDPDNYKNTDALVPFGHAHLGTGDPFTPGF
PSFNHTQFPP-----VESSGLPRIAVQTISSQAVGKLFSKM-DGEECFQDWKGGVM-GCK
VKL-----RSTSNMTVKLSVNNVMVDRKILNIFGAIKGFEEP--DRYVVIGAQRDSWGPG
AAKAGVGTAMLLELARV-----ISDIVKNDGYKPRRSIIFASWSAGEYGAVGATEWLEGY
SATLHAKAFTYINLDAAVLG-FNHMKISASPLLYTLLERTMKGVKDP----TKDSG-TLY
DRVGSDWVKTVVP-------------------LGLDNAAFPFLAYSGIPVVSFGFCNKDE
EYPFLGTTQDTVENLKM-TDKLYALMRAAAEVAGQVALRLTHDHELFLDFERYGEELLAF
QEKFLPYDRDVKALGL--TLNWLFFARGDFQRATDALRRDIANSDRENRIVRRALNDRIM
KVEYDFLSPYLSPKDAPFRHIFFGKGSHTLQSLMENLQLLRTS-RDSVD---VNMLKEQL
ALVTWTIKGAANALVGDIWDTDNEF
>Passeriformes_Myiagra_hebetior_R13780
----MDHARAAISN--LFGGEPTSYTRFSIARQMDGDNSHVEMKLAADD-EEGGEIGRPE
HLHASMPPPRRNGKNLCFLVMAAVL------LLLIGFLIGYLSYRGRMQRVNRCLDGSGN
CEMTPTASYFS--DD-G--TEEEEVP----VPRILYWPALRNM----LSAKLSAAHLEVN
LRQREGRSSFEAGKFEDESTASYIHDQFTS-FRLDDVWNDEHYIRLQDKGSSNNQVFIIE
D-GK---E-ELLESPDAYVAYSKSDTV-TGKPIYVNYGRKEDFQQIRN-MHVSMNGTIII
FRAGKITLAEKVAN----AREEGAVGALMYLGPSDYRNTELLVPFGHAHLGTGDPYTPGF
PSFNHTQFPP-----VESSGLPRIPVQTISSQAATTLFRKM-DGESCLQDWTSGIM-GCK
VTV-----SSNSKMTVKLVVNNVMVDRKILNIFGVIKGFEEP--DRYVVLGAQRDSWGPG
AAKAGVGTAILLELARV-----IADMVKNDDYKPRRSIIFASWSAGEYGAVGATEWLEGY
TTTLHAKAFTYINLDTAVLG-SKRVKISASPLLYSLLEATMKRVKDP----TMDPR-SLY
DTVGSDWVKRVVP-------------------LDLDNAAFPFLAYSGIPVVSFGFYDEGN
EYSFLGTTQDTLANLKAKTDKLYPLMRTAAEVAGQIALRLTHDHELFLDFDRYSEELLSF
QENILSFDSKVKELGL--TLKWLFYARGDFQRAADALRRDIENSDRENRIVRRALNDRMM
KVEYDFLSPYLSPKDVPFRHIFFGKGSHTLKSLLENLKQLEVN-KDSVD---VNELKEQL
ALATWTIKGAANALVGDIWNTDNEI
>Passeriformes_Dicaeum_eximium_R07464
------------ST--QFGGEPTSYTRFSIARQTDGDNSHVEMNLAADE-EEGGEIGKPE
HLHGSMPPPRRNGKNLCFIIIAAIL------LLLIGFLIGYLSYRGRTQRFNRCLDGSGN
CEMTPTASYLS--DD-G--I-EEDAS----GPRILYWPDLRSM----LSSKLSAARLEAN
LRQREGKNSFEAGKVEDENTASYIHDQFTS-FRLDDVWNDEHYVRLQDKGSSKNQVFIIE
D-GQ---T-E-LESPDAYVAYSKSSTV-TGKPIYVNYGRKEDFQKIRN-MQIPMNGAIMI
FRAGKITLAEKVAN----AKKEGAAGVLMYLDPSNDKKTDSYVPFAHAHLGTGDPFTPGF
PSFNHTQFPP-----VESSGLPQIPVQTISREAAAKLFGKM-DGDKCLQEWTAGVM-GCK
VTV-----GRSSKMTVNLTVNNVMVDRKILNIFGVIKGFEEP--DRYVVLGAQRDSWGPG
AAKAGVGTAILLELARV-----ISDMVKNDDYRPRRSIIFASWSAGEYGAVGATEWLEGY
STTLHAKAFTYVNLDTAVLG-SRDVKISASPLLYSLLETTMKRVKDP----TKDSG-SLY
NKVGSDWIKKVVP-------------------LDLDNAAFPFLAYSGIPVVSFGFYDEGD
EYPFLGTTEDTLANLKEKTDKLYPLMHAAAEVAGQIALRLTHDHELFLDFDRYSEELLSF
QEKLWRFNNDVKELGL--TLNWLYFARGDFQRAADRLRRDIENSDRENRIVRRALNDRMM
KVEYDFLSPYLSPKDAPFRHIFFGRGSHTLQSLLENLEQLAAN-KTSVD---VNELKEQL
ALATWTIKGAANALVGDIWNTDNEI
>Passeriformes_Leptocoma_aspasia_R09639
-----------AST--QFGGEPTSYTRFSIARQTDGDNSHVEMNLAADE-EEGGEIGKPE
HLHASMPPPRRNGKNLCFIIIAAVL------LLLIGFLIGYLSYRGRMQRVNRCLDGIGN
CEMTPTASYLS--DD-G--TEEEEAA----GPRILYWPGLRNM----LSSKLSAARLEAN
LRQREGKNSFEAGRAEDESTASYIHDQFTS-FRLDDVWNDEHYVRLQDKGSRKNQVLIIE
D-GQ---E-E-LESPDAYVAYSKSGTV-TGKPIYVNYGRKEDFQKIRI-MQIPMNGAIII
FRAGKITLAEKVAN----ARKEGAAGALMYLDPSNDKKADSYVPFGHAHLGTGDPFTPGF
PSFNHTQFPP-----VESSGLPQIPVQTISRQAAAKLFGKM-DGDKCLQEWTTGIM-GCK
VTV-----SSSSKMTVNLTVNNIMVDRKILNIFGVIKGFEEP--DRYVVLGAQRDSWGPG
AAKAGVGTAILLELARV-----ISDMVKNDDYRPRRSIIFASWSAGEYGAVGATEWLEGY
STTLHAKAFTYINLDTAVLG-SRDVKISASPLLYTLLETTMKRVKDP----TKDSG-YLD
SKVGSDWIKKVVP-------------------LDLDNAAFPFLAYSGIPVVSFGFYDEGD
EYPFLGTTGDTLANLKEKTDKLYPLMRTAAEVAGQIALRLTHDHELFLDFDRYSDELLSF
QEKLWHFNNDVKELGL--TLNWLYFARGDFQRAADALRRDIENSDRENRIVRRALNDRMM
KVEYDFLSPYLSPKDAPFRHIFFGRGNHTLKSLLENLEQLATN-KTSVD---VNELKEQL
ALATWTIKGAANALVGDIWNTDNEI
>Passeriformes_Zosterops_hypoxanthus_R11738
-------TTDCLST--QFGGEPTSYTRFSIARQMDGDNSHVEMKLAADE-EDGGEIGRPE
HLHASMPPPRRNGKNLCFIILAAVL------LLLIGILIGYLSNRGRMQRVNRCLDGSGN
CEMTPTASYFS--DE-G--TEEEEVL----GPRVLYWPELRNM----LSAKLSVSRLESN
LRQREGKSSFEAGKGEDEDTARYIHEQFAS-FRLDDVWNDEHYVRLQDKGRSKNQVFIVE
N-SE---E-E-LDSPDAYVAYSKNGTV-TGKPIYVNYGRKEDFQKIRN-MHVPINGSIVI
FRAGEITLAEKVAN----ARKEGAVGALMYLSSSSNKKADSCAPFGHAHFGTGDPFTPGF
PSFNHTQFPP-----VESSGLPDIPVQTISRNAAAKLFAKM-DGEKCIQEWMSGIM-GCK
VTV-----SSSSKMTVKLTVNNVMVDRKILNIFGVIKGFEEP--DRYVVLGAQRDSWGPG
AAKAGVGTAILLELARV-----ISDIVKYDDYKPRRSIIFASWSAGEYGAVGATEWLEGY
STTLHAKAFTYINLDTAVLG-SKHVKISASPLLYSLLEATVKRVKDP----IKDSE-YLY
NRVGSDWIKRVVP-------------------LDLDNAAFPFLAYSGIPVVSFGFYDQDD
EYSFLGTTEDTLANLKEKTDMLYPLMHTAAEVAGQIALRLTHDHELFLDFDRYTDELLSF
QEKIRHFESDVKALGL--TLNWLYFARGDFQRAADALRRDIANSDRENRIVRRGLNDRMM
KVEYDFLSPYLSTKDAPFRHIFFGKGSHTLKSLLENLEQLGAD-NTSVD---VNEVKEQL
ALVTWTIKGAANALVGDIWNTDNEI
>Passeriformes_Tyrannus_savana_R09292
--------HDCLST--QFGGEPMSYTRFSIARQTDGDNSHVEMKLSADD-EEGGEIGRPE
HLHATMPPPRRNGKNLCFLIMAAVL------LLLIGFLIGYLSYRGRMQNVSRCLDGSGK
CEMTPTASYLS--DD-DE-TEEEEVS----GPRVLYWPDLRAM----LSDKLSAAQLEAN
LRQRESKTSFEAGKVEDETTASYIHDQFTS-FHLDEVWNDEHYIKLQDKGSSNNQVSTEE
N-GV---E-EVLERPNAYVAYSKSGTV-AGKPVHVNYGLKGDFEKIRN-LGVSMNGTIVI
FRAGKITLAEKVAN----AREEGAVGALMYLDPSEYKYTEKLVPFAHAHLGTGDPFTPGF
PSFNHTQFPP-----VESSGLPRIPVQTISSEAAGKLFSKM-DGHTCLLEWKSGIM-GCK
VTV-----SPTSKMTVKLTVNNVMVDRKILNIFGAIKGFEEP--DRYVVIGAQRDSWGPG
AAKAGVGTAILLELARV-----ISDIVKKDGYKPRRSIIFASWSAGEFGAVGATEWLEGY
STSLHAKAFTYVNLDAAVLG-SNHMKISASPLLYSLLERTMKGVKDP----TKDSG-TLY
NRVGSDWVNKVVS-------------------LDLDNAAFPFLAYSGIPVVSFGFCNKDE
EYAFLGTTGDTVMNLKK-IDKLNALMRAAAEVAGQVVLRLTHDHELFLDFDRYSEELLSY
QERFLSFDEEVKALGL--TLNWLFFARGDFQRAADDLRRDIANSDKENRIVRRALNDRMM
KVEYDFLSPFLSPKDAPFRHIFFGKGSHTLPSLLENLKQLRDN-KDSVD---VNVLKEQL
ALVTWTIKGAANALVGDIWNTDNEF
>Galliformes_Alectura_lathami_R09509
----MDHARAAITN--LFGGEPTSYTRFSIARQTDGDNSHVEMKLSADD-EEGGEMGRPE
HLHASVSQPQRSARKLCFLVLAAAL------LLLIGFLIGYLSYRGRVQLAAKCLDGSGQ
CEITPTASYLA--DG-DE-TEEEEIQ----GPSVLYWPDLKEL----LLKKLSAKHLEDS
LRQRASEKSFEAGQSEDENMASYIHDQFSS-FGLDKVWNDEHYIKLQVRGSTKNKVSIAY
D-DK---E-EVLESPDAYVAYSESGSV-SGKPVYVNYGLKNDFQMIQK-SVSSLNGTIVI
VRAGKITLAEKVAN----AKEAKAAGVLMYLDPLEYRKTEQLVPFGHAHLGTGDPFTPGF
PSFNHTQFPP-----VESSGLPHIAVQTISSNAAAKLFSKM-DGNPCPAEWIRGIM-ICK
VMP-----SQGSNMMVKLDVNNAMVDRKILNIFGAVKGFEEP--DRYVVIGAQRDSWGPG
AAKAGVGTAILLELARV-----ISDMVKNDGYKPRRSIIFASWSAGDYGAVGATEWLEGY
SAILHAKAFTYINLDAAVLG-ANNIKISASPLLYALLERTMKGVKDP----ATNSG-NLY
NRVGSDWVKAVVP-------------------LGLDNAAFPFLAYSGIPVVSFGFYDKDE
EYPFLGTTGDTVEKLKT-IKDLGNLMRAAAEVAGQIALRLTHDHELFLDFGRYSEELLAF
QEKFLPYDEDVKELGL--TLDWLFFARGDFQRAADALRRDIANSDKENKVIRRALNDRIM
KVEYDFLSPYLSPKDVPLRHIFFGKGSHTLQSLLEHLQLLRTN-KDSVD---QSVLKEQL
ALATWTIKGAANALGGDVWDTDNEF
>Caprimulgiformes_Podargus_strigoides_R11940
-----------LST--QCGGEPMSYTRFSIARQMDGDNSHVEMKLSADD-EEGGETGRPE
HLHASMPPPRRSGKNLCFQIIAAVL------LLLIGFVIGYLSYRGRMQKASRCLDGSGN
CEMTPTASYLA--DG-DE-TEAEEVP----GPPVLYWPDLKNL----LSNKLSATHLEDY
LRQRANKDSFEAGQTEDESSASSIHDQFVS-FHLDEVWNDEHYIKLQVKGSNNNRVSVLE
D-GE---EKEELESPSAYVAYSKTGSV-AGKPVYVNYGLKADFQKIQK-WGVSLNGTIII
FRAGKITLAEKVAN----AKEAGAVGALMYLDPSDYRNTDELVPFGHAHLGTGDPFTPGF
PSFNHTQFPP-----VESSGLPRIVVQTISSQAAGRLFSKMVGGEECLPEWKGGVM-GCK
VMP-----SSTSKMTVKLSVNNVMVDRKILNIFGAIKGFEEP--DRYVVIGAQRDSWGPG
AAKAGVGTAMLLELARV-----ISDIVKNDGYKPRRSIIFASWSAGEYGAVGATEWLEGY
SASLHAKAFTYINLDAAVLG-SNHMKISASPLLYTLLERTMKGVDDP----VKNSR-SLY
DRVGTDWVKTVVP-------------------LGLDNAAFPFLAYAGIPVVSFGFCSKGE
EYPFLGTTQDTVENLKK-NDNLYALMRAAAEVAGQIALRLTHDHELFLDFERYSEELLAF
QKLFLPYYRDVKALGL--TLNWLFFARGDFQRATDALRKDITNSDRENKIVRRALNDRIM
KVEYDFLSPYLSPKDAPFRHIFFGKGSYTLQSLLENLQLLKAS-RDSVD---VNILKEQL
ALVTWTIKGAANALAGDIWNTDNEF
>Piciformes_Semnornis_frantzii_R08844
--------YDYFST--QLNGESMSYTRFSIARQTDGDNSHVEMNLSADD-EGGGEMGRPE
HPHASMPPRWRSGKNFCFLIIAAVL------LLLIGFLIGYLSYRGRMQKASRCLDGSGR
CELTPTASYLA--DD-DE-TEEEEVP----GPPVFYWPDLRDL----LSKKLSSKSLEAN
LRKRENKYSFEAGESEDEKTAHDIHEQFHG--LMDQVWDDEHYIKLQVKGG-ENKVFILE
D-DK---E-VLLESPDPYVAYSKSGSV-SGKPIFVNYGLKSDFQRLHN-QDVSLNGAITI
FKAGKITLAEKVAN----AKEAGAVGALVYLDPYDYKKEDDLIPFGHAHLGTGDPFTPGF
PSFNHTQFPP-----VESSGLPHIVVQTISSSAVGQLFRKM-NGQECFQEWKSEVV-GCK
VM-------SKSNITVKLTVNNVMVDRKILNIFGAIKGFEEP--DRYVVVGAQRDSWGPG
AAKAGVGTAILLELARV-----ISDMVKTDGYKPRRSIIFASWSAGDFGAVGATEWLEGY
SAILHAKAFTYINLDAAVLG-FNHVRISASPLLYTLLERTMKGVKDP----MKDSR-SLF
DRVGSDWVKTVIP-------------------LGLDNAAFPFLTYSGIPVVSFGFCSKDE
AYSLLDTNKDTVENLKK-INNLYALMRAAAEVAGQIVLRLTHDHELFLDFERYSEELLTF
QEKVLLYNEKVKELGL--TLNWLFYARGDFQRAIDTLRRDIGNSDRENRIIRRALNDRIM
KVEYDFLSPYLSPKDVPFRHIFFGRGPHTLQSLLESLQVLESS-KGNVD---VNALKEQL
ALVTWTIKGAANALAGDIWNTDNEF
>Passeriformes_Formicarius_rufipectus_R12141
-----------LST--QFGGEPLSYTRFSIARQMDGDNSHVEMKLSADD-EEGGEMGRPE
HLHASMPPPRRSGKNLCFLILAAVL------LLLIGFLIGYLSYRGRMQNISRCLDGSGK
CEMTPTASYLS--DD-YE-IEEEEVA----GPRVLYWPDLRAM----LSNKLSTPLLEAN
LRQREGKTSFEAGTVEDEATASYIHDQFTK-YHLDEVWNDEHYIKLQNKGSSNNQVFIVE
D--R---E-ELLESPSAYVAYSKSGTI-SGKPVHVNYGLKDDFQKLRN-QNVSLNETIVI
FRAGKITLAEKVAN----ARKEGAVGALMYLDPSEYKNTEKLVPFGHAHLGTGDPFTPGF
PSFNHTQFPP-----VESSGLPRIPVQTISSEAAAKLFSKM-DGDSCLPEWKSGIM-GCK
VTV-----SSSSKMTVKLTVNNVMVDRKILNIFGAIKGFEES--DRYVVIGAQRDSWGPG
AAKAGVGTAILLELARV-----ISDMVKNDGYKPRRSIIFASWSAGEFGAVGATEWLEGY
ATSLHAKAFTYINLDSAVLG-SSHMKIFASPLLYSLLERTMKGVKDP----AKDSA-TLY
NRVGSVWTDKVAS-------------------LGLDNAAFPFLAYSGIPVVSFGFYDKDE
EYAFLGTTGDTLMNLKK-IDNLYPLMRTAAEVAGQVALRLTHDHELFLDFDRYSEELLSF
QEKFLSFDQDVKALGL--TLNWLFFARGDFQRAADALRKDIATSDRENRIVRRALNDRIM
KVEYDFLSPYLSPKDAPFRHIFFGRGSHTLPSLLENLKQLRDN-RDSVD---VNLLKEQL
ALVTWTIKGAANALVGDIWNTDNEF
>Pelecaniformes_Mesembrinibis_cayennensis_R10989
-------SHDCLST--QFGGEPMLYTRFSVARQMDGENSHVEMKLSADD-EEGEETGRPE
PLHASVSPAWRSSKNLCFLIIGAVL------LLLIGFLIGYLSYRGRMQKASRCLDGSGK
CEITPTASYMA--DS-DD-TEEEAVP----GPPVLYWPELRAL----LSDKLSTRHLETS
LRQRANENSFEAGQSEDESIASYIHEQFTR-FDLDKVWNDEHYIKLQVKGSSNNKVSILE
D-GK---E-EELESPSAYVAYSKSGSV-EGKPLYVNYGLKADFQKIEK-LDVSLNETIVI
FRAGKITLAEKVAN----AKEAGAVGALMYLDPYDYKNTDTLVPFGHAHLGTGDPFTPGF
PSFNHTQFPP-----VESSGLPRIAVQTISSQAVGKLFGKM-NGEECLSEWKGGVM-GCK
VMV-----NSMSKVTVRLSVNNVMVDRKILNIFGAIKGFEEP--DRYVVIGAQRDSWGPG
AAKAGVGTAILLELARV-----ISDIVKKDGYKPRRSIIFASWSAGEYGAVGATEWLEGY
SATLHAKAFTYINLDTAVLG-FKHMKISASPLLYTLLERTLKAVKDP----TKESG-SLY
DRVGPDWVKTVAP-------------------LGLDNAAFPFLASAGIPVVSFGFCNKDE
EYPFLGTTQDTVENLKM-TDKLYGLMRAAAEVAGQIALRLTHDHELFLDFERYSEELLEF
QEKFLPYYQDVKELGL--TLNWLFFARGDFQRATDALRRDIANSDRENKVVRRALNDRIM
KVEYDFLSPYLSPKDAPFRHIFFGKGSHTLQNLLENLQLLRNS-KDSVD---ANMLKEQL
ALVTWTIKGAANALAGDIWDTDNEF
>Passeriformes_Setophaga_kirtlandii_R02037
----MDHARAAISN--LFSGEPTSYTRFSIARQTDGDNSHVEMNLAADE-EDGGEIGRPE
HLHASMPPPRRNGKNLCFVIMAAAL------LLLIGFLIGYLSYRGRMQRVNRCLDGSGN
CEMTPTASYFS--DD-G--MEEEEVP----GPRILYWPELRNM----LSSKLSTARLEAN
LRQREGKNSFEAGKAEDESTASRIHDQFTS-FHLDDVWNDEHYVRLQDKGSSRNQVFIIE
D-TE---E-E-LESPDAYVAYSKSGTV-TGKPVYVNYGLKEDFQKIRN-LGVSMNGAVII
FRAGKITLAEKVAN----ARKEGAVGVLMYPGPSNDKKADSYVPFAHAHLGTGDPFTPGF
PSFNHTQFPP-----VESSGLPQIPVQTISRGAAARLFGKM-DGDKCLEEWRADIM-GCK
VTV-----GSSSKMTVKLTVNNVIVDRKILNIFGVIKGFEEP--DRYVVLGAQRDSWGPG
AAKAGVGTAILLELARV-----ISDIVKNDDYKPRRSIIFASWSAGEYGAVGATEWLEGY
STTLHAKAFTYINLDTAVLG-STDIKISASPLLYSLLETTMKRVKDP----TNDAR-FLD
SKFGSDWIKKVVP-------------------LDLDNAAFPFLAYSGIPVVSFGFYDEDD
EYAFLGTTEDTLANLKRKTVNLYPLMRTAAEVAGQIALRMTHDHELFLDFHRYSDELLSF
QEKLWRFNGDVKELGL--TLNWLYFARGDFQRAADALRRDIENSDTENRIVRRALNDRVM
KVEYDFLSPYLSPKDAPFRHIFFGRGSHTLKSLLENLEQLAAN-KTSVD---VDELKEQM
ALATWTIKGAANALVGDIWNTDNEI
>Psittaciformes_Amazona_guildingii_R02075
----MDHARAAISN--LFAGEPMSYTRFSIARQMDGDNSHVEMRLSADD-EEGGETGRQE
HMHASM-PPRRSVKNLCFIVIAALL------LLLIGFLIGYLSYRGRMQKAGRCLDGSGK
CEMTPTASYLT--ED--E-TEEEEVS----GPSVLYWPDLRTL----FSEKLSARRLEDS
LRQRANKDSFEAGQIEDEKAASYIHDQFNS-FHLDEVWNDEHYVKLQVKGSSNNRVSILQ
N-GI---E-EELESPNAYVAYSKTGSV-VGKPVHVNYGLKADFQKLEK-LGVSLNGTILI
FRAGKITLAEKVAN----AQEAGAVGVLMYLDPYDYKNTDALVPFGHAHLGTGDPFTPGF
PSFNHTQFPP-----VESSGLPRIPVQTISSQAASKLYSKM-DGDKCLLEWKSGVM-GCK
MM------SSTANVTVKLSVNNVMVDQKILNIFGAIKGFEEP--DRYVVIGAQRDSWGPG
AAKAGVGTAILLELAHV-----ISDIVKNDGYKPRRSIIFASWSAGEYGAVGATEWLEGY
SATLHAKAFTYINLDAAVLG-FNHMKISASPLLYTLLERTMKGVKDP----TKDSG-NLY
DRVGSDWVKTVVP-------------------LGLDNAAFPFLAFSGIPVVSFSFCNKDE
EYPLLGTTEDTVENLKM-TDKLYDLMRAAAEVAGQIALRLTHDHELYLDFERYSEELLAF
QEKFLPYLRDVKALGL--TLNWLFFARGDFQRATDTLRRDIASSDRENKIIRRALNDRIM
KVEYDFLSPYLSPKDAPFRHIFFGRGSHTLQSLLENLQLLRTS-RNSVN---VSMLKEQL
ALATWTIKGAANALVGDIWDTDNEF
>Pelecaniformes_Ciconia_maguari_R12478
----MDHARAAISN--LFGGEPMLYTRFSIARQTDGDNSHVEMKLSADD-EEEGEVGRPD
HLHASMPPPWRNGKNICFLVIAAVL------LLLIGFLIGYLSYRGRMQKVSRCLDGSGK
CEMTPTASYLV--DD-DE-TEEEEVP----GPPVLYWPELRAM----LSNKLSSTRLEDG
LRQRMHKYSFEAGQSDDETTASYIHEQFTS-FLLDEVWNDEHYIKLQVKGSSNNKVSVVE
D-GK---E-EELESPDAYVAYSKSGSV-LGKPIYVNYGLKADFQKLQK-IGVSLNGTIII
FRAGKITLAEKVAN----AEEAGAVGALMYLDPYDYKDTDALVPFGHAHLGTGDPFTPGF
PSFNHTQFPP-----VESSGLPSIAVQTISSQAAGKLFSKM-DGEECLSEWKGGVM-GCN
VML-----RSTSKITVNLTVNNVMVDRKILNIFGAIKGFEEP--DRYVVIGAQRDSWGPG
AAKAGVGTAMLLELACV-----ISDMVKNGGYKPRRSIIFASWSAGEFGAVGATEWLEGY
SATLHAKAFTYINLDAAVLG-FNHMKISASPLLYTLLERTMKGVKDP----TKDSG-SLY
DRVGSDWVKTVVP-------------------LGLDNAAFPFLAYSGIPVVSFGFCNKDE
EYPFLGTTQDTVENLKK-TDKLYALMRAAAEVAGQIALRLTHDHELFLDFERYSEELLVY
QEKVLPYDRDVRALGL--TLNWLFFARGDFQRATDALRRDIANSDRENRVVRRALNDRIM
KVEYDFLSPYLSPKDAPFRHIFFGKGFHTLQGLLENLQLLRTS-RYSVD---VNMLKEQL
ALVTWTIKGAANALVGDIWDTDNEF
>Passeriformes_Dicrurus_megarhynchus_R09862
----MDHARAAISN--LFGGEPTSYTRFSIARQVDGDNSHVEMKLAADD-EEGGEIGRPE
HLHDSMPPPRRNGKNLCFIVMAAVL------LLLIGFLIGYLSYRGRMQRVNRCLDGSGN
CEMTPTASYFS--DD-G--TEEEEVP----GPRILYWPELRNM----LSAKLSAAHLETN
LRQREGKNSFEAGKFEDESAASYIHDQFTS-FRLDDVWNDEHYIRLQDKGSNNSQVFIIE
D-GP---E-ELLESPDAYVAYSKSDTV-IGKPIYVNYGRKEDFQQIRN-MRVPMNGTIII
FRAGKITLAEKVAN----AREEGAVGALMYLGPSDYKNTDLLVPFGHAHLGTGDPYTPGF
PSFNHTQFPP-----VESSGLPRIPVQTISSQAAAELFGKM-DGEKCLQDWASGIM-GCK
VTV-----SSSSKMTVKLVVNNVMVDRKILNIFGVIKGFEEP--DRYVVLGAQRDSWGPG
AAKAGVGTAILLELARV-----ISDMVKNDDYKPRRSIIFASWSAGEFGAVGATEWLEGY
TTTLHAKAFTYINLDTAVLG-SRHLKISASPLLYSLLEATMKKVKDP----TTDSR-YLY
SRVGSDWIKSVIP-------------------LDLDNAAFPFLAYSGIPVVSFGFYDEGD
EYSFLGTTQDTLANLKAKTDRLYPLMRAAAEVAGQIALRLTHDHELFLDFDRYSEELLSF
QEKILPFDSKVQALGL--TLKWLFYARGDFQRAADALRRDIANSDRENRIVRRALNDRMM
KVEYDFLSPYLSPKDAPFRHIFFGKGSHTLQSLLENLKQLGVN-KDSVD---VNKLKEQL
ALATWTIKGAANALVGDIWNTDNEI
>Passeriformes_Rhipidura_dahli_R12067
----MDHARAAISN--LFGGEPTSYTRFSIARQMDGDNSHVEMKLAADD-EEGGEIGRPE
HLHASMPPPRRNGKNLCFIVMAALL------LLLIGFLIGYLSYRGRMQRVNRCLDGSGN
CEMTPTASYFS--DD-G--TEEEEVP----GPRILYWPELRNI----LSTKLSIAHLEAN
LRQREGK-SFEAGKFEDESTASYIHDQFTS-FRLDDVWNDEHYIRLQDKGSSDNQVLIKE
D-DS---E-VLLESPDAYVAYSKSDTV-IGKPIYVNYGRKEDFQKIRN-MGVPMNGTIII
FRAGKITLAEKVAN----AREEGAVGALMYLGPSDYKNTDLLVPFGHAHLGTGDPYTPGF
PSFNHTQFPP-----VESSGLPHIPVQTISSQAAATLFRKM-DGEKCLQDWTSGIM-GCK
VTV-----SSSSKVTVKLTVNNVMVDRKILNIFGVIKGFEEP--DRYVVLGAQRDSWGPG
AAKAGVGTAILLELARV-----ISDMVKNDDYKPRRSIIFASWSAGDYGAVGATEWLEGY
ATTLHAKAFTYINLDTAILG-SKHLKISASPLLYSLLETTMKRVKDP----TMDSR-YLY
SRVGSDWVKRVIP-------------------LDLDNAAFPFLAYSGIPVVSFGFYDEDE
EYSFLGTNQDTLANLKEKTDKLYPLMRTAAEVAGQVALRLTHDHELFLDFDRYSEELLSF
QEKILPFDSKVKELGL--TLKWLFYARGDFQRAADALRRDIANSDRENRIVRRALNDRMM
KVEYDFLSPYLSPKDAPFRHIFFGKGSHTLQSLLENLEQLGFN-KDSVD---VNKLREQL
ALVTWTIKGAANALVGDIWNTDNEI
>Galliformes_Odontophorus_gujanensis_R11457
----LFH-DTTLFQ--QFSGEPMSYTRFSIARQTDGDNSHVEMKLSADD-EEGGDIERPE
HLHASMAQPQRNGKKLCFLVTAAVL------LLLIGFLIGYLSYRGRMQLAARCQDGSGT
CEITPTASFLL--DG-DE-TNEEEIQ----GPPVLYWPDLKTM----LSDRLSAKRLGDN
LRQREGVDSFEAGEAEDSRMATYIHNQFNS-FLLDKVWNDEHYIKLQVRGSTKNRVSILM
G-DS---E-DILETPDAYVAYSESGSV-SGKPVYVNYGLKKDFEKIQK-SVPSLNGTIVI
VRTGKITLAEKVAN----AKEAGAAGVLMYIDPLNYRLMETLVPFGHAHLGTGDPYTPGF
PSFNHTQFPP-----AESSGLPHIAVQTISSRAAAQLFSKM-DGDSCFENWRGGIL-PCK
VTT-----KQESEMLVKLDVNNSMKDRKILNIFGAIQGFEEP--DRYVVIGAQRDSWGPG
VAKAGTGTAILLELARV-----ISDMVKNGGYKPRRSIIFASWSAGDYGAVGATEWLEGY
SAMLHAKAFTYISLDATVLG-GNHVRISASPLLYMLLERVMKGVKDP----ARSSG-KLY
DRVGSDWVKAVVP-------------------LGLDNAAFPFLAYSGIPVVSFGFYNKDE
EYYILGTKYDTLENLKK-IDNLDALLRAAAEVAGQIALRLTHDHELFLDFGRYSEELLAY
QEKFLPYVKDVQELGL--TLDWLFFARGDFQRAADALRRDIANSDRENKVIRRALNDRIM
KVEYDFLSPYLSPKDVPFRHIFFGKGTHTLQSLVEHLELLKTS-KSSVD---LNLLKEQL
ALATWTIKGAANALGGDIWDTDNEF
>Gruiformes_Heliornis_fulica_R04884
----MDHARAAISN--LFGGEPMSYTRFSIARQTDGDNSHVEMKLSADD-EEGGEIGRPE
HLHASMPAPRRNGKNLCFLVIAAVL------LLLIGFLIGYLSYRGRMQKVSRCLDGSGR
CEVIPTASYLV--DD-DE-TEEEEVP----GPPIFYWPDLRAL----LSSKLSARRLEDS
LRQRANKDSFEAGQSEDENTAIYIHDQFTN-FRLDQVWNDEHYIKLQVKGSTDNIVSVLE
D-GR---E-TELEKTGAYVAYSKSGSV-TGKPVYVNCGLKADFQKIQK-LGVSLNDTIII
FRAGKITLAEKVAN----AKEVGAAGALMYLDPNDYSNTDKLVPFGHAHLGTGDPFTPGF
PSFNHTQFPP-----VQSSGLPNIVVQTISSQAVGVLFSKM-DGEECLPEWKGGIM-GCK
VML-----SSTNKMMVKLTVNTVMVDRKILNIFGAIKGFEEP--DRYVVIGAQRDSWGPG
AAKAGVGTAILLELAHV-----ISDMVKNDGYKPRRSIIFASWSAGEFGAVGATEWLEGY
SATLHAKAFTYINLDAAVLG-FKHIKISASPLLYTLLERTMKGVKDP----AKDLG-SLY
DRVGSDWVKTVVP-------------------LGLDNAAFPFLAYSGIPVVSFGFCNKNE
EYPFLGTTDDTVENLKT-IDKLYPLMRAAAEVAGQIALRLTHDHELFLDFERYSEELLAF
QEKFLTYDRDVKMLGL--TLNWLFFARGDYQRATDALRSDIANSDRENRIIRRALNDRIM
KVEYDFLSPYLSPKDAPFRHIFFGKGSHTLQSLLENLQLLRTS-RDSVD---VNMLKEQL
ALATWTIKGAANALAGDIWDTDNEF
>Caprimulgiformes_Nyctibius_grandis_R08898
----MDHARAVISN--LCGGEPMSYTRFSVARQTDGDNSHVEMKLAADD-EEGGETGRPE
HLHASMPHPRRSVKNLCFPVIAALL------LLLIGFLIGYLSYRGRMQKASRCLDGSGK
CEITPTTSYLV--DD-EE-TEEEEVP----GPPVFYWPELRTL----LSNKLSARRLEDS
LRQRAVKHSFEAGQSEDESIAGYIHDQFTS-FLLDEVWNDEHYVKLQVKGSSNNKVSILE
D-GE---E-EELESPDAYVAYSKSGLA-VGKPVYVNYGLKADFQKIQK-LGVSLNETIVI
FRAGKITLAEKVAN----AKEAGAVGALMYLDPYDYKNTDTLVPFGHAHLGTGDPFTPGF
PSFNHTQFPP-----VESSGLPRIAVQTISSQAVGKLFSKM-NGEECLPEWKGGVM-RCK
VML-----SSTSKMTVKLVVNNTMVDRKILNIFGAIKGFEEP--DRYVVIGAQRDSWGPG
AAKAGIGTAMLLELARV-----ISDIVKNGGYKPRRSIIFASWSAGEYGAVGATEWLEGY
SATLHAKAFTYINLDAAVLG-FNHMKISASPLLYTLLERTLKGVKDP----TKDSG-SLY
DRVGSDWVKTVVP-------------------LGLDNAAFPFLAYSGIPVVSFGFCNKDE
EYPFLGTTEDTVENLKV-TDKLYALMRAAAEVAGQIALRLTHDHELFLDFERYGEELLTF
QEKFLPYDRDVKALGL--TLNWLFFARGDFQRAIDALRKDITNSDRENEVVRRALNDRIM
KVEYDFLSPYLSPKEAPFRHIFFGKGPHTLMSLLENLQLLKTS-RDSVN---VNMLKEQL
ALATWTIKGAANALVGDIWNTDNEV
>Anseriformes_Anseranas_semipalmata_R09416
----MDHARAAISN--LFGGEPMSYTRFSIARQTDGDNSHVEMKLSADD-EEGGEIGRPE
HLHANVAQPWRTGKNLCFLVIAAVL------LLLIGFLIGYLSYRGRMQLAAKCLEGSGK
CEITPTASYLV--DG-DE-TEEEEIP----GPPVLYWPDLKNL----LSDKLSAKHLEDS
LRQRANKYSFEAGQSEDESMASYIHDQFNS-FLLDKVWNDEHYIKLQVRGSTKNKVSVLE
D-GK---E-EDLETPDAYVAYSESGSV-VGKPVYVNYGLKTDFDKIKQ-SAIPLNGTIVI
VRAGKITLAEKVAN----AKEAGAVGVLMYLDPSEYRNTDALVPFGHAHLGTGDPYTPGF
PSFNHTQFPP-----VESSGLPHIAVQTISSHAASKLFSKM-DGEPCLPQWRGGIV-VCK
VTL-----SSGSKMMVKLDVNNVMVDRKILNIFGAVMGFEEP--DRYVVIGAQRDSWGPG
AAKAGVGTAILLELARV-----ISDIVKNDGYKPRRSIIFASWSAGDYGAVGATEWLEGY
SATLHAKAFTYINLDAAVLG-MNDIKISASPLLYALLERTMKGVKEP----IT----NLY
NKVGSDWVKAVVP-------------------LGLDNAAFPFLAYSGIPVVSFGFYDKDA
EYPFLGTTQDTVENLKS-INNLYTLLRAAAEVAGQIALRLTHDHELFLDFGRYSEELLAF
QEKFLAYDQDVKELGL--TLDWLYFARGDFQRAADALRRDIANSDRENKVIRRALNDRIM
KVEYDFLSPYLSPKDVPLRHIFFGKGSHTLQSLLEHLHLLKTS-RSSVD---LNMLREQL
ALATWTIKGAANALGGDIWDTDNEF
>Gruiformes_Psophia_crepitans_R03284
----MDHARAAISN--LFGGEPLSYTRFSIARQMDGDNSHVEMKLSADD-EEGGEMERPE
HLHASMPPPRRNGKNFCFLIIAAVL------LLLIGFLIGYLSYRGRMQKAGRCVDGSGK
CEMTPTASYLA--DD-DA-TEEE-VP----GPTVLYWPEVKAL----FSDKLSAKRLENG
LRQRRNSYSFEAGQSEDENIAVYIHEQFTS-FRLDEVWNDEHYIKLQVKGSSNNKVSIVE
D-EK---E-EELESPNAYVAYSASGPV-IGKPVYVNYGLKADFQKIQK-LGVSLNGTIVI
FRAGKITLAEKVAN----AKEAEAAGALMYLDPYDYRDTDELVPFGHAHLGTGDPFTPGF
PSFNHTQFPP-----VESSGLPRIAVQTISSQAVARLFSKM-DGEECLPEWKGGVM-GCK
VML-----SSRSKMMVKLNVSNVMVDRKILNIFGAIKGFEEP--DRYVVIGAQRDSWGPG
VAKAGVGTAILLELAHV-----ISDMVKNDGYKPRRSIIFASWSAGDFGAVGATEWLEGY
SATLHAKAFTYINLDAAVLG-SNHMKISASPLLYTLLERTMKGVKDP----AKDSG-SLY
DRVGSDWLKTVVP-------------------LGLDNAAFPFLTYSGIPVVSFGFCNKDK
EYPFLGTTQDTLENLKM-TDKLYALMRAVAEVAGHIALRLTHDHELFLDFDRYSEELLAF
QEKFLPYSQNVQALGL--TLNWLFYARGDFQRATDALRRDIANSDRENRIVRRALNDRIM
KVEYDFLSPYLSPKDAPFRHIFFGKGSHTLQSLLENLQLLSVS-RDSVD---VNMLKEQL
ALATWTIKGAANALVGDIWDTDNEF
>Coraciiformes_Chloroceryle_aenea_R04761
----MDHARATISN--WFNSEPTSYTRFSIARQTDGDNSHVEMKLAADD-EEGGEMGRAE
HPPASMPPRWRSGKNFCFLIIAAVL------LLLIGFLIGYLSYRGRMQKASRCLDGSSN
CEMTPTASYLA--DD-NE-TEEEEVA----GPPVFYWPKLRDL----LSDKLSATHLEDN
LRQRENKYSVEAGEKEDEALASYIHDQFNS-FLLDEVWNDEHYIKLQVKGSSNNEVSILE
N-DK---E-ELLESPETYVAYSKTGSV-TGKPVYANYGLKADFQKLES---VPLNGTIII
FKAGKITLAEKVAN----AREVGAVGALMYLDPYDYRGADGLVPFGHAHLGTGDPFTPGF
PSFNHTQFPP-----VESSGLPRIAVQTVSSSTVGQLFRKM-DGQECFQGWKSEVL-GCK
VMP-----SSAKNLTVKLTVNNAMVDRKILNIFGAIKGFEEP--DRYVVIGAQRDSWGPG
AAKAGVGTAMLLELARV-----IADIVKNEGYKPRRSIIFASWSAGEYGAVGATEWLEGY
SATLHAKAFTYINLDTAVLG-FNQMKISASPLLYTLLERTMKGVRNP----AKDLG-NLY
DRVGSDWVKTIVP-------------------LGLDNAAFPFLAYSGIPVVSFGFCNRDE
EYPFLGTTKDTVENLKK-IHNLYQLMRAAAEVAGQIALRLTHDHELFLDFERYSDELLAF
QKKFLPYDEDVKVLGL--TLNWLYYARGDFQRATDALRRDIGSSDRENRIIRRALNDRIM
KVEYDFLSPYLSPKDVPFRHIFFGKGSHTLQSLLENLKLLQTS-PGSVD---VNLLKEQL
ALATWTIKGAANALVGDIWNTDNEF
>Piciformes_Galbula_dea_R08189
----MDHARAAISN--WFSGEPMSYTRFSIARQTDGDNSHVEMKLSADD-EEGGEMRRPE
HPHASMPPRWRSGKNFCFLIVAAVL------LLLIGFLIGYLSYRGRMQKASRCLDGSGK
CEMTPTASYLT--ND-DE-TEEEEVP----GPPVFYWPDLRDL----LSNKLLAKHLEDN
LRQREYKYSFEAGQSEDESTASYIHDQFAS-FPLDEVWNDEHYIKLQVKGG-NNKVSVLE
N-GE---E-EVLESPEAYVAYSKSDSV-TGKPVYVNYGLKADFQKIQN-QGISLNGTIII
FKAGKITLAEKVAN----AREAGAVGALMYLDPYDYKKADGLVPFGHAHFGTGDPFTPGF
PSFNHTQFPP-----VESSGLPRIVVQTISSHAVGKLFRKM-DGQACFREWKSDVV-GCK
VM-------SGSNMTVKLSVTNVMVDRKILNIFGAIKGFEEP--DRYVVIGAQRDSWGPG
VAKAGVGTAILLELAHV-----ISDIVKKDGYKPRRSIIFASWSAGEYGAVGATEWLEGY
SATLHAKAFTYINLDAAVLG-SNHMKISASPLLYTLLERTMRGVKDP----TKDSG-SLY
DRVGSDWVKTVVP-------------------LGLDNAAFPFLTYSGIPVVSFGFCDKDE
EYPFLGTTQDTLENLKK-IDNLDVLMRAAAEVAGQIALRLTHDHELFLDFERYGDELLEF
QKQLLSYYQEVKELGL--TLNWLFFARGDFQRATDALRQDIANSDRENRVVRRALNDRIM
KVEYDFLSPYLSPKDVPFRHIFFGKGSHTLQSLLENLQLLKSN-RSNVD---LNMLKEQL
ALATWTIKGAANALAGDIWDTDNEF
>Passeriformes_Donacobius_atricapilla_R12137
------RSHDCLST--QFGGEPTSYTRFSIARQMDGDNSHVEMKLAADE-EEGGEIGRPE
HLHASMPPPRRNGKNLCFIIIAAVL------LLLIGFLIGYLSYHGRTQRVNRCLDGSGN
CEMTPTASYFS--DD-G--TEEEEVP----GPQILYWPALRNM----LSAKLSATRLEAN
LRQREGKNSFEAGKVEDENTASYVHDQFTS-FHLDDVWNDEHYVRLQDKGSSKNQVFIIE
D-GQ---E-E-LESPDAYVAYSKSGTV-TGKPIYVNYGRKEDFQMIRN-MHVPMNESIII
FRAGKITLAEKVAN----ARKEGAIGALMYPGPSKNKKADSSVPFGHAHLGTGDPFTPGF
PSFNHTQFPP-----VESSGLPHIPVQTISREAAARLFGKM-DGEKCLQDWTSGIM-GCK
VTV-----SSSSKMTVKLTVNNVMVDRKILNIFGVIKGFEEP--DRYVVLGAQRDSWGPG
AAKAGVGTAILLELAHV-----ISDMVKNDDYRPRRSIIFASWSAGEYGAVGATEWLEGY
STTLHAKAFTYINLDTAVLG-SKNVKISASPLLYSLLEATMNRVKDP----AKNSD-NLF
SRVGSDWIKKVVP-------------------LDLDNAAFPFLAYSGIPVVSFGFYDEDD
EYSFLGTTEDTLANLKEKTDMLYPLMRTAAEVAGQIALRLTHDHELFLDFDRYSDELLSF
QEKLRHFESDVKALGL--TLNWLYYARGDFQRAADALRRDIANSDRENRIVRRALNDRMM
KVEYDFLSPYLSPKDAPFRHIFFGKGSHTLQSLLENLEQLQDN-KASVD---MNELKEQL
ALATWTIKGAANALVGDIWNTDNEI
>Charadriiformes_Burhinus_bistriatus_R04848
-----------LST--QFGGEPMSYTRFSIARQMDGDNSHVEMKLSADD-EEGGEIGRPE
HLHASMPPPRRIGKNLCFLVIAAVL------LLLIGFLIGYLSYRGRMQEPSRCLDGSGK
CEMTPTTSYLA--DDGDE-TEEEEVP----GPPVFYWPNLRDM----LSDKLSARRLEDN
LRQRANKYSFEAGQSEDESIASYIHDQFTS-FLLDEVWNDEHYIKLQVKGSSNNTVSILE
D-GR---E-EKLETPDGYVAYSKSGSV-VGKPVYVNYGRKADFQKIQK-LGVSLNETIII
FRAGKITLAEKVAN----AQEAGAVGALMYLDPSDYENTDTLVPFGHAHLGTGDPFTPGF
PSFNHTQFPP-----VESSGLPRIAVQTISSKAVGKLFSKM-HGEECILEWKGGVV-GCK
VML-----NSTSKMAVKLSVNNVMVDRKILNIFGAIKGFEEP--DRYVVIGAQRDSWGPG
AAKAGVGTAMLLELARV-----ISDMVKTEGYKPRRSIIFASWSAGEYGAVGATEWLEGY
SATLHAKVFTYINLDAAVLG-FKHVKISASPLLYTLLEKTMKGVKNP----AKNSE-TLY
DRVGSDWVKTVVP-------------------LGLDNAAFPFLAYSGIPVVSFGFCNKDR
EYSFLGTTQDTVENLKM-TDNLYALMRTAAEVAGQIALRLTHDHELFLDFERYSEELLVF
QEKFLPYNRDVKALGL--TLNWLFFARGDFQRATDALRRDIANSDRENRVVRRALNDRIM
KVEYDFLSPYLSPKDAPFRHIFFGKGSHTLQSLLENLHLLRTS-RDSVD---VDVLKEQL
ALATWTIKGAANALVGDIWDTDNEF
>Passeriformes_Lanius_ludovicianus_R01701
----MDHARAAISN--LFGGEPTSYTRFSIARQMDGDNSHVEMKLAADD-EEGGEIGRQE
HLHASTSPPQRNGKNLCFIVMAAVL------LLLIGFLIGYLSYRGRMQRVNRCLDGSGN
CEMTPTASYFS--DD-G--TEEEEVA----VPRILYWPELRNM----LSAKLSAAHLEVN
LRQREGKNSFEAGKFEDESTASYIHDQFTN-FRLDDVWNDEHYIRLQDKGSSSNQVFIIE
D-GA---E-QLLESPDAYVAYSKSDTV-IGKPIYVNYGRKADFQQIRN-MGVPMNGTIII
FRAGKITLAEKVAN----AREEGAVGALMYLGPSDYKNTDLLVPFGHAHLGTGDPYTPGF
PSFNHTQFPP-----VESSGLPRIPVQTISSQAAAALFRKM-DGEKCLEEWTSGIM-GCK
VTV-----SSSSKMTVKLAVNNIMVDRKILNIFGVIKGFEEP--DRYVVLGAQRDSWGPG
AAKAGVGTAILLELARV-----ISDMVKNDDYKPRRSIIFASWSAGEYGAVGATEWLEGY
TTTLYAKAFTYINLDTAVLG-SRNIKISASPLLYSLLEATMKRVKDP----TMDSR-YLY
SSVGSDWVKRVVP-------------------LDLDNAAFPFLAYSGIPVVSFGFYDEGD
EYSFLGTTQDTLANLKVKTDKLYPLMRTAAEVAGQIALRLTHDHELFLDFDRYSEELLSF
QEKILPFDSKVQALGL--TLKWLFYARGDFQRAADALRRDIANSDRENRIVRRALNDRMM
KVEYDFLSPYLSPKDAPFRHIFFGKGSHTLQSLLENLKQLGTN-KDSVD---VNKVKEQL
ALATWTIKGAANALVGDIWNTDNEI
>Passeriformes_Polioptila_caerulea_R12254
----MDHARAAISN--LFGGEPTSYTRFSIARQTDGDNSHVEMNLAADE-EEGGEIGRPE
HLHASMPPPRRNGKNLCFIIMAAAL------LLLIGFLIGYLSYRGRMQRVNRCLDGSGN
CEMTPTASYIS--DA-E--TEEEEVP----RSRILYWPELRNI----LSAKLSATRLEAN
LRQREGKNSFEAGKAEDESTASYIHDQFIS-FRLDDVWNDEHYVRLQDKGSNNNQVFIKE
D-VL---E-E-LERPDAYVAYSKSGTV-TGKPIYVNYGRKEDFQKIRN-NNVPMNGTIIV
FRAGKITLAEKVAN----AKKEGAVGALMYLDPSNDK-ADSSVPFAHAHLGTGDPFTPGF
PSFNHTQFPP-----VESSGLPHIPVQTISRKAAAKLFGKM-DGENCLQEWTSGIM-GCK
VTV-----SSTSKMTVQLTVNNVMVDRKILNIFGVIKGFEEP--DRYVVLGAQRDSWGPG
AARAGVGTAILLELVRV-----ISDMVKNDGYKPRRSIIFASWSAGEYGAVGATEWLEGY
STTLHAKAFTYINLDTAVLG-SRDVKISASPLLYSLLEATMKKVKDP----AMDSG-NLY
NRVGSDWIERVVP-------------------LDLDNAAFPFLAYSGIPVVSFGFYDEGD
EYSFLGTTEDTLANLKRKTDKLYLLMRTAAEVAGQIALRLTHDHELFLDFDRYSEELLSF
QEKLWRFDSHVKALGL--TLNWLYFARGDFQRAADALRRDITNSDTENRIVRRALNDRMM
KVEYDFLSPYLSPKDAPFRHIFFGRGDHTLQSLLDNLEQLEVN-KTGMD---VNKLKEQL
ALATWTIKGAANALVGDIWNTDNEI
>Passeriformes_Hirundo_rustica_R06924
-------SHDCLST--QFGGEPASYTRFSIARQTDGDNSHVEMKLAADE-DEGGEIGRPE
HLHASMPPPRRNGKNLCFIIMAAVL------LLLIGFLIGYLSYRGRMQRVNRCLEGSGN
CEMTPTASYFS--DD-G--TEEEEVP----GPRILNWPDLRNM----LSARLSTTRLETN
LRQREGKDSFEAGKAEDVNTANYIHDQFIS-FRLDDVWNDEHYVRLQDKGSSKNQVFIME
D-SQ---E-DLVESPDAYVAYSKSGTV-IGKPIYVNYGRKEDFQKIRN-MRIPMNDSIII
FRAGKITLAEKVAN----ARKEGalliformes_Gallus_gallusMFPSPSNDKKADSYVPFGHAHLGTGDPFTPGF
PSFNHTQFPP-----VESSGLPYIPVQTISREAAARLFGKM-DGAKCLEEWESRIM-GCK
VAV-----SSNSKMTVKLTVNNVMVDRKILNIFGVIKGFEEP--DRYVVLGAQRDSWGPG
AAKAGVGTAILLELAHV-----ISDMVKNDDYRPRRSIIFASWSAGEYGAVGATEWLEGY
STTLHTKAFTYINLDTAVLG-SKHMKISASPLLYSLLETIMKRVKDP----TKDS--NLY
RRAGTDWIKRVIP-------------------LDLDNAAFPFLAYSGIPVVSFGFYDEDD
EYSSLGTTEDTLANLKERTSMLYPLMHTVAEVAGQVALRLTHDHELFLDLDGYTEELLSF
QEKLWRFDSNVKALGL--TLNWLYFARGDFQRAADALRRDIANSDRENRIVRRALNDRMM
KVEYDFLSPYLSPKDTPFRHIFFGKGSHTLQSLLENLEQLGAN-RTSVD---VKDLKEQL
ALATWTIKGAANALVGDIWNTDNEI
>Passeriformes_Thryothorus_ludovicianus_R11634
----MDHARAAISN--LFGGEPTSYTRFSIARQTDGDNSHVEMNLAADE-EEGGEIGKPE
HLHASMPPPRRNGKNLCFIIMAAVL------LLLIGFLIGYLSYRGRMQRVNRCLDGSGN
CEMTPTASYIS--DV-E--TEEEEVS----RSRILYWPELRKLLSTKLSAKLSAQRLEAN
LRKREGKN-FEAGKAEDEGTASYIHDQFTS-FRLDDVWNDEHYVRLQDKGSSKNQVFIKE
D-NL---E-E-LESPDAYVAYSKNGTV-TGKPIYVNYGRKEDFQKIRN-MNVPMNGTIII
FRAGKITLAEKVAN----ARKEGAVGALMFLDPSNDK-AELSVPFGHAHLGTGDPFTPGF
PSFNHTQFPP-----VESSGLPHIPVQTISRKAAAKLFGKM-DGENCHGEWASTVM-GCK
VTV-----SSHSRMTVQLTVNNVVVDRKILNIFGVIKGFEEP--DRYVVLGAQRDSWGTG
AAKAGVGTAILLELAHV-----ISDIVKNDGYKPRRSIIFASWSAGEYGAVGATEWLEGY
STTLHAKAFTYINLDTAVLG-SRDVKISASPLLYSLLEATMKKVKNP----AMDSE-NLY
DRVGSNWIEKVVP-------------------LDLDNAAFPFLTYSGIPVVSFGFYDEAD
EYSFLGTTEDTLANLKGKTDKLYPLMCTAAEVAGQIALRLTHDHELFLDFDRYSEELLSF
QEKLRQFDSHVKALGL--TLNWLYFARGDFQRAAVALKRDIANSDTENRIVRRALNDRIM
KVEYNFLSPYLSPKDAPFRHIFFGKGDHTLQSLLDNLEQLRVN-KTGVD---VNKLKEQL
ALATWTIKGAANALVGDIWNTDNEI
>Passeriformes_Cardinalis_cardinalis_R06001
----MDHARAAISN--LFSGEPTSYTRFSIARQTDGDNSHVEMNLAADE-EEGGEIGRPE
HLHASMPPPRRNGKNLCFVIMAAAL------LLLIGFLIGYLSYRGRMQRVNRCLDGSGN
CEMTPTASYFS--DD-G--MEEEEVS----GPRILYWPELRKM----LSSKLSTAHLEAN
LRQRESKNSFEAGKAEDESTASHVHDQFTS-FRMDDVWNDEHYVRLQDKG--RNQVFIVE
D-GQ---E-EELESPDAYVAYSKTGTV-TGKPVYVNYGRKEDFQKIQN-LGVSMNGAIII
FRAGKITLAEKVAN----ARKEGAVGVLMYPGPSNDRKADSYVPFAHAHLGTGDPFTPGF
PSFNHTQFPP-----VESSGLPQIPVQTISREAAARLFGKM-DGDKCLEEWRADIM-GCK
VTV-----SGSSKMTVKLTVNNVMVDRKILNIFGVIKGFEEP--DRYVVLGAQRDSWGPG
AAKAGVGTAILLELARV-----ISDMVKNDDYKPRRSIIFASWSAGEYGAVGATEWLEGY
STTLHAKAFTYINLDTAVLG-STDIKISASPLLYSLLETIMKRVKDP----TNDSR-FLD
SRFGSDWIKKVVP-------------------LDLDNAAFPFLAYSGIPVVSFGFYDEGD
EYAFLGTTEDTLANLKRKTVNLYPLMRTAAEVAGQIALRMTHDHELFLDLDRYSDELLSF
QEKLWHFNGDVKELGL--TLNWLYFARGDFQRAADALRRDIENSDRENRIVRRALNDRMM
KVEYDFLSPYLSPKDAPFRHIFFGRGSHTLKSLLENLEQLAAN-KTSVD---VNELKEQM
ALATWTIKGAANALVGDIWNTDNEI
>Passeriformes_Hylia_prasina_R02364
------------------------------------------------------------
------------------------------------------------------------
------------------------------------------------------------
-RQREGKNSFEAGKVEDENTASYIHDQFVS-FRLDDVWNDEHYVRLQDKGS-KNQVSIIE
N-DK---E-E-FEIPDAYVAYSKSGTV-TGKPIYVNYGRREDFQEIRN-VHGPMNESIII
FRAGKITLAEKVAN----ARKEGAVGALMYLGPSNNKKADSYVPFGHAHLGTGDPFTPGF
PSFNHTQFPP-----VESSGLPHIPVQTISRETAAKLFGKM-DGEKCLQEWMSGIT-GCK
VTV-----SSSSKLTVKLTVNNVMVDRKILNIFGVIKGFEEP--DRYVVLGAQRDSWGPG
AAKAGVGTAILLELAHV-----ISDMVKNDDYRPRRSIIFASWSAGEFGAVGATEWLEGY
STTLHAKAFTYINLDTAVLG-SKNIKISASPLLYSLLEATMKRVKDP----TTDSD-YLY
SKAGSDWIKKVVP-------------------LDLDNAAFPFLAYSGIPVVSFGFYDEDD
EYTFLGTTEDTLANLKEKTDMLYPLMRTAAEVAGQIALRLTHDHELFLDFDRYSDQLLSF
QEKLWHFDSSVKALGL--TLNWLYFARGDFQRAADALRRDIANSDRENRIVRRALNDRMM
KVEYDFLSPYLSPKDTPFRHIFFGKGSHTLQSLLENLKQLEAN-KTSVD---VNELKEQL
ALATWTIKGAANALVGDIWNTDNEI
>Passeriformes_Dyaphorophyia_castanea_R12269
----MDHARAAISN--LFGGEPTSYTRFSIARQMDGDNSHVEMKLAADD-EEGGEIERPE
HLHASMPSPRRNGKNLCFIIMAAVL------LLLIGFLIGYLSYRGRMQRVNRCLDGSGN
CEMTPTASYFS--DD-G--TEEEEVP----GPRILYWPELRNM----LSAKLSAKNLETN
LRQREGKNSFEAGKSEDESTASYIHDQFTS-FRLDDVWNDEHYIRLQDKGS-NNQVSVIE
N-GA---E-ESLERPDAYVAYSKNDTV-MGKPIYVNYGRKEDFQQIRN-MGVPMNGTIII
FRAGKITLAEKVAN----AREEGAVGALMYLGPSDYKNTDLLVPFGHAHLGTGDPFTPGF
PSFNHTQFPP-----VESSGLPRIPVQTISSQAAAALFRKM-DGDKCLPEWTSGIT-GCK
VTV-----SSSSNMTVKLTVNNVMVDRKILNIFGVIKGFEEP--DRYVVLGAQRDSWGPG
AAKAGVGTAILLELARV-----IADMVKNDDYKPRRSIIFASWSAGEYGAVGATEWLEGY
ATTLHAKAFTYINLDTAVLG-SKHMKISASPLLYSLLETIMKRVKDP----TADSR-YLY
SRVGSDWVKRVVP-------------------LDLDNAAFPFLAYSGIPVVSFGFYDEGE
EYSFLGTTQDTLANLKRKTDKLYPLMCAAAEVAGQIALRLTHDHELFLDFDRYSEELLSF
QEKILPFDSKVEELGL--TLKWLFYARGDFQRAAGALRRDIANSDRENRIVRRALNDRMM
KVEYDFLSPYLSPKDAPFRHIFFGKGSYTLQSLLENLEQLEVN-KDSVD---VNKLKEQL
ALATWTIKGAANALVGDIWNTDNEI
>Passeriformes_Pachyramphus_minor_R06268
-----------LST--QFGGEPMSYTRFSIARQTDGDNSHVEMKLSADD-EEGGEIGRSE
HLHATMPPPRRSGKNLCFLIMAAVL------LLLIGFLIGYLSYRGRMQNVSRCLDGSGK
CEMTPTASYLS--DD-DE-TEEEEVP----GPRVLYWPDLRAM----LSDKLSAMQLEAN
LRQREGKTSFEAGKVEDETTASYIHDQFTS-FRLDEVWNDEHYIKLQDKGSSNNQVSTEL
N-GV---E-EVLESPNAYVAYSKSGTV-AGKPVHVNYGLKDDFEKIRN-LGVSMEGTIVI
FRAGKITLAEKVAN----AREQGAVGALMYLDPSEYKNTEKLVPFAHAHLGTGDPFTPGF
PSFNHTQFPP-----VESSGLPRIPVQTISAEAAGKLFSKM-DGHTCLLEWKSGIM-GCK
VTV-----SPTSTMTVKLTVNNVNVDRKILNIFGAIKGFEEP--DRYVVIGAQRDSWGPG
AAKAGVGTAILLELARV-----ISDMVKKDGYRPRRSIIFASWSAGEFGAVGATEWLEGY
STSLHAKAFTYINLDGAVLG-SNHLKISASPLLYLLLERTMKGVKDP----TKDSG-NLH
NRVGSEWMDKVVS-------------------LDLDNAAFPFLAYSGIPVVSFGFCNKDE
EYAFLGTSGDTVMNLRK-IDKLYSLMRAAAEVAGQVALRLTHDHELFLDFDRYSEELLSF
QERFLSFDEEVKALGL--TLNWLYFARGDFQRAADALRRDIANSDKENRIVRRALNDRMM
KVEYDFLSPFLSPKDVPFRHIFFGKGSHTLPSLLENLKQLRDN-KDSVD---INILKEQL
ALVTWTIKGAANALVGDIWNTDNEF
>Passeriformes_Oenanthe_oenanthe_R02298
---LFHH--DCLSS--QFGGEPTSYTRFSIARQTDGDNSHVEMNLAADE-EEGGEIGKPE
HLHASMPPPRRNGKNLCLIIMAAVV------LLLIGFLIGYLSYRGRMQRVNRCLDGSGN
CEMTPTASYFS--DD-G--MEEEEVP----GPRILYWPALRNM----LSAKLSAPCLEAN
MRQREGKNSFEAGKTEDESTASYIHDQFTL-FRLDDVWNDEHYVRLQDRGSSKNQVLSIE
N-GQ---E-DLVESPDEYVAYSKNGTV-TGKPVYVNYGRKEDFQQIRI-MGIPMNETIII
FRAGKITLAEKVAN----ARKEGAAGALMFPDFSKNKKADSYAPFGHAHLGTGDPFTPGF
PSFNHTQFPP-----VESSGLPRIPVQTISRQAAAKLFGKM-DGDKCLQDWT-GIM-GCK
VTV-------NRNMTVKLTVNNVVVDRKILNIFGVIKGFEEP--DRYVVLGAQRDSWGPG
AARAGVGTAILLELARA-----ISDMVKNDDYKPRRSIIFASWSAGEYGAVGATEWLEGY
TTTLHAKAFTYINLDTAVLG-SKDVKISASPLLYSLLETVMKRVKDP----TKDSG-NLY
NRVGSDWIKRVVP-------------------LDLDNAAFPFLAYSGIPVVSFGFYDEDD
EYPFLGTTEDTLANLKEKTDKLYPLMRAAAEVAGQIALRLTHDHELFLDFDRYSEELLSF
QEKLWHFEPNVKALGL--TLNWLYFARGDFQRAADALRRDIANSDRENRIVRRALNDRMM
KVEYDFLSPYLSPKDAPFRHIFFGKGSHTLQSLLENLMQLKVN-ESSVD---VNELKEQL
ALATWTIKGAANALVGDIWNTDNEI
>Passeriformes_Motacilla_alba_R06169
-----------AST--QFSGEPTSYTRFSIARQTDGDNSHVEMNLAADE-EEGGEIGRPE
HLHASMPPPRRNGKNLCFVIMAAVL------LLLIGFLIGYLSYRGRMQRVNRCLDGSGN
CEMTPTASYFS--DD-G--AEEEEVP----GPRIFYWPELRNM----LSSKLSVARLEAN
LRQREGKNSFEAGKFEDESTASYIHDQFTS-FHLDDVWNDEHYVRLQDKGSSKNQVFIIE
D-GQ---E-E-LDSPDAYVAYSKSGTV-SGKPIYVNYGRKEDFQKIQN-LHVSMNGTIII
FRAGKITLAEKVAN----AMKEGAVGALMYPGPSKDRKADSYAPFGHAHLGTGDPFTPGF
PSFNHTQFPP-----VESSGLPQIPVQTISREAAARLFGKM-DGDKCLPEWNADIM-GCK
VTV-----SSSSKMTVKLTVNNVIVDRKILNIFGVIKGFEEP--DRYVVLGAQRDSWGPG
AAKAGVGTAILLELVRV-----ISDMVKNDDYKPRRSIIFASWSAGEYGAVGATEWLEGY
STTLHAKAFTYINLDTAVLG-SKDIKISASPLLYSLLETIMKKVKDP----ASESG-YLS
SRLGLDWVKKVVP-------------------LDLDNAAFPFLAYSGIPVVSFGFYDEGD
EYAFLSTTEDTLANLKRKTDNLYPLMRTAAEVAGQIALRLTHDHELFLDFNRYSDELLSF
QEKLSHLNPKVKELGL--TLNWLYFARGDFQRAAVALRRDIENSDRENRIVRRALNDRMM
KVEYDFLSPYLSPKDAPFRHIFFGRGSHTLKRLLENLEQLADN-KTSVD---VNEVKEQL
ALATWTIKGAANALVGDIWNTDNEI
>Passeriformes_Cinclus_mexicanus_R06005
---LFHH--DCLPS--QFGGEPTSYTRFSIARQTDGDNSHVEMNLAADE-EEGGEIGKPE
HLHASMPPPRRNGKNLCLIIMAAVV------LLLIGFLIGYLSYRGRMQRVNRCLDGSGN
CEMTPTASYFS--DD-G--MEEEEVH----GPRILYWPELRSM----LSAKLSAPCLESN
MRQREGKNSFEAGKTEDENTASYIHDQFTR-FRLDDVWNDEHYVRLQDKGSSKNQVFIIE
N-GQ---E-E-LESPDAYVAYSKNGTV-TGKPIYVNYGQKEDFQQIRN-MGVPMNGTIII
FRAGKITLAEKVAN----AIKEGAVGALMF---SNNKKADSYVPFGHAHLGTGDPFTPGF
PSFNHTQFPP-----VESSGLPHIPVQTISREAATKLFGKM-DGDKCLEDWT-GIM-GCK
VTV-------NRNMTVKLTVNNVMVDRKILNIFGVIKGFEEP--DRYVVLGAQRDSWGPG
AAKAGVGTAILLELARV-----ISDMVKNDDYKPRRSIIFASWSAGEYGAVGATEWLEGY
STTLHAKAFTYINLDTAVLG-SRNMKISASPLLYSLLETVMKRVKDP----TKDSG-NLY
SSVGSDWIKRVVP-------------------LDLDNAAFPFLAYSGIPVVSFGFYDEGD
EYSFLGTTEDTLANLKEKTDKLYPLMRTAAEVAGQIALRLTHDHELFLDFDRYSEELLSF
QEKLLIFDSNVKALGL--TLDWLYFARGDFQRAAAALRRDIENSDRENRIVRRALNDRVM
KVEYDFLSPYLSPKDAPFRHIFFGKGSHTLQSLLENLEQLKVN-ESSVD---VNELKEQL
AFATWTIKGAANALVGDIWNTDNEI
>Piciformes_Indicator_maculatus_R04412
-------SHGCFPT--QLNGESMSYTRFSIARQTDGDNSHVEMNLSADD-EGGGEMGRPE
HPHASMPPRWRSGKNFCFLIIAAVL------LLLIGFLIGYLSYRGRMQKASRCLDGSGR
CEMTPTASYLA--DD-DE-TEEEEVP----GPPVFYWPDLRDL----LSNKLSSKNLEAN
LRQRENKYSFEAGESEDGQTAHDIHDHFTS-FLMDEVWNDEHYIKLQVKGG-TNEVSILE
G-DK---E-VHLESPDEYVAYSKSGSV-TGKPIFVNYGQKDDFRRLQN-QDVSLNGAITI
FKAGKITLAEKVAN----AKEAGAVGALMYLDRYDYKKEDELVPFGHAHLGTGDPFTPGF
PAFNHTQFPP-----VESSGLPHIVVQTISSSAVGQLFRKM-DGQECFQEWKSEVV-GCK
VM-------SKSNITVKLTVNNVMVDRKILNIFGAIKGFEEP--DRYVVIGAQRDSWGPG
AAKAGVGTAILLELARV-----ISDMVKKDGYKPRRSIIFASWSAGDFGAVGATEWLEGY
SAILHAKAFTYINLDTAVLG-FKHVKISASPLLYTLLERTMKGVKDP----MENSR-SLF
DKVGSDWVKTVVP-------------------LGLDSAAFPFLAYSGIPVVSFGFRNKDE
EYSFLDTTQDTVENLKR-INNLYGLMRAAAEVAGQIALRLTHDHELFLDFERYNEELLAF
QRKVLPYDEKVKALGL--TLNWLFYARGDFQRATDALRRDIASSDRENRIIRRALNDRIM
KVEYDFLSPYLSPKDVPFRHIFFGKGSHTLQSLLESLQVLESS-KGNVD---VNVLKEQL
ALVTWTIKGAANALAGDIWNTDNEF
>Passeriformes_Ploceus_nigricollis_R12401
----MDHARAAISN--LFSGEPTSYTRFSIARQTDGDNSHVEMNLAADE-EEGGEIGRPE
HLHANMPPPRRNGKNLCFIIMAAVL------LLLIGFLIGYLSYRGRMQRVNRCLDGSGN
CEMIPTASYFS--DD-R--MEEEEVP----GPRILYWPELRNI----LSSKLSAARLEAN
LRQREGKNSFEAGKVEDESTASYIHDQFTS-FRLDDVWNDEHYVRLQDKGSSKNQVFIIE
D-GQ---E-E-LESPDAYVAYSKIGTV-TGKPIYVNYGRKEDFQKIRN-MHVSMNGAIII
FRAGKITLAEKVAN----ARKEGAVGALMYLGPSNDKKADSYVPFGHAHLGTGDPFTPGF
PSFNHTQFPP-----VESSGLPQIPVQTISREAAAKLFGKM-DGEKCLQDWTAGIM-GCK
VTV-----SSSSKMTVKLTVNNVMVDRKILNIFGVIKGFEEP--DRYVVLGAQRDSWGPG
AAKAGVGTAILLELARV-----ISDMVKNDDYKPRRSIIFASWSAGEYGAVGATEWLEGY
STTLHAKAFTYINLDTAVLG-SRDVKISASPLLYSLLETTMKRVKDP----ANDLG-YLY
NRVGSDWIKEVVP-------------------LDLDNAAFPFLAYSGIPVVSFGFYDEGD
EYAFLGTTEDTLANLKEKTDKLYPLMRAAAEVAGQIALRLTHDHELFLDFDRYSDELLSF
QEKLWHFNAPVKELGL--TLNWLYFARGDFQRAADALRRDIENSDRENRIVRRALNDRMM
KVEYDFLSPYLSPKDAPFRHIFFGRGNHTLQSLLENLEQLAVN-KTSVD---VNELKEQL
ALATWTIKGAANALVGDIWNTDNEI
>Passeriformes_Illadopsis_cleaveri_R00298
----MDHARAAISN--LFGGEPTSYTRFSIARQMDGDNSHVEMKLAADE-EDGGEIGRPE
HLHASMPPPRRNGKNLCFIIIAAVL------LLLIGFLIGYLSYRGRMQRVNRCLDGSGN
CEITPTASYFS--DD-G--MEEEEVP----GPRILYWPELRNM----LSAKLSALRLEGN
LRQREGKSSFEAGKVEDENTASYIHDQFTS-FRLDDVWNDEHYVRLQDKGSSKNQVFIIE
D-SE---E-E-LESPDAYVAYSKSGTV-TGKPIYANYGRKEDFQTIRN-MHVPMNGSIVI
FRAGKITLAEKVAN----ARKEGAVGALMYLSSSNNKRADSCVPFGHAHLGTGDPFTPGF
PSFNHTQFPP-----VQSSGLPHIPVQTISREAAAKLFGKM-DGDKCLQEWMSGIM-GCK
VTV-----SSSSKMTVKLTVNNVMVDRKILNIFGVIKGFEEP--DRYVVLGAQRDSWGPG
AAKAGVGTAILLELARA-----ISEMVKNDDYRPRRSIIFASWSAGEYGAVGATEWLEGY
STTLHAKAFTYINLDTAVLG-SRHVKISASPLLYSLLEATMKRVKDP----ITDSK-YLN
SRAGSDWIRRVVP-------------------LDLDNAAFPFLAYSGIPVVSFGFYDEDD
EYSFLGTTEDTLANLKEKTDILYPLMHAAAEVAGQMALRLTHDHELFLDFDRYSDELLSF
QEKIWHFESNVKALGL--TLNWLYFARGDFQRAADVLRRDIANSDRENRLVRRALNDRLM
KVEYDFLSPYLSPKDAPFRHIFFGKGRHTLQSLLENLEQLGAD-QASVD---VNELKEQL
ALATWTIKGAANALVGDIWNTDNEI
>Passeriformes_Leucopsar_rothschildi_R03489
----MDHARAAISN--LFGGEPTSYTRFSIARQTDGDNSHVEMNLAADE-EEGGEIGKPE
HLHASMPPPRRNGKNLCLIIMAAVV------LLLIGFLIGYLSYRGRMQRVNRCLDGSGN
CEMTPTASYFS--DD-G--MEEEEVS----GPRILYWPELRNM----LAAKLSAPCLEAN
MRQREGKTSFEAGKVEDENTASYIHDQFTR-FRLDDVWNDEHYVRLQDTGSSKNQVFIVE
D-GQ---E-E-LESPDAYVAYSKNGTV-TGKPIYVNYGRKEDFQQIRI-MGIPMNGTIII
FRAGKITLAEKVAN----ARKEGAVGALMFPDTSNNKKTDSFVPFGHAHLGTGDPFTPGF
PSFNHTQFPP-----LESSGLPPIPVQTISRVAAAKLFGKM-DGDKCLQDWT-SVM-GCK
VTV-------NRNMTVKLTVNNVMVDRKILNIFGVIKGFEEP--DRYVVLGAQRDSWGPG
AAKAGVGTAILLELARV-----ISDMVKNDDYKPRRSIIFASWSAGEYGAVGATEWLEGY
STTLHAKAFTYINLDTAVLG-SRDVKISASPLLYSLLETVMKRVKDP----TKDSG-NLY
SRVGNDWIKRVVP-------------------LDLDNAAFPFLAYSGIPVVSFGFYDEND
EYSFLGTTEDTLANLKEKTDKLYPLMRTAAEVAGQIALRLTHDHELFLDLDRYSEELLSF
QEKLLHFDSNVKALGL--TLNWLYFARGDFQRAADTLRRDIANSDRENRIVRRALNDRMM
KVEYDFLSPFLSPKDAPFRHIFFGKGSHTLQSLLENLKQLKDN-ENSVD---VDELKEQL
ALATWTIKAAANALVGDIWNTDNEI
>Passeriformes_Serilophus_lunatus_R10783
----MDHARAAISN--LFGGEPMSYTRFSIARQMDGDNSHVEMKLSADD-EEGGEMGRAE
HLHASMPPPRRTGKNLCFLIIAAVL------LLLIGFLIGYLSNRGRMQKISRCLDGSGK
CEMTPTASYLS--DD-DE-TEEEEIP----GPHILYWPDVRDM----FLNKLSTTQLEAN
LRPREGENSFEAGKMEDASTASYIHDQFIT-FRLDEVWNDDHYIKLQDKGSSNNQVSVFV
N-GK---E-EVVESPDAYVAYSKSGTV-TGKPVHVNYGLKSDFQKMRN-MGVSMNGTIVI
FRAGKITLAEKVAN----AKEVGAIGALMYLDPTDYKDTEKFVPFGHAHLGTGDPFTPGF
PSFNHTQFPP-----VESSGLPRIPVQTISSEAAGKLFRKM-DGDTCLPEWKSGIM-GCK
VTV-----SDTSQLTVQLTVNNTMVDRKILNIFGAIKGFEEP--DRYVVIGAQRDSWGPG
AAKAGVGTAILLELARV-----ISEMVTKDGYKPRRSIIFASWSAGEYGAVGATEWLEGY
STSLHTKAFTYINLDAAVLG-SNHVKISASPLLYSLLERTLKKVKDP----TEDSS-SLY
DRVGSDWINQVVP-------------------LGLDNAAYPFLAYSGIPVVSFGFCNKDK
EYPFLGTTGDTVANLKK-IDKLYALMHAAAEVAGQIALRLTHDHELFLDIDSYSEELLSF
QEKVLLYDENVKELGL--TLNWLYFARGDFQRAAGVLRGDIERSDKENRIIRRALNDRIM
KVEYDFLSPYLSPKDAPFRHIFFGKGSHTLQSLLETLEQLKDN-KGSVD---VNKLKEQL
ALMTWTIKGAANALVGDIWDTDNEF
>Passeriformes_Gymnorhina_tibicen_R03601
----MDHARAAISN--LFGGEPTSYTRFSIARQMDGDNSHVEMKLAADD-EEGGEIERPE
HLHASMPPPRRNGKNLCFIIMAAVL------LLLIGFLIGYLSYRGRMQRVNRCLDGSGN
CEMTPTASYFS--DD-G--TEEEEVP----GPRILYWPELRNM----LSAKLSAERLGTN
LRQREGKSSFEAGKFEDESTASYIHEQFTS-FRLDDVWNDEHYIRLQDKGS-DNEVSVIE
N-GR---E-ESLERPDAYVAYSKSDTV-IGKPIYVNYGQKEDFQHIRH-MGVPMNGTIII
FRAGKITLAEKVAN----AREEGAVGALMYLGPSDYKNTDLLVPFGHAHLGTGDPFTPGF
PSFNHTQFPP-----VESSGLPRIPVQTISSQVAAKLFSKM-DGEKCLPEWTSGIT-GCK
VTV-----SSSSNLTVKLTVNNIMVDRKILNIFGVIKGFEEP--DRYVVLGAQRDSWGPG
VAKAGVGTAILLELAHV-----ISDMVKNDDYRPRRSIIFASWSAGEYGAVGATEWLEGY
ASTLHAKAFTYINLDTAVLG-SSHIKISASPLLYSLLETTMKRVKDP----TMDSR-YLY
SRVGSDWVKRVVP-------------------LDLDNAAFPFLAYSGIPVVSFGFYDEGD
EYSFLGTTKDTLANLKEKTDKLYPLMRTAAEVAGQIALRLTHDHELFLDFDRYSEELLSF
QEKILQFDSKVKELGL--TLKWLFYARGDFQRAADALRRDIANSDRENRIVRRALNDRMM
KVEYDFLSPYLSPKDAPFRHIFFGKGSHTLQSLLENLELLGVN-KESVD---VNKLKEQL
ALATWTIKGAANALVGDIWNTDNEI
>Passeriformes_Oxyruncus_cristatus_R08308
----MDHARAAISN--LFGGEPMSYTRFSIARQTDGDNSHVEMKLSADD-EEGGEIGRPE
HLHATMPPPRRNGKNLCFLIMAAVL------LLLIGFLIGYLSYRGRMQNVSRCLDGSGK
CEMTPTASYLS--DD-DE-TEEEEVP----GPRVLYWPDLRDM----LSNKLSPVQLEAN
LRQRESATSFEAGKVEDETTASYIHDQFTS-FRLDEVWNDEHYIKLQDKGSSNNQVSTQE
N-GV---E-EVLESPNAYVAYSKSGTV-AGKPVHVNYGLKDDFEKIRN-LGVSMNGTIVI
FRAGKITLAEKVAN----AREEGAVGALMYLDPSEYKYTGKLVPFAHAHLGTGDPFTPGF
PSFNHTQFPP-----VESSGLPRIPVQTISAEAAGKLFSKM-DGHACLLEWKSGIM-GCR
VTV-----SPTSKMTVKLTVNNVMVDRKILNIFGAIKGFEEP--DRYVVIGAQRDSWGPG
AAKAGVGTAILLELARV-----ISDMVKKDGYKPRRSIIFASWSAGEFGAVGATEWLEGY
STSLHAKAFTYINLDAAVLG-SNHMKISASPLLYSLLERTMKGVKDP----TKDSG-NLY
NRVGSGWMDKVVS-------------------LDLDNAAFPFLAYSGIPVVSFGFCNKDE
EYGFLGTTGDTVMNLRK-IDKLYALMRAAAEVAGQVALRLTHDHELFLDFDRYSEELLSF
QERFLSFDEEVKALGL--TLNWLFFARGDFQRAADALRKDIANSDKENRIVRRALNDRMM
KVEYDFLSPFLSPKDAPFRHIFFGKGSHTLPSLLENLKQLKDN-KDSVD---VNILKEQL
ALVTWTIKGAANALVGDIWNTDNEF
>Passeriformes_Sinosuthora_webbiana_R10129
----MDHARAAISN--LFGGEPTSYTRFSIARQMDGDNSHVEMKLAADE-EEGGEIGRPE
HLHASMAPPRRNGKNLCFIIIAAVL------LLLIGFLIGYLSYRGRMQRVNRCLDGSGN
CEMTPTASYFS--DD-G--TEEEEVP----GPRILYWPDLRKM----FSEKLSAARLEGN
LRQREGKSSFEAGKTEDVDTATYIHDQFTS-FRLDDVWNDEHYVRLQDKGSSKNQVFIIG
D-VE---E-E-LESPDAYVAYSKSGTV-TGKPIYVNYGRKEDFQTIRN-MHVPINGSIII
FRAGKITLAEKVAN----ARKEGAVGALMYLSSSINKKADSCVPFGHAHLGTGDPFTPGF
PSFNHTQFPP-----VESSGLPDIPVQTISREAATRLFGKM-DGEKCLPEWMSGIM-GCK
VTV-----SSSSKMTVKLTVNNVMVDRKILNIFGVIKGFEEP--DRYVVLGAQRDSWGPG
AAKAGVGTAILLELVRV-----ISDMVKNDDYKPRRSIIFASWSAGEYGAVGATEWLEGY
STTLHAKAFTYINLDAAVLG-SRHVKISASPLLYSLLEATVKRVKDP----ITNSG-YLD
RRVGPDWIKRVVP-------------------LDLDNAAFPFLAYSGIPVVSFGFYDEDD
EYSFLGTTEDTLANLKEKTDMLYPLMRAAAEVAGQIALRLTHDHELFLDFDRYSDELLSF
QEKIWHFEPDVKALGL--TLNWLYFARGDFQRAADTLRRDISNSDRENRIVRRALNDRMM
KVEYDFLSPYLSPKDAPFRHIFFGKGSHTLQSLLENLEQLGAD-KTSVD---VNELKEQL
ALATWTIKGAANALVGDIWNTDNEI
>Passeriformes_Locustella_ochotensis_R03021
----MEHARAAISN--LFGGEPTSYTRFSIARQMDGDNSHVEMKLAADE-EEGGEIGRPE
HLHASMPPSRRNGKNLCFIIMAAVL------LLLIGFLIGYLSYRGRMQRVNRCLDGSGN
CEMTPTASYFS--DD-G--MEEEEVL----GPRILYWPELRNM----LSAKLSTTRLETN
LRQREGKSSFEAGKTEDENAASYIHDQFTS-FHLDDVWNDEHYVRLPDKGSSKNQVFIIE
DQGE---E-E-LESSDAYVAYSESGTV-IGKPIYVNYGEKEDFQTIQK-MHGPVNGSVVI
FRAGEITLAEKVAN----AKKEGAVGALMYLGPSKNKKADSYVPFGHAHFGTGDPFTPGF
PSFNHTQFPP-----VESSGLPHIPVQTISRQAAAKLFGKM-DGEKCPPDWTSGIL-GCQ
LTV-----SSSSNRTVKLTVNNVMVDRKILNIFGVIKGFEEP--DRYVVLGAQRDSWGPG
AAKAGVGTAILLELAYV-----ISDMVKNDDYRPRRSIIFASWSAGEYGAVGATEWLEGY
STTLHAKAFTYINLDTAVLG-SKNVKISASPLLYSLLETTMKKVKNP----TKDSG-NLF
SRVDSDWIKNVVP-------------------LDLDNAAFPFLAYSGIPVVSFGFYDKDD
EYSFLGTTADTLANLKEKTDMLYPLMRTAAEVAGQIALRLTHDHELFLDFDRYSEELLLF
DKKLQHFEDSLKELGL--TLKWLYFARGDFQRAAAALRRDIANSDRENRIVRRALNDRMM
KVEYDFLSPYLSPKDAPFRHIFFGKGSHTLKSLQKNLQQLADS-KTSVD---VNELKEQL
ALATWTIKGAANALVGDIWNTDNEI
>Passeriformes_Aegithalos_caudatus_R11934
-----------LST--QFGGEPTSYTRFSIARQTDGDNSHVEMKLAADE-EEGGEIGRPE
HLHASMPPPRRNGKNLCFIIMAAVL------LLLIGFLIGYLSYRGRMQRVNRCLDGSGN
CEMTPTASYFS--DD-G--TEEEEVP----GPRILYWPELRNM----LSAKLSATRLEAN
LRQREGKNSFEAGKVEDENTASYVHDQFVS-FRLDDVWNDEHYVRLQDKGSSKNQVFIIE
N-GE---D-E-LDSPDAYVAYSKSGTV-TGKPIYVNYGRKEDFQEIRN-IHGPMNDSIII
FRAGKITLAEKVAN----ARKEGAVGALMYMGPSNNRKADSYVPFGHAHLGTGDPFTPGF
PSFNHTQFPP-----VESSGLPHIPVQTISREAASRLFGKM-DGEKCPQEWTSRIM-GCK
VTV-----SSSSQMKVKLTVNNVMVDRKILNIFGVIKGFEEP--DRYVVLGAQRDSWGPG
AAKAGVGTAILLELARV-----ISDMVKNDDYRPRRSIIFASWSAGEFGAVGATEWLEGY
STTLHAKAFTYINLDTAVLG-SKHVKISASPLLYSLLEATMKRVKDP----TMDSR-YLY
SRVGSDWIKRVVP-------------------LDLDNAAFPFLAYSGIPVVSFGFYDEDD
DYAFLGTTEDTLANLKEKTGMLYPLMRTAAEVAGQIALRLTHDHELFLDFDRYSEELLSF
QEKLWHFDSNVKALGL--TLNWLYFARGDFQRAADALRRDIANSDRENRIVRRALNDRMM
KVEYDFLSPYLSPKDAPFRHIFFGKGSHTLQSLLENLEQLGAN-KTSVD---VNELKEQL
ALATWTIKGAANALVGDIWNTDNEI
>Gruiformes_Aramus_guarauna_R13714
----MDHARAAISN--LFSGEPMSYTRFSIARQTDGDNSHVEMKLSADD-EEGGEIGRPE
HLHASMPPPRRSGKNFCFLVIAAVL------LLLIGFLIGYLSYRGRMQKVGRCLDGTGK
CEMTPTASYLA--DD-DDATEEEEVS----GPPVF-WPELRTL----LSDKLSTKHLEDN
LRPRANKYSFEAGQSEDENVASYIHEQFTK-FRLDDVWNDEHYVRLQVKGSTNNKVSIVE
G-DR---E-EELESPDAYVAYSKNGSA-VGKPVYVNYGLKADFQKIQK-LGVSLNGTIII
FRAGKITLAEKVAN----AKEVEAAGALMYLDPYDYRNTDALVPFAHAHLGTGDPFTPGF
PSFNHTQFPP-----VESSGLPRIAVQTISSQAASRLFSKM-DGEECIPEWKGGVI-GCK
VML-----SSTSKMMVKLNVNNVMVDRKILNIFGAIKGFEEP--DRYVVIGAQRDSWGPG
VAKAGVGTAILLELARV-----ISEMVKNDGYKPRRSIIFASWSAGEYGAVGATEWLEGY
SATLHAKAFTYINLDAAVLG-FNHMKISASPLLYTLLERTMKGVKDP----AKDLG-SLY
DRVGSDWVKTVVP-------------------LGLDNAAFPFLAYSGIPVVSFGFYNKDM
EYPFLGTTQDTLENLKT-TDKLYAFMHAAAEVAGQIAVRLTHDHELFLDFERYSDELLAF
QEKFLPYDRDVRALGL--TLNWLFFARGDFQRATDALRRDIANSDRENRIVRRALNDRIM
KVEYDFLSPYLSPKDAPFRHIFFGKGSHTLQSLLENLQLLRVS-RDAVD---VNMLKEQL
ALATWTIKGAANALVGDIWDTDNEF
>Charadriiformes_Himantopus_himantopus_R10725
-------SYGCLST--QFGGEPMSYTRFSIARQMDGDNSHVEMKLSADE-EEGGENGRPE
HLHASMPPPRRMGKNLCFLVIAAVL------LLLIGFLIGYLSYRGRMQKASRCLDGSGE
CEMTPTTSYLA--DD-DE-TEEEEVS----GPPVFYWPKLKEL----LSNKLSAERLQDN
LRQRANKYSFEAGQSEDEVIASYIHDQFAS-FLLDEVWNDEHYIKLQVKGSSNNTVSILE
D-GK---E-EKLESPDAYVAYSKSGSV-VGKPVYVNYGRKADFQKIQK-PGVSLNETIII
FRAGKITLAEKVAN----AQEAGAVGALMYLDPSDYENTDTLVPFGHAHLGTGDPFTPGF
PSFNHTQFPP-----VESSGLPRIAVQTISSKAVGKLFSKM-HGEECILEWKGGVV-GCK
VML-----NSTSKMTVKLSVNNVMVDRKILNIFGAIKGFEEP--DRYVVIGAQRDSWGPG
AAKAGVGTAMLLELARV-----ISDMVKKEGYKPRRSIIFASWSAGEYGAVGATEWLEGY
SATLHAKVFTYINLDAAVLG-FNHVKISASPLLYTLLEKTMKGVKDP----TKNSE-TLY
DRVGSDWVKTVVP-------------------LGLDNAAFPFLAYSGIPVVSFGFCNKYK
EYPFLGTTQDTVENLKM-TDNLYALMRAAAEVAGQIALRLTHDHELFLDFERYGEELLAF
QEKFLPYNRDVEALGL--TLNWLFFARGDFQRATDALRRDIANSDRENRIVRRALNDRIM
KVEYDFLSPYLSPKDAPFRHIFFGKGSHTLQSLLENLYLLRTS-RDSVD---VNMLKEQL
ALATWTIKGAANALVGDIWDTDNEF
>Charadriiformes_Nycticryphes_semicollaris_R06643
-------LHDCLST--QFGGEPTSYTRFSIARQMDGDNSHVEMKLSADD-EEGGETGRPE
HLHASMAPPRRIGRHLCFLVVTAVL------LLLIGFLIGYLSYRGRMQKTSRCLDASGK
CEMTPTTSYLM--DD-DE-TEEEEIP----GPRVFYWPQLRDL----LSEKLSAGHLQDN
LRQRAIKYSFEAGQSEDENIANYIHDQFTS-FLLDKVWNDEHYIKLQVKGSTNNTVSILE
D-GK---E-ELLESPDAYVAYSKSGSV-TGKPVYVNYGRKADFQKIQK-PGVSLNNTIII
FRAGKITLAEKVAN----AQEAGAVGALMYLDPSDYENTDTLVPFGHAHLGTGDPFTPGF
PSFNHTQFPP-----VASSGLPRIAVQTISSKAVGKLFSKM-HGEECILEWKGGVV-GCK
VTV-----NSTSKLTVKLTVNNVMVDRKILNIFGAIKGFEEP--DRYVVIGAQRDSWGPG
AAKAGVGTAILLELARV-----ISDMVKKDGYKPRRSIIFASWSAGEYGAVGATEWLEGY
SATLHAKVFTYINLDAAVLG-YNDMKISASPLLYTLLERTMKGVKDP----AKYSE-TLY
DRVGSDWVKSVVP-------------------LGLDNAAFPFLAYSGIPVVSFGFCNKDK
EYPFLGTTQDTVENLKM-TDNLYALMRAAAEVAGQIALRLTHDHELFLDFERYGDELLAF
QEKFLSYDRDVRALGL--TLNWLFFARGDFQRAIDALRGDIANSDRENKIIRRALNDRIM
KVEYDFLSPYLSPKDSPFRHIFFGKGSHTLQSLLENLHLLRTS-RDSVD---VNMLKEQL
ALATWTIKGAANALVGDIWDTDNEF
>Passeriformes_Toxostoma_redivivum_R07502
----MDHARAAISN--LFGGEPTSYTRFSIARQTDGDNSHVEMNLAADE-EEGGEIGKPE
HLHASMPPPRRNGKNLCLIIMAAVV------LLLIGFLIGYLSYRGRMQRVNRCLDGSGN
CEATPTASYFS--DD-G--MEEEEVP----GPRILYWPELRNM----LSAKLSAPCLEAN
MRQREGKTSFEAGKAEDENTAGYIHDQFTR-FRLDDVWNDEHYVRLQDKGSSKNQVFIVE
N-GQ---E-E-LESPDAYVAYSKNGTV-TGKPIYVNYGRKEDFQQIRI-MGIPMNGTVII
FRAGKITLAEKVAN----AREEGAVGALMFRDPSNNKKTDSFVPFGHAHLGTGDPFTPGF
PSFNHTQFPP-----VESSGLPRIPVQTISREAAAKLFGKM-DGDKCLQDWT-SVM-GCK
VTV-------NRNMTVKLTVNNVIVDRKILNIFGVIKGFEEP--DRYVVLGAQRDSWGPG
AAKAGVGTAILLELARV-----ISDMVKNDDYKPRRSIIFASWSAGEYGAVGATEWLEGY
STTLHAKAFTYINLDTAVLG-SRDVKISASPLLYSLLETVMKRVKDP----TKDSG-NLY
SRVGSDWIKRVVP-------------------LDLDNAAFPFLAYSGIPVVSFGFYDEGD
EYSFLGTTEDTLARLKEKTDKLYPLMRTAAEVAGQIALRLTHDHELFLDFDRYSEELLSF
QEKLWHFDSNVKALGL--TLNWLYFARGDFQRAADTLRRDIANSDRENRIVRRALNDRMM
KVEYDFLSPFLSPKDAPFRHIFFGKGSHTLQSLLENLKQLKVN-ESSVD---VNELKEQL
ALATWTIKGAANALVGDIWNTDNEI
>Charadriiformes_Rynchops_niger_R03561
----MDHARAAISN--LFGVEPTSYTRFSIARQMDGDNSHVEMKLSADD-EEGGEVGRPE
HLHASMPPPRRIGKNLCFLVIAAVL------LLLIGFLIGYLSYRGRMQKAGRCLDGSGK
CEMTPTTSYLM--DD-DE-TEEEEVP----GPPVFYWPAVRDL----FSKKLSAGHLQDN
LRQRATKDSFEAGQSEDESIASYIHDQFAS-FLLDEVWNDEHYIKLQVKG-SNNTVSILQ
D-GQ---E-EILESPDAYVAYSKSGSV-VGKPVYVNYGRKADFQKIQK-PGVSLNNTIII
FRAGKITLAEKVAN----AQEAGAVGALMYLDPSDYENTETLVPFGHAHLGTGDPFTPGF
PSFNHTQFPP-----MESSGLPRIAVQTISSKAVGKLFSKM-HGEECILEWKGGVV-GCK
VML-----NSTSKMTVKLNVNNVMVDRKILNIFGAIKGFEEP--DRYVVIGAQRDSWGPG
AAKAGVGTAMLLELGRV-----ISDMVKNEGYKPRRSIIFASWSAGEYGAVGATEWLEGY
SATLHAKVFTYINLDAAVLG-FNHVKISASPLLYTLLERTMKGVKDP----AKNSE-TLY
DRVGSDWVKTVVP-------------------LGLDNAAFPFLAYSGIPVVSFGFYNKDK
EYPFLGTTQDTVENLKM-TDNLYGIMRAAAEVAGHIALRLTHDHELFLDFERYSDELLAF
QEKFLPYAPPSQALGL--TLNWLFFARGDFQRATDALRRDIANSDRENKIVRRALNDRIM
KVEYDFLSPYLSPKDAPFRHIFFGKGSHTLQSLLENLHLLRTS-KDSMD---VNMLKEQL
ALTTWTIKGAANALVGDIWDTDNEF
>Passeriformes_Hippolais_icterina_R12049
----MEHARAALSN--LFGGEPTSYTRFSIARQTDGDNSHVEMKLAADE-EEGGETGRPE
HMHTSMPPPRRNGKNLCFIIIAAVI------LLVIGFLIGYLSYRGRTQRVNRCLDGSGN
CEMTPTASYFS--DN-G--MEEEEVA----GPRVLYWPELRKM----LSAKLSAARLEGN
LRQREGKNSFEAGKVEDENTASYIHDQFTT-FRLDDVWNDEHYVRLQDKGSSRNQVFIIE
N-GE---E-E-LESPDAYVAYSKSGTV-TGKPIYVNYGRKEDFQQIRA-MHGPMNGSIII
FRAGEITLAEKVAN----ARKEGAVGALMFLGPSNNKKADSYVPFGHAHLGTGDPFTPGF
PSFNHTQFPP-----VESSGLPHIPVQTISRQAAAKLFGKM-DGANCLEDWTSGIM-GCK
VTV-----SSGSKVTVKLTVNNVMVDRKILNIFGVIKGFEEP--DRYVVLGAQRDSWGPG
AAKAGVGTAILLELARV-----ISDMVKNDDYRPRRSIIFASWSAGEYGAVGATEWLEGY
STTLHAKAFTYINLDTAVLG-SKHVKISASPLLYSLLETTMKRVKNP----AKDSD-SLY
STVGSDWIKRVVP-------------------LDLDNAAFPFLAYSGIPVVSFGFYDKDD
EYSFLGTTEDTLANLKEKTDMLYPLMRTAAEVAGQIALRLTHDHELFLDLDRYSEELLSF
QEKLWHFDSNVKALGL--TLNWLYFARGDFQRAVDALRRDITNSDRENRIVRRALNDRMM
KVEYDFLSPFLSPKDAPFRHIFFGKGSHTLGSLLENLEQLGAN-KTSVD---VNELKEQL
ALATWTIKGAANALVGDIWNTDNEI
>Passeriformes_Sylvia_borin_R09483
----MDHARAAISN--LFGGEPTSYTRFSIARQMDGDNSHVEMKLAADE-EEGGEIGRPE
HLHASMAPPRRNGKNLCFLIIAAVL------LLLIGILIGYLSYRGRMQRVNRCLDGSGN
CEMTPTASYFS--DD-G--TEEEEVP----GPRILYWPELRNM----LSAKLSAARLESN
LRQREGKSSFEAGKPEDQDTASHVHDQFTS-FRLDDVWNDEHYVRLQDKGSSKNQVFIIE
D-SE---E-E-LESRDAYVAYSKSGTV-TGKPIYVNYGRKEDFQTVRN-MHVPMNGSIII
FRAGKITLAEKVAN----AKKEGAVGALMYLSSSNNKKADSCVPFGHAHFGTGDPFTPGF
PSFNHTQFPP-----VESSGLPHIPVQTISREAATKLFGKM-DGEKCLQEWMSGIM-GCK
VTV-----GGSSKMTVKLTVNNVMVDRKIVNIFGVIKGFEEP--DRYVVLGAQRDSWGPG
AAKAGVGTAILLELARV-----ISDMVKNDDYRPRRSIIFASWSAGEYGAVGATEWLEGY
STTLHAKAFTYINLDTAVLG-SKHVKISASPLLYSLLEATMKRVKDP----MKESG-YLY
NRVGSDWINRVVP-------------------LDLDNAAFPFLAYSGIPVVSFGFYDEDD
EYPFLGTTEDTLANLKEKTGMLYPLMRAAAEVAGQIALRLTHDHELFLDFDRYSDELLSF
QEKIWHFEPDVKALGL--TLNWLYFARGDFQRAADALRRDIANSDRENRIVRRALNDRMM
KVEYDFLSPYLSPKDAPFRHIFFGKGSHTLKSLLENLEQLEVD-KTSVD---VNELKEQL
ALATWTIKGAANALVGDIWNTDNEI
>Passeriformes_Certhia_brachydactyla_R06588
----MDHARAAISN--LFGGEPTSYTRFSIARQTDGDNSHVEMNLAADE-EEGGEIGKPE
HLHASMPPPRRNGKNLCFIIMAAVL------LLLIGFLIGYLSYRGRMQRVNRCLDGSGN
CEMTPTASYIS--DV-G--TEEEEVP----GSRILYWPELRNM----LSAKLSSARLEAN
LRQREGKNSFEAGKAEDESTASYIHEQFTS-FRLDDVWNDEHYVRLQDKGSSKNQVFTIQ
D-VL---E-E-LESPDAYVAYSKSGTV-TGKPIYVNYGRKEDFQKVRN-MRVPMNGTIMI
FRAGKITLAEKVAN----ARKEGAVGALMYLDPSNDKKADSCVPFGHAHLGTGDPFTPGF
PSFNHTQFPP-----VESSGLPHIPVQTISREAAAKLFGKM-DGEKCLQEWTSGIM-GCK
VTV-----SSSSKMTVELTVNNVMVDRKILNIFGVIKGFEEP--DRYVVLGAQRDSWGPG
AAKAGVGTAILLELARV-----ISDMVKNDGYKPRRSIIFASWSAGEFGAVGATEWLEGY
STTLHAKAFTYINLDTAVLG-SRDVKISASPLLYSLLEATMKKVKDP----AKDSG-NLY
SRVGSDWIQRVVP-------------------LDLDNAAFPFLAYSGIPVVSFGFYDEGD
EYSFLGTTEDTLANLKGKTDKLYLLMRTAAEVAGQIALRLTHDHELFLDFDRYSDELLSF
QEKLWHFDSHVKALGL--TLNWLYFARGDFQRAADALRRDITNSDMENRIVRRALNDRMM
KVEYDFLSPYLSPKDAPFRHIFFGKGSHTLQSLLENLEQLEVN-KTSVD---VNKLKEQL
ALATWTIKGAANALVGDIWNTDNEI
>Passeriformes_Paradisaea_raggiana_R10824
----MDHARAAISN--LFGGEPTSYTRFSIARQMDGDNSHVEMKLAADD-EEGGELGRQE
HLHASMPPPRRNGKNLCFIVMAAVL------LLLIGFLIGYLSYRGRMQRVNRCLDGSGN
CEMTPTASYFS--DD-G--TEEEEVP----GPRILYWPELRNM----LSAKLSTAHLEVN
LRQREGKNSFEAGKFEDESTASYIHNQFIS-FRLDGVWNDEHYIRLQDKGSSNNQVFIVE
D-GS---E-KLLESPDAYVAYSKSDTV-TGQPIYVNYGRKEDFQQIRN-MHVPMNGTIII
FRAGKITLAEKVAN----AREEGAVGALMYLGPSDYKNTDFLVPFGHAHLGTGDPYTPGF
PSFNHTQFPP-----VESSGLPRIPVQTISSQAAATLFRNM-DGEKCHPEWTSGIM-GCK
VTV-----SSSSKMTVKLAVNNVMVDRKILNIFGVIKGFEEP--DRYVVLGAQRDSWGPG
AAKAGVGTAILLELARV-----ISDMVKNDDYKPRRSIIFASWSAGEYGAVGATEWLEGY
TTTLHAKAFTYINLDTAVLG-SRHMKISASPLLYSLLETTMKRVKDP----TMDSR-YLY
SRVDSDWVKRIVP-------------------LDLDNAAFPFLAYSGIPVVSFGFYDEGD
EYSFLGTTQDTLANLKMKTDKLYPLMRTAAEVAGQIALRLTHDHELFLDFDRYSEELLSF
QEKILPFDSEVKELGL--TLKWLFYARGDFQRAADALRRDIANSDRENRIVRRALNDRMM
KVEYDFLSPYLSPKDAPFRHIFFGKGSHTLQSLLENLEQLGVN-KDSVD---VNKLKEQL
ALATWTIKGAANALVGDIWNTDNEI
>Passeriformes_Bombycilla_garrulus_R01554
----MDHARAAISN--LFSGEPTSYTRFSIARQMDGDNSHVEMNLAADE-EEGGEIGRPE
HLHASMPPPRRNGKNLCFIIIAAVL------LLLIGFLIGYLSYRGRMQRVNRCLDGSGN
CEMTPTASYFS--DD-G--TEEEEVP----GLRILYWPQLRNM----LSANLSAATLETY
LRQREGKNSFEAGKTEDEQAASYIHEQFIR-FRLDDVWNDEHYVRLQERGSSKNQVIVIE
D----R-E-EVLESPDAFVAYSKSDTV-TGKPVYVNYGRKEDFQKIRN-MGVPMNGTIII
FRAGKITLAEKVAN----ARKEEAVGALMFLDPSTDKKADLCVPFGHAHLGTGDPYTPGF
PSFNHTQFPP-----VESSGLPHIPVQTISKEAAAKLFGKM-DEADCLPSWTYGIM-GCK
VTV-----SSNSKMRVKLTVNNVMVDRKILNIFGVIKGFEEP--DRYVVLGAQRDSWGPG
AAKAGVGTAILLELARV-----ISDIVKNGGYKPRRSIIFASWSAGEYGAVGATEWLEGY
STTLHAKAFTYINLDTAVLG-YRDVKISASPLLYSLLEATMKRVKDP----TDNSQ-YLS
RRVGSDWIKKVVP-------------------LDLDNAAFPFLAYSGIPVVSFGFYDEGD
EYSFLGTTEDTLANLKEKTNMLYPLMRTAAEVAGHIALKLTHDHELLLDFERYSDELLSF
QEKLWHFDSHVKALGL--TLNWLYFARGDFQRAADALRRDITNSDRENRIVRRALNDRMM
KVEYDFLSPYLSPKDAPFRHIFFGKGSHTLQSLLESLEQLRLN-KTSVD---VNKLKEQL
ALATWTIKGAANALVGDIWNTDNEI
>Passeriformes_Oriolus_oriolus_R06594
----MDHARAAISN--LFGGEPTSYTRFSIARQMDGDNSHVEMKLAADD-EEGGEIGRPE
HLHDSMPPPRRNGKNLCFLVMAAVL------LLLIGFLIGYLSYRGRMQRVNRCLDGSGN
CEITPTASYFS--DD-G--TEEEEVP----GPRIVYWPELRKM----LSDKLSATRLEAN
LRQREGKSSFEAGKFEDESTASYIHDQFIS-LRLDDVWNDEHYIRLQDKGSSNNQVFIVE
D-GV---E-ELLESPHAYVAYSKNDTV-IGKPLYVNYGRKEDFQQIRN-MHVPMNGTIII
FRAGKITLAEKVAN----AREEGAVGALMYLGPSDYKNTDLLVPFGHAHLGTGDPFTPGF
PSFNHTQFPP-----VESSGLPRIPVQTISSQAAAALFRKM-DGETCLEEWTSGFV-RCK
VTV-----SSSSKMTVKLAVNNVMVDRKILNIFGVIKGFEEP--DRYVVLGAQRDSWGPG
AAKAGVGTAILLELARV-----ISDMVKNDDYKPRRSVIFASWSAGEYGAVGATEWLEGY
ATTLHAKAFTYINLDTAVLG-SKHMKISASPLLYSLLETTLKRVKDP----TMDSR-YLY
SRAGSDWVKRVVP-------------------LDLDNAAFPFLAYSGIPVVSFGFYDEGD
EYSFLGTTQDTLANLKAKTDQLYPLMRTAAEVAGQIALRLIHDHELFLDFDRYSEELLSF
QEKILPFDSEVKALGL--TLNWLFYARGDFQRAADALRRDIANSDRENRIVRRALNDRIM
KVEYDFLSPYLSPKDAPFRHIFFGKGSHTLQSLLKNLEQLGVN-KDSVD---VNKLKEQL
ALATWTIKGAANALVGDIWNTDNEI
>Passeriformes_Sitta_europaea_R04907
----MDHARAAISN--LFGGEPTSYTRFSIARQTDGDNSHVEMNLAADE-EEGGEIGRPE
HLHASMPPPRRNGKNLCFIIMAAVL------LLLIGFLIGYLSYRGRVQRVNRCLDGSGN
CEMTPTASYIS--DV-E--TEEEEIP----GSRILYWPELRNM----LSSKLSAAQLETN
LRQREGKNSFEAGKAEDESTASYIHDQFTS-FHLDDVWNDEHYVRLQDKGSNKNQVLIVE
D-DLDHVE-E-LESPDAYVAYSKSDTV-TGKPIYVNYGRKEDFQKIRN-MRVLMNGTVII
FRAGKITLAEKVAN----AQKEGAVGALMFLGSSNDKKADSYVPFAHAHLGTGDPFTPGF
PSFNHTQFPP-----VESSGLPHIPVQTISREAATKLFGKM-DGEKCLPDWTSDIM-GCK
VTV-----TGTSKMKVNLTVNNVLVDRKILNIFGVIKGFEEP--DRYVVLGAQRDSWGPG
AAKAGVGTAILLELARA-----ISDMVKIDGYKPRRSIIFASWSAGEYGAVGATEWLEGY
STTLHAKAFTYINLDTAVLG-SRDVKISASPLLYSLLEATMKKVKDP----TKDSG-NLL
SGVGSKWIERVVP-------------------LDLDNAAFPFLAYSGIPVVSFGFYDEGD
EYSFLGTAEDTLANLKGKTDKLYPLMRTAAEVAGHIALRLTHDHELFLDFDRYTDELLAF
QEKLKNYDSHVKELGL--TLHWLYFARGDFQRAADALRKDISNSDTENRIVRRALNDRMM
KVEYDFLSPYLSPKDAPFRHIFFGKGSHTLQSLLENLEQLEVN-KTSVD---VNKLKEQL
ALATWTIKGAANALVGDIWNTDNEI
>Passeriformes_Rhadina_sibilatrix_R01656
----MEHARAAISN--LFGGEPTSYTRFSIARQTDGDNSHVEMKLAADE-EEGGEIGRPE
HLHASMPPPRRNGKNLCFIIMAAAL------LLLIGFLIGYLSYRGRMQRVNRCLDGSGN
CEMTPTASYFS--DD-G--TEEEEVP----GPRILYWPELRDM----LSTKLSAARLEAN
LRQREGKSSFEAGKVEDEKTASYIHDQFVS-FRLDDVWNDEHYVRLQDKGSIKNQVAIME
N-GQ---E-D-LESPDAYVAYSESGTV-TGKPIYVNYGRKEDFQKIRN-THHPMNDSIII
FRAGKITLAEKVAN----ARKEGAVGALMYLGPSNNKKADSYAPFGHAHLGTGDPFTPGF
PSFNHTQFPP-----VESSGLPHIPVQTISRETAAKLFGKM-DGEKCLPDWTSGIM-GCK
VTV-----SDNSKMTVKLTVNNVMVDRKILNIFGVIKGFEEP--DRYVVLGAQRDSWGPG
AAKAGVGTAILLELARV-----ISDMVKNDDYRPRRSIIFASWSAGEYGAVGATEWLEGY
STTLHAKAFTYINLDTAVLG-SRHVKISASPLLYSLLEATMKRVKDP----ATNLA--LS
KRVGSDWIKRVVP-------------------LDLDNAAFPFLAYSGIPVVSFGFYDEDD
EYSFLGTTEDTLANLKEKTDMLYPLMRTAAEVAGQIALRLTHDHELFLDFDRYSDELLSF
QEKLWQFDADVKALGL--TLNWLYFARGDFQRAADALRRDIANSDRENRIVRRALNDRMM
KVEYDFLSPYLSPKDAPFRHIFFGKGSHTLQSLLENLEQLGAN-KTSVD---VNELKEQL
ALATWTIKGAANALVGDIWNTDNEI
>Charadriiformes_Larus_smithsonianus_R13777
----MDHARAAISN--LFGVEPTSYTRFSIARQMDGDNSHVEMKLSADD-EEGGEVGRPE
HLHASMPPPRRIGKNLCFLLIAAVL------LLLIGFLIGYLSYRGRMQKAGRCLDGSGK
CEMTPTTSYLM--DD-DE-TEEEEVP----GPPVFYWPAVRDL----FSKKLSAGHLQDN
LRQRATKDSFEAGQSEDESIASYIHDQFAS-FLLDEVWNDEHYIKLQAKG-SNNTVSILQ
D-GK---E-EILESPDAYVAYSKSGSV-VGKPVYVNYGRKADFQKIEK-PGVSLNNTVII
FRAGKITLAEKVAN----AQEAGAVGALMYLDPSDYENTETLVPFGHAHLGTGDPFTPGF
PSFNHTQFPP-----VESSGLPRIAVQTISSKAVGKLFSKM-HGEECILEWKGGVV-GCK
VML-----NSTSKMTVKLSVNNVMVDRKILNIFGAIKGSEEP--DRYVVIGAQRDSWGPG
AAKAGVGTAMLLELARV-----ISDMVKNEGYKPRRSIIFASWSAGEYGAVGATEWLEGY
SATLHAKVFTYINLDAAVLG-FNHVKISASPLLYTLLERTMKGVKDP----AKNSE-TLY
DRVGSDWVKTVVP-------------------LGLDNAAFPFLAYSGIPVVSFGFYNKDK
EYPFLGTTQDTVENLKM-TDNFYGLMRAAAEVAGHIALRLTHDHELFLDFERYSDELLAF
QEKFLPYSRDVEALGL--TLNWLFFARGDFQRATDALRRDITNSDRENKIVRRALNDRIM
KVEYDFLSPYLSPKDAPFRHIFFGKGSHTLQSLLENLRLLRTS-RDSMD---VNMLKEQL
ALTTWTIKGAANALVGDIWDTDNEF
>Passeriformes_Cisticola_juncidis_R07463
----MEHARAAISN--LFGGEPTSYTRFSIARQTDGDNSHVEMKLAADE-EEGGEIGRPE
HLHASMPPPRRNGKNLCFIIMAAVL------LLLIGILIGYLSYRGRMQRVNRCPDGSGN
CEMTPTASYFS--DD-G--TEEEEAP----GPRVLYWPELRNM----LSAKLSTARLEAN
LRQREGKNSFEAGKAEDENTASYIHDQFTS-FRLDDVWNDEHYVRLQDKGSSKNQVFIIG
D-RS---E-E-LESPDAYVAYSKDGTV-TGKPIYVNYGEKEDFQQIRN-MHVPMDESIVI
FRAGKITLAEKVAN----ARREGAIGALMFLGPSNNKKVDSYVPFGHAHLGTGDPFTPGF
PSFNHTQFPP-----VESSGLPHIPVQTISREAATKLFGKM-DGEKCPQDWTAGVM-GCK
VTV-----SSTSKVTVKLAVNNVMVDRKILNIFGVIKGFEEP--DRYVVLGAQRDSWGPG
AAKAGVGTAILLELARV-----ISDMVKNDDYRPRRSIIFASWSAGEFGAVGATEWLEGY
STTLHAKAFTYINLDTAVLG-SRHVKISASPLLYSLLEATMKRVKDP----TKDPY-YLD
SKVGSDWIKRVVP-------------------LDLDNAAFPFLAYSGIPVVSFGFYDKDD
EYPYLGTTEDTLANLKEKTGMLYPLMRTAAEVAGQMALRLTHDHELFLDFDRYSEELLSF
QEKLWHFDSNVKALGL--TLNWLYFARGDFQRAADALRRDIANSDRENRIVRRALNDRMM
KVEYDFLSPYLSPKDAPFRHIFFGKGSHTLGSLLENLEQLAAN-KSSVD---VNELKEQL
ALATWTIKGAANALVGDIWNTDNEI
>Passeriformes_Phainopepla_nitens_R13171
-------SHNCLST--QFGGEPTSYTRFSIARQMDGDNSHVEMNLAADE-EEGGEIGRPE
HLHASMPPPRRNGKNLCFIIIAAVL------LLLIGFLIGYLSYRGRMQRVNRCLDGSGN
CEMAPTASYFS--DD-G--MEEEEVP----GLRILYWPELRDK----LSANLSAAHLETY
LRQREGKNSFEAGKTEDENAASYIHEQFTR-FRLDDVWNDEHYVRLQDRGSSKNQVIIME
D----H-E-EVLESPDAFVAYSKSDTV-TGKPIYVNYGQKEDFQKIRN-MGVPMNGTIII
FRAGKITLAEKVAN----ARKEEAVGALMFLDPSNDKKADLCVPFGHAHLGTGDPYTPGF
PSFNHTQFPP-----VESSGLPHIPVQTISKEAAAKLFGKM-DERDCLPNWTNGIM-GCK
VTV-----SSNSKMRVKLTVNNVMVDRKILNIFGVIKGIEEP--DRYVVLGAQRDSWGPG
AAKAGVGTAILLELARV-----ISDMVKNGGYKPRRSIIFASWSAGEYGAVGATEWLEGY
STTLHAKAFTYINLDTAVLG-CRDVKISASPLLYSLLEATMKKVKDP----KDDSQ-YLI
ERVGSDWIKKVVP-------------------LDLDNAAFPFLAYSGIPVVSFGFYDEGD
EYPFLGTTEDTLANLKEKTDKLYPLMRTAAEVAGHIALRLTHDHELFLDFDRYSDELLSF
QEKIWHFDSHVKALGL--TLNWLYFARGDFQRAADALRRDITNSDRENRIVRRALNDRMM
KVEYDFLSPYLSPKDAPFRHIFFGKGSHTLQSLLESLEQLRVN-KTSVD---VNKLKEQL
ALATWTIKGAANALVGDIWNTDNEI
>Bucerotiformes_Rhinopomastus_cyanomelas_R00752
----MDHARAAISN--WLSGEPSSYTRFSIARQMDGDNSHVEMKLSADD-EEGGEMGRPE
HPYASTPPRWRRSRNFCFLVITAVL------LLLIGFLIGYLSYRGRMQKFSTCLDGSGK
CEMTPTASYLS--DD-DE-TREEEVP----GPPVFYWPDLRDM----LSVKLSDRQLEVY
LRRRANKQSFEAGLSEDDDTASYIYEQFTSSFSLDDVWKDEHYIKLQVKGSSNNKVFIQE
N-GE---E-VLLDSPDAYVAYSKDGSV-TGRPVYVNYGRKDDFQKIQN-QGVSLNGTIII
FKAGKITLAEKVAN----AEEAGAVGALMYLDPYDYKEADDLVPFGQAHLGTGDPFTPGF
PSFNHTQFPP-----VESSGLPHIVVQTISSRAVRQLFSKM-DGKECFQEWKSDIM-ECK
VM------SNTNNTMVKLTVNNVMMDRRILNIFGAIKGFEEP--DRYVVIGAQRDSWGPG
AAKAGVGTAILLELARV-----ISEIVKTDGYKPRRSIIFASWSAGEYGAVGATEWLEGY
SAILHAKAFTYINLDTAVLG-SNHIKISASPLLYDLLERTMKAVKDP----TKDLG-SLY
DRVGSNWVKTVIP-------------------LGLDNAAFPFLAYSGIPVVSFGFYNKDE
EYSFLGTSKDTVDSLKVTTNDLYALMRTAAEVAGQIALRLTHDHELFLDFDSYGEELLAF
QKKILPYSEDVKALEL--TLNWLFYARGDFQRAIDALRRDIQNSDRENKIVRRALNDRIM
KVEYDFLSPYLSTKEVPFRHIFFGKGSHTLQSLLENLQLLRTD-KDKVK---VNELREQL
ALATWTIKGAANALAGDIWDTDNEF
>Charadriiformes_Rhinoptilus_africanus_R04919
----MDHARAAISN--LFGVEPTSYTRFSIARQMDGDNSHVEMKLSADD-EEGGEVGRPE
HLHASMPPPRRIGKNLCFLVIAAVL------LLLIGFLIGYLSYRGRMQKAGRCLDGSGK
CEMTPTTSYLM--DD-DE-TEEEEVP----GPPVFYWPAVRDL----FSKKLSAGHLQDN
LRQRATKDSFEAGQSEDESVASYIHDQFAS-FLLDEVWNDEHYIKLQVKGSSNNTVSILQ
D-GK---E-EILESPNAYVAYSKSGSV-VGKPVYVNYGRKADFQKIQK-PGVSLNNTIII
FRAGKITLAEKVAN----AQEAGAVGALMYLDPSDYENTEALVPFGHAHLGTGDPFTPGF
PSFNHTQFPP-----VESSGLPRIAVQTISSKAVGKLFSKM-HGEECILEWKGGVV-GCK
VML-----NSTSKMTVKLSVNNVMVDRKILNIFGAIKGFEEP--DRYVVIGAQRDSWGPG
AAKAGVGTAMLLELARV-----ISDMVKNEGYKPRRSIIFASWSAGEYGAVGATEWLEGY
SATLHAKVFTYINLDAAVLG-FSHVKISASPLLYTLLERTMKGVKDP----AKNSE-TLY
DRVGSDWVKTVVP-------------------LGLDNAAFPFLAYSGIPVVSFGFCNKDK
EYPFLGTTQDTVENLKT-TDNLYDLMRAAAEVAGHVALRLTHDHELFLDFERYSEELLAF
QEKFLPYDRDVKALGL--TLNWLFFARGDFQRATDALRRDIANSDRENKIVRRALNDRIM
KVEYDFLSPYLSPKDTPFRHIFFGKGSHTLQSLLENLHLLRTS-KDSLD---VNMLKEQL
ALATWTIKGAANALVGDIWDTDNEF
>Piciformes_Tricholaema_leucomelas_R13579
--------YDYFSM--QLNGESMSYTRFSIARQTDGDNSHVEMNLSADD-EGGGEMGRPE
HPHASMPPRWRSGKNFCFLIIAAVL------LLLIGFLIGYLSYRGRMQKASRCLDGSGR
CELTPTASYLA--DD-DE-TEEEEVP----GPQILYWPDLRDL----LSNKLSSKNLEAN
LRQRENKYSFEAGESEDGRTAHEIHDQFLG--LMDEVWDDEHYIKLQVKGG-NNEVSVLE
G-DK---E-VLLESPDPYVAYSKSGSV-SGKPIFVNYGLKADFRRLQN-QDVSLNGAITI
LKAGKITLAEKVAN----AKAAGAVGVLMYLDPYDYKKEDDLVPFGHAHLGTGDPFTPGF
PSFNHTQFPP-----VESSGLPHIVVQTISSSAVGQLFRKM-DGKDCFQEWKSEVV-GCK
VM-------SKTNITVKLTVNNVMVDRKILNIFGAIKGFEEP--DRYVVIGAQRDSWGPG
AAKAGVGTAILLELARV-----ISDMVKKDGYKPRRSIIFASWSAGDFGAVGATEWLEGY
SAILHAKAFTYINLDAAVLG-FNHVKISASPLLYTLLERTLKGVKDP----MRDSK-SLF
ERVGSDWVKTVVP-------------------LGLDNAAFPFLTSAGIPVVSFGFCNKDE
EYSFLDTSQDTVENLKK-INNLYGLMRAAAEVAGQIALRLTHDHELFLDFERYSEELLAF
QKKFLIYNEKIKDLGL--TLNWLFYARGDFQRATDALRRDIANSDRENRIIRRALNDRIM
KVEYDFLSPYLSPKDVPFRHIFFGKGPHTLQSLLESLQVLESS-KGKVD---ANVLKQQL
ALATWTIKGAANALAGDIWNTDNEF
>Passeriformes_Nicator_chloris_R03111
-------SHDCLST--QFGGEPTSYTRFSIARQTDGDNSHVEMKLAADE-EDGGEIGRPE
HLHASMPPPRRTGKNICFIIIAAVL------LLLIGFLIGYLSYRGRMQRVNRCLDGSGN
CEMTPTASYFS--DD-G--TEEEEVP----GPRILYWPELRNM----LSAKLSAARLEAN
LRQREGKNSFEAGKVEDENTARYVHDQFIS-FRLDDVWNDEHYVRLQDKGSSKNQVFIIE
D-GE---K-E-LESPDAYVAYSKSGTV-TGKPIYVNYGRKEDFEKIQN-MHVPMNEAIII
FRSGKITLAEKVAN----ARNEGAVGALMYPGPSNDRKADSYVPFGHAHFGTGDPFTPGF
PSFNHTQFPP-----VESSGLPQIPVQTISREAAAKLFGKM-DGEKCLPEWTSGIM-GCK
VTV-----SSDSKMTVKLTVNNVMVDRKILNIFGVIKGFEEP--DRYVVLGAQRDSWGPG
AAKAGVGTAILLELARV-----ISDMVKNDDYRPRRSIIFASWSAGEYGAVGATEWLEGY
STTLHAKAFTYINLDTAVLG-SRHMKISASPLLYSLLETTMKRVKDP----TKNSD-YLY
SRLGSEWIRRVVP-------------------LDLDNAAFPFLAYSGIPVVSFGFYDEDD
EYPFLGTTEDTLANLKEKTDMLYPLMRAAAEVAGQIALRLTHDHELFLDFDRYSDELLSF
QEKVLHFDSHVKALGL--TLNWLYFARGDFQRAADALRRDIANSDRENRIVRRALNDRMM
KVEYDFLSPYLSPKDAPFRHIFFGKGSHTLQSLLENLEQLARN-KSRVD---VNELKEQL
ALATWTIKGAANALVGDIWNTDNEI
>Passeriformes_Pycnonotus_jocosus_R07822
----MDHARAAISN--LFGGEPTSYTRFSIARQTDGDNSHVEMKLAADE-EEGGEIGRPE
HLHASMPPPRRNGKNLCFVIIAAVL------LLLIGFLIGYLSYRGRMQRVNRCLDGSGN
CEMTPTASYFS--DD-G--TEEEEVP----GPPIIYWPELRNM----LSAKLSAVRLEAN
LRQREGKNSFEAGKAEDESTASYVHEQFAS-LRLDDVWNDEHYVRLQDKGSSKNQVFTIE
D-KE---E-V-LESPDAYVAYSESGTV-TGKPIYVNYGRKEDFQKIRA-MHVPMNDSIMI
FRTGKITIAEKVAN----ARKEGAVGALIYLGSSNGKKADLYVPFGHAHLGTGDPFTPGF
PSFNHTQFPP-----VESSGLPHIPVQTISRDAAAKLFGKM-DGEKCRQDWTSDIM-GCK
VTV-----SSDSKMTVKLTVNNVMVDRKILNIFGVIKGFEEP--DRYVVLGAQRDSWGPG
AAKAGVGTAILLELARV-----ISDMVKNDDYRPRRSIIFASWSAGEYGAVGATEWLEGY
STTLHAKAFTYINLDTAVLG-SRHLKISASPLLYSLLEAAMKRVKDP----AKESD-NLY
SRVGSDWIKRVIP-------------------LDLDNAAFPFLAYSGIPVVSFGFYDEDD
EYSFLGTTEDTLANLKEKTDMLYPLMRAAAEVAGQIALRLTHDHELFLDFDRYSDELLSF
QEKLWHFDSDVKALGL--TLNWLYFARGDFQRAADALRRDITNSDRENRIVRRALNDRMM
KVEYDFLSPYLSPKDAPFRHIFFGKGSHTLQSLLENLERLSAN-KTSVD---VNEVKEQL
ALATWTIKGAANALVGDIWNTDNEI
>Passeriformes_Leiothrix_lutea_R12325
------HMTDCLST--QFGGEPTSYTRFSIARQMDGDNSHVEMKLAADE-EEGGEIGRPE
HLHASMPPPRRNGKNLCFVIIAAVL------LLLIGFLIGYLSYRGRMQRVNRCLDGSGN
CEMTPTASYFS--DD-G--MEEEEVP----GPRILYWPDLRNM----LSAKLSVSRLEGN
LRQREGKSSFEAGKVEDENTASYIHDQFTS-FRLDDVWNDEHYVRLQDKGSSKNQVFIVE
D-SE---E-E-LESPDAYVAYSKSGTV-TGKPIYVNYGLKEDFQTIRN-TRVTVNGSIVI
FRAGKITLAEKVAN----ARKEGAVGALMYLSSSSNKKADSYVPFGHAHLGTGDPFTPGF
PSFNHTQFPP-----VESSGLPHIPVQTISREAASKLFGKM-DGDTCPQEWISGVM-GCK
VTV-----SSSSKMRVKLTVNNVMVDRKILNIFGVIKGFEEP--DRYVVLGAQRDSWGPG
AAKAGVGTAILLELAHV-----ISDMVKSDDYRPRRSIIFASWSAGEYGAVGATEWLEGY
STTLHAKAFTYINLDTAVLG-SRHVKISASPLLYSLLEATMKKVKDP----IKNSGPFLY
NRVGSNWIKRVVP-------------------LDLDNAAFPFLAYSGIPVVSFGFYDEDD
EYSFLGTTEDTLANLKEKTDMLYPLMYAAAEVAGQIALRLTHDHELFLDFDRYSDELLSF
QEKIWHFEPNVKALGL--TLNWLYFARGDFQRAADALRRDIANSDRENRIVRRALNDRMM
KVEHDFLSPYLSPKDAPFRHIFFGKGSHTLQSLLENLEQLGAN-KTSVD---VNELKEQL
ALATWTIKGAANALVGDIWNTDNEI
>Passeriformes_Scytalopus_superciliaris_R10827
----MDHARAAISN--LFGGEPMSYTRFSIARQTDGDNSHVEMNLSADD-EEGGAIGRPE
HLHASMPPPRRNGKNLCFLIMAAVL------LLLIGFLIGYLSYRGRMQNVSRCLDGSGK
CEMTPTASYLS--DD-DE-IEEEEVP----GPRVLYWPDLKAM----LSDKLSTSQLETN
LRQRDSKTHFEAGKVEDEATASYIHGQFTR-FRLDEVWNDEHYIKLQDKGSINNRVSIVE
D--G---E-ELLESPSAYVAYSKNGTV-TGKPVHVNYGLKEDFQKIRN-LGISMNDTIVI
FRAGKITLAEKVAN----ARKEGAIGVLMYLDPSEYKNTEKLVPFGHAHLGTGDPFTPGF
PSFNHTQFPP-----VESSGLPCIPVQTISSEAAGRLFSKM-DGDTCLLEWKSGIM-GCK
VTV-----SSSSKMTVKLTVNNVMVDRKILNIFGAIKGFEEP--DRYVVIGAQRDSWGPG
AAKAGVGTAILLELARV-----ISEMVKKDGYKPRRSIIFASWSAGEFGAVGATEWLEGY
STSLHAKAFTYINLDSAVLG-SSHMKIFASPLLYSLLERTMKGVRDP----TKDSG-YLY
NRVGSDWTKNVAS-------------------LGLDNAAFPFLAYSGIPVVSFGFCDKDE
EYAFLGTTEDTVMNLRK-IDKLLALMRAAAEVAGQVALRLTHDHELFLDFDRYSEELLSF
QEKFLPYDQDMKALGL--TLNWLFFARGDFQRATKALRKDIANSDRENRIVRRALNDRIM
KVEYDFLSPYLSPKDAPFRHIFFGRGSHTLPSLLENLKQLKEN-RDSVD---VNMLKEQL
ALATWTIKGAANALMGDIWNTDNEI
>Charadriiformes_Thinocorus_orbignyianus_R09098
----MDHARAAISN--LFGGEPTSYTRFSIARQMDGDNSHVEMKLSADD-EEGGETGRPE
HLHASMPPPRRTGRHLCFLVVAAVL------LLLIGFLIGYLSYRGRMQKASRCLDASGK
CEMTPTTSYLM--DD-DE-TEEEEVP----GPPVFYWPQLRKL----LSDKLSAGHLQDN
LRQRAIRYSFEAGQSEDEDIAYYIHDQFTN-FLMDKVWNDEHYIKLQVKGSTNNTVSILE
D-DK---E-ELLETPDAYVAYSKTGSV-TGKPVYVNYGRKIDFQKIQK-PGVSLNNTIII
FRAGKITLAEKVAN----AQEAGAVGALMYLDPSDYENTDTLVPFGHAHLGTGDPYTPGF
PSFNHTQFPP-----VTSSGLPRIAVQTISSKAVGKLFSKM-HGEECILEWKGGVV-GCK
VMV-----NSTSKMTVKLTVNNVMVDRKILNIFGAIKGFEEP--DRYVVIGAQRDSWGPG
AAKAGVGTAMLLELARV-----ISDMVKKDGYKPRRSIIFASWSAGEYGAVGATEWLEGY
SATLHAKVFTYINLDAAVLG-YNDVKISASPLLYTLLERTMKGVKDP----AKNSE-TLY
DRVGSDWVKAVVP-------------------LGLDNAAFPFLAYSGIPVVSFGFCNKDK
EYPFLGTTQDTVENLKT-TDNLYALMRAAAEVAGQIALRLTHDHELFLDFERYGDELLAF
QEKFLYYDRDVRALGL--TLNWLFFARGDFQRAIDALRGDIANSDRENKIIRRALNDRIM
KVEYDFLSPYLSPKDSPFRHIFFGKGSHTLQSLLENLHLLRTN-RDSVD---VNMLKEQL
ALATWTIKGAANALVGDIWDTDNEF
>Pelecaniformes_Fregata_magnificens_R11506
----MDHARAAISN--LFGGEPMLYTRFSIARQTDGDNSHVEMKLSADD-EEGGEVGRPE
HLHASMPSPWRSGKNLCFLVLTAVL------LLLIGFLIGYLSYRGRMQKASRCLDGSGK
CEMTPTTSYLV--DD-DE-TEEEVVP----GPPVLYWPDLRAL----LSDKLSARRLEEN
LRQRANKYSFEAGQSEDESTASYIHDQFTS-FLLDEVWNDEHYIKLQVKGSSNNKVSILE
D-GK---E-EELESPDAYVAYSKSGSV-IGKPVYVNYGRKADFQKIEK-LGVSWNETIII
FRAGKITLAEKVAN----AKEAGAVGALMYLDPYDYKNADALVPFGHAHLGTGDPFTPGF
PSFNHTQFPP-----VESSGLPRIAVQTISSQAVGKLFSKM-DGVECLSEWKGGVM-GCN
VML-----SSTSKMTVKLSVNNVMVDRKILNIFGAIKGFEEP--DRYVVIGAQRDSWGPG
AAKAGVGTAMLLELARV-----ISEMVKNDGYKPRRSIIFASWSAGEYGAVGATEWLEGY
SATLHAKAFTYINLDAAVLG-FNHMKISASPLLYTLLERTMKGVKDP----AKDSG-SLY
DRVGSDWVKTVVP-------------------LGLDNAAFPFLAYSGIPVVSFGFYNKDE
EYPFLGTTWDTVENLKM-TDKLYALMRAAAEVAGQIALRLTHDHELFLDFERYGEELLAF
QEKFLPYDRDVRALGL--TLNWLFFARGDFQRATDALRRDIANSDRENRIVRRALNDRIM
KVEYDFLSPYLSPKDAPFRHIFFGKGSHTLQSLLENLQLLRTS-RDSVD---VNMLKEQL
ALATWTIKGAANALVGDIWDTDNEF
>Pelecaniformes_Sula_dactylatra_R03468
------------------------------------------------------------
------------------------------------------------------------
------------------------------------------------------------
------------------------------------------------------------
-----------------------------GKPVYVNYGQKDDFQKIQA-YGVSLNDTITI
FRAGKITLAEKVAN----AKEAGAVGALMYLDPADYKNTDALVPFGHAHLGTGDPFTPGF
PSFNHTQFPP-----VESSGLPRIAVQTISSQAVGRLFSKM-AGVECTSEWKGGVM-GCT
VMP-----SSTSKMTVKLNVSNVMVDRRILNIFGAIKGFEEP--DRYVVIGAQRDSWGPG
AAKAGVGTAMLLELARV-----IAEMVKKDGYKPRRSIIFASWSAGEYGAVGATEWLEGY
SATLHAKAFTYINLDAAVLG-SKHMKISASPLLYTLLERTMKAVKDP----INDSG-SLY
DRVGPDWVKTVVP-------------------LGLDNAAFPFLAYSGIPVVSFGFCNKGE
EYAFLGTTWDTVENLRA-TDKLYALMRAAAEVAGQIALRLTHDHELFLDFERYSEELLAF
QEKILPYYSDVKVLGL--TLNWLFFARGDFQRATDALRRDIANSDRENRVVRRALNDRMM
KVEYDFLSPYLSPKDAPFRHIFFGRGSHTLQSLLENLRLLRNS-KDRVD---VNMLKEQL
ALTTWTIKGAASALVGDIWNTDNEF
>Passeriformes_Vidua_macroura_R03096
----MDHARAAISN--LFSGEPTSYTRFSIARQTDGDNSHVEMNLAADE-EEGGEIGRPD
HLHASMPPPRRNGKNLCFIIMAAVL------LLLIGFLIGYLSYRGRMQRVNRCLDGSGN
CEMTPTASYFS--DD-G--MEEEEAP----GPRILYWPEFRKM----LSSKLSATRLEAN
LRQREGKNSFEAGKVEDESTASYIHDQFTS-FRLDDVWNDEHYVRLQDKGSSENQVFVIE
N-GQ---E-V-LESPDAYVAYSKSGTV-TGKPIYVNYGRKEDFQKIRN-MRVSMNGAIII
FRAGKITLAEKVAN----ARKEGAVGALMYLGPSKDKKADSYAPFGHAHLGTGDPFTPGF
PSFNHTQFPP-----VESSGLPQIPVQTISRGAAAKLFGKM-DGEKCLEEWTADIM-GCK
VTV-----SSSSKMTVKLTVNNVMVDRKILNIFGVIKGFEEP--DRYVVLGAQRDSWGPG
AAKAGVGTAILLELAHV-----ISDMVKNDDYKPRRSIIFASWSAGEYGAVGATEWLEGY
STTLHAKAFTYINLDTAVLG-SRDIKISASPLLYSLLETTMKRVKDP----ANDSR-YLY
DRVGSDWIKKVVP-------------------LDLDNAAFPFLAYSGIPVVSFGFYNEGD
EYALLGTSEDTLANLKEKTDKLYPLMRTAAEVAGQIALRLTHDHELFLDFDRYSDELLSF
QEKLWHFNANVKELGL--TLNWLYFARGDFQRAADTLRRDIENSDRENRIVRRALNDRMM
KVEYDFLSPYLSPKDAPFRHIFFGRGSHTLQSLLENLEQLAVN-KTSVN---VNELKEQL
ALATWTIKGAANALVGDIWNTDNEI
>Coraciiformes_Eurystomus_gularis_R00418
----MDHARAAISN--WFSGEPMSYTRFSIARQTDGDNSHVEMNLSADD-EEGGEMGRPE
HPHTSKTPRWRSGKNFCFLIIAAVL------LLFIGFLIGYLSYRSRMQ-VNRCLDGSGK
CEMTPTASYLT--ND-DE-TEEEEVP----GPPVFYWPTLRDL----LSDKLSATRLEDS
LRQRASKNSFEAGQSNDEITAQYIHDLFTT-FGLDEVWNDEHYVKLQVKGSSNNQVIIQE
N-GG---E-EVLESPEAYVAYSKCGSV-TGKPVFVNYGLKADFQRMQD-QGVSLNGTIII
FKAGKITLAEKVAN----AQEVGAVGALMYMDPYDYRNTKTPAPFGHAHLGTGDPFTPGF
PSFNHTQFPP-----VKSSGLPRIVVQTISSSAVGQLFRKM-DGQECFQDWKSEVL-GCK
MML-----KSTSNMVVNLTVNNVMVDRKILNIFGAIKGFEEP--DRYIVIGAQRDSWRQG
AAKAGVGTAMLLELAHV-----ISDIVK--------------------------------
------------------------------------------------------------
------------------------------------------------------------
------------------------------------------------------------
------------------------------------------------------------
------------------------------------------------------------
-------------------------
>Passeriformes_Peucedramus_taeniatus_R09050
----MDHARAAISN--LFSGEPTSYTRFSIARQMDGDNSHVEMNLAADE-EEGGEVGRPE
HLHASMPRPRRNGRNLCFIIMAAVL------LLLIGFLIGYLSYRGRMQRVNRCLDGSGN
CEMTPTASYFS--DD-G--TEEEEVP----GPRILYWPELRNM----LSSKLSAASLEVN
LRQREGKNSFEAGKDEDENTARYIHDQFTS-FRLDDVWNDEHYVRLQDKGSSKNQVFIIE
D-SQ---E-E-LESPDAFVAYSKSGTV-TGKPIYVNYGCKEDFQKIRN-MHVSMNGAIII
FRAGKITLAEKVAN----ARKEGAVGVLMYVDTSNDKKADSYVPFGHAHLGTGDPFTPGF
PSFNHTQFPP-----VESSGLPQIPVQTISREAAAKLFGKM-DGDKCLQEWTRGVM-GCK
VTV-----SSNSKMTVKLTVNNVMVDRKILNIFGVIKGFEEP--DRYVVLGAQRDSWGPG
AAKAGVGTAILLELARV-----ISEMVKNDDYKPRRSIIFASWSAGEYGAVGATEWLEGY
STTLHAKAFTYINLDTAVLG-SKNMKISASPLLYSLLEATMKKVKDP----ANDLE-YLY
SRIGSDWIKKVVP-------------------LDLDNAAFPFLAYSGIPVVSFGFYDEGE
EYAFLGTTEDTLANLKEKTDKLYPLMRAAAEVAGQIALRLTHDHELFLDFDRYSDELLSF
QEKLWHFNANVKELGL--TLNWLYFARGDFQRAADALRRDIEKSDRENRIVRRALNDRMM
KVEYDFLSPYLSPKDAPFRHIFFGRGNHTLRSLLENLEQLAVN-KTSVD---VNELKEQL
ALATWTIKGAANALVGDIWNTDNEI
>Passeriformes_Pitta_sordida_R03098
----MDHARAAISN--LFGGEPMSYTRFSIARQMDGDNSHVEMKLSADD-EEGGEMGRPE
HLHASMPPPRRNGKNLCFLIIAAVL------LLLIGFLIGYLSNRGRMQKISRCLDGSGN
CEITPTASYLS--DD-DE-TEEEEVP----RPHILYWPDVRAM----LSDKLSIQELEAN
LRLREGKNSFEAGKVEDEGAASHIHDQFKK-FHLDEVWKDDHYIKLQDKGSSNNQVSVDV
N-GV---E-EILESPDAYVAYTKSGTV-AGKPVHVNYGLKSDFQKIQS-MGVSMNGAIVI
FRAGKITLAEKVAN----AREVEAAGALMYLDPSDYKGSEKLVPFGHAHLGTGDPFTPGF
PSFNHTQFPP-----VESSGLPRIPVQTISSEAAGKLLRKM-DGYACLPEWKSGIV-GCK
MTV-----SSTTNLTVKLNVNNVMVDRKILNIFGAIKGFEEP--DRYVVIGAQRDSWGPG
AAKAGVGTAILLELARA-----ISEMVTKDNYKPRRSIIFVSWSAGEYGAVGATEWLEGY
STSLHAKAFTYINLDAAVLG-SSHMKISASPLLYSLLERTMKGVKDP----TKASG-NLY
SRVGPDWISQVVP-------------------LGLDNAAFPFLAYSGIPVVSFGFCDKDN
EYPFLGTTGDTLANLKL-IDKLYPLMRAAAEVAGQIALRLTHDHELFLDIDSYTEELLSF
QEKVLVYDENVKDLGL--TLKWLYFARGDFQRAAVVLRRDTESSDKENRIIRRALNDRIM
KVEYDFLSPYLSPKDAPFRHIFFGRGSHTLQSLLETLEQLKVD-KGSVD---VDKLKEQL
ALMTWTIKGAANALVGDIWNIDNEF
>Passeriformes_Calyptomena_viridis_R08868
-------SHDFLST--QFGGEPMSYTRFSIARQMDGDNSHVEMKLSADD-EEGGEMGRPE
HLHDSMPPPRRNGKNLCFLIIAAVL------LLLIGFLIGYLSNRGRMQKVSKCLDGSGK
CEMTPTASYLS--DD-DE-TEEEEVP----GPHILYWPDIRTM----LSNKLSPAQLEAN
LRQREGKSSFEAGKIEDETTASYIHDQFIS-FRLDEVWNDEHYIKLQDKGSSNNQVSVDV
N-GV---E-EVLESPDAFVAYSKSGTV-AGKPVHVNYGLKSDFQKIQT-LGVSMNGTIVI
FRAGKITLAEKVAN----AREVGAVGALMYLDSTEYKNTEKFVPFGHAHLGTGDPFTPGF
PSFNHTQFPP-----VESSGLPCIPVQTISGEAAGKLFRKM-DGDACLPEWNSGIM-GCK
VTV-----SSTSKLTVKLTVNNVMVDRKILNIFGAIKGFEEP--DRYVVVGAQRDSWGPG
AAKAGVGTAILLELARV-----ISEMVTKDGYKPRRSIIFASWSAGEYGAVGATEWLEGY
STSLHAKAFTYINLDAAVLG-SNHMKISASPLLYSLLERTMKGVKDP----TKDSE-SLY
SRVGSDWINQVVP-------------------LGLDNAAFPFLAYSGIPVVSFGFCNKDE
EYPLLGTTGDTLANLKK-IDKLYALMRAAAEVAGQIALRLTHDHELFLDIDSYSEELLSF
QEKVLLYDQDVKALGL--TLEWLFFARGDFHRAAGVLRRDIASSDKENRIIRRALNDRIM
KVEYDFLSPYLSPKDAPFRHIFFGKGSHTLQSLLETLEQLKGD-KSSVD---VDKLKEQL
ALMTWTIKGAANALVGDIWNTDNEF
>Passeriformes_Dryoscopus_gambensis_R03000
----MDHARAAISN--LFGGEPTSYTRFSIARQMDGDNSHVEMKLAADD-EEGGEMERPE
HLHASMPPPRRNGKNLCFIIMAAVL------LLLIGFVIGYLSYRGRMQRVNRCLDGSGN
CEMTPTASYFS--DD-G--TEEEEVL----GPRILYWPELRNM----LSAKLSAVRLETN
LRQREGKNSFEAGKFEDESTASYIHDQFTT-FRLDDVWNDEHYIRLQDKGSSNNQVSVIE
N-GL---E-ELLETPDAYVAYSKNDTV-MGKPIYVNYGQKEDFQQIRN-MGVPMNGTIMI
FRAGKITLAEKVAN----AREEGAVGALMYLGPSDYKNTDLLVPFGHAHLGTGDPFTPGF
PSFNHTQFPP-----VESSGLPRIPVQTISSQAAAALFRKM-DGEKCLTEWRSGIT-GCK
VTV-----SSSSNLTVKLTVNNIMVDRKILNIFGVIKGFEEP--DRYVVLGAQRDSWGPG
AAKAGVGTAILLELARV-----ISAMVKNDDYKPRRSIIFASWSAGEYGAVGATEWLEGY
ATTLHAKAFTYINLDTAVLG-SKHVKISASPLLYSLLETTMKRVKDP----LMDSR-YLY
SRVGPDWVKKVVP-------------------LDLDNAAFPFLAYSGIPVVSFGFYDEGD
EYSFLDTTQDTLANLKGKTDKLYPLMHAAAEVAGQIALRLTHDHELFLDFDRYSEELLSF
QEKILPFDSKVKELGL--TLKWLFYARGDFQRAAAALRRDIANSDRENRIVRRALNDRMM
KVEYDFLSPYLSPKDAPFRHIFFGKGSYTLQSLLENLEQLGVN-KDSVD---VNELKEQL
ALATWTIKGAANALVGDIWNTDNEI
>Passeriformes_Chloropsis_cyanopogon_R00270
------QSHYCLST--QFSGEPTSYTRFSIARQMDGDNSHVEMNLAADE-EEGGEIGRPE
HLHASMPPPRRNGKNLCFIIMAAAL------LLLIGFLIGYLSYRGRMQRVNRCPDGSGN
CEMTPTASYFS--DD-G--MEEEEVP----GPRILYWPELRNM----LSSKLSTARLEAS
LRQREGKNSFEAGKAEDESTASYIHDQFTS-FRLDDVWNDEHYVRLQDKGSTKNQVFIIE
D-GQ---E-E-LESTDAYVAYSKSGTV-TGKPIYVNYGRKEDFQKIRN-LGVPMKGAIII
FRAGKITLAEKVAN----ARKEGAAGVLMYLGPSSDKKADSFVPFGHAHLGTGDPFTPGF
PSFNHTQFPP-----VESSGLPQIPVQTISREAAARLFGKM-DEEKCLPEWTAGIM-GCK
VTV-----SNSSKMTVKLTVNNVMVDRKILNIFGVIKGFEEP--DRYIVLGAQRDSWGPG
AAKAGVGTAILLELARV-----ISDMVKNDDYKPRRSIIFASWSAGEYGAVGATEWLEGY
STTLHAKAFTYINLDAAVLG-SRDVKISASPLLYSLLEATMKRVKDP----AEESL-YLY
SRVGSDWIKKVVP-------------------LDLDNAAFPFLAYSGIPVVSFGFYDERD
EYAFLGTTEDTLANLKEKTGKLYPLMRTAAEVAGQIALRLTHDHELFLDFDRYSDELLSF
QEKLWHFNANVKELGL--TLNWLYFARGDFQRAADTLRRDIENSDRENRIVRRALNDRMM
KVEYDFLSPYLSPKDAPFRHIFFGRGSHTLQSLLENLEQLAVN-KTSVD---VDELKEQL
ALATWTIKGAANALVGDIWNTDNEI
>Passeriformes_Erpornis_zantholeuca_R03578
----MDHARAAISN--LFGGEPTSYTRFSIARQMDGDNSHVEMKLAADD-EEGGEIGRPE
HLHATMPPPRRNGKNLCFIVMAAVL------LLLIGFLIGYLSYRGRMQRVNRCLDGSGN
CEMTPTASYFS--DD-G--TEEEEVP----GPRILYWPELRNM----LSSKLSVTRLEAN
LRQREGESSFEAGKFEDESTASYMHDQFTS-FRLDDVWNDEHYIRLQDKGSGNNQVFIIE
G-GT---E-ELLESPGAYVAYSKSDTV-IGKPIYVNYGRKEDFQQIRN-MHVPMNGTIII
FRAGKITLAEKVAN----AREEGAVGALMYLGPSDYKNTDLLVPFGHAHLGTGDPFTPGF
PSFNHTQFPP-----VESSGLPRIPVQTISSQAAATLFRKM-DGEKCLPEWTSGIM-GCK
VTV-----SSSSKMTVKLAVNNIMVDRKILNIFGVIKGFEEP--DRYVVLGAQRDSWGPG
AAKAGVGTAILLELAHV-----ISDMVKNDDYKPRRSIIFASWSAGEYGAVGATEWLEGY
ATTLHAKAFTYINLDTAVLG-STHMKISASPLLYSLLEATMKRVKDP----TVDSG-SLY
RKVGSDWVKRVVP-------------------LDLDNAAFPFLAYSGIPVVSFGFYDEGD
EYSFLGTTQDTLANLKLKTDKLYPLMRTAAEVAGQIALRLTHDHELFLDFDRYSEELLSF
QEKILPFDSEVKALGL--TLKWLFYARGDFQRAADALRRDITNSDRENRIVRRALNDRMM
KVEYDFLSPYLSPKDAPFRHIFFGKGSHTLQSLLENLQQLGVN-KDSVD---VNKLKEQL
ALATWTIKGAANALVGDIWNTDNEI
>Charadriiformes_Jacana_jacana_R02992
----MDHARAAISN--LFGGEPTSYTRFSIARQMDGDNSHVEMKLSADD-EEGGETGRPE
HLHASMPAPRRVGRHLCFLVVAAVL------LLLIGFLIGYLSYRGRMQKASRCVDASGK
CEMTPTTSYLI--DD-DG-TEEEVIP----GPRVFYWPQLREL----LSEKLSAERLQDN
LRQRAIKYSFEAGQSEDENIANYIHDQFTS-FLLDEVWNDEHYIKLQVKGSTNNTVSILD
D-GK---E-ELLESPDAYVAYSKSGSV-TGKPVYVNYGRKADFQKIQK-PGVSLNNTIII
FRAGKITLAEKVAN----AQEAGAAGALMYLDPSDYENTDMLVPFGHAHLGTGDPFTPGF
PSFNHTQFPP-----VASSGLPRIAVQTISSKAVGKLFSKM-HGEECILDWKGGVV-GCT
VMV-----NSTSKMTVKLTVNNVLVDRKILNIFGAIKGFEEP--DRYVVIGAQRDSWGPG
AAKAGVGTAMLLELARV-----ISDMVKKDGYKPRRSIIFASWSAGEYGAVGATEWLEGY
SATLHAKVFTYINLDAAVLG-YNDMKISASPLLYTLLERTMKGVKNP----TKNSE-TLY
DRVGSDWVKAVVP-------------------LGLDNAAFPFLAYSGIPVVSFGFCNKDQ
EYPFLGTTQDTVENLKM-TDNLYALMRAAAEVAGQIALRLTHDHELFLDFERYGDELLAF
QEKFLSYDRDVRALGL--TLNWLFFARGDFQRAIDALRGDIANSDRENKIIRRALNDRIM
KVEYDFLSPYLSPKDSPFRHIFFGKGSHTLQSLLENLHLLRTS-RDSVD---VNMLKEQL
ALATWTIKGAANALVGDIWDTDNEF
>Passeriformes_Erythrocercus_mccallii_R03757
----MEHARAAISN--LFGGEPMSYTRFSIARQTDGDNSHVEMKLAADE-EEGGEIGRPE
HLHASMPPPRRNGKNLCLIIIAAVI------LLVIGFLIGYLSYHGPTQRVNRCLDGSGN
CEMTPTASYFS--DD-G--MEEEVVP----GPRVLYWPDVRNM----FSAKLSDARLEAN
LRQREGKNSFEAGKVEDENTASYIHDQFIS-FRLDDVWNDEHYVRLQDKGS-KNQVFIIE
N-DQ---E-E-LESPDAYVAYSKSDTV-TGKPIYVNYGRKEDFQEIRK-MRVPMNESIII
FRAGKITLAEKVAN----ARKEGAIGALMYLGPSNNKKADSCVPFGHAHLGTGDPFTPGF
PSFNHTQFPP-----VESSGLPRIPVQTISREAAARLFGKM-DGEKCLDEWTSGIM-GCK
ATV-----SSSSKMTVKLTVNNVMVDRKILNIFGVIKGFEEP--DRYVVLGAQRDSWGPG
VAKAGVGTAILLELARV-----ISDMVKNDDYRPRRSIIFASWSAGEFGAVGATEWLEGY
STTLHAKAFTYINLDTAVLG-SKHVKISASPLLYTLMEATMKRVKDP----AKASG-YLY
SRVGSDWIKRVIP-------------------LDLDNAAFPFLAYSGIPVVSFGFYDEDD
EYAFLGTTEDTLANLKEKTDILYPLMHTAAEVAGQIALRLTHDHELFLDFDRYSEELLSF
QEKLWHFDYDVKALGL--TLNWLYFARGDFQRAADALRRDIANSDRENRLVRRALNDRIM
KVEYDFLSPYLSPKDTPFRHIFFGKGSHTLQSLLENLEQLVAN-KTSMD---VNELKEQL
ALVTWTIKGAANALVGDIWNTDNKI
>Coraciiformes_Todus_mexicanus_R04913
-------SHDCLST--QFSGEPMSYTRFSIARQMDGDNSHVEMKLSADD-EEGGEMGRAE
HPHASMPPRWRNGKNFCFLIIAAVL------LLLIGFLIGYLSYRGRMQKVSRCLDGSSR
CEMTPTASYLA--DD-YE-TEEEEVP----GPPVFYWPDLKEL----LSNKLSAIHLEDN
LRQRENKNSVEAGQTEDEDLAGYIHEQFTN-FRMDEVWNDEHYVKLQVKGSSNNEVSILE
N-GK---E-ELVERPDAYVAYSKSGSV-TGKPVFVNYGLKADFQKIEG---VLLNGTIII
FKAGKITLAEKVSSLCPRAWPSMAAGSFV---SSSEAQRCVFAQVSSAHVCR---LVPAS
PVLLVCTEPPRAGLDTKTEGSWFMVSFFLASGCLTGIAKKM-DGEECFQGWKSEVM-GCR
VMP-----SSTNNVTVKLTVNNVMVDRKILNIFGAIKGYEEP--DRYVVIGAQRDSWGPG
AAKAGVGTAMLLELARV-----ISDIVKNEGYKPRRSIIFASWSAGEYGAVGATEWLEGY
SATLHAKAFTYINLDAAVLG----------------------------------------
------------------------------------------------------------
------------------------------------------------------------
------------------------------------------------------------
------------------------------------------------------------
-----N-------------------
>Pelecaniformes_Scopus_umbretta_R11605
----TPPSHDCLST--QFGGEPMLYTRFSIARQTDGDNSHVEMKLSADD-EEGGETGRPE
HLHASVHPPWRSGKNLCFLVITAVL------LLLIGFLVGYLSYRGRMQKASRCLDGSGK
CEMTPTTSYLA--DD-DE-TEEEVVS----GPPVFYWPDLRAR----LSEKLSARHLEDN
LRQRASKYSFEAGQSEDESTASYIHDQFTS-FDLDEVWNDEHYIKLQVKGSSKNKVSILE
D-GK---E-EELESPDAYVAYSKSVSV-VGKPVYVNYGLKTDFQRIQK-LDISLNETIII
FRAGKITLAEKVAN----AKEAGAVGALMYLDPYDYKNTDALVPFGHAHLGTGDPFTPGF
PSFNHTQFPP-----VESSGLPRIAVQTISSQAVGKLFSKM-GGEECLADWKGGVM-GCR
VML-----SSTSNMTVKLSVNNVMVDRKILNIFGAIKGFEEP--DRYVVIGAQRDSWGPG
AAKAGVGTAILLELARV-----ISDIVKNDGYKPRRSIIFASWSAGEYGAVGATEWLEGY
SATLHAKAFTYINLDTAVLG-FNHMKISASPLLYTLLERTLKGVKDP----TKNSR-SLY
DRVGSDWVKTVVP-------------------LGLDNAAFPFLAYSGIPVVSFGFYNKDQ
EYPFLGTTQDTVENLKM-TDNLYALMRAAAEVAGQIALALTHDHELFLDFERYSEELLAF
QEKFLDYDQDVNVLGL--TLHWLYFARGDFQRAVDALRRDIAHSDMENRVVRRALNDRIM
KVEYDFLSPYLSPKDAPFRHIFFGKGSHTLQSLLENLQLLRTS-RDSVD---VNMLKEQL
ALATWTIKGAANALVGDIWDTDNEF
>Passeriformes_Pomatostomus_ruficeps_R00148
----MDHARAAISN--LFGGEPTSYTRFSIARQMDGDNSHVEMKLAADD-EEGGDIGRPE
HLHASMPPPRRNGKNLCFIVMAAVL------LLLIGFLIGYLSYRGRMQRVNRCLDGSGN
CEMTPTASYLS--DD-G--VEEEEVP----GPRVLYWPELRNM----LSAKLSAARLEAN
LRQREGKNSFEAGKVEDETTASYIHDQFTS-FRLDDVWNDEHYIRLQDKGR-NNQVFIVD
D-GA---E-ELLESPDAYVAYSKSDTV-TGKPIYVNYGRKEDFQKIRN-MRVPMNGTIII
FRAGKITLAEKVAN----AREEGAVGALMYLDPLDYKETDLLVPFGHAHLGTGDPFTPGF
PSFNHTQFPP-----VESSGLPRIPVQTISSKAAARLFGKM-DGDKCLQEWTSGVM-GCK
VTV-----SSSSNVTVKLTVSNVVVDRKILNIFGVIKGFEEP--DRYVVLGAQRDSWGPG
AAKAGVGTAILLELAHV-----ISDMVKNDDYKPRRSIIFASWSAGEYGAVGATEWLEGY
STTLHAKAFTYINLDTAVLG-SRHVKISASPLLYSLLEATMKRVKDP----TMDSG-SLY
TRVGSDWVKRIVP-------------------LDLDNAAFPFLAYSGIPVVSFSFYNEGD
EYSFLGTTQDTVFNLKRKTDKLYPLMCTAAEVAGQIALRLTHDHELFLDFDRYSEELLSF
QEKLLPFDSDVKALGL--TLNWLFFARGDFQRAADALRRDIANSDRENRIVRRALNDRMM
KVEHDFLSPYLSPKDAPFRHIFFGKGSHTLQSLLESLEQLGVN-KDSVD---VDKLKEQL
ALATWTIKGAANALVGDIWNTDNEI
>Passeriformes_Neodrepanis_coruscans_R03063
----MDHARAAITN--LFGGEPMSYTRFSIARQTDGDNSHVEMKLSADD-EEGGEMGRPE
HLHASVPPPRRTGKNLCFLIIAAVL------LLLIGFLIGYLSNRGRMQKVSRCLDGSGK
CELTPTASYLS--DD-DE-TEEEEIP----GPHILYWPDLRTM----LLEKLSATQLETN
LRQREGRSSFEAGKTEDANTASYIHDQFIS-FRLDEVWNDDHYIKLQDKGS-NNQVSVVA
N-DK---E-EVLESPDAYVAYSKSDTV-AGKPVHVNYGLKSDFQKMRN-LGISMNGTIVI
FRAGKITLAEKVAN----AKEVGAVGALMYLDPIDYKGTEKFVPFGHAHLGTGDPFTPGF
PSFNHTQFPP-----VESSGLPRIPVQTISSEAAGKLFRKM-DGDTCLPEWKSGIM-GCK
VTV-----SDTSQLTVKLTVNNVMVDRKILNIFGAIKGFEEP--DRYVVIGAQRDSWGPG
AAKAGVGTAILLELARV-----ISEMVTKDGYKPRRSIIFASWSAGEYGAVGATEWLEGY
STSLHAKAFTYINLDAAVLG-SNHMKISASPLLYPLLERTLKGVMDP----A-DSG-SLY
KRVGSDWINEVVP-------------------LGLDNAAYPFLAYSGIPVVSFGFCNKDE
EYPFLGTTGDTLVNLKR-IDKLYSLMRAAAEFAGQIALRLTHDHELFLDIDSYSEELLSF
QEKVLLYDENVKELGL--TLNWLYFARGDFQRAAGVLRRDIESSDKENRIIRRALNDRIM
KVEHDFLSPYLSPKDAPFRHIFFGKGSHTLQSLLETLEQLKDD-KDSVD---VNKLKEQL
ALMTWTIKGAANALVGDIWNTDNEF
>Passeriformes_Oxylabes_madagascariensis_R00875
----FRHMTA--FP--QFGGEPTSYTRFSIARQMDGDNSHVEMKLAADE-EEGGEIGRPE
HLHASMPPPRRNGKNLCFIIMAAVL------LLLIGFLIGYLSYRGRMQRVNRCLDGSGN
CEMTPTASYFS--DD-G--TEEEEVP----GPRILYWPELRKM----LSAKLSTTRLESN
LRQREGKNSFEAGKDEDENTASYIHDQFTS-FRLDDVWNDEHYVRLQDKGSSKNQVLIIE
D-GQ---E-E-LESSDAYVAYSKTGTV-TGKPIYVNYGRKEDFQMIRH-MGVPVDGSIVI
FRAGKITLAEKVAN----ARKEGAAGALMFLGPSKNKKADSYVPFGHAHLGTGDPFTPGF
PSFNHTQFPP-----VESSGLPHIPVQTISREAAARLFGKM-GGEKCLEDWTSDIM-GCK
VTV-----SRDSAMTVKLTVNNVMVDRKILNIFGVIKGFEEP--DRYVVLGAQRDSWGPG
AAKAGVGTAILLELAHV-----ISDMVKNDDYRPRRSIIFASWSAGEYGAVGATEWLEGY
STTLHAKAFTYVNLDTAVLG-SKNVKISASPLLYSLLETTMKRVKDP----AKDSD-TLF
SRVGSDWTKRVVP-------------------LDLDNAAFPFLAYSGIPVVSFGFYDKDD
EYPFLGTTEDTLANLKEKTDMLYPLMRTAAEVAGQIALRLTHDHELFLDFDRYSDELLSF
QEKLLHFDSDVKALGL--TLNWLYYARGDFQRAADALRRDIANSDRENRIVRRALNDRMM
KVEYDFLSPYLSPKDAPFRHIFFGKGKHTLQSLLENLKQLGAN-KTSVD---VNELKEQL
ALATWTIKGAANALVGDIWNTDNEI
>Passeriformes_Mystacornis_crossleyi_R09125
-------SHDCLST--QFGGEPTSYTRFSIARQMDGDNSHVEMKLAADD-EEGGEIERPE
HLHASMPPPRRNGKNLCFIIMAAVL------LLLIGFLIGYLSYRGRMQRVNRCLDGSGN
CEMTPTASYFS--DD-G--TEEEEVP----GPRILYWPELRNM----LSAKLSAARLETN
LRQREGKNSFEAGKFEDETTASYIHDQFTS-FRLDDVWNDEHYIRLQDKGSSNNQVSVIE
N-GQ---E-ELLERPDAYVAYSKNDTV-MGKPIYVNYGRKEDFQQIRI-TGVPMNGAIIV
FRAGKITLAEKVAN----AREEGAVGALMYLGPSDYKNTDLLVPFGHAHLGTGDPFTPGF
PSFNHTQFPP-----VESSGLPRIPVQTISSQAAAALFRKM-DGEKCLPDWTSGIT-GCR
VTV-----SSSSNTTVKLTVNNIMVDRKILNIFGVIKGFEEP--DRYVVLGAQRDSWGPG
AAKAGVGTAILLELARV-----ISDMVKNDDYKPRRSIIFASWSAGEYGAVGATEWLEGY
ATTLHAKAFTYINLDTAVLG-SRHVKISASPLLYSLLEATMKRVKDP----TVESR-YLY
SAVGPDWVKRVVP-------------------LDLDNAAFPFLAYSGIPVVSFGFYDEGD
EYSFLGTTQDTLANLKGKTDKLYPLMRAAAEVAGQIALRLTHDHELFLDFDRYSEELLSF
QEKILPFDSKVKELGL--TLKWLFYARGDFQRAADALRRDIANSDRENRIVRRALNDRMM
KVEYDFLSPYLSPKDAPFRHIFFGKSSYTLQSLLENLEQLGVN-KDNVD---VNKLKEQL
ALATWTIKGAANALVGDIWNTDNEI
>Passeriformes_Hypocryptadius_cinnamomeus_R02946
----MDHARAAISN--LFSGEPTSYTRFSIARQTDGDNSHVEMNLAADE-EEGGEIGRPE
HLHASMPPPRRNGKNLCFVIMAAAL------LLLIGFLIGYLSYRGRTQRVNRCLDGSGN
CEMTPTASYFS--DD-G--MEEEEVP----GPRILYWPELRNM----LSSKLSAARLETS
LRQREGKNSFEAGKVEDESTASYIHDQFTS-FRLDDVWNDEHYVRLQDKGSSKNQVVIIE
D-GE---E-E-LESPDAYVAYSKSGTV-TGKPIYVNYGQKEDFQQIRN-TRVSMDGAIVI
FRAGKITLAEKVAN----ARKEGAVGALMYPGPSSDRRADSYAPFGHAHLGTGDPFTPGF
PSFNHTQFPP-----VESSGLPQIPVQTISREAAARLFGKM-DGNKCLEEWTADIM-GCK
VTV-----SSSSKMTVKLTVNNVMVDRKILNIFGVIKGFEEP--DRYVVLGAQRDSWGPG
AAKAGVGTAILLELARV-----ISDMVKNDDYKPRRSIIFASWSAGEYGAVGATEWLEGY
STTLHAKAFTYINLDTAVLG-SKDIKISASPLLYSLLEATMKRVKDP----KNDLE-YLH
GKVGTDWIKKVVP-------------------LDLDNAAFPFLAYSGIPVVSFGFYDEGD
EYAFLGTTEDTLANLKRKTGNLYPLMRTAAEVAGQIALRLTHDHELFLDIGQYSDILLSF
QEKLWHVNANVKELGL--TLNWLYFARGDFQRAAEALRRDIENSDRENRIVRRALNDRMM
KVEYDFLSPYLSPKDAPFRHIFFGRGKHTLKSLLENLEQLAVN-KTSVD---VNELKEQL
ALATWTIKGAANALVGDIWNTDNEI
>Passeriformes_Furnarius_figulus_R05135
----MDHARAAISN--LFGGEPMSYTRFSIARQTDGDNSHVEMKLSADD-EEGGEIGRPE
HLHASMPPPRRNGKNLCFLIMAAVL------LLLIGFLIGYLSYRGRMQNVSRCLDGSGK
CEMTPTASYLS--DD-DE-IEEEEIP----GPRVLYWPDLRAM----LSDKLSAPQLEAN
LRQREGKTSFEAGKVEDEATASYIHDQFIS-FRLDEVWNDEHYIKLQDKGSSNNQVSVVE
D--A---E-EVLESPSVYVAYSKSGTV-TGKPVHVNYGLKDDFQKIRN-LGVPMNDTIVI
FRAGKITLAEKVAN----ARNEGAIGALMYLDPFEYKNTEKLVPFGHAHLGTGDPFTPGF
PSFNHTQFPP-----VESSGLPRIPVQTISSEAAVKLFSKM-DGDACPLEWKSGVM-GCK
VTV-----SKSSKMTVKLTVNNVMVDRKILNIFGAIKGFEEP--DRYVVIGAQRDSWGPG
AAKAGVGTAILLELARV-----ISEMVKKDGYKPRRSIIFASWSAGEFGAVGATEWLEGY
STSLHAKAFTYINLDSAVLG-SNHMKIFASPLLYSLLERTMKGVKDP----TNDSG-SLY
TRVGSDWTNKVAS-------------------LGLDNAAFPFLAYSGIPVVSFGFCDKDE
EYAFLGTTGDTLMNLKK-IDKLYALMRAAAEVAGQVALRLTHDHELFLDFDRYSEELLSF
QEKFLSFDQDVKALGL--TLNWLFFARGDFQRAADTLRKDIANSDRENRIVRRALNDRIM
KVEYDFLSPYLSPKDAPFRHIFFGKGSHTLPSLLENLKQLRDN-KDSVD---VNMLKEQL
ALVTWTIKGAANALVGDIWNTDNEF
>Passeriformes_Mionectes_macconnelli_R03320
--------HDCVST--QFGGEPMSYTRFSIARQTDGDNSHVEMKLSADD-EEGGEIGRPE
HLHATMPPPRRNGKNLCFLIMAAVL------LLLIGFLIGYLSYRGRMQNVSRCLDGSGK
CEMTPTASYLS--DD-DE-TEEEEVP----GPRVLYWPDLRAM----LSDKLSAAQLEAN
LRQRESKTSFEAGKVEDEKTASYIHDQFTS-FRLDEVWNDEHYIKLQDKGSSNNQVSTVE
N-GK---E-DTLESPSAYVAYSKNGTV-VGKPVHVNYGLKDDFEKIRT-LGVSMNGTIVI
FRAGKITLAEKVAN----ARAEGAVGALMYLDPSEYKYTEKLVPFAHAHLGTGDPFTPGF
PSFNHTQFPP-----VESSGLPRIPVQTISSEAAGKLFSKM-DGHTCLLEWKSGIM-GCK
VTV-----SPTSKMTVKLTVNNVMVDRKILNIFGAIKGFEEP--DRYVVIGAQRDSWGPG
AAKAGVGTAILLELARV-----ISDMVKKDGYKPRRSIIFASWSAGEFGAVGATEWLEGY
STSLHAKAFTYVNLDAAVLG-SNHMKISASPLLYSLLERTMKGVKDP----TKDSG-TLY
NRVGSEWTDKVVS-------------------LDLDNAAFPFLAYSGIPVVSFGFCNKDE
EYAFLGTTGDTVMNLKK-IDKLYPLMRAAAEVAGQVVLRLTHDHELFLDFDRYSEELLSF
QERFLSFDEEVKALGL--TLNWLFFARGDFQRAADALRRDIANSDKENRIVRRALNDRMM
KVEYDFLSPFLSPKDAPFRHIFFGKGSHTLPSLLENLKQLKDN-KDSVD---VNILKEQL
ALVTWTIKGAANALVGDIWNTDNEF
>Pterocliformes_Syrrhaptes_paradoxus_R09676
-------SHDCLST--QFGGEPMSYTRFSIARQTDGDNSHVEMKLSADD-EEGGEVGRPE
HLHASMPPPRRSGKNLCFLIIAAVL------LLLIGFLIGYLSYRGRMQMASRCLDGSGR
CETTPTASYLA--DD-TD-TEQEVIP----GPPVFYWPDLRKH----LQVKLSARRLEDS
LRQRTNPHSFEAGQSEDESTASYIHEQFTS-FLLDEVWNDEHYIKLQVKGSSKNRVYIVE
E-GK---E-EELESPDAYVAYSNTGVV-EGRPVYVNYGRKDDFQKIQK-LRVSLNGTIII
FRAGKITLAEKVAN----AKEAGAVGALMYLDPYDYRNTDALVPFGHAHLGTGDPYTPGF
PSFNHTQFPP-----VESSGLPRIAVQTISSQAVARLFSKM-QGEECLSEWKGGVM-GCK
VML-----SNTSKMTVKLNVNNVMVDRKILNIFGAIKGFEEP--DRYVVIGAQRDSWGPG
AAKAGVGTAMLLELARV-----ISDIVKNEGYKPRRSIIFASWSAGEYGAVGATEWLEGY
SATLHAKAFTYINLDAAVLG-SSHMKISASPLLYTLLERTMKGVKDP----TKDTQ-SLY
DRVGSDWVKTVVP-------------------LGLDSAAFPFLACSGVPVVSFGFYNKDE
EYPFLGTTRDTVENLKM-TDNLYALMRAAAEVAGQIALRLTHDHELFLDFERYGEELLAF
QEKFLPYSQDVKALGL--TLNWLFFARGDFQRATDALRRDIANSDRENRIVRRALNDRIM
KVEYDFLSPYLSPKDAPFRHIFFGRGSHTLQSLLENLQLLTTN-RDRVD---VNMLKEQL
ALATWTIKGAANALVGDIWDTDNEF
>Cuculiformes_Crotophaga_sulcirostris_R06972
--------HDCLST--QLGGEPTSYTRFSIARQTDGDNSHVEMKLSADD-EEGGEIGRPE
HLHTSMPSRWRNGKNLCFLVMTAVL------LLLIGFLIGYLSFRGRMQKAGRCLDGTGK
CEMTPTASYLA--DD-DDGTEEEEVP----GPPVFYWPELRGL----LSQKLSARHLEDN
LRQRANKYSFEAGQSDDEAVANYIHNQFSD-FLMDTVWNDEHYIKLQVKGSTNNRVSILE
G-DR---E-EELESPSAYVAYSKDGSV-VGKPVYVNYGLKADFQKLQ---GVSLNETIII
FRAGKITLAEKVAN----AKEAGAVGALMYLDPSDYKDTDRLVPFGHAHLGTGDPYTPGF
PSFNHTQFPP-----VESSGLPRIAVQTISSQAVRKLFSKM-DGEECLQDWKGGVM-GCK
VML-----KNTSKIAVKLSVNNVMTDRKILNIFGAIKGFEEP--DRYVVIGAQRDSWGPG
AAKAGVGTAMLLELARV-----ISEMVKKDGYKPRRSIIFASWSAGEYGAVGATEWLEGY
SATLHAKVFTYINLDAAVLG-FNSMKISASPLLYTLLERTMKGVKDP----TKDLG-SLY
DRVGSDWVKTIVP-------------------LGLDNAAFPFLAYSGIPVVSFGFCNKDE
EYSFLGTTEDTVENLKK-TYKLYDLMRAAAEVAGQVALRLTHDHELFLDFERYSEELLAF
QEKILPYYGDVKALGL--TLNWLFFARGDFQRATDALRGDIVNSDRENKIIRRALNDRIM
KVEYDFLSPYLSPKDAPFRHIFFGRGSHTLQSLLENLQLLRSN-PDSVD---ISMLKEQL
ALATWTIKGAANALVGDIWDTDNEF
>Passeriformes_Neopipo_cinnamomea_R03740
--------HDCLST--QFGGEPMSYTRFSIARQTDGDNSHVEMKLSADD-EEGGEIGRPE
HLHATMPPPRRNGKNLCFLIMAAVL------LLLIGFLIGYLSYRGRMQNVSRCLDGSGK
CEMTPTASYLS--DD-DE-TEEEEVP----GPRVLYWPDLRAM----LSDKLSAVQLEAN
LRQRESKTSFEAGKVEDEATASYVHDQFTS-FRLDEVWNDEHYIKLQDKGSSNNQVSTEE
D-GV---E-EVLESPNAYVAYSKSGTV-AGKPVHVNYGLKEDFEKIRN-LGVSMTGTIVI
FRAGKITLAEKVAN----AREEGAVGALMYLDPSEYKYTEKLVPFAHAHLGTGDPFTPGF
PSFNHTQFPP-----VESSGLPRIPVQTISSEAAGKLFSKM-DGHTCLLEWKSGIM-GCK
VTV-----SPTSKMTVKMTVNNVMVDRKILNIFGAIKGFEEP--DRYVVIGAQRDSWGPG
AAKAGVGTAILLELARV-----ISDMVKKDGYKPRRSIIFASWSAGEFGAVGATEWLEGY
STSLHAKAFTYINLDAAVLG-SNHMKISASPLLYSLLERTMKGVKDP----TKDSG-TLY
NRVGSHWMDKVVS-------------------LDLDNAAFPFLAYSGIPVVSFGFCNKDE
EYAFLGTTGDTVMNLKK-IDKLYALMRAAAEVAGQVVLRLTHDHELFLDFDRYSEELLSF
QERFLSFDEEVKALGL--TLNWLFFARGDFQRAADALRRDIANSDKENRIVRRALNDRMM
KVEYDFLSPFLSPKDAPFRHIFFGKGSHTLPSLLENLKQLKDN-KDSVD---VNVLKEQL
ALVTWTIKGAANALVGDIWNTDNEF
>Caprimulgiformes_Nyctiprogne_leucopyga_R04982
------------------------------------------------------------
------------------------------------------------------------
------------------------------------------------------------
------------------------------------------------------------
------------------------------------------------------------
----------QVAN----AKEAGAIGALMYLDPYDYRNTDELVPFGHAHLGTGDPFTPGF
PSFNHTQFPP-----VESSGLPRIAVQTISSQAVGKLFSKM-DGEECLPDWKGGLM-RCK
VML-----SSTSKLTVKLSVNNVMVDRKILNIFGAIKGCEEP--DRYVVIGAQRDSWGPG
VAKAGVGTAILLELARV-----ISDMVKNDGYKPRRSIIFASWSAGEYGAVGATEWLEGY
SATLHAKAFTYINLDAAVLG-FNHMKISASPLLYTLLEKTMKGVNDP----TKDSG-SLY
DRVGSDWVKSVVP-------------------LGLDNAAFPFLAYSGIPVVSFGFCNKDK
EYPFLGTTQDTLENLKM-TDKLYDLMRAAAEVAGQIALRLTHDHELVLDFDRYGEELLAF
QEKILSYYQDVRALGL--TLNWLFFARGDFQRATDALRRDIANSDRENKIVRRALNDRIM
KVEYDFLSPYLSPKDAPFRHIFFGKGSHTLQSLLENLQLLRTN-KDSVD---VNMLKEQL
ALATWTIKGAANALVGDIWDTDNEF
>Charadriiformes_Arenaria_interpres_R01614
----MDHARAAISN--LFGGEPMSYTRFSIARQMDGDNSHVEMKLSADD-EEGGETGRPE
HLHASMPPPRRIGRHLCFLVIAALL------LLLIGFLIGYLSYRGRMQKASRCLDASGK
CEMTPTTSYLM--DD-DE-TEEEEVP----GPPVFYWPNLREM----LSEKLSAGRLQDN
LRQRAIKYSFEAGQSEDENVASYIHEQFTS-FLFDEVWNDEHYIKLQVKGSSNNTVSILE
D-GK---E-ELLESPNAYVAYSKSGSV-VGKPVYVNYGRKADFQKIQK-PGVSLNNTIII
FRAGKITLAEKVAN----AQAAGAVGALMYLDPSDYENTDTLVPFGHAHLGTGDPFTPGF
PSFNHTQFPP-----VTSSGLPRIAVQTISSKAVGKLFSKM-HGEECILEWKGGVV-GCK
VML-----NSTSKMTVKLTVNNTMVDRKILNIFGAIKGFEEP--DRYVVIGAQRDSWGPG
AAKAGVGTAMLLELARV-----ISDMVKKDGYKPRRSIIFASWSAGEYGAVGATEWLEGY
SATLHAKVFTYINLDAAVVG-SSHMKISASPLLYTLLERTMKGVKDP----AKNSE-TLY
DRVGSDWVKTVVP-------------------LGLDNAAFPFLAYSGIPVVSFGFCNKDK
EYPFLGTTQDTVENLKA-TDNLYALMRAAAEVAGQIALRLTHDHELFLDFERYGDELLAF
QEKFLPYDRDVRALGL--TLNWLFFARGDFQRAIDALRGDIANSDRENKIIRRALNDRIM
KVEYDFLSPYLSPKDAPFRHIFFGKGSHTLQSLLENLHLLRTS-KDSVD---VNMLKEQL
ALATWTIKGAANALVGDIWDTDNEF
>Falconiformes_Herpetotheres_cachinnans_R12631
--------HDNLSI--QFGGEPMSYTRFSIARQTDGDNSHVEMKLSADD-EEGGEIGRPE
HLHASMSPPRRSGKNLFFVVIAAVL------LLLIGFLIGYLSYRGRMQKASRCLDGSGK
CEMTPTASYLAG-GD-DE-TEEEEIP----GPRVLYWPDLRAL----LSDKLSARRLEDS
LRQRVKKYSFEAGQSEDERIARYIHDEFTN-FHLDEVWNDEHYVKLQVKGSSKNKVSIVE
N-GL---E-EELESPDAYVAYSLSDSV-VGKPVHVNYGLKADFQKIQK-LGISLNKTITI
FRAGKITLAEKVAN----AKEAGAVGALMYLDPSEYKDTDALVPFGHAHLGTGDPFTPGF
PSFNHTQFPP-----VESSGLPRIVVQTISSQAVGKLFSKM-DGDSCLLEWKAGVM-GCK
VTL-----SSTSNMTVKLEVSNVMVDRRILNIFGVIKGFEEP--DRYVVIGAQRDSWGPG
AAKAGVGTAILLELARV-----ISDIVKNGGYKPRRSIIFASWSAGDYGAVGATEWLEGY
SATLHAKAFTYINLDAAVLG-FNHMKISASPLLYTLLERTMKGVKDP----TKDSG-SLY
DRVGSDWVKTVFSPGMSKLVGDFSILVFWGGALGLDNAAFPFLAYSGIPGGAFGFCNKDK
EYPFLGTAEDTVENLKT-IDKLSALMRAAAEVAGQVALRLTHDHELFLDFERYGEELLAF
QEKVLRYSREVKALGL--TLNWLFFARGDFQRATDALRRDITNSDREDRVVRRALNDRIM
KVEYDFLSPYVSPQRAPFRHIFFGKGSHTLQSLLENLQLLTVS-RDSVD---VNMLQEQL
ALATWTIKGAANALVGDIWNIDNEF
>Columbiformes_Alopecoenas_beccarii_R04857
----MDHARAAISN--LFGGEPMSYTRFSIARQTEGDNSHVEMKLSADD-EDGGETGRPE
HLHAIMPPPRRSGRNRCFLVIAAVL------LLLIGFLIGYLSYRGRMQKAGRCLDGSGK
CEMTPTASYLA--DD-DE-TEEEEVP----GPPVLYWPDLRDL----LSEKLSVEHLEVN
LRQRASKYSFEAGDTEDQSTANYIHDQFTS-FLLDEVWNDEHYIKLQVKGSSNNKVSIVK
D-GK---E-EELESPDAYVAYSKTGSV-VGKPVYVNYGLKADFQKIQK-LDVSLNETIII
FRAGKITLAEKVAN----AKEAGAVGALMYLDPSDYSNTDALVPFGHAHLGTGDPFTPGF
PSFNHTQFPP-----MESSGLPRIAVQTISSQAVDRLFSKM-DGKESPLEWKGGVM-GCK
VMP-----KSTSNMTVKLTVNNVMADRKILNIFGAIKGLEEP--DRYVVIGAQRDSWGPG
AAKAGVGTAMLLELARV-----ISDMVKKDGYKPRRSIIFASWSAGEYGAVGATEWLEGY
SATLHTKAFTYINLDAAVLG-SNHIKISASPLLYTLLERTMKGVKDP----ARDTG-NLY
NRVGTDWVKTVVP-------------------LGLDNAAFPFLAFSGIPVVSFGFYNKDE
EYPFLGTSQDNVANLRK-TDNLYALMRAAAEVAGQIALRLTHDHELFLDFERYAEELLAF
QERFFPYDRDVKMLGL--TLKWLYFARGDFQRATDALRRDIANSDRENRIVRRALNDRIM
KVEYDFLSPYLSPKDVPFRHIFFGKGSHTLQSLLENLEQLRAN-RESVD---VDMLKEQL
ALATWTIKGAANALVGDIWDTDNEF
>Procellariiformes_Fregetta_grallaria_R06264
-------SHDCLST--QFGGEPMLYTRFSIARQTDGDNSHVEMKLSADD-EEGGEIGRPE
HLHPSMAPSWRSGKNLCFLVIAAVL------LLLIGFLIGYLSYRGRMQKVSRCLDGSGK
CEMSPTTSYLT--HD-DE-TEEEEVP----GPPVFYWPELRAL----LSDKLSARHLEDS
LRQRANKYSFEAGQSEDEDIASYVHEQFTS-FLLDEVWNDEHYIKLQVKGSSNNKVSILQ
D-GK---E-EELESPDAYVAYSKSGSV-VGKPVYVNYGLKADFRKIQN-PGVSLNETIII
FRAGKITLAEKVAN----AKEAGAVGALMYLDPDNYKNTDALVPFGHAHLGTGDPYTPGF
PSFNHTQFPP-----VESSGLPRIAVQTISSQAVGKLFSKM-DGEECFQDWKGGVM-GCK
VKL-----SSTSNMTVKLSVNNVMVDRKILNIFGAIKGFEEP--DRYVVIGAQRDSWGPG
AAKAGVGTAMLLELARV-----ISDIVKNDGYKPRRSIIFASWSAGEYGAVGATEWLEGY
SATLHAKAFTYINLDAAVLG-FNHMKISASPLLYTLLERTMKGVKDP----TKDSG-TLY
DRVGSDWVKTVVP-------------------LGLDNAAFPFLAYSGIPVVSFGFCNKDE
EYPFLGTTQDTVENLKM-TDKLYALMSAAAEVAGQIALRLTHDHELFLDFERYGEELLAF
QEKFLPYDRDVRALGL--TLNWLFFARGDFQRATDALRRDIANSDRENRIVRRVLNDRIM
KVEYDFLSPYLSPKDVPFRHIFFGKGSHTLQSLLENLQLLRTS-RGSVD---VTVLKEQL
ALATWTIKGAANALVGDIWDTDNEF
>Charadriiformes_Rostratula_benghalensis_R01025
-------LHDCLST--QFGGEPTSYTRFSIARQMDGDNSHVEMKLSADD-EEGGETGRPE
HLHASMAPPRRIGRHLCFLVVAAVL------LLLIGFLIGYLSYRGRMQKVSRCLDASGK
CEMAPTTSYLM--DD-DE-TEEEEIP----GPRVFYWPQLRDL----LSEKLLAGHLQDN
LRQRAIKYSFEAGQSEDENIANYIHDQFTS-FLLDKVWNDEHYIKLQVKGSANNTVSILE
D-GK---E-ELLESPDAYVAYSKSGSV-TGKPVYVNYGRKADFQKIQK-PGVSLNNTIII
FRAGKITLAEKVAN----AQEANAAGALMYLDPSDYENTDTLVPFGHAHLGTGDPFTPGF
PSFNHTQFPP-----VASSGLPRIAVQTISSKAVGKLFSKM-HGEECILEWKGGVV-GCK
VMV-----NSTSKLTVKLTVNNAMVDRKILNIFGAIKGFEEP--DRYVVIGAQRDSWGPG
AAKAGVGTAILLELARV-----ISDMVKNEGYKPRRSIIFASWSAGEYGAVGATEWLEGY
SATLHAKVFTYINLDAAVLG-YSDMKISASPLLYTLLERTMKGVKDP----MKKSG-TLY
DRVGSEWVKSVVP-------------------LGLDNAAFPFLAYSGIPVVSFGFCNKDK
EYPFLGTTQDTVENLKM-TDNLYALMRAAAEVAGQIALRLTHDHELFLDFERYGDELLAF
QEKFLSYDRDVRALGL--TLNWLFFARGDFQRAIDALRGDIANSDRENKIIRRALNDRIM
KVEYDFLSPYLSPKDSPFRHIFFGKGSHTLQSLLENLHLLRTS-RDSVD---VNMLKEQL
ALATWTIKGAANALVGDIWDTDNEF
>Passeriformes_Piprites_chloris_R06955
----MDHARAAISN--LFGVEPMSYTRFSIARQTDGDNSHVEMKLSADD-EEGGEIGRPE
HLHATMPPPRRSGKNLCFLIMAAVL------LLLIGFLIGYLSYRGRMQNISRCLDGSGK
CEMTPTASYLS--DD-DE-TEEEEVP----GPRVLYWPDLRAM----LSDKLSAEQLEAN
LRQRESKTSFEAGKLEDETTASYIHDQFTS-FRLDEVWNDEHYIKLQDKGSSNNQVSTEQ
N-GV---E-DVLESPNAYVAYSKSGTV-AGKPVHVNYGLKDDFEKIRN-LGVSMNGTIVI
FRAGKITLAEKVAN----AREEGAVGALMYLDPSEYKYTEKLVPFAHAHLGTGDPFTPGF
PSFNHTQFPP-----VESSGLPRIPVQTISSEAAGKLFSKM-DGHTCLLEWKSGIM-GCK
VTV-----SPTSKMTVKLTVNNVMVDRKILNIFGAIKGFEEP--DRYVVIGAQRDSWGPG
AAKAGVGTAILLELARV-----ISDMVKKDGYKPRRSIIFASWSAGEFGAVGATEWLEGY
STSLHAKAFTYINLDAAVLG-SNHMKISASPLLYALLERTMKGVKDP----TKDSG-SLY
NRVDSGWMDKVVS-------------------LDLDNAAFPFLAYSGIPVVSFGFCNKDE
EYAFLGTTGDTVMNLKK-IDKLYALMRAAAEVAGQVALRLTHDHELFLDFDRYSEELLSF
QERFLFFDEEVKALGL--TLNWLFFARGDFQRAADALRRDIANSDKENRIVRRALNDRMM
KVEYDFLSPFLSPKDAPFRHIFFGKGSHTLPSLLENLKQLKDN-KDSVD---VNVLKEQL
ALVTWTIKGAANALVGDIWNTDNEF
>Trogoniformes_Trogon_melanurus_R05982
-----LFHCVTLST--QFNGEPSSYTRFSIARQTDGDNSHVEMNLAADD-EEGGETGRPE
QPHASMPPPWRRGKNFCFLVIVAAL------LLLIGFLIGYLSYRGRMQKASRCLDGSGR
CEMTPTASYLA--DG-DD-TEEEEVS----GPPVFYWPDLRDL----LSSKVSPKRLEDG
LRQRANMDSVEAGPasseriformes_Sterrhoptilus_dennistouniLASYIHEQFTS-FLLDEVWNDEHYIKLQVKGSSDNKVSIWE
N-ER---E-EELESPMAYVAYSKSGSV-AGKPVYVNYGQKADFQLIRN-WGGSLNGTIVI
FKAGKITLAEKVAN----AEEAGAVGALMYLDPFDYKNTDMLVPFGHAHLGTGDPFTPGF
PSFNHTQFPP-----VQSSGLPRIPVQTVSSRAVANLFRKM-DGDECPQEWKRGIL-GCK
VMP-----RSTSSMEVKLTVNNVMVDKKILNIFGAIKGFEEP--DRYVVIGAQRDSWGQG
AAKAGVGTAILLELAYV-----ISDIVKNSGYKPRRSIIFASWSAGDYGAVGATEWLEGY
SATLHAKAFTYINLDAAVLG-SNYVKISASPLLYTLLERTMKGVKDP----TKGSG-TLY
DRVGPDWVKTVVP-------------------PGLDNAVFPFLAYSGIPVVSFGFCNKDE
EYP-LGTTQDTVTNLKT-IAKLYDHMRAAAEVAGQVALRLTHDHELFLDFERYSEELLVF
QEKVLPFYKDVKALGL--TLNWLFFARGDFQRATDALRRDIANSDRENKVVRRALNDRIM
KVEYDFLSPYLSPKDTPFRHIFFGKSTYTLQSLLQNLQLLQTS-RDSVD---VSKLKEQL
ALVTWTIKGAANGLAGDIWDTDNEF
>Accipitriformes_Spizaetus_tyrannus_R02287
-------SHDCLST--QFGGEPMSYTRFSIARQTDGDNSHVEMKLAADD-EEGGEIGRPE
HLHANMPPPWRRGKNRCFLVIAAVL------LLLIGFLIGYLSYGGRMQKASRCLDGSGK
CEMTPTTSYLV--DD-DE-TEEEEVP----GPPVLYWPELRTL----LSDKLSARRLEDN
LRQRASKYSFEAGQSEDEGIASYIHDQFTS-FLLDEVWNDEHYIKLQVKGSSNNKVSILE
N-GE---E-EELESPDAYVAYSKSGSV-VGKPVHVNYGLKADFQKLQK-QGVSLNETIII
FRAGKITLAEKVAN----AEEAGAVGALMYLDPSDYKMTDALAPFGHAHLGTGDPFTPGF
PSFNHTQFPP-----VESSGLPRIAVQTISSKAVGKLFRRM-DGENCLLEWNSGVL-GCK
VML-----SSTSNMTVKLSVNNVMVDRKILNIFGAIKGFEEP--DRYVVIGAQRDSWGPG
AAKAGVGTAILLELAYV-----ISDMVKHDGYKPRRSIIFASWSAGEYGAVGATEWLEGY
SATLHAKAFTYINLDAAVLG-FNHMKISASPLLYTLLERTMKGVKDP----TKDSG-SLY
DRVGSDWVKTVVP-------------------LGLDNAAFPFLAYSGIPVVSFGFCNKEE
EYSFLGTTEDTVENLKR-TEKLYALMRAAAEVAGQIALRLTHDHELFLDFERYGEELLAF
QEKFLPYYRDVKALGL--TLNWLFFARGDFQRATDALRRDIANSDRENRVVRRALNDRIM
KVEYDFLSPYLSPKDTPFRHIFFGKGSHTLQSLLENLQLLRTS-RDSVN---VNMLKEQL
ALVTWTIKGAANALVGDIWDTDNEF
>Cuculiformes_Piaya_cayana_R08075
----LFHPHDCLSA--QLGGEPASYTRFSIARQMDGDNSHVEMKLSADD-EEGGEIGRAE
HLHTSMPPPWKNGKNLCFLVITVVL------LLLIGFLVGYLSFRGRMQKAGRCMDGTGK
CETAPTASYLM--DD-DE-TEEEMVP----GPRVFYWPELRTL----LSKKLSAQRLESN
LRQRANKYSFEAGQSDDEATASYIHNQFNS-FLMDQVWNDEHYIKLQVKGSIDNKVSVLD
G-EI---E-EELESPSAYVAYSKNGSV-VGRPVYVNYGRKADFEKIQ---HVSLENTIII
FRAGKITLAEKVAN----AQEVGAVGALMYLDPSDYQYTDNLVPFAHAHLGTGDPYTPGF
PSFNHTQFPP-----MESSGLPRIAVQTISSKAVRRLFSKM-DGEECLPDWKGGII-GCK
VMV-----KNTSNMTVKLTVNNVMMDRKILNIFGAIKGFEEP--DRYVVIGAQRDSWGPG
AAKAGVGTAMLLELARV-----ISEMVKKDGYKPRRSIIFASWSAGDYGAVGATEWLEGY
SALLHAKVFAYINLDAAVLG-VKHMKISASPLLYALLERTMKGVEDP----VKDSG-NLY
DRVGSDWVKTIVP-------------------LGLDNAAFPFLAYSGIPVVSFGFYNKDE
EYAFLGTTEDTVDNLKR-TEKLYDLMHAAAQVAGQLALRLTHDHELGLDFERYSEELLAF
QEKFLPYYRDLKALGL--TLDWLFFARGDFRRATEALSGDIANSDRENKIIRRSLNDRIM
KVEYDFLSPYVSPKDTPFRHIFFGRGSHTLQSLLENLQLLKNN-PGSVD---VSTLKEQL
ALATWTIKGAANALGGDIWNTDNEF
>Caprimulgiformes_Chordeiles_acutipennis_R13582
----LFHRVTCLST--QFGGEPMSYTRFSIARQMDGDNSHVEMKLSADD-EEGGEIGKPE
HLHASMPPPRRRARNLCFPVIAAVL------LLLIGFLIGYLSYRGRMQKASRCLDGSGK
CEVTPTKSYLV--DD-SE-TEEEEVP----APPVLYWPELRTL----LSHKLSTRHLEDN
LRQRALKYSFEAGQSEDETIASYIHDQFTT-FLLDEVWNDEHYIKLQVKGRSNNQVYILE
D-GK---E-ELLASPDAYVAYSENGTV-TGKPVYVNYGLKADFQKIQK-LDVSLNETIVI
FRAGKITLAEKVAN----AKEAGAIGALMYLDPYDYRNTDELVPFGHAHLGTGDPFTPGF
PSFNHTQFPP-----VESSGLPRIPVQTISSQAVGKLFSKM-DGEECLPDWKGGLM-RCK
VML-----SSTSKLTVKLSVNNVMVDRKILNIFGAIKGCEEP--DRYVVIGAQRDSWGPG
VAKAGVGTAILLELARV-----ISDMVKNDGYKPRRSIIFASWSAGEYGAVGATEWLEGY
SATLHAKAFTYINLDAAVLG-FNHMKISASPLLYTLLEKTMKGVNDP----TKDSG-SLY
DRVGSDWVKSVVP-------------------LGLDNAAFPFLAYSGIPVVSFGFCNKDE
EYPFLGTTQDTLENLKM-TDKLYALMRAAAEVAGQIALRLTHDHELVLDFERYGEELLAF
QEKILSYYQDVRALGL--TLNWLFFARGDFQRATDALRRDIANSDRENKIVRRALNDRIM
KVEYDFLSPYLSPKEAPFRHIFFGKGSHTLQSLLENLQLLRTN-KDSVD---VNMLKEQL
ALATWTIKGAANALVGDIWDTDNEF
>Strigiformes_Glaucidium_brasilianum_R05061
----------RLSM--QFGGEPKSYTRFSIARQMDGDNSHVEMNLSADD-EEGGETGRPE
HLHASMPPPWRIDKNRCFLIITAVL------LLLIGFLIGYLSYRGRMQKDSRCLDGSGR
CEMTPTASYLV--DD-NE-AEEE-VP----GPPVFYWPDLRKL----LSDKLSTTHLENS
LRHRANKFSFEAGQSEDESLAIYIHEQFES-FSLDEVWNDEHYIKLQVKGSSDNIVSTLK
D-GK---E-EELERPSAYVAYSKSGSV-SGKPVHMNYGLKADFQKIKG-LDISLNETIII
FRAGKITLAEKVAN----AKEAGAVGALMYLDPYDYKNAEGLVPFGHAHLGTGDPFTPGF
PSFNHTQFPP-----VESSGLPHIAVQTISSQALVKLFSKM-DGDRCPHDWESEIL-GCK
VMP-----SSTSNFTVKLSVNNVMVDRKILNIFGAIKGFEEP--DRYVVIGAQRDSWGPG
AAKAGVGTAILLELARV-----ISDMVKKDGYKPRRSIIFASWSAGEYGAVGATEWLEGY
SATLHARAFTYINLDAAVLG-VNDLKISASPLLYTLLERTLKGVKDP----VGQSR-SLY
DKVGSDWVKTIVP-------------------LGLDNAAFPVLTYSGIPVVSFGFYNKGE
EYPFLGTTQDTLDNLKK-IGNVYAFMHAAAEVAGQIALRLTHDHELFLDFERYDEELLAF
QEKILPYYSDVKEVGL--TLNWLFFARGDFQRATDSLRNDISNSDRENRIIRRALNDRIM
KVEYDFLSPYISPKDAPFRHIFFGKGSHTLQSLLENLQLLRTS-RNSVD---VNMLKEQL
ALATWTIKGAASALVGDIWNTDNEF
>Phoenicopteriformes_Podilymbus_podiceps_R14043
--------HDCLST--QFGGEPMSYTRFSLARQTDGDNGHVEMRL-ADD-EEGGEIGKPE
HLHASVPPPRRSGKNLCFLVMAAVL------LLLIGFLIGYLSYRGRMQKASRCLDGNGK
CEVTPTASYLA--DD-DE-TEEEEIP----GPRVLYWPDLRLL----LSNKLSARHLEDN
LRQRANKYSFEAGLSEDESVASYIHEQFTS-FLMDEVWNDEHYIKLQVKGSSNNKVSVLK
N-GE---E-EELESPDAYVAYSKSGSV-VGKPVYVNYGLKADFQKVQE-LGVSLNETIII
FRAGKITLAEKVAN----AKEAGAVGALMYLDPYDYRDTEALVPFGHAHLGTGDPYTPGF
PSFNHTQFPP-----VESSGLPHIAVQTISSQAVGKIFSKM-DGEECLTAWKGGIM-GCK
VMP-----SSTNNMTVKVSVNNVMMDRKILNIFGAIKGFEEP--DRYVVIGAQRDSWGPG
AAKAGVGTAILLELARV-----ISEMVKNDGYKPRRSIIFASWSAGEYGAVGATEWLEGY
SATLHAKAFTYINLDAAVLG-FNHMKISASPLLYTLLERTMKGVRDP----TKDSG-SLY
DRVGSDWVKTIVP-------------------LGLDNAAFPFVAYSGIPVVSFGFYDKDK
EYPFLGTSRDTVENLKM-TDKLYSLMRAAAEVAGQIAVRLTHDHELFLDFQRYSEELLAF
QKKFVPYDQDVKALGL--TLHWLFFARGDFQRATDALKRDITNSDRENKIVRRVLNDRIM
KVEYDFLSPYLSPKDAPFRHIFFGKGSHTLQSLLDNLQLLRTN-RNSVD---VDMLKEQL
ALATWTIKGAANALVGDIWDTDNEF
>Charadriiformes_Phaetusa_simplex_R00637
-------SDDCLSI--QFGVEPTSYTRFSIARQMDGDNSHVEMKLSADD-EEGGEVGRPE
HLHASMPPPRRIGKNLCFLVIAAVL------LLLIGFLIGYLSYRGRMQKAGRCLDGSGK
CEMPPTTSYLM--DD-DE-IEEEEVP----GPPVFYWPAVRDL----FSKKLSAGHLQDN
LRQRATKDSFEAGQSEDESIASYIHDQFTS-FLLDEVWNDEHYIKLQVKG-SNNTVSILQ
D-GK---E-EILENPDAYVAYSKSGSV-VGKPVYVNYGRKADFQKIQK-PGVSLNNTVII
FRAGKITLAEKVAN----AQEAGAVGALMYLDPSDYENTETLVPFGHAHLGTGDPFTPGF
PSFNHTQFPP-----MESSGLPRIAVQTISSRAVGKLFSKM-HGEECILEWKGGVV-GCK
VML-----NSTSKMTVKLSVNNVMVDRKILNIFGAIKGFEEP--DRYVVIGAQRDSWGPG
AAKAGVGTAMLLELARV-----ISDMVKNEGYKPRRSIIFASWSAGDYGAVGATEWLEGY
SATLHAKVFTYINLDAAVLG-FNHVKISASPLLYTLLERTMKGVRDP----AKNSE-TLY
DRVGSDWVKTVVP-------------------LGLDNAAFPFLAYSGIPVVSFGFYNKDK
EYPFLGTTQDTVENLKM-TDNLYGIMRAAAEVAGHIALRLTHDHELFLDFERYSDELLAF
QEKFLPYGRDVEALGL--TLNWLFFARGDFQRATDALRRDIANSDRENKVVRRALNDRIM
KVEYDFLSPYLSPKDAPFRHIFFGKGSHTLQSLLENLHLLRTS-KDSMD---VNMLKEQL
ALTTWTIKGAANALVGDIWDTDNEF
>Passeriformes_Sylvietta_virens_R12086
-----LFHHNCLST--QFGGEPTSYTRFSIARQTDGDNSHVEMKLAADE-EEGGEIGRPE
HLHASMPPPRRNGKNLCFVIMAAVL------LLLIGFLIGYLSYRGRTQRVNRCLDGSGN
CEMTPTASYFS--DD-G--TEEEVVP----GPRILYWPELRNM----LSAKLSVARLEAN
LRQREGKNSFEAGKAEDENTASYIHDQFTS-FRLDDVWNDEHYVRLQDKGSSKNQVFIID
D-RE---E-P-LESPDAYVAYSESGTV-IGKPIYVNYGQKEDFQKIRN-MHIPMNDSIII
FRAGKITLAEKVAN----ARKEGAAGALMFLGPSNGR-ADSYVPFGHAHLGTGDPFTPGF
PSFNHTQFPP-----VESSGLPHIPVQTISREAAAKLFGKM-DGDKCLEDWASGIM-GCK
VTV-----SSNSKMTVKLTVNNVMVDRKILNIFGVIKGFEEP--DRYVVLGAQRDSWGPG
AAKAGVGTAILLELAQV-----ISDMVKNDDYKPRRSIIFASWSAGEYGAVGATEWLEGY
STTLHAKAFTYINLDAAVLG-SSHMKISASPLLYTLLEAVLKKVKDP----AKNSG-TLY
SRVGSDWTKRVVP-------------------LDLDNAAFPFLAYSGIPVVSFGFYDEDE
EYSFLGTTADTLANLKEKTVMLYPLMRTAAEVAGQIALRLTHDHELSLDFDRYSDELLSF
QEKLWRFDSHVKAIGL--TLNWLYFARGDFQRAADALRRDIANSDRENRIVRRALNDRMM
KVEYDFLSPYLSPKDAPFRHIFFGKGSHTLQSLLENLEQLGAD-KTSVN---VNELKEQL
ALATWTIKGAANALVGDIWNTDNEI
>Accipitriformes_Circaetus_pectoralis_R12606
-------SHDCLST--QFGGEPMSYTRFSIARQTDGDNSHVEMKLAADD-EEGGEIGRPE
HLHANMPPPWRRGKNRCFLVIAAVL------LLLIGFLIGYLSYGGRMQKASRCLDGSGK
CEMTPTTSYLV--DD-DE-TEEEEVP----GPPVLYWPELRTL----LSDKLSARRLENN
LRQRASKHSFEAGQSEDESIASYIHDQFTS-FLLDEVWNDEHYIKLQVKGSSNNKVSILE
N-GE---E-EELESPDAYVAYSKSGSV-VGKPVHVNYGLKDDFQKLQK-QGVSLNETIII
FRAGKITLAEKVAN----AEEAGAVGALMYLDPSDYKMTDALAPFGHAHLGTGDPFTPGF
PSFNHTQFPP-----VESSGLPHIAVQTISSKAVGKLFRRM-DGENCLLEWNSGVL-GCK
VML-----SSTSNMTVKLSVNNVMVDRKILNIFGAIKGFEEP--DRYVVIGAQRDSWGPG
AAKAGVGTAILLELAYV-----ISDMVKHDGYKPRRSIIFASWSAGEYGAVGATEWLEGY
SATLHAKAFTYINLDAAVLG-FNHMKISASPLLYTLLERTMKGVKDP----TKDSG-SLY
DRVGSDWVKTVVP-------------------LGLDNAAFPFLAYSGIPVVSFGFCNKEE
EYSFLGTTEDTVENLKR-TDKLYALMRAAAEVAGQIALRLTHDHELFLDFERYGEELLAF
QEKFLPYYQDVKALGL--TLNWLFFARGDFQRATDALRRDITNSDRENRVIRRALNDRIM
KVEYDFLSPYLSPKDTPFRHIFFGKGSHTLQSLLENLQLLRTS-RDSVN---VNMLKEQL
ALVTWTIKGAANALVGDIWDTDNEF
>Musophagiformes_Corythaixoides_concolor_R12890
-------LHNCLST--QFGGEPMSYTRFSMARQTDGDNSHVEMKLSADD-EEGGEIGRPE
HLHASRPSPWRSGKKFCFLVMAAVL------LLFIGFLIGYLSYRGRVQKAVRCLDGSGK
CEMTPTTSYLA--DD-DQ-TEEEEVP----GPPVLYWPELRAL----FSNKLTSRHFEDS
LRQRANKYSFEAGRSEDESTASYIHDQFTG-FRLDEVWNDEHYIKLQVKGSSNNKVSILE
G-DA---E-EELESPDAYVAYSKSDTV-VGKPIYVNYGVKADFQKIQK-QGVSLNETIVI
FRAGKITLAEKVAN----AQEAGAVGALMYLDPYDYKNSDELVPFGHAHLGTGDPFTPGF
PSFNHTQFPP-----LVSSGLPRIAVQTISSQAVGKLFSKM-DGDECFPMWKGGIL-GCK
VML-----SSTSKMKVKLSVNNVMADRKILNIFGAIKGFEEP--DRYVVIGAQRDSWGPG
AAKAGVGTAMLLELARV-----ISDMVKNDGYKPRRSIIFASWSAGEYGAVGATEWLEGY
SATLHAKVFTYINLDAAVLG-GSHMKISASPLLYTLLERIMKGVKDP----TNDSG-SLY
NRVGSDWVKTVVP-------------------LGLDNAAFPFLAYSGIPVVSFGFYNKDE
EYPFLGTSRDTVENLRM-TDKLYDLMRAAAEVAGQIALRLSHDHELFLDFERYGEELLAF
QEKFLPYSQDVKALGL--TLNWLFFARGDFQRATDALRRDIAQSDRENRIVRRALNDRIM
KVEYDFLSPYLSPKDAPFRHIFFGRGSHTLQSLLENLQLLNTS-PDSVD---VNMLKEQL
ALVTWTIKGAANALAGDIWDTDNEL
>Anseriformes_Chauna_torquata_R06487
----LFH-HMIVFQ--QFGGEPMSYTRFSIARQTDGDNSHVEMKLSADD-EEGGEIGRPE
HLHAGVAQPWRNGKNLCFLVIAALL------LLLIGFLIGYLSYRGRMQLAAKCLEGSGK
CEITPTASYLA--DG-DE-TEGEEIP----GPPVLYWPDLKTL----LSDKLSARRLEDN
LRRRANKYSFEAGQSEDEIMASYIYDQFES-FHLDKVWNDEHYIKLQVRGSTKNKVSIMQ
D-DK---E-ENLETPDAYVAYSESGSA-VGKPVYVNYGRKEDFEKIQK-SVIPLNGTVVI
VRAGKITLAQKVAN----AKEAGAVGVLMYLDPFEYRNTDALVPFGHAHLGTGDPFTPGF
PSFNHTQFPP-----VESSGLPHIVVQTISSHAASKLFSKM-DGEPCLPEWRGGIM-ACK
VML-----SSGSRMMVKLDVNNVMTDRKILNIFGAVTGFEEP--DRYVVIGAQRDSWGPG
AAKAGVGTAILLELARV-----ISDIVKNDGYKPRRSIIFASWSAGEYGAVGATEWLEGY
SATLHAKAFTYISLDAAVLG-MNHIKISASPLLYALLERTMKGVKEP----TTNLG-NLY
NRVGTDWVKAVVP-------------------LGLDNAAFPFLAYSGIPVVSFGFYNKDE
EYPFLGTTQDTVENLKT-INNLNALLRAAAEVAGQIALRLTHDHELFLDFGRYSEELLAF
QEKFLAYSEDVKELGL--TLDWLTFARGDFQRAADALRIDIANSDRENKVIRRALNDRIM
KVEYDFLSPYLSPKDAPFRHIFFGKGSHTLQSLLEHLQLLKTS-RNSVD---PNMLREQL
ALVTWTIKGAANALGGDIWDTDNEF
>Accipitriformes_Sagittarius_serpentarius_R11123
-----------LST--QFGGEPMSYTRFSIARQTDGDNSHVEMKLAADE-EEGGEIGRPE
HLHASRPPPWRTGKNRCFLVIAAVL------LLLIGFLIGYLSYRGRMQKASRCLDGSGE
CEMTPTASYLA--DD-DE-TEEEEVS----GPPVFYWPELRAL----LSNKLSARRLEDI
LRQRASRDSFEAGQNEDENTAGYIHDQFTS-FFLDEVWNDEHYIRLQVKGSSKNKVSILE
N-AE---E-EELDSPDAYVAYSKSGLV-LGKPVHVNYGLKADFQKIQK-QGVSLNGTIII
FRAGKITLAEKVAN----AEEAGAVGALMYLDPYDYKMTDALVPFGHAHLGTGDPFTPGF
PSFNHTQFPP-----VKSSGLPNIVVQTISSKAVGKLFRKM-DGDKCLQEWKSGVL-GCT
VMP-----SSTSNMTVKLSVNNVMVDRKILNVFGAIKGFEEP--DRYVVIGAQRDSWGPG
AAKAGVGTAILLELAHV-----ISDMVKNDGYKPRRSIIFASWSAGEYGAVGATEWLEGY
SATLHAKAFTYINLDAAVLG-FNHMKISASPLLYTLLERTLKGVKDP----TKDLG-SLY
DRIGSDWVKTVVP-------------------LGLDNAAFPFLTYSGIPVVSFGFCNKDE
EYPFLGTTEDTVENLRK-IDKLYALMRAAAEVAGQIALRLTHDHELFLDFERYSEELLAF
QEKFLPYDRDVKALGL--TLNWLFFARGDFQRAADALRRDIANSDRENRIIRRALNDRIM
KVEYDFLSPYLSPKDVPFRHIFFGKGSHTLQSLLENLQLLKTS-RDSAD---VNMLKEQL
ALATWTIKGAANALVGDIWDTDNEF
>Passeriformes_Anthoscopus_minutus_R08820
----MDHARAAIFN--LFGGEPTSYTRFSIARQTDGDNSHVEMKLAADE-DEGGEIGRPE
HLHVSMPPPRRNGKNLCFIIIAAVL------LLLIGFLIGYLSYRGRMQRVNRCLDGSDN
CEMTPTASYFS--DD-G--TEEEEIP----RPRILYWPELRNI----LSAKLSAARLETN
LRQREGKNSFEAGKDEDESTASYIHDQFTS-FRLDDVWNDEHYVRLQDKGSSDNQVFIIE
D-GQ---E-ELLDSPDAFVAYSKSGTV-TGKPIYVNYGRKEDFQAIQKMLHVPMKGAIIV
FRAGKITLAEKVAN----ARKEGAVGALMFPGHSNDKKADLCVPFGHAHLGTGDPFTPGF
PSFNHTQFPP-----VESSGLPHIPVQTISRKAAAKLFKKM-DGQPCHQEWISGIT-ECK
VTA-----S--NNMTVKLTVNNVMVDRKILNIFGVIKGFEEP--DRYAVLGAQRDSWGPG
AAKAGVGTAILLELAQV-----ISDMVKNDDYKPRRSIIFASWSAGEYGAVGATEWLEGY
STTLHAKAFTYINLDTAVLG-SRHLKISASPLLYSLLESAMKKVKDP----TNDLE-YLD
SRVGSDWIKRVAP-------------------LDLDNAAFPFLAYSGIPVVSFGFYDEDY
EYCFLGTSEDTLANLKAKTDKLYPLMRAAAEVAGQMALRLTHDHELFLDFDRYGDELLSF
QEKLRHFESHVKALGL--TLNWLYFARGDFQRAADALKRDISNSDRENRIVRRALNDRMM
KVEYDFLSPYLSPKDAPFRHIFFGKGSHTLQSLLETLEQLGAN-KTSVD---VNELKEQL
ALATWTIKGAANALVGDIWNTDNEI
>Gruiformes_Zapornia_atra_R11297
----MDHARAAISN--LFSGEPMSYTRFSIARQTDGDNSHVEMKLSADD-EEGGEIGRPE
HLHASMPPPRRNGKNLCFLVIAAVL------LLLIGFLIGYLSYRGRMQKASRCLDGSGK
CE-APTTSYLM--DD-DQ-TEEEEVP----GPPVLYWPELRAM----LSNKLSAKRLEDS
LRQRANKYSFEAGQMEDDSVAVYIHEQFTN-FHLDDVWNDEHYVRLQVKGSANNRVSVVE
G-DK---E-EELETPDAYVAYSKRGSV-AGKPVYVNYGLKTDFQKIQR-QGISLNGTIII
FRAGKITLAEKVAN----AEEVGAAGALMYLDPSDYKNTDALVPFGHAHLGTGDPFTPGF
PSFNHTQFPP-----VQSSGLPHIVVQTISSQAVGRLFSKM-DGDECLPEWKGGIL-RCR
VML-----SSTSKMMVNLTVNNVMVDRKILNIFGAIRGFEEP--DRYVVIGAQRDSWGPG
AAKAGVGTAILLELARV-----ISDMVKNDGYKPRRSIIFASWSAGEYGAVGATEWLEGY
SATLHAKAFTYINLDTAVLG-FKHMKISASPLLYTLLERTLKGVKDP----VKDLG-SLY
DRVGFDWVKTVVP-------------------LGLDNAAFPFLAYSGIPVVSFGFCNNDE
EYPYLGTTQDTVENLKT-NDKLYPLMRAAAEVAGQIAVRLTHDHELFLDFERYGEELLAF
QEKFLPYDRDVKMLGL--TLNWLFFARGDFQRATDALRNDIANSDRENRVIRRALNDRIM
KVEYDFLSPYLSPKDAPFRHIFFGRGSHTLQSLLENLQLLRAS-KASVD---VDMLKEQL
ALVTWTIKSAANALAGDIWDTDNEF
>Passeriformes_Buphagus_erythrorhynchus_R00839
---LFHH--DCLSS--QFGGEPTSYTRFSIARQMDGDNSHVEMNLAADE-EEGGEIGKPE
HLHASMPPPRRNGKNLCLIIMAAVV------LLLIGFLIGYLSYRGRMQRVNRCLDGSGN
CEMTPTASYFS--DD-G--MEEEEVP----GPRVLYWPELRNM----LSAKLSTPCLEAN
MRQREGRTSFEAGKVEDENTASYIHDQFIR-FRLDDVWNDEHYVRLQDKGSSKNQVFIVE
N-GQ---E-E-LESPDAYVAYSKTGTV-TGKPIYVNYGRKEDFQQIRI-MGIPMNGTIII
FRAGKITLAEKVAN----ARKEGAVGALMFPDPSNNKKIDSFVPFGHAHLGTGDPFTPGF
PSFNHTQFPP-----VESSGLPHIPVQTISREAAAKLFGKM-DGDKCLQDWT-SVM-GCK
VTV-------NRNMTVKLTVNNVMVDRKILNIFGVIKGFEEP--DRYVVLGAQRDSWGPG
AAKAGVGTAILLELARV-----ISDMVKNDDYKPRRSIIFASWSAGEYGAVGATEWLEGY
STTLHAKAFTYINLDTAVLG-SSNVKISASPLLYSLLETVMKRVKDP----TKDSE-NLY
SRVGSDWIKKVVP-------------------LDLDNAAFPFLAYSGIPVVSFGFYDEGD
EYSFLGTTEDTLANLKEKADKLYPLMRTAAEVAGQIALRLTHDHELFLDFDRYTEELLSF
QEKLWHFDSNVKALGL--TLNWLYFARGDFQRAADTLRRDIANSDRENRIVRRALNDRMM
KVEYDFLSPFLSPKDVPFRHIFFGKGSHTLQSLLENLKQLKVN-ESSVD---VNELKEQL
ALATWTIKGAANALVGDIWNTDNEI
>Passeriformes_Ptilonorhynchus_violaceus_R03430
----MDHARAAISN--LFGGEPTSYTRFSIARQMDGDNSHVEMKLAADD-EEGGEIGRPE
HLHASMPPPRKNGKNLCFLVMAAAL------LLLIGFLIGYLSYRGRMQRVNRCLEGSGN
CEMTPTASYLS--DD-G--TEEEEVS----GPRVLYWPELRKM----LSDKLSAARLEEN
LRRREGKKSFEAGKVEDESTASYIHDQFTS-FRLDDVWNDEHYIRLQDKGSS-NQVLIDE
G-GR---A-EILESPEAYVAYSQDGTV-AGKPIYVNYGQKEDFQKIRN---TDMNGTIVI
FRAGKITLAEKVAN----AREKGAVGALMFLDPSEYKDTDLLVPFGHAHFGTGDPFTPGF
PSFNHTQFPP-----VESSGLPRIPVQTISSRAVSTLFSKM-DGEKCFQDWTPGFM-GCK
VTV-----SSTSEVTVNLTVNNIMVDRKILNIFGVIKGFEEP--DRYVVLGAQRDSWGPG
AAKAGVGTAILLELARV-----ISDMVKNDDYKPRRSIIFASWSAGEYGAVGATEWLEGY
STTLHAKAFTYINLDTAVLG-SKHVRISASPLLYSLLETIMKRVKDP----TKDSE-SLY
TRVGSDWVKRVVP-------------------LDLDNAAFPFLAYSGIPVVSFGFYDKDD
EYAFLSTTQDTLMNLKEKTDKLYALMRTAAEVAGQIALRLTHDHELFLDFDRYSEELLSF
QERLLPFDSDVKAVGL--TLKWLFFARGDFQRAADALRRDIINSDRENRIVRRALNDRMM
KVECDFLSPYLSPKDAPFRHIFFGKGSHTLQSLLENLKQLRDS-KESVD---VNKLKEQL
ALATWTIKGAANALVGDIWNTDNEI
>Charadriiformes_Pluvianellus_socialis_R04126
-------SHDCLST--QFGGEPMSYTRFSIARQTDGDNSHVEMKLSADD-EEGGEIGRPE
HLHAGMPPPRRIGKNLCFLVMSALL------LLLIGFLIGYLSYRGRMQEPSRCLDGSGK
CEMTPTTSYLA--DD-DE-TEEEEIS----GPLVFYWPRLRDL----LSDKLSVEHLQDN
LRQRANKYSFEAGQSEDESIASYIHDQFTS-FLLDEVWNDEHYIKLQVKG-SNNTVSILE
N-DK---E-EELEIPDGYVAYSKSGSV-VGKPVYVNYGRKADFQKIQK-PGVSLNETIII
FRAGKITLAEKVAN----AQEAGAVGALMYLDPSDYENTDTLVPFGHAHLGTGDPFTPGF
PSFNHTQFPP-----VESSGLPRIAVQTISSKAVGKLFSKM-QGEECILEWKGGVM-GCK
V-------NSTSKMTVKLSVNNVMVDRKILNIFGAIKGSEEP--DRYVVIGAQRDSWGPG
AAKAGVGTAMLLELARV-----ISEMVKKEGYKPRRSIIFASWSAGDYGAVGATEWLEGY
SATLHAKVFTYINLDAAVLG-SKNVKISASPLLYTLLEKTMKGVKNP----KKNSE-TLY
DRVGSDWVKTVVP-------------------LGLDNAAFPFLAYSGIPVVSFGFYNKDR
EYPFLGTTQDTVENLKM-TDDLYALMRAAAEVAGQIALRLTHDHELFLDFERYSEELLAF
QEKFLPYNEDVKALGL--TLNWLYFARGDFQRATDALRSDIANSDRENRIVRRALNDRIM
KVEYDFLSPYLSPKDAPFRHIFFGKGSHTLQSLLENLRLLRTS-RDSVD---VDMLKEQL
ALTTWTIKGAANALVGDIWDTDNEF
>Passeriformes_Picathartes_gymnocephalus_R06237
-----LFHYDCLST--QFGGEPTSYTRFSIARQTDGDNSHVEMKLAADD-EEGGEIGRPE
HLHASMPPPRRNGKNLCFIIMAAVL------LLLIGFLIGYLSYRGRMQRVNRCLDGSGN
CEMTPTASYFS--DD-G--TEEEEIP----GPRVLYWPELRNI----LSAKLSATRLESS
LRQREGKNSFEAGKVEDESTASYIHDQFIS-FRLDDVWNDEHYIRLPEKGSSKNQVLVVE
G-SQ---E-EILESPDAYVAYSKSGTV-TGKPIYVNYGRKEDFQKIRN-MHVPMNGSIVI
FRAGKITLAEKVAN----AGKEGAVGALMYLDPSNDKNTDWCVPFGHAHRGTGDPFTPGF
PSFNHTQFPP-----VESSGLPRIPVQTISRGAAAKLFGKM-DGETCLSEWTSGVI-GCK
VTV-----SSSSNMTVKLTVNNSMVDRKILNIFGVIKGFEEP--DRYVVLGAQRDSWGPG
VAKAGVGTAILLELVHV-----ISDMVKNDDYKPRRSIIFASWSAGEYGAVGATEWLEGY
STTLHAKAFTYINLDTAVLG-SRHVKISASPLLYSLLETTMKRVRDP----AKDSE-YLY
NRVGSDWMKRVVP-------------------LDLDNAAFPFLAYSGIPVVSFGFYDKDD
EYSFLGTTEDTLPNLKKKTDKLYPLMRTAAEVAGQIALRLTHDHELFLDFDRYSDELLSF
QEKLSHFDSHVKALGL--TLNWLYFARGDFQRAAAALRRDIANSDRENRIVRRALNDRMM
KVEYDFLSPYLSPKDAPFRHIFFGKGSHTLQSLLENLEQLAVS-KTSVD---VDKLKEQL
ALATWTIKGAANALVGDIWNTDNEI
>Bucerotiformes_Upupa_epops_R11934
----MDHARAAISN--WLSGEPSSYTRFSIARQTDGDNSHVEMKLSADD-EEGGEMGRPE
HPYASMPPRWRRGKNFCFLVITAVL------LLLIGFLIGYLSYRGRMQKFSACLDGSGK
CEMTPTASYLS--DD-DE-TEEEEVP----GPPVFYWPDLKDL----LSVKLSGRWLEDN
LRLRANKQSFEAGQSEDDGAASHIYEQFTS-FSLDDVWKDEHYIKLQVKGSSNNEVFILQ
N-EE---E-ELLEVPDTYVAYSKTGSV-TGKPVFVNYGLKDDFQRLQS-QGVSLNGTIII
FKAGKITLAEKVAN----AEDAGAVGALMYLDPYDYKKADGLVPFGHAHLGTGDPFTPGF
PSFNHTQFPP-----VQSSGLPHIVVQTISSQAVGKLFREM-DGKECFQEWKSDVL-GCK
VMP-----KNTNNMTVKLSVNNIMMDRRILNIFGAIKGFEEP--DRYVVIGAQRDSWGPG
AAKAGVGTAILLELARV-----ISDIVKKDGYKPRRSIIFASWSAGEYGAVGATEWLEGY
SAILHAKAFTYINLDAAVLG-FRDIKISASPLLYDLLERTMQAVKDP----ITDSG-SLY
DRVGSNWVKTVIP-------------------LGLDNAAYPFLAYSGIPVVSFGFYNKDE
EYSFLGTTRDTVDNLQM-INNLYALMRAAAEVAGQIALRLTHDHELFLDFDSYGEELLSF
QKKILPYSEDVKALEL--TLNWLFYARGDFQRAIDALRRDIQNSDRENKIVRRALNDRIM
KVEYDFLSPYLSTKEVPFRHIFFGKGSHTLQSLLENLQLLRTD-KNKVN---VNKLREQL
ALATWTIKGAANALAGDIWNTDNEF
>Passeriformes_Urocynchramus_pylzowi_R06799
----MDHARAAISN--LFSGEPTSYTRFSIARQTDGDNSHVEMNLAADE-EEGGEIGRPE
HLHASMPPPRRNGKNLCFVIMAAVL------LLLIGFLIGYLSYRGRMQRVNRCLDGSGN
CEMTPTASYFS--DD-G--TEEEEVP----GPRILYWPELRNM----LSSKLSAARLEAN
MRQREGKSSFEAGKFEDESTASYIHDQFTS-FRLDDVWNDEHYVRLQDKGSSKNQVFIIE
D-DQ---E-V-LESPDEYVAYSKSGTV-TGKPIYVNYGQKEDFQKIKN-LHVSMNGAIII
FRAGKITLAEKVAN----ARKEGAVGVLMYPGPSNDRKADSYVPFGHAHFGTGDPFTPGF
PSFNHTQFPP-----VESSGLPQIPVQTISRKAAARLFGKM-DGDRCLQEWATDIM-GCK
VTV-----SSSSKMTVKLTVNNVMVDRKILNIFGVIKGFEEP--DRYVVLGAQRDSWGPG
AAKAGVGTAILLELARV-----ISDMVKNDGYKPRRSIIFASWSAGEYGAVGATEWLEGY
STTLHAKAFTYINLDTAVLG-SKDIKISASPLLYSLLETIMKRVKDP----ANDSG-YLN
SRVGSDWIKKVVP-------------------LDLDNAAFPFLAYSGIPAVSFGFYDEGD
EYAFLGTTEDTLANLKRKTDKLYPLMRTAAEVAGQMALRLTHDHELFLDFDRYSDELLSF
QEKLWHFNADVKELGL--TLNWLYFARGDFQRAADALRRDIENSDRENRIVRRALNDRMM
KVEYDFLSPYLSPKDAPFRHIFFGRGSHTLQSLLENLEQLAAN-ETSVD---VNELKEQM
ALATWTIKGAANALVGDIWNTDNEI
>Passeriformes_Chaetops_frenatus_R03633
-------QSTLLSP--QFGGEPTSYTRFSIARQMDGDNSHVEMKLAADD-EEGGEIGRPE
HLHASMPPPRRNGKNLCFIIMAAVL------LLLIGFLIGYLSYRGRMQRVNRCLDGSGN
CEMTPTASYFS--DD-G--TEEEEVP----GPRILYWPELRNI----LSAKLSAARLEGN
LRQREGKNSFEAGKDEDENTARYIHDQFIL-FHLDDVWNDEHYVRLPEKGSRKNEVVIVE
G-SR---E-ELLESPDAYVAYSKSGTV-TGKPIYANYGRKEDFQKIRN-MHVPMNGSIII
FKAGKIPLAEKVAN----ARKEGAVGALMYLDASNG-NADLCVPFGHAHHGTGDPFTPGF
PSFNHTQFPP-----VESSGLPCIPVQTISRGAAAKLFGKM-DGETCPSEWTSGVI-GCK
VTV-----S-SSNMTVKLTVNNVMVDRKILNIFGVIKGFEEP--DRYVVLGAQRDSWGPG
MAKAGVGTAILLELAHV-----ISDMVKNDDYKPRRSIIFASWSAGEYGAVGATEWLEGY
STTLHAKAFTYINLDTAVLG-SRHVKISASPLLYSLLETTMKRVRDP----AKDSE-YLF
NRVGSNWIKRVVP-------------------LDLDNAAFPFLAYSGIPVVSFGFYDEGD
EYSFLGTTEDTLPNLKKKTDQLYPLMRTAAEVAGQIALRLTHDHELFLDFDRYSDELLSF
QEKLWHFDSHVKALGL--TLNWLFFARGDFQRAAAALRRDISNSDRENRIVRRALNDRMM
KVEYDFLSPYLSPKDTPFRHIFFGKGSHTLQSLLENLEQLAVS-KNSVD---VDKLKEQL
ALATWTIKGAANALVGDIWNTDNEI
>Procellariiformes_Pelecanoides_urinatrix_R01608
----NSSSHDCLST--QFGGEPMLYTRFSIARQTDGDNSHVEMKLSADD-EEGGEIGRPE
HLHTSMPPPWRSGKNICFLVIAAVL------LLLIGFLIGYLSYRGRIQKTSRCLDGSGK
CEMSPTTPYLA--DD-DE-TEEEEVP----GPPVFYWPELRTL----LSDKLSAEHLEDG
LRQRANKYSVEAGQSEDESTASYIHDQFTS-FLLDEVWNDEHYIKLQVKGSSNNKVSILQ
D-GK---E-EELESPDAYVAYSKSGLV-VGKPVYVNYGRKADFRKIQN-ADVSLNETIII
FRAGEITLAEKVAN----AKEAGAVGALMYLDPDNYKNTDSLVPFGHAHLGTGDPFTPGF
PSFNHTQFPP-----VESSGLPRIAVQTISSQAVGKLFSKM-DGEECFQDWKGGVM-GCK
VKL-----SSTSNMTVKLSVNNVMVDRKILNIFGAIKGFEEP--DRYVVIGAQRDSWGPG
AAKAGVGTAMLLELARV-----ISDIVKNGGYKPRRSIIFASWSAGDYGAVGATEWLEGY
SATLHAKAFTYINLDAAVLG-FNHMKISASPLLYTLLERTMKGVKDP----TKDSR-TLY
DRVGSDWVKTVVP-------------------LGLDNAAFPFLAYSGIPVVSFGFYNKDE
EYPFLGTTQDTVENLKM-TDKLYALMRAATEVAGQIALRLTHDHELFLDFERYGEELLAF
QEKLLPFDRDVKALGL--TLNWLFFARGDFQRATDALRRDIASSDRENRIVRRALNDRIM
KVEYDFLSPYLSPKDAPFRHIFFGKGSHTLQSLMENLRLLRTS-RDNVD---VNMLKEQL
ALVTWTIKGAANALVGDIWDTDNEF
>Passeriformes_Prunella_fulvescens_R07779
----LLHLLTAFP---QFSGEPTSYTRFSIARQTDGDNSHVEMNLAADE-EEGGEIGRPE
HLHASMPPPRRNGKNLCFVIMAAVL------LLLIGFLIGYLSYRGRMQRVNRCLDGSGN
CEMPPTASYFS--DD-G--MEEEEVL----GPRVLYWPELRNM----LSSKLSAPRLEAN
LRQREGKNSFEAGKAEDEGTASHIHDQFTS-LHLDDVWNDEHYVRLQDRGSSKNQVFIVE
D-NE---E-E-LESPDAYVAYSKSGTV-TGKPIYVNYGRKEDFQDIRN-MHVSMNGAIII
FRAGKITLAEKVAN----ARKEGAVGVLMYPGPSKDKKADSYVPFGHAHLGTGDPFTPGF
PSFNHTQFPP-----VESSGLPQIPVQTISRGAAARLFGKM-DGNDCLREWTADIM-GCK
VTV-----SSSSKMTVKLTVNNVIVDRKILNIFGVIKGFEEP--DRYVVLGAQRDSWGPG
AAKAGVGTAILLELAHV-----ISDMVKSDDYRPRRSIIFASWSAGEYGAVGATEWLEGY
STTLHAKAFTYINLDTAVLG-SKDIKISASPLLYSLLETTMKRVKDP----ANNMG-YLN
SRVGPDWIKNVVP-------------------LDLDNAAFPFLAYSGIPVVSFGFYDKGD
EYAFLGTTEDTLANLKEKTDKLYPLMLTAAEVAGQIALRLTHDHELFLDFDRYTDELLSF
QEKLRPLNVNLKELGL--TLNWLYFARGDFQRAAKALRRDIENSDRENRIVRRALNDRMM
KVEYDFLSPYLSPKDVPFRHIFFGRGNHTLKSLLENLEQLAVN-KTSVD---VNELKEQL
ALATWTIKGAANALVGDIWNTDNEI
>Passeriformes_Tichodroma_muraria_R10822
-------SHDCLST--QFGGEPTSYTRFSIARQTDGDNSHVEMNLAADE-EEGGETGRPE
HLHASMPPPRRNGKNLCFIIMAAVL------LLLIGFLIGYLSYRGRMQRVNRCLDGSGN
CEMTPTASYIS--DV-G--TDVEEVP----GSRILYWPELRDM----LSAKLSATRLEAS
LRQREGKNSFEAGKAEDESTASYIHDQFTS-FRLDDVWNDEHYVRLQDKGSSKNQVFIIE
D-GE---E-E-LESPDAYVAYSKSGTV-TGKPIYVNYGRKEDFQKIRN-VRVPMDGTIII
FRAGKITLAEKVAN----ARKEGAVGALMYLGPSNEKKADSCVPFGHAHLGTGDPFTPGF
PSFNHTQFPP-----VESSGLPHIPVQTISREAAAKLFGKM-DGEKCLQEWTSGIV-GCK
VTV-----SSSNKMTVKLTVNNVMVDRKILNIFGVIKGFEEP--DRYVVLGAQRDSWGPG
AAKAGVGTAILLELARV-----ISDMVKNDGYKPRRSIIFASWSAGEYGAVGATEWLEGY
STTLHAKAFTYINLDTAVLG-SRDVKISASPLLYSLLEATMKKVKDP----TRDSG-SLY
SRVGSDWIERVVP-------------------LDLDNAAFPFLAYSGIPVVSFGFYDEGD
EYSFLGTTEDTLANLKGKTDKLYPLMRTAAEVAGQIALRLTHDHELFLDFDRYSDELLSF
QEKLWHFDSHVKALGL--TLNWLYFARGDFQRAADALRRDIANSDTENRIVRRALNDRMM
KVEYDFLSPYLSPKDTPFRHIFFGKGNHTLQSLLENLEQLGVN-KTSVD---VNELKEQL
ALATWTIKGAANALVGDIWNTDNEI
>Coraciiformes_Brachypteracias_leptosomus_R11660
-------SYDSLLT--QFSGEPMSYTRFSIARQTDGDNSHVEMNLSADD-EEGGEMGKPE
HPHTSMTSRWRGGKNFCFLIIAAVL------LLFIGFLIGYLSYRGRMQ-VSRCLDGSGK
CETTPTASYLT--ND-DE-TEEEVVP----GPPVFYWPSLREL----LSTKLSVRCLEDS
LRRRANKLSFEAGQSEDENNAQYIHEKFTS-FSLDKVWNDEHYVKLQVKGSSNNKVLIQE
N-GE---E-KVLESPEAYVAYSRSGSV-TGKPVFVNYGLKADFQRLQE-QGVSLNGTIII
FKAGKITLAEKVAN----AQDAGAVGALMYMDPYDYTEVNMPAPFGHAHLGTGDPFTPGF
PSFNHTQFPP-----VQSSGLPSIVVQTISSSAMGQLFRKM-DGQECFQDWKSEVL-GCK
MML-----KSTSNMEVTLTVNNVMVDRKILNIFGAIKGFEEP--DRYVVIGAQRDSWGQG
AAKAGVGTAMLLELARV-----ISDIVKKDGYKPRRSIIFASWTAGEYGAVGATEWLEGY
SSTLHAKAFTYINLDAAVLG-FNHMKISASPLLYTLLERTMQGVKDP----IKESG-NLY
DRVGPDWEKTVVP-------------------LGLDNAAFPFLTYSGIPVVSFGFYN---
------------------------------------------------------------
------------------------------------------------------------
------------------------------------------------------------
-------------------------
>Charadriiformes_Dromas_ardeola_R03860
-------SDDCLSI--QFGVEPTSYTRFSIARQMDGDNSHVEMKLSADD-EEGGEVGRPE
HLHASMPPPRRIGKNLCFLVIAAVL------LLLIGFLIGYLSYRGRMQKAGRCVDGSGK
CEMTPTTSYLM--DD-DE-TEEEEVP----GPPVFYWPSLRDL----FSKKLSAGHLQDN
LRQRATKDSFQAGQSEDESIASYIHDQFTS-FLLDEVWNDEHYIKLQVKG-SNNTVSILQ
D-GK---E-EILESPDAYVAYSKSGSV-VGKPVYVNYGRKADFQKIQK-PGVSLNNTIII
FRAGKITLAEKVAN----AQEAGAVGALMYLDPSDYENTETLVPFGHAHLGTGDPFTPGF
PSFNHTQFPP-----VESSGLPRIAVQTISSKAVGKLFSKM-HGEECILEWKGGVV-GCK
VML-----NSTSKMTVKLSVNNVMVDRKILNIFGAIKGFEEP--DRYVVIGAQRDSWGPG
AAKAGVGTAMLLELARV-----ISDMVKNEGYKPRRSIIFASWSAGEYGAVGATEWLEGY
SATLHAKVFTYINLDAAVLG-FSHVKISASPLLYTLLERTMKGVKDP----AKNSE-TLY
DRVGSDWVKTVVP-------------------LGLDNAAFPFLACSGIPVVSFGFCNKDK
EYPFLGTTQDTVENLKM-TDNLYDLMRAAAEVAGHIALRLTHDHELFLDFERYSEELLAF
QEKFLPYDQDVKALGL--TLNWLFFARGDFQRATDALRRDIANSDRENKIVRRALNDRIM
KVEYDFLSPYLSPKDAPFRHIFFGKGSHTLQSLLENLRLLRTS-KDSVN---VNMLKEQM
ALATWTIKGAANALVGDIWDTDNEF
>Pelecaniformes_Balaeniceps_rex_R12290
----TPPSCNCLST--QFSGEPMLYTRFSIARQTDGDNSHVEMKLSADD-EEGGETGRPE
HLHASMHPPWRSGKNLCFLVIAAVL------LLLIGFLVGYLSYRGRMQKASECLDGSGK
CEMTPTTSYLE--DA-DE-TEEEVVG----GPPVFYWPDVRAL----FSDKLSVIHLEDS
LRQRATKYSFEAGQSEDESTASYIHEQFTS-FLLDEVWNDEHYIKLQVKGSNNNKISILE
D-GK---E-EELESPDAYVAYSESGSV-IGKPVYVNYGLKTDFEKIQN-LGVSLNETIII
FRAGKITLAEKVAN----AKEAGAVGALVFLDPYDYKNTNALVPFGHAHLGTGDPFTPGF
PSFNHTQFPP-----VESSGLPRIVVQTISSKAVEKLFSKM-DGKECLMEWKGGLM-ACS
MMQ-----SSTKNMTVKLSVNNVMVDRKILNIFGAIKGMEEP--DRYVVIGAQRDSWGPG
AAKAGVGTAILLELARV-----ISDIVKNDGYSPRRSIIFASWSAGEYGAVGATEWLEGY
FATLHARAFTYINLDAAVLG-FNHMKISVSPLLYMLLEKTMKEVKDP----RKDSG-SLY
DTVGSDWIKTVVP-------------------LDLDNAAFPFLAYSGIPVVSFGFCNKDE
EYPFLGTTQDTVENLKM-TDKLYALMRAAAEVAGQIALRLTHDHELFLDFERYDEELLAF
QEKVLDYDQDLKALGL--TLNWLFFARGDFQRAADTLRRDIAHSDRENSVVRRALNDRIM
KVEYDFLSPYLSPKDVPFRHIFFGKGSHTLQSLLENLHLLRTS-RDSVD---VNMLKEQL
ALVTWTIKGAANALAGDIWDTDNEF
>Accipitriformes_Pandion_haliaetus_R04080
----MDHARAAISN--LFGGEPMSYTRFSIARQTDGDNSHVEMKLAADD-EEGGEIGRPE
QLHANMPPPWRRGKNRCFLVIAAVL------LLLIGFLIGYLSYGGRMQKASRCLDGSGK
CEMTPTTSYLV--DD-DE-TEEEEVP----GPPVLYWPELRTL----LSDKLSARRLEDN
LRQRASKYSFEAGQSEDESIASYIHDQFTS-FLLDEVWNDEHYIKLQVKGSSNNKVSILE
N-GQ---E-EELESPDAYVAYSKSGSV-VGKPVHVNYGLKADFQKIQK-QGVSLNETIII
FRAGKITLAEKVAN----AEEAGAVGALMYLDPYDYRMTDALVPFGHAHLGTGDPFTPGF
PSFNHTQFPP-----VESSGLPRIAVQTISSKAVGKLFRKM-DGEKCLTEWNSGVL-GCK
VML-----SSTSNMTVKLNVNNIMVDRKILNIFGAIKGLEEP--DRYVVIGAQRDSWGPG
AAKAGIGTAILLELAHV-----ISDMVKNDGYKPRRSIIFASWSAGEYGAVGATEWLEGY
SATLHAKAFTYINLDAAVLG-FNHMKISASPLLYTLLERTMKGVKDP----TKDSG-SLY
DRVGSDWVKTVVP-------------------LGLDNAAFPFLAYSGIPVVSFGFCNKDE
EYPFLGTTEDTVENLKR-SDKLYALMRAAAEVAGQIALRLTHDHELFLDFERYGEELLAF
QEKFLPYYRDVKALGL--TLNWLFFARGDFQRATDALRRDIANSDRENRVIRRALNDRIM
KVEYDFLSPYLSPKDTPFRHIFFGKGSHTLQSLLENLQLLRTS-RDSVD---VNMLKEQL
ALVTWTIKGAANALVGDIWDTDNEF
>Gruiformes_Grus_americana_R02105
----MDHARAAISN--LFSGEPMSYTRFSIARQMDGDNSHVEMKLSADD-EEGGEIGRPE
HLHASMPPPRRSGKNFCFLVIAAVL------LLLIGFLIGYLSYRGRMQKAGRCLDGSGK
CEMTPTASYLA--DD-DDATEEEEVS----GPPVF-WPELRTL----LSDKLSTKHLEDN
LRPRANKYSFEAGQSEDENVASYMHEQFTK-FLLDDVWNDEHYVRLQVKGSSNNKVSIVE
D-DR---E-EELESPDAYVAYSKNGLA-VGKPVYVNYGLKADFQKIQK-LGVLLNGTIII
FRAGKITLAEKVAN----AKEVEAAGALMYLDPYDYRNTDALVPFGHAHLGTGDPFTPGF
PSFNHTQFPP-----VESSGLPRIAVQTISSQAVSKLFSKM-DGEDCLPEWKGGVI-GCK
VML-----SSTSKMMVKLSVNNVMVDRKILNIFGAIKGFEEP--DRYVVIGAQRDSWGPG
VAKAGVGTAILLELARV-----ISEMVKNDGYKPRRSIIFASWSAGEYGAVGATEWLEGY
SATLHAKAFTYINLDAAVLG-FNHVKISASPLLYTLLERTMKGVKDP----AKDLG-SLY
DRVGSDWVKTVVP-------------------LGLDNAAFPFLAYSGIPVVSFGFYNKDM
EYPFLGTTQDTLENLKT-TDKLYAFMRAAAEVAGQIAVRLTHDHELFLDFERYSDELLAF
QEKFLPYDRDVRALGL--TLNWLFFARGDFQRATDALRRDIANSDRENRIVRRALNDRIM
KVEYDFLSPYLSPKDAPFRHIFFGKGSHTLQSLLENLQLLRVS-RDTVD---VNMLKEQL
ALATWTIKGAANALVGDIWDTDNEF
>Bucerotiformes_Bucorvus_abyssinicus_R00565
LC-----HHMTVFQ--QFNGEPLSYTRFSIARQTDGDNSHVEMQLSADD-EEGGGIERPE
HPHASMPPRWRSGKNFFFIVIAALL------LLLIGFLMGYLSYRGRMQKASRCLDGSSG
CEMTPTASYLT--DD-DE-TEEEEVP----GPRILYWPDLKEL----LSKKLSAASLEVY
LRQRV-KPSFEAGQSEDENTASYIHEQFTN-FGLDTVWNDEHYIRLQVNSSDNNNLSILE
N-GK---E-VVLESPSEYVAYSKSDSV-TGKPVFVNYGTKDDFKQIPQ--TVSLNETIII
FKAGKITLAEKVAN----AKDAGAVGALMYLDPYDYGEAGGLIPFGHAHLGTGDPYTPGF
PSFNHTQFPP-----VESSGLPHIVVQTISSRAASQLFRKM-DGMECPSDWKSAVM-ECK
MTS-----GNMNNITVKLRVGNVMVNRKILNIFGAIKGFEEP--DRYVVIGAQRDSWGPG
AAKAGVGTAMLLELARV-----ISDIVKNAGYKPRRSIIFASWSAGDFGAVGATEWLEGY
SATLHAKAFTYINLDAAVLG-FNDMKISASPLLYTLLERTLKGVKDP----ARDSG-SLY
GRVGSDWVKTVVP-------------------LGLDNAAFPFLTYSGIPVVSFGFYNKDK
EYPFLSTTQDTVDNLKK-TGNLYPFMRAAAEVAGQIALRLTHDHELFLDFERYDEELLDV
QEKFSEYDEDVKKLGL--TLNWLYFARGDFHRATEALRTDIANSDKENRVIRRALDDRIM
KVEYDFLSPYLSPKDVPFRHIFFGKGSHTLQSLLETLKLLQTSGRAAVD---VDMLKEQL
ALATWTIKGAANALAGDIWNTDNEF
>Passeriformes_Prunella_himalayana_R04938
----LLHLLTAFP---QFSGEPTSYTRFSIARQTDGDNSHVEMNLAADE-EEGGEIGRPE
HLHASMPPPRRNGKNLCFVIMAAVL------LLLIGFLIGYLSYRGRMQRVNRCLDGSGN
CEMPPTASYFS--DD-G--MEEEEVL----GPRVLYWPELRNM----LSSKLSAARLEAN
LRQREGKNSFEAGKVEDEGIASDIHDQFTS-FRLDDVWNDEHYVRLQDRGSSKNQVFIVE
D-GE---E-E-LESPDAYVAYSKSGTV-TGKPIYVNYGRKEDFQDIRN-MHVSMNGAIII
LRAGEITLAEKVAN----ARKEGAVGVLMYPGPSKDKKADSYVPFGHAHLGTGDPFTPGF
PSFNHTQFPP-----VESSGLPQIPVQTISRGAAARLFGKM-DGDKCLQEWTADIT-GCK
VTV-----SSSSKMTVKLTVNNVIVDRKILNIFGVIKGFEEP--DRYVVLGAQRDSWGPG
AAKAGVGTAILLELACV-----ISNMVKNDDYKPRRSIIFASWSAGEFGAVGATEWLEGY
STTLHAKAFTYINLDTAVLG-SKDIKISASPLLYSLLETTMKRVKDP----ANDLV-YLN
SRVGPDWIKNVVP-------------------LDLDNAAFPFLAYSGIPVVSFGFYDKGD
EYAFLGTTEDTLANLKEKTDKLYPLMRTAAEVAGQIALRLTHDHELFLDFDRYTDELLSY
QEKLRHLNTNVKELGL--TLNWLYFARGDFQRAANALRRDIENSDRENRIVRRALNDRMM
KVEYDFLSPYLSPKDVPFRHIFFGRGNHTLKSLLENLEQLAVN-KTSVD---VNELKEQL
ALATWTIKGAANALVGDIWNTDNEI
>Coraciiformes_Ceyx_cyanopectus_R11259
-------SYDCHST--QFNGEPTSYTRFSIARQTDGDNSHVEMKLSADD-EEGGEMGRAE
HPPASMPPRWRSGKNFCFLIIVAVL------LLLIGFLIGYLSYRGRMQKASRCLDGSSK
CEMTPTASYLA--DD-ND-AEEEEVP----GPPVFYWPKLKNL----LSNKLSVTDLEDN
LRQRENKYSVEAGQSEDEALASYIHEKFNS-FNLDEVWNDEHYIKLQIKGSSNNEVSILE
N-DK---E-ELLESPETYVAYSNSGSV-TGKPVYVNYGLKADFQKLED---VSLNGTIII
FKAGKITLAEKVAN----AKEVGAVGALMYLDPYDYKGAEGLVPFGHAHLGTGDPFTPGF
PSFNHTQFPP-----VESSGLPRIAVQTVSTRTVGQLFRKM-NGPECFQGWKSEVM-GCK
VMP-----SSANNMTVKLTVNNAMVDRKILNIFGAIKGFEEP--DRYVVIGAQRDSWGPG
AAKAGTGTAILLELARV-----IADIVKNEGYKPRRSIIFASWSAGEYGAVGATEWLEGY
SATLHAKAFTYINLDTAVLG-SDQLKISASPLLYTLLERTMKGVGDP----TKDSG-NLY
DRVGSDWVKKIVP-------------------LGLDNAAFPFLAYAGIPVVSFGFCNKDE
EYPFLGTTKDTVENLKK-INNLYQLMRAAAEVAGQIALRLTHDHELFLDFERYSEELLAF
QEKFLPYDNDVKALGL--TLNWLYYARGDFQRATDALRRDIGNSDRENRIIRRALNDRIM
KVEYDFLSPYLSPKEVPFRHIFFGKGFHTLESLLEKLKLLQTS-PGSVD---VNVLKEQL
ALATWTIKGAANALVGDIWNTDNEF
>Passeriformes_Emberiza_fucata_R12053
-------SPDCLST--QFSGEPTSYTRFSIARQTDGDNSHVEMNLAADE-EEGGEIGRPE
HLHASMPPPRRSGKNLCFVVMAAAL------LLLIGFLIGYLSYRGRMQRVNRCLDGSGN
CEMTPTASYFS--DD-G--MEEEEVS----GPRILYWPELRKM----LSSKLSTGRLEFN
LRQREGKNSFEAGKAEDESTASHIHEQFTS-FRLDDVWNDEHYVRLQDKGSSRNQVFIVE
D-DQ---E-E-LESPDAYVAYSKSGTV-TGKPVYVNYGRKEDFQKIRN-LGVSMNGAIII
FRAGEITLAEKVAN----ARKEGAVGVLMYPGPLNDRKADSYVPFAHAHLGTGDPFTPGF
PSFNHTQFPP-----VESSGLPQIPVQTISRGAAARLFGKM-DGDKCLEDWRADIM-GCK
VTV-----SSSSKMTVKLTVNNVMVDRKILNIFGVIKGFEEP--DRYVVLGAQRDSWGPG
AAKAGVGTAILLELARV-----ISDIVKNEDYRPRRSIIFASWSAGEYGAVGATEWLEGY
STTLHAKAFTYISLDTAVLG-SKDIKISASPLLYSLLETTLKRVKDP----ANDSG-YLD
SRLDSDWIKKVVP-------------------LDLDNAAFPFLAYSGIPVVSFGFYDKGD
EYAFLGTTEDTLANLKRKTVNLYALMHTAAEVAGQIALRMTHDHELFLDLERYSDELLSF
QERLAHFSGGVKELGL--TLNWLYFARGDFQRAADALRRDIENSDRENRIVRRALNDRMM
KVEYDFLSPYVSPKDAPFRHIFFGRGSHTLKSLLENLEQLAAN-QTNVD---VNELKEQM
ALVTWTIKGAANALVGDIWNTDNEI
>Passeriformes_Calcarius_ornatus_R11795
-------SRDCLST--QFSGEPTSYTRFSIARQTDGDNSHVEMNLAADE-EEGGEVGRPE
HLHASMPPPRRNGKNLCFVIMAAAL------LLLIGFLIGYLSYRGRMQRVNRCLDGSGN
CEMTPTASYFS--DD-G--MEEEEVS----GPRILYWPQLRNM----LSSKLSTARLEAN
LRQREGKNSFEAGKTEDESTASHIHDQFTS-FRLDDVWNDEHYVRLQDKGSSRNQVFIVE
D-SQ---E-E-LESPDAYVAYSKSGTV-TGKPVYVNYGRKEDFQEIRN-LGVSMNGTIII
FRAGEITLAEKVAN----ARKEGAVGVLMYPGSSKDRRADSYVPFAHAHLGTGDPFTPGF
PSFNHTQFPP-----VESSGLPQIPVQTISREAAARLFGKM-DGETCLKEWTADIM-GCK
VTV-----SSRSKMTVKLTVNNVVVDRKILNIFGVIKGFEEP--DRYIVLGAQRDSWGPG
AAKAGVGTAILLELAHV-----ISDMVKNDDYKPRRSIIFASWSAGEYGAVGATEWLEGY
STTLHAKAFTYINLDTAVLG-SKDIKISASPLLYSLLETIMKRVKDP----ANDLG-YLD
SRVGSDWIKKVVP-------------------LDLDNAAFPFLAYSGIPVVSFGFYDKGD
EYAFLGTTEDTLANLKRKTVNLYPLMRTAAEVAGQIALRMTHDHELFLDLDRYSDELLSL
QEKLGHFSGNVKELGL--TLNWLYYARGDFSRAAEALRRDIENSDKENRLVRRALNDRMM
KVEYDFLSPYLSPKDAPFRHIFFGRGSHTLKSLLENLEHLAAN-KTSVD---VNEVKEQM
ALATWTIKGAANALVGDIWNTDNEI
>Cuculiformes_Centropus_bengalensis_R04076
-------SCDCLST--QLSGEPASYTRFSIAQQMDGDNSHVEMKLSADD-EEGGEIGRPE
HVPGSMPPSWRNGKNLCFLVITVVL------LLLIGFLIGYLSFRGRMQKAGRCLDGTGR
CEMTPTASYLV--DDDDE-TEEEVVP----GPPVFYWPELRTL----FSNKLSTEHLEVN
LRQRANKYSFEAGLSEDEAAAIHIHNQFSS-FLMDEVWNDEHYIKLQVKGSTNNKVSMLE
D-DK---E-EELESPTAYVAYSKNGSV-TGRPVYMNYGLKADFQKMQ---DVPLNETIII
FRAGKITLAEKVAN----AKEAGAAGVLMYLDPSDYKNADGLVPFGHAHLGTGDPFTPGF
PSFNHTQFPP-----VESSGLPRIPVQTISSRAVRRLFSKM-DGEECFQEWKGSVL-GCK
VML-----KNTNKMTVKLSVNNAMVDRKILNIFGAIKGAEEP--DRYVVIGAQRDSWGPG
AAKAGVGTAMLLELARV-----ISEMVKKDGYKPRRSIIFASWSAGDYGAVGATEWLEGY
SATLHAKVFTYINLDAAVLG-FNHMKISSSPLLYSLLERTMKGVKDP----TKNSG-SLY
DRVGSDWIKTIVP-------------------LGLDNAAFPFLAYSGIPVVSFGFCNKDE
EYPFLDTTEDTIENLKK-TDRLYDLMRAAAEVAGQIALRLTHNHELFLDFERYSEELLAF
QEKFLPYYRDVKALGL--TLNWLFFARGDFQRATDKLREDIAKSDREIEMIRKALNDRIM
KVEYDFLSPYVSPKDTPFRHIFFGRGSHTLQSLLDNLQLLRNN-PDSVD---VNVLKEQL
ALATWTIKGAANALVGDIWDTDNEF
>Cuculiformes_Centropus_unirufus_R05199
-------SCDCLST--QLSGEPASYTRFSIAQQMDGDNSHVEMKLSADD-EEGGEIGRPE
HVHGSMPPSWRNGKNLCFLVITVVL------LLLIGFLIGYLSFRGRMQKAGRCLDGTDR
CEMTPTASYLV--DDDDE-TEEEVVP----GPPVFYWPELRTL----FSNKLSAEHLEVN
LRQRANKYSFEAGLSEDESAAIYIHNQFSS-FRMDEVWNDEHYIKLQVKGSTNNKVSVLE
D-DK---E-EELESPTAYVAYSKNGSV-TGRPVYMNYGLKADFRKMQ---DVPLNETIII
FRAGKITLAEKVAN----AKEAGAAGVLMYLDPSDYKNTDGLVPFGHAHLGTGDPFTPGF
PSFNHTQFPP-----VESSGLPRIPVQTISSRAVRRLFSKM-DGEECFQEWKGSVM-GCK
MML-----KNTNKMRVKLSVNNAMVDRKILNIFGAIKGVEEP--DRYVVIGAQRDSWGPG
AAKAGVGTAMLLELARV-----ISEMVKKDGYKPRRSIIFASWSAGDYGAVGATEWLEGY
SATLHAKVFTYINLDAAVLG-FNHMKISSSPLLYSLLERTMKGVKDP----TKNSG-SLY
DRVGSDWIKTIVP-------------------LGLDNAAFPFLAYSGIPVVSFGFCNKDE
EYAFLDTTEDTIENLKK-TDRLYDLMCAAAEVAGQIALRLTHNHELFLDFERYSEELLAF
QEKFLPYYRDVKALGL--TLNWLFFARGDFQRATDKLREDISKSDREIEMIRKALNDRIM
KVEYDFLSPYVSPKDTPFRHIFFGRGSHTLQSLLDNLQLLRND-PNSVD---VNVLKEQL
ALATWTIKGAANALVGDIWDTDNEF
>Psittaciformes_Probosciger_aterrimus_R07214
----MDHARAAISN--LFGGEPMSYTRFSIARQTDGDNSHVEMKLSADD-EEGGEIGRQE
HVHASM-PPRRSVKNLCFVVIAALL------LLLIGFLIGYLSYRERMQKGSRCLDGSGK
CEMTPTASYLT--ED--E-TEEEEVP----GPPILYWPDLRAL----LSEKLSARRLEDS
LRQRANKDSFEAGQIEDEKAASYIHDQFNI-FHLDEVWNDEHYIKLQVKGSSNNRVSILQ
N-GE---E-EELESPSAYVAYSKTGSV-VGKPVHVNYGLKADFQKMEK-LGVSLNGTILI
FRAGKITLAEKVAN----AQEAGAVGVLMYLDPYDYKNTDALVPFGHAHLGTGDPFTPGF
PSFNHTQFPP-----VESSGLPRIPVQTISSQAAGKLYSKM-DGEKCLLEWKSGVM-GCK
MM------SSTTNMTVKLSVNNVMMDQKILNIFGAIKGFEEP--DRYVVIGAQRDSWGPG
AAKAGVGTAILLELACV-----ISDIVRNGGYKPRRSIIFASWSAGEYGAVGATEWLEGY
SATLHAKAFTYINLDAAVLG-FNHMKISASPLLYTLLERTMKGVKDP----TKDSG-NLY
DRVGFDWVKTVVP-------------------LGLDNAAFPFLAFSGIPVVSFGFCNKDE
EYPFLGTTEDTVENLKM-TDKLYALMRAAAEVAGQIALRLTHDHELYLDFERYSEELLAF
QEKFFPYDRDVRALGL--TLNWLFFARGDFQRATDTLRRDIANSDRENKIVRRALNDRIM
KVEYDFLSPYLSPKDAPFRHIFFGRGSHTLQSLLENLQLLRTS-KDSVD---VNMLKEQL
ALATWTIKGAANALVGDIWDTDNEF
>Columbiformes_Columbina_picui_R13106
----MDHARAAISN--LFGGEPMSYTRFSIARQTEGDNSHVEMKLSADD-EDGGETGRPE
HLHAIMPPPRRSGRNRCFLVIAAVL------LLLIGFLIGYLSYRGRMQKAGRCLDGSGK
CEMTPTASYLA--DD-DE-TEEEEVP----GPPLFYWPDLRDL----LSNKLSAEHLEVN
LRQRANKYSFEAGDTEDQSTANYIHDQFTS-FLLDEVWNDEHYIKLQVKGSSNNKVSVVE
D-GK---E-EELESPDAYVAYSKTGSV-VGKPVYVNYGLKADFQKIQK-PDVSLNETIII
FRAGKITLAEKVAN----AKAAGAVGVLMYLDPSDYSDTDALVPFGHAHLGTGDPFTPGF
PSFNHTQFPP-----VESSGLPHIAVQTISSHAAGRLFRKM-DGNECPSEWKGGVM-ECK
VMP-----KSTSNMTVKLTVNNVMADRKILNIFGAIKGLEEP--DRYVVIGAQRDSWGPG
AAKAGVGTAILLELARV-----ISEMVKKDGYKPRRSIIFASWSAGEYGAVGATEWLEGY
SATLHTKAFTYINLDAAVLG-FKHMKISASPLLYTLLERTMKGVKDP----ARDTK-NLY
NRIDTDWVKTVVP-------------------LGLDNAAFPFLAFSGIPVVSFGFYNKDA
EYPFLGTMQDTVANLRK-IDNLYALMLAAAEVAGQIALRLTHDHELFLDFERYAEELLAF
QEKFFPYDRDVKTLGL--TLKWLYFARGDFQRATDALRRDIANSDRENRIVRRALNDRIM
KVEYDFLSPYLSPKDVPFRHIFFGKGSHTLQSLLENLEQLRAN-KESVD---VNMLKEQL
ALATWTIKGAANALAGDIWDTDNEF
>Charadriiformes_Chroicocephalus_maculipennis_R06055
-------SDDCLSI--QFGVEPTSYTRFSIARQMDGDNSHVEMKLSADD-EEGGEVGRPE
HLHASMPPPRRIGKNLCFLLIAAVL------LLLIGFLIGYLSYRGRMQKAGRCLDGSGK
CEMTPTTSYLM--DD-DE-TEEEEVP----GPPVFYWPAVRDL----FSKKLSAGHLQDN
LRQRATKDSFEAGQSEDESIASYIHDQFAS-FLLDEVWNDEHYIKLQAKG-SNNTVSILQ
D-GK---E-EILESPDAYVAYSKSGSV-VGKPVYVNYGRKADFQKIEK-PGVSLNNTVII
FRAGKITLAEKVVN----AQEAGAVGALMYLDPSDYENTETLVPFGHAHLGTGDPFTPGF
PSFNHTQFPP-----VESSGLPRIAVQTISSKAVGKLFSKM-HGEECILEWKGGVV-GCK
VML-----NSTSKMTVKLSVNNVMVDRKILNIFGAIKGSEEP--DRYVVIGAQRDSWGPG
AAKAGVGTAMLLELARV-----ISDMVKKEGYKPRRSIIFASWSAGEYGAVGATEWLEGY
SATLHAKVFTYINLDAAVLG-FNHVKISASPLLYTLLERTMKGVKDP----AKNSE-TLY
DRVGSDWVKTVVP-------------------LGLDNAAFPFLAYSGIPVVSFGFYNKDK
EYPFLGTTQDTVENLKM-TDNFYGLMRAAAEVAGHIALRLTHDHELFLDFERYSDELLAF
QEKFLPYSRDVEALGL--TLNWLFFARGDFQRATDALRRDIANSDRENKIVRRALNDRIM
KVEYDFLSPYLSPKDAPFRHIFFGKGSHTLQSLLENLRLLRTS-RDSMD---VNMLKEQL
ALTTWTIKGAANALVGDIWDTDNEF
>Passeriformes_Spizella_passerina_R07633
-------SPDCLSS--QFSGEPTSYTRFSIARQTDGDNSHVEMNLAADE-EEGGEIGRPE
HLHASMPPSRRNGKNLCFVIMAAAL------LLLIGFLIGYLSYRGRMQRVNRCLDGSGN
CEMTPTASYFS--DD-G--MEEEEVP----GPRILYWPELRNM----LSSKLSIGRLEAN
LRQREGKNSFEAGKTEDESTASHIHDQFTS-FRMDDVWNDEHYVRLQDKGSSRNQVFIVE
D-SQ---E-E-LESPDAYVAYSKSGTV-TGKPVYANYGLKEDFQKIRN-LGVSMNGAIII
FRAGKITLAEKVAN----ARKEGAVGVLMYPGPSNDRKADSYVPFAHAHLGTGDPFTPGF
PSFNHTQFPP-----VESSGLPQIPVQTISRGAAARLFGKM-DGEKCLEEWRVDIM-GCK
VTV-----SSSSKMTVKLTVNNVMVDRKILNIFGVIKGFEEP--DRYVVLGAQRDSWGPG
AAKAGVGTAILLELARV-----ISDIVKNDDYKPRRSIIFASWSAGEYGAVGATEWLEGY
STTLHAKAFTYINLDSAVLG-STDIKISASPLLYSLLETTVKRVKDP----ANEAR-FLD
SRFGRDWIKKVVP-------------------LDLDNAAFPFLAYSGIPVVSFGFYDEGD
EYAFLGTTEDTLANLKRRTVNLYPLMCTAAEVAGQLALRMTHDHELFLDLDRYSDELLSF
QEKLWHFNGDVKELGL--TLNWLYFARGDFQRAADALRRDIENSDRENRIVRRALNDRMM
KVEYDFLSPYLSPKDAPFRHIFFGRGSHTLKSLLENLEQLAAN-KSSVD---VNELKEQM
ALVTWTIKGAANALVGDIWNTDNEI
>Coraciiformes_Halcyon_senegalensis_R02966
-------SSDCRST--QFNGEPTSYTRFSIARQTDGDNSHVEMKLSADD-EEGGEMERAE
HAPASVPPRWRSGKNFCFLIIAAVL------LLLIGFLIGYLSYRGRMQKAGRCMDGSSN
CEMTPTASYLA--DD-SE-T-EEEVP----GPPVFYWPKLKDL----LSNKLSVTHLEDN
LRQRENKYSVEAGQGEDEALASYIHDQFNS-FLLDEVWNDEHYIKLQVKGSRNNEVSILE
N-GK---E-ELLESPETYVAYSKSGSV-TGKPVYVNYGLKADFQKLEG---VPLNGTIII
FKAGKITLAEKVAN----AKEVGAVGALMYLDPYDYKGADGLVPFGHAHLGTGDPYTPGF
PSFNHTQFPP-----VESSGLPRIAVQTISIRTVGQLFRKM-DGQECFQGWKSEVI-GCK
VMT-----SSSSNMTVKLTVNNAMVDRKILNIFGAVKGFEEP--DRYVVIGAQRDSWGPG
AAKAGVGTAMLLELARV-----IADIVKNEFYKPRRSIIFASWSAGEYGAVGATEWLEGY
SAMLHAKAFTYINLDTAVLG-FDHMKISASPLLYTLLERTMKGVGDP----TKESG-NLY
DRVGSGWVKAIVP-------------------LGLDNAAFPFLAYSGIPVVSFGFCNKDE
EYPFLGTTKDTVENLKK-IPNLYQLMRAAAEVAGQIALRLTHDHELFLDFERYSEELLAF
QEKLLPYDEDVKALGL--TLNWLYYARGDFQRATDALRRDIGNSDRENRIIRRALNDRIM
KVEYDFLSPYLSPKDVPFRHIFFGKGSHTLQSLLENLKLLRTS-RGSMD---VNLLKEQL
ALATWTIKGAANALGGDIWNTDNEF
>Psittaciformes_Eolophus_roseicapilla_R10598
-------SRDCLSM--QFGGEPMSYTRFSIARQTDGDNSHVEMKLSADD-EEGGEIGRQE
HVHASM-PPRRSVKNLCFIVIAALL------LLLIGFLIGYLSYRERMQKASRCLDGSGK
CEMTPTASYLT--ED--E-TEEEEVP----GPPILYWPDLRAL----LSEKLSATRLEDS
LRQRANKDSFEAGQIEDEKAASYIHDQFNI-FHLDEVWNDEHYIKLQVKGSSNNRVSILQ
N-GE---E-EELESPNAYVAYSRTGSV-VGKPVHVNYGLKADFQKIEK-LGVSLNGTILI
FRAGKITLAEKVAN----AQEAGAVGVLMYLDPYDYKNTDALVPFGHAHLGTGDPFTPGF
PSFNHTQFPP-----VESSGLPRIPVQTISSQAAVKLYSKM-DGDKCLLEWKSGVM-GCK
MM------SSTTNMTVKLSVNNVMVDQKILNIFGAIKGFEEP--DRYVVIGAQRDSWGPG
AAKAGVGTAILLELARV-----ISDIVRNGGYKPRRSIIFASWSAGEYGAVGATEWLEGY
SATLHAKAFTYINLDAAVLG-FNHMKISASPLLYTLLERTMKGVKDP----TKDSG-NLY
DRVGSDWVKTVVP-------------------LGLDNAAFPFLAFSGIPVVSFGFCNKDE
EYPFLGTTEDTVENLKM-TDKLYALMRAAAEVAGQIALRLTHDHELYLDFERYSEELLAF
QEKFFPYDRDVKALGL--TLNWLFFARGDFQRATDTLRRDITNSDRENKIVRRALNDRIM
KVEYDFLSPYLSPKDAPFRHIFFGRGSHTLQSLLENLQLLRTS-KDSVD---VNMLKEQL
ALATWTIKGAANALVGDIWDTDNEF
>Pterocliformes_Pterocles_burchelli_R06431
-------SHDCLST--QFGGEPMSYTRFSIARQTDGDNSHVEMKLSADD-EEGGEVGRPE
HLHASMPPPRRSGKNLCFLIIAAVL------LLLIGFLIGYLSYRGRMQMASRCVDGSGR
CETTPTASYLA--DD-TD-TEQEVIS----GPPVFYWPDLRKS----LSVKLSARRLEDS
LRQRTNPHSFEAGQSEDESTASYIHEQFTS-FLLDEVWNDEHYIKLQVKDSSNNRVSIVE
D-GK---E-EELESPDAYVAYSNTDVV-EGRPVYVNYGRKDDFQKI-K-LRVSLNGTIII
FRAGKITLAEKVAN----AKEAGAVGALMYLDPYDYRNTDALVPFGHAHLGTGDPFTPGF
PSFNHTQFPP-----VESSGLPRIAVQTISSQAVARLFSKM-QGEECLSEWKGGVM-GCK
VML-----SNTSKMTVKLRVNNVMVDRKILNIFGAIKGSEEP--DRYVVIGAQRDSWGPG
AAKAGVGTAMLLELARV-----ISDIVKNEGYKPRRSIIFASWSAGEYGAVGATEWLEGY
SATLHAKAFTYINLDAAVLG-SNHMKISASPLLYTLLERTMKGVTDP----MKDSQ-SLY
DRVGSDWVKTVVP-------------------LGLDNAAFPFLAYSGVPVVSFGFYNKDE
EYPFLDTTQDTVENLKM-TDNLYALMRAAAEVAGQIALRLTHDHELFLDFERYSEELLAF
QEKFLPYSQDVKALGL--TLNWLFFARGDFQRATDALRRDIANSDRENRIVRRALNDRIM
KVEYDFLSPYLSPKDAPFRHIFFGRGSHTLQSLLENLQLLRTN-RDSVD---MNMLKEQL
ALATWTIKGAANALVGDIWDTDNEF
>Passeriformes_Onychorhynchus_coronatus_R10750
--------HDCLST--QFGGEPMSYTRFSIARQTDGDNSHVEMKLSADD-EEGGEIGRPE
HLHATMPPPRRNGKTLCFLIMAAVL------LLLIGFLIGYLSYRGRMQNVSRCLDGSGK
CEMTPTASYLS--DD-DE-TEEEEVP----GPRVLYWPDLRAM----LSDKLSAVQLEAN
LRQRESKTSFEAGKVEDETTASYIHDQFTS-FRLDEVWNDEHYIKLQDKGSSNNQVSTEQ
D-GV---E-EVLESPNAYVAYSKSGTV-AGKPVHVNYGLKDDFEKIRN-LGVSMNGTIVI
FRAGKITLAEKVAN----AREEGAAGALMYLDPSEYKYTGKLVPFAHAHLGTGDPFTPGF
PSFNHTQFPP-----VESSGLPRIPVQTISAEAAGKLFSKM-DGHACLLEWKSGIM-GCK
VTV-----SPTSKMTVKLTVNNVMVDRKILNIFGAIKGFEEP--DRYVVIGAQRDSWGPG
AAKAGVGTAILLELARV-----ISDMVKKDGYKPRRSIIFASWSAGEFGAVGATEWLEGY
STSLHAKAFTYINLDAAVLG-SNHMKISASPLLYSLLERTMKGVKDP----TKDSG-SLY
NRVGSDWMDKVVS-------------------LDLDNAAFPFLAYSGIPVVSFGFCNKDE
EYAFLGTTGDTVMNLRK-IDKLYALMRAAAEVAGQVALRLTHDHELFLDFDRYSEELLSF
QERFLSFDEEVKALGL--TLNWLFFARGDFQRAADALRKDIANSDRENRIVRRALNDRMM
KVEYDFLSPFLSPKDAPFRHIFFGKGSHTLPSLLENLKQLKDN-KDSVD---VNVLKEQL
ALVTWTIKGAANALVGDIWNTDNEF
>Procellariiformes_Thalassarche_chlororhynchos_R08771
----MDHARAAISN--LFGGEPMLYTRFSIARQTDGDNSHVEMKLSADD-EEGGEIGRPE
HLHASMPPPWRSGKNLCFLVIAAVL------LLLIGFLIGYLSYRGRMQKASRCLDGSGK
CEMSPTTSYLM--DD-DE-TEEEEVP----GPPVFYWPELRAL----LSEKLSARRLEDS
LRQRANKYSFEAGQSEDESIASYIHEQFTS-FLLDEVWNDEHYIKLQVKGSSNNKVSILQ
D-GK---E-EELESPDAYVAYSKSGSV-VGKPVYVNYGLKADFQKIQN-PGVSLNETIII
FRAGKITLAEKVAN----AKEAGAVGALIYLDPDDYKNTDALVPFGHAHLGTGDPFTPGF
PSFNHTQFPP-----MESSGLPRIAVQTISSQAVGKLFSKM-DGEECFQDWKGGVM-GCK
VKL-----SSTKNMTVKLSVNNVMVDRKILNIFGAIKGFEEP--DRYVVIGAQRDSWGPG
AAKAGVGTAMLLELARV-----ISDMVKNDGYKPRRSIIFASWSAGEYGAVGATEWLEGY
SATLHAKAFAYINLDAAVLG-FNHMKISASPLLYTLLERTMKGVKDP----TKDSG-TLY
DRVGSDWVKTVVP-------------------LGLDNAAFPFLAYSGIPVVSFGFCNKNE
EYPFLGTTQDTVENLKM-TDKLYALMRAAAEVAGQIALRLTHDHELFLDFERYGEELLAF
QEKFLPYDRDVKALGL--TLNWLFFARGDFQRATDALRRDIANSDRENRIVRRALNDRIM
KVEYDFLSPYLSPKDAPFRHIFFGKGSHTLQSLLENLQLLRTS-RDSVD---VNVLKEQL
ALATWTIKGAANALVGDIWDTDNEF
>Pelecaniformes_Anhinga_rufa_R03318
------------------------------------------------------------
------------------------------------------------------------
------------------------------------------------------------
------------------------------------------------------------
------------------------------------------------------------
------------------------------------------------------------
-------------------------------------FSKM-GGMECISEWKGGVI-GCT
VMP-----SSTSKMTVKLNVSNVMVDRRILNIFGAIRGFEEP--DRYVVIGAQRDSWGPG
AAKAGVGTAILLELARV-----IAEMVKKDGYKPRRSIIFASWSAGEYGAVGATEWLEGY
SATLHAKAFTYINLDAAVLG-FNHMKISASPLLYTLLETTMKAVKDP----IKDSG-SLY
DRVGPDWVKTVVP-------------------LGLDNAAFPFLAYSGIPVVSFGFCNKGE
EYSFLGTTWDTVENLRA-TDKLYALMRAAAEVAGQIALRLTHDHELFLDFERYSEELLAF
QEKILPYYHDVKMLGL--TLNWLFFARGDFQRATDALRRDIANSDRENRVVRRALNDRIM
KVEYDFLSPYLSPKDAPFRHIFFGKGPHTLQSLLENLQLLRYS-KDRVN---VNVLKEQL
ALITWTIKGAANALVGDIWNTDNEF
>Passeriformes_Orthonyx_spaldingii_R05941
----MDHARAAISN--LFGGEPASYTRFSIARQMDGDNSHVEMKLAADD-EEGGEIGRPE
HLHASMPPPRRNGRNLCFIVMAAVL------LLLIGFLIGYLSYRGRMQRVNRCLDGSGN
CEMTPTASYLS--DD-G--AEEEEVP----GPRVLYWPELRNM----LSAKLSDAHLEAN
LRQREGKNSFEAGKVEDESTASYIHDQFTS-FRLDDVWNDEHYIRLQDKGSGNNQVFIVE
D-GA---E-ELLESPDAYVAYSKSDTV-IGKPLHVNYGRKEDFQKIRN-MHFPVNGTIII
FRAGKITLAEKVAN----AREEGAVGALMYLDPSDYKDTDLLVPFGHAHLGTGDPFTPGF
PSFNHTQFPP-----VESSGLPRMPVQTISSQAAAALFRKM-DGEKCLQEWTSGVM-GCK
VTV-----SDSSKMTVKLTVNNVMVDRKILNIFGVIKGFEEP--DRYVVLGAQRDSWGPG
AAKAGVGTAILLELARV-----ISDMVKNDDYKPRRSIIFASWSAGEYGAVGATEWLEGY
TTTLHAKAFTYINLDTAVLG-SRHVKISASPLLYTLLETTMRRVKDP----TMESE-FLY
SRVGSDWVKKVVP-------------------LDLDNAAFPFLAYSGIPVVSFGFYNEGD
EYSFLGTSQDTVFNLKRKTDKLYPLMRTAAEVAGQIALRLTHDHELFLDFDRYSEELLSF
QEKLLPFDSHVKALGL--TLNWLYFARGDFQRAADALRRDIANSDRENRIVRRALNDRMM
KVEYDFLSPYLSPKDAPFRHIFFGKGPHTLQSLLENLEQLRVN-KESVD---MNKLKEQL
ALATWTIKGAANALVGDIWNTDNEI
>Passeriformes_Struthidea_cinerea_R02076
----MDHARAAISN--LFGGEPTSYTRFSIARQMDGDNSHVEMKLAADD-EEGGEIGRPE
HLHASMPPPRRNGKNLCFIVMAAVL------LLLIGFLIGYLSYRGRMQRVNRCLDGSGN
CEMTPTASYFS--DD-G--TEEEEVP----GPRILYWPELRDM----LSAKLSAAHLETN
LRQREGKNSFEAGKFEDETTASYIHDQFTS-FRLDDVWNDEHYIRLQDKGSSNNQVFVIE
D-GP---E-ELLESPDAYVAYSKSGTV-IGKPIYVNYGRKEDFQQIRN-MRVPMNGTIII
FRAGKITLAEKVAN----AREEGAVGALMYLGPSDYRNTDLLVPFGHAHLGTGDPYTPGF
PSFNHTQFPP-----VESSGLPRIPVQTISSQTAAALFRKM-DGEKCLPEWTSGIM-GCK
VTV-----SSSSEMTVKLAVNNVMVDRKILNIFGVIKGFEEP--DRYVVLGAQRDSWGPG
AAKAGVGTAILLELARV-----ISDMVKNDDYKPRRSIIFASWSAGEYGAVGATEWLEGY
TTTLHAKAFTYINLDTAVLG-SRHMKISASPLLYSLLETTMKRVKDP----TMVSS-YLY
SRVGSDWVKRVVP-------------------LDLDNAAFPFLAYSGIPVVSFGFYDEGD
EYSFLGTTQDTLVNLKAKTNELYPLMRTAAEVAGQIALRLTHDHELFLDFDRYSEELLLF
QEKILPFDSDVKALGL--TLKWLFYARGDFQRAADALRRDIANSDRENRIVRRALNDRMM
KVEYDFLSPYLSPKDAPFRHIFFGKGSHTLQSLLESLEQLGVN-KDSVD---VNKLKEQL
ALATWTIKGAANALVGDIWNTDNEI
>Passeriformes_Aleadryas_rufinucha_R08579
-------SHDCLST--QFGGEPTSYTRFSIARQMDGDNSHVEMKLAADD-EEGGEIGRPE
HLHASMPPPRRNGKNLCFIVMAAVL------LLLIGFLIGYLSYRGRMQRVNRCLDGSGN
CEMTPTASYFS--DD-G--TEEEEVP----GPRILYWPELRNI----LSARLSAARLEVN
LRQREGKNSFEAGKFEDESTASYIHDQFTS-FRMDDVWNDEHYIRLQDKGSSNNQVFIIE
D-GP---E-E-LERPDAYVAYSKSDTV-IGKPIYVNYGRKEDFQKIRN-MRVSMNGTIII
FRAGKITLAEKVAN----AKEEGAVGALMYLGPSDYKNTDSLVPFGHAHLGTGDPFTPGF
PSFNHTQFPP-----VESSGLPRIPVQTISSRAAAALFSKM-DGEKCLEEWTSGIT-ACK
VTV-----SRSSNMTVKLTVNNVMVDRKILNIFGVIKGFEEP--DRYVVLGAQRDSWGPG
VAKAGVGTAILLELARV-----ISDMVKNDDYKPRRSIIFASWSAGEYGAVGATEWLEGY
ATTLHAKAFTYINLDTAVLG-SKNMKISASPLLYSLLETIMKRVKDP----TMDSR-YLY
SRLGPDGVKTVVP-------------------LDLDNAAFPFLAYSGIPVVSFGFYDEGD
EYSFLGTTQDTLANLKGKTDKLYALMRTAAEVAGQIALRLTHDHELFLDFDRYSEELLSF
EEKILLFNSEVEALGL--TLKWLFYARGDFQRAADALRRDITNSDRENRIVRRALNDRMM
KVEYDFLSPYLSPKDTPFRHIFFGKGSHTLQSLLENLEQLKVN-KDSVD---VNKLKEQL
ALATWTIKGAANALVGDIWDTDNEI
>Passeriformes_Melanocharis_versteri_R01599
----MDHARAAISN--LFGGEPTSYTRFSIARQIDGDNSHVEMKLAADE-EEGGEIGRPE
HLHASMPPPRRNGKNLCFIIMAAVL------LLLIGFLIGYLSYRGRMQRVNRCLDGSGN
CEMTPTASYLS--DD-G--TEEEEVP----GPRTLYWPELRSM----LSAKLSAARLEAN
LRQREGKNSFEAGKVEDESTASYIHEQFTS-FRLDDVWNDEHYVRLPEKGSHRNEVVIIE
D-GQ---E-KLLESPDEYVAYSKSDTV-IGKPIYVNYGQKEDFQKIRN-MQVPMNGTIMI
FRAGKITLAEKVAN----ARTEGAVGALMYLGPSNDKKADSCVPFGHAHFGTGDPFTPGF
PSFNHTQFPP-----VESSGLPRIPVQTISREAATKLFGKM-DGDKCREEWTSGIM-GCK
VTV-----SSSSKMTVKLTVNNVMVDRKILNIFGVIKGFEEP--DRYIVLGAQRDSWGPG
AAKAGVGTAILLELARA-----ISDMVKNDNYKPRRSIIFASWSAGEYGAVGATEWLEGY
STTLHAKAFTYINLDTAVLG-SSQVRISASPLLYSLLETIMKKVKDP----NVDSR-YLY
SRVGSDWVKKVVP-------------------LDLDNAAFPFLAYSGIPVVSFGFYDERD
EYPFLGTTEDTLANLKEKTDNLYLLMRTAAEVAGQIALRLTHDHELFLDFERYSEELLSF
QEKLRHFDSHVKALGL--TLNWLYFARGDFQRAADALRRDIANSDRENRIVRRALNDRMM
KVEYDFLSPYLSPQDAPFRHIFFGKGPHTLQSLLESLEQLVVN-KNSTD---VDKLKLQL
ALATWTIKGAANALVGDIWNTDNEI
>Passeriformes_Cnemophilus_loriae_R12162
----MDHARAAISN--LFSGEPASYTRFSIARQMDGDNSHVEMKLAADE-EEGGEIGRSE
HLHASMPPPRRNGKNLCFIIMAAVL------LLLIGFLIGYLSYRGRMQRVNRCLDGSGN
CEMTPTASYFS--DD-G--TEEEEVP----GPRILYWPELRDM----LSAKLSAARLESN
LRQREGKNSFEAGKAEDESTANYIHDQFTS-FRLDDVWNDEHYIRLQEKGSSNNQVFITE
D-GK---E-EVLESPDAFVAYSKRDTV-TGKPVYVNYGRKEDFQKIRN-MHVPLSGTIII
FRAGKITLAEKVAN----AREEKAVGALMYLGPSDYRNTDSYVPFGHAHLGTGDPFTPGF
PSFNHTQFPP-----VESSGLPRIPVQTISSQAATKLFRKM-DGEKCLPEWTSGIM-GCK
VTV-----SSSSNMTLKLTVNNIMVDRKILNIFGVIKGFEEP--DRYVVLGAQRDSWGPG
AAKAGVGTAILLELARV-----ISDMVKNDDYKPRRSIIFASWSAGEYGAVGATEWLEGY
STTLHAKAFTYINLDTAVLG-SRDVKISASPLLYSLLETTMKRVKDP----TKDSG-YLY
SRVGSDWVKRVVP-------------------LDLDNAAFPFLAYSGIPVVSFGFYDEGD
EYSFLGTTQDTLANLKEKTDKLYPLMRTAAEVAGQIALRLTHDHELFLDFDRYSEELLSF
QEKLWHFDSHVKALGL--TLNWLYFARGDFQRAADALRRDITNSDRENRIVRRALNDRMM
KVEYDFLSPYLSPKDTPFRHIFFGKGSHTLPSLLENLEQLVVN-KTSVD---VNKLKEQL
ALATWTIKGAANALVGDIWNTDNEI
>Passeriformes_Eulacestoma_nigropectus_R04747
----MDHARAAISN--LFGGEPTSYTRFSIARQMDGDNSHVEMKLAADD-EEGGEIGRPE
HLHASMPPPRRNGKNLCFIVMAAVL------LLLIGFLIGYLSYRGRMQRVNRCLDGSGN
CEMTPTASYFS--DD-G--TEEEEVP----GPRILYWPELRNM----LSAKLSAARLEAN
LRQREGKNSFEAGKFEDESTASYIHDQFTS-FRLDDVWNDEHYIRLQDKGSSNNQVFIIE
D-GS---E-ELLESPDAYVAYSKSDTV-TGKPIYVNYGRKEDFQQIRN-TRVPMNGTIII
FRAGKITLAEKVAN----AREEGAVGALMYLDPSDYKNTDVLVPFGHAHLGTGDPFTPGF
PSFNHTQFPP-----VESSGLPRIPVQTISSQAAAALFRKM-DGEKCLHEWTSGIM-GCK
VTV-----SSSSKMTVKLTVNNVMVDRKILNIFGVIKGFEEP--DRYVVLGAQRDSWGPG
AAKAGVGTAILLELARV-----ISDMVKNDDYKPRRSIIFASWSAGEYGAVGATEWLEGY
TTTLHAKAFTYINLDTAVLG-SKDMKISASPLLYSLLETTMKRVKDP----TMDSR-YLY
SRVGSNWVKRVVP-------------------LDLDNAAFPFLAYSGIPVVSFGFYDEGD
EYSFLGTTQDTLANLKVKTDKLYPLMRTAAEVAGQIALRLTHDHELFLDFDRYSEELLSF
QEKILPFDSEVKALGL--TLKWLFYARGDFQRAADALRRDIANSDRENRIVRRALNDRMM
KVEYDFLSPYLSPKDAPFRHIFFGKGSHTLQSLLENLEQLGVK-KDSVD---VNKLKEQL
ALATWTIKGAANALVGDIWNTDNEI
>Passeriformes_Rhagologus_leucostigma_R04851
----MDHARAAISN--LFGGEPTSYTRFSIARQMDGDNSHVEMKLAADD-EEGGEIERPE
HLHASMPPPRRNGRNLCFIIMAAVL------LLLIGFVIGYLSYRGRMQRVNRCLDGSGN
CEMTPTASYFS--DD-G--TEEEEVP----GPRILYWPELRNM----LSAKLSAARLETN
LRQREGKNSFEAGKFEDESTASYIHDQFTT-FRLDDVWNDEHYIRLQDKGSSNNEVSVIE
N-GP---E-ESLERPDAFVAYSKNDTV-MGKPLYVNYGRKEDFQQIRN-MGVPMNGTIII
FRAGKITLAEKVAN----ARKEGAVGALMYLGPSDYKNTDLLVPFGHAHLGTGDPFTPGF
PSFNHTQFPP-----VESSGLPRIPVQTISSHAAAVLFRKM-DGVKCLPEWTSGIM-GCK
VTV-----SSSSNMTVKLTVNNIMVDRKILNIFGVIKGFEEP--DRYVVLGAQRDSWGPG
AAKAGVGTAILLELARV-----ISDMVKNDDYKPRRSIIFASWSAGEYGAVGATEWLEGY
ATTLHAKAFTYINLDTAVLG-SRQMKISASPLLYSLLETTMKRVKDP----TMDSR-YLY
SRVGSDWVKRVVP-------------------LDLDNAAFPFLAYSGIPVVSFGFYDEDD
EYSFLGTTQDTVANLKGKTDKLYPLMRTAAEVAGQIALRLTHDHELFLDFDRYSEELLSF
QEKILPFDSKVKELGL--TLKWLFYARGDFQRAADALRKDIANSDRENRIVRRALNDRMM
KVEYDFLSPYLSPKDAPFRHIFFGKGSYTLQSLLENLQQLGVN-KDSVD---VNELKEQL
ALATWTIKGAANALVGDIWNTDNEI
>Passeriformes_Ifrita_kowaldi_R01776
----ANSSISCLSP--QFGGEPTSYTRFSIARQMDGDNSHVEMKLAADD-EEGGEMGRPE
HLHASMPPPRRNGKNLCFIVMAAVL------LLLIGFLIGYLSYRGRMQRVNRCLDGSGN
CEMTPTASYFS--DD-G--TEEEEVP----GPRILYWPELRKM----LSTRLSTSQLETT
LRQREGKYSFEAGKFEDESTASYIHDQFTS-FRLDDVWNDEHYVRLQDKGSSNNQVFIIE
D-GK---E-ELLESPGAYVAYSKSDTV-IGKPIYVNYGRKEDFQQIRN-MHVPMNGTIII
FRAGEITLAEKVAN----AREEGAVGALMYLGPSDYRNTDSLVPFGHAHLGTGDPYTPGF
PSFNHTQFPP-----VESSGLPRIPVQTISSQAAAKLFGKM-DGEKCLLEWASGIM-GCK
VTV-----SSSSKMTVKLAVNNVLVDRKILNIFGVIKGFEEP--DRYVVLGAQRDSWGPG
VAKAGVGTAILLELAHV-----ISDIVKNDDYKPRRSIIFASWSAGEYGAVGATEWLEGY
TTTLHAKAFTYINLDTAVLG-SRHMKISASPLLYSLLETIMKRVKDP----TMDSR-YLY
NRVGSDWVKRVVP-------------------LDLDNAAFPFLAYSGIPVVSFGFYDEGD
EYSFLGTTQDTLANLQLKTDKLYPLMRTAAEVAGQIALRLTHDHELFLDFDRYSEELLSF
QEKILPFDSKVKELGL--TLKWLFYARGDFQRAADALRRDIANSDRENKIVRRALNDRMM
KVEYDFLSPYLSPKDAPFRHIFFGKGSHTLQSLLESLEQLVVN-KDSMD---VDKLKEQL
ALATWTIKGAANALVGDIWNTDNEI
>Passeriformes_Oreocharis_arfaki_R04937
-------SHDCLST--QFGGEPTSYTRFSIARQMDGDNSHVEMKLAADD-EEGGEIGRPE
HLHASMLPPRRNGKNLCFIVMAAVL------LLLIGFLIGYLSYRGRMQRVNRCLDGSGN
CEMTPTASYFS--DD-G--TEEEEVP----GPRILYWPELRNM----LSAKLSAARLEAN
LRQREGKNSFEAGKFEDESTASYIHDQFTS-FRLDNVWNDEHYIRLQDKGSSNNEVFIIE
D-GP---E-ELLERPAAYVAYSKSDTV-TGKPIYVNYGRKEDFQQLRN-VHVPMNGSIII
FRAGKITLAEKVAN----AREEGAVGALMYLGPSDYKNTDLLVPFGHAHLGTGDPFTPGF
PSFNHTQFPP-----VASSGLPRIPVQTISSQAAAKLFRKM-DGEKCLPEWTSGIM-ACK
VTV-----SSGSNMTVKLAVNNVLVDRKILNIFGVIKGFEEP--DRYVVLGAQRDSWGPG
AAKAGVGTAILLELAHV-----ISDMVKNDDYKPRRSIIFASWSAGEYGAVGATEWLEGY
TTTLHAKAFTYINLDTAVLG-SRDVKISASPLLYSLLETTMKRVKDP----TMDSR-YLY
SRVGSDWVKRVVP-------------------LDLDNAAFPFLAYSGIPVVSFGFYDKGD
EYSFLGTTQDTLANLKVKTDNLYPLMRTAAEVAGQIALRLTHDHELFLDFDRYSEELLTF
QEKILPFDSEVKALGL--TLKWLFYARGDFQRAADALRRDIANSDRENRIVRRALNDRMM
KVEYDFLSPYLSPKDAPFRHIFFGKGPHTLRSLLENLEQLGVN-KDSVD---VNKLKEQL
ALATWTIKGAANALVGDIWNTDNEI
>Passeriformes_Machaerirhynchus_nigripectus_R09591
----MDHARAAISN--LFGGEPTSYTRFSIARQMDGDNSHVEMKLAADD-EEGGEIERPE
HLHASMPPPRRNGKNLCFIIMAAVL------LLLIGFLIGYLSYRGRMQRVNRCLDGSGN
CEITPTASYFS--DD-G--TEEEEVP----GPRILYWPELRNM----LSAKLSAARLETN
LRQREGKNSFEAGKFEDENTASYIHDQFTT-FRLDDVWNDEHYIRLQDKGSSNNQVSVIE
S-GS---E-EILERPDAYVAYSKNATV-TGKPIYVNYGQKEDFQQIRT-MGVPMNGTIII
FRAGKITLAEKVAN----ARKEGAVGALMYLGPSDYKNTDVLVPFAHAHLGTGDPFTPGF
PSFNHTQFPP-----VESSGLPRIPVQTISSQAAATLFRKM-DGDKCLPEWRSGIT-GCK
VTV-----SSSSNMTVKLTVNNIMVDRKILNIFGVIKGFEEP--DRYVVLGAQRDSWGPG
AAKAGVGTAILLELARV-----ISDMVKNDDYKPRRSIIFASWSAGEYGAVGATEWLEGY
ATTLHAKAFTYINLDTAVLG-SRHVKISASPLLYSLLETTMKRVKDP----TMDSR-YLY
SRVGSDWVKTVVP-------------------LDLDNAAFPFLAYSGIPVVSFGFYDEGD
EYSFLGTTADTLANLKGKTDKLYPLMRTAAEVAGQIALRLTHDHELFLDFDRYSEELLSF
QEKILPFDSKVKELGL--TLKWLFYARGDFQRAADALRRDIANSDRENRIVRRALNDRMM
KVEYDFLSPYLSPKDAPFRHIFFGKGSHTLQSLLENLEQLGVN-KDSVD---VNKLKEQL
ALATWTIKGAANALVGDIWNTDNEI
>Passeriformes_Malurus_elegans_R10701
----SSSSHECLST--QFGGEPTSYTRFSIARQVDGDNSHVEMKLAADD-EEGGEIGRPE
HLHASMPPPRRNGKNLCFIVMAAVL------LLLIGFLIGYLSYRGRMQRVNRCLDGSGN
CEMTPTASYLS--DD-G--TEEEEVP----GPRVLYWPELRNM----FSAKLLDTRLETN
LRQREGKNSFEAGKVEDESTAIYIHDQFTS-FRLDDVWNDEHYIRLQDKGSSNNQVFIVE
D-AA---E-KPLESPDAYVAYSKSGTV-TGRPIYVNYGQKEDFQQIRN-MGVSMNGSIII
FRAGKITLAEKVAN----AREEGAAGALMYLDPRDYKGTDSFAPFGHAHLGTGDPYTPGF
PSFNHTQFPP-----VESSGLPRILVQTISSRAVATLFSKM-DGEECHGDWKS-VM-GCK
VTV-----RNNSKVTVKLIVNNVMVDRKILNIFGVIKGFEEP--DRYVVLGAQRDSWGPG
VAKAGVGTAILLELARV-----ISDMVKNDDYKPRRSIIFASWSAGEYGAVGATEWLEGY
STTLHAKAFTYINLDTAVLG-SKDVKISASPLLYSLVESTLKRVKDP----TKASG-SLY
GRVGSDWVKRVVP-------------------LDLDNAAFPFLAYSGIPVVSFGFYNEGD
EYSFLGTTQDTLFNLKQKTDQLYALMHTAAEFAGQIALRLTHDHELFLDFDRYSEELLVF
QEKLLPFDSKVKELGL--TLNWLYYARGDFQRAADTLRRDIANSDRENRIVRRALNDRMM
KVEYDFLSPFLSPKDTPFRHIFFGKGSHTLQSLLENLKQLETN-KDSVD---VNELKEQL
ALATWTIKGAANALVGDIWNTDNEI
>Charadriiformes_Turnix_velox_R03906
-------LFHCMAVFQQFGGEPASYTRFSIARQMDGDNSHVEMKLSADD-EEGGEIGRPE
HLHTSMPPQRRFVKNLCFLIIAALL------LLLIGFLIGYLSYRGRMQKASRCLDGSGK
CEMNPTTSYLM--DD-DG-TEEEEIP----GPPVFYWPTVKEL----LSQKLSTGHLQDN
LRQRATRDSFEAGQSEDESIASYIHDQFTS-FRMDEVWNDEHYIKLQVKG-SNNTVSIVE
D-GK---E-EILESPIAYVAYSKSGSV-AGKPVYVNYGRKADFQKIQK-PGVSLNDTIII
FRAGKITLAEKVAN----AQEAGAVGALMYLDPSDYENTDTLVPFGHAHLGTGDPFTPGF
PSFNHTQFPP-----VESSGLPRIAVQSISSKAVGKLFSKM-HGEDCILEWKGGVM-GCK
VML-----NSTSKMTVKLNVNNILVDRKILNIFGAIKGFEEP--DRYVVIGAQRDSWGPG
AAKAGVGTAMLLELARV-----ISDMVKNEHYKPRRTIIFASWSAGEYGAVGATEWLEGY
FATLHAKVFTYINLDAAVLG-SSHVKISASPLLYTLLEKTMKGVRDP----AKSSE-TLY
DRAGSDWIKTVVP-------------------LGLDNAAFPFLAYSGIPVVSFGFYNKDK
EYPFLGTTQDTVENLKK-TDNLYALMRAAAEVAGQIALRLTHDHELFLDFERYGEELLAF
QEKFLPYNRDVKDLGL--TLNWLFFARGDFQRATDALRREIANSDRENKIVRRALNDRIM
KVEYDFLSPYLSPKDAPFRHIFFGKGSHTLQSLLDNLHLLKTN-KDSVD---VNMLKEQL
ALATWTIKGAANALVGDIWDTDNEF
>Passeriformes_Daphoenositta_chrysoptera_R10839
----MDHARAAISN--LFGGEPTSYTRFSIARQMDGDNSHVEMKLAADD-EEGGEMGRPE
HLHASMPPPRRNGKNLCFIIMAAVL------LLLIGFLIGYLSYRGRMQRVNRCLDGSGN
CEMTPTASYFS--DD-G--TEEEEVP----GPRILYWPELRNM----LSTKLSTARLETS
LRQREGKNSFEAGKFEDENTASYIHDQFTN-FRLDDVWNDEHYIRLQEKGSSNNQVFTVE
D-GA---E-ELLQSPDVYVAYSKSGTV-IGKPIYVNYGRKEDFQQIRS-MHVPMNGTIII
FRAGKITLAEKVAN----AREEGAVGALMYLDPSDYKNTELLVPFGHAHLGTGDPFTPGF
PSFNHTQFPP-----VESSGLPRIPVQTISSQAAAALFRKM-DGDKCFQDWTSGIM-GCK
VTV-----SSSSNMTVKLTVNNVMVDRKILNIFGVIKGFEEP--DRYVVLGAQRDSWGPG
AAKAGVGTAILLELARV-----ISDMVKNDDYKPRRSIIFASWSAGEYGAVGATEWLEGY
STTLHAKAFTYINLDTAVLG-SRQMKISASPLLYSLLEATMKRVKDP----TMDSG-YLY
SRVGSDWIKRVVP-------------------LDLDNAAFPFLAYSGIPVVSFGFYDEGD
EYSFLGTTQDTVANLKVKTDKLYPLMRTAAEVAGQIALRLTHDHELFLDFDRYSEELLSF
QEEILPFDSEVKELGL--TLKWLFYARGDFQRAADALRRDIANSDRENRIVRRALNDRMM
KVEYDFLSPYLSPKDAPFRHIFFGKGSHTLQSLLKNLKQLAVN-KSSVD---VNKLKEQL
ALATWTIKGAANALVGDIWNTDNEI
>Passeriformes_Dasyornis_broadbenti_R02534
----MDHARAAISN--LFGGEPTSYTRFSIARQVDGDNSHVEMKLAADD-EEGGETGRPE
HLHASMPPPRRNGKNLCFIVMAAVL------LLLIGFLIGYLSYRGRMQRVNRCLDGSGN
CEMTPTASYLS--ED-G--TEEEEVP----GPRVLYWPELRNM----LSAKLSAAHLEAN
LRQREGKNSFEAGKAEDESTAIYIHDQFTS-FHLDDVWNDEHYIRLQDKGSSNNQVFIVE
D-GR---E-ELLQSPDAYVAYSKSDTV-TGKPIYVNYGRKEDFQKIRN-MGVPMNETIII
FRAGKITLAEKVAN----AREEGAVGALMYLDSSDDKATGSLVPFGHAHLGTGDPFTPGF
PSFNHTQFPP-----VESSGLPHIPVQTISSEAAAALFRKM-DGEKCLLDWTS-VM-GCK
VTV-----SNTSKMTVKLTVNNVMVDRKILNIFGVIKGFEEP--DRYVVLGAQRDSWGPG
AAKAGVGTAILLELARV-----ISDMVKNDDYKPRRSIIFASWSAGEYGAVGATEWLEGY
STTLHAKAFTYINLDTAVLG-SRHMKISASPLLYSLLETTLKRVKDP----TKDSG-YLY
SRVGSDWVKRVVP-------------------LDLDNAAFPFLAYSGIPVVSFGFYDEGD
EYSFLGTAQDTLANLKKKTDKLYALMLTAAEVAGQIALRLTHDHELFLDFDRYSEELLSF
QEKLVPFDSDVKALGL--TLNWLYFARGDFQRAADALRRDISNSDRENRIVRRALNDRMM
KVEYDFLSPFLSPKDAPFRHIFFGKGSHTLQSLLENLEQLVVN-KDSVD---VNKLKEQL
ALATWTIKGAANALVGDIWNTDNEI
>Passeriformes_Grantiella_picta_R03351
-------SQDCLST--QFGGEPTSYTRFSIARQVDGDNSHVEMKLAADD-EEGGEIARPE
HLHASMPPPRRNGKNLCFIVMAAVL------LLLIGFLIGYLSYRGRMQRVNRCLDGSGN
CEMTPTASYLS--ED-G--TEEEEVP----GPRVLYWPELRNM----LSAKLSTTRLEAN
LRQRESRSSFEAGKVEDESTAIYIHDQFTS-FRLDDVWNDEHYIRLQDKGSSNNQVFTVE
D-GF---D-VPLESPDAYVAYSKSDTV-SGKPIYVNYGRKEDFQKIRN-MGVVISESIII
FRAGKITLAEKVAN----AREEGAVGALMYLDASDDKGTGSLVPFGHAHLGTGDPFTPGF
PSFNHTQFPP-----VESSGLPRIPVQTISSQAATTLFGKM-DGEKCLPDWTSSVM-GCK
VTV-----SNTNNMTVKLVVKNVMVDRKILNIFGVIKGFEEP--DRYVVLGAQRDSWGPG
AAKAGVGTAILLELARV-----ISDMVKNDDYKPRRSIIFASWSAGEYGAVGATEWLEGY
STTLHAKAFAYINLDTAVLG-SRHMKISASPLLYSLLEATLKRVKDP----IKDSG-YLY
SRIGSDWVKRVVP-------------------LDLDNAAFPFLAYSGIPVVSFGFYDEGD
EYPFLGTTQDTLFNLKKRTDKLYALMLTAAEVAGQVALRLTHDHELFLDFDRYSEELLSF
QEKLVPFDSYVKELGL--TLNWLYFARGDFQRAADALRRDITNSDRENRIVRRALNDRMM
KVEYDFLSPFLSPKDAPFRHIFFGKGSHTLQSLLESLEQLVVK-KDSVD---VNKLKEQL
ALATWTIKGAANALVGDIWNTDNEI
>Passeriformes_Pardalotus_punctatus_R01250
----LFHHMTAFP---QFGGEPTSYTRFSIARQVDGDNSHVEMKLAADD-EEGGEIGRPE
HLHASMPPPRRNGKNLCFIVIAAVL------LLLIGFLIGYLSYRGRMQRVNRCLDGSGN
CEMTPTASYLS--ED-G--TEEEEVP----GPRALYWPELRNM----LSAKLSAARLEAN
LRQREGKSSFEAGTVEDESTAIYIHDQFTS-FRLDDVWNDEHYIRLQDKGSSNNQVFIVE
D-GR---E-DLLESPDAYVAYSKSDTV-TGKPIYVNYGRKEDFQKIQN-MGVPMNESIII
FRAGKITLAEKVAN----AREEGAVGALMFLDSSDDKGTGSLVPFGHAHLGTGDPFTPGF
PSFNHTQFPP-----VESSGLPRIPVQTISSQAAAALFRKM-DGEKCLPDWTSSVM-GCK
VTV-----SNTNKMTVKLTVNNVMVDRKILNIFGVIKGFEEP--DRYVVLGAQRDSWGPG
AAKAGVGTAILLELAHV-----ISDMVKNDDYKPRRSIIFASWSAGEYGAVGATEWLEGY
STTLHAKAFTYINLDTAVLG-SRHMKISASPLLYSLLETTLKRVKDP----IKDSG-YLY
SRVGSDWIKRVVP-------------------LDLDNAAFPFLAYSGIPVVSFGFYDEGD
EYSFLGTTQDTLFNLKKRTDKLYALMLTAAEVAGQIALRLTHNHELFLDFARYSEELLSF
QEKLVPFDSNVKALGL--TLNWLYFARGDFQRAADALRRDIENSDRENRIVRRALNDRMM
KVEYDFLSPFLSPKDAPFRHIFFGKGSHTLQSLLENLEQLVVN-KDSVD---VNKLKEQL
ALATWTIKGAANALVGDIWNTDNEI
>Passeriformes_Origma_solitaria_R07446
-------SHECLST--QFGGEPTSYTRFSIARQVDGDNSHVEMKLAADD-EEGGEIGRPE
HLHASMPPPRRNGKNLCFIVMAAVL------LLLIGFLIGYLSYRGRMQRVNRCLDGSGN
CEMTPTASYLS--ED-G--TEEEEVP----GPRVLYWPELRNM----LSAKLSAACLEAN
MRQREGK-TFEAGKVEDESAAIYIHDQFTS-FRLDDVWNDEHYIRLQDKGSSNNQVFIVE
D-GR---E-ELLDSPDAYVAYSKNDTV-TGKPIYVNYGRKEDFQKIRN-MGVPMNESIII
FRAGKITLAEKVAN----AREEGAIGALMFLDSSDDKGTGSLVPFGHAHLGTGDPFTPGF
PSFNHTQFPP-----VESSGLPRIPVQTISSQAATALFRKM-DGEKCLPDWTSNVM-GCK
VTV-----GNTDKMTVKLTVNNVMVDRKILNIFGVIKGFEEP--DRYVVLGAQRDSWGPG
AAKAGVGTAILLELARV-----ISDMVKNDDYKPRRSIIFASWSAGEYGAVGATEWLEGY
STTLHAKAFTYINLDTAVLG-STHMKISASPLLYSLLEATLKRVKDP----MKDSG-YLY
SRVGSDWVKRVVP-------------------LDLDNAAFPFLAYSGIPVVSFGFYDEGD
EYSFLGTTQDTLFNLKKRTDKLYALMLTAAEVAGQIALRLTHDHELFLDFDRYSEELLSF
QEKLVPFDSNVKALGL--TLNWLYFARGDFQRAADALRRDIANSDRENRIVRRALNDRMM
KVEYDFLSPFLSPKDAPFRHIFFGKGPHTLQSLLESLEQLVVN-KDSVD---VNMLKEQL
ALATWTIKGAANALVGDIWNTDNEI
>Passeriformes_Climacteris_rufus_R02224
----LFH-HHCLST--QFGGEPTSYTRFSIARQMDGDNSHVEMKLAADD-EEGGEIGRPE
HLHASMPPPRKIGKNLCFLVMAALL------LLLIGFLIGYLSYRGRMQRVNRCLDGSGN
CEMTPTASYLS--DD-G--TEEEEVP----GPRVIYWPELRKM----LSDKLSAVRLEEN
MRQREGKKSFEAGKVEDESIASYIHDQFTS-FRMDDVWNDEHYVRLQDKGSSNNQVFIED
D-RH---S-EVLESPDAYVAYSKNDTV-TGKPVFVNYGLKEDFQKIQN---MAMNGTIVI
FRAGKITLAEKVAN----ARERGAVGALMYLDVSDYKDTDLLVPFGHAHFGTGDPFTPGF
PSFNHTQFPP-----VESSGLPRIPVQTISSQAVATLFSKM-DGEKCFLDWTPGVM-GCK
VTV-----SSSSKMTVKLTVNNVMVDRKILNIFGVIKGFEEP--DRYVVLGAQRDSWGPG
AAKAGVGTAILLELARV-----ISDMVKNDDYKPRRSIIFASWSAGDYGAVGATEWLEGY
STTLHAKAFTYINLDTAVLG-SKHVKISASPLLYTLLETVMKKVKDP----AKDSE-NLY
TRVGSDWVQRVVP-------------------LDLDNAAFPFLAYSGIPVVSFGFYDEDA
AYSFLGTTQDTLMNLKEKTDKLYALMRTAAEVAGQIALRLTHDHELFLDFDRYSEELLSF
QERLLPFESDVKALGL--TLRWLFYARGDFKRAADALRRDIANSDRENRIVRRALNDRMM
KVEYDFLSPYLSPKDAPFRHIFFGKGPHTLQSLLENLKQLTHS-QDRAG---VDELKEQL
ALATWTIKGAANALVGDIWNTDNEI
>Eurypygiformes_Rhynochetos_jubatus_R06029
-------SHDCLST--QFGGEPMSYTRFSIARQMEGDNSHVEMKLSADD-EEGGEIGRPE
HLHASMHPPRRSSKNLCFLVIAAVL------LLLIGFLIGYLSYRGRMQKASRCLDGSGK
CEMTPTASYLT--DD-DQ-TEEE-VP----ATPVLYWPELRAL----LSDKLSAERLEVS
LRRRAGSKSFEAGQSEDEEAASYIHEQFSS-FSLDKVWNDEHYIKLQDKGSIRNNVSILE
D-DK---E-FELESPDAYVAYSKTGSV-VGKPVYVNYGLKADFEKLQK-LGVSLNETIII
FRAGKITLAEKVAN----AQEAGAVGALMYLDPYDYRGTDTLVPFGHAHLGTGDPFTPGF
PSFNHTQFPP-----TESSGLPRIAVQTISSQAVGRLFSKM-DGEECLPEWKGGVL-GCK
VML-----RSTSKMTVKLNVNNVMVERKILNIFGAIKGFEEP--DRYVVIGAQRDSWGPG
AAKAGVGTALLLELANV-----ISAMVKNDGYKPRRSIIFASWSAGEYGAVGATEWLEGY
SATLHAKAFTYINLDAAVVG-FNHMKISASPLLYTLLERTLQGVKDP----MRDSG-TLY
NRIGSDWVKTVVP-------------------LGLDNAAFPFLAYSGIPVVSFGFCNKGE
EYPFLGTTQDTVEKLKN-TDKLYALMRAAAEVAGQIAIRLTHDHELFLDFERYSEELLVF
QEKVLPYFQEVKTLGL--TLNWLFFARGDFQRATDALRRDIANSDRENRVIRRALNDRIM
KVEYDFLSPYLSPKDAPFRHIFFGKGSHTLQSLLENLQLLATR-RDSVD---VNMLKEQL
ALATWTIKGAANALMGDIWDTDNEF
>Passeriformes_Atrichornis_clamosus_R14478
---LSHQSHDCLST--QFGGEPTSYTRFSIARQMDGDNSHVEMKLAADD-EEGGEVGRPE
HLHASMPPPRRSGKNLCFLVMAAVL------LLLIGFLIGYLSYRGRMQKVTRCLDGSGN
CEMTPTASYLS--DD-G--TEEEEVP----GPRVLYWPELRDM----LSNKLSTALLEAN
LRQREGRKSFEAGKIEDESTASYIHDQFTG-FRLDEVWNDEHYIRLQDKGSSNNQVSVEE
D-GP---E-ELLESPDAFVAYSKSGTV-AGKPIYVNYGLKEDFQKIKN-MGVSMNGTIMI
FRAGMITLAEKVAN----AREEGAVGVLMYLD---YKNTDFLVPFAHAHLGTGDPYTPGF
PSFNHTQFPP-----VESSGLPRIPVQTISRQTADKLFSKM-DGVKCLQEWTSGAM-GCK
VTV-----SSVSKMTVKLTVNNIMVDRKILNIFGVIKGFEEP--DRYVVLGAQRDSWGPG
AAKAGVGTAILLELARV-----ISDMVKNDDYKPRRSIIFASWSAGEYGAVGATEWLEGY
STTLHAKAFTYINLDAAVLG-SSHLKISASPLLYTLLETTLRKVKDP----TEASG-NLN
DRLGSDWVKRVVP-------------------LDLDNAAFPFLAYSGIPVVSFGFYDKDD
EYSFLGTTQDTVMNLRKKTDKLYALMRAAAEVAGQIALRLTHDHELFLDFDRYTEELLSF
QEKLLPFDQDVKALGL--TLKWLFFARGDFQRAADALRRDISNSDRENRIIRRALNDRMM
KVEYDFLSPYLSPKDAPFRHIFFGKGSHTLQSILENLEQLRDS-NNSMD---VNKLKEQL
ALATWTIKGAANALVGDIWNTDNEI
>Passeriformes_Horornis_vulcanius_R08850
----LPTSRHCLCT--QFGGEPTSYTRFSIARQTDGDNSHVEMKLAADE-EEGGEIGRPE
HLHASMPPPRRNGKNLCFIIMAAVL------LLLIGFLIGYLSYRGRMQRVNRCLDGSGN
CEMTPTASYFS--DD-G--TEEEEVP----GPRILYWPELRNI----LSAKLLASRLESN
LRQREGKNSFEAGKVEDENTARYVHDQFVS-FRLDDVWNDEHYVRLQDKGSSKNQVFIIE
D-GE---E-E-LESPDAYVAYSKSGTV-TGKPIYVNYGRKEDFQEIRK-MHVPMNESIII
FRAGKITLAEKVAN----ARKEGAIGALMYLGPSSNKKADSYVPFGHAHLGTGDPFTPGF
PSFNHTQFPP-----VESSGLPHIPVQTISREAAARLFGKM-DGEKCLQEWTSGIM-GCK
VTV-----SSSSKMTVKLTVNNVMVDRKILNIFGVIKGFEEP--DRYVVLGAQRDSWGPG
AAKAGVGTAILLELARV-----ISDMVKNDDFRPRRSIIFASWSAGEFGAVGATEWLEGY
STTLHAKAFTYINLDTAVLG-SKHVKISASPLLYSLLEATMKRVKDP----AMDSR-YLY
SRVGSDWIKRVVP-------------------LDLDNAAFPFLAYSGIPVVSFGFYDEDD
EYAFLGTTGDTLANLKEKTDMLYPLMRTAAEVAGQIALRLTHDHELFLDFDRYSDELLSF
QEKLWHFDSNVKALGL--TLNWLYFARGDFQRAADALRRDIANSDRENRIVRRALNDRMM
KVEYDFLSPYLSPKDAPFRHIFFGKGSHTLQSLLENLEQLGAN-KSTVD---VNELKEQL
ALATWTIKGAANALVGDIWNTDNEI
>Passeriformes_Notiomystis_cincta_R11570
-------SHDCLSP--QFGGEPTSYTRFSIARQTDGDNSHVEMKLAADE-EEGGEMGRPE
HLHASMPPPRRNGKNLCFIVMAAVL------LLLIGFLIGYLSYRGRMQRVNRCLDGSGN
CEMTPTASYFS--DD-G--TEEEEIP----GPRILYWPELRKM----LSAKLSAARLEAN
LRQREGKSSFEAGKVEDENTASYIHDQFTS-FRLDDVWNDEHYIRLQDKGSSKNQVFVVE
D-GQ---E-TLLESPDAYVAYSKSDTV-TGKPIYVNYGRKEDFQKIRN-VLDTMNGTIII
FRAGKITLAEKVAN----AREAGAAGALMFLGPSDYRNTELYVPFGHAHLGTGDPFTPGF
PSFNHTQFPP-----VVSSGLPHIPVQTISSQAAATLFRKM-DGDKCISEWASDIM-GCK
VTV-----SSSSKMTVKLTVNNVMVDRKILNIFGVIKGFEEP--DRYVVLGAQRDSWGPG
VAKAGVGTAILLELACV-----ISDMVKNDDYKPRRSIIFASWSAGEFGAVGATEWLEGY
STTLHAKAFTYINLDTAVLG-SRHMKISASPLLYSLLETTLKTVNDP----TKDSG-YLY
NRVASDWIKKVVP-------------------LDLDNAAFPFLAYSGIPVVSFGFYDEGD
EYSFLGTTQDTLANLKGKTDKLYPLMRTAAEVAGQIALRLTHDHELFLDFDRYSEELLSF
QEKLLHFDSDVKALGL--TLNWLYFARGDFQRAADALRRDIANSDRENRIVRRALNDRMM
KVEYDFLSPYISPKDAPFRHIFFGKGSHTLQSLLESLEQLRVN-KTSVD---VNKLKEQL
ALATWTIKGAANALVGDIWNTDNEI
>Caprimulgiformes_Aegotheles_bennettii_R08933
-----LFHCMTLST--QCGGEPMSYTRFSVARQTDGDNSHVEMNLSADD-EEGGETGRPD
HLRGSMPPTRRSGRNICFPIIAAVL------LLLIGFLIGYLSYRGRMQKAGRCLDGSGK
CEMTPTASYLA--DDDDE-AEEEEIP----GPTVLYWPDLKDL----LSKRLSARRLEDN
LRQRANKDSFEAGLSEDEKMAIDIHEQFTS-FHLDEVWNDEHYIKLQVKGSSDNKVSVLE
D-GE---EKENLGSPDAYVAYSQNGSA-VGKPVYVNYGLKADFEKLEK-QGVSLNETITI
FRAGKITLAEKVAN----AKEAGAVGALMFLDPDDYRNTDGLVPFGHAHLGTGDPFTPGF
PSFNHTQFPP-----VESSGLPRIAVQTISSRAAGRLFSKMEGGADCFSEWKGGVV-GCK
LKP-----SSTSKLTVKLSVNNVMVDRKILNIFGAIKGFEEA--DRYVVIGAQRDSWGPG
AAKAGVGTAILLELARV-----ISDMVKSGGYKPRRSIIFASWSAGEYGAVGATEWLEGY
SATLHAKAFTYINLDAAVLG-SKHLKISASPLLYKLLERTMKGVKDP----TKNSG-SLY
DRVGSDWVKTIVP-------------------LGLDNAAFPFLAYSGIPVVSFGFYDKDK
EYPFLDTTQDTVDNLRM-TDKLYDLMRAAAEVAGQIALRLTHDHELYLDFERYSEELLAF
QGKILTYERDVKALGL--NLNWLFFAHGDFQRATVGLRQDIANSDRENRIVRRALNDRIM
KVEYDFLSPYLSPKDAPFRHIFFGKGSHTLQSLLEDLQLLKTS-RNSVD---VNMLKEKL
ALATWTIKGAANALVGDIWDTDNEF
>Passeriformes_Falcunculus_frontatus_R04893
-------SHDCLST--QFGGEPTSYTRFSIARQMDGDNSHVEMKLAADD-EEGGEIGRPE
HLHASMPPPRRNGKNLCFIVMAAVL------LLLIGFLIGYLSYRGRMQRVNRCLDGSGN
CEMTPTASYFS--DD-G--TEEEEVP----GPRILYWPELRNI----LSARLSAARLEIN
LRQREGKNSFEAGKFEDESTASYIHDQFTS-FRLDDVWNDEHYIRLQDKGSSNNQVFIME
D-GP---E-E-LESPDAYVAYSKSDTV-IGKPIYVNYGRKEDFQQIRN-MRVPMNGTIII
FRAGKITLAEKVAN----ARKEGAVGALMYLGPSDYRNTDLLVPFGHAHLGTGDPFTPGF
PSFNHTQFPP-----VESSGLPRIPVQTISSRAAATLFSKM-DGEKCLQEWTSGIT-ACK
VTV-----SRGSNMTVKLIVNNVMVDRKILNIFGVIKGFEEP--DRYVVLGAQRDSWGPG
AAKAGVGTAILLELARV-----ISDMVKNDDYKPRRSIIFASWSAGEYGAVGATEWLEGY
ATTLHAKAFTYINLDTAVLG-SRHMKISASPLLYSLLETVMKRVKDP----TMDSR-YLY
SRLGPDWVKTVVP-------------------LDLDNAAFPFLAYSGIPVVSFGFYDEGD
EYSFLGTTQDTLANLKGKTDKLYALMRTAAEVAGQIALRLTHDHELFLDFDRYSEELLSF
QEKILPFDSEVKALGL--TLKWLFYARGDFQRAADALRRDIANSDRENRIVRRALNDRMM
KVEYDFLSPYLSPKDAPYRHIFFGKGSHTLQSLLEKLEQLGAN-KNSVD---VNKLKEQL
ALATWTIKGAANALVGDIWNTDNEI
>Charadriiformes_Pedionomus_torquatus_R09697
------SLHDCLSI--QFGGEPASYTRFSIARQMDGDNSHVEMKLSADD-EEGGETGRPE
HLHASMPPPRRTGRHLCFLVVAAVL------LLLIGFLIGYLSYRGRMQKASRCLDASGK
CEMTPTTSYLM--DD-DE-TEEEEVP----GPPVFYWPQLRNL----LSEKLSAGRLQDN
LRQRAIRYSFEAGQSEDENVASYIHDQFTS-FLLDKVWNDEHYIKLQVKGSTNNTVSVLE
D-HK---E-ELLESPDAYVAYSKSGSV-TGKPVYVNYGRKADFQKIQR-PDVSLNNTIII
FRAGKITLAEKVAN----AQEAGAVGALMYLDPSDYENTDTLVPFGHAHLGTGDPFTPGF
PSFNHTQFPP-----VASSGLPRIAVQTISSKAVGKLFSKM-HGEECILEWKGGVV-GCK
VMV-----NSTSKMTVKLTVNNVMVDRKILNIFGAIKGFEEP--DRYVVIGAQRDSWGPG
AAKAGVGTAMLLELARV-----ISDMVKKDGYKPRRSIIFASWSAGEYGAVGATEWLEGY
SATLHAKVFTYINLDAAVLG-YNGMKISASPLLYTLLERTMKGVKDP----AKNTE-TLY
DRAGFDWVKTVVP-------------------LGLDNAAFPFLAYSGIPVVSFGFCNKDK
EYPFLGTTQDTVENLKT-IDNLYALMRAATEVAGQIALRLTHDHELFLDFERYGDELLAF
QEKFLSYDRDVRALGL--TLNWLFFARGDFQRAIDALRGDIANSDRENKIIRRALNDRIM
KVEYDFLSPYLSPKESPFRHIFFGKGSHTLQSLLENLHLLRTS-RDSVD---VNMLKEQL
ALATWTIKGAANALVGDIWDTDNEF
>Passeriformes_Drymodes_brunneopygia_R04828
-----LFHHDCFSI--QFGGEPTSYTRFSIARQMDGDNSHVEMKLAADD-EEGGEIGRPE
HLHASMPPPRRNGKNLCFIIMAAVL------LLLIGFLIGYLSYRGRMQRVNRCLDGSGN
CEMTPTASYFS--DD-G--TEEEEVP----RQRILYWPDLRNT----FSSKLSALHLEVN
LRQREGKNSFEAGKAEDESTASHIHDQFTK-FNLDDVWNDEHYVRLQEKGS-ENKVAIIK
D-GQ---E-ETLESPEAYVAYSKSDTV-IGKPIYVNYGRKEDFQKIRD-SHGPMNGTIII
FRAGKITLAEKVKN----AGDEGAVGALMYLGPSDYKNVESFVPFGHAHLGTGDPFTPGF
PSFNHTQFPP-----VESSGLPRIPVQTISSQAATRLFRKM-GEEDCPQEWKSGIM-GCK
VTV-----SNGNNMTVKLTVNNVMVDRKILNIFGVIKGFEEP--DRYVVIGAQRDSWGPG
VAKAGVGTAILLELARA-----ISDLVKNDNYKPRRSIIFASWSAGEYGAVGATEWLEGY
STTLHAKAFTYINLDTAVLG-SKHVKISASPLLYSLLQKTMERVKDP----AKDSG-YLD
SRVGSDWIKRVVP-------------------LDLDNAAFPFLAYSGIPVVSFGFCDED-
EYSFLGTTQDTLANLKQKTDQLYPLMRTAAEVAGQIALRLTHDHELFLDLDGYTEELKSF
QIKLSYFSANVKALGL--TLNWLYFAHGDFKRAVDALERDIANSDTENRIVRRALNDRIM
KVEYDFLSPYVSPRDAPFRHIFFGKGPYTLQSLLENLKQLEVN-KASVD---VNELREQL
ALATWTIKGAANALVGDIWNTDNEI
>Passeriformes_Panurus_biarmicus_R04742
-------SHDCLSI--QFGGEPTSYTRFSIARQTDGDNSHVEMKLAADE-EEAGEIGRAE
HLHATMPPPRRNGKNLCFIIMAAVL------LLLIGFLIGYLSYRGRMQRVNRCLDGSGN
CEMTPTASYFS--DD-G--TEEEEAP----APYILYWPELRNM----LSVKLSAAHLEAN
LRQREGKSSFEAGKVEDENTASYIHDQFTS-FRMDNVWNDEHYVRLQDKGSTKNQVLIIE
D-VP---E-E-LESPDAYVAYSKSGTV-TGKPIYVNYGRKEDFQMIRNIMHFPMNEAIII
FRAGKITLAEKVAN----ARKEGAVGALMFPGPSNDKKADSYVPFGHAHLGTGDPFTPGF
PSFNHTQFPP-----VESSGLPHIPVQTISREAAAKLFGKM-DGEKCLQDWTAGII-GCK
VTV-----NSSSKMTVKLTVNNVMVDRKILNIFGVIKGFEEP--DRYVVLGAQRDSWGPG
AARAGVGTAILLELARV-----ISDMVKNDGYRPRRSIIFASWSAGEYGAVGATEWLEGY
STTLHAKAFTYINLDTAVLG-SRHMKISASPLLYSLLEATMKRVKDP----TKDLG-YLY
SRVGSDWIKRVVP-------------------LDLDNGAFPFLAYSGIPVVSFGFYDEDD
EYSFLGTTEDTLANLKKKTDMLYPLMRAAAEVAGQIALRLTHDHELFLDFDRYSDELLSF
QEKLWPFDSHVKALGL--TLNWLYFARGDFQRAADALRRDIANSDRENRIVRRALNDRMM
KVEYDFLSPYLSPKDAPFRHIFFGKGNHTLQSLLENLEQLRAN-KTSVD---VNELKEQL
ALATWTIKGAANALVGDIWNTDNEI
>Passeriformes_Mohoua_ochrocephala_R05905
----TPPSHDCLST--QFGGEPTSYTRFSIARQMDGDNSHVEMKLAADD-EEGGEIGRPE
HLHASMPPPRRNGKNLCFIVMAAVL------LLLIGFLIGYLSYRGRMQRVNRCLDGSGN
CEMTPTASYFS--DD-G--TEEEEVP----GPRILYWPELRSM----LSTKLSAAHLEAN
LRQREGKSSFEAGKFEDESTASYIHDQFTS-LRLDDVWNDEHYIRLQDKGSSNNQVFIVE
D-GS---E-QLLESPDAYVAYSKSDTV-TGKPIYVNYGRKEDFQQIQN-MGVPMNGTIII
FRAGKITLAEKVAN----AREEGAVGALMYLGPSDYRNTDLLVPFGHAHLGTGDPYTPGF
PSFNHTQFPP-----VESSGLPRIPVQTISSQAAAVLFRKM-DGEKCLQDWTPGIM-GCK
VTV-----SNNSKMTVKLTVNNVMVDRKILNIFGVLKGFEEP--DRYVVLGAQRDSWGPG
AAKAGVGTAILLELARV-----ISDMVKNDDYKPRRSIIFASWSAGEYGAVGATEWLEGY
TTTLHAKAFTYINLDTAVLG-SANVKISASPLLYSLLEATMKRVKDP----TMDSR-YLY
SRAGSDWVKRVIP-------------------LDLDNAAFPFLAYSGIPVVSFGFYDEGD
EYAFLGTTQDTLANLKGKTDNLYPLMRTAAEVAGQIALRLTHDHELFLDFDRYSEELLAF
QEKILPFDSKVKALGL--TLKWLFYARGDFQRGADALRRDIANSDRENRIVRRALNDRMM
KVEYDFLSPYLSPKDAPFRHIFFGKGSHTLQSLLENLEQLAVN-KDSVD---VNELKEQL
ALATWTIKGAANALVGDIWNTDNEI
>Charadriiformes_Ibidorhyncha_struthersii_R12324
----MDHARAAISN--LFGGEPMSYTRFSIARQMDGDNSHVEMKLSADD-EEGGENGRPE
HLHASMPPPRRIGKNLCFLVIAAVL------LLLIGFLIGYLSYRGRMQKASRCLDGSGK
CEMTPTTSYLA--ND-DE-TEEEEVS----GPPVFYWPKLKKL----LSDKLSAERLQDN
LRQRANKYSFEAGQSEDEVIASYIHDQFAS-FLLDEVWNDEHYIKLQVKGSSNNTVSILE
D-GK---E-EKLESPDAYVAYSKSGSV-VGKPVYVNYGRKADFQKIQK-PGVSLNGTIII
FRAGKITLAEKVAN----AQEAGAVGALMYLDPSDYENTDMLVPFGHAHLGTGDPFTPGF
PSFNHTQFPP-----VESSGLPRIAVQTISSKAVGKLFSKM-HGEECILEWKGGVV-GCK
VML-----NSTSKMTVKLTVNNVMVDRKILNIFGAIKGFEEP--DRYVVIGAQRDSWGPG
AAKAGVGTAMLLELVHV-----ISDMVKKEGYKPRRSIIFASWSAGDYGAVGATEWLEGY
SATLHAKVFTYINLDAAVLG-FNHVKISASPLLYTLLEKTMKGVKDP----TKNSE-TLY
DRVGSDWVKTVVP-------------------LSLDNAAFPFLAYSGIPVVSFGFCNKDK
EYPFLGTTQDTVENLKM-TDNLYALMRAAAEVAGQIALRLTHDHELFLDFERYGEELLAF
QEKFLPYNRDVEALGL--TLNWLFFARGDFQRATDALRRDIANSDRENRIVRRALNDRIM
KVEYDFLSPYLSPKDAPFRHIFFGKGSHTLQSLLENLYLLRTS-RDSVD---VNMLKEQL
ALATWTIKGAANALVGDIWDTDNEF
>Passeriformes_Sapayoa_aenigma_R02108
-------LHDFLST--QFGGELMSYTRFSIARQMDGDNSHVEMKLSADD-EEGGEMGRPE
HLHASMPPPRRSGKNLCFLIIAAVL------LLLIGFLIGYLSNRGRMQKVSRCLDGSGK
CEMTPTASYLS--ND-DG-TEEEEVS----GPRILYWPDVRAM----LSDKLSTEQLEDN
LRQREGKNSFEAGKIEDETTASYIHDQFMR-LRLDEVWNDEHYIKLQDKGSSNNQVSVDV
D-GV---E-EILESPDAYVAYSKSGRV-AGKPVYVNYGLKSDFQKIQN-LRVSMNGTIVI
FRAGKITLAEKVAN----AREVEAVGALMYLDPTDYKNTEKSVPFGHAHLGTGDPFTPGF
PSFNHTQFPP-----VESSGLPRIPVQTISSEAAGKLFRKM-DGDACLPEWKSGIM-GCK
VTV-----SSTSKLTVKLNVNNVMVDRKILNIFGAIKGFEEP--DRYVVIGAQRDSWGPG
AAKAGVGTAILLELARV-----ISEMVKKDDYKPRRSIIFVSWSAGEYGAVGATEWLEGY
STSLHAKAFTYINLDAAVLG-SNHMKISASPLLYSLLERTLRGVKDP----TKDSG-NLY
SRVGSDWINQVIP-------------------LGLDNAAFPFLAYSGIPVVSFGFCNKDE
EYPFLGTTGDTLANLKK-IDKLYALMRAAAEVAGQIALRLTHDHELFLDIDSYSEELLSF
QEKVLPYEEDVKALGL--TLNWLFFARGDFQRAAGVLRRDIATSDKENRIIRRALNDRIM
KVEYDFLSPYLSPKDAPFRHIFFGKGSHTMQSLLETLEQLKGN-KDSVD---VNKLKEQL
ALMTWTIKGAANALVGDIWDTDNEF
>Coliiformes_Urocolius_indicus_R10378
----STFHHWTVFP--QFAGEPLSYTRFSIARQMDGDNSHVEMQLSADD-EEGGETGRPQ
HLHTSMSPPWRNGKNLCFLIIAAVL------LLLIGFLIGYLSYRGRMQKARRCLDGSGK
CEMTPTASYLA--DD-DE-TEEEEVP----GPRILYWPDLRDL----LLNKLSTTRLENS
LRQRATKYSFEAGQSEDEDTAAYIHEQLAS-FHLDQVWNDEHYIKLQVKGSINNKVSVLE
A-DK---E-EELESPNAYVAYSKIGSA-VGKPVHVNYGLKADFQKMQK-LDISLNGSIAI
FRAGKITLAEKVAN----AKEAGAVGALMYLDPSDYKNTDELVPFGHAHLGTGDPFTPGF
PSFNHTQFPP-----VESSGLPDIVVQTVSSQAVGKLFRKM-DGDNCLPEWKSGIL-GCK
VMP-----SSTSKMTVKLDVNNTMVNRKILNIFGAIKGFEEP--DRYVVIGAQRDSWGPG
AAKAGVGTAILLELACV-----ISDIVKNDGYKPRRSIIFASWSAGDYGAVGATEWLEGY
TAMLHAKAFTYINLDAAVLG-FNHVKISASPLLYTLLERTMKGVRDP----MKDSR-SLY
ERVGSDWLKTVVP-------------------LGLDNAAFPFLTYSGIPVVSFGFYNKDN
EYPFLGTTEDTLDNLKR-IDKLYALMRAAAEVAGQIALRLTHDHELFLDFERYSEELLEF
QEKLLLYDDDVKDLGL--TLNWLFFARGDFQRATDALRRDIANSDRENKIVRRALNDRIM
KVEYDFLSPYLSPKDAPFRHIFFGRGPHTLQSLLESLQLLRTS-RDSVD---LNMLKEHL
ALATWTIKGAANALAGDIWDTDNKF
>Casuariiformes_Dromaius_novaehollandiae_R00404
----LFPSHDCFST--QFGGEPMSYTRFSIARQTDGDNSHVEMKLSADD-EEGGEIGRQE
HLHTSMGQPRRTGKNLCFLVIAAVL------LLLIGFLIGYLSYRGRMQMTAKCLDGSGR
CEMTPTASYLV--DA-DE-TE-EEMT----RSYVLYWPELKEL----FSNKLSARRLEDN
LRQRANRKSFEAGLSEDESMATYIHDQFNS-FLLDKVWNDEHYIKLQVKGSINNKVSILE
D-DR---E-EELESPDAYVAYSKNDSV-SGKPVYVNYGEKADFQKMQK-SDVSLNESVVI
VRAGKITLAEKVAN----AKEVGAVGVLMYLDPDNYKDTDGLVPFGHAHLGTGDPFTPGF
PSFNHTQFPP-----VKSSGLPHIAVQTISSQAANRLFRKM-DGSPCSLEWRGGIM-DCK
VML-----SSTSKKTVQLTVNNVMVDRKILNIFGAIKGFEEP--DRYVVIGAQRDSWGPG
AAKAGVGTAILLELAQV-----ISEMVKNDGYKPRRSIIFASWSAGEYGTVGATEWLEGY
SATLHAKAFTYINLDAAVLG-WRDIKISASPMLYTLLERTLKGVRKA---QSADGG-SLL
NRVGSDWVKAVVP-------------------LGLGDAAFPFLAYSGIPVVSFGFYNKDE
EYPFLGTTQDTVENLKK-ITNLYGLIRAAAEVAGHIALRLTHDHELYLDFGRYSEELLEF
QEKFLDYDQEVKELGL--TLDWLFFARGDFQRAVDGLRRDITNSDRENKVIRRALNDRIM
KVEYDFLSPYLSPKDVPFRHIFFGKGSHTLQSLLEHLQLLKTS-KSSVN---GSMLKEQL
ALATWTVKGAANALAGDIWDTDNEF
>Passeriformes_Elachura_formosa_R05248
------LHHNCLST--QFGGEPTSYTRFSIARQTDGDNSHVEMNLTADE-EEGGEIGRPE
HLHGSMPPPRRNSKNLCFIITAAAI------LLLIGFVIGYLSYRGQMQRVNRCLDGSGN
CEMTPTASYFS--DD-G--TEEEEAP----GPRILYWPELRNM----LSDKLSPARLEAN
LRQREGKNSFEAGKVEDESTASYIHDQFIK-FRLDDVWNDEHYVRLQDKGSSKNQVFIIE
D-GQ---E-E-LESPDAYVAYSKNGTV-TGKPIYVNYGRKEDFQKIRN-AGVPMKGAIII
FRAGKITLAEKVAN----AIKEGAAGALMYPGSSRNKKADFCVPFGHAHLGTGDPFTPGF
PSFNHTQFPP-----VESSGLPQIPVQTISREAAAKLFGKM-DGENCLPEWTPDIM-GCK
VTV-----SRSSNMTVKLTVNNVIVVRKILNIFGVIKGFEEP--DRYVVLGAQRDSWGPG
AAKAGVGTAILLELAYV-----ISEMVKNDDYKPRRSIIFASWSAGEYGAVGATEWLEGY
STTLHAKAFTYINLDTAVLG-SKNVKISASPLLYSLLETIMKRIKDP----AKDMG-NLY
SRVGSDWIKRVVP-------------------LDLDNAAFPFLAYSGIPVVSFGFYDED-
EYSFLGTTEDTVSNLKEKTDKLYPLMYTAAEVAGQIALRLTHDHELFLDFGRYSDELLSF
QEKLGSVKSNVEALGL--TLEWLYFARGDFQRAARALRRDIANSDRENRIVRRALNDRMM
KVEYDFLSPYLSPKDAPFRHIFFGKGSHTLQSLLENLEQLSAN-NTSVD---VNDVKEQL
ALATWTIKGAANALVGDIWNTDNEI
>Tinamiformes_Eudromia_elegans_R08292
------FPHMTLST--QFGGEPMSYTRFSIARQTDGDNSHVEMKLSADD-EEGGEIGRQE
NLHTSMGQPRRTGKNLCFLVIAAVL------LLLIGFLIGYLSYRGRMQMAGNCLDGSGK
CEMAPTASYLM--DA-DE-ME-EEIP----ESRILYWPELKEL----FSKKLSTKRLEDN
LRRR-NSRSFEAGQTEDENLATFIHEQFDK-LFLDKVWNDEHYIKLQVRGSSNNEVSLLE
D-GG-----STSETPDAYVAYSKNGSA-SGKPVYVNYGQKEDFQQLQN-LGV-LNESVVI
VRAGKITLAEKVAN----AKEAGAVGVLMYMDPSDYKGTNELVPFGHAHLGTGDPFTPGF
PSFNHTQFPP-----VKSSGLPEIAVQTISSDMASRLFSKM-DGGPCPVEWKGGII-SCA
VMS-----SSKGNKTVQLKVNNVMVDRKILNIFGAIKGFEEP--DRYVVIGAQRDSWGPG
AAKAGVGTAMLLELAQV-----ISEVVKKDGYKPRRSIIFASWSAGEYGAVGATEWLEGY
SATLHAKAFTYINLDAAVLG-WKHVKISASPMLYSLLERTMKGVLDP----ADEG--NLL
NRVGPDWAKEVVP-------------------LGLGDAAFPFLAYSGIPAVSFGFYDRGE
EYSFLGTTQDTVENLKK-IPRLYSLMQTATEVAGHIALRLTHDHELFLDFGRYSDELLVF
QEKFLEYDQEVKDLGL--TLDWLFFARGDFQRAVDGLRRDIAHSDRENKVMRRALNDRIM
KVEYDFLSPYLSPKDTPLRHIFFGKGSHTLQSLLESLQLLKNS-KSRVN---VNLLKEQL
ALATWTIKGAANAIVGDIWDTDNEF
>Passeriformes_Pteruthius_melanotis_R04641
-------SCDCLST--QFGGEPTSYTRFSIARQMDGDNSHVEMKLAADD-EEGGEIGRPE
HLHASMPPPRRNGKNLCFIVMAAVL------LLLIGFLIGYLSYRGRMQRVNRCLDGSGN
CEMTPTASYFS--DD-G--TEEEEVP----GPRILYWPELRNM----LSSKLSATRLETN
LRQREGKRSFEAGKLEDESTANYIHEQFTS-FRLDDVWNDEHYIRLQDKGSSNNQVFIIE
D-GR---E-ELLESPDAYVAYSKSDTV-VGKPIYVNYGRKEDFQQIRN-THVPMNGTIII
FRAGKITLAEKVAN----AREEGAVGALMYLDPSNYKNTGLLVPFGHAHLGTGDPFTPGF
PSFNHTQFPP-----VESSGLPRIPVQTISSQAAAALFRKM-DGETCLQEWTSGMM-PCK
VTV-----SSNSEMTVKLTVNNIMVDRKILNIFGVIKGFEEP--DRYVVLGAQRDSWGPG
VAKAGVGTAILLELAHV-----ISDMVKNDDYKPRRSIIFASWSAGEYGAVGATEWLEGY
ATTLHAKAFTYINLDTAVLG-SKHMKISASPLLYSLLETTMKRVKDP----TMDSR-YLY
SRVDSDWVKAVVP-------------------LDLDNAAFPFLAYSGIPVVSFGFYDEGD
EYSFLGTTQDTLANLKVKTDKLYPLMRAAAEVAGQIALRLTHDHELFLDFDRYSEELLSF
QEKILPFDSDVKALGL--TLKWLFYARGDFQRAADALRRDIANSDRENRIVRRALNDRMM
KVEYDFLSPYLSPKDTPFRHIFFGKGSHTLQSLLENLEQLGVN-KDSVD---VNKLKEQL
ALATWTIKGAANALVGDIWNTDNEI
>Passeriformes_Chloropsis_hardwickii_R04893
------QSHYCLST--QFSGEPTSYTRFSIARQMDGDNSHVEMNLAADE-EEGGEIGKPE
HLHASMPPPRRNGKNLCFIIMAAVL------LLLIGFLIGYLSYRGRMQRVNRCPDGSGN
CEMTPTASYFS--DD-G--MEEEEVP----GPRILYWPELRKM----LSSKLSTARLEAN
LRQREGKNSFEAGKAEDENTASYIHDQFIS-FRLDDVWNDEHYVRLQDKGSTKNQVFIIE
D-GQ---E-E-LESTDAYVAYSKSGTV-TGKPIYVNYGRKEDFQKIRN-MRVPMNGAIII
FRAGKITLAEKVAN----ARKEGAAGVLMYLGPSSDKKADSYVPFGHAHLGTGDPFTPGF
PSFNHTQFPP-----VESSGLPQIPVQTISRDAAARLFGKM-DEEKCLPEWRAGIM-GCK
VTV-----SNSSKMAVKLTVNNVMVDRKILNIFGVIKGFEEP--DRYVVLGAQRDSWGPG
AGKAGVGTAILLELARV-----ISDMVKNDDYKPRRSIIFASWSAGEYGAVGATEWLEGY
STTLHAKAFTYINLDTAVLG-SRDVKISASPLLYSLLEATMKRVKDP----AEESL-YLY
SRVDSDWIKKVVP-------------------LDLDNAAFPFLAYSGIPVVSFGFYDEGD
EYAFLGTTEDTLANLKEKTGKLYPLMRAAAEVAGQIALRLTHDHELFLDFDRYSDELLSF
QEKLWHFNANVKELGL--TLNWLYFARGDFQRAADTLRRDIENSDRENRIVRRALNDRMM
KVEYDFLSPYLSPKDAPFRHIFFGRGSHTLQSLLENLEQLAVN-KTSVD---VDELKEQL
ALATWTIKGAANALVGDIWNTDNEI
>Passeriformes_Pomatorhinus_ruficollis_R09692
----FHHMTDCLST--QFGGEPTSYTRFSIARQMDGDNSHVEMKLAADE-EEGGEIGRPE
HLHASMPPPRRNGKNLCFIIITAVL------LLLIGFLIGYLSYRGRMQRVNRCLDGSGN
CEMTPTASYFS--DD-G--TEEEEVP----GPHIIYWPEVRNM----LSAKLSASRLESN
LRQREGKSSFEAGKAEDENTASYVHDQFTS-FRLDDVWNDEHYVRLQDKGSSKNQVFIIE
D-SE---E-E-LESPDAYVAYSKSGTV-TGKPIYVNYGRKEDFQTIRN-MHVPINGSIII
FRAGKITLAEKVAN----ARKEGAAGALMYLSSSNNKKADSYVPFGHAHLGTGDPFTPGF
PSFNHTQFPP-----VESSGLPHIPVQTISREAAARLFGKM-DGEKCLQEWMSGIM-GCK
VRV-----SSSSKMTVKLTVNNVMVDRKILNIFGVIKGFEEP--DRYVVLGAQRDSWGPG
AAKAGVGTAILLELARV-----ISDMVKNDDYRPRRSIIFASWSAGEYGAVGATEWLEGY
STTLHAKAFTYINLDTAVLG-SRHMKISASPLLYSLLEATMKRVKDP----IKDSG-YLY
SRVGSDWIKRVVP-------------------LDLDNAAFPFLAYSGIPVVSFGFYDEDD
EYSFLGTTEDTLANLKEKTDMLYPLMHAAAEVAGQIALRLTHDHELFLDFDRYSDELLSF
QEKIWHFEPDVKALGL--TLNWLYFARGDFQRAADALRRDIANSDRENRIVRRALNDRMM
KVEYDFLSPYLSPKDAPFRHIFFGKGSHTLQSLLENLEQLGAD-KTSVD---VNELKEQL
ALATWTIKGAANALVGDIWNTDNEI
>Tinamiformes_Nothocercus_julius_R10462
------FPHMTLST--QFGGEPLSYTRFSIARQTDGDNSHVEMKLSADD-EEGGEIGRQE
NLHTTMGQPRRTGKNLCFLVIAAVL------LLLIGFLIGYLSYRGRMQMAGKCLDGSGR
CEITPAASYLT--DA-DE-ME-EEIP----ESRVLYWPELKDL----FSKRLSARRLEDN
LRLRANSRSFEAGQIEDENLATYIHDEFNK-FLLDKVWNDEHYIKLQVRGRPRGSWLHQE
E-CC-----QQVEGGDPAPLLSSGGAAPGGKPVYVNYGQKEDFQQLQN-LGV-LNESVVI
VRAGKITLAEKVAN----AKEAGAVGVLMYMDPSDYKGTNQLAPFGHAHFGTGDPYTPGF
PSFNHTQFPP-----VKSSGLPEIAVQTISSDAASRLFSKM-DGGPCPAEWKGGII-RCA
LML-----SSKDNKTVQLKVNNVMVDRKILNIFGAIKGFEEP--DRYVVIGAQRDSWGPG
AAKAGVGTAMLLELAQV-----ISDVVKKDGYKPKRSIIFASWSAGEYGAVGATEWLEGY
SATLHAKAFTYINLDAAILG-WKQVKISASPMLYSLLERTMKGVLDP----ASGR--NLL
NRVGSDWVKEVVP-------------------LGLGDAAFPFLAYSGIPAVSFGFYDRDE
EYSFLGTTQDTVENLKK-IPRLYDLMRVAAEVAGHVALRLTHDHELYLDFERYSDELLTF
QEKFLEYDWEVKELGL--TLDWLFFARGDFQRAVDGLRRDIAQSDRENKVMRRALNDRIM
KVEYDFLSPYLSPKDTPLRHIFFGIGSHTLQSLLENLQLLKNS-KNSVN---VNLLKEQL
ALATWTIKGAANAIVGDIWDTDNEF
>Tinamiformes_Nothocercus_nigrocapillus_R04855
------FPHMTLST--QFGGEPLSYTRFSIARQTDGDNSHVEMKLSADD-EEGGEIGRQE
NLHTTMGQPRRTGKNLCFLVIAAVL------LLLIGFLIGYLSYRGRMQMAGKCLDGSGR
CEITPAASYLT--DA-DE-ME-EEIP----ESRVLYWPELKDL----FSKRLSARRLEDN
LRLRANTRSLEAGQIEDENLATYIHDQFNK-FLLDKVWNDEHYIKLQVRGSSNNEVSLLE
D-GG-----SISDSPDTYVAYSKNGSA-SGKPVYVNYGQKEDFQQLQN-LGV-LNESVVI
VRAGKITLAEKVAN----AKEAGAVGVLMYMDPSDYKGTNQLAPFGHAHFGTGDPYTPGF
PSFNHTQFPP-----VKSSGLPEIAVQTISSDAASRLFSKM-DGGPCPAEWKGGII-RCA
LML-----SSKDNKTVQLKVNNVMVDRKILNIFGAIKGFEEP--DRYVVIGAQRDSWGPG
AAKAGVGTAMLLELAQV-----ISDVVKKDGYKPKRSIIFASWSAGEYGAVGATEWLEGY
SATLHAKAFTYINLDAAILG-WKHVKISASPMLYSLLERTMKGVSDP----ASDR--SLL
NRVGSDWVKEVVP-------------------LGLGDAAFPFLAYSGIPAVSFGFYDRDE
EYSFLGTTQDTVENLKK-IPRLYDLMRVAAEVAGHIALRLTHDHELYLDFERYSDELLTF
QEKFLEYDREVKELGL--TLDWLFFARGDFQRAVDGLRRDIAQSDRENKVMRRALNDRIM
KVEYDFLSPYLSPKDTPLRHIFFGIGSHTLQSLLENLQLLKNS-KNSVN---VNLLKEQL
ALATWTIKGAANAIVGDIWDTDNEF
>Tinamiformes_Nothoprocta_ornata_R00595
------FLHMTLSP--QFGGEPMSYTRFSIARQTDGDNSHVEMKLSADD-EEGGEMGRQE
NLHTSVGQPRRTGKNLCFLVIAAVL------LLLIGFLIGYLSYRGRMRMAGKCLDGSGR
CEITPTASYLM--DA-DE-ME-EEIP----ESRVLYWPELKDL----FSKKLSVRHLEDN
LRLRASSKSVEAGQIEDESLATYIHEQFNK-FLLDQVWNDEHYIKLQVRGSSNNEVSLLE
D-GG-----SITESPDAYVAYSKNGSA-SGKPVYVNYGQKEDFRQLQN-LGV-LNESVVI
VRAGKITLAEKVAN----AKEAGAVGVVMYMDPSDYKGTNQLVPFGHAHLGTGDPFTPGF
PSFNHTQFPP-----VKSSGLPEIAVQTISSDSAGRLFSKM-DGGPCPAEWKGGII-SCA
LMS-----SSQGNKTVQLKVNNVMVDRKILNIFGAIKGFEEP--DRYVVIGAQRDSWGPG
AAKAGVGTAILLELAQV-----ISEVVKKDGYKPRRSIIFASWSAGEYGAVGATEWLEGY
SATLHAKAFTYINLDAAVLG-WKHVKISASPMLYSLLERTMKGVSDP----ADDS--NLL
NRVGSDWVKAVVP-------------------LGLGDAAFPFLAYSGIPAVSFGFYDRGE
EYSFLGTAEDTVENLKK-IPRLYSLMFAAAEVAGHIALRLTHDHELFLDFGRYSDELLTF
QEKFLQYDQEVKELGL--TLDWLFFARGDFQRAVDGLRRDIAHSDRENKVMRRALNDRIM
KVEYDFLSPYLSPKDTPLRHIFFGKGSHTLQSLLENLQLLKTS-RSRVN---VNLLKEQL
ALATWTIKGAANAIVGDIWDTDNEF
>Tinamiformes_Nothoprocta_pentlandii_R10691
------FLHMTLSP--QFGGEPMSYTRFSIARQTDGDNSHVEMKLSADD-EEGGEMGRQE
NLHTSVGQPRRTGKNLCFLVIAAVL------LLLIGFLIGYLSYRGRMRMAGKCLDGSGR
CEITPTASYLM--DA-DE-ME-EEIP----ESRVLYWPELKDL----FSKKLSVRHLEDN
LRLRASSKSVEAGQIEDESLATYIHEQFNK-FLLDQVWNDEHYIKLQVRGSSNNEVSLLE
D-GG-----SITESPDAYVAYSKNGSA-SGKPVYVNYGQKEDFRQLQN-LGV-LNESVVI
VRAGKITLAEKVAN----AKEAGAVGVVMYMDPSDYKGTNQLVPFGHAHLGTGDPFTPGF
PSFNHTQFPP-----VKSSGLPEIAVQTISSDSAGRLFSKM-DGGPCPAEWKGGII-SCA
LMS-----SSQGNKTVQLKVNNVMVDRKILNIFGAIKGFEEP--DRYVVIGAQRDSWGPG
AAKAGVGTAILLELAQV-----ISEVVKKDGYKPRRSIIFASWSAGEYGAVGATEWLEGY
SATLHAKAFTYINLDAAVLG-WKHVKISASPMLYSLLERTMKGVSDP----ADDS--NLL
NRVGSDWVKAVVP-------------------LGLGDAAFPFLAYSGIPAVSFGFYDRGE
EYSFLGTAEDTVENLKK-IPRLYSLMFAAAEVAGHIALRLTHDHELFLDFGRYSDELLTF
QEKFLQYDQEVKELGL--TLDWLFFARGDFQRAVDGLRRDIAHSDRENKVMRRALNDRIM
KVEYDFLSPYLSPKDTPLRHIFFGKGSHTLQSLLENLQLLKTS-RSRVN---VNLLKEQL
ALATWTIKGAANAIVGDIWDTDNEF
>Charadriiformes_Chionis_minor_R06527
-------SHDCLST--QFGGEPMSYTRFSIARQTDGDNSHVEMKLSADD-EEGGEIGRPE
HLHASMPPPRRIGKNLCFLVMAALL------LLLIGFLIGYLSYRGRMQEPSRCLDGSGK
CEMTPTTSYLA--DD-DE-TEEEEIS----GPLVFYWPQLRGL----LSDKLSVERLQDN
LRQRANKYSFEAGQSEDESIASYIHDQFTS-FLLDEVWNDEHYIKLQVKG-SNNTVSILE
N-DK---E-EELEIPNGYVAYSKSGSV-VGKPVYVNYGRKADFQKIQK-PGVSLNETIII
FRAGKITLAEKVAN----AQEAGAVGALMYLDPSDYENTDTLVPFGHAHLGTGDPFTPGF
PSFNHTQFPP-----VESSGLPRIAVQTISSKAVGKLFSKM-QGEECILEWKGGVM-GCK
V-------NSTSKMTVKLSVNNVMVDRKILNIFGAIKGSEEP--DRYVVIGAQRDSWGPG
AAKAGVGTAMLLELARV-----ISEMVKKEGYKPRRSIIFASWSAGDYGAVGATEWLEGY
SATLHAKVFTYINLDAAVLG-SKNVKISASPLLYTLLEKTMKGVKNP----KKNSE-TLY
DRVGSDWVKTVVP-------------------LGLDNAAFPFLAYSGIPVVSFGFYNKDR
EYPFLGTTQDTVENLKL-TDDLYALMRAAAEVAGQIALRLTHDHELFLDFERYSEELLAF
QEKFLPYNEDVKALGL--TLNWLYFARGDFQRATDALRSDIANSDRENRIVRRALNDRIM
KVEYDFLSPYLSPKDAPFRHIFFGKGSHTLQSLLENLHLLRTS-RDSVD---VDMLKEQL
ALATWTIKGAANALVGDIWDTDNEF
>Passeriformes_Promerops_cafer_R13934
------QTHDCLST--QFSGEPTSYTRFSIARQTDGDNSHVEMNLAADE-EEGGEIGKSE
HLHASMPPPRRNGKNLCFIIMAAVL------LLLIGFLIGYLSYRGRMQRVNRCPDGSGN
CEMTPTASYFS--DD-G--MEEEEVP----RPPILYWPELRNM----LSSKLSAARLEAN
LRQREGRNSFEAGKFEDESTASYIHDQFTS-FRLDDVWNDEHYVRLQDKGSNKNQVFIIE
D-GQ---E-E-LESPDAYVAYSKSGTV-TGKPIYVNYGRKEDFQTMRN-MRVPMNGTIII
FRAGKITLAEKVAN----ARKEGAVGALMYLGPSNDKKADSYVPFGHAHLGTGDPFTPGF
PSFNHTQFPP-----VESSGLPQIPVQTISREAATKLFGKM-DGEKCLEEWTAGIM-GCK
VKV-----SSSSKMTVKLTVNNVLVDRKILNIFGVIKGFEEP--DRYVVLGAQRDSWGPG
VAKAGVGTAILLELAHV-----ISDIVKNDGYKPRRSIIFASWSAGEYGAVGATEWLEGY
STTLHAKAFTYINLDTAVLG-SRDLKISASPLLYSLLETTMKRVKDP----AKDSE-YLH
SRVGSNWMEKIVP-------------------LDLDNAAFPFLAYSGIPVVSFGFYNEGD
EYPFLGTTEDTLANLKEKTDKLYPLMRTAAEVAGQIALRLTHDHELFLDFDRYSVELLSF
QEKLWPFNPNVKELGL--TLNWLYFARGDFQRAADTLRRDIENSDRENRIVRRALNDRMM
KVEYDFLSPYLSPKDAPFRHIFFGRGSHTLQSLLENLQQLAVN-KASVD---VNELKEQL
ALATWTIKGAANALVGDIWNTDNEI
>Galliformes_Coturnix_japonica_R03853
----MDHARAALSN--LFSVEPMSYTRFSIARQTDGDNSHVEMKLSADD-EEGGDVERPE
HMHASMAQPQRSGKRLCFLVIAALL------LLLIGFLIGYLSYRGRMQLAARCQDGSGS
CEMTPTASYLV--DG--E-AAEEEIQ----GPPVIYWPQLKTM----LSDRLSATRLVDS
LRQRTDVSSFEAGEAEDTTMATYIHDQFNS-FFLDKVWNDEHYIKLQVRGSTRNKVSVLV
G-ES---E-ETLETPDAYVAYSESGSV-SGKPVYVNYGLKKDFETIQK-SVASLNGSIVI
VRAGKITLAEKVAN----AKEAGAAGVLMYVDSHKYGITDTLIPFGHAHLGTGDPYTPGF
PSFNHTQFPP-----IESSGLPHIAVQTISSSAAAKLFSKM-DGDSCSEDWKGGIY-SCK
VTT-----KQESKIMVKIDVNNSMKDRKILNIFGAIQGSEEP--DRYVVIGAQRDSWGPG
VAKAGTGTAILLELARV-----ISDIVKNEGYKPRRSIIFASWSAGDYGAVGATEWLEGY
SAMLHAKAFTYINLDAAVLG-ANDIKISASPLLYVLLERIMKGVKDP----ASNSG-NLY
NRVGSDWVKAVVP-------------------LGLDNAAFPFLAYSGIPVVSFGFYNKDE
EYRFLGTKDDTLENLRK-FNNLDALLRAAAEVAGQVALRLTHDHELFLDFGRYSEELLAY
QEKFLPYIKDVQELGL--TLDWLFFARGDFQRAADALRRDIENSDRENKVIRRALNDRIM
KVEYDFLSPYLSPKDVPFRHVFFGKGSHTLQSLVEHLQLLKTN-KNSVD---LNLLKEQL
ALTTWTIKGAANALGGDIWDTDNEF
>Passeriformes_Sturnus_vulgaris_R01986
----LHH--NCLSS--QFGGEPTSYTRFSIARQTDGDNSHVEMNLAADE-EEGGEIGKPE
HLHASMPPPRRSGKNLCLIIMAAVV------LLLIGFLVGYLSYRGRMQRVNRCLDGSGN
CEMTPTASYFS--DD-G--MEEEEIS----GPRILYWPELRNM----LSAKLSVPCLEAN
MRQREGKTSFEAGKVEDENTASYIHDQFTR-FRLDDVWNDEHYVRLQDKGSSKNQVFIVE
D-GQ---E-E-LESPDAYVAYSKNGTV-TGKPIYVNYGQKEDFQQIRI-MGIPMNGAIII
FRAGKITLAEKVAN----ARKEGAVGALMFPDPSNNKKTDSFVPFGHAHLGTGDPFTPGF
PSFNHTQFPP-----LESSGLPHIPVQTISRAAAAKLFGKM-DGDKCLQDWT-SVM-GCK
VTV-------NRNMTVKLTVNNVMVDRKILNIFGVIKGFEEP--DRYVVLGAQRDSWGPG
AAKAGVGTAILLELARV-----ISDMVKNDDYKPRRSIIFASWSAGEYGAVGATEWLEGY
STTLHAKAFTYINLDTAVLG-SRNVKISASPLLYSLLETVMKRVKDP----TKDSG-NLY
SRVGNDWIKRVVP-------------------LDLDNAAFPFLAYSGIPVVSFGFYDEDD
DYSFLGTTQDTLANLKEKTDKLYPLMRTAAEVAGQIALRLTHDHELFLDFDRYSEELLSF
QEKLLHFDSNVKALGL--TLNWLYFARGDFQRAADTLRRDIANSDRENRIVRRALNDRMM
KVEYDFLSPFLSPKDAPFRHIFFGKGSHTLQSLLENLKQLKDN-ENSVD---VDELKEQL
ALATWTIKGAANALVGDIWNTDNEI
>Passeriformes_Zosterops_lateralis_R08810
----FHHMTDCLST--QFGGEPTSYTRFSIARQMDGDNSHVEMKLAADE-EDGGEIGRPE
HLHASMPPPRRNGKNLCFIILAAVL------LLLIGILIGYLSNRGRMQRVNRCLDGSGN
CEMTPTASYFS--DE-G--TEEEEVL----GPRILYWPELRNM----LSAKLSVSRLESN
LRQREGKSSFEAGKGEDEDTARYIHEQFAS-FRLDDVWNDEHYVRLQDKGRSKNQVFIVE
N-SE---E-E-LDSPDAYVAYSKNGTV-TGKPIYVNYGRKEDFQKIRN-MQVPINGSIVI
FRAGEITLAEKVAN----ARKEGAVGALMYLSSSSNKKADSCAPFGHAHFGTGDPFTPGF
PSFNHTQFPP-----VESSGLPDIPVQTISRNAAAKLFGKM-DGEKCIQEWMSGIM-GCK
VTV-----GSSSKMTVKLTVNNVMVDRKILNIFGVIKGFEEP--DRYVVLGAQRDSWGPG
AAKAGVGTAILLELARV-----ISDIVKYDDYKPRRSIIFASWSAGEYGAVGATEWLEGY
STTLHAKAFTYINLDTAVLG-SKHVKISASPLLYSLLEATVKRVKDP----IKDSE-YLY
NRVGSDWIKRVVP-------------------LDLDNAAFPFLAYSGIPVVSFGFYDQDD
EYSFLGTTEDTLANLKEKTDMLYPLMHTAAEVAGQIALRLTHDHELFLDFDRYTDELLSF
QEKIRHFESDVKALGL--TLNWLYFARGDFQRAADALRRDIANSDRENRIVRRGLNDRMM
KVEYDFLSPYLSTKDAPFRHIFFGKGSHTLKSLLENLEQLGAD-NTSVD---VNEVKEQL
ALVTWTIKGAANALVGDIWNTDNEI
>Galliformes_Meleagris_gallopavo_R11263
---------CDVFQ--QFSAEPMSYTRFSIARQTDGDNSHVEMKLSADD-EEGVDIERPE
HVHDSMAQPQRNGKKLCFLVIAAVL------LLLIGFLIGYLSYRGRMQLAARCQDGSGR
CEITPTASYLV--DG-DE-TVEEEIQ----GPPVIYWPQLKAM----LSDKLLAKNLGDR
LRQRAGLDSFEAGEAEDTNMATYIHEQFNS-FFLDKVWNDEHYIKLQIRGSTKNKVSVLI
N-DS---E-EILEMPDAYVAYSESGSF-SGKPVYVNYGLKKDIETIQK-SVTPLNGTIVI
VRAGKITLAEKVAN----AKEAGAVGVLMYMDSFKYGITGTLTPFGHAHLGTGDPYTPGF
PSFNHTQFPP-----VESSGLPHIAVQTISSSAAAKLFSKM-DGDSCSEDWKGGIH-SCK
VTT-----KQESKIMVKLDVNNSMKDRKILNIFGAIQGSEEP--DRYVVIGAQRDSWGPG
VAKAGTGTAILLELARV-----ISDIVKNEGYKPRRSIIFASWSAGDYGAVGATEWLEGY
SAMLHAKAFAYINLDAAVLG-ANHVKISASPLLYMLLERIMKGVKDP----AQGSR-TLL
DRVGSDWVKAVVP-------------------LGLDNAAFPFLAYSGIPVVSFGFYNKDE
EYHFLNTKDDTLENLRK-IDNLDALLRAAAEVAGQVALRLTHDHELFLDFGRYGEELLAY
QEKFLPYVKDVQELGL--TLDWLFFARGDFQRAADALRRDIANSDRENKVIRRALNDRIM
KVEYDFLSPYLSPKEVPFRHVFFGRGTHTLQSLVEHLQLLKTG-KSEVD---LNLLKEQL
ALATWTIKGAANALGGDIWDTDNEF
>Apterygiformes_Apteryx_australis_R01007
----MDHARAAISN--LFGGEPKSYMRFSIARQTDGDNSHVEMKLSADD-EEGGEIGRQE
HLHTSMGQPRRTGKNLCFLVIAAVL------LLLIGFLIGYLSYRGRMQMTAKCLDGSGR
CEMTPTASYLA--EA-DE-TE-EEMP----GPSVLYWPEVKAL----FSKKLSARRLEDN
LRRRTNRKSFEAGLSEDESMATYIHDQFNS-LLLDKVWNDEHYIKLQVKGSINNKVSILE
D-DK---E-EELESPDAYVAYSKNDSV-SGKPVYVNYGQKADFQKMQN-SGVSLNGSIVI
LRAGKITLAEKVAN----AKEAGAVGVLMYLDPYDYKDTDELVPFGHAHLGTGDPFTPGF
PSFNHTQFPP-----VESSGLPRIAVQTISSQAASRLFSKM-DGDPCFLEWRGGII-GCK
MML-----SSASKKTVQLNVSNVMVDRKILNIFGAITGFEEP--DRYVVIGAQRDSWGPG
AAKAGVGTAILLELAQV-----ISDMVKNDGYKPRRSIIFASWSAGEYGTVGATEWLEGY
SATLHAKAFTYINLDTAVLG-WKNIKISASPMLYTLLERTMKGVMDPATAQSADAG-SLL
SRVGSDWVKAVVP-------------------LGLGDAAFPFLAYSGIPVVSFGFYNKDE
EYPFLGTTQDTVENLKK-IANLYGLIRAAAEVAGHIALRLTHDHELFLDFGRYSEELLAF
QEKFLDYDQEVKELGL--TLDWLFFARGDFQRAVDGLRRDIVNSDRENGVIRRALNDRIM
KVEYDFLSPYLSPKDVPLRHIFFGKGSHTLQSLLEHLQLLKTS-KSSVN---MNMLKEQL
ALATWTIKGAANALVGDIWNTDNEF
>Falconiformes_Falco_cherrug_R04776
----MDHARAAISN--LFGGEPMSYTRFSIARQTDGDNSHVEMKLSADD-EEGAETGRPE
HLHASMSPPRRSGKNLFFLVIAAVL------LLLIGFLIGYLSYRGRMQKASKCLDGSGK
CEMTPTASYLAG-GD-DE-TEEEEVP----GPRIIYWPDLRAL----LTDKLSARRLEDG
LRQRVKKYSFEAGQNEDERIARYIHDEFTS-FHLDEVWNDEHYVKLQVKGRSNNKVSIVE
N-GL---E-EELESPDAYVAYSLSDSV-VGKPVYVNYGRKADFQKIQK-LGISLNKTITI
FRAGKITLAEKVEN----AKEAGAVGALMYLDPSEYKDTDDLVPFGHAHLGTGDPFTPGF
PSFNHTQFPP-----VESSGLPRIVVQTISSQAVGKLFSKM-DGDSCFLEWKAGVL-GCK
VTL-----SSTSNMTVKVEVNNVMVDRRILNIFGVIKGYEEP--DRYVVIGAQRDSWGPG
AAKAGVGTAMLLELARV-----ISDIVKNDGYKPRRSIIFASWSAGDYGAVGATEWLEGY
SATLHAKAFTYINLDAAVLG-FSHMKISASPLLYTLLERTMKGVKDP----TKDSG-SLY
DRVGSDWVKTVVP-------------------LGLDNAAFPFLAYSGIPVVSFGFCNKDK
EYAFLGTTEDTVENLKK-IDKLSALMRAAAEVAGQIALRLTHDHELFLDFERYGEELLAF
QEKILHYNQEVKALGL--TLNWLFFARGDFQRATDALRRDIANSDREDRVVRRALNDRIM
KVEYDFLSPYVSPQRAPFRHIFFGKGSHTLQSLLENLQLLTVG-RDSVD---VNELQQQL
ALATWTIKGAANALVGDIWDIDNEF
>Passeriformes_Zonotrichia_albicollis_R07324
----MDHARAAISN--LFSGEPTSYTRFSIARQTDGDNSHVEMNLAADE-EEGGEIGRPE
HLHASMPPPRRNGKNLCFVIMAAAL------LLLIGFLIGYLSYRGRMQRVNRCLDGSGN
CEMTPTASYFS--DD-G--MEEEVVP----GPRILYWPALRNM----LSSKLSIPRLEAN
LRQREGKNSFEAGKTEDESTASYIHDQFTS-FRMDDVWNDEHYVRLQDRGSSRNQVFIVE
D-GQ---E-Q-LESPDAYVAYSKSGTV-TGKPVYANYGRKEDFQKIRN-LGVSMNGAIII
FRAGEITLAEKVAN----ARKEGAVGVLMYPGPSNDKKADSYVPFAHAHLGTGDPFTPGF
PSFNHTQFPP-----VESSGLPQIPVQTISRGAAARLFGKM-DGEKCLEEWRVDIM-GCK
VTV-----SSSSKMTVKLTVNNVMVDRKILNIFGVIKGFEEP--DRYVVLGAQRDSWGPG
AAKAGVGTAILLELARV-----ISDMVKIEDYKPRRSIIFASWSAGEYGAVGATEWLEGY
STTLHAKAFTYINLDTAVLG-SSDIKISASPLLYSLLETTMKRVKDP----ANEAR-FLD
SRFDSDWIKKVVP-------------------LDLDNAAFPFLAYSGIPVVSFGFYNEGD
QYAFLGTTEDTLANLKRRAVNLYPLMRTAAEVAGQIALRMTHDHELFLDLDRYSDELLSF
QEKLWHFKDDVKELGL--TLNWLYFARGDFQRAADALRRDIENSDRENRIVRRALNDRMM
KVEYDFLSPYLSPKDAPFRHIFFGRGSHTLKSLLENLEQLAAN-KTSVD---VNELKEQM
ALATWTIKGAANALVGDIWNTDNEI
>Passeriformes_Lepidothrix_coronata_R04673
--------HDSLST--QFGGEPMSYTRFSIARQTDGDNSHVEMKLSADD-EEGGEIGRPE
HLHATMPPPRRNGKNLCFLIMASVL------LLLIGFLIGYLSYRGRMQNVSRCLDGSGK
CEMTPTASYLS--DD-DE-TEEEEVP----GPRVLYWPDLRAM----LSDKLSTAQLEAN
LRQREGKTSFEAGKVEDETTASYIHDQFTS-FRLDEVWNDEHYIKLQDKGSSNNQVSTEQ
N-GV---E-EVLESPNAYVAYSKTGTV-VGKPVHVNYGLKDDFEKIRN-LGVSMNGTIVI
FRAGKITLAEKVAN----AREEGAVGALMYLDPFEYKYTEKLVPFAHAHLGTGDPFTPGF
PSFNHTQFPP-----VESSGLPRIPVQTISSEAASKLFSKM-DGHTCLLEWKSGIM-GCK
VTV-----SPTSKMTVKLTVNNVMVDRKILNIFGAIKGFEEPAWSSYVVIGAQRDSWGPG
AAKAGVGTAILLELARV-----ISDIVKKDGYKPRRSIIFASWSAGEFGAVGATEWLEGY
STSLHAKAFTYINLDAAVLG-SNHMKISASPLLYSLLERTMKGVKDP----TKDSG-SLY
NRVGSAWMDKVVS-------------------LDLDNAAFPFLAYSGIPVVSFGFCNKDE
EYAFLGTTGDTMMNLKK-IDKLYALMRAAAEVAGQVALRLTHDHELFLDFDRYSEELLSF
QERFLSFDEEVKALGL--TLNWLFFARGDFQRAADALRRDIANSDKENRIVRRALNDRMM
KVEYDFLSPFLSPKDAPFRHIFFGKGSHTLPSLLENLKQLRDN-KDSVD---VNTLKEQL
ALVTWTIKGAANALVGDIWNTDNEF
>Anseriformes_Anser_cygnoid_R00885
-------SHGYLST--QFGGEPMSYTRFSIARQTDGDNSHVEMKLSADD-EEGGEVGRPE
HLHAHVAQPWRNGKNLCFLVIAAFL------LLLIGFLIGYLSYRGRMQLAAKCLEGSGK
CEVTPTASYLA--DG-DE-TEQEEVP----GPRVLYWPDLKSL----LSDKLSKRRLEEN
LRQRANKYSFEAGQSEDENMGIYIHDQFKS-FFLDQVWKDKHYIKLQVKGSTKNKVSVLE
D-GK---E-EDLETPDAYVAYSETGTV-TGKPVYANYGQKTDFQKLEK-SAIELNGTIVI
VRAGKITLAEKVVN----AKEKGAVGVLMYLDPYEYGNTDDLVPFGHAHLGTGDPYTPGF
PSFNHTQFPP-----IESSGLPHIAVQTISSHAASRLFSKM-DGESCLPQWRGGLV-VCK
MTV-----SSNKQLMVKLEVNNIMVDRKILNIFGAITGFEEP--DRYVVIGAQRDSWGPG
AAKAGVGTAILLELARV-----ISDIVKNDGYKPRRSIIFASWSAGDYGAVGATEWLEGY
SATLHAKAFTYINLDAAVLG-TKNFKISASPLLYALLERTMKGVKDP-----TNLG-NLY
SRVGSDWVKSIVP-------------------FGLDNAAFPFLAYSGIPVVSFGCYDKDE
EYPFLGTTQDTVENLKA-INNLYALLCAAAEVAGQIALRLTHDHELFLDFGRYSEELLAF
QEKFLVYDQDVKELGL--NLDWLFLARGDFQRAANALRRDIENSDKENKVIRRALNDRIM
KVEYDFLSPYLSPKDAPLRHIFFGKGSHTLQSLLEHLQLLKTS-RSDVD---LNMLREQL
ALATWTIKGAANALEGDIWNTDNTF
>Passeriformes_Setophaga_coronata_R11887
-------SPDCLSS--QFSGEPTSYTRFSIARQTDGDNSHVEMNLAADE-EDGGEIGRPE
HLHASMPPPRRNGKNLCFVIMAAAL------LLLIGFLIGYLSYRGRMQRVNRCLDGSGN
CEMTPTASYFS--DD-G--MEEEEVP----GPRILYWPELRNM----LSSKLSTARLEAN
LRQREGKNSFEAGKAEDESTASHIHDQFTS-FHLDDVWNDEHYVRLQDKGSSRNQVFIIE
D-TE---E-E-LESPDAYVAYSKSGTV-TGKPVYVNYGLKEDFQKIRN-LGVSMNGAVII
FRAGKITLAEKVAN----ARKEGAVGVLMYPGPSNDKKADSYVPFAHAHLGTGDPFTPGF
PSFNHTQFPP-----VESSGLPQIPVQTISRGAAARLFGKM-DGDKCLEEWRADIM-GCK
VTV-----GSSSKMTVKLTVNNVIVDRKILNIFGVIKGFEEP--DRYVVLGAQRDSWGPG
AAKAGVGTAILLELARV-----ISDIVKNDDYKPRRSIIFASWSAGEYGAVGATEWLEGY
STTLHAKAFTYINLDTAVLG-STDIKISASPLLYSLLETTMKRVKDP----ANDAR-FLD
SKFGSDWIKKVVP-------------------LDLDNAAFPFLAYSGIPVVSFGFYDEDD
EYAFLGTTEDTLANLKRKTVNLYPLMRTAAEVAGQIALRMTHDHELFLDFHRYSDELLSF
QEKLWRFNGDVKELGL--TLNWLYFARGDFQRAADALRRDIENSDTENRIVRRALNDRVM
KVEYDFLSPYLSPKDAPFRHIFFGRGSHTLKSLLENLEQLAAN-KTSVD---VDELKEQM
ALATWTIKGAANALVGDIWNTDNEI
>Passeriformes_Ficedula_albicollis_R04118
---LFHH--DCLSS--QFGGEPTSYTRFSIARQTDGDNSHVEMNLAADE-EEGGEIGKPE
HLHASMPPPRRNGKNLCLIIMAAVV------LLLIGFLIGYLSYRGRMQRVNRCLDGSGN
CEMTPTASYFS--DD-G--MEEEEVP----GPRILYWPELRNM----LSTKLSAPCLEAN
MRQREGKNSFEAGKAEDESTASYIHDQFTL-FRLDDVWNDEHYVRLQDRGSSKNQVWSIE
N-GR---E-DLVESPDEYVAYSKNGTV-IGRPVYVNYGRKEDFQQIRI-MGIPMNGTIII
FRAGKITLAEKVAN----ARKEGAAGALMFPDFSKNNKADAYVPFGHAHLGTGDPFTPGF
PSFNHTQFPP-----VESSGLPRIPVQTISRQAATKLFGKM-DGDKCVPDWT-GIM-GCK
MTG-------NRNMTVKLTVNNVMVDRKILNIFGVIKGFEEP--DRYVVLGAQRDSWGPG
AARAGVGTAILLELARV-----ISDMVKSDDYKPRRSIIFASWSAGEYGAVGATEWLEGY
TTTLHAKAFTYINLDTAVLG-SRDVKISASPLLYSLLETVMKRVKDP----TKDSG-NLY
NRVGSDWIKRVVP-------------------LDLDNAAFPFLAYSGIPVVSFGFYDEGD
EYSFLGTTEDTLANLKEKTDKLYDLMRAAAEVAGQIALRLTHDHQLFLDFDRYSEELLSF
QEKLWHFEPNVKELGL--TLNWLYFARGDFQRAADALRRDIANSDRENRIVRRALNDRMM
KVEYDFLSPYLSPKDAPFRHIFFGKGSHTLQSLLENLMQLKVN-VSSVD---VDELKEQL
ALVTWTIKGAANALVGDIWNTDNEI
>Passeriformes_Taeniopygia_guttata_R05600
------SSPDCLST--QFSGEPTSYTRFSIARQTDGDNSHVEMNLAADE-EEGGEIGRPE
HLHASMPPPRRNGKNLCFIIMAAVL------LLLIGFLIGYLSYRGRMQRVNRCLDGSGN
CEMTPTASYFS--DD-G--MEGEEAP----EQRILYWPDLRKM----LSSKLSVSSLEAN
LRQREGKNSFEAGKVEDESAASHIHEQFTS-FRLDDVWNDEHYVRLQDKGSSKNQVFIVE
D-AQ---E-E-LESPDAYVAYSKSGTV-TGKPIYVNYGRKEDFQKIRN-MRVSMNGTIII
FRAGKITLAEKVAN----ARKEGVVGALMYLGPSKDQKADSYAPFGHAHLGTGDPFTPGF
PSFNHTQFPP-----VESSGLPHIPVQTISRKAATRLFGKM-DGEKCLEDWTADIM-GCK
VTV-----SNNSKMKVKLTVNNVMVDRKILNIFGVIKGFEEP--DRYVVLGAQRDSWGPG
AAKAGVGTAILLELARV-----ISDMVKNDDYKPRRSIIFASWSAGEYGAVGATEWLEGY
STTLHAKAFTYINLDTAVLG-SRDVKISASPLLYSLLEATMKRVKDP----TNNLG-YLY
DKAGSDWIKKVVP-------------------LDLDNAAFPFLAYSGIPVVSFGFYNEGD
EYAFLGTTEDTLANLKEKTGQLYPLMYAAAEVAGQIALRLTHDHELFLDFDRYSDELLSF
QEKLWHFNANVKELGL--TLNWLYFARGDFQRAADTLRRDIENSDRENRIVRRALNDRMM
KVEYDFLSPYLSPKDAPFRHIFFGRGSHTLHSLLENLEQLAVN-KTSVD---VNELKEQL
ALATWTIKGAANALVGDIWNTDNEI
>Accipitriformes_Aquila_chrysaetos_R14424
-------SHDCLST--QFGGEPMSYTRFSIARQTDGDNSHVEMKLAADD-EEGGEIGRPE
HLHANMPPPWRRGKNRCFLVIAAVL------LLLIGFLIGYLSYSGRMQKASRCLDGSGK
CEMTPTTSYLV--DD-DE-TEEEEVP----GPPVLYWPELRTL----LSDKLSARRLEDN
LRQRASKSSFEAGQSEDEGIASYIHDQFTS-FLLDEVWNDEHYIKLQVKGSSNNKVSILE
N-GE---E-EELESPDAYVAYSKSGSV-VGKPVHVNYGLKADFQKLQK-QGVSLNETIII
FRAGKITLAEKVAN----AEEAGAVGALMYLDPSDYKMTDALAPFGHAHLGTGDPFTPGF
PSFNHTQFPP-----VESSGLPHIAVQTISSKAVGKLFRRM-DGENCLLEWNSGVL-GCK
VML-----SSTSNMTVKLSVNNVMVDRKILNIFGAIKGFEEP--DRYVVIGAQRDSWGPG
AAKAGVGTAILLELAYV-----ISDMVKHDGYKPRRSIIFASWSAGEYGAVGATEWLEGY
SATLHAKAFTYINLDAAVLG-FNHMKISASPLLYTLLERTMKGVKDP----TKDSG-SLY
DRVGSDWVKTVVP-------------------LGLDNAAFPFLAYSGIPVVSFGFCNKEE
EYSFLGTTEDTVENLKR-TEKLYALMRAAAEVAGQIALRLTHDHELFLDFERYGEELLAF
QEKFLPYYRDVKALGL--TLNWLFFARGDFQRATDALRRDIANSDRENRVVRRALNDRIM
KVEYDFLSPYLSPKDTPFRHIFFGKGSHTLQSLLENLQLLRTS-RDSVN---VNMLKEQL
ALVTWTIKGAANALVGDIWDTDNEF
>Charadriiformes_Calidris_pugnax_R00654
-------LHDCLST--QFGGEPTSYTRFSIARQMDGDNSHVEMKLSADD-EDGGETGRPE
HLHASMPPPRRIGRQLCFLVIAAVL------LLLIGFLIGYLSYRGRMQKASRCLDASGK
CEMTPTTSYLM--DD-DE-TEEEEVP----GPVVFYWPKLRDM----LSERLSAGRLQDN
LRQRAIKNSFEAGQSEDENVAIYIHEQFTS-FLMDEVWNDEHYIKLQVKGSSNNTVSILE
D-DK---E-ELLETPDAYVAYSKTGSV-VGKPVYVNYGRKVDFQKIQK-PGVSLNNTIII
FRAGKITLAEKVAN----AQAAGAVGALMYLDPSDYENTDTLVPFGHAHLGTGDPFTPGF
PSFNHTQFPP-----VASSGLPRIAVQTISSKAVGKLFSKM-HGEECILEWKGGIM-GCK
VML-----NSTSKMTVKLTVNNAMVDRKILNIFGAIKGFEEP--DRYVVIGAQRDSWGPG
AAKAGVGTAMLLELARV-----ISDMVKNGGYKPRRSIIFASWSAGEYGTVGATEWLEGY
SATLHAKVFTYINLDAAVVG-SSHLKISASPLLYTLLERTMKGVKDP----AKNLE-TLY
DRVGSDWVKTVVP-------------------LGLDNAAFPFLTYSGIPVVSFGFYNKDK
EYPFLGTTQDTVENLKA-TDNLYALMRAAAEVAGQIALRLTHDHELFLDFERYGDELLAF
QEKFLPYDQDVRALGL--TLNWLFFARGDFQRAIDALRGDIANSDRENKIIRRALNDRIM
KVEYDFLSPYLSPKDAPFRHIFFGKGSHTLQSLLENLHLLKTS-RDSVD---VNMLREQL
ALVTWTIKGAANALVGDIWDTDNEF
>Galliformes_Tympanuchus_cupido_R06387
----LFH-DMTVFQ--QFSAEPMSYTRFSIARQTDGDNSHVEMKLSADD-EEGVDIERPE
HMHDSIAQPQRNGKKLCFVVIAAVL------LLLIGFLIGYLSYRGRMQLAATCQDGSGR
CEITPTASYLV--DG-DE-TVEEEIQ----GPPVIYWPQLKAM----LSDKLSAKNLGDR
LRQRAGLDSFEAGEAEDSNMATYIHDQFNS-FFLDKVWNDEHYIKLQVRGSTKNKVSVLI
S-GY---E-ESLESPDAYVAYSESGSF-SGKPVYVNYGLKRDIETIQK-SVTTLNGTIVI
VRAGKITLAEKVAN----AKEAGAIGVLMYVDSLKYGVAGTLIPFGHAHLGTGDPYTPGF
PSFNHTQFPP-----VESSGLPHIAVQTISSSAATKLFSKM-DGDSCSEGWKGGMH-SCK
VTT-----KQDSKIMVKMDVNNSMKDRKILNIFGAIQGSEEP--DRYVVIGAQRDSWGPG
VAKAGTGTAILLELARV-----ISDIVKNEGYKPRRSIIFASWSAGDYGAVGATEWLEGY
SAMLHAKAFTYINLDAAVLG-ASHVKISASPLLYMLLERIMKGVKDP----AQGSR-SLL
DRVGSDWVKAVVP-------------------LGLDNAAFPFLAYSGIPVVSFGFYNKDE
EYRFLNTKGDTLENLRK-IDNLDALLRAAAEVAGQVALRLTHDHELFLDFGRYGEELLAY
QEKFLPYVKDVQELGL--TLDWLFFARGDFQRAADALRRDIANSDRENKVIRRALNDRIM
KVEYDFLSPYLSPKDVPFRHVFFGRGTHTLQSLVEHLQLLKTG-KSDVD---LNLLKEQL
ALATWTIKGAANALGGDIWDTDNEF
>Passeriformes_Pseudopodoces_humilis_R02376
----LFHHMTAFP---QFGGEPTSYTRFSIARQMDGDNSHVEMKLAADE-EEGGEIGRPD
HLHASMPPPRRNGKNLCFIIMAAVL------LLLIGFLIGYLSYRGRMQRVNRCLDGSGN
CEMTPTASYFS--DD-G--TEEEEVP----GPRILYWPDLRNM----LTAKLSASRLENN
LRQREGKNSFEAGKTEDENTARRIHEQFTS-FRLDDVWNDEHYVRLQDKGSSNNQVSIIE
N-GR---E-ELLESPDAYVAYSKSGTV-TGKPIYVNYGEKEDFQKLRN-VGIPMKGTIII
FKAGKITLAEKVAN----ARKEGAVGALMYLDPSNGKKADSYVPFGHAHLGTGDPFTPGF
PSFNHTQFPP-----VESSGLPHIPVQTISRETAAKLFGKM-DGEKCPQEWTSGIV-GCK
VTV-----SSSSNMTVKLTVNNIMVDRKILNIFGVIKGFEEP--DRYVVIGAQRDSWGPG
AAKAGVGTAILLELAQV-----ISDMVKNDDYKPRRSIIFASWSAGEYGAVGATEWLEGY
STTLHAKAFTYINLDTAVLG-SRHVKISASPLLYSLLEATMKRVKDP----ANDPR-YLY
SRVGSDWIKRVVP-------------------LDLDNAAFPFLAYSGIPVVSFGFYDEDD
EYFLLGTTMDTLTNLKEKTDKLYPLMLTAAEVAGQIALRLTHDHELFLDFDRYSEELLSF
QEKLWHFDSHVKALGL--TLNWLYFARGDFQRAADALRRDIANSDRENRIVRRALNDRMM
KVEYDFLSPYLSPKDTPFRHIFFGKGSHTLQSLLENLEQLAVN-KTSVD---VNKLKEQL
ALATWTIKGAANALVGDIWNTDNEI
>Passeriformes_Serinus_canaria_R09434
-------SPDCLST--QFSGEPTSYTRFSIARQTDGDNSHVEMNLAADE-EEGGEVGRPE
HLHASMPPPRRNGKNLCFVIMAAVL------LLLIGFLIGYLSYRGRMQRVNRCLDGSGN
CEMTPTASYFS--DD-G--TEEEEVP----GPRILYWPELRNM----LSSKLSAARLEAN
LRQREGKNSFEAGKVEDESTASYIHDQFTS-FRLDDVWNDEHYVRLQDKGSSRNQVFIIE
D-DQ---E-E-LESTDAYVAYSKSGTV-TGKPIYVNYGRKEDFQKIRN-LGVSMNGAIII
FRAGKITLAEKVAN----ARKEGAVGVLMYPGPSNDRKADSYVPFAHAHLGTGDPFTPGF
PSFNHTQFPP-----VESSGLPQIPVQTISREAAARLFGKM-DGDKCLEEWTADIM-GCK
VTV-----SSSSKMTVKMTVNNVMVDRKILNIFGVIKGFEEP--DRYIVLGAQRDSWGPG
AAKAGVGTAILLELARV-----ISDMVKNDDYKPRRSIIFASWSAGEYGAVGATEWLEGY
STTLHAKAFTYINLDTAVLG-SKDIKISASPLLYSVLETTMKRVKDP----TKDSG-YLD
SRVGLDWIKKVVP-------------------LDLDNAAFPFLAYSGIPVVSFGFYDEGD
EYAFLGTTEDTLANLKRKTANLYSLMRTAAEVAGQIALRMTHDHELFLDLDRYSDELLSF
QEKLWHFNGNVKELGL--TLNWLYFARGDFQRAADALRRDIENSDRENRIVRRALNDRMM
KVEYDFLSPYLSPKDAPFRHIFFGRGSHTLKSLLENLEQLAAN-KTSVD---VNELKEQL
ALATWTIKGAANALVGDIWNTDNEI
>Columbiformes_Patagioenas_fasciata_R02600
-------SHHCLST--QFGGEPMSYTRFSIAQQTEGDNSHVEMKLSADD-EDGGEPGRPE
HLHAIMPPPRRSGRNRCFLVIAAVL------LLLIGFLIGYLSYRGRMQKAGRCLDGSGK
CEVTPTASYLA--DD-DE-TEEEEVP----GPPVLYWPDLRDL----LSNKLSVERLEVN
LRQRANKYSFEAGDTEDQSTANYIHDQFTS-FFLDEVWNDEHYIKLQVKGSSNNKVSVVE
D-GK---E-EELESSDAYVAYSKTGSV-VGKPVYVNYGLKADFQKIQK-LDVSLNETIII
FRAGKITLAEKVAN----AKEVGAVGALMYLDPSEYKNTDALVPFGHAHLGTGDPFTPGF
PSFNHTQFPP-----VESSGLPRIAVQTVSSQAADRLFSKM-DGKECPLGWNGGAM-GCK
VMA-----KSTTNMMVKLTVNNVMADRKILNIFGAIKGLEEP--DRYVVIGAQRDSWGPG
AAKAGVGTAILLELARV-----ISDMVKKDGYKPRRSIIFASWSAGEYGAVGATEWLEGY
SATLHTKAFTYINLDAAVLG-SEHVKISASPLLYTLLERTMKGVKDP----TGGKG-NLY
DKVGTDWVKTVIP-------------------LGLDNAAFPFLAFSGIPVVSFGFYNKDK
EYAFLGTTQDTVANLKT-TGNLYDLMHAAAEVAGQIALRLTHDHELFLDFERYAEELLAF
QEKFFPYDRDVKTLGL--TLKWLYFARGDFQRATDALRRDIANSDRENRIVRRALNDRIM
KVEYDFLSPYLSPKDVPFRHIFFGKGSHTLKSLLENLEQLRAN-KESVD---ANMLKEQL
ALATWTIKGAANALVGDIWDTDNEF
>Passeriformes_Corvus_cornix_R09295
----EPTLPSHLST--QFGGEPTSYTRFSIARQMDGDNSHVEMKLAADD-EEGGEIGRPE
HLHASMSPPRRNGKNLCFIVMAAVL------LLLIGFLIGYLSYRGRMQRVNRCLDGSGN
CEMTPTASYFS--DD-G--TEEEEVP----VPRILYWPELRNM----LSAKLSAAHLEAN
LRQREGKNSFEAGKFEDETTASYIHDQFTS-FRLDDVWNDEHYIRLQDKGSSNNQVFIVE
DGGP---E-ELLESPDGYVAYSKSDTV-TGKPIYVNYGRKEDFQQIQN-MGVPMNGTIII
FRAGKITLAEKAAN----AREEGAVGALMYLDPSDYKKTDLLVPFGHAHLGTGDPYTPGF
PSFNHTQFPP-----VESSGLPRIPVQTISSQAAAALFRKM-DGEKCLEEWTSGIM-GCK
VTV-----SSNSKMTVKLAVNNVMVDRKILNIFGVIKGFEEP--DRYVVLGAQRDSWGPG
AAKAGVGTAILLELARV-----ISDIVKNDDYKPRRSIIFASWSAGEYGAVGATEWLEGY
ATTLHAKAFTYINLDTAVLG-SKHIKISASPLLYSLLETTMKRVKDP----TMDSR-YLY
SRVGSDWVKSVVP-------------------LDLDNAAFPFLAYSGIPVVSFGFYDEGD
EYSFLGTTQDTLANLKAKTDKLYPLMRTAAEVAGQIALRLTHDHELFLDFDRYSEELLSF
QEKILPFDSEVKALGL--TLKWLFYARGDFQRAADALRRDIANSDRENRIVRRSLNDRMM
KVEYDFLSPYLSPKDAPFRHIFFGKGSHTLQSLLENLEQLEVN-RDSVD---VNKLKEQL
ALATWTIKGAANALVGDIWNTDNEI
>Passeriformes_Passer_domesticus_R02479
----MDHARAAISN--LFSGEPTSYTRFSIARQTDGDNSHVEMNLAADE-EEGGEIGRPE
HLHAGMPPPRRNGKNLCFVIIAALL------LLLIGFLIGYLSYRGRTQRVNRCLDGSGN
CEMTPTASYFS--DD-G--MEEEEVS----GPRILYWPDLRNM----LSSKLSTARLEAS
LRQREGKNSFEAGKVEDESTASYIHDQFTS-FRLDDVWNDEHYVRLQDKGSSKNQVVIVE
D-GE---E-V-LESPDAYVAYSKSGTV-TGKPIYVNYGRKEDFQKIRN-MRVSMDGAIII
FRAGKITLAEKVAN----ARKEGAVGALMYPGPSNDRRADSYVPFGHAHLGTGDPYTPGF
PSFNHTQFPP-----VESSGLPQIPVQTISREAAARLFGKM-DGDKCLQEWTADIM-GCK
VTV-----SSSSKMTVKLTVNNVMVDRKILNIFGVIKGFEEP--DRYVVLGAQRDSWGPG
AAKAGVGTAILLELARV-----ISDVVKNDDYKPRRSIIFASWSAGEYGAVGATEWLEGY
STTLHAKAFTYINLDTAVLG-SKDIKISASPLLYSLLETIMKRVKDP----ANALD-NLG
NRVGLDWIKKVVP-------------------LDLDNTAYPFLAYSGIPVVSFGFYDEGD
EYAFLGTTEDTLANLKRKTDNLYSLMLTAAEVAGQIALRLTHDHELFLDIDRYSDELLSF
QEKLWHVNANVKELGL--TLNWLYFARGDFQRAADALRRDIENSDRENRIVRRALNDRMM
KVEYDFLSPYLSPKDTPFRHIFFGRGKHTLKSLLENLEQLAVN-KTSVD---LNELKEQL
ALATWTIKGAANALVGDIWNTDNEI
>Passeriformes_Parus_major_R11602
----MDHARAAIFN--LFGGEPTSYTRFSIARQMDGDNSHVEMKLAADE-EEGGEIGRPD
HLHANMPPPRRNGKNLCFIIMAAVL------LLLIGFLVGYLSYRGRMQRVNRCLDGSGN
CEMTPTASYFS--DD-G--TEEEEVS----GPRILYWPDLRNM----LTAKLSASRLENN
LRQREGKNSFEAGKTEDENTARRIHEQFTS-FRLDDVWNDEHYVRLQDKGSSNNQVSVIE
N-GR---E-ELLESPDAYVAYSKSGTV-TGKPIYVNYGEKEDFQKLRN-VGIPMKGTIII
FRAGKITLAEKVAN----ARKEGAVGALMYLDPSNGKKADSYVPFGHAHLGTGDPFTPGF
PSFNHTQFPP-----VESSGLPHIPVQTISRETAAKLFGKM-DGEKCPQEWTSDIV-GCK
VTV-----SSSSNMTVKLTVNNIMVDRKILNIFGVIKGFEEP--DRYVVIGAQRDSWGPG
AAKAGVGTAILLELAQV-----ISDMVKNDDYKPRRSIIFASWSAGEYGAVGATEWLEGY
STTLHAKAFTYINLDTAVLG-SRHVKISASPLLYSLLEATMKRVKDP----ANNQR-YLY
SRVGSDWIKRVVP-------------------LDLDNAAFPFLAYSGIPVVSFGFYDEDD
EYFLLGTTMDTLANLKEKTDKLYPLMLTAAEVAGQIALRLTHDHELFLDFDRYSEELLSF
QEKLWHFDSHVKALGL--TLNWLYFARGDFQRAADALRRDIANSDRENRIVRRALNDRMM
KVEYDFLSPYLSPKDTPFRHIFFGKGSHTLQSLLETLEQLAVN-KTSVD---VNKLKEQL
ALATWTIKGAANALVGDIWNTDNEI
>Galliformes_Colinus_virginianus_R07281
----LFH-DTTLFQ--QFSGEPMSYTRFSIARQTDGDNSHVEMKLSADD-EEGGEVERPE
HLHASMAQPQRNVKKLCFLVTAAVL------LLLIGFLIGYLSYRGRMQLAARCQDGSGR
CEITPTASYLL--DG-DE-TEEEEIQ----GPPVLYWPDLKTM----LSDKLSAKRLGDN
LRQRAGVDSFEAGEAEDTRMATYIHDQFNS-FLLDKVWNDEHYIKLQVRGSTKNKVSVLM
G-GS---Q-ETLETPDAYVAYSESGSV-SGKPVYVNYGLKEDFEKIQK-SVPALNGTIVI
VRTGKITLAEKVAN----AKEAGAAGVLMYIDPLNYRVMDTLVPFGHAHLGTGDPYTPGF
PSFNHTQFPP-----VESSGLPHIVVQTISSNAAARLFSKM-DGDSCFENWKGGIL-PCK
VTT-----KQESEIMVKLDVSNSMKDRKILNIFGAIQGFEEP--DRYVVIGAQRDSWGPG
VAKAGTGTAILLELARV-----ISDMVKNGGYKPRRSIIFASWSAGDYGAVGATEWLEVL
EGLSCSSSYQCVRCPFFLAG-GTHVKISASPLLYTLLERVMKGVKDP----ATGSG-KLY
DRVGSDWVKAVFP-------------------LGLDNAAFPFLAYSGIPVVSFGFYNKDE
EYLFLDTKYDTLENLRK-IENLDALLHAAAEVAGQIALRLTHDHELFLDFGRYSEELLAY
QEKFLPYVKDVQELGL--TLDWLFFARGDFQRAADALRRDITNSDRENKVIRRALNDRIM
KVEYDFLSPYLSPKDVPFRHIFFGKGTHTLQSLVEHLQQLKTS-KSSVD---LNLLKEQL
ALATWTIKGAANALGGDIWDTDNEF
>Galliformes_Callipepla_squamata_R15328
----LFH-DTTLFQ--QFSGEPMSYTRFSIARQTDGDNSHVEMKLSADD-EEGGDVERPE
HLHASMAQPQRNVKKLCFLVTAAVL------LLLIGFLIGYLSYRGRMQLAARCQDGSGR
CEMTPTASYLL--DG-DE-TEEEEIQ----GPSVLYWPDLKNM----LSDKLSAKRLGDN
LRQRAGVDSFEAGEAEDTRMATYIHDQFNS-FLLDKVWNDEHYIKLQVRGSTKNKVSVLM
G-GS---Q-ETLETPDAYVAYSESGSV-SGKPVYVNYGLKEDFEKIQK-SVPSLNGTIVI
VRSGKITLAEKVAN----AKEAGAAGVLMYIDPLNYRVTDTLVPFGHAHLGTGDPYTPGF
PSFNHTQFPP-----VESSGLPHIAVQTISSNAAARLFSKM-DGDSCFENWKGGIL-PCK
VTT-----KQESEIMVKLDVNNSMKDRKILNIFGAIQGFEEP--DRYVVIGAQRDSWGPG
VAKAGTGTAILLELARV-----ISDMVKNGGYKPRRSIIFASWSAGDYGAVGATEWLEGY
SAMLHAKAFTYISLDAAVLG-GTHVRISASPLLYTLLERVMKGVKDP----ATGSG-KLY
DRVGSDWVKAVFP-------------------LGLDNAAFPFLAYSGIPVVSFGFYNKDE
EYLFLDTKYDTLENLRK-IENLDALLHAAAEVAGQIALRLTHDHELFLDFGRYSEELLAY
QEKFLPYVKDVQELGL--TLDWLFFARGDFQRAADALRRDITNSDRENKVIRRALNDRIM
KVEYDFLSPYLSPKDVPFRHIFFGKGTHTLQGLVEHLQQLKTS-KSSVD---LNLLKEQL
ALATWTIKGAANALGGDIWDTDNEF
>Passeriformes_Sporophila_hypoxantha_R11985
-------SPDCCSS--QFSGEPTSYTRFSIARQTDGDNSHVEMNLAADE-EEGGEIGRPE
HLHASMPPPRRNGKNLCFVIMAAAL------LLLIGFLIGYLSYRGRMQRVNRCLDGSGN
CEMTPTASYFS--DD-G--TEEEEVP----GPRILYWPDLRKM----LSSKLSTARLEAN
LRQREGKNSFEAGKAEDESTASHIHDQFTS-FRMDDVWNDEHYVRLQDKGSSRNQVFIIE
D-GQ---E-EQLESPDAYVAYSKSGTV-TGKPVYVNYGQKEDFQKIRN-LGVSMNGAIII
FRAGKITLAEKVAN----ARKEGAVGVLMYPGPSNDRKADSYVPFAHAHLGTGDPFTPGF
PSFNHTQFPP-----VESSGLPQIPVQTISREAAARLFGKM-DGDKCLEEWRADIM-GCK
VTV-----SGSSKMTVKLTVNNVMVDRKILNIFGVIKGFEEP--DRYVVLGAQRDSWGPG
AAKAGVGTAILLELARV-----ISDIVKNDDYKPRRSIIFASWSAGEYGAVGATEWLEGY
STTLHAKAFTYINLDTAVLG-STDIKISASPLLYSLLETTMKRVKDP----TNDSR-FLD
SRFGSDWIKKVIP-------------------LDLDNAAFPFLAYSGIPVVSFGFYDEGD
EYAFLGTTEDTLANLKRKTVNLYPLMRTAAEVAGQIALRMTHDHELFLDLDRYSDELLSF
QEKLWHFNGDVKELGL--TLNWLYFARGDFQRAADALRRDIENSDRENRIVRRALNDRMM
KVEYDFLSPYLSSKDAPFRHIFFGRGSHTLKSLLENLEQLAAN-KTSVD---VNELKEQM
ALATWTIKGAANALVGDIWNTDNEI
>Pelecaniformes_Phalacrocorax_pelagicus_R07339
------------------------------------------------------------
------------------------------------------------------------
------------------------------------------------------------
------------------------------------------------------------
-----------------------------GTPVYVNYGLKADFQKIQA-YGVSLNETIII
FRAGKITLAEKVAN----AREAGAVGALMYLDPYDYKNTDTLVPFGHAHLGTGDPFTPGF
PSFNHTQFPP-----VESSGLPRIAVQTISSQAVGKLFRKM-GGMECISEWKGGVI-GCT
VMP-----RSMNKMAVKLNVSNVMVDRRVLNIFGAIKGFEEP--DRYVVIGAQRDSWGPG
AAKAGVGTSILLELARV-----IAEMVKKDGYKPRRSIIFASWSAGEYGAVGATEWLEGY
SATLHAKAFTYINLDAAVLG-FNHMKISASPLLYTLLETTMKAVKDP----IKDSG-SLY
DRVGPDWVKTVVP-------------------LGLDNAAFPFLAYSGIPVVSFGFCNKDE
EYPFLGTTWDTVENLRA-TDKLYALMRAAAEVAGQIALRLTHDHELFLDFERYSEELLAF
QEKILPYYHDVKMLGL--TLNWLFFARGDYQRATDALRRDIANSDRENRVVRRALNDRIM
KVEYDFLSPYLSPKDAPFRHVFFGKGPHTLQSLLENLQLLRNS-KDRVD---VNMLKEQL
ALITWTIKGAANALVGDIWNTDNEF
>Pelecaniformes_Phalacrocorax_auritus_R06307
------FQHDCLST--QFSGEPMLYTRFSIARQTDGDNSHVEMKLSSDD-EEGGEPGRPE
QLHGSMPSPWRNGKNLCLLVVTAVL------LLLIGFLIGYLSYRGRMQKASRCLDGSGK
CETTPTTSYLV--DD-DE-MEEEVVP----GPPVFFWPELRAL----LSAKLSARRLEEN
LRQRANKYSFEAGQSEDESIASYIHEQFTS-FLLDEVWNDEHYIKLQVKGSTANKVTILE
D-DK---E-EQLESPDAYVAYSKSGSV-VGTPVYVNYGLKADFQKIQA-YGVSLNETIII
FRAGKITLAEKVAN----AREAGAVGALMYLDPYDYKNTDTLVPFGHAHLGTGDPFTPGF
PSFNHTQFPP-----VESSGLPRIAVQTISSQAVGKLFRKM-GGMECISEWKGGVI-GCT
VMP-----SSGNKMAVKLNVSNVMVDRRVLNIFGAIKGFEEP--DRYVVIGAQRDSWGPG
AAKAGVGTSILLELARV-----IAEMVKKDGYKPRRSIIFASWSAGEYGAVGATEWLEGY
SATLHAKAFTYINLDAAVLG-FNHMKISASPLLYTLLETTMKAVKDP----IKDSG-SLY
DRVGPDWVKTVVP-------------------LGLDNAAFPFLAYSGIPVVSFGFCNKDE
EYPFLGTTWDTVENLRA-TDKLYALMRAAAEVAGQIALRLTHDHELFLDFERYSEELLAF
QEKILPYYHDVKMLGL--TLNWLFFARGDFQRATDALRRDIANSDRENRVVRRALNDRIM
KVEYDFLSPYLSPKDAPFRHVFFGKGPHTLQSLLENLQLLRNS-KDRVD---VNMLKEQL
ALITWTIKGAANALVGDIWNTDNEF
>Pelecaniformes_Phalacrocorax_harrisi_R12842
------FQHDCLST--QFSGEPMLYTRFSIARQTDGDNSHVEMKLSSDD-EEGGEPGRPE
QLHGSMPSPWRNGKNLCLLVVTAVL------LLLIGFLIGYLSYRGRMQKASRCLDGSGK
CETTPTTSYLV--DD-DE-TEEEVVP----GPPVFFWPELRAL----LSAKLSARRLEEN
LRQRANKYSFEAGQSEDESIASYIHEQFTS-FLLDEVWNDEHYIKLQVKGSTANKVTILE
D-DK---E-EQLESPDAYVAYSKSGSV-VGTPVYVNYGLKADFQKIQA-YGVSLNETIII
FRAGKITLAEKVAN----AREAGAVGALMYLDPYDYKNTDTLVPFGHAHLGTGDPFTPGF
PSFNHTQFPP-----VESSGLPRIAVQTISSQAVGKLFRKM-GGMECISEWKGGVI-GCT
VMP-----SSVNKMAVKLNVSNVMVDRRVLNIFGAIKGFEEP--DRYVVIGAQRDSWGPG
AAKAGVGTSILLELARV-----IAEMVKKDGYKPRRSIIFASWSAGEYGAVGATEWLEGY
SATLHAKAFTYINLDAAVLG-FNHMKISASPLLYTLLETTMKAVKDP----IKDSG-SLY
DRVGPDWVKTVVP-------------------LGLDNAAFPFLAYSGIPVVSFGFCNKDE
EYPFLGTTWDTVENLRA-TDKLYALMRAAAEVAGQIALRLTHDHELFLDFERYSEELLAF
QEKILPYYHDVKMLGL--TLNWLFFARGDFQRATDALRRDIANSDRENRVVRRALNDRIM
KVEYDFLSPYLSPKDAPFRHVFFGKGPHTLQSLLENLQLLRNS-KDRVD---VNMLKEQL
ALITWTIKGAANALVGDIWNTDNEF
>Pelecaniformes_Phalacrocorax_brasilianus_R01108
------------------------------------------------------------
------------------------------------------------------------
------------------------------------------------------------
------------------------------------------------------------
-----------------------------GTPVYVNYGLKADFQKIQA-YGVSLNETIII
FRAGKITLAEKVAN----AREAGAVGALMYLDPYDYKNTDALVPFGHAHLGTGDPFTPGF
PSFNHTQFPP-----VESSGLPRIAVQTISSQAVGKLFRKM-GGMECISEWKGGVI-GCT
VMP-----SSGNKMAVKLNVSNVMVDRRVLNIFGAIKGFEEP--DRYVVIGAQRDSWGPG
AAKAGVGTSILLELARV-----IAEMVKKDGYKPRRSIIFASWSAGEYGAVGATEWLEGY
SATLHAKAFTYINLDAAVLG-FNHMKISASPLLYTLLETTMKAVKDP----IKDSG-SLY
DRVGPDWVKTVVP-------------------LGLDNAAFPFLAYSGIPVVSFGFCNKDE
EYPFLGTTWDTVENLRA-TDKLYALMRAAAEVAGQIALRLTHDHELFLDFERYSEELLAF
QEKILPYYHDVKMLGL--TLNWLFFARGDFQRATDALRRDIANSDRENRVVRRALNDRIM
KVEYDFLSPYLSPKDAPFRHVFFGKGPHTLQSLLENLQLLRNS-KDRVD---VNMLKEQL
ALITWTIKGAANALVGDIWNTDNEF
>Passeriformes_Lonchura_striata_R11510
FFHLLTAFP-------QFSGEPTSYTRFSIARQTDGDNSHVEMNLAADE-EEGGEIGRPE
HLHASMPPPRRNGKNLCFVIMAAVL------LLLIGFLIGYLSYRGRMQRVNRCLDGSGN
CEMTPTASYYS--DD-G--TEEEEAS----EPRILYWPDYRKM----LSSKLSVSSLEAN
LRQREGKNSFEAGKVEDESTASHIHEQFTS-FRLDDVWNDEHYVRLQDKGSSQNQVFIVE
D-AQ---K-E-LESPDAYVAYSKSGTV-TGKPIYVNYGRKEDFQKIRN-MHVSMNGAIII
FRAGKITLAEKVAN----ARKEGAVGALMYLGPSKGKKADSSAPFGHAHLGTGDPFTPGF
PSFNHTQFPP-----VESSGLPQIPVQTISREAATRLFGKM-DGEKCLEDWTADIM-GCK
VTV-----SNNSNMTVKLTVNNVMVDRKILNIFGVIKGFEEP--DRYVVLGAQRDSWGPG
AAKAGVGTAILLELARV-----ISDMVKNEDYKPRRSIIFASWSAGEYGAVGATEWLEGY
STTLHAKAFTYINLDTAVLG-SRDVKISASPLLYSLLEATMKRVKDP----TNNSG-YLY
DKAGSDWIKKVVP-------------------LDLDNAAFPFLAYSGIPVVSFGFYNEGD
EYAFLGTTEDTLANLKEKTDKLYPLMYAAAEVAGQIALRLTHDHELFLDFDRYSDELLSF
QEKLWHFNANVKELGL--TLNWLYFARGDFQRAADTLRRDIENSDRENRIVRRALNDRMM
KVEYDFLSPYLSPKDAPFRHIFFGRGSHTLQSLLENLEQLTVN-KTSVD---VNELKEQL
ALATWTIKGAANALVGDIWNTDNEI
>Anseriformes_Anas_zonorhyncha_R10259
-------SHGCLST--QFSGEPMSYTRFSIARQTDGDNSHVEMKLSADD-EEGGEAGRPE
HLHAHVAQPWRNGKNLCFLLIAAFL------LLLIGFLIGYLSYRGRMQLAAKCLEGGGK
CEVTPTASYLA--DG-DE-TEEEEVP----GPPILYWPDLKNL----LSTKLSDRRLEEN
LRQRANKNSFEAGQSEDENMAIYIHDLFKS-FFLNQVWKDKHYIKLQVKGSTKNKVSVVE
D-GK---E-EELETPDAYVAYSETGTV-TGKPVYANYGQKEDFQKLEK-SAIELNGTIVI
VRAGKITLAEKVVN----AKEKGAVGVLMYLDP--YKNTDDLVPFGHAHLGTGDPYTPGF
PSFNHTQFPP-----IESSGLPHIAVQTISSHAASRLFSKM-DGESCLPQWRGGLL-VCK
MTV-----RSDKQLTVKLEVNNVMVDRKILNIFGAITGFEEP--DRYVVIGAQRDSWGPG
AAKAGVGTAILLELARV-----ISDIVKNEGYKPRRSIIFASWSAGDYGAVGATEWLEGY
SATLHAKAFTYINLDAAVLG-TNDIKISASPLLYALLERTMKGVNDP----LISSR-KLY
DKVGSSWVKSIVP-------------------FGLDNAAFPFLAYSGIPVVSFGFYNKDE
DYPFLGTTQDTVENLKA-INSLYAHLRAAAEVAGQIALRLTHDHELFLDFGRYSEELLAF
QEKFLVYDQDVKELGL--NLDWLFLARGDFQRAANALRRDIENSDKENKVIRRALNDRIM
KVEYDFLSPFLSPKDAPLRHIFFGKGSHTLQSLLDHLQLLKTS-RSEVD---LNMLKEQL
ALATWTIKGAANALEGDIWNTDNTF
>Passeriformes_Phylloscopus_trochilus_R04978
-------SHDCLST--QFGGEPTSYTRFSIARQTDGDNSHVEMKLAADE-EEGGEIGRPE
HLHASMPPPRRNGKNLCFIIVAAAL------LLLIGFLIGYLSYRGRMQRVNRCLDGSGN
CEMTPTASYFS--DD-G--TEEEVVP----GPRILYWPELRNI----LSAKLSVTRLEAN
LRQREGKSSFEAGKVEDENTASYIHDQFVS-FRLDDVWNDEHYVRLQDKGSIKNQVVIME
N-GR---E-D-LETPDAYVAYSESGTV-IGKPIYVNYGRKEDFQEIRN-MQVPMNDSIII
FRAGKITLAEKVAN----AKKEGAVGVLMYPGPSNNKKADSYAPFGHAHLGTGDPFTPGF
PSFNHTQFPP-----VESSGLPHIPVQTISRETAAKLFGKM-DGKNCLPDWTPGIM-GCK
VTV-----SDNSKMTVKLTVNNVMVDRKILNIFGVIKGFEEP--DRYVVLGAQRDSWGPG
AAKAGVGTAILLELARV-----ISDMVKNDDYRPRRSIIFASWSAGEYGAVGATEWLEGY
STTLHAKAFTYIKLDTAVLG-SRHVKISASPLLYSLLEATMKRVKDP----ATNLD--LS
KRVGSDWIKRVVP-------------------LDLDNAAFPFLAYSGIPVVSFGFYDEDD
EYSFLGTTGDTLANLKEKTGMLYPLMRTAAEVAGQIALRLTHDHELFLEFDRYSDELLSF
QEKLWQFDADVKALGL--TLNWLYFARGDFQRAADALRRDIANSDRENRIVRRALNDRMM
KVEYDFLSPFLSPKDTPFRHIFFGKGSHTLQSLLENLEQLGAN-KTSMD---VNELKEQL
ALATWTIKGAANALVGDIWNTDNEI
>Passeriformes_Saxicola_maurus_R06800
---LFHH--DCLSS--QFGGEPTSYTRFSIARQTDGDNSHVEMNLAADE-EEGGEIGKPE
HLHASMPPPRRNGKNLCLIIMAAVV------LLLIGFLIGYLSYRGRMQRVNRCLDGSGN
CEMTPTASYFS--DD-G--MEEEEVP----GPRILYWPALRNM----LSAKLSAPCLEAN
MRQREGKNSFEAGKAEDESTASYIHDQFTL-YHLDDVWNDEHYVRLQDRGSSKNQVLSVE
N-GR---E-DLVESPDEYVAYSKNGTV-SGKPVYVNYGRKEDFQQIRI-MGIPMNGTIII
FRAGKITLAEKVAN----ARKEGAAGALMFPDFSKNKKADSYVPFGHAHFGTGDPFTPGF
PSFNHTQFPP-----VESSGLPHIPVQTISRQAATKLFGKM-DGDKCLQDWT-GIM-GCK
VTV-------NRNMTVKLTVNNVVVDRKILNIFGVIKGFEEP--DRYVVLGAQRDSWGPG
AARAGVGTAILLELARV-----ISDMVKNDDYKPRRSIIFASWSAGEYGAVGATEWLEGY
TTTLHAKAFTYINLDTAVLG-SKDVKISASPLLYSLLETVMKRVKDP----TKDSG-NLY
NRVGSDWIKSVVP-------------------LDLDNAAFPFLAYSGIPVVSFGFYDEGD
EYSFLGTTEDTLANLKEKTDKLYPLMRAAAEVAGQIALRLTHDHELFLDFDRYSEELLSF
QEKLLHFEPNVKALGL--TLNWLYFARGDFQRAADALRRDIENSDRENRIVRRALNDRMM
KVEYDFLSPYLSPKDAPFRHIFFGKGSHTLQSLLENLMQLKLN-DSSVD---VNEVKEQL
ALATWTIKGAANALVGDIWNTDNEI
>Charadriiformes_Uria_lomvia_R00600
-------SYDCLSI--QFGVEPTSYTRFSIARQMDGDNSHVEMKLSADD-EEGGEVGRPE
HLHASMPPPRRIGKNLCFLVIAAVL------LLLIGFLIGYLSYRGRMQKAGRCLDGSGK
CEVTPVTSYLM--DD-DE-TEEEEVP----GPPVFYWPAVRDL----FSKKLSAGHLQDN
LRQRATKDSFEAGQSEDESIASYIHDQFAS-FLLHEVWNDEHYIKLQVKG-SNNTVSILQ
D-GK---E-EILESPDAYVAYSKSGSV-VGKPVYVNYGRKADFQKIQK-PGVSLNDTIII
FRAGKITLAEKVAN----AQEAGAVGALMYLDPSDYENTETLVPFGHAHLGTGDPFTPGF
PSFNHTQFPP-----VESSGLPRIVVQTISSKAVGKLFSKM-HGEECILEWKGGVV-GCK
V-------NSTSKMTVKLSVNNVMVDRKVLNIFGAIKGFEEP--DRYVVIGAQRDSWGPG
AAKAGVGTAMLLELARV-----ISDMVKNDGYKPRRSIIFASWSAGEYGAVGATEWLEGY
SATLHAKVFTYINLDAAVLG-FNHVKISASPLLYTLLERTMKGVNNP----AKNSE-TLY
DRVGSDWVKTVVP-------------------LGLDNAAFPFLAYSGIPVVSFGFCDKDK
EYPFLGTTQDTVENLKM-TENFYDLMHAAAEVAGHIALRLTHDHELFLDFERYGDELLAF
QEKVLPYSRDVEALGL--TLNWLFFARGDFQRATDALRRDIANSDRENKVVRRALNDRIM
KVEYDFLSPYLSPKDAPFRHIFFGKGSHTLQSLLENLHLLRTS-KDSMD---VNMLKEQL
ALATWTIKGAANALVGDIWDTDNEF
>Strigiformes_Strix_occidentalis_caurina_R15096
-------SCDCLSI--QFGGEPKSYTRFSIARQMDGDNSHVEMNLSADD-EEGGETGRPE
HLHASMPPPWRIDKNRCFLIITAVL------LLLIGFLIGYLSYRGRMQKDSRCLDGSGK
CEMTPTASYLV--DD-NE--AEEEVP----GPPVFYWPDLRNL----LSDKLSTTHLENS
LRHRASKYSFEAGQSEDESLAIYIHEQFES-FSLDEVWNDEHYIKLQVKGSSDNTVSILK
D-GK---E-EELERPSAYVAYSKSGSV-SGKPIHMNYGLKADFQKIKN-LDISLNETIII
FKAGKIPLAEKVAN----AKEAGAVGALMYLDPYDYWNTEGLVPFGHAHLGTGDPFTPGF
PSFNHTQFPP-----VESSGLPRIAVQTISSQALVKLFNAF--S------WLAGYA-AVA
LLQGVEVLRGQGALCWSLLCMAGSTYRNCLETLACMS-YEKG--LRY--------SGGP-
----CLKSAVLWELQFMHAGSKISKCHSSVGMPVLHEPCLCGERAGEHACL----W----
--RLHSSASSRMDL-----GGQAEVRTSAVTVISV-------QVKDP----VEDSR-SLY
ERVGSDWVKTVVP-------------------LGLDNAAFPVLTYSGIPVVSFGFCNKDE
EYPFLGTTQDTLDNLKK-IDKLYALMRAAAEVAGQIALRLTHDHELFLDFERYDEELLAF
QEKILPYYSDVKELGL--TLNWLFFARGDFQRATDSLRNDISNSDRENRIIRRALNDRIM
KVEYDFLSPYISPKDAPFRHIFFGKGSHTLQSLLENLQLLRTS-RDSVD---VNMLKEQL
ALATWTIKGAASALVGDIWNTDNEF
>Anseriformes_Anas_platyrhynchos_R13229
-------SHGCLST--QFSGEPMSYTRFSIARQTDGDNSHVEMKLSADD-EEGGEAGRPE
HLHAHVAQPWRNGKNLCFLLIAAFL------LLLIGFLIGYLSYRGRMQLAAKCLEGGGK
CEVTPTASYLA--DG-DE-TEEEEVP----GPPILYWPDLKNL----LSTKLSDRRLEEN
LRQRANKNSFEAGQSEDENMAIYIHDLFKS-FFLNQVWKDKHYIKLQVKGSTKNKVSVVE
D-GK---E-EELETPDAYVAYSETGTV-TGKPVYANYGQKEDFQKLEK-SAIELNGTIVI
VRAGKITLAEKVVN----AKEKGAVGVLMYLDP--YKNTDDLVPFGHAHLGTGDPYTPGF
PSFNHTQFPP-----IESSGLPHIAVQTISSHAASRLFSKM-DGESCLPQWRGGLL-VCK
MTV-----RSDKQLTVKLEVNNVMVDRKILNIFGAITGFEEP--DRYVVIGAQRDSWGPG
AAKAGVGTAILLELARV-----ISDIVKNEGYKPRRSIIFASWSAGDYGAVGATEWLEGY
SATLHAKAFTYINLDAAVLG-TNDIKISASPLLYALLERTMKGVNDP----LISSR-KLY
DKVGSSWVKSIVP-------------------FGLDNAAFPFLAYSGIPVVSFGFYNKDE
DYPFLGTTQDTVENLKA-INSLYAHLRAAAEVAGQIALRLTHDHELFLDFGRYSEELLAF
QEKFLVYDQDVKELGL--NLDWLFLARGDFQRAANALRRDIENSDKENKVIRRALNDRIM
KVEYDFLSPFLSPKDAPLRHIFFGKGSHTLQSLLDHLQLLKTS-RSKVD---LNMLKEQL
ALATWTIKGAANALEGDIWNTDNTF
>Psittaciformes_Agapornis_roseicollis_R01800
----MDHARAAISS--LFGGEPMSYTRFSIARQMDGDNSHVEMKLSADD-EEGGEIGRQE
HIHASM-PPRRSVKNLCFLVIAALL------LLLIGFLIGYLSYRGRMQKASRCLDGSGK
CEMTPTASYLA--ED--E-TEEEEVP----GPPVLYWPDLRTM----LSERLSARRLGDS
LRQR-TKDSFEAGQTEDQEVASYIHDQFNS-FQLDEVWNDEHYIKLQVKGSSNNRVSILQ
N-GE---E-EELESPSAYVAYSKTGSV-VGKPVHVNYGLKADFQKLEK-LGVSLNGTILI
FRAGKITLAEKVAN----AQDAGAVGVLMYLDPYDYKNTDALVPFGHAHLGTGDPFTPGF
PSFNHTQFPP-----VESSGLPHIPVQTISSQAAGKLYSKM-DGDKCLLEWKSGVM-GCK
IM------SSTTNVTVKLSVNNVMVDQKILNIFGAIKGFEEP--DRYIVIGAQRDSWGPG
AAKAGVGTAILLELAHV-----ISDIVKNDGYKPRRSIIFASWSAGEYGAVGATEWLEGY
SATLHAKAFTYINLDAAVLG-FNHMKISASPLLYTLLERTMKGVKDP----TKDSG-NLY
DRVGSDWVKTVVP-------------------LDLDNAAFPFLAFSGIPVVSFGFCNKDE
EYPFLGTTEDTVENLKM-TDKLYDLMRAAAEVAGQIALRLTHDHELYLDFERYSEELLAF
QEKFLPYDRDVKALGL--TLNWLFFARGDFQRATDTLRQDIANSDRENKIIRRALNDRIM
KVEYDFLSPYLSPKDAPFRHIFFGRGSHTLQSLLENLQLLRAS-RDSVD---VNMLKEQL
ALVTWTIKGAANALVGDIWDTDNEF
>Caprimulgiformes_Oreotrochilus_melanogaster_R06828
----MDHARAVIST--LCGGEPLSYTRFSVARQTDGDNSHVEMNLSADD-EEGRE--RPD
HLHASMPPPQRRGRNICFPIIAAVL------LLLIGFLIGYLSYRGRMQKAGRCLDGSGK
CEMTTTESYLAALD-----AEAEMIL----GPPVLYWPKLKSL----LANKLSARRLEDS
LRQRANQDSFEAGQSEDENTASYIHDEFRS-FDLGEVWNDEHYVRLQVKGSSDNYVSVLE
N-DK---E-DTLETPSAYVAYSKSGSV-VGKPVYVNYGLKADFQKLQK-EGVSLNDTITI
FRAGKITLAEKVAN----AKEAGAVGALMYLDPDDYKNTDTLVPFGHAHLGTGDPFTPGF
PSFNHTQFPP-----VESSGLPHIVVQTISSQAARKLFSKMDGGKDCYPEWKGGLM-GCK
VML-----SSTSKMTVKLNVSNVMVDRKILNIFGAIKGFEEP--DRYVVIGAQRDSWGPG
AAKAGVGTAILLELARV-----ISDLVKDDGYKPRRSIIFASWSAGEYGAVGATEWLEGY
TATLHAKAFTYINLDAAVLG-SKHVKISASPLLYSLLERTMKGVKDP----VKNSG-SLY
DRVGSNWVKTVVP-------------------LGLENAAFPFLAYSGIPVVSFGFCNKDE
EYPFLDTTQDTVGNLKM-IDRLDDLMRAAAEVAGQIALRLTHDHELYLDFERYSEELLAF
QEKFLLYDRDVKVRKTRGAPNLLFFARGDFQRATDALRKDIANTDKENRIVRRALNDRIM
KVEYDFLSPYLSPKDAPFRHIFFGKGPHTLQSLLDNLQLLRTN-KNSVN---VDMLKEHL
ALATWTIKGAANALVGDIWNTDNEF
>Charadriiformes_Alca_torda_R12878
----MDHARAAISN--LFGGEPTSYTRFSIARQMDGDNSHVEMKLSADD-EEGGEVGRPE
HLHASMPPPRRIGKNLCFLVIAAVL------LLLIGFLIGYLSYRGRMQKSGRCLDGSGK
CEMTPITSYLM--DD-DE-TEEEEIP----GPPVFYWPALRDL----FSKKLSAGHLQDN
LRQRATKDSFEAGQSEDESIASYIHDQFAS-FLLDEVWNDEHYIKLQVKG-SNNTVSILQ
D-GK---E-EILESPDAYVAYSKSGSV-VGKPVYVNYGRKADFQKIQK-PGVSLNDTIII
FRAGKITLAEKVAN----AQEAGAVGALMYLDPSDYENTETLVPFGHAHLGTGDPFTPGF
PSFNHTQFPP-----VESSGLPRIIVQTISSKAVGKLFSKM-HGEECILEWKGGVV-GCK
V-------NSTSKMTVKLSVNNVMVDRKVLNIFGAIKGFEEP--DRYVVIGAQRDSWGPG
AAKAGVGTAMLLELARV-----ISDMVKNEGYKPRRSIIFASWSAGEYGAVGATEWLEGY
SATLHAKVFTYINLDAAVLG-FNHVKISASPLLYTLLERTMKGVKDP----AKNSE-TLY
DRVGSDWVKTVVP-------------------LGLDNAAFPFLAYSGIPVVSFGFCDKDK
EYPFLGTNQDTVENLKM-TDNLYELMRAAAEVAGHIALRLTHDHELFLDFERYSDELLAF
QEKVLPYAPPSQALGL--TLNWLFFARGDFQRATDALRRDIANSDRENKIVRRVLNDRIM
KVEYDFLSPYLSPKDAPFRHIFFGKGSHTLQSLLENLHLLRTS-KDSMD---VNMLKEQL
ALATWTIKGAANALVGDIWDTDNEF
>Caprimulgiformes_Steatornis_caripensis_R03653
-------SCDCLSM--QCGGEPMSYTRFSVARQTDGDNSHVEMNLAADD-EEGGEIGRPE
--HASLPPRQRSGRNLCFPIIAAVL------LLFIGFLIGYLSYRGRMQKASRCLDGSGK
CEMTPTASYLA--DN-DE-TEEEEVP----GPRVFYWPELRTL----LSDKLSAEHLEDN
LRRRTNKDSFEAGQSEDESFANYIHDQFTS-FLLDEVWNDEHYIKLQVKGSSNNEVFIVE
D-DK---E-EKLESPDAYVAYSKNGSV-VGKPVYVNYGLKADFQKLQK-LDVSLNGTIVI
FRAGKITLAEKVAN----AKEAGAVGALMYLDPYDYKNTDALVPFGHAHLGTGDPFTPGF
PSFNHTQFPP-----VESSGLPRIAVQTISSQAAGKLFSKM-DGEECLPEWKGGLL-RCK
VML-----SSTSKMTVKLSVNNVMVDRKILNIFGAIKGFEEP--DRYVVIGAQRDSWGPG
VAKAGVGTAMLLELARV-----ISDIVKNDGYKPRRSIIFASWSAGDYGAVGATEWLEGY
SATLHAKAFTYINLDAAVLG-FKHMKISASPLLYTLLERTMKGVKDP----VKNSG-SLY
DRVGSDWVKTVVP-------------------LGLDNAAFPFLAFSGIPVVSFGFCNKDE
QYAFLGTTEDTVGNLKV-TDKLYDLMRAAAEVAGQIALRLTHDHELFLDFERYGEELLVF
QEKFLSYDRDVKALGL--TLNWLFFARGDFQRATDALRRDIANSDRENKIVRRALNDRIM
KVEYDFLSPYLSPKDAPFRHIFFGKGSHTLQSLLENLQLLRTS-RDSVD---VNVLKEQL
ALATWTIKGAANALVGDIWDTDNEF
>Columbiformes_Caloenas_nicobarica_R12915
----MDHARAAISS--LFGGEPMSYTRFSIARQTEGDNSHVEMKLSADD-EDGGETGRPE
HLHAIMPPPPRSGRNRCFLVIAAVL------LLLIGFLIGYLSYRGRMQKAGRCLDGSGK
CEMTPTASYLA--DD-DE-TEEEEVP----GPPVLYWPDLRDL----LSNKLSVERLEVN
LRQRANKYSFEAGDTEDQSTANYIHDQFTS-FLLDEVWNDEHYIKLQVKGSSNNKVSVVE
D-GN---E-EELESPDAYVAYSKTGSV-VGKPVYVNYGLKADFQKIQK-LDVPLNETIII
FRAGKITLAEKVAN----AKEAGAVGVLMYLDPFDYSNTDALVPFGHAHLGTGDPFTPGF
PSFNHTQFPP-----VESSGLPRIAVQTVSSQAIIRLFRKM-DGQECPLDWKGGIM-VCS
MVP-----KS--NVTVKLTVNNVMADRKILNIFGAIKGLEEP--DRYVVIGAQRDSWGPG
AAKAGVGTAILLELARV-----ISDMVKKDGYKPRRSIIFASWSAGEYGAVGATEWLEGY
SATLHTKAFTYINLDAAVLG-SKHMKISASPLLYTLLERTMKGVKDP----GRTGG-NLY
NRVGTEWIKTVVP-------------------LGLDNAAFPFLAFSGIPVVSFGFYDKDE
EYSFLGTIQDTVANLRK-TDDLYALMRAAAEVAGQIALRLTHDHELFLDFERYAEELLVF
QEKFFPYDRDVKMLGL--TLKWLYFARGDFQRATDALRRDIANSDRENRIVRRALNDRIM
KVEYDFLSPYLSPKDVPFRHIFFGKGSHTLQSLLENLEQLRAN-KESVD---VNMLKEQL
ALATWTIKGAANALVGDIWDTDNEF
>Passeriformes_Melospiza_melodia_R00791
-------SPDCLSS--QFSGEPTSYTRFSIARQTDGDNSHVEMNLAADE-EEGGEIGRPE
HLHASMPPPRRNGKNLCFIIMAAAL------LLLIGFLIGYLSYRGRMQRVNRCLDGSGN
CEMTPTASYFS--DD-G--MEEEVVP----GPRILYWPELRNM----LSSKLSIGRLETS
LRQREGKNSFEAGKTEDESTASYIHDQFTS-FRMDDVWNDEHYVRLQDKGSSRNQVFIVE
D-GQ---E-E-LESPDAYVAYSKSGTV-TGKPVYANYGRKEDFQKIRN-LGVSMNGAIII
FRAGEITLAEKVAN----ARKEGAVGVLMYPGPSNDKKADSYVPFAHAHLGTGDPFTPGF
PSFNHTQFPP-----VESSGLPQIPVQTISRGAAARLFGKM-DGEKCLEEWRVDIM-GCK
VTV-----SSNSKMTVKLTVNNVMVDRKILNIFGVIKGFEEP--DRYVVLGAQRDSWGPG
AAKAGVGTAILLELAYV-----ISDVVKSEDYKPRRSIIFASWSAGEYGAVGATEWLEGY
STTLHAKAFTYINLDTAVLG-SSDIKISASPLLYSLLETTMKRVKDP----ANKAR-FLD
SRFGSDWIKKVVP-------------------LDLDNAAFPFLAYSGIPVVSFGFYDEGD
EYAFLGTTEDTVANLKRRTVNLYPLMLTAAEVAGQIALRMTHDHELFLDLDRYSDELLSF
QEKLWHFKDDVKELGL--TLNWLYFARGDFQRAALALRRDIENSDRENRIVRRALNDRMM
KVEYDFLSPYLSPKDAPFRHIFFGRGSHTLKSLLENLEQLAAN-QTSVD---VNELKEQM
ALATWTIKGAANALVGDIWNTDNEI
>Passeriformes_Rhegmatorhina_hoffmannsi_R06074
----MDHARAAISN--LFGGEPMSYTRFSIARQTDGDNSHVEMKLSADD-EEGGEIGRPE
HLHASMPPPRRNGKNLCFLIMAAML------LLLIGFLIGYLSYRGRMQTINRCLDGNGK
CEMTPTASYLS--DD-DE-IEEEDVP----GPRVLYWPDLRAM----LSDKLSTAQLEAN
LRQRDGKASFEAGKVEDEATASYIHDLFTS-FHLDEVWNDEHYIKLQDKGSSSNQVSIVD
D--V---E-EVLENPSAYVAYSKSGTV-SGKPVHVNYGLKDDFQKIRN-LDVSMNESIVI
FRAGKITLAEKVAN----ARKEGAVGALMYLDPSEYKNTERLVPFGHAHLGTGDPFTPGF
PSFNHTQFPP-----VESSGLPRIPVQTISSEAATKLFSKM-DGHTCLLEWKSGIM-GCK
VTV-----SSSSKMTVKLTVNNVMVDRKILNIFGAIKGFEEP--DRYVVIGAQRDSWGPG
AAKAGVGTAILLELARV-----ISDMVKREGYKPRRSIIFASWSAGEFGAVGATEWLEGY
STSLHAKAFTYINLDSAVLG-SNHMKIFASPLLYSLLERTMKGVKDP----TKDSG-SLY
NRVVSDWTDKLDP-------------------LGLDNAAFPFLAYSGIPVVSFGFCNKDE
EYAFLGTTGDTVMNLKK-IDKLYALMRAAAEVAGQIALRLTHDHELFLDFDRYSEELLSF
QERFLSFDQDVKALGL--TLNWLFFARGDFQRAADALRRDIANSDRENKIVRRALNDRIM
KVEYDFLSPYLSPKDAPFRHIFFGKGSHTLPSLLENLKQLRDN-KDSVD---VNMLKEQL
ALVTWTIKGAANALVGDIWNTDNEF
>Passeriformes_Loxia_curvirostra_R04131
-------SPDCLST--QFSGEPTSYTRFSIARQTDGDNSHVEMNLAADE-EEGGEVGRPE
HLHASMPPPRRNGKNLCFVIMAAVL------LLLIGFLIGYLSYRGRMQRVNRCLDGSGN
CEMTPTASYFS--DD-G--TEEEEVP----GPRILYWPELRNM----LSSKLSAARLEAN
LRQREGKNSFEAGKVEDESTASYIHDQFTS-FRLDDVWNDEHYVRLQDKGSSRNQVFIIE
D-DQ---E-E-LESTDAYVAYSKSGTV-TGKPIYVNYGRKEDFQKIRN-LGVSMNGAIII
FRAGKITLAEKVAN----ARKEGAVGVLMYPGPSNDRKADSYVPFAHAHLGTGDPFTPGF
PSFNHTQFPP-----VESSGLPQIPVQTISREAAARLFGKM-DGDKCLEEWTADIM-GCK
VTV-----SSSSKMTVKMTVNNVMVDRKILNIFGVIKGFEEP--DRYIVLGAQRDSWGPG
AAKAGVGTAILLELARV-----ISDMVKNDDYKPRRSIIFASWSAGEYGAVGATEWLEGY
STTLHAKAFTYINLDTAVLG-SKDIKISASPLLYSVLETTMKRVKDP----AEDSG-YLD
SRVGLDWIKKVVP-------------------LDLDNAAFPFLAYSGIPVVSFGFYDEGD
EYAFLGTTEDTLANLKRKAANLYPLMRTAAEVAGQIALRMTHDHELFLDLDRYSDELLSF
QEKLWHFNGNVKELGL--TLNWLYFARGDFQRAADALRRDIENSDRENRIVRRALNDRMM
KVEYDFLSPYLSPKDAPFRHIFFGRGSHTLKSLLENLEQLAAN-KTSVD---VNELKEQL
ALATWTIKGAANALVGDIWNTDNEI
>Passeriformes_Junco_hyemalis_R09697
-------SPDCLSS--QFSGEPTSYTRFSIARQTDGDNSHVEMNLAADE-EEGGEIGRPE
HLHASMPPPRRNGKNLCFVIMAAAL------LLLIGFLIGYLSYRGRMQRVNRCLDGSGN
CEMTPTASYFS--DD-G--MEEEVVP----GPRILYWPELRNM----LSSKLSIARLEAN
LRQREGKNSFEAGKTEDESTASHIHDQFTS-FRMDDVWNDEHYVRLQDKGGSRNQVFIVE
D-GQ---E-E-LESPDAYVAYSKSGTV-TGKPVYANYGRKEDFQKIQN-LGVSMNGAIII
FRAGEITLAEKVAN----ARKEGAIGVLMYPGPTNDKKADSYVPFAHAHLGTGDPFTPGF
PSFNHTQFPP-----VESSGLPQIPVQTISRGAAARLFGKM-DGEKCLEEWRVDIM-GCK
VTV-----SSSSKMTVKLTVNNVMVDRKILNIFGVIKGFEEP--DRYVVLGAQRDSWGPG
AAKAGVGTAILLELARV-----ISDMVKNDDYKPRRSIIFASWSAGEYGAVGATEWLEGY
STTLHAKAFTYINLDTAVLG-SSDIKISASPLLYSLLETTMKRVKDP----ANEAR-FLN
SRFGSDWIKKVVP-------------------LDLDNAAFPFLAYSGIPVVSFGFYDEGD
EYAFLGTTEDTLANLKRRAVNLYPLMRTAAEVAGQIALRMTHDHELFLDLDRYSDELLSF
QEKLWHFKDDVKELGL--TLNWLYFARGDFQRAADALRRDIENSDRENRIVRRALNDRMM
KVEYDFLSPYLSPKDAPFRHIFFGRGSHTLKSLLENLEQLAAN-KTSVD---VNELKEQM
ALATWTIKGAANALVGDIWNTDNEI
>Passeriformes_Sylvia_atricapilla_R09542
----FHHMTDCLST--QFGGEPTSYTRFSIARQMDGDNSHVEMKLAADE-EEGGEIGRPE
HLHASMAPPRRNGKNLCFLIIAAVL------LLLIGILIGYLSYRGRMQRVNRCLDGSGN
CEMTPTASYFS--DD-E--TEEEEVP----GPRILYWPELRNM----LSAKLSATRLESN
LRQREGKSSFEAGKPEDQDTASHIHDQFTS-FRLDDVWNDEHYVRLQDKGSSKNQVFIIE
D-SE---E-E-LESRDAYVAYSKSSTV-TGKPIYVNYGRKEDFQTVRN-MHVPMNGSIII
FRAGKITLAEKVAN----ARKEGAVGALMYLSSSNNKKADSCVPFGHAHLGTGDPFTPGF
PSFNHTQFPP-----VESSGLPHIPVQTISREAATKLFGKM-DGEKCLEEWTSGIM-GCK
VTV-----SSSSKMTVKLTVNNVMVDRKIVNIFGVIKGFEEP--DRYVVLGAQRDSWGPG
AAKAGVGTAILLELARV-----ISDMVKNDDYRPRRSIIFASWSAGEYGAVGATEWLEGY
STTLHAKAFTYINLDTAVLG-SRHVRISASPLLYSLLESTMKRVKDP----MKEPG-YLY
NRVGSDWIKRVVP-------------------LDLDNAAFPFLAYSGIPVVSFGFYDEDD
EYSFLGTTEDTLANLKEKTAMLYPLMRAAAEVAGQIALRLTHDHELFLDFDRYSDELLSF
QEKIWHFEPNVKALGL--TLNWLYFARGDFQRAADALRRDIANSDRENRIVRRALNDRMM
KVEYDFLSPYLSPKDAPFRHIFFGKGSHTLKSLLENLEQLEVD-KTSVD---VNELKEQL
ALATWTIKGAANALVGDIWNTDNEI
>Passeriformes_Erithacus_rubecula_R00309
----FPH--DCLSS--QFGGEPTSYTRFSIARQTDGDNSHVEMNLAADE-EEGGEIGKPE
HLHASMPPPRRNGKNLCLIIMAAVV------LLLIGFLIGYLSYRGRMQRVNRCLDGSGN
CEMTPTASYLS--DD-G--MEEEEVL----GPRILYWPELRNM----LSSKLSVPCLEAN
MRQREGKNSFEAGKAEDESTASYIHDQFTL-FHLDDVWKDEHYVRLQDRGSSKNQVLIIE
N-GR---E-ELVESPDEYVAYSKNGTV-TGKPVYVNYGRKEDFQQIQI-MGIPMNGAIII
FRAGKITLAEKVAN----ARKEGAAGALMFSDFSNNKKADSYVPFGHAHLGTGDPFTPGF
PSFNHTQFPP-----IESSGLPQIPVQTISRQAAAKLFGKM-DGDKCLQDWT-GIM-GCK
VTV-------NKNMTVKLTVNNVIVDRKILNIFGVIKGFEEP--DRYVVLGAQRDSWGPG
AARAGVGTAILLELARV-----ISDMVKNDDYKPRRSIIFASWSAGEYGAVGATEWLEGY
TTTLHAKAFTYINLDTAVLG-SKNVKISASPLLYSLLETVMKRVKDP----TKDSG-NLY
NRVGSDWIKSVVP-------------------LDLDNAAFPFLAYSGIPVVSFGFYDEGD
EYSFLGTTEDTLANLKEKTDKLYPLMHTAAEVAGQIALRLTHDHELFLDFDRYTEELLSF
QEKLWPFEPNLKALGM--TLNWLYFARGDFQRAADALRRDIANSDRENRLVRRALNDRMM
KVEYDFLSPYLSPKDAPFRHIFFGKGSHTLKSLLENLMQLKAN-ESSVD---VNELKEQL
ALATWTIKGAANALVGDIWNTDNEI
>Charadriiformes_Limosa_lapponica_R10018
-------LHDCLST--QFGGEPTSYTRFSIARQMDGDNSHVEMKLSADD-EEGGETGRPE
HLHASMPPPRRTGRHLCFLVIAAVL------LLLIGFLIGYLSYRGRMQKASRCLDASGK
CEMTPTTYYLM--DD-DE-TEEEEIP----GPLVFYWPKLREM----LFEKLSAGHLQDN
LRQRAIKYSFEAGQSEDENVASYIHEQFTS-FLFDEVWNDEHYIKLQVKGSSNNTVSILE
D-GK---E-ELLEMPDAYVAYSKSGSV-VGKPVYVNYGRKADFQKIQK-PGVSLNNTIII
FRAGKITLAEKVAN----AQAAGAVGALMYLDPSDYENTDTLVPFGHAHLGTGDPFTPGF
PSFNHTQFPP-----VTSSGLPRIAVQTISSKAVGKLFSKM-HGEECILEWKGGVM-GCK
VML-----NSTSKMIVKLTVNNAMVDRKILNIFGAIKGFEEP--DRYVVIGAQRDSWGPG
AAKAGVGTAMLLELARV-----ISEMVKKDGYKPRRSIIFASWSAGEFGAVGATEWLEGY
SATLHAKVFTYINLDAAVVG-SNHVKISASPLLYTLLERTMKGVKDP----TKNSE-TLY
DRVGSDWVKTVVP-------------------LGLDNAAFPFLAYSGIPVVSFGFCNKDK
EYPFLGTTQDTVENLKM-TDNLYALMRAAAEVAGQIALRLTHDHELFLDFERYGDELLAF
QEKFLPYDRDVRALGL--TLNWLFFARGDFQRAIDALRGDIANSDRENKIIRRALNDRIM
KVEYDFLSPYLSPKDAPFRHIFFGKGSHTLQSLLENLHLLRTS-RDSVD---VNMLKEQL
ALVTWTIKGAANALVGDIWDTDNEF
>Passeriformes_Passerina_amoena_R01927
-------SPDCLSS--QFSGEPTSYTRFSIARQTDGDNSHVEMNLAADE-EEGGEIGRPE
HLHASMPPPRRNGKNLCFVIMAAAL------LLLIGFLIGYLSYRGRMQRVNRCLDGSGN
CEMTPTASYFS--DD-G--MEEEEVP----GPRILYWPELRKM----LSSKLSTARLEAN
LRQREGKNSFEAGKAEDESTASHVHDQFTS-FRMDDVWNDEHYVRLQDKGSSRNQVFIIE
D-GQ---E-EELESPDAYVAYSKSGTV-TGKPVYVNYGRKEDFQKIRN-LGVSMNGAIII
FRAGEITLAEKVAN----ARKEGAVGVLMYPGPSNDRKADSYVPFAHAHLGTGDPFTPGF
PSFNHTQFPP-----VESSGLPQIPVQTISREAAARLFGKM-DGDKCLEEWRADIM-GCK
VTV-----SGSSKMTVKLTVNNVVVDRKILNIFGVIKGFEEP--DRYVVLGAQRDSWGPG
AAKAGVGTAILLELARV-----ISDMVKNDDYKPRRSIIFASWSAGEYGAVGATEWLEGY
STTLHTKAFTYINLDTAVLG-STDIKISASPLLYSLLETIMKRVKDP----ANDSR-FLD
SRFGSDWIKKVVP-------------------LDLDNAAFPFLAYSGIPVVSFGFYDEGD
EYAFLGTTEDTLANLKRKTVNLYPLMRTAAEVAGQIALRMTHDHELFLDLDRYSDELLSF
QEKLWHFNGDVK------------------------------------------------
------------------------------------------------------------
-------------------------
>Passeriformes_Pheucticus_melanocephalus_R01949
-------SPDCRSS--QFSGEPTSYTRFSIARQTDGDNSHVEMNLAADE-EEGGEIGRPE
HLHASMPPPRRNGKNLCFVIMAAAL------LLLIGFLIGYLSYRGRMQRVNRCLDGSGN
CEMTPTASYFS--DD-G--MEEEEVP----GPRILYWPELRKM----LSSKLSTAHLEAN
LRQREGKNSFEAGKAEDESTASRVHDQFTS-FRMDDVWNDEHYVRLQDKGSSRNQVFIIE
D-GQ---E-EELESPDAYVAYSKSGTV-TGKPVYVNYGRKEDFQKIRN-LGVSMNGAITI
FRAGKITLAEKVAN----ARKEGAVGVLMYPGPSNDRKADSYVPFAHAHLGTGDPFTPGF
PSFNHTQFPP-----VESSGLPQIPVQTISREAAARLFGKM-DGDKCLEEWRADIM-GCK
VTV-----SSSSKMTVKLTVNNVMVDRKILNIFGVLKGFEEP--DRYVVLGAQRDSWGPG
AAKAGVGTAILLELARV-----ISDMVKNGDYKPRRSIIFASWSAGEYGAVGATEWLEGY
STTLHAKAFTYINLDTAVLG-STDIKISASPLLYSLLETTMKRVKDP----ANDSR-FLD
SRLGSGWIKKVVP-------------------LDLDNAAFPFLAYSGIPVVSFGFYDEGD
EYAFLGTTEDTLANLKRKTVSLYLLMRTAAEVAGQIALRMTHDHELFLDLDRYSDELLSF
QEKLWHFNGDVKELGL--TLNWLYFARGDFQRAADALRRDIENSDRENRIVRRALNDRMM
KVEYDFLSPYLSPKDAPFRHIFFGRGSHTLKSLLENLEQLAAN-KTSVD---VNELKEQM
ALVTWTIKGAANALVGDIWNTDNEI
>Charadriiformes_Uria_aalge_R03310
-------SYDCLSI--QFGVEPTSYTRFSIARQMDGDNSHVEMKLSADD-EEGGEVGRPE
HLHASMPPPRRIGKNLCFLVIAAVL------LLLIGFLIGYLSYRGRMQKAGRCLDGSGK
CEVTPITSYLM--DD-DE-TEEEEVP----GPPVFYWPAVRDL----FSQKLSAGHLQDN
LRQRATKDSFEAGQSEDESIASYIHDQFAS-FLLHEVWNDEHYIKLQVKG-SNNTVSILQ
D-GK---E-EILESPDAYVAYSKSGLV-VGKPVYVNYGRKADFQKIQK-PGVSLNDTIII
FRAGKITLAEKVAN----AQEAGAVGALMYLDPSDYENTETLVPFGHAHLGTGDPFTPGF
PSFNHTQFPP-----VESSGLPRIVVQTISSKAVGKLFSKM-HGEECILEWKGGVV-GCK
V-------NSTSKMTVKLSVNNVMVDRKVLNIFGAIKGSEEP--DRYVVIGAQRDSWGPG
AAKAGVGTAMLLELARV-----ISDMVKNDGYKPRRSIIFASWSAGEYGAVGATEWLEGY
SATLHAKVFTYINLDAAVLG-FNHVKISASPLLYTLLERTMKGVNNP----AKNSE-TLY
DRVGSDWVKTVVP-------------------LGLDNAAFPFLAYSGIPVVSFGFCDKDK
EYPFLGTTQDTVENLKM-TENLYDLMRAAAEVAGHIALRLTHDHELFLDFERYSDELLAF
QEKVLPYSRDVEALGL--TLNWLFFARGDFQRATDALRRDIANSDRENKVVRRALNDRIM
KVEYDFLSPYLSPKDAPFRHIFFGKGSHTLQSLLENLHLLRTS-KDSMD---VNMLKEQL
ALATWTIKGAANALVGDIWDTDNEF
>Charadriiformes_Cepphus_grylle_R08517
-------SYDCLSI--QFGVEPTSYTRFSIARQMDGDNSHVEMKLSADD-EEGGEVGRPE
HLHASMPPPRRIGKNLCFLVIAAIL------LLLIGFLIGYLSYRGRMQKAGRCLDGSGK
CEMTPTASYLM--DD-DE-TEEEEVP----GPPVFYWPALRDL----FSKKLSAGHLQDN
LRQRATKDSFEAGQSEDESVASYIHDQFAS-FLLDEVWNDEHYIKLQVKG-SNNTVSILQ
D-TK---E-EILESPDAYVAYSKSDSA-VGKPVYVNYGRKADFQKIQK-PGVSLNNTIII
FRAGKITLAEKVAN----AQEAGAVGALMYLDPSDYENTETLVPFGHAHLGTGDPFTPGF
PSFNHTQFPP-----VESSGIPRIVVQTISSKAVGKLFSKM-HGEECILEWKGGVV-GCK
VML-----NSTSKMTVKLSVNNVMVDRKILNIFGAIKGFEEP--DRYVVIGAQRDSWGPG
AAKAGVGTAMLLELARV-----ISDMVKNEGYKPRRSIIFASWSAGEYGAVGATEWLEGY
SATLHAKVFTYINLDAAVLG-FNHVKISASPLLYTLLERTMKGVKDP----AKNSE-TLY
DRVGSDWVKTVVP-------------------LGLDNTAFPFLAYSGIPVVSFGFCDKDK
EYPFLGTTQDTVENLKM-TDNLYDLMRAAAEVAGHIALRLTHDHELFLDFERYSDELLAF
QEKLLPYGRDVEALGL--TLNWLFFARGDFQRATDALRRDIANSDRENKIVRRALNDRIM
KVEYDFLSPYLSPKDAPFRHIFFGKGSHTLQSLLENLHLLRTS-KDSMD---VNMLKEQL
ALATWTIKGAANALVGDIWDTDNEF
>Charadriiformes_Rissa_tridactyla_R03807
-------SDDCLSI--QFGVEPTSYTRFSIARQMDGDNSHVEMKLSADD-EEGGEVGRPE
HLHASMPPPRRIGKNLCFLLIAAVL------LLLIGFLIGYLSYRGRMQKAGRCLDGSGK
CEMTPTTSYLM--DD-DE-TEEEEVP----GPPVFYWPAVRDL----FSKKLSAGHLQDN
LRQRATKDSFEAGQSEDESIASYIHDQFTS-FLLDEVWNDEHYIKLQAKG-SNNTVSILQ
D-GK---E-EILESPDAYVAYSKSGSV-VGKPVYVNYGRKADFQKIEK-PGVSLNNTVII
FRAGKITLAEKVTN----AQEAGAVGALMYLDPSDYENTETLVPFGHAHLGTGDPFTPGF
PSFNHTQFPP-----VESSGLPRIAVQTISSKAVGKLFSKM-HGEECILEWKGGVV-GCK
VML-----NSTSKMTVKLSVNNVMVDRKILNIFGAIKGSEEP--DRYVVIGAQRDSWGPG
AAKAGVGTAMLLELARV-----ISDMVKNEGYKPRRSIIFASWSAGEYGAVGATEWLEGY
SATLHAKVFTYINLDAAVLG-FNHVKISASPLLYTLLERTMKGVKDP----AKNSE-TLY
DRVGSDWVKTVVP-------------------LGLDNAAFPFLAYSGIPVVSFGFYNKDK
EYPFLGTTQDTVENLKM-TDNFYGLMRAAAEVAGHIALRLTHDHELFLDFERYSDELLAF
QEKFLPYSRDVEALGL--TLNWLFFARGDFQRATDALRRDIANSDRENKIVRRALNDRIM
KVEYDFLSPYLSPKDAPFRHIFFGKGSHTLQSLLENLRLLRTS-RDSMD---VNMLKEQL
ALTTWTIKGAANALVGDIWDTDNEF
>Passeriformes_Aphelocoma_coerulescens_R02191
-------SHDCLST--QFGGEPTSYTRFSIARQMDGDNSHVEMKLAADD-EEGGEIGRPE
HLHASMPPPRRNGKNLCFIVMAAVL------LLLIGFLIGYLSYRGRMQRVNRCLDGSGN
CEMTPTASYFS--DD-G--TEEEEVP----VPRILYWPDLRNM----LSAKLSAGRLEAN
LRLREGKNSFEAGTFEDETTASYIHDQFTS-FRLDDVWNDEHYIRLQDKGSSNNQVFIIE
D-GP---E-QLLESPDAYVAYSKSDTV-TGKPIYVNYGRKEDFQRIRR-MGVPMNGTIII
FRAGNITLAEKAAN----AREEGAVGVLMYLGPSDYRNTDLLVPFGHAHLGTGDPYTPGF
PSFNHTQFPP-----VESSGLPRIPVQTISSQAAAALFRKM-DGEKCLEEWTSGIM-GCK
VTV-----SSSSKMTVKLAVNNVMVDRKILNIFGVIKGFEEP--DRYVVLGAQRDSWGPG
AAKAGVGTAILLELARV-----ISDMVKNDDYKPRRSIIFASWSAGEYGAVGATEWLEGY
ATTLHAKAFTYINLDTAVLG-SRHIKISASPLLYSLLETTMKRVKDP----TMDSR-YLY
SRVGSDWVKRVVP-------------------LDLDNAAFPFLAYSGIPVVSFGFYDEGD
EYSFLGTTQDTLANLKAKTDKLYPLMHTAAEVAGQIALRLTHDHELFLDFDRYSEELLSF
QEKILPFDSEVKALGL--TLKWLFYARGDFQRAADALRRDIANSDRENRIVRRSLNDRMM
KVEYDFLSPYLSPKDAPFRHIFFGKGSHTLQSLLENLKQLEVN-KDSVD---VNKLKEQL
ALATWTIKGAANALVGDIWNTDNEI
>Passeriformes_Poecile_atricapillus_R11134
----LFHHMTAFP---QFGGEPTSYTRFSIARQMDGDNSHVEMKLAADE-EEGGEIGRPD
HLHASMPPPRRNGKNLCFIIMAAVL------LLLIGFLIGYLSYRGRMQRVNRCLDGSGN
CEMTPTASYFS--DD-G--TEEEEVP----GPRILYWPDLRNM----LTAKLSASRLENN
LRQREGKNSFEAGKTEDENNARRIHDQFTS-FRLDDVWNDEHYVRLQDKGSSNNQVSIIE
N-GR---E-ELLESPDAYVAYSKSGTV-TGKPIYVNYGQKEDFQKLRN-VGIPMEGTIII
FRAGKITLAEKVAN----ARKEGAVGALMYLDPSNGKKADSYVPFGHAHLGTGDPFTPGF
PSFNHTQFPP-----VESSGLPHIPVQTISRETAAKLFGKM-DGEKCLQEWTSGIV-GCK
VTV-----SSSSNMTVKLTVNNIMVDRKILNIFGVIKGFEEP--DRYVVIGAQRDSWGPG
AAKAGVGTAILLELAQV-----ISDMVKNDDYKPRRSIIFASWSAGEYGAVGATEWLEGY
STTLHAKAFTYINLDTAVLG-SRHLKISASPLLYSLLEATMKRVKDP----VNDSR-YLY
SRVGSDWIKRVVP-------------------LDLDNAAFPFLAYSGIPVVSFGFYDEDD
EYFLLGTTMDTLANLKEKTDKLYPLMLSAAEVAGQIALRLTHDHELFLDFDRYSEELLSF
QEKLWHFDSHVKALGL--TLNWLYFARGDFQRAADALRRDIANSDRENRIVRRALNDRMM
KVEYDFLSPYLSPKDTPFRHIFFGRGSHTLQSLLENLEQLAVN-KTSVD---VNELKEQL
ALATWTIKGAANALVGDIWNTDNEI
>Passeriformes_Cercotrichas_coryphaeus_R08153
---LFHH--DCLSS--QFGGEPTSYTRFSIARQTDGDNSHVEMNLAADE-EEGGEIGKPE
HLHASMPPPRRNGKNLCLVIMAAVV------LLLIGFLIGYLSYRGRMQRVNRCLDGSGN
CEMTPTASYFS--DD-G--MEEEEVP----GPRILYWPELRNM----LSAKLSTPCLEAN
MRQREGKNSFEAGKAEDENTASYIHDQFTL-FRLDDVWNDEHYVRLQDRGSSKNQVLIIE
N-GR---E-ELVESPDEYVAYSKNGTV-TGKPVYVNYGRKEDFQQIRI-MGIPMNGTIII
FRAGEITLAEKVAN----ARKEGAVGVLMFPDFSNNKKADSYVPFGHAHLGTGDPFTPGF
PSFNHTQFPP-----VESSGLPRIPVQTISRQAAAKLFGKM-DGDKCLQDWT-AIM-GCK
VTV-------NRDMTVKLTVNNVMVDRKILNIFGVIKGFEEP--DRYVVLGAQRDSWGPG
AAKAGVGTAILLELARV-----ISDMVKNDDYKPRRSIIFASWSAGEYGAVGATEWLEGY
TTTLHAKAFTYINLDTAVLG-SRDVKISASPLLYSLLETVMKRVKDP----TKDSG-NLY
SKVGSDWIKRVVP-------------------LDLDNAAFPFLAYSGIPVVSFGFYDKGD
EYSFLGTTEDTLANLKEKTDKLYRLMYTAAEVAGQIALRLTHDHELFLDFDRYSEELLSF
QEKLWHFEPSVKALGL--TLNWLYFARGDFQRAADALRRDIANSDRENRIVRRALNDRMM
KVEYDFLSPYLSPKDAPFRHIFFGKGSHTLQSLLENLTQLKVN-ESSVD---VNELKEQL
ALATWTIKGAANALVGDIWNTDNEI
>Procellariiformes_Calonectris_borealis_R02466
----NSSSHDCLST--QFGGEPTLYTRFSIARQTDGDNSHVEMKLSADD-EEGGEIGRPE
HLHASMPPPWRNGKNLCFLVIAAFL------LLLIGFLIGYLSYRGRMQKTSRCLDGSGK
CEMSPTTSYLA--DD-DE-TEEEEVP----GPPVFYWPELRTL----LSDKLSARHLEDS
LRQRANKYSFEAGQSEDESIASYIHDQFTS-FLLDEVWNDEHYIKLQVKGSSNNKVSILQ
D-GK---E-EELESPDAYVAYSKSGSV-VGKPVYVNYGRKADFRKIQN-AGVSLNETIII
FRAGEITLAEKVAN----AKEAGAVGALMYLDPDSYKNTDALVPFGHAHLGTGDPFTPGF
PSFNHTQFPP-----VESSGLPRIAVQTISSQAVGKLFSKM-DGEECFQDWKGGIM-TCK
VKP-----SSTSNMTVKLSVNNVMVDRKILNIFGAIKGFEEP--DRYVVIGAQRDSWGPG
AAKAGVGTAMLLELARV-----ISDIVKNEGYKPRRSIIFASWSAGEYGAVGATEWLEGY
SATLHAKAFTYINLDAAVLG-VNHMKISASPLLYTLLERTMKGVKDP----TKDSG-TLY
DRVGSDWVKTVVP-------------------LGLDNAAFPFLAYSGIPVVSFGFCNKDK
EYPFLGTTQDTVENLKM-TDKLYALMRAATEVAGQIALRLTHDHELFLDFERYGEELLAF
QEKFLPYDRDVKALGL--TLNWLFFARGDFQRATDALRRDIASSDRENRIVRRALNDRIM
KVEYDFLSPYLSPKDAPFRHIFFGKGSHTLQNLLENLQLLRTS-RDSVD---VNMLKEQL
ALVTWTIKGAANALVGDIWDTDNEF
>Apterygiformes_Apteryx_haastii_R07680
-------SHDSLST--QFGGEPMSYMRFSIARQTDGDNSHVEMKLSADD-EEGGEIGRQE
HLHTSMGQPQRTGKNLCFLVIAAVL------LLLIGFLIGYLSYRGRMQMTAKCLDGSGR
CEMTPTASYLA--DA-DE-TE-EEMP----GPSVLYWPEVKAL----FSKKLSARRLEDN
LRRRANRKSFEAGLSEDESMATYIHDQFNS-LLLDKVWNDEHYIKLQVKGSINNKVSILE
D-DK---E-EELESPDAYVAYSKNDSV-SGKPVYVNYGQKADFQKMQK-SGVSLNGSIVI
LRAGKITLAEKVAN----AKEAGAVGVLMYLDPYDYKDTDELVPFGHAHLGTGDPFTPGF
PSFNHTQFPP-----VESSGLPRIAVQTISSQAASRLFSKM-DGDPCFLEWRGGFI-GCK
MML-----SSASQKTVQLNVNNVMVDRKILNIFGAITGFEEP--DRYVVIGAQRDSWGPG
AAKAGVGTAILLELAQV-----ISDMVKNDGYKPRRSIIFASWSAGEYGTVGATEWLEGY
SATLHAKAFTYINLDAAVLG-WKNIKISASPMLYTLLERTMKGVSRR----SADAG-SLL
SRVGSDWVKAVVP-------------------LGLGDAAFPFLAYSGIPVVSFGFYNANE
EYPFLGTTQDTVENLKK-IANLYGLIRAAAEVAGHIALRLTHDHELFLDFGRYSEELLAF
QEKFLDYDQEVKELGL--TLDWLFFARGDFQRAVDGLRRDIVNSDRENGVIRRALNDRIM
KVEYDFLSPYLSPKDVPLRHIFFGKGSHTLQSLLEHLQLLKTS-KSSVN---MNMLKEQL
ALATWTIKGAANALVGDIWNTDNEF
>Apterygiformes_Apteryx_owenii_R00074
-------SHDSLST--QFGGEPMSYMRFSIARQTDGDNSHVEMKLSADD-EEGGEIGRQE
HLHTSMGQPRRTGKNLCFLVIAAVL------LLLIGFLIGYLSYRGRMQMTAKCLDGSGR
CEMTPTASYLA--DA-DE-TE-EEMP----GPSVLYWPEVKAL----FSKKLSARRLEDN
LRRRANRKSFEAGLSEDESMATYIHDQFNS-LLLDKVWNDEHYIKLQVKGSINNKVSILE
D-DK---E-EELESPDAYVAYSKNDSV-SGKPVYVNYGQKDDFQKMQK-SGVSLNGSIVI
LRAGKITLAEKVAN----AKEAGAVGVLMYLDPYDYKDTDELVPFGHAHLGTGDPFTPGF
PSFNHTQFPP-----VESSGLPRIAVQTISSQAASRLFSKM-DGDPCFLEWRGGFI-GCK
MML-----SSASQKTVQLNVNNVMVDRKILNIFGAITGFEEP--DRYVVIGAQRDSWGPG
AAKAGVGTAILLELAQV-----ISDMVKNDGYKPRRSIIFASWSAGEYGTVGATEWLEGY
SATLHAKAFTYINLDAAVLG-WKNIKISASPMLYTLLERTMKGVSRR----SADAG-SLL
SRVGSDWVKAVVP-------------------LGLGDAAFPFLAYSGIPVVSFGFYNANE
EYPFLGTTQDTVENLKK-IANLYGLIRAAAEVAGHIALRLTHDHELFLDFGRYSEELLAF
QEKFLDYDQEVKELGL--TLDWLFFARGDFQRAVDGLRRDIVNSDRENGVIRRALNDRIM
KVEYDFLSPYLSPKDVPLRHIFFGKGSHTLQSLLEHLQLLKTS-KSSVN---MNMLKEQL
ALATWTIKGAANALVGDIWNTDNEF
>Apterygiformes_Apteryx_rowi_R07528
-------SHDSLST--QFGGEPMSYMRFSIARQTDGDNSHVEMKLSADD-EEGGEIGRQE
HLHTSMGQPRRTGKNLCFLVIAAVL------LLLIGFLIGYLSYRGRMQMTAKCLDGSGR
CEMTPTASYLA--DA-DE-TE-EEMP----GPSVLYWPEVKAL----FSKKLSARRLEDN
LRRRANRKSFEAGLSEDESMATYIHDQFNS-LLLDKVWNDEHYIKLQVKGSINNKVSILE
D-DK---E-EELESPDAYVAYSKNNSV-SGKPVYVNYGQKADFQKMQN-SGVSLNGSIVI
LRAGKITLAEKVAN----AKEAGAVGVLMYLDPYDYKDTDELVPFGHAHLGTGDPFTPGF
PSFNHTQFPP-----VESSGLPRIAVQTISSQAASRLFSKM-DGDPCFLEWRGGII-GCK
MML-----SSASKKTVQLNVSNVMVDRKILNIFGAITGFEEP--DRYVVIGAQRDSWGPG
AAKAGVGTAILLELAQV-----ISDMVKNDGYKPRRSIIFASWSAGEYGTVGATEWLEGY
SATLHAKAFTYINLDTAVLG-WKNIKISASPMLYTLLERTMKGVSRR----SADAG-SLL
SRVGSDWVKAVVP-------------------LGLGDAAFPFLAYSGIPVVSFGFYNKDE
EYPFLGTTQDTVENLKK-IANLYGLIRAAAEVAGHIALRLTHDHELFLDFGRYSEELLAF
QEKFLDYDQEVKELGL--TLDWLFFARGDFQRAVDGLRRDIVNSDRENGVIRRALNDRIM
KVEYDFLSPYLSPKDVPLRHIFFGKGSHTLQSLLEHLQLLKTS-KSSVN---MNMLKEQL
ALATWTIKGAANALVGDIWNTDNEF
>Tinamiformes_Crypturellus_cinnamomeus_R08493
------FPHMTLST--QFGGEPMSYTRFSIARQTDGDNSHVEMKLSADD-EEGGEMGRQE
NLHTAMGQPRRTGKNLCFLVIAAVL------LLLIGFLIGYLSYRGRMQMAGKCLDGSGR
CEITPSASYLT--DA-DE-ME-EEIP----ESRVLYWPELKDF----FSKRLSVRHLEDN
LRLRANSRSFEAGQTEDEILATYIHDQFNK-FLLDKVWNDEHYIKLQVRGSSNNEVSLLE
D-GG-----SISESPDVYVAYSKNGSA-SGKPVYVNYGQKDDFQQLQN-LGV-LNESVVI
VRAGKITLAEKVAN----AKEAGAVGVLMYMDPSDYKGTNQLAPFGHAHLGTGDPYTPGF
PSFNHTQFPP-----VKSSGLPEIAVQTISSDAASRLFSKM-DGGPCPAEWKGGII-RCA
LMS-----SSRDNKTVQLKVNNVMVDRKILNIFGAIKGFEEP--DRYVVIGAQRDSWGPG
AAKAGVGTAMLLELAQV-----ISEVVKMDGYKPKRSIIFASWSAGEYGAVGATEWLEGY
SATLHAKAFTYISLDAAVLG-WKNVKISASPMLYSLLERTMKGVRLV----ALFL--GYL
DQLT---VSCSVP-------------------LGLGDAAFPFLAYSGIPAVSFGFYDRGE
EYSFLGTTQDTVENLKK-IPRLYDLMRAATEVAGLVALRLTHDHELFLDFERYSDELLTF
QEKFLEYDREVKELGL--TLDWLFFARGDFQRAVDGLRRDIAQSDRENKVMRRALNDRIM
KVEYDFLSPYLSPKDTPLRHIFFGKGSHTLQSLLENLQLLKNS-KNSVN---VNLLKEQL
ALATWTIKGAANAIVGDIWDTDNEF
>Tinamiformes_Nothoprocta_perdicaria_R10591
------FLHMTLSP--QFGGEPMSYTRFSIARQTDGDNSHVEMKLSADD-EEGGEMGRQE
NLHTSMGQPQRTGKNLCFIVIAAVL------LLLTGFLIGYLSYRGRMRMAGKCLDGSGR
CEITPTASYLM--DA-DE-ME-EEIP----ESRVLYWPELKDL----FSKKLSVRHLEDN
LRLRAGSKSVEAGQIEDESLATYIHEQFNK-FLLDRVWNDEHYIKLQVRGSSNNEVSLLE
D-GG-----SITESPDAYVAYSKNGSA-SGKPVYVNYGQKEDFRQLQN-LGV-LNESVVI
VRAGKITLAEKVAN----AKEAGAVGVVMYMDPSDYKGTNQLVPFGHAHLGTGDPFTPGF
PSFNHTQFPP-----VKSSGLPEIAVQTISSDSASRLFSKM-DGGPCPAEWKGGTI-SCA
LMS-----SSQGNKTVQLKVNNVMVDRKILNIFGAIKGFEEP--DRYVVIGAQRDSWGPG
AAKAGVGTAILLELAQV-----ISEVVKKDGYKPRRSIIFASWSAGEYGAVGATEWLEGY
SATLHAKAFTYINLDAAVLG-WKHVKISASPMLYSLLERTMKGVSDP----ADDG--TLL
NRVGSDWVKAVVP-------------------LGLGDAAFPFLAYSGIPAVSFGFYDRGE
EYSFLGTAEDTVENLKK-IPRLYSLMFAAAEVAGHIALRLSHDHELFLDFGRYSDELLTF
QEKFLEYDQEVKELGL--TLDWLFFARGDFQRAVDGLRRDIAHSDRENKVMRRALNDRIM
KVEYDFLSPYLSPKDTPLRHIFFGKGSHTLQSLLENLQLLKTS-RSRVN---VNLLKEQL
ALATWTIKGAANAIVGDIWDTDNEF
>Rheiformes_Rhea_americana_R13747
------FTHVIVFQ--QFGGEPMSYTRFSVARQTDGDNSHVEMKLSADD-EEGGEIGRQE
HLHTSMGQPRRTGKNLCFLVIAAVL------LLLIGFLIGYLSYRGRMQMTARCLDGSGR
CEITPTASYLA--DT-DD-TE-EEVP----QSSVLYWPELKNL----LSNKLSARRLEDY
LRQRANRKSFEAGLSEDESMAFYIHDQFNS-FLLDKVWNDEHYIKLQVKGSINNKVSILE
N-GR---E-EELESPDAYVAYSKNDSV-SGKPIYVNYGQKDDFQKMKS-SGVSLDESVVI
LRAGKITLAEKVAN----AKEAGAVGVLMYLDPQDYKNTDKLVPFGHAHLGTGDPFTPGF
PSFNHTQFPP-----VESSGLPYIAVQTISSQAVSRLFSKM-DGDPCFLEWRGGII-NCK
MT-------STTNKTVQLKVNSVMVDRKILNIFGAIKGFEEP--DRYVVIGAQRDSWGPG
AAKAGVGTAILLELAQV-----ISDMVKNGGYKPRRSIIFASWSAGEYGAVGATEWLEGY
SATLHAKAFTYINLDAAVLG-WKNIKISASPLLYSLLERTMKGVI--------DNC-SIP
-------VSCSVP-------------------LGLGDAAFPFLAYSGIPVVSFGFCNKDE
EYPFLGTTEDTVENLKR-IANLYELIRTAAEVAGHIALRLTHDHELYLDFGKYSEELLAF
QEKFLDYDQEVKELGL--TLDWLFFARGDFQRAVDGLRRDIANSDRENKVIRRALNDRIM
KVEYDFLSPYLSPKDVPFRHIFFGKGSHTLQSLLEHLQLLKSS-KSSVN---VNKLKEQL
ALSTWTIKGAANALVGDIWDTDNEF
>Rheiformes_Rhea_pennata_R01857
------FTHVIVFQ--QFGGEPMSYTRFSVARQTDGDNSHVEMKLSADD-EEGGEIGRQE
HLHTSMGQPRRTGKNLCFLVIAAVL------LLLIGFLIGYLSYRGRMQMTARCLDGSGR
CEITPTASYLA--DT-DD-TE-EEVP----QSSVLYWPELKNL----LSNKLSARRLEDY
LRQRANRKSFEAGLSEDESMAFYIHDQFNS-FLLDKVWNDEHYIKLQVKGSINNKVSILE
N-GR---E-EELESPDAYVAYSKNDSV-SGKPIYVNYGQKDDFQKMKS-SGVSLDESVVI
LRAGKITLAEKVAN----AKEAGAVGVLMYLDPQDYKNTDKLVPFGHAHLGTGDPFTPGF
PSFNHTQFPP-----VESSGLPYIAVQTISSQAVSRLFSKM-DGDPCFLEWRGGII-NCK
MT-------STTNKTVQLKVNSVMVDRKILNIFGAIKGFEEP--DRYVVIGAQRDSWGPG
AAKAGVGTAILLELAQV-----ISDMVKNGGYKPRRSIIFASWSAGEYGAVGATEWLEGY
SATLHAKAFTYINLDAAVLG-WKNIKISASPLLYSLLERTMKGVI--------DNC-SIP
-------VSCSVP-------------------LGLGDAAFPFLAYSGIPVVSFGFYNKDE
EYPFLGTTEDTVENLKR-IANLYELIRTAAEVAGHIALRLTHDHELYLDFGKYSEELLAF
QEKFLDYDQEVKELGL--TLDWLFFARGDFQRAVDGLRRDIANSDRENKVIRRALNDRIM
KVEYDFLSPYLSPKDVPFRHIFFGKGSHTLQSLLEHLQLLKSS-KSSVN---VNKLKEQL
ALSTWTIKGAANALVGDIWDTDNEF
>Passeriformes_Chlorodrepanis_virens_R00478
-------SPDCLST--QFSGEPTSYTRFSIARQTDGDNSHVEMNLAADE-EEGGEIGRPE
HLHASMPPPRRNGKNLCFVIMAAVL------LLLIGFLIGYLSYRGRVQRVNRCLDGSGN
CEMTPTASYFS--DD-G--TEEEEVP----GPRILYWPELRNM----LSSKLSAARLEAN
LRQREGKNSFEAGKVEDESTASYIHDQFTS-FRLDDVWNDEHYVRLQDKGSSRNQVFIIE
D-DQ---E-E-LESTDAYVAYSKSGTV-TGKPIYVNYGRKEDFQKIRN-LRVSMNGAIII
FRAGKITLAEKVAN----AGKEGAVGVLMYPGPSNDRKADSYVPFAHAHLGTGDPFTPGF
PSFNHTQFPP-----VESSGLPQIPVQTISREAAARLFGKM-DGDKCLEEWTADIM-GCK
VTV-----SSSSKMTVKMTVNNVVVDRKILNIFGVIKGFEEP--DRYIVLGAQRDSWGPG
AAKAGVGTAILLELARV-----ISDMVKNDDYKPRRSIIFASWSAGEYGAVGATEWLEGY
STTLHAKAFTYINLDTAVLG-SKDIKISASPLLYSVLETTMKRVKDP----ANDSG-YLD
SRVGLDWIKKVVP-------------------LDLDNAAFPFLAYSGIPVVSFGFYDEGD
EYAFLGTTEDTLANLKRKTANLYPLMRTAAEVAGQIALRMTHDHELFLDLDRYSDELLSF
QEKLWRFNGNVKELGL--TLNWLYFARGDFQRAVDALRRDIENSDRENRIVRRALNDRMM
KVEYDFLSPYLSSKDAPFRHIFFGRGSHTLKSLLENLEQLAAN-KTSVD---VNELKEQL
ALATWTIKGAANALVGDIWNTDNEI
>Passeriformes_Hemignathus_wilsoni_R10907
-------SPDCLST--QFSGEPTSYTRFSIARQTDGDNSHVEMNLAADE-EEGGEIGRPE
HLHASMPPPRRNGKNLCFVIMAAVL------LLLIGFLIGYLSYRGRMQRVNRCLDGSGN
CEMTPTASYFS--DD-G--TEEEEVP----GPRILYWPELRNM----LSSKLSAARLEAN
LRQREGKNSFEAGKVEDESTASYIHDQFTS-FRLDDVWNDEHYVRLQDKGSSRNQVFIIE
D-DQ---E-E-LESTDAYVAYSKSGTV-TGKPIYVNYGRKEDFQKIRN-LRVSMNGAIII
FRAGKITLAEKVAN----AGKEGAVGVLMYPGPSNDRKADSYVPFAHAHLGTGDPFTPGF
PSFNHTQFPP-----VESSGLPQIPVQTISREAAARLFGKM-DGDKCLEEWTADIM-GCK
VTV-----SSSSKMTVKMTVNNVVVDRKILNIFGVIKGFEEP--DRYIVLGAQRDSWGPG
AAKAGVGTAILLELARV-----ISDMVKNDDYKPRRSIIFASWSAGEYGAVGATEWLEGY
STTLHAKAFTYINLDTAVLG-SKDIKISASPLLYSVLETTMKRVKDP----ANDSG-YLD
SRVGLDWIKKVVP-------------------LDLDNAAFPFLAYSGIPVVSFGFYDEGD
EYAFLGTTEDTLANLKRKTANLYPLMRTAAEVAGQIALRMTHDHELFLDLDRYSDELLSF
QEKLWRFNGDVKELGL--TLNWLYFARGDFQRAVDALRRDIENSDRENRIVRRALNDRMM
KVEYDFLSPYLSSKDAPFRHIFFGRGSHTLKSLLENLEQLAAN-KTSVD---VNELKEQL
ALATWTIKGAANALVGDIWNTDNEI
>Anseriformes_Cairina_moschata_R11005
-------SRGCLST--QFSGEPMSYTRFSIARQTDGDNSHVEMKLSADD-EEGGEAGRPE
HLHTHVAQPWRNGKNLCFLLIAAFL------LLLIGFLIGYLSYRGRMQLAAKCLEGGGK
CEVTPTASYLA--DG-DE-TEEEEVP----GPPILYWPDLKRL----LSTKLSERRLEEN
LRQRANKYSFEAGQSEDENMAIYIHDLFKS-FSLNQVWKDKHYIKLQVKGSTRNKVSVLE
D-GK---EEEELETPDAYVAYSETGSV-TGKPVYANYGQKEDFQKLEK-SAIELNGTIVI
VRAGKITLAEKVVN----AKEKGAVGVLMYLDPS-YKNTDDLVLFGHAHLGTGDPYTPGF
PSFNHTQFPP-----VESSGLPHIAVQTISSHAVSRLFSKM-DGESCLPQWRGGLL-VCK
MTV-----RSDKQLTVKLDVNNVMVDRKILNIFGAITGFEEP--DRYVVIGAQRDSWGPG
AAKAGVGTAILLELARV-----ISDIVKNEGYKPRRSIIFASWSAGDYGAVGATEWLEGY
SATLHAKAFTYINLDAAVLG-TNDIKISASPLLYALLERTMKGVKDP----ATSSR-NLY
DRVGSNWVKSIVP-------------------FGLDNAAFPFLAYSGIPVVSFGFYNKDE
DYPYLGTTQDTVENLKA-INSLYAHLCAAAEVAGQIALRLTHDHELFLDFGRYSEELLAF
QEKFLVYDQDVKELGL--NLDWLFLARGDFQRAANALRRDIENSDKENKVIRRALNDRIM
KVEYDFLSPYLSPKDAPLRHIFFGKGSHTLQSLLDHLQLLKTS-RSEVD---LNMLKEQL
ALATWTIKGAANALEGDIWNTDNTF
>Passeriformes_Brachypodius_atriceps_R08863
----FHHMTDCLST--QFGGEPTSYTRFSIARQTDGDNSHVEMKLAADE-EEGGEIGRPE
HLHASMPPPRRNGKNLCFVIIAAVL------LLLIGFLIGYLSYRGRMQRVNRCLDGSGN
CEMTPTASYFS--DD-G--TEEEEVP----GPHIIYWPELRKM----LSAKLSAARLEAN
LRQREGKNSFEAGKVEDESTASYVHEQFTS-LRLDDVWNDEHYVRLQDKGSSKNQVVIIE
D-DQ---V-E-LESPDAYVAYSESGTV-TGKPIYVNYGRKEDFQKIRA-MHVPMRDSIII
FRTGKITLAEKVAN----ARKEGAAGALIYLGSSNGKKADSYVPFGHAHLGTGDPFTPGF
PSFNHTQFPP-----VESSGLPRIPVQTISREAASKLFGKM-DGEKCLQDWTSDIL-GCK
VTV-----SSDSKMTVKLTVNNVMVDRKILNIFGVIKGFEEP--DRYVVLGAQRDSWGPG
AAKAGVGTAILLELARV-----ISDMVKNDDYRPRRSIIFASWSAGEYGAVGATEWLEGY
STTLHAKAFTYINLDTAVLG-SRHLKISASPLLYSLLEAALKRVKDP----AKQSD-SLY
NRVGSDWIKRVVP-------------------LDLDNAAFPFLAYSGIPVVSFGFYDEDD
EYSFLGTTADTLANLKEKTDMLYPLMHAAAEVAGQIALRLTHDHELFLDFDRYSDELLSF
QEKLWHFDSDVKALGL--TLNWLYFARGDFQRAADALRRDIANSDRENRIVRRALNDRMM
KVEYDFLSPYLSPKDAPFRHIFFGKGSHTLQSLLENLEQLRAN-KTSVD---VNELKEQL
ALATWTIKGAANALVGDIWNTDNEI
>Passeriformes_Certhia_familiaris_R02027
-------SHDCLST--QFGGEPTSYTRFSIARQTDGDNSHVEMNLAADE-EEGGEIGKPE
HLHASMPPPRRNGKNLCFIIMAAVL------LLLIGFLIGYLSYRGRMQRVNRCLDGSGN
CEMTPTASYIS--DV-G--AEEEEVP----GSRILYWPELRNM----LSAKLSSARLEAN
LRQREGKNSFEAGKAEDESTASYIHEQFTS-FRLDDVWNDEHYVRLQDKGSSKNQVFTIQ
D-VL---E-E-LESPDAYVAYSKSGTV-TGKPIYVNYGRKEDFQKVRN-MRVPMNGTIMI
FRAGKITLAEKVAN----ARKEGAVGALMYLDPSNDKKADSCVPFGHAHLGTGDPFTPGF
PSFNHTQFPP-----VESSGLPHIPVQTISREAAAKLFGKM-DGEKCLQEWTSGIM-GCK
VTV-----SSSSKMTVELTVNNVMVDRKILNIFGVIKGFEEP--DRYVVLGAQRDSWGPG
AAKAGVGTAILLELARV-----ISDMVKNDGYKPRRSIIFASWSAGEFGAVGATEWLEGY
STTLHAKAFTYINLDTAVLG-SRDVKISASPLLYSLLEATMKKVKDP----AKDSG-NLY
SRVGSDWIQRVVP-------------------LDLDNAAFPFLAYSGIPVVSFGFYDEGD
EYSFLGTTEDTLANLKGKTDKLYLLMRTAAEVAGQIALRLTHDHELFLDFDRYSDELLSF
QEKLWHFDSHVKALGL--TLNWLYFARGDFQRAADALRRDITNSDTENRIVRRALNDRMM
KVEYDFLSPYLSPKDAPFRHIFFGKGSHTLQSLLENLEQLEVN-KTSVD---VNKLKEQL
ALATWTIKGAANALVGDIWNTDNEI
>Accipitriformes_Haliaeetus_albicilla_R12017
-------SHDCLST--QFGGEPMSYTRFSIARQMDGDNSHVEMKLAADD-EEGGEIGRPE
HLHANMPPPWRRGKNRCFLVIAAVL------LLLIGFLIGYLSYGGRMQKASRCLDGSGK
CEMTPTTSYLV--DD-DE-AEEEEVP----GPPVLYWPELRTI----LSNKLSARRLEDN
LRQRASKDSFEAGQSEDESVASYIHDQFTS-FLLDEVWNDEHYIKLQVKGSSNNKVSILE
N-GE---E-EELESPDAYVAYSKSGSV-VGKPVHVNYGLKADFQKLQK-QGVSLNETIII
FRAGKITLAEKVAN----AEEAGAVGALMYLDPSDYKMTDALAPFGHAHLGTGDPFTPGF
PSFNHTQFPP-----VESSGLPRIAVQTISSKAVGKLFRRM-DGENCFLEWNSGVL-GCK
VML-----SSTSNLAVKLSVNNIMVDRKILNIFGAIKGFEEP--DRYVVIGAQRDSWGPG
AAKAGIGTAILLELAHV-----ISDMVKHDGYKPRRSIIFASWSAGEYGAVGATEWLEGY
SATLHAKAFTYINLDAAVLG-FNNMKISASPLLYTLLERTMKGVKDP----AKDSG-SLY
DRVGSDWVKTVVP-------------------LGLDNAAFPFLAYSGIPVVSFGFCNKEE
EYSFLGTTEDTVENLKK-IDKLYALMRAAAEVAGQIALRLTHDHELFLDFERYGEELLAF
QEKFLPYYRDVKALGL--TLNWLFFARGDFQRATDALRRDIANSDKENRVVRRALNDRIM
KVEYDFLSPYLSPKDTPFRHIFFGKGSHTLQSLLENLQLLRTS-RDSVN---VNMLKEQL
ALVTWTIKGAANALVGDIWDTDNEF
>Galliformes_Phasianus_colchicus_R13775
----LFH-DVTVFQ--QFSAEPMSYTRFSIARQTDGDNSHVEMKLSADD-EEGVDIERPE
HVHDSMAQPQRNGKKLCFLVIAAVL------LLLIGFLIGYLSYRGRVQLAARCQDGSGR
CEITPTASYLV--DG-DE-TVEEEIQ----GPPVIYWPQLKSM----LSDKLSAKHLENR
LRQRAGLDSFEAGETEDTNMATYIHDQFNS-FSLDKVWNDEHYVKLQVRGSTKNKVSVLI
D-DS---E-ETLETPDAYVAYSESGSV-SGKPVYVNYGLKKDIETIQK-SVTPLNGTIVI
VRAGKITLAEKVAN----AKEAGAVGVLMYVDSLKYGITETLIPFGHAHLGTGDPYTPGF
PSFNHTQFPP-----VESSGLPHIAVQTISSSAAANLFSKM-DGVSCSDDWKGGIH-SCK
VTT-----KQESKIMVKLDVNNSMKDRKILNIFGAIQGSEEP--DRYVVIGAQRDSWGPG
VAKAGTGTAILLELARV-----ISDIVKSEGYKPRRSIIFASWSAGDYGAVGATEWLEGY
SAMLHAKAFAYINLDSAVLG-ANHVKISASPLLYMLLERVMKGVKDP----AQGSR-SLL
DRVGSDWVKAVVP-------------------LGLDNAAFPFLTYSGIPVVSFGFYNKNE
EYYFLNTKDDTLENLRK-IDNLDALLRAAAEVAGQVALRLTHDHELFLDFGRYGEELLAY
QEKFLPYVKDVQELGL--TLDWLFFARGDFQRAADALRRDIANSDRENKVIRRALNDRIM
KVEYDFLSPYLSPKDVPFRHVFFGRGTHTLQSLVEHLQLLKTS-KSNVD---LNLLKEQL
ALATWTIKGAANALGGDIWDTDNEF
>Charadriiformes_Charadrius_alexandrinus_R07568
-----LFHHMAVFQ--QFGGEPMSYTRFSIARQMDGDNSHVEMKLSADD-EEGGEIGRPE
HLHASMPPPRRVGKNLCFLVIAAVL------LLLIGFLIGYLSYRGRMQKASRCLDGSGK
CEMTPTTSYLA--DD-DE-TEEEEVS----GPPVFYWPKLKDL----LSNKLSAQHLEDN
LRQRANKYSFEAGQSEDEAVASYIHDQFAS-FLLDEVWNDEHYIKLQVKGSSNNTVSILE
D-GK---E-EKLESPDAYVAYSKSGSV-VGKPVYVNYGRKADFQKIQK-PGVSLNETIII
FRAGKITLAEKVAN----AQEAGAVGALMYLDPSDYENTDTLVPFGHAHLGTGDPFTPGF
PSFNHTQFPP-----VESSGLPRIAVQTISSKAVGKLFSKM-HGEECILEWKGGVV-GCK
VML-----NSTSKMTVKLSVNNAMVDRKILNIFGAIKGFEEP--DRYVVIGAQRDSWGPG
AAKAGVGTAMLLELARV-----ISDMVKNEGYKPRRSIIFASWSAGEYGAVGATEWLEGY
SATLHAKVFTYINLDAAVLG-FNHMKISASPLLYTLLEKTMKGVKDP----TKNSE-TLY
DRVGSDWVKTVVP-------------------LGLDNAAFPFLTYSGIPVVSFGFCDKDK
EYPFLGTTQDTVENLKM-SDNLYVFMRAAAEVAGQIALRLTHDHELFLDFERYGEELLAF
QEKFLPYDRDVKALGL--TLNWLFFARGDFQRATDALRRDIANSDRENRIIRRALNDRIM
KVEYDFLSPYLSPKDAPFRHIFFGKGSHTLQSLLENLHLLRTS-RDSVD---VNMLKEQL
ALATWTIKGAANALVGDIWDTDNEF
>Passeriformes_Manacus_manacus_R12961
--------HDSLST--QFGGEPMSYTRFSIARQTDGDNSHVEMKLSADD-EEGGEIGRPE
HLHATMPPPRRNGKNLCFLIMAAVL------LLLIGFLIGYLSYRGRMQNVSRCLDGSGK
CEMTPTASYLS--DD-DE-TEEEEVP----GPRVLYWPDLRAM----LSDKLSTAQLEAN
LRQREGKTSFEAGKVEDETTASYIHDQFTS-FHLDEVWNDEHYIKLQDKGSSNNQVSTEQ
N-GV---E-EVLESPTAYVAYSKTGTV-VGKPVHVNYGLKDDFEKIRN-LGVSMNGTIVI
FRAGKITLAEKVAN----AREEGAVGALMYLDPFEYKYTEKLVPFAHAHLGTGDPFTPGF
PSFNHTQFPP-----VESSGLPRIPVQTISSEAAGKLFSKM-DGDTCLLEWKSGIM-GCK
VTV-----SPTSKMTVKLTVNNVMVDRKILNIFGAIKGFEEP--DRYVVIGAQRDSWGPG
AAKAGVGTAILLELARV-----ISDIVKKDGYKPRRSIIFASWSAGEFGAVGATEWLEGY
STSLHAKAFTYINLDAAVLG-SNHMKISASPLLYSLLERTMKGVKDP----TKDSG-SLY
NRVGSAWMDKVVS-------------------LDLDNAAFPFLAYSGIPVVSFGFCNKDE
EYAFLGTTGDTMMNLKK-IDKLYALMRAAAEVAGQVALRLTHDHELFLDFDRYSEELLSF
QERFLSFDEEVKALGL--TLNWLFFARGDFQRAADALRRDIANSDKENRIVRRALNDRMM
KVEYDFLSPFLSPKDAPFRHIFFGKGSHTLPSLLENLKQLRDN-KDSVD---VNTLKEQL
ALVTWTIKGAANALVGDIWNTDNEF
>Passeriformes_Vidua_chalybeata_R09954
----NSSSPDCLST--QFSGEPTSYTRFSIARQTDGDNSHVEMNLAADE-EEGGEIGRPD
HLHASMPPPRRNGKNLCFIIMAAVL------LLLIGFLIGYLSYRGRMQRVNRCLDGSGN
CEMTPTASYFS--DD-G--MEEEEAP----GPHILYWPEFRKM----LSSKLSATRLEAN
LRQREGKNSFEAGKVEDESTASYIHEQFTS-FRLDDVWNDEHYVRLQDKGSSENQVFIIE
N-GQ---E-V-LESPDAYVAYSKSGTV-TGKPIYVNYGRKEDFQKIRN-MHVSMNGAIII
FRAGKITLAEKVAN----ARKEGAVGALMYLGPSKNKKADSYAPFGHAHLGTGDPFTPGF
PSFNHTQFPP-----VVSSGLPQIPVQTISRGAAAKLFGKM-DGEKCLEEWTADIM-GCK
VTV-----SSSSKMTVKLTVNNVMVDRKILNIFGVIKGFEEP--DRYVVLGAQRDSWGPG
AAKAGVGTAILLELAHV-----ISDMVKNDDYKPRRSIIFASWSAGEYGAVGATEWLEGY
STTLHAKAFTYINLDTAVLG-SRDIKISASPLLYSLLETTMKRVKDP----ANDSR-YLY
DRVGSDWIKKVVP-------------------LDLDNAAFPFLAYSGIPVVSFGFYNEGD
EYALLGTSEDTLANLKEKTDKLYPLMCTAAEVAGQIALRLTHDHELFLDLDRYSDELLSF
QEKLWHFNANVKELGL--TLNWLYFARGDFQRAADTLRKDIENSDRENRIVRRALNDRMM
KVEYDFLSPYLSPKDAPFRHIFFGRGSHTLQSLLENLEQLAVN-KTSVN---VNELKEQL
ALATWTIKGAANALVGDIWNTDNEI
>Passeriformes_Molothrus_ater_R02298
-------SPDCLSS--QFSGEPTSYTRFSIARQTDGDNSHVEMNLAADE-EEGGEIGRPE
HLHASMPPPRRNGKNLCFVIMAAAL------LLLIGFLIGYLSYRGRMQRVNRCLDGSGN
CEMTPTASYYS--DD-G--MEEEEVP----GPRILYWPVLRKM----LSSKLSTAHLEAN
LRQRESKTSFEAGKAEDEGTAGHIHDQFTS-FRMDDVWNDEHYVRLQDKGSSRNQVFIIE
D-SQ---E-E-LESPDAYVAYSKSGTV-TGKPVYVNYGLKEDFQKIRN-LGVSMNGAIII
FRAGKITLAEKVAN----ARKEGAVGVLMYPGPSNDRKADSYVPFAHAHLGTGDPFTPGF
PSFNHTQFPP-----VESSGLPQIPVQTISREAAARLFGKM-DGDKCLEEWRADIM-GCK
VTV-----SSGSKMTVKLTVNNVMVDRKILNIFGVIKGFEEP--DRYVVLGAQRDSWGPG
AAKAGVGTAILLELARV-----ISDMVKNDDYKPRRSIIFASWSAGEYGAVGATEWLEGY
STTLHAKAFTYINLDTAVLG-STDIKISASPLLYSLLETTMKRVKDP----ADDLR-YLD
SRAGPDWIKKVVP-------------------LDLDNAAFPFLAYSGIPVVSFGFYDEND
EYAFLGTTEDTLANLKRKTVNLYPLMRTAAEVAGQIALRMTHDHELFLDLDRYSDELLSF
QEKLWHFNGNVKELGL--TLNWLYFARGDFQRAADALRRDIENSDTENRIVRRALNDRMM
KVEYDFLSPYLSPKDAPFRHIFFGRGSHTLKSLLENLEQLAAN-KTSVD---VNELKEQM
ALVTWTIKGAANALVGDIWNTDNEI
>Passeriformes_Agelaius_phoeniceus_R03326
-------SPDCLSS--QFSGEPTSYTRFSIARQTDGDNSHVEMNLAADE-EEAGEIGRPE
HLHASMPPPRRNGKNLCFVIMAAAL------LLLIGFLIGYLSYRGRMQRVNRCLDGSGN
CEMTPTASYYS--DD-G--MEEEEVP----GPRILYWPVLRKM----LSSKLSTARLEAN
LRQRESKTSFEAGKAEDESTAGHIHDQFTS-FRLDDVWNDEHYVRLQDKGSSRNQVFIIE
D-SQ---E-E-LESPDAYVAYSKSGTV-TGKPVYVNYGLKEDFQKIRN-LGVSMNGAIII
FRAGKITLAEKVAN----ARKEGAVGVLMYPGPSNDRKADSYVPFAHAHLGTGDPFTPGF
PSFNHTQFPP-----VESSGLPQIPVQTISREAAARLFGKM-DGDKCLEEWRADIM-GCK
VTV-----SSGSKMTVKLTVNNVMVDRKILNIFGVIKGFEEP--DRYVVLGAQRDSWGPG
AAKAGVGTAILLELAHV-----ISDMVKNDDYKPRRSIIFASWSAGEYGAVGATEWLEGY
STTLHAKAFTYINLDTAVLG-STDIKISASPLLYSLLETTMKRVKDP----ADDLR-YLD
SRAGPDWIKKVVP-------------------LDLDNAAFPFLAYSGIPVVSFGFYDEDD
EYAFLGTTEDTLANLKRKTVNLYPLMRTAAEVAGQIALRMTHDHELFLDLDRYSDELLSF
QEKLWHFNGNVKELGL--TLNWLYFARGDFQRAADALRRDIENSDTENRIVRRALNDRMM
KVEYDFLSPYLSPKDAPFRHIFFGRGSHTLRSLLENLEQLAAN-KTSVD---VNELKEQM
ALVTWTIKGAANALVGDIWNTDNEI
>Anseriformes_Asarcornis_scutulata_R11686
-------SRGCLLT--QFSGEPMSYTRFSIARQMDGDNSHVEMKLSADD-EEGGEAGRPE
HLHAHVAQPWRNGKNLCFLLIAAFL------LLLIGFLIGYLSYRGRMQLAAKCLEGGGK
CEVTPTASYLA--DG-DE-TEEEEVP----GPPILYWPDLKKL----LSAKLSERRLEEN
LRQRANKYSFEAGQSEDENMGIYIHDMFKS-FFLNQVWKDKHYIKLQVKGSTRNKVSVLE
D-GK---E-EELETPDAFVAYSETGSV-TGKPVYANYGQKEDFQKLEK-SAIELNGTIVI
VRAGKITLAEKVVN----AKEKGAVGVLMYLDP--YKNTDDLVPFGHAHLGTGDPYTPGF
PSFNHTQFPP-----VESSGLPHIVVQTISSHAASRLFSKM-DGESCLPQWRGGLL-VCK
MTV-----RSDKQLTVKLDVNNLMVDRKILNIFGAITGFEEP--DRYVVIGAQRDSWGPG
AAKAGVGTAILLELARV-----ISDIVKNEGYKPRRSIIFASWSAGDYGTVGATEWLEGY
SATLHAKAFTYINLDAAVLG-TNDVKISASPLLYALLERTMKGVKDP----ATSSR-SLY
DRVGSSWVKSIVP-------------------FGLDNAAFPFLAYSGIPVVSFGFYNKDE
DYPFLGTTQDTVENLKA-INSLYAHLRAAAEVAGQIALRLTHDHELFLDFGRYSEELLAF
QEKFLVYDQDVKELGL--NLDWLFLARGDFQRAANALRRDIENSDKENKVIRRALNDRIM
KVEYDFLSPYLSPKDAPLRHIFFGKGSHTLQSLLDHLQLLKTS-RSEVD---LDMLKEQL
ALATWTIKGAANALEGDIWNTDNTF
>Passeriformes_Nesospiza_acunhae_R14345
------------SS--QFSGEPTSYTRFSIARQTDGDNSHVEMNLAADE-EEGREIGRPE
HLHASMPSPRRNGKNLCFVIMAAAL------LLLIGFLIGYLSYRGRMQRVNRCLDGSGN
CEMTPTASYYS--DD-G--TEEEEVR----GPRILYWPELRKM----LSSKLSTACLEAN
LRQREGKNSFEAGKAEDESTASHIHDQFTS-FRMDDVWNDEHYVRLQDKGSRRNQVFIIE
D-GQ---E-EVLESPDAYVAYSKSGTV-TGKPVYVNYGRKEDFQEIRN-LGVSMNGAIII
FRAGEITLAEKVAN----ARKEGAVGVLMYLGPSKDRKADSYVPFAHAHLGTGDPFTPGF
PSFNHTQFPP-----VESSGLPQIPVQTISREAAARLFGKM-DGDKCLEEWRAEIM-GCK
VTV-----SGSSKMTVKLTVNNVMVDRKILNIFGVIKGFEEP--DRYVVLGAQRDSWGPG
AAKAGVGTAILLELARV-----ISDMVKNDDYKPRRSIIFASWSAGEYGAVGATEWLEGY
STTLHAKAFTYINLDTAVLG-SADIKISASPLLYSLLETTMKRVKDP----ANDSR-FLG
SRFESDWIKKVVP-------------------LDLDNAAFPFLAYSGIPVVSFGFYDEGD
EYAFLGTTEDTLANLKRKTVNLYPLMYTAAEVAGQIALRMTHDHELFLDLDRYSDELLSF
QEKLGHFSGKVKDLGL--TLNWLYFVRGDFQRAADALRRDIENSDRENRIVRRALNDRMM
KVEHDFLSPYLSPKDAPFRHIFFGRGSHTLKSLLENLEQLAAN-KSSVD---VNELKEQM
ALATWTIKGAANALVGDIWNTDNKI
>Passeriformes_Acrocephalus_arundinaceus_R10192
---LFHH--NCLST--QFGGEPTSYTRFSIARQTDGDNSHVEMKLAADE-EEGGETGRPE
HMHASMPPPRRNGKNLCFIIIAAVL------LLLIGFLIGYLSYRGRMQRFNRCLDGSGN
CEMTPTASYFS--DD-G--MEEEEVA----GPRILYWPELRKM----LSAKLSAVRLEGN
LRQREGKNSFEAGKAEDENTASYIHDQFTS-FRLDDVWNDEHYVRLQDKGSSKNQVFIIE
D-GE---E-E-LESPDAYVAYSKSGTV-TGKPIYVNYGRKEDFQQIRA-MHGPMNGSIII
FRAGEITLAEKVAN----ARKEGAVGALMFLGPSNNKRADSYVPFGHAHLGTGDPFTPGF
PSFNHTQFPP-----VESSGLPHIPVQTISRQAAAKLFGKM-DGAKCLEDWTSGIM-GCK
VTV-----SSDSKVTVKLTVNNVIVDRKILNIFGVIKGFEEP--DRYVVLGAQRDSWGPG
AAKAGVGTAILLELARV-----ISDMVKNDDYRPRRSIIFASWSAGEYGAVGATEWLEGY
STTLHAKAFTYVNLDTAVLG-SKHVKISASPLLYSLLETTMKRVKDP----AKDSD-SLY
NRVGSEWIERVVP-------------------LDLDNAAFPFLAYSGIPVVSFGFYDEND
EYPFLGTTEDTLANLKEKTGMLYPLMRTAAEVAGQIALRLTHDHELFLDFDRYCEELLSF
QEKLRQLDSNVKALGL--TLNWLYFARGDFQRAADALRRDIANSDRENRIVRRALNDRMM
KVEYDFLSPFLSPKDAPFRHIFFGKGSHTLKSLLENLEQLGAN-KTSVD---VNELKEQL
ALVTWTIKGAANALVGDIWNTDNEI
>Gruiformes_Atlantisia_rogersi_R04809
------------------------------------------------------------
------------------------------------------------------------
------------------------------------------------------------
------------------------------------------------------------
-----------------------------GKPVYVNYGLKADFQKIQK-LGVSLNGTIII
FRAGKITLAEKVAN----AEEVGAAGALMYLDPSDYKNTDALVPFGHAHLGTGDPFTPGF
PSFNHTQFPP-----VQSSGLPHIVVQTISSQAVGRLFSKM-DGDECLPEWKGGIL-RCR
VML-----SSTSKMMVNLTVNSVMVDRKILNIFGAIKGFEEP--DRYVVIGAQRDSWGPG
AAKAGVGTAILLELAHV-----ISDMVKNDGYKPRRSIIFASWSAGEYGAVGATEWLEGY
SATLHAKAFTYINLDTAVLG-FKHMKISASPLLYTLLERTLKGVKDP----VKDLG-SLY
DRVGSDWVKTVVP-------------------LGLDNAAFPFLAYSGIPVVSFGFYNNDE
EYPYLGTTQDTVENLKM-NDKLYPLMRAAAEVAGQIAVRLTHDHELFLDFERYGEELLAF
QEKFLPYDRDVKMLGL--TLNWLFFARGDFQRATDALKNDIANSDRENRVIRRALNDRIM
KVEYDFLSPYLSPKDAPFRHIFFGKGSHTLQSLLENLQLLHAS-KASVD---VDMLKEQL
ALVTWTIKGAANALAGDIWDTDNEF
>Passeriformes_Cettia_cetti_R10007
------------------------------------------------------------
------------------------------------------------------------
------------------------------------------------------------
--------------------------------------------------STKNQVFIIE
N-GE---E-E-LESPDAYVAYSKSGTV-TGKPIYVNYGRKEDFQEIQK-MDVPMNESIII
FRAGEITLAEKVAN----ARKAGAVGALMYLGPSSNKKADAYVPFGHAHLGTGDPFTPGF
PSFNHTQFPP-----VESSGLPHIPVQTISRQAAARLFGKM-DGEKCLQDWASGIM-GCK
ATV-----SRSSKMTVKLTVNNVIVDRKILNIFGVIKGFEEP--DRYVVLGAQRDSWGPG
AAKAGVGTAILLELARV-----ISDMVKNDDFRPRRSIIFASWSAGEFGAVGATEWLEGY
STTLHAKAFTYINLDAAVLG-SKHVKISASPLLYSLLEATMKRVKDP----AMDSG-YLY
SRVGSDWIKRVVP-------------------LDLDNAAFPFLAYSGIPVVSFGFYDKDD
EYAFLGTTEDTLANLKEKTDMLYPLMRTAAEVAGQIALRLTHDHELFLDFDRYSDELLSF
QEKLWPFESNVKALGL--TLNWLYFARGDFQRAADALRRDIANSDRENRIVRRALNDRMM
KVEYDFLSPYLSPKDAPFRHIFFGKGSHTLQSLLQNLEQLGAN-KTSVD---VNELKEQL
ALATWTIKGAANALVGDIWNTDNEI
>Passeriformes_Xiphorhynchus_elegans_R08625
--------RDCLST--QFGGEPMSYTRFSIARQTDGDNSHVEMKLSADE-EEGGEMGRPE
HLHASMPPPRRSGKNLCFLIMAAVL------LLLIGFLIGYLSYRGRMQNISRCLDGSGK
CEMTPTASYLS--DD-DD-IEEEEVP----GPRVLYWPDLRDM----LSDKLSAPQLEAN
LRQREGKTSFEAGKVEDEATASYIHDQFTS-FRLDEVWNDEHYIKLQDKGSSNNQVSVVE
D--G---E-EVLESPSAYVAYSKSGTV-TGKPVHVNYGLKDDFQKIRN-LGVLMNDTIVI
FRAGKITLAEKVAN----ARKEGAIGALMYLDPFEYKNTEKLVPFGHAHLGTGDPFTPGF
PSFNHTQFPP-----VESSGLPRIPVQTISSEAAVKLFSKM-DGDACPLEWKSGVM-GCK
VTV-----SKSSKMTVKLTVNNVMVDRKILNIFGAIKGFEEP--DRYVVIGAQRDSWGPG
AAKAGVGTAILLELARV-----ISEMVKKDGYKPRRSIIFASWSAGEFGAVGATEWLEGY
STSLHAKAFTYINLDSAVLG-SNHMKIFASPLLYSLLERTMKGVKDP----TNDSG-NLY
TRVGSDWTDKVTS-------------------LGLDNAAFPFLAYSGIPVVSFGFCDKDE
EYAFLGTTGDTLMNLKK-IDKLYALMRAAAEVAGQVALRLTHDHELFLDFDRYSEELLSF
QKKFLSFDQDVKALGL--TLNWLFFARGDFQRAADTLRKDIANSDRENRIVRRALNDRIM
KVEYDFLSPYLSPKDAPFRHIFFGKGSHTLPSLMENLKQLRDN-KDSVD---VNMLKEQL
ALVTWTIKGAANALVGDIWNTDNEF
>Passeriformes_Corvus_moneduloides_R09797
----EPTLPSHLST--QFGGEPTSYTRFSIARQMDGDNSHVEMKLAADD-EEGGEIGRPE
HLHASMSPPRRNGKNLCFIVMAAVL------LLLIGFLIGYLSYRGRMQRVNRCLDGSGN
CEMTPTASYFS--DD-G--TEEEEVP----VPRILYWPELRNV----LSAKLSAAHLEAN
LRQREGKNSFEAGKFEDETTASYIHDQFTS-FRLDDVWNDEHYIRLQDKGSSNNQVFIIE
DGGP---E-ELLESPDAYVAYSKSDTV-TGKPIYVNYGRREDFQQIRN-MGVPMNGTIII
FRAGKITLAEKAAN----AREEGAVGALMYLDPSDYKKTDLLVPFGHAHLGTGDPYTPGF
PSFNHTQFPP-----VESSGLPRIPVQTISSQAAAALFRKM-DGEKCLEEWTSGIM-GCK
VTV-----SSNSKMTVKLAVNNVMVDRKILNIFGVIKGFEEP--DRYVVLGAQRDSWGPG
AAKAGVGTAILLELARV-----ISDMVKNDDYKPRRSIIFASWSAGEYGAVGATEWLEGY
ATTLHAKAFTYINLDTAVLG-SKHIKISASPLLYSLLETTMKRVKDP----TMDSR-YLY
SRVGSDWVKSVVP-------------------LDLDNAAFPFLAYSGIPVVSFGFYDEGD
EYSFLGTTQDTLANLKSKTDKLYPLMRTAAEVAGQIALRLTHDHELFLDFDRYSEELLSF
QEKILPFDSEVKALGL--TLKWLFYARGDFQRAADALRRDIANSDRENRIVRRSLNDRMM
KVEYDFLSPYLSPKDAPFRHIFFGKGSHTLQSLLENLEQLEVN-RDSVD---VNKLKEQL
ALATWTIKGAANALVGDIWNTDNEI
>Passeriformes_Copsychus_sechellarum_R14306
---LFHH--NCLSS--QFGGEPTSYTRFSIARQTDGDNSHVEMNLAADE-EEGGEIGKPE
HLHASMPPPRRNGKNLCLVIMAAVV------LLLIGFLIGYLSYRGRMQRVNRCLDGSGN
CEMTPTASYFS--DD-G--MEEEEVP----GPRILYWPELRNM----LSAKLSIPCLEAN
MRQREGKNSFEAGKAEDENTASYIHDQFTL-FRLDDVWNDEHYVRLQDRGSSKNQVLIIE
N-GR---E-ELVESPDEYVAYSKNGTV-TGKPVYVNYGRKEDFQQIRI-MGIPMNGTIII
FRAGKITLAEKVAN----ARKEGAIGVLMFPDLSNNKKADSYVPFGHAHLGTGDPFTPGF
PSFNHTQFPP-----VESSGLPRIPVQTISRQAAAKLFGKM-DGDKCLQDWT-AVM-GCK
VTG-------NRNMTVKLTVNNVMVDRKILNIFGVIKGFEEP--DRYVVLGAQRDSWGPG
AAKAGVGTAILLELARV-----ISDMVKNDDYKPRRSIIFASWSAGEYGAVGATEWLEGY
TTTLHAKAFTYINLDTAVLG-SKDVKISASPLLYSLLETVMKRVKDP----AKDLG-NLY
SKVGSDWIKRVVP-------------------LDLDNAAFPFLAYSGIPVVSFGFYDEGD
EYSFLGTTEDTLANLKEKTDKLYPLMYTAAEVAGQIALRLTHDHELFLDFDRYSEELLSF
QEKLWHFEPNVKALGL--TLNWLYFARGDFQRAADALRRDIANSDRENRIVRRALNDRMM
KVEYDFLSPYLSPKDAPFRHIFFGKGSHTLQSLLENLTQLKVN-ESSVD---VNELKEQL
ALATWTIKGAANALVGDIWNTDNEI
>Galliformes_Numida_meleagris_R09800
----TPFHDMTVFQ--QFSGEPMSYTRFSIARQTDGDNSHVEMKLSADD-EEGGEAERPE
HLHASMVQPQRNGKKLCFLVIAAVL------LLLIGFLIGYLSYRGRMQLAARCQDGGGR
CEITPTASYLT--DG-DE-TEEEEIQ----GPPVFYWPDLRAM----LSTKLSAKRLGDN
LRQRAGVESFEAGETEDTNLATYIHDQFNT-FLLDKVWNDEHYIKLQVRGSTRNKVSISL
S-GS---E-ETLETPDTYVAYSESGSV-SGKPVYVNYGLKKDFEKIQK-AVASLNGTIAI
VRAGKITLAEKVAN----AKEAGAAGVLMYVDPLNYRMTDALVPFGHAHLGTGDPYTPGF
PSFNHTQFPP-----VESSGLPHIAVQTISSSAAASLFSKM-DGDSCSEDWRGGII-PCK
VTT-----KQESDIMVKLDVNNSMKDRKILNIFGAIQGFEEP--DRYVVIGAQRDSWGPG
VAKAGTGTAILLELARV-----ISDMVKNEGYKPRRSIIFASWSAGDYGAVGATEWLEGY
SAILHAKAFTYVNLDAAVLG-ENHVKISASPLLYMLLERIMKGVKDP----ATNSR-SLY
DRVGSDWVKAVVP-------------------LGLDNAAFPFLACSGIPVVSFGFYNKDE
EYPFLDTQYDTLDNLRR-INNLDAHLRAAAEVAGQVALRLTHDHELFLDFGRYSEELLAY
QEEFLPYTKDVQELGL--TLDWLFFARGDFQRAADALRRDIANSDRENKVIRRALNDRIM
KVEYDFLSPYLSPKEVPFRHVFFGKGNHTLRSLVEHLQLLKTS-KGSVD---LNLLKEQL
ALATWTIKGAANALGGDVWDTDNEF
