# Supplementary material for: Genomic insights into the secondary aquatic transition of penguins
Source: Nat Commun. 2022 Jul 19;13:3912. doi: 10.1038/s41467-022-31508-9 (PMC9296559; doi:10.1038/s41467-022-31508-9)
Supplement: Supplementary file 10 — Supplementary Data 7 [file 41467_2022_31508_MOESM10_ESM.zip › Supplementary Data 7. Protein genes/Suplementary Data 7.1 Gene Sequences/TMEM30A.pep.fasta]

>Sphenisciformes_Eudyptula_novaehollandiae_R13376
------------------------------------------------------------
------------------------------------------------------------
---------------------QIDYTGTEPSSPCNKCLNVSWDSTPPCTCIINFTLEHSF
ESNVFMYYGLSNFYQNHRRYVKSRDDSQLNGDNSSLLNPSKECEPYRTNEDKPIAPCGAI
ANSMFNDTLEL--YRIDNGTEISITLIKKGIAWWTDKNVKFRNPTGDGNNLAALFQG---
--------TTKPVNWR------KAVYMLD-E-EADNNGFINEDFIVWMRTAALPTFRKLY
RLIERKNNLQPTLQAG--KYFLNITYNYPVHSFDGRKRMILSTISWMGGKNPFLGIAYIT
VGSICFFLGVVLLIIHHKYGNRNTSADIPN
>Sphenisciformes_Eudyptula_minor_minor_R11720
------------------------------------------------------------
------------------------------------------------------------
---------------------QIDYTGTEPSSPCNKCLNVSWDSTPPCTCIINFTLEHSF
ESNVFMYYGLSNFYQNHRRYVKSRDDSQLNGDNSSLLNPSKECEPYRTNEDKPIAPCGAI
ANSMFNDTLEL--YRIDNGTEISITLIKKGIAWWTDKNVKFRNPTGDGNNLAALFQG---
--------TTKPVNWR------KAVYMLD-E-EADNNGFINEDFIVWMRTAALPTFRKLY
RLIERKNNLQPTLQAG--KYFLNITYNYPVHSFDGRKRMILSTISWMGGKNPFLGIAYIT
VGSICFFLGVVLLIIHHKYGNRNTSADIPN
>Sphenisciformes_Eudyptula_minor_albosignata_R00984
------------------------------------------------------------
------------------------------------------------------------
---------------------QIDYTGTEPSSPCNKCLNVSWDSTPPCTCIINFTLEHSF
ESNVFMYYGLSNFYQNHRRYVKSRDDSQLNGDNSSLLNPSKECEPYRTNEDKPIAPCGAI
ANSMFNDTLEL--YRIDNGTEISITLIKKGIAWWTDKNVKFRNPTGDGNNLAALFQG---
--------TTKPVNWR------KAVYMLD-E-EADNNGFINEDFIVWMRTAALPTFRKLY
RLIERKNNLQPTLQAG--KYFLNITYNYPVHSFDGRKRMILSTISWMGGKNPFLGIAYIT
VGSICFFLGVVLLIIHHKYGNRNTSADIPN
>Sphenisciformes_Spheniscus_demersus_R09602
------------------------------------------------------------
------------------------------------------------------------
---------------------QIDYTGTEPSSPCNKCLNVSWDSTPPCTCIINFTLEHSF
ESNVFMYYGLSNFYQNHRRYVKSRDDSQLNGDNSSLLNPSKECEPYRTNEDKPIAPCGAI
ANSMFNDTLEL--YRIDNGTEISITLVKKGIAWWTDKNVKFRNPTGDGNNLAALFQG---
--------TTKPVNWR------KAVYMLD-E-EADNNGFINEDFIVWMRTAALPTFRKLY
RLIERKNNLQPTLQAG--KYFLNITYNYPVHSFDGRKRMILSTISWMGGKNPFLGIAYIT
VGSICFFLGVVLLIIHHKYGNRNTSADIPN
>Sphenisciformes_Spheniscus_magellanicus_R11261
--VNYSAKEEADGHPS------GGVGVP------GGGASPITRRSSSSGCRPGSPSXG-G
---GG---G--GAVKTRKP-----------DNTAFKQQRLPAWQ-PILTAGTVLPAFFII
GLIFIPIGIGIFVTSNNIREYEIDYTGTEPSSPCNKCLNVSWDSTPPCTCIINFTLEHSF
ESNVFMYYGLSNFYQNHRRYVKSRDDSQLNGDNSSLLNPSKECEPYRTNEDKPIAPCGAI
ANSMFNDTLEL--YRIDNGTEISITLVKKGIAWWTDKNVKFRNPTGDGNNLAALFQG---
--------TTKPVNWR------KAVYMLD-E-EADNNGFINEDFIVWMRTAALPTFRKLY
RLIERKNNLQPTLQAG--KYFLNITYNYPVHSFDGRKRMILSTISWMGGKNPFLGIAYIT
VGSICFFLGVVLLIIHHKYGNRNTSADIPN
>Sphenisciformes_Spheniscus_humboldti_R07008
MAVNYSAKEEADGHPS------GGVGVP------GGGAV-----------------SG-G
---GG---G--GAVKTRKP-----------DNTAFKQQRLPAWQ-PILTAGTVLPAFFII
GLIFIPIGIGIFVTSNNIREYEIDYTGTEPSSPCNKCLNVSWDSTPPCTCIINFTLEHSF
ESNVFMYYGLSNFYQNHRRYVKSRDDSQLNGDNSSLLNPSKECEPYRTNEDKPIAPCGAI
ANSMFNDTLEL--YRIDNGTEISITLVKKGIAWWTDKNVKFRNPTGDGNNLAALFQG---
--------TTKPVNWR------KAVYMLD-E-EADNNGFINEDFIVWMRTAALPTFRKLY
RLIERKNNLQPA--XG--KYFLNITYNYPVHSFDGRKRMILSTISWMGGKNPFLGIAYIT
VGSICFFLGVVLLIIHHKYGNRNTSADIPN
>Sphenisciformes_Spheniscus_mendiculus_R01590
------------------------------------------------------------
------------------------------------------------------------
---------------------QIDYTGTEPSSPCNKCLNVSWDSTPPCTCIINFTLEHSF
ESNVFMYYGLSNFYQNHRRYVKSRDDSQLNGDNSSLLNPSKECEPYRTNEDKPIAPCGAI
ANSMFNDTLEL--YRIDNGTEISITLVKKGIAWWTDKNVKFRNPTGDGNNLAALFQG---
--------TTKPVNWR------KAVYMLD-E-EADNNGFINEDFIVWMRTAALPTFRKLY
RLIERKNNLQPTLQAG--KYFLNITYNYPVHSFDGRKRMILSTISWMGGKNPFLGIAYIT
VGSICFFLGVVLLIIHHKYGNRNTSADIPN
>Sphenisciformes_Megadyptes_antipodes_antipodes_R05119
------------------------------------------------------------
------------------------------------------------------------
---------------------QIDYTGTEPSSPCNKCLNVSWDSTPPCTCIINFTLEHSF
ESNVFMYYGLSNFYQNHRRYVKSRDDSQLNGDNSSLLNPSKECEPYRTNEDKPIAPCGAI
ANSMFNDTLEL--YRIDNGTEISITLIKKGIAWWTDKNVKFRNPTGDGNNLAALFQG---
--------TTKPVNWR------KAVYMLD-E-EPDNNGFINEDFIVWMRTAALPTFRKLY
RLIERKNNLQPTLQAG--KYFLNITYNYPVHSFDGRKRMILSTISWMGGKNPFLGIAYIT
VGSICFFLGVVLLIIHHKYGNRNTSADIPN
>Sphenisciformes_Eudyptes_pachyrhynchus_R09355
MAVNYSAKEEADGHPS------GGVGVP------GGGAV-----------------SG-G
---GG---G--GAVKTRKP-----------DNTAFKQQRLPAWQ-PILTAGTVLPAFFII
GLIFIPIGIGIF----------IDYTGTEPSSPCNKCLNVSWDSTPPCTCIINFTLEHSF
ESNVFMYYGLSNFYQNHRRYVKSRDDSQLNGDNSSLLNPSKECEPYRTNEDKPIAPCGAI
ANSMFNDTLEL--YRIDNGTEISITLTKKGIAWWTDKNVKFRNPTGEGNNLAALFQG---
--------TTKPVNWR------KAVYMLD-E-EPDNNGFINEDFIVWMRTAALPTFRKLY
RLIERKNNLQPTLQAG--KYFLNITYNYPVHSFDGRKRMILSTISWMGGKNPFLGIAYIT
VGSICFFLGVVLLIIHHKYGNRNTSADIPN
>Sphenisciformes_Eudyptes_chrysocome_chrysocome_R13160
------------------------------------------------------------
------------------------------------------------------------
---------------------QIDYTGTEPSSPCNKCLNVSWDSTPPCTCIINFTLEHSF
ESNVFMYYGLSNFYQNHRRYVKSRDDSQLNGDNSSLLNPSKECEPYRTNEDKPIAPCGAI
ANSMFNDTLEL--YRIDNGTEISITLIKKGIAWWTDKNVKFRNPTGEGNNLAALFQG---
--------TTKPVNWR------KAVYMLD-E-EPDNNGFINEDFIVWMRTAALPTFRKLY
RLIERKNNLQPTLQAG--KYFLNITYNYPVHSFDGRKRMILSTISWMGGKNPFLGIAYIT
VGSICFFLGVVLLIIHHKYGNRNTSADIPN
>Sphenisciformes_Eudyptes_moseleyi_R10163
------------------------------------------------------------
------------------------------------------------------------
---------------------QIDYTGTEPSSPCNKCLNVSWDSTPPCTCIINFTLEHSF
ESNVFMYYGLSNFYQNHRRYVKSRDDSQLNGDNSSLLNPSKECEPYRTNEDKPIAPCGAI
ANSMFNDTLEL--YRIDNGTEISITLIKKGIAWWTDKNVKFRNPTGEGNNLAALFQG---
--------TTKPVNWR------KAVYMLD-E-EPDNNGFINEDFIVWMRTAALPTFRKLY
RLIERKNNLQPTLQAG--KYFLNITYNYPVHSFDGRKRMILSTISWMGGKNPFLGIAYIT
VGSICFFLGVVLLIIHHKYGNRNTSADIPN
>Sphenisciformes_Eudyptes_chrysolophus_schlegeli_R07458
------------------------------------------------------------
------------------------------------------------------------
---------------------QIDYTGTEPSSPCNKCLNVSWDSTPPCTCIINFTLEHSF
ESNVFMYYGLSNFYQNHRRYVKSRDDSQLNGDNSSLLNPSKECEPYRTNEDKPIAPCGAI
ANSMFNDTLEL--YRIDNGTEISITLIKKGIAWWTDKNVKFRNPTGEGNNLAALFQG---
--------TTKPVNWR------KAVYMLD-E-EPDNNGFINEDFIVWMRTAALPTFRKLY
RLIERKNNLQPTLQAG--KYFLNITYNYPVHSFDGRKRMILSTISWMGGKNPFLGIAYIT
VGSICFFLGVVLLIIHHKYGNRNTSADIPN
>Sphenisciformes_Eudyptes_robustus_R04637
--------------------------XP------GGGAV----------------SGG-G
---GG---G--GAVKTRKP-----------DNTAFKQQRLPAWQ-PILTAGTVLPAFFII
GLIFIPIGIGIFVTSNNIREYEIDYTGTEPSSPCNKCLNVSWDSTPPCTCIINFTLEHSF
ESNVFMYYGLSNFYQNHRRYVKSRDDSQLNGDNSSLLNPSKECEPYRTNEDKPIAPCGAI
ANSMFNDTLEL--YRIDNGTEISITLIKKGIAWWTDKNVKFRNPTGEGNNLAALFQG---
--------TTKPVNWR------KAVYMLD-E-EPDNNGFINEDFIVWMRTAALPTFRKLY
RLIERKNNLQPTLQAG--KYFLNITYNYPVHSFDGRKRMILSTISWMGGKNPFLGIAYIT
VGSICFFLGVVLLIIHHKYGNRNTSADIPN
>Sphenisciformes_Eudyptes_sclateri_R10986
------------------------------------------------------------
------------------------------------------------------------
---------------------QIDYTGTEPSSPCNKCLNVSWDSTPPCTCIINFTLEHSF
ESNVFMYYGLSNFYQNHRRYVKSRDDSQLNGDNSSLLNPSKECEPYRTNEDKPIAPCGAI
ANSMFNDTLEL--YRIDNGTEISITLIKKGIAWWTDKNVKFRNPTGEGNNLAALFQG---
--------TTKPVNWR------KAVYMLD-E-EPDNNGFINEDFIVWMRTAALPTFRKLY
RLIERKNNLQPTLQAG--KYFLNITYNYPVHSFDGRKRMILSTISWMGGKNPFLGIAYIT
VGSICFFLGVVLLIIHHKYGNRNTSADIPN
>Sphenisciformes_Eudyptes_filholi_R14539
------------------------------------------------------------
------------------------------------------------------------
---------------------QIDYTGTEPSSPCNKCLNVSWDSTPPCTCIINFTLEHSF
ESNVFMYYGLSNFYQNHRRYVKSRDDSQLNGDNSSLLNPSKECEPYRTNEDKPIAPCGAI
ANSMFNDTLEL--YRIDNGTEISITLIKKGIAWWTDKNVKFRNPTGEGNNLAALFQG---
--------TTKPVNWR------KAVYMLD-E-EPDNNGFINEDFIVWMRTAALPTFRKLY
RLIERKNNLQPTLQAG--KYFLNITYNYPVHSFDGRKRMILSTISWMGGKNPFLGIAYIT
VGSICFFLGVVLLIIHHKYGNRNTSADIPN
>Sphenisciformes_Eudyptes_chrysolophus_chrysolophus_R09843
MAVNYSAKEEADGHPS------GGVGVP------GGGAV--------------------S
---GG---G--GAVKTRKP-----------DNTAFKQQRLPAWQ-PILTAGTVLPAFFII
GLIFIPIGIGIFVTSNNIREYEIDYTGTEPSSPCNKCLNVSWDSTPPCTCIINFTLEHSF
ESNVFMYYGLSNFYQNHRRYVKSRDDSQLNGDNSSLLNPSKECEPYRTNEDKPIAPCGAI
ANSMFNDTLEL--YRIDNGTEISITLIKKGIAWWTDKNVKFRNPTGEGNNLAALFQG---
--------TTKPVNWR------KAVYMLD-E-EPDNNGFINEDFIVWMRTAALPTFRKLY
RLIERKNNLQPTLQAG--KYFLNITYNYPVHSFDGRKRMILSTISWMGGKNPFLGIAYIT
VGSICFFLGVVLLIIHHKYGNRNTSADIPN
>Sphenisciformes_Pygoscelis_papua_R10823
------------------------------------------------------------
------------------------------------------------------------
--------------TNNFFLLQIDYTGTEPSSPCNKCLNVSWDSTPPCTCIINFTLEHSF
ESNVFMYYGLSNFYQNHRRYVKSRDDSQLNGDNSSLLNPSKECEPYRTNEDKPIAPCGAI
ANSMFNDTLEL--YRIDNGTEISITLIKKGIAWWTDKNVKFRNPTGDGNNLTALFQG---
--------TTKPVNWP------KAVYMLD-M-EPDNNGFINEDFIVWMRTAALPTFRKLY
RLIERKNNLQPTLQAG--KYFLNITYNYPVHSFDGRKRMILSTISWMGGKNPFLGIAYIT
VGSICFFLGVVLLIIHHKYGNRNTSADIPN
>Sphenisciformes_Pygoscelis_antarctica_R07832
------------------------------------------------------------
------------------------------------------------------------
---------------------QIDYTGTEPSSPCNKCLNVSWDSTPPCTCIINFTLEHSF
ESNVFMYYGLSNFYQNHRRYVKSRDDSQLNGDNSSLLNPSKECEPYRTNEDKPIAPCGAI
ANSMFNDTLEL--YRIDNGTEISITLIKKGIAWWTDKNVKFRNPTGDGNNLTALFQG---
--------TTKPVNWP------KAVYMLD-M-EPDNNGFINEDFIVWMRTAALPTFRKLY
RLIERKNNLQPTLQAG--KYFLNITYNYPVHSFDGRKRMILSTISWMGGKNPFLGIAYIT
VGSICFFLGVVLLIIHHKYGNRNTSADIPN
>Sphenisciformes_Aptenodytes_patagonicus_R08108
------------------------------------------------------------
------------------------------------------------------------
---------------------QIDYTGTEPSSPCNKCLNVSWDSTPPCTCIINFTLEHSF
ESNVFMYYGLSNFYQNHRRYVKSRDDSQLNGDNSSLLNPSKECEPYRTNEDKPIAPCGAI
ANSMFNDTLEL--YRIDNGTETSITLIKKGIAWWTDKNVKFRNPTGDGNNLTALFQG---
--------TTKPVNWP------KAVYMLD-M-EPDNNGFINEDFIVWMRTAALPTFRKLY
RLIERKNNLQPTLQAG--KYFLNITYNYPVHSFDGRKRMILSTISWMGGKNPFLGIAYIT
VGSICFFLGVVLLIIHHKYGNRNTSADIPN
>Galliformes_Gallus_gallus_R02015
MAVNYSAKEEADGHPA-----GGG---P------GGGAT------------------A--
---GG---G--GAVKTRKP-----------DNTAFKQQRLPAWQ-PILTAGTVLPAFFII
GLIFIPIGIGIFVTSNNIREYEIDYTGVEPSSPCNKCLNVSWDSTPPCTCTINFTLEHSF
ESNVFMYYGLSNFYQNHRRYVKSRDDSQLNGDNSSLLNPSKECEPYRTNEDKPIAPCGAI
ANSMFNDTLEL--YHIENDTRTAITLIKKGIAWWTDKNVKFRNPKGDG-NLTALFQG---
--------TTKPVNWP------KPVYMLD-S-EPDNNGFINEDFIVWMRTAALPTFRKLY
RLIERKSNLQPTLQAG--KYSLDITYNYPVHSFDGRKRMILSTISWMGGKNPFLGIAYIT
VGSICFFLGVVLLIIHHKYGNRNTSADIPN
>Charadriiformes_Charadrius_vociferus_R03825
------------------------------------------------------------
------------------------------------------------------------
----------------------IDYTGTEPSSPCNKCLNVSWDSTPPCTCTINFTLEHSF
ESNVFMYYGLSNFYQNHRRYVKSRDDSQLNGDNSSLLNPSKECEPYRTNEDKPIAPCGAI
ANSMFNDTLEL--YRIDNDTRTPITLIKKGIAWWTDKNVKFRNPTGDGNNLTALFQG---
--------TTKPVNWP------KPVYMLD-P-DPDNNGFINEDFIVWMRTAALPTFRKLY
RLIERKNNLQPTLQAG--KYSLEIAYNYPVHSFDGRKRMILSTISWMGGKNPFLGIAYIT
VGSICFFLGVVLLIIHHKYGNRNTSADIPN
>Passeriformes_Acanthisitta_chloris_R11665
------------------------------------------------------------
------------------------------------------------------------
------------------------------------------------------------
------------------------------------------------------------
------DTLEL--YRIDNDTRTPITLIKKGIAWWTDKNVKFRNPTGDGNNLTALFQG---
--------TTKPVNWP------KPVYMLD-T-ESDNNGFINEDFIVWMRTAALPTFRKLY
RLIERKNNLQPTLQAG--KYSLDITYNYPVHSFDGRKRMILSTISWMGGKNPFLGIAYIT
VGSICFFLGVVLLIIHHKYGNRNTSADIPN
>Trogoniformes_Apaloderma_vittatum_R10035
------------------------------------------------------------
------------------------------------------------------------
---------------------QIDYTGTEPSSPCNKCLNVSWDSPTPCTCTINFTLEHSF
ESNVFMYYGLSNFYQNHRRYVKSRDDSQLNGDNSSLLNPSKECEPYRTNEDKPIAPCGAI
ANSMFNDTLEL--YRIDNDTRIPITLIKKGIAWWTDKNVKFRNPTGDGNNLTALFQG---
--------TTKPVNWR------KPVYMLD-S-EADNNGFINEDFIVWMRTAALPTFRKLY
RLIERKDNLAPTLQAG--KYSLDIAYNYPVHSFDGRKRMILSTISWMGGKNPFLGIAYIT
VGSICFFLGVVLLIIHHKYGNRNTSADIPN
>Sphenisciformes_Aptenodytes_forsteri_R04253
------------------------------------------------------------
------------------------------------------------------------
---------------------QIDYTGTEPSSPCNKCLNVSWDSTPPCTCIINFTLEHSF
ESNVFMYYGLSNFYQNHRRYVKSRDDSQLNGDNSSLLNPSKECEPYRTNEDKPIAPCGAI
ANSMFNDTLEL--YRIDNGTETSITLIKKGIAWWTDKNVKFRNPTGDGNNLTALFQG---
--------TTKPVNWP------KAVYMLD-V-EPDNNGFINEDFIVWMRTAALPTFRKLY
RLIERKNNLQPTLQAG--KYFLNITYNYPVHSFDGRKRMILSTISWMGGKNPFLGIAYIT
VGSICFFLGVVLLIIHHKYGNRNTSADIPN
>Gruiformes_Balearica_regulorum_R04616
------------------------------------------------------------
------------------------------------------------------------
----------------------IDYTGTEPSSPCNKCLNVSWDSTPPCTCTINFTLEHSF
ESNVFMYYGLSNFYQNHRRYVKSRDDSQLNGDNSSLLNPSKECEPYRTNEDKPIAPCGAI
ANSMFNDTLKL--YRIDNDTRIPITLIKKGIAWWTDKNVKFRNPTGDGNNLTALFQG---
--------TTKPVNWP------KPVYMLD-S-EPDNNGFINEDFIVWMRTAALPTFRKLY
RLIERKNNLQPTLQAG--KYSLDIAYNYPVHSFDGRKRMILSTISWMGGKNPFLGIAYIT
VGSICFFLGVVLLIIHHKYGNRNTSADIPN
>Bucerotiformes_Buceros_rhinoceros_R05049
------------------------------------------------------------
------------------------------------------------------------
----------------------IDYTGTEPSSPCNKCLNVSWDSTPPCTCTINFTLEHSF
ESNVFMYYGLSNFYQNHRRYVKSRDDSQLNGDNSSLLNPSKECEPYRTNEDKPIAPCGAI
ANSMFNDTLKL--YRIDNDTKTPITLIKKGIAWWTDKNVKFRNPTGDGNNLTALFQG---
--------TTKPINWP------KPVYMLD-S-EPDNNGFINEDFIVWMRTAALPTFRKLY
RLIERKDNLQPTLQAG--KYSLDITYNYPVHSFDGRKRMILSTISWMGGKNPFLGIAYIT
VGSICFFLGVVLLIIHHKYGNRNTSADIPN
>Caprimulgiformes_Calypte_anna_R09843
------------------------------------------------------------
------------------------------------------------------------
----------------------IDYTGTEPSSPCNKCLNVSWDSTAPCNCTINFTLEHSF
ESNVFMYYGLSNFYQNHRRYVKSRDDSQLNGDNSSLLNPSKECEPYRTNEDKPIAPCGAI
ANSMFNDTLEL--FRIENNTRTRITLVKKGIAWWTDKNVKFRNPTGDGNNLTALFQG---
--------TTKPVNWP------KPVYLLD-S-EPDNNGFINEDFIVWMRTAALPTFRKLY
RLIERKDNLQPTLQAG--KYSLDITYNYPVHSFDGRKRMILSTISWMGGKNPFLGIAYIT
VGSICFFLGVVLLIIHHKYGNRNTSADIPN
>Caprimulgiformes_Antrostomus_carolinensis_R03717
------------------------------------------------------------
------------------------------------------------------------
----------------------IDYTGTEPSSPCNKCLNVSWDSTPPCTCTINFTLEHSF
ESNVFMYYGLSNFYQNHRRYVKSRDDSQLNGDNSSLLNPSKECEPYRTNEDKPIAPCGAI
ANSMFNDTLEL--YRIDNDTRTPITLIKKGIAWWTDKNVKFRNPTGDGNNLTALFQG---
--------TTKPVNWP------KPVYMLD-P-EPDNNGFINEDFIVWMRTAALPTFRKLY
RLIERKNNLQPTLQAG--KYSLDIAYNYPVHSFDGRKRMILSTISWMGGKNPFLGIAYIT
VGSICFFLGVVLLIIHHKYGNRNTSADIPN
>Cariamiformes_Cariama_cristata_R11174
------------------------------------------------------------
------------------------------------------------------------
----------------------IDYTGTEPSSPCNKCLNVSWDSTPPCTCTINFTLEHSF
ESNVFMYYGLSNFYQNHRRYVKSRDDSQLNGDNSSLLNPSKECEPYRTNEDKPIAPCGAI
ANSMFNDTLEL--YRIENNTRTPITLIKKGIAWWTDKNVKFRNPTGDGNNLTALFQG---
--------TTKPINWP------KPVYMLD-S-EPDNNGFINEDFIVWMRTAALPTFRKLY
RLIERKNNLQPTLQAG--KYSLDIAYNYPVHSFDGRKRMILSTISWMGGKNPFLGIAYIT
VGSICFFLGVVLLIIHHKYGNRNTSADIPN
>Accipitriformes_Cathartes_aura_R05892
------------------------------------------------------------
------------------------------------------------------------
---------------------QVDYTGTEPSSPCNKCLNVSWDSTPPCTCTINFTLEHSF
ESNVFMYYGLSNFYQNHRRYVKSRDDSQLNGDNSSLLNPSKECEPYRTNEDKPIAPCGAI
ANSMFNDTLEL--YRIDNDTKTRITLIKKGIAWWTDKNVKFRNPTGDGNNLTVLFQG---
--------TTKPVNWP------KPVYMLD-S-EPDNNGFINEDFIVWMRTAALPTFRKLY
RLIERKDNLQPTLQAG--KYSLNITYNYPVHSFDGRKRMILSTISWMGGKNPFLGIAYIT
VGSICFFLGVVLLIIHHKYGNRNTSADIPN
>Caprimulgiformes_Chaetura_pelagica_R03446
------------------------------------------------------------
------------------------------------------------------------
---------------------QIDYTGTDPSSPCNKCLNVSWDSTPPCTCTINFTLEHPF
ESNVFMYYGLSNFYQNHRRYVKSRDDSQLNGDNTSLLNPSKECEPYRTNEDKPIAPCGAI
ANSMFNDTLEL--YRIENNTRIPIPLIKKGIAWWTDKNVKFRNPTGDGNNLTALFQG---
--------TTKPINWP------KPVYMLD-S-EPDNNGFINEDFIVWMRTAALPTFRKLY
RLIERKNNLQPTLQAG--TYSLNITYNYPVHSFDGRKRMILSTISWMGGKNPFLGIAYIT
VGSICFFLGVVLLIIHHKYGNRNTSADIPN
>Otidiformes_Chlamydotis_macqueenii_R09677
------------------------------------------------------------
------------------------------------------------------------
---------------------QIDYTGTEPSSPCNKCLNVSWDSTPPCTCTINFTLEHSF
ESNVFMYYGLSNFYQNHRRYVKSRDDSQLNGDNSSLLNPSKECEPYRTNEDKPIAPCGAI
ANSMFNDTLEL--YRIENDTRTPIPLIKKGIAWWTDKNVKFRNPTGDGNNLTALFQG---
--------TTKPVNWP------KPVYMLD-S-EPDNNGFINEDFIVWMRTAALPTFRKLY
RLIERKNNLQPTLRAG--KYSLDIAYNYPVHSFDGRKRMILSTISWMGGKNPFLGIAYIT
VGSICFFLGVVLLIIHHKYGNRNTSADIPN
>Coliiformes_Colius_striatus_R08769
------------------------------------------------------------
------------------------------------------------------------
---------------------QIDYTGTEPSSPCNKCLNVSWDSTPPCTCTINFTLEHSF
ESNVFMYYGLSNFYQNHRRYVKSRDDSQLNGDNSSLLNPSKECEPYRTNEDKPIAPCGAI
ANSMFNDTLEL--YRIENDTRTPITLIKKGIAWWTDKNVKFRNPTGDGNNLTALFQG---
--------TTKPINWP------KPVYMLD-S-EPDNNGFINEDFIVWMRTAALPTFRKLY
RLIERKNNLQPTLQAG--KYSLDIAYNYPVHSFDGRKRMILSTISWMGGKNPFLGIAYIT
VGSICFFLGVVLLIIHHKYGNRNTSADIPN
>Columbiformes_Columba_livia_R02022
------------------------------------------------------------
------------------------------------------------------------
----------------------IDYTGTEPSSPCNKCLNVSWDSTPPCTCIINFTLEHSF
ESNVFMYYGLSNFYQNHRRYVKSRDDSQLNGDNSSLLNPSKECEPYRTNEDKPIAPCGAI
ANSMFNDTLEL--YRIDNDTKTPITLIKKGIAWWTDKNVKFRNPTGDGNNLTALFQG---
--------TTKPVNWP------KPVYMLD-T-EPDNNGFINEDFIVWMRTAALPTFRKLY
RLIERKNNLQPTLQAG--KYSLHIGYNYPVHSFDGRKRMILSTISWMGGKNPFLGIAYIT
VGSICFFLGVVLLIIHHKYGNRNTSADIPN
>Passeriformes_Corvus_brachyrhynchos_R04310
------------------------------------------------------------
------------------------------------------------------------
---------------------QIDYTGTEPSSPCNKCLNVSWDSTPPCTCTINFTLEHSF
ESNVFMYYGLSNFYQNHRRYVKSRDDSQLNGDNSSLLNPSKECEPYRTNEDKPIAPCGAI
ANSMFNDTLEL--YRIDNDTRTPITLIKKGIAWWTDKNVKFRNPTGDGNNLTALFQG---
--------TTKPVNWP------KPVYMLD-S-EPDNNGFINEDFIVWMRTAALPTFRKLY
RLIERKNNLQPTLQAG--KYSLDIAYNYPVHSFDGRKRMILSTISWMGGKNPFLGIAYIT
VGSICFFLGVVLLIIHHKYGNRNTSADIPN
>Cuculiformes_Cuculus_canorus_R04848
MAVNYSAKEEADGHPS------GGIGGP------GGGAV------------------G-G
---GG---GSRGAVKTRKP-----------DNTAFKQQRLPAWQ-PILPAGTVLPAFFII
GLIFIPIGIGIFVTSNTIRAHAIDYTGTEPSSPCHKCLNVSWDITPPCTCTIDFTLEHSF
ESNVFMYYGLSNFYQNHRRYVKSRDDSQLNGDNSSLLNPSKECEPYRTNEDKPIAPCGAI
ANSMFNDTLEL--YRIDNDTRIPITLIKKGIAWWTDKNVKFRNPTGDGNNLTALFQG---
--------TTKPVNWP------KPVYMLD-S-EPDNNGFINEDFIVWMRTAALPTFRKLY
RLIERKNNLHPTLQAG--KYSLVITYNYPVHSFDGRKRMILSTISWMGGKNPFLGIAYIT
VGSICFFLGVVLLIIHHKYGNRNTSADIPN
>Pelecaniformes_Egretta_garzetta_R10862
------------------------------------------------------------
------------------------------------------------------------
---------------------QIDYTGTEPSSPCNKCLNVSWDSKVPCSCTINFTLEHSF
ESNVFMYYGLSNFYQNHRRYVKSRDDSQLNGDNSSLLNPSKECEPYRTNEDKPIAPCGAI
ANSMFNDTLKL--YHIDNDTRTAIPLIKKGIAWWTDKNVKFRNPTGGGNNLTVLFQG---
--------TTKPVNWP------EPVYMLD-S-DPDNNGFINEDFIVWMRTAALPTFRKLY
RLIERKNNLQPTLRAG--KYSLEITYNYPVHSFDGRKRMILSTISWMGGKNPFLGIAYIT
VGSICFFLGVVLLIIHHKYGNRNTSADIPN
>Eurypygiformes_Eurypyga_helias_R04306
------------------------------------------------------------
------------------------------------------------------------
---------------------QIDYTGTEPSSPCNKCLNVSWDSAPPCTCTINFTLEHSF
ESNVFMYYGLSNFYQNHRRYVKSRDDSQLNGDNSSLLNPSKECEPYRTNEDKPIAPCGAI
ANSMFNDTLEL--YRIDNDTRTPITLIKKGIAWWTDKNVKFRNPTGDGNNLTALFQG---
--------TTKPVNWP------KPVYMLD-S-EPDNNGFINEDFIVWMRTAALPTFRKLY
RLIERKNNLQPTLQAG--KYSLDIAYNYPVHSFDGRKRMILSTISWMGGKNPFLGIAYIT
VGSICFFLGVVLLIIHHKYGNRNTSADIPN
>Falconiformes_Falco_peregrinus_R05733
------------------------------------------------------------
------------------------------------------------------------
----------------------IDYTGTEPSSPCNKCLNVSWDSTTPCTCTINFTLEHSF
ESNVFMYYGLSNFYQNHRRYVKSRDDSQLNGDNSSLLNPSKECEPYRTNEDKPIAPCGAI
ANSMFNDTLEL--YRIENDTRTPITLIKKGIAWWTDKNVKFRNPTGDGNNLTALFQG---
--------TTKPVNWP------KPVYMLD-S-EPDNNGFINEDFIVWMRTAALPTFRKLY
RLIERKDNLQPTLQAG--KYSLDIAYNYPVHSFDGRKRMILSTISWMGGKNPFLGIAYIT
VGSICFFLGVVLLIIHHKYGNRNTSADIPN
>Procellariiformes_Fulmarus_glacialis_R05147
------------------------------------------------------------
------------------------------------------------------------
----------------------IDYTGTEPSSPCNKCLNVSWDSSPPCTCTINFTLEHSF
ESNVFMYYGLSNFYQNHRRYVKSRDDSQLNGDNSSLLNPSKECEPYRTNEDKPIAPCGAI
ANSMFNDTLEL--YRIDNDTRTPITLIKKGIAWWTDKNVKFRNPTGDGNNLTALFQG---
--------TTKPVNWP------KPVYMLD-S-EPDNNGFINEDFIVWMRTAALPTFRKLY
RLIERKNNLQPTLQAG--KYSLDIAYNYPVHSFDGRKRMILSTISWMGGKNPFLGIAYIT
VGSICFFLGVVLLIIHHKYGNRNTSADIPN
>Gaviiformes_Gavia_stellata_R05589
------------------------------------------------------------
------------------------------------------------------------
----------------------IDYTGTEPSSPCNKCLNVSWDSTPPCTCTINFTLEHSF
ESNVFMYYGLSNFYQNHRRYVKSRDDSQLNGDNSSLLNPSKECEPYRTNEDKPIAPCGAI
ANSMFNDTLEL--YRIDNDTRIPITLIKKGIAWWTDKNVKFRNPTGDGNNLTALFQG---
--------TTKPVNWP------KPVYMLD-S-EPDNNGFINEDFIVWMRTAALPTFRKLY
RLIERKNNLQPTLQAG--KYSLDIAYNYPVHSFDGRKRMILSTISWMGGKNPFLGIAYIT
VGSICFFLGVVLLIIHHKYGNRNTSADIPN
>Passeriformes_Geospiza_fortis_R05161
------------------------------------------------------------
------------------------------------------------------------
---------------------QIDYTGTEPSSPCNKCLNVSWDSTPPCTCTINFTLEHAF
ESNVFMYYGLSNFYQNHRRYVKSRDDSQLNGDNSSLLNPSKECEPYRTNEDKPIAPCGAI
ANSMFNDTLEL--YRIDNDTRTPITLIKKGIAWWTDKNVKFRNPTGDGNNLTALFQG---
--------TTKPVNWP------KPVYMLD-S-EPDNNGFINEDFIVWMRTAALPTFRKLY
RLIERKNNFQPTLQAG--KYSLDIAYNYPVHSFDGRKRMILSTISWMGGKNPFLGIAYIT
VGSICFFLGVVLLFIHHKYGNRNTSADIPN
>Accipitriformes_Haliaeetus_leucocephalus_R13095
------------------------------------------------------------
------------------------------------------------------------
----------------------IDYTGTEPSSPCNKCLNVSWDSTPPCTCTINFTLEHSF
ESNVFMYYGLSNFYQNHRRYVKSRDDSQLNGDNSSLLNPSKECEPYRTNEDKPIAPCGAI
ANSMFNDTLEL--YRIDNDTRTPITLIKKGIAWWTDKNVKFRNPTGDGNNLTALFQGK--
------KKKKKPHKKPPLQTHSDSMYMLD-S-EPDNNGFINEDFIVWMRTAALPTFRKLY
RLIERKDNLQPTLQAG--KYSLDIAYNYPVHSFDGRKRMILSTISWMGGKNPFLGIAYIT
VGSICFFLGVVLLIIHHKYGNRNTSADIPN
>Leptosomatiformes_Leptosomus_discolor_R11423
------------------------------------------------------------
------------------------------------------------------------
----------------------IDYTGTEPSSPCNKCLNVSWDSTPPCTCTINFTLEHSF
ESNVFMYYGLSNFYQNHRRYVKSRDDSQLNGDNSSLLNPSKECEPYRTNEDKPIAPCGAI
ANSMFNDTLEL--YRIDNDTRTPITLIKKGIAWWTDKNVKFRNPTGDGNNLTALFQG---
--------TTKPVNWP------KPVYMLD-S-EPDNNGFINEDFIVWMRTAALPTFRKLY
RLIERKNNLQPTLQAG--KYSLDIAYNYPVHSFDGRKRMILSTISWMGGKNPFLGIAYIT
VGSICFFLGVVLLIIHHKYGNRNTSADIPN
>Psittaciformes_Melopsittacus_undulatus_R10360
MAVNYSAKEEADGHPS------GGVGMP------GGGA----------------------
---GA---G--GAVKTRKP-----------DNTAFKQQRLPAWQ-PILTAGTVLPAFFII
GLIFIPIGIGIFVTSNNIREYEIDYTGTEPSSPCNKCLNVSWDSTPPCTCTINFTLEHSF
ESNVFMYYGLSNFYQNHRRYVKSRDDSQLNGDNSSLLNPSKECEPYRTNEDKPIAPCGAI
ANSMFNDTLEL--YRIDNDTRTPITLIKKGIAWWTDKNVKFRNPTGDGNNLTALFQG---
--------TTKPVNWP------KPVYMLD-S-EPDNNGFINEDFIVWMRTAALPTFRKLY
RLIERKNNLQPTLQAG--KYSLDIAYNYPVHSFDGRKRMILSTISWMGGKNPFLGIAYIT
VGSICFFLGVVLLIIHHKYGNRNTSADIPN
>Coraciiformes_Merops_nubicus_R01182
------------------------------------------------------------
------------------------------------------------------------
---------------------QIDYTGTEPSSPCNKCLNVSWDST-PCTCTINFTLEHSF
ESNVFMYYGLSNFYQNHRRYVKSRDDSQLNGDNSSLLNPSKECEPYRSSQDRPIAPCGAI
ANSMFNDTLEL--YRIDNGTRTPITLIKKGIAWWTDKNVKFRNPTGDGNNLTALFQG---
--------TTKPVNWP------KPVYMLD-S-EPDNNGFINEDFIVWMRTAALPTFRKLY
RLIERKDSLQPTLQAG--KYSLDIAYNYPVHSFDGRKRMILSTISWMGGKNPFLGIAYIT
VGSICFFLGVVLLIIHHKYGNRNTSADIPN
>Mesitornithiformes_Mesitornis_unicolor_R07893
------------------------------------------------------------
------------------------------------------------------------
------------------------------------------------------------
------------------------------------------------------------
------DTLEL--YRIDNDTRTPITLIKKGIAWWTDKNVKFRNPTGDGNNLTALFQG---
--------TTKPVNWP------KPVYMLD-S-EPDNNGFINEDFIVWMRTAALPTFRKLY
RLIERKNNLQPTLQAG--KYSLDIAYNYPVHSFDGRKRMILSTISWMGGKNPFLGIAYIT
VGSICFFLGVVLLIIHHKYGNRNTSADIPN
>Psittaciformes_Nestor_notabilis_R07603
------------------------------------------------------------
------------------------------------------------------------
---------------------QIDYTGTEPSSPCNKCLNVSWDSTPPCTCTINFTLEHSF
ESNVFMYYGLSNFYQNHRRYVKSRDDSQLNGDNSSLLNPSKECEPYRTNEDKPIAPCGAI
ANSMFNDTLEL--YRIDNDTRTPITLIKKGIAWWTDKNVKFRNPTGDGNNLTALFQG---
--------TTKPVNWP------KPVYMLD-S-EPDNNGFINEDFIVWMRTAALPTFRKLY
RLIERKNNLQPTLQAG--KYSLDIAYNYPVHSFDGRKRMILSTISWMGGKNPFLGIAYIT
VGSICFFLGVVLLIIHHKYGNRNTSADIPN
>Pelecaniformes_Nipponia_nippon_R08642
------------------------------------------------------------
------------------------------------------------------------
----------------------IDYTGTEPSSPCNKCLNVSWDSTPPCTCTINFTLEHSF
ESNVFMYYGLSNFYQNHRRYVKSRDDSQLNGDNSSLLNPSKECEPYRTNEDKPIAPCGAI
ANSMFNDTLEL--YRIDNDTRTPITLIKKGIAWWTDKNVKFRNPTGDGNNLTALFQG---
--------TTKPVNWP------KPVYMLD-S-EPDNNGFINEDFIVWMRTAALPTFRKLY
RLIERKNNLQPTLQAG--KYSLDIAYNYPVHSFDGRKRMILSTISWMGGKNPFLGIAYIT
VGSICFFLGVVLLIIHHKYGNRNTSADIPN
>Opisthocomiformes_Opisthocomus_hoazin_R06085
------------------------------------------------------------
------------------------------------------------------------
---------------------QIDYTGTEPSSPCNKCLNVSWDSTPPCTCTINFTLEHSF
ESNVFMYYGLSNFYQNHRRYVKSRDDSQLNGDNSSLLNPSKECEPYRTNEDKPIAPCGAI
ANSMFNDTLEL--YRIDNDTRTPITLIKKGIAWWTDKNVKFRNPTGDGNNLTALFQG---
--------TTKPVNWP------KPVYMLD-S-EPDNNGFINEDFIVWMRTAALPTFRKLY
RLIERKNNLQPTLQAG--KYSLDIAYNYPVHSFDGRKRMILSTISWMGGKNPFLGIAYIT
VGSICFFLGVVLLIIHHKYGNRNTSADIPN
>Pelecaniformes_Pelecanus_crispus_R09948
------------------------------------------------------------
------------------------------------------------------------
----------------------IDYTGTEPSSPCNKCLNVSWDSTPPCTCIINFTLEHSF
ESNVFMYYGLSNFYQNHRRYVKSRDDSQLNGDNSSLLNPSKECEPYRTNEDKPIAPCGAI
ANSMFNDTLEL--YRIDNDTRTRITLIKKGIAWWTDKNVKFRNPTGDGNNLTVLFQG---
--------TTKPVNWP------KPVYMLD-S-EPDNNGFINEDFIVWMRTAALPTFRKLY
RLIERKNNLQPTLQAG--KYSLHITYNYPVHSFDGRKRMILSTISWMGGKNPFLGIAYIT
VGSICFFLGVVLLIIHHKYGNRNTSADIPN
>Phaethontiformes_Phaethon_lepturus_R07427
------------------------------------------------------------
------------------------------------------------------------
----------------------IDYTGTEPSSPCNKCLNVSWDSRPPCTCVINFTLEHSF
ESNVFMYYGLSNFYQNHRRYVKSRDDSQLNGDNSSLLNPSKECEPYRTNEDKPIAPCGAI
ANSMFNDTLEL--YRIDNDTKTRITLIKKGIAWWTDKNVKFRNPTGDGNNLTALFQG---
--------TTKPVNWP------KPVYELD-M-EPDNNGFINEDFIVWMRTAALPTFRKLY
RLIERKNNLQPTLQAG--KYSLEIAYNYPVHSFDGRKRMILSTISWMGGKNPFLGIAYIT
VGSICFFLGVVLLIIHHKYGNRNTSADIPN
>Pelecaniformes_Phalacrocorax_carbo_R00623
------------------------------------------------------------
------------------------------------------------------------
----------------------IDYTGTEPSSPCNKCLNVSWDSTTPCTCTINFTLEHSF
ESNVFMYYGLSNFYQNHRRYVKSRDDSQLNGDNSSLFNPSKECDPYRINEDKPIAPCGAI
ANSMFNDTLEL--FRIDNDTKTPITLIKKGIAWWTDKNVKFRNPTGDGNNLTALFQG---
--------TTKPVNWP------KPVYMLD-S-EPDNNGFINEDFIVWMRTAALPTFRKLY
RLIERKNNLQPTLQAG--KYSLHITYNYPVHSFDGRKRMILSTISWMGGKNPFLGIAYIT
VGSICFFLGVVLLIIHHKYGNRNTSADIPN
>Phoenicopteriformes_Phoenicopterus_ruber_R03488
------------------------------------------------------------
------------------------------------------------------------
----------------------IDYTGTEPSSPCNKCLNVSWDSTPPCTCTINFTLEHSF
ESNVFMYYGLSNFYQNHRRYVKSRDDSQLNGDNSSLLNPSKECEPYRTNEDKPIAPCGAI
ANSMFNDTLKL--YRIDNDTRTPITLIKKGIAWWTDKNVKFRNPTGDGNNLTALFQG---
--------TTKPVNWP------KPVYMLD-S-EPDNNGFINEDFIVWMRTAALPTFRKLY
RLIERKNNLQPTLQAG--QYSLDITYNYPVHSFDGRKRMILSTISWMGGKNPFLGIAYIT
VGSICFFLGVVLLIIHHKYGNRNTSADIPN
>Piciformes_Picoides_pubescens_R05417
------------------------------------------------------------
------------------------------------------------------------
--------------------FQIDYTGTEPSSPCNKCLNVSWDSSAPCTCTINFTLEHSF
ESNVFMYYGLSNFYQNHRRYVKSRDDSQLNGDNSSLLNPSKECEPYRTNEDKPIAPCGAI
ANSMFNDTLAL--YLIENETTVPITLIKKGIAWWTDKNVKFRNPTGDGNNLTALFQG---
--------TTKPVNWP------KPVYMLD-S-EPDNNGFINEDFIVWMRTAALPTFRKLY
RLIERKDNLQPTLQAG--NYSLVITYNYPVHSFDGRKRMILSTISWMGGKNPFLGIAYIT
VGSICFFLGVVLLIIHHKYGNRNTSADIPN
>Phoenicopteriformes_Podiceps_cristatus_R11890
------------------------------------------------------------
------------------------------------------------------------
----------------------IDYTGTEPSSPCNKCLNVSWDSTPPCTCTINFTLEHSF
ESNVFMYYGLSNFYQNHRRYVKSRDDSQLNGDNSSLLNPSKECEPYRTNEDKPIAPCGAI
ANSMFNDTLEL--YRIDNDTRTPIALTKKGIAWWTDKNVKFRNPTGDGNNLTALFQG---
--------TTKPVNWP------KPVYMLD-S-ESDNNGFINEDFIVWMRTAALPTFRKLY
RLIERKNNLQPTLQAG--KYSLDIAYNYPVHSFDGRKRMILSTISWMGGKNPFLGIAYIT
VGSICFFLGVVLLIIHHKYGNRNTSADIPN
>Pterocliformes_Pterocles_gutturalis_R11561
------------------------------------------------------------
------------------------------------------------------------
----------------------IDYTGTDPSSPCFKCLNVSWDSTPPCTCTINFTLEHSF
ESNVFMYYGLSNFYQNHRRYVKSRDDSQLNGDNSSLLNPSKECEPYRTNEDKPIAPCGAI
ANSMFNDTLEL--YRIDNDTRIPITLIKKGIAWWTDKNVKFRNPTGDGNNLTALFQG---
--------TTKPVNWP------KPVYMLD-S-EPDNNGFINEDFIVWMRTAALPTFRKLY
RLIERKDNMQPTLQAG--KYSLDIAYNYPVHSFDGRKRMILSTISWMGGKNPFLGIAYIT
VGSICFFLGVVLLIIHHKYGNRNTSADIPN
>Sphenisciformes_Pygoscelis_adeliae_R04114
------------------------------------------------------------
------------------------------------------------------------
---------------------QIDYTGTEPSSPCNKCLNVSWDSTPPCTCIINFTLEHSF
ESNVFMYYGLSNFYQNHRRYVKSRDDSQLNGDNGSLLNPSKECEPYRTNEDKPIAPCGAI
ANSMFNDTLEL--YRIDNGTEISITLIKKGIAWWTDKNVKFRNPTGDGNNLTALFQG---
--------TTKPVNWP------KAVYMLD-V-EPDNNGFINEDFIVWMRTAALPTFRKLY
RLIERKNNLQPTLQAG--KYFLNITYNYPVHSFDGRKRMILSTISWMGGKNPFLGIAYIT
VGSICFFLGVVLLIIHHKYGNRNTSADIPN
>Struthioniformes_Struthio_camelus_R01050
------------------------------------------------------------
------------------------------------------------------------
----------------------IDYTGTEPSSPCNKCLNVSWDSTPPCTCTIDFTLEHSF
ESNVFMYYGLSNFYQNHRRYVKSRDDSQLNGDNSSLLNPSKECEPYRTNEDKPIAPCGAI
ANSMFNDTLEL--YRIDNDTRIPITLIKKGIAWWTDKNVKFRNPSGDTNNLTALFQG---
--------TTKPVNWP------KPVYMLD-S-EPDNNGFINEDFIVWMRTAALPTFRKLY
RLIERKNNLQPTLQAG--KYSLDITYNYPVHSFDGRKRMILSTISWMGGKNPFLGIAYIT
VGSICFFLGVVLLIIHHKYGNRNTSADIPN
>Musophagiformes_Tauraco_erythrolophus_R02383
------------------------------------------------------------
------------------------------------------------------------
---------------------QIDYTGTEPSSPCNKCLNVSWDSTPPCTCTINFTLEHSF
ESNVFMYYGLSNFYQNHRRYVKSRDDSQLNGDNSSLLNPSKECEPYRTNEDKPIAPCGAI
ANSMFNDTLEL--YRIDNDTRTPITLIKKGIAWWTDKNVKFRNPTGDGNNLTALFQG---
--------TTKPVNWP------KPVYMLD-S-EPDNNGFINEDFIVWMRTAALPTFRKLY
RLIERKNNLQPTLQAG--KYSLDIAYNYPVHSFDGRKRMILSTISWMGGKNPFLGIAYIT
VGSICFFLGVVLLIIHHKYGNRNTSADIPN
>Tinamiformes_Tinamus_guttatus_R00649
------------------------------------------------------------
------------------------------------------------------------
----------------------IDYTGTESSSPCNKCLNVSWDSTPPCTCTIDFTLEHSF
ESNVFMYYGLSNFYQNHRRYVKSRDDSQLNGDNSSLLNPSKECEPYRTNEDKPIAPCGAI
ANSMFNDTLEL--YRIDNDTRIPIPLIKKGIAWWTDKNVKFRNPSGETNNLTALFQG---
--------TTKPVNWP------KPVYMLD-S-EPDNNGFINEDFIVWMRTAALPTFRKLY
RLIERKNNLQPTLQAG--KYSLDITYNYPVHSFDGRKRMILSTISWMGGKNPFLGIAYIT
VGSICFFLGVVLLIIHHKYGNRNTSADIPN
>Strigiformes_Tyto_alba_R05810
------------------------------------------------------------
------------------------------------------------------------
---------------------QIDYTGTEPSSPCNKCLNVSWDSTTPCTCTINFTLEHSF
ESNVFMYYGLSNFYQNHRRYVKSRDDSQLNGDNSSLLNPSKECEPYRTNEDKPIAPCGAI
ANSMFNDTLEL--YRIDNDTRTPITLIKKGIAWWTDKNVKFRNPTGDGNNLTALFQG---
--------TTKPVNWP------KPVYMLD-S-EPDNNGFINEDFIVWMRTAALPTFRKLY
RLIERKNNLQPTLQAG--KYSLDIAYNYPVHSFDGRKRMILSTISWMGGKNPFLGIAYIT
VGSICFFLGVVLLIIHHKYGNRNTSADIPN
>Passeriformes_Menura_novaehollandiae_R05273
------------------------------------------------------------
------------XVKTRKP-----------DNTAFKQQRLPAWQ-PILTAGTVLPAFFII
GLIFIPIGIGIFVTSNNIREYEIDYTGTEPSSPCNKCLNVSWDSTPPCTCTINFTLEHSF
ESNVFMYYGLSNFYQNHRRYVKSRDDSQLNGDNSSLLNPSKECEPYRTNEDKPIAPCGAI
ANSMFNDTLEL--YRIDNDTRTPITLIKKGIAWWTDKNVKFRNPKGDGNNLTALFQG---
--------TTKPVNWP------KPVYMLD-P-EPDNNGFINEDFIVWMRTAALPTFRKLY
RLIERKNNLQPTLQAG--KYSLDIAYNYPVHSFDGRKRMILSTISWMGGKNPFLGIAYIT
VGSICFFLGVVLLIIHHKYGNRNTSADIPN
>Otidiformes_Ardeotis_kori_R13784
MAVNYSAKEEADGHPS------GGVGVP------GGGAV------------------G-G
G-GGG---G--GAVKTRKP-----------DNTAFKQQRLPAWQ-PILTAGTVLPAFFII
GLIFIPIGIGIFVTSNNIREYEIDYTGTEPSSPCNKCLNVSWDSTPPCTCTINFTLEHSF
ESNVFMYYGLSNFYQNHRRYVKSRDDSQLNGDNSSLLNPSKECEPYRTNEDKPIAPCGAI
ANSMFNDTLEL--YRIENDTRTPVPLIKKGIAWWTDKNVKFRNPTGDGNNLTALFQG---
--------TTKPVNWP------KPVYMLD-S-EPDNNGFINEDFIVWMRTAALPTFRKLY
RLIERKNNLQPTLRAG--KYSLDIAYNYPVHSFDGRKRMILSTISWMGGKNPFLGIAYIT
VGSICFFLGVVLLIIHHKYGNRNTSADIPN
>Cuculiformes_Ceuthmochares_aereus_R06074
MAVNYSAKEEADGHPS------GGVGVP------GGGAV------------------G-G
---GG---G--GAVKTRKP-----------DNTAFKQQRLPAWQ-PILTAGTVLPAFFII
GLIFIPIGIGIFVTSNNIREYEIDYTGTEPSSPCNKCLNVSWDSTPPCTCTINFTLEHSF
ESNVFMYYGLSNFYQNHRRYVKSRDDSQLNGDNSSLLNPSKECEPYRTNEDKPIAPCGAI
ANSMFNDTLEL--YRIDNDTRIPITLIKKGIAWWTDKNVKFRNPTGDGNNLTALFQG---
--------TTKPVNWP------KPVYMLD-S-EPDNNGFINEDFIVWMRTAALPTFRKLY
RLIERKNNLHPTLQAG--KYSLVIAYNYPVHSFDGRKRMILSTISWMGGKNPFLGIAYIT
VGSICFFLGVVLLIIHHKYGNRNTSADIPN
>Pelecaniformes_Cochlearius_cochlearius_R09528
----XSAKEEADGHPS------GGVGVP------GGGAV-----------------GG-G
GGGGG--GG--GAVKTRKP-----------DNTAFKQQRLPAWQ-PILTAGTVLPAFFII
GLIFIPIGIGIFVTSNNIREYEIDYTGTEPSSPCNKCLNVSWDSKAPCSCTINFTLEHSF
ESNVFMYYGLSNFYQNHRRYVKSRDDSQLNGDNSSLLNPSKECEPYRTNEDKPIAPCGAI
ANSMFNDTLKL--YRIDNDTSTAIPLIKKGIAWWTDKNVKFRNPTGAGNNLTVLFQG---
--------TTKPVNWP------KPVYMLD-S-DPDNNGFINEDFIVWMRTAALPTFRKLY
RLIERKSNLQPTLQAG--KYSLEITYNYPVHSFDGRKRMILSTISWMGGKNPFLGIAYIT
VGSICFFLGVVLLIIHHKYGNRNTSADIPN
>Cuculiformes_Geococcyx_californianus_R08564
------------------------------------------------------------
------------------------------------------------------------
----------------------IDYTGTEPSSPCNKCLNVSWDSTPPCTCTINFTLEHSF
ESNVFMYYGLSNFYQNHRRYVKSRDDSQLNGDNSSLLNPSKECEPYRTNEDKPIAPCGAI
ANSMFNDTLEL--YRIDNDTRIPITLIKKGIAWWTDKNVKFRNPTGDGNNLTALFQG---
--------TTKPVNWP------KPVYMLD-S-EPDNNGFINEDFIVWMRTAALPTFRKLY
RLIERKNNLHPTLQAG--KYSLVIAYNYPVHSFDGRKRMILSTISWMGGKNPFLGIAYIT
VGSICFFLGVVLLIIHHKYGNRNTSADIPN
>Charadriiformes_Glareola_pratincola_R00533
-----------DGHPS------GGVGVPG-----GGGAVGG--------------GGG-G
GGGGG---G--GAVKTRKP-----------DNTAFKQQRLPAWQ-PILTAGTVLPAFFII
GLIFIPIGIGIFVTSNNIREYEIDYTGTEPSSPCNKCLNVSWDSMPPCTCTINFTLEHSF
ESNVFMYYGLSNFYQNHRRYVKSRDDSQLNGDNGSLLNPSKECEPYRTNEDKPIAPCGAI
ANSMFNDTLEL--YRIDNDTRTPITLIKKGIAWWTDKNVKFRNPTGDGNNLTALFQG---
--------TTKPVNWP------KPVYMLD-S-EPDNNGFINEDFIVWMRTAALPTFRKLY
RLIERKNNLQPTLQAG--KYSLDIAYNYPVHSFDGRKRMILSTISWMGGKNPFLGIAYIT
VGSICFFLGVVLLIIHHKYGNRNTSADIPN
>Caprimulgiformes_Nyctibius_bracteatus_R11416
MAVNYSAKEEADGHPS------GGVGVP------GGGAV------------------G-G
---GG---G--GAVKTRKP-----------DNTAFKQQRLPAWQ-PILTAGTVLPAFFII
GLIFIPIGIGIFVTSNNIREYEIDYTGTEPSSPCNKCLNVSWDSTPPCTCTINFTLEHSF
ESNVFMYYGLSNFYQNHRRYVKSRDDSQLNGDNSSLLNPSKECEPYRTNEDKPIAPCGAI
ANSMFNDTLEL--YRIDNNTRTPITLIKKGIAWWTDKNVKFRNPTGDGNNLTALFQG---
--------TTKPVNWP------KPVYMLD-S-EPDNNGFINEDFIVWMRTAALPTFRKLY
RLIERKNNLQPTLQAG--KYSLDIAYNYPVHSFDGRKRMILSTISWMGGKNPFLGIAYIT
VGSICFFLGVVLLIIHHKYGNRNTSADIPN
>Procellariiformes_Oceanites_oceanicus_R01226
------------------------------------------------------------
------------------------------------------------------------
----------------------IDYTGTEPSSPCNKCLNVSWDSTPPCTCTINFTLEHSF
ESNVFMYYGLSNFYQNHRRYVKSRDDSQLNGDNSSLLNPSKECEPYRTNEDKPIAPCGAI
ANSMFNDTLEL--YRIDNDTRTPITLIKKGIAWWTDKNVKFRNPTGDGNNLTALFQG---
--------TTKPVNWP------KPVYMLD-S-EPDNNGFINEDFIVWMRTAALPTFRKLY
RLIERKNNLQPTLQAG--KYSLDIAYNYPVHSFDGRKRMILSTISWMGGKNPFLGIAYIT
VGSICFFLGVVLLIIHHKYGNRNTSADIPN
>Passeriformes_Rhodinocichla_rosea_R13313
MAVNYSAKEEADGHPS------GGVGVP------GGGAV------------------G-G
---GG---G--GAVKTRKP-----------DNTAFKQQRLPAWQ-PILTAGTVLPAFFII
GLIFIPIGIGIFVTSNNIREYEIDYTGTEPSSPCNKCLNVSWDSTPPCTCTINFTLEHAF
ESNVFMYYGLSNFYQNHRRYVKSRDDSQLNGDNSSLLNPSKECEPYRTNEDKPIAPCGAI
ANSMFNDTLEL--YRIDNDTRTPITLIKKGIAWWTDKNVKFRNPTGDGNNLTALFQG---
--------TTKPVNWP------KPVYMLD-S-EPDNNGFINEDFIVWMRTAALPTFRKLY
RLIERKNSFQPTLQAG--KYSLDIAYNYPVHSFDGRKRMILSTISWMGGKNPFLGIAYIT
VGSICFFLGVVLLFIHHKYGNRNTSADIPN
>Passeriformes_Tachuris_rubrigastra_R03870
MAVNYSAKEEADGHPS------GGVGVP------GGGAV------------------G-G
--GGG---G--GAVKTRKP-----------DNTAFKQQRLPAWQ-PILTAGTVLPAFFII
GLIFIPIGIGIFVTSNNIREYEIDYTGTEPSSPCNKCLNVSWDSTPPCTCTINFTLEHSF
ESNVFMYYGLSNFYQNHRRYVKSRDDSQLNGDNSSLLNPSKECEPYRTNEDKPIAPCGAI
ANSMFNDTLEL--YRIDNDTRTPITLIKKGIAWWTDKNVKFRNPTGDGNNLTALFQG---
--------TTKPVNWP------KPVYMLD-S-EPDNNGFINEDFIVWMRTAALPTFRKLY
RLIERKNNLQPTLQAG--NYSLEIAYNYPVHSFDGRKRMILSTISWMGGKNPFLGIAYIT
VGSICFFLGVVLLIIHHKYGNRNTSADIPN
>Passeriformes_Ptilorrhoa_leucosticta_R02202
MAVNYSAKEEADGHPS------GGVGVP------GGGAV------------------G-G
---GG---G--GAVKTRKP-----------DNTAFKQQRLPAWQ-PILTAGTVLPAFFVI
GLIFIPIGIGIFVTSNNIREYEIDYTGTEPSSPCNKCLNVSWDSTPPCTCTINFTLEHSF
ESNVFMYYGLSNFYQNHRRYVKSRDDSQLNGDNSSLLNPSKECEPYRTNEDKPIAPCGAI
ANSMFNDTLEL--YRIDNDTRTPITLIKKGIAWWTDKNVKFRNPTGDGNNLTALFQG---
--------TTKPVNWP------KPVYMLD-S-EPDNNGFINEDFIVWMRTAALPTFRKLY
RLIERKNNLQPTLQAG--KYSLDIAYNYPVHSFDGRKRMILSTISWMGGKNPFLGIAYIT
VGSICFFLGVVLLIIHHKYGNRNTSADIPN
>Passeriformes_Chaetorhynchus_papuensis_R10865
MAVNYSAKEEADGHPS------GGVGVP------GGGAV------------------G-G
---GS---G--GAVKTRKP-----------DNTAFKQQRLPAWQ-PILTAGTVLPAFFII
GLIFIPIGIGIFVTSNNIREYEIDYTGTEPSSPCNKCLNVSWDSTSPCTCEINFTLEHSF
ESNVFMYYGLSNFYQNHRRYVKSRDDSQLNGDNASLLNPSKECEPYRTNEDKPIAPCGAI
ANSMFNDTLEL--YRIDNDTRTRIPLIKKGIAWWTDKNVKFRNPTGNGNNLTVLFQG---
--------TTKPVNWP------KPVYLLD-D-EPDNNGFINEDFIVWMRTAALPTFRKLY
RLIERKDNLQPTLQAG--RYSLNITYNYPVHSFDGRKRMILSTISWMGGKNPFLGIAYIT
VGSICFFLGVVLLIIHHKYGNRNTSADIPN
>Passeriformes_Smithornis_capensis_R09978
MAVNYSAKEEADGHPS------GGVGMP------GGGAV------------------G-G
--SGG---G--GAVKTRKP-----------DNTAFKQQRLPAWQ-PILTAGTVLPAFFII
GLIFIPIGIGIFVTSNNIREYEIDYTGTEPSSPCNKCLNVSWDSTPPCTCTINFTLEHSF
ESNVFMYYGLSNFYQNHRRYVKSRDDSQLNGDNSSLHNPSKECEPYRTNEDKPIAPCGAI
ANSMFNDTLEL--YRIDNDTRTPITLIKKGIAWWTDKNVKFRNPTGDGNNLTALFQG---
--------TTKPVNWP------KPVYMLD-S-EPDNNGFINEDFIVWMRTAALPTFRKLY
RLIERKNNLQPTLQAG--KYSLDIAYNYPVHSFDGRKRMILSTISWMGGKNPFLGIAYIT
VGSICFFLGVVLLIIHHKYGNRNTSADIPN
>Cariamiformes_Chunga_burmeisteri_R06876
MAVNYSAKEEADGHPS------GGVGVP------GGGAV------------------G--
---GG---G--GAVKTRKP-----------DNTAFKQQRLPAWQ-PILTAGTVLPAFFII
GLIFIPIGIGIFVTSNNIREYEIDYTGTEPSSPCNKCLNVSWDSTPPCTCTINFTLEHSF
ESNVFMYYGLSNFYQNHRRYVKSRDDSQLNGDNSSLLNPSKECEPYRTNEDKPIAPCGAI
ANSMFNDTLEL--YRIENNTRTPITLIKKGIAWWTDKNVKFRNPTGDGNNLTALFQG---
--------TTKPINWP------KPVYMLD-S-EPDNNGFINEDFIVWMRTAALPTFRKLY
RLIERKNNLQPTLQAG--KYSLDIAYNYPVHSFDGRKRMILSTISWMGGKNPFLGIAYIT
VGSICFFLGVVLLIIHHKYGNRNTSADIPN
>Otidiformes_Lophotis_ruficrista_R09785
MAVNYSAKEEADGHPS------GGVGVP------GGGAV------------------G-G
GGGGG---G--GAVKTRKP-----------DNTAFKQQRLPAWQ-PILTAGTVLPAFFII
GLIFIPIGIGIFVTSNNIREYEIDYTGTEPSSPCNKCLNVSWDSTPPCTCTINFTLEHSF
ESNVFMYYGLSNFYQNHRRYVKSRDDSQLNGDNSSLLNPSKECEPYRTNEDKPIAPCGAI
ANSMFNDTLEL--YRIENDTRTPIPLIKKGIAWWTDKNVKFRNPTGDGNNLTALFQG---
--------TTKPVNWP------KPVYMLD-S-EPDNNGFINEDFIVWMRTAALPTFRKLY
RLIERKNNLQPTLRAG--KYSLDIAYNYPVHSFDGRKRMILSTISWMGGKNPFLGIAYIT
VGSICFFLGVVLLIIHHKYGNRNTSADIPN
>Pelecaniformes_Anhinga_anhinga_R13905
------------------------------------------------------------
------------------------------------------------------------
----------------------IDYTGTEPSSPCNKCLNVSWDSTTPCTCTINFTLEHSF
ESNVFMYYGLSNFYQNHRRYVKSRDDSQLNGDNSSLFNPSKECEPYRTNEDKPIAPCGAI
ANSMFNDTLEL--FRIDNDTKTPITLIKKGIAWWTDKNVKFRNPTGDGNNLTALFQG---
--------TTKPVNWP------KPVYMLD-S-EPDNNGFINEDFIVWMRTAALPTFRKLY
RLIERNNNLQPTLQAG--KYSLHITYNYPVHSFDGRKRMILSTISWMGGKNPFLGIAYIT
VGSICFFLGVVLLIIHHKYGNRNTSADIPN
>Musophagiformes_Corythaeola_cristata_R10501
MAVNYSAKEEADGHPS------GGVGMP------GGGAV------------------G--
---GG---G--GAVKTRKP-----------DNTAFKQQRLPAWQ-PILTAGTVLPAFFII
GLIFIPIGIGIFVTSNNIREYEIDYTGTEPSSPCNKCLNVSWDSTPPCTCTINFTLEHSF
ESNVFMYYGLSNFYQNHRRYVKSRDDSQLNGDNSSLLNPSKECEPYRTNEDKPIAPCGAI
ANSMFNDTLEL--YRIDNDTRTPITLIKKGIAWWTDKNVKFRNPTGDGNNLTALFQG---
--------TTKPVNWP------KPVYMLD-S-EPDNNGFINEDFIVWMRTAALPTFRKLY
RLIERKNNLQPTLQAG--KYSLDITYNYPVHSFDGRKRMILSTISWMGGKNPFLGIAYIT
VGSICFFLGVVLLIIHHKYGNRNTSADIPN
>Passeriformes_Callaeas_wilsoni_R11993
MAVNYSAKEEVDGHPS------GGVGVP------GGGTV---------------------
---GG---G--GAVKTRKP-----------DNTAFKQQRLPAWQ-PILTAGTVLPAFFII
GLIFIPIGIGIFVTSNNIREYEIDYTGTEPSSPCNKCLNVSWDSTPPCRCTINFTLEHSF
ESNVFMYYGLSNFYQNHRRYVKSRDDSQLNGDNSSLLNPSKECEPYRTNEDKPIAPCGAI
ANSMFNDTLEL--YRIDNDTRTPITLIKKGIAWWTDKNVKFRNPTGDGNNLTALFQG---
--------TTKPVNWP------KPVYMLD-S-DPDNNGFINEDFIVWMRTAALPTFRKLY
RLIERKNNLQPTLQAG--KYSLDIAYNYPVHSFDGRKRMILSTISWMGGKNPFLGIAYIT
VGSICFFLGVVLLIIHHKYGNRNTSADIPN
>Casuariiformes_Casuarius_casuarius_R04216
MAVNYNAKEEVDGHPS------GGVGVA------GGGAV---------------------
---GG---G--GAVKTRKP-----------DNTAFKQQRLPAWQ-PILTAGTVLPAFFII
GLIFIPIGIGIFVTSNNIREYEIDYTGTEPSSPCNKCLNVSWDSTPPCTCTIDFTLEHSF
ESNVFMYYGLSNFYQNHRRYVKSRDDSQLNGDNSSLLNPSKECEPYRTNEDKPIAPCGAI
ANSMFNDTLEL--YRIDNDTRIPITLIKKGIAWWTDKNVKFRNPSGDTNNLTALFQG---
--------TTKPVNWP------KPVYMLD-S-EPDNNGFINEDFIVWMRTAALPTFRKLY
RLIERKNNLQPTLQAG--KYSLDITYNYPVHSFDGRKRMILSTISWMGGKNPFLGIAYIT
VGSICFFLGVVLLIIHHKYGNRNTSADIPN
>Tinamiformes_Crypturellus_soui_R12715
MAVNYSAKEEADGHPS------GGVGLS------GGGAA------------------G--
---GG---G--GAVKTRKP-----------DNTAFKQQRLPAWQ-PILTAGTVLPAFFII
GLIFIPIGIGIFVTSNNIREYEIDYTGTEPSSPCNKCLNVSWDSTPPCTCTIDFTLEHSF
ESNVFMYYGLSNFYQNHRRYVKSRDDSQLNGDNSSLLNPSKECEPYRTNEDKPIAPCGAI
ANSMFNDTLEL--YRIDNDTRIPIPLIKKGIAWWTDKNVKFRNPSGETNNLTALFQG---
--------TTKPVNWP------KPVYMLD-S-EPDNNGFINEDFIVWMRTAALPTFRKLY
RLIERKNNFQPTLQAG--KYSLDITYNYPVHSFDGRKRMILSTISWMGGKNPFLGIAYIT
VGSICFFLGVVLLIIHHKYGNRNTSADIPN
>Tinamiformes_Crypturellus_undulatus_R06356
MAVNYSAKEEADGHPS------GGVGLA------GGGAA------------------G--
---GG---G--GAVKTRKP-----------DNTAFKQQRLPAWQ-PILTAGTVLPAFFII
GLIFIPIGIGIFVTSNNIREYEIDYTGTEPSSPCNKCLNVSWDSTPPCTCTIDFTLEHSF
ESNVFMYYGLSNFYQNHRRYVKSRDDSQLNGDNSSLLNPSKECEPYRTNEDKPIAPCGAI
ANSMFNDTLEL--YRIDNDTRIPIPLIKKGIAWWTDKNVKFRNPSGETNNLTALFQG---
--------TTKPVNWP------KPVYMLD-S-EPDNNGFINEDFIVWMRTAALPTFRKLY
RLIERKNNFQPTLQAG--KYSLDITYNYPVHSFDGRKRMILSTISWMGGKNPFLGIAYIT
VGSICFFLGVVLLIIHHKYGNRNTSADIPN
>Passeriformes_Cephalopterus_ornatus_R10038
--------------------------VP------GGGAG------------------G-G
--SGG---G--GAVKTRKP-----------DNTAFKQQRLPAWQ-PILTAGTVLPAFFII
GLIFIPIGIGIFVTSNNIREYEIDYTGTEPSSPCNKCLNVSWDSTPPCTCTINFTLEHSF
ESNVFMYYGLSNFYQNHRRYVKSRDDSQLNGDNSSLLNPSKECEPYRTNEDKPIAPCGAI
ANSMFNDTLEL--YRIDNDTRTPITLIKKGIAWWTDKNVKFRNPTGNGNNLTALFQG---
--------TTKPVNWP------KPVYMLD-S-EPDNNGFINEDFIVWMRTAALPTFRKLY
RLIERKNNLQPTLQAG--NYSLDIAYNYPVHSFDGRKRMILSTISWMGGKNPFLGIAYIT
VGSICFFLGVVLLIIHHKYGNRNTSADIPN
>Passeriformes_Grallaria_varia_R05296
MAVNYSAKEEADGHPS-------GAAVP------GGGSG-----------------SG-G
--GAG---G--GAVKTRKP-----------DNTAFKQQRLPAWQ-PILTAGTVLPAFFII
GLIFIPIGIGIFVTSNNIREYEIDYTGTEPSSPCNKCLNVSWDSTPPCTCTINFTLEHSF
ESNVFMYYGLSNFYQNHRRYVKSRDDSQLNGDNSSLLNPSKECEPYRTNEDKPIAPCGAI
ANSMFNDTLEL--YRIDNDTRTPITLIKKGIAWWTDKNVKFRNPTGDGNNLTALFQG---
--------TTKPVNWP------KPVYMLD-S-EPDNNGFINEDFIVWMRTAALPTFRKLY
RLIERKNNLQPTLQAG--NYSLDIAYNYPVHSFDGRKRMILSTISWMGGKNPFLGIAYIT
VGSICFFLGVVLLIIHHKYGNRNTSADIPN
>Passeriformes_Sclerurus_mexicanus_R03148
------------------------------------GAL---------------------
------------EXKTRKP-----------DNTAFKQQRLPAWQ-PILTAGTVLPAFFII
GLIFIPIGIGIFVTSNNIREYEIDYTGTEPSSPCNKCLNVSWDSTPPCTCTINFTLEHSF
ESNVFMYYGLSNFYQNHRRYVKSRDDSQLNGDNSSLLNPSKECEPYRTNEDKPIAPCGAI
ANSMFNDTLEL--YRIDNDTRTPITLIKKGIAWWTDKNVKFRNPTGDGNNLTALFQG---
--------TTKPVNWP------KPVYMLD-S-EPDNNGFINEDFIVWMRTAALPTFRKLY
RLIERKNNLQPTLQAG--NYSLDIAYNYPVHSFDGRKRMILSTISWMGGKNPFLGIAYIT
VGSICFFLGVVLLIIHHKYGNRNTSADIPN
>Piciformes_Eubucco_bourcierii_R00738
MAVNYSAKEEADGHPS------GGVGVP------GGGAV------------------G-G
G-GGG---G--GAVKTRKP-----------DNTAFKQQRLPAWQ-PILTAGTVLPAFFII
GLIFIPIGIGIYVTSNNIREYEIDYTGTEPSSPCNKCLNVSWDSLSPCTCTINFTLEHSF
ESNVFMYYGLSNFYQNHRRYVKSRDDSQLNGDNSSLLNPSKECEPYRTNEDKPIAPCGAI
ANSMFNDTLQL--FRIENETRVRINLIKKGIAWWTDKNVKFRNPTGDGNNLTALFQG---
--------TTKPVNWP------KPVYMLD-S-EPDNNGFINEDFIVWMRTAALPTFRKLY
RLIERKDNLEPTLQAG--NYSLVIDYNYPVHSFDGRKRMILSTISWMGGKNPFLGIAYIT
VGSICFFLGVVLLIIHHKYGNRNTSADIPN
>Passeriformes_Sakesphorus_luctuosus_R06961
MAVNYSAKEEADGHPS------GGVGVP------GGGA---------------------G
V-GGA---G--GAVKTRKP-----------DNTAFKQQRLPAWQ-PILTAGTVLPAFFII
GLIFIPIGIGIFVTSNNIREYEIDYTGTEPSSPCNKCLNVSWDSTPPCTCTINFTLEHSF
ESNVFMYYGLSNFYQNHRRYVKSRDDSQLNGDNSSLLNPSKECEPYRTNEDKPIAPCGAI
ANSMFNDTLEL--YRIDNDTRTPITLIKKGIAWWTDKNVKFRNPTGDGNNLTALFQG---
--------TTKPVNWP------KPVYMLD-S-EPDNNGFINEDFIVWMRTAALPTFRKLY
RLIERKNNLQPTLQAG--NYSLEIAYNYPVHSFDGRKRMILSTISWMGGKNPFLGIAYIT
VGSICFFLGVVLLIIHHKYGNRNTSADIPN
>Strigiformes_Ciccaba_nigrolineata_R08434
------------------------------------------------------------
------------------------------------------------------------
----------------------IDYTGTEPSSPCNKCLNVSWDSTTPCTCTINFTLEHSF
ESNVFMYYGLSNFYQNHRRYVKSRDDSQLNGDNSSLLNPSKECEPYRINEDKPIAPCGAI
ANSMFNDTLEL--YRIDNDTRIPITLIKKGIAWWTDKNVKFRNPTGDGNNLTALFQG---
--------TTKPVNWP------KPVYMLD-S-EPDNNGFINEDFIVWMRTAALPTFRKLY
RLIERKNNLQPTLQAG--KYSLDIAYNYPVHSFDGRKRMILSTISWMGGKNPFLGIAYIT
VGSICFFLGVVLLIIHHKYGNRNTSADIPN
>Galliformes_Penelope_pileata_R10204
MAVNYSAKEEADGHPA------GGGGA-------GGGAV-----------------AG--
---GG---G--GAAKTRKP-----------DNTAFKQQRLPAWQ-PILTAGTVLPAFFII
GLIFIPIGIGIFVTSNNIREYEIDYTGIEPSSPCNKCLNVSWDSTPPCTCLINFTLEHPF
ESNVFMYYGLSNFYQNHRRYVKSRDDSQLNGDNSSLLNPSKECEPYRTNEDKPIAPCGAI
ANSMFNDTLEL--FHIENDTWTRITLIKKGIAWWTDKNVKFRNPTGDGNNLTALFQG---
--------TTKPVNWP------KPVYMLD-T-EPDNNGFINEDFIVWMRTAALPTFRKLY
RLIERKSNLQPTLQAG--KYLLNITYNYPVHSFDGRKRMILSTISWMGGKNPFLGIAYIT
VGSICFFLGVVLLIIHHKYGNRNTSADIPN
>Passeriformes_Campylorhamphus_procurvoides_R11402
------------------------------------------------------------
------------------------------------------------------------
---------------------QIDYTGTEPSSPCNKCLNVSWDSTPPCTCTINFTLEHSF
ESNVFMYYGLSNFYQNHRRYVKSRDDSQLNGDNSSLLNPSKECEPYRTNEDKPIAPCGAI
ANSMFNDTLEL--YRIDNDTRTPITLIKKGIAWWTDKNVKFRNPTGDGNNLTALFQG---
--------TTKPVNWP------KPVYMLD-S-EPDNNGFINEDFIVWMRTAALPTFRKLY
RLIERKNNLQPTLQAG--NYSLDIAYNYPVHSFDGRKRMILSTISWMGGKNPFLGIAYIT
VGSICFFLGVVLLIIHHKYGNRNTSADIPN
>Passeriformes_Alaudala_cheleensis_R12512
MAVNYSAKEEADGHPS------GGVGVP------GGGVV------------------G-G
---GG---G--GAVKTRKP-----------DNTAFKQQRLPAWQ-PPLTXLNLNLIYLSR
XLIFIPIGIGIFVTSNNIREYEIDYTGTEPSSPCNKCLNVSWDSTPPCTCTINFTLEHSF
ESNVFMYYGLSNFYQNHRRYVKSRDDSQLNGDNSSLLNPSKECEPYRTNEDKPIAPCGAI
ANSMFNDTLEL--YRIDNDTRTPITLIKKGIAWWTDKNVKFRNPTGDGNNLTALFQG---
--------TTKPVNWP------KPVYMLD-S-EPDNNGFINEDFIVWMRTAALPTFRKLY
RLIERKNNLQPTLQAG--KYSLDIAYNYPVHSFDGRKRMILSTISWMGGKNPFLGIAYIT
VGSICFFLGVVLLFIHHKYGNRNTSADIPN
>Piciformes_Bucco_capensis_R13942
MAVNYSAKEEADGHPS------GGVGVP------GGGAV------------------G-G
--SGG---G--GAVKTRKP-----------DNTAFKQQRLPAWQ-PILTAGTVLPAFFII
GLIFIPIGIGIFVTSNNIREYEIDYTGTEPSSPCYKCLNVSWDSN-PCTCTINFTLEQSF
ESNVFMYYGLSNFYQNHRRYVKSRDDSQLNGDNSSLLNPSKECEPYRTNEDKPIAPCGAI
ANSMFNDTLEL--YRVENDTRTPIPLIKKGIAWWTDKNVKFRNPTGDGNNLTALFQG---
--------TTKPINWP------KPVYMLD-P-EPDNNGFINEDFIVWMRTAALPTFRKLY
RLIERRDSLQPTLQAG--TYSLDIAYNYPVHSFDGRKRMILSTISWMGGKNPFLGIAYIT
VGSICFFLGVVLLIIHHKYGNRNTSADIPN
>Passeriformes_Catharus_fuscescens_R06915
MAVNYSAKEEADGHPS------GGVGVP------GGGAV------------------G-G
---GG---G--GAVKTRKP-----------DNTAFKQQRLPAWQ-PILTAGTVLPAFFII
GLIFIPIGIGIFVTSNNIREYEIDYTGTEPSSPCNKCLNVSWDS--PCTCTINFTLEHSF
ESNVFMYYGLSNFYQNHRRYVKSRDDSQLNGDNRSLHNPSKECEPYRTNEDKPIAPCGAI
ANSMFNDTLEL--YRIDNDTRTPITLIKKGIAWWTDKNVKFRNPTGDGNNLTALFQG---
--------TTKPVNWP------KPVYMLD-T-EPDNNGFINEDFIVWMRTAALPTFRKLY
RLIERKNNYQPTLQAG--KYSLDIAYNYPVHSFDGRKRMILSTISWMGGKNPFLGIAYIT
VGSICFFLGVVLLFIHHKYGNRNTSADIPN
>Passeriformes_Regulus_satrapa_R08111
------------------------------------------------------------
-------------------------------NTAFKQQRLPAWQ-PILTAGTVLPAFFII
GLIFIPIGIGIFVTSNNIREYEIDYTGTEPSSPCNKCLNVSWDSTPPCTCTINFTLEHSF
ESNVFMYYGLSNFYQNHRRYVKSRDDSQLNGDNSSLLNPSKECEPYRTNEDKPIAPCGAI
ANSMFNDTLEL--YRIDNDTRTPIPLIKKGIAWWTDKNVKFRNPTGDGNNLTALFQG---
--------TTKPVNWP------KPVYMLD-S-EPDNNGFINEDFIVWMRTAALPTFRKLY
RLIERKNSFQPTLQAG--KYSLDIAYNYPVHSFDGRKRMILSTISWMGGKNPFLGIAYIT
VGSICFFLGVVLLFIHHKYGNRNTSADIPN
>Passeriformes_Loxia_leucoptera_R10000
------------GHPS------GGVGVP------GGGAV------------------G-S
---GG---G--GAVKTRKP-----------DNTAFKQQRLPAWQ-PILTAGTVLPAFFII
GLIFIPIGIGIFVTSNNIREYEIDYTGTEPSSPCNKCLNVSWDSTPPCTCTINFTLEHAF
ESNVFMYYGLSNFYQNHRRYVKSRDDSQLNGDNSSLLNPSKECEPYRTNEDKPIAPCGAI
ANSMFNDTLEL--YRIDNDTRTPITLIKKGIAWWTDKNVKFRNPTGDGNNLTALFQG---
--------TTKPVNWP------KPVYMLD-S-EPDNNGFINEDFIVWMRTAALPTFRKLY
RLIERKNNFQPTLQAG--KYSLDIAYNYPVHSFDGRKRMILSTISWMGGKNPFLGIAYIT
VGSICFFLGVVLLFIHHKYGNRNTSADIPN
>Charadriiformes_Stercorarius_parasiticus_R03886
MAVNYSAKEEADGHPS------GGVGVP-----------------------------G-G
---GG---G--GA-----------------------QQRLPAWQ-PILTAGTVLPAFFII
GLIFIPIGIGIFVTSNNIREYEIDYTGTEPSSPCNKCLNVSWDSTPPCTCTINFTLEHSF
ESNVFMYYGLSNFYQNHRRYVKSRDDSQLNGDNGSLLNPSKECEPYRTNEDKPIAPCGAI
ANSMFNDTLEL--YRIDNDTRTPITLIKKGIAWWTDKNVKFRNPTGDGNNLTALFQG---
--------TTKPVNWP------KPVYMLD-S-EPDNNGFINEDFIVWMRTAALPTFRKLY
RLIERKNNLQPTLQAG--RYSLDIAYNYPVHSFDGRKRMILSTISWMGGKNPFLGIAYIT
VGSICFFLGVVLLIIHHKYGNRNTSADIPN
>Coraciiformes_Baryphthengus_martii_R03720
------------------------------------------------------------
---------------TRKP-----------DNTAFKQQRLPAWQ-PILTAGTVLPAFFII
GLIFIPIGIGIFVTSNNIREYEIDYTGTEPLSPCNKCLNVSWDST--CTCTINFTLDHSF
ESNVFMYYGLSNFYQNHRRYVKSRDDSQLNGDNSSLLNPSKECEPYRTNKDKPIAPCGAI
ANSMFNDTLEL--YRIDNDTRIPITLIKKGIAWWTDKNVKFRNPTGDGNNLTALFQG---
--------TTKPVNWR------KPVYMLD-S-EPDNNGFINEDFIVWMRTAALPTFRKLY
RLIERKDNLQPTLQAG--KYSLDIVYNYPVHSFDGRKRMILSTISWMGGKNPFLGIAYIT
VGSICFFLGVVLLIIHHRYGNRNTSADIPN
>Passeriformes_Vireo_altiloquus_R06823
MAVNYSAKEEADGHPS------GGVGVP------GGGAV------------------G-G
---GG---G--GAVKTRKP-----------DNTAFKQQRLPAWQ-PILTAGTVLPAFFII
GLIFIPIGIGIFVTSNNIREYEIDYTGTEPSSPCNKCLNVSWDSTPPCTCTINFTLEQSF
ESNVFMYYGLSNFYQNHRRYVKSRDDSQLNGDNSSLLNPSKECEPYRTNEDKPIAPCGAI
ANSMFNDTLTL--YRIDNDTRTPIPLIKKGIAWWTDKNVKFRNPTGDGNNLTALFQG---
--------TTKPVNWP------KPVYMLD-P-EPDNNGFINEDFIVWMRTAALPTFRKLY
RLIERKNNLQPTLQAG--KYSLDIGYNYPVHSFDGRKRMILSTISWMGGKNPFLGIAYIT
VGSICFFLGVVLLIIHHKYGNRNTSADIPN
>Caprimulgiformes_Hemiprocne_comata_R09470
------------------------------------------------------------
------------------------------------------------------------
---------------------QIDYTGTDPSSPCNKCLNVSWDSTPPCTCTINFTLEHSF
ESNVFMYYGLSNFYQNHRRYVKSRDDSQLNGDNSSLLNPSKECEPYRTNEDKPIAPCGAI
ANSMFNDTLEL--YRIENNTRTPIPLIKKGIAWWTDKNVKFRNPTGDGNNLTALFQG---
--------TTKPINWP------KPVYMLD-S-EPDNNGFINEDFIVWMRTAALPTFRKLY
RLIERKNNLQPTLQAG--TYSLDITYNYPVHSFDGRKRMILSTISWMGGKNPFLGIAYIT
VGSICFFLGVVLLIIHHKYGNRNTSADIPN
>Piciformes_Psilopogon_haemacephalus_R08110
MAVNYSAKEEADGHPS------GGVGVP------GGGAV------------------G-G
G-GGG---G--GAVKTRKP-----------DNTAFKQQRLPAWQ-PILTAGTVLPAFFII
GLIFIPIGIGIYVTSNNIREYEIDYTGTEPSSPCNKCLNVSWDSLSPCTCTINFTLEHSF
ESNVFMYYGLSNFYQNHRRYVKSRDDSQLNGDNSSLLNPSKECEPYRTNEDKPIAPCGAI
ANSMFNDTLQL--FRIENETRVRINLIKKGIAWWTDKNVKFRNPTGDGNNLTALFQG---
--------TTKPVNWP------KPVYMLD-S-EPDNNGFINEDFIVWMRTAALPTFRKLY
RLIERKDNLEPTLQAG--NYSLVIDYNYPVHSFDGRKRMILSTISWMGGKNPFLGIAYIT
VGSICFFLGVVLLIIHHKYGNRNTSADIPN
>Passeriformes_Edolisoma_coerulescens_R07008
MAVNYSAKEEADGHPS------GGVGVP------GGGAV------------------G-G
GSGGG---G--GAVKTRKP-----------DNTAFKQQRLPAWQ-PILTAGTVLPAFFII
GLIFIPIGIGIFVTSNNIREYEIDYTGTEPSSPCNKCLNVSWDSTPPCTCTINFTLEHSF
ESNVFMYYGLSNFYQNHRRYVKSRDDSQLNGDNSSLLNPSKECEPYRTNEDKPIAPCGAI
ANSMFNDTLEL--YRIDNDTRTPITLIKKGIAWWTDKNVKFRNPTGEGNNLTALFQG---
--------TTKPVNWP------KPVYMLD-S-EPDNNGFINEDFIVWMRTAALPTFRKLY
RLIERKNNLQPTLQAG--KYSLDIAYNYPVHSFDGRKRMILSTISWMGGKNPFLGIAYIT
VGSICFFLGVVLLIIHHKYGNRNTSADIPN
>Passeriformes_Irena_cyanogastra_R14026
MAVNYSAKEEADGHPS------GGVGVP------GGGAV------------------G-G
---GG---G--GAVKTRKP-----------DNTAFKQQRLPAWQ-PILTAGTVLPAFFII
GLIFIPIGIGIFVTSNNIREYEIDYTGTEPSSPCNKCLNVSWDSTPPCTCTINFTLEHSF
ESNVFMYYGLSNFYQNHRRYVKSRDDSQLNGDNSSLLNPSKECEPYRTNEDKPIAPCGAI
ANSMFNDTLEL--YRIDNDTRTPITLIKKGIAWWTDKNVKFRNPTGDGNNLTALFQG---
--------TTKPVNWP------KPVYMLD-S-EPDNNGFINEDFIVWMRTAALPTFRKLY
RLIERKNNFQPTLQAG--RYSLDITYNYPVHSFDGRKRMILSTISWMGGKNPFLGIAYIT
VGSICFFLGVVLLFIHHKYGNRNTSADIPN
>Passeriformes_Sterrhoptilus_dennistouni_R02064
------------------------------------------------------------
------------------------------------------------------------
---------------------QIDYTGTEPSSPCNKCLNVSWDSTPPCTCTINFTLEHPF
ESNVFMYYGLSNFYQNHRRYVKSRDDSQLNGDNSSLLNPSKECEPYRTNEDKPIAPCGAI
ANSMFNDTLKL--YRIDNDTRTPITLIKKGIAWWTDKNVKFRNPTGDGNNLTALFQG---
--------TTKPVNWP------KPVYMLDPA-EPDNNGFINEDFIVWMRTAALPTFRKLY
RLIERKNNLQPTLQAG--KYSLDIAYNYPVHSFDGRKRMILSTISWMGGKNPFLGIAYIT
VGSICFFLGVVLLFIHHKYGNRNTSADIPN
>Passeriformes_Pachycephala_philippinensis_R10674
MAVNYSAKEEADGHPS------GGVGVP------GGGAV------------------G-G
---GG---G--GAVKTRKP-----------DNTAFKQQRLPAWQ-PILTAGTVLPAFFII
GLIFIPIGIGIFVTSNNIREYEIDYTGTEPSSPCNKCLNVSWDSTPPCTCTINFTLEHSF
ESNVFMYYGLSNFYQNHRRYVKSRDDSQLNGDNSSLLNPSKECEPYRMNEDKPIAPCGAI
ANSMFNDTLEL--YRIDNDTRTPITLIKKGIAWWTDKNVKFRNPTGDGNNLTALFQG---
--------TTKPVNWP------KPVYMLD-S-EPDNNGFINEDFIVWMRTAALPTFRKLY
RLIERKNNLQPTLQAG--KYSLDIAYNYPVHSFDGRKRMILSTISWMGGKNPFLGIAYIT
VGSICFFLGVVLLIIHHKYGNRNTSADIPN
>Passeriformes_Rhabdornis_inornatus_R04037
MAVNYSAKEEADGHPS------GGVGVP------GGGSV------------------G--
---GG---G--GAVKTRKP-----------DNTAFKQQRLPAWQ-PILTAGTVLPAFFII
GLIFIPIGIGIFVTSNNIREYEIDYTGTEPSSPCNKCLNVSWDS--PCTCTINFTLEHSF
ESNVFMYYGLSNFYQNHRRYVKSRDDSQLNGDNSSLLNPSKECEPYRTNEDKPIAPCGAI
ANSMFNDTLEL--YRIDNDTRTLIPLIKKGIAWWTDKNVKFRNPTGDGNNLTALFQG---
--------TTKPVNWP------KPVYMLD-I-EPDNNGFINEDFIVWMRTAALPTFRKLY
RLIERKNNFQPTLQAG--KYSLDIAYNYPVHSFDGRKRMILSTISWMGGKNPFLGIAYIT
VGSICFFLGVVLLFIHHKYGNRNTSADIPN
>Piciformes_Ramphastos_sulfuratus_R06111
MAVNYSAKEEADGHPS------GGVXXXXXX---GGGAV------------------G-G
G-GGG---G--GAVKTRKP-----------DNTAFKQQRLPAWQ-PILTAGTVLPAFFII
GLIFIPIGIGIYVTSNNIREYEIDYTGTEPSSPCNKCLNVSWDSLSPCTCTINFTLEHSF
ESNVFMYYGLSNFYQNHRRYVKSRDDSQLNGDNSSLLNPSKECEPYRTNEDKPIAPCGAI
ANSMFNDTLQL--FRIENETRVRINLIKKGIAWWTDKNVKFRNPTGDGNNLTALFQG---
--------TTKPVNWP------KPVYMLD-S-EPDNNGFINEDFIVWMRTAALPTFRKLY
RLIERKDNMEPTLQAG--NYSLVIDYNYPVHSFDGRKRMILSTISWMGGKNPFLGIAYIT
VGSICFFLGVVLLIIHHKYGNRNTSADIPN
>Passeriformes_Quiscalus_mexicanus_R07863
------------------------------------------------------------
------------------------------------------------------------
---------------------QIDYTGTEPSSPCNKCLNVSWDSTPPCTCTINFTLEHAF
ESNVFMYYGLSNFYQNHRRYVKSRDDSQLNGDNSSLLNPSKECEPYRTNEDKPIAPCGAI
ANSMFNDTLEL--YRIDNDTRTPITLIKKGIAWWTDKNVKFRNPTGDGNNLTALFQG---
--------TTKPVNWP------KPVYMLD-S-EPDNNGFINEDFIVWMRTAALPTFRKLY
RLIERKNNFQPTLQAG--KYSLDIAYNYPVHSFDGRKRMILSTISWMGGKNPFLGIAYIT
VGSICFFLGVVLLFIHHKYGNRNTSADIPN
>Procellariiformes_Hydrobates_tethys_R06898
------------------------------------------------------------
----------------------------------XKQQRLPAWQ-PILTAGTVLPAFFII
GLIFIPIGIGIFVTSNNIREYEIDYTGTEPSSPCNKCLNVSWDSTPPCTCTINFTLEHSF
ESNVFMYYGLSNFYQNHRRYVKSRDDSQLNGDNSSLLNPSKECEPYRTNEDKPIAPCGAI
ANSMFNDTLEL--YRIDNDTRTPITLIKKGIAWWTDKNVKFRNPTGDGNNLTALFQG---
--------TTKPVNWP------KPVYMLD-S-EPDNNGFINEDFIVWMRTAALPTFRKLY
RLIERKNNLQPTLQAG--KYSLDIAYNYPVHSFDGRKRMILSTISWMGGKNPFLGIAYIT
VGSICFFLGVVLLIIHHKYGNRNTSADIPN
>Passeriformes_Myiagra_hebetior_R03753
MAVNYSAKEEADGHPS------GGVGVP------GGGAV------------------G-G
---GG---G--GA--PRKP-----------DNTAFKQQRLPAWQ-PILTAGTVLPAFFII
GLIFIPIGIGIFVTSNNIREYEIDYTGTEPSSPCNKCLNVSWDSTPPCTCTINFTLEHSF
ESNVFMYYGLSNFYQNHRRYVKSRDDSQLNGDNSSLLNPSKECEPYRTNEDKPIAPCGAI
ANSMFNDTLEL--YRIDNDTRTPITLIKKGIAWWTDKNVKFRNPTGDGNNLTALFQG---
--------TTKPVNWP------KPVYMLD-S-EPDNNGFINEDFIVWMRTAALPTFRKLY
RLIERKNNLQPTLQAG--KYSLDIAYNYPVHSFDGRKRMILSTISWMGGKNPFLGIAYIT
VGSICFFLGVVLLIIHHKYGNRNTSADIPN
>Passeriformes_Dicaeum_eximium_R05464
MAVSYSAKEEADGHPS------GGVGVP------GGGAV------------------G-G
---GG---G--GAVKTRKP-----------DNTAFKQQRLPAWQ-PILTAGTVLPAFFII
GLIFIPIGIGIFVTSNNIREYEIDYTGTEPSSPCNKCLNVSWDSTPPCTCTINFTLEQSF
ESNVFMYYGLSNFYQNHRRYVKSRDDSQLNGDNSSLLNPSKECEPYRTNEDKPIAPCGAI
ANSMFNDTLEL--YRIDNDTRTPITLIKKGIAWWTDKNVKFRNPTGDGNNLTALFQG---
--------TTKPVNWP------KPVYMLD-S-EPDNNGFINEDFIVWMRTAALPTFRKLY
RLIERKNNLQPTLQAG--KYSLDIAYNYPVHSFDGRKRMILSTISWMGGKNPFLGIAYIT
VGSICFFLGVVLLFIHHKYGNRNTSADIPN
>Passeriformes_Leptocoma_aspasia_R01821
------------------------------------------------------------
---------------TRKP-----------DNTAFKQQRLPAWQ-PILTAGTVLPAFFII
GLIFIPIGIGIFVTSNNIREYEIDYTGTEPSSPCNKCLNVSWDSTPPCTCTINFTLEQSF
ESNVFMYYGLSNFYQNHRRYVKSRDDSQLNGDNSSLLNPSKECEPYRTNEDKPIAPCGAI
ANSMFNDTLEL--YRIDNDTRTPITLIKKGIAWWTDKNVKFRNPTGDGNNLTALFQG---
--------TTKPVNWP------KPVYMLD-S-EPDNNGFINEDFIVWMRTAALPTFRKLY
RLIERKNNLQPTLQAG--KYSLDIAYNYPVHSFDGRKRMILSTISWMGGKNPFLGIAYIT
VGSICFFLGVVLLFIHHKYGNRNTSADIPN
>Passeriformes_Zosterops_hypoxanthus_R09852
------------------------------------------------------------
------------------------------------------------------------
---------------------QIDYTGTEPSSPCNKCLNVSWDSTPPCTCTINFTLEHPF
ESNVFMYYGLSNFYQNHRRYVKSRDDSQLNGDNSSLLNPSKECEPYRTNEDKPIAPCGAI
ANSMFNDTLKL--YRIDNDTRTPITLIKKGIAWWTDKNVKFRNPTGDGNNLTALFQG---
--------TTKPVNWP------KPVYMLDPA-EPDNNGFINEDFIVWMRTAALPTFRKLY
RLIERKNNLQPTLQAG--KYSLDIAYNYPVHSFDGRKRMILSTISWMGGKNPFLGIAYIT
VGSICFFLGVVLLFIHHKYGNRNTSADIPN
>Passeriformes_Tyrannus_savana_R08289
MAVNYSAKEEADGHPS------GGVGVP------GGGAV------------------G-G
--GSG---G--GAVKTRKP-----------DNTAFKQQRLPAWQ-PILTAGTVLPAFFII
GLIFIPIGIGIFVTSNNIREYEIDYTGTEPSSPCNKCLNVSWDSTPPCTCTINFTLEHSF
ESNVFMYYGLSNFYQNHRRYVKSRDDSQLNGDNSSLLNPSKECEPYRTNEDKPIAPCGAI
ANSMFNDTLEL--YRIDNDTRTPITLIKKGIAWWTDKNVKFRNPTGDGNNLTALFQG---
--------TTKPVNWP------KPVYMLD-S-EPDNNGFINEDFIVWMRTAALPTFRKLY
RLIERKNNLQPTLQAG--NYSLDIAYNYPVHSFDGRKRMILSTISWMGGKNPFLGIAYIT
VGSICFFLGVVLLIIHHKYGNRNTSADIPN
>Galliformes_Alectura_lathami_R12725
------------------------------------------------------------
------------------------------------------------------------
----------------------IDYTGIEPSSPCNKCLNVSWGSTSPCICIINFTLEHSF
ESNVFMYYGLSNFYQNHRRYVKSRDDSQLNGDNSSLLNPSKECEPYRTNEDKPIAPCGAI
ANSMFNDTLEL--YHIENDTQTPITLIKKGIAWWTDKNVKFRNPTGDGNNLTALFQG---
--------TTKPVNWP------KPVYMLD-S-EPDNNGFINEDFIVWMRTAALPTFRKLY
RLIERKNNLQPTLQAG--KYMLNITYNYPVHSFDGRKRMILSTISWMGGKNPFLGIAYIT
VGSICFFLGVVLLIIHHKYGNRNTSADIPN
>Caprimulgiformes_Podargus_strigoides_R06661
MAVNYSAKEEADGHPS------GGVGVP------GGGAV------------------G-G
---GS---G--GAVKTRKP-----------DNTAFKQQRLPAWQ-PILTAGTVLPAFFII
GLIFIPIGIGIFVTSNNIREIEIDYTGTEPSSPCNKCLNVSWDSTPPCTCTINFTLEHSF
ESNVFMYYGLSNFYQNHRRYVKSRDDSQLNGDNSSLLNPSKECEPYRTNEDKPIAPCGAI
ANSMFNDTLEL--YRIENETKTPITLIKKGIAWWTDKNVKFRNPTGDGNNLTALFQG---
--------TTKPVNWP------KPVYMLD-S-EPDNNGFINEDFIVWMRTAALPTFRKLY
RLIERKNNLQPTLQAG--KYSLDIAYNYPVHSFDGRKRMILSTISWMGGKNPFLGIAYIT
VGSICFFLGVVLLIIHHKYGNRNTSADIPN
>Piciformes_Semnornis_frantzii_R02027
------------------------------------------------------------
------------------------------------------------------------
--------------------FQIDYTGTEPSSPCNKCLNVSWDSLSPCTCTINFTLEHSF
ESNVFMYYGLSNFYQNHRRYVKSRDDSQLNGDNSSLLNPSKECEPYRTNEDKPIAPCGAI
ANSMFNDTLQL--FRIENETRVRINLIKKGIAWWTDKNVKFRNPTGDGNNLTALFQG---
--------TTKPVNWP------KPVYMLD-T-EPDNNGFINEDFIVWMRTAALPTFRKLY
RLIERKDNLEPTLQAG--NYSLVIDYNYPVHSFDGRKRMILSTISWMGGKNPFLGIAYIT
VGSICFFLGVVLLIIHHKYGNRNTSADIPN
>Passeriformes_Formicarius_rufipectus_R01930
------------------------------------------------------------
------------------------------------------------------------
---------------------QIDYTGTEPSSPCNKCLNVSWDSTPPCTCTINFTLEHSF
ESNVFMYYGLSNFYQNHRRYVKSRDDSQLNGDNSSLLNPSKECEPYRTNEDKPIAPCGAI
ANSMFNDTLEL--YRIDNDTRTPITLIKKGIAWWTDKNVKFRNPTGDGNNLTALFQG---
--------TTKPVNWP------KPVYMLD-S-EPDNNGFINEDFIVWMRTAALPTFRKLY
RLIERKNNLQPTLQAG--NYSLDIAYNYPVHSFDGRKRMILSTISWMGGKNPFLGIAYIT
VGSICFFLGVVLLIIHHKYGNRNTSADIPN
>Pelecaniformes_Mesembrinibis_cayennensis_R05496
------------------------------------------------------------
------------------------------------------------------------
----------------------IDYTGTEPSSPCNKCLNVSWDSTPPCTCTINFTLEHSF
ESNVFMYYGLSNFYQNHRRYVKSRDDSQLNGDNSSLLNPSKECEPYRTNEDKPIAPCGAI
ANSMFNDTLEL--YRIDNDTRTPITLIKKGIAWWTDKNVKFRNPTGDGNNLTALFQG---
--------TTKPVNWP------KPVYMLD-S-EPDNNGFINEDFIVWMRTAALPTFRKLY
RLIERKNNLQPTLQAG--KYSLDIAYNYPVHSFDGRKRMILSTISWMGGKNPFLGIAYIT
VGSICFFLGVVLLIIHHKYGNRNTSADIPN
>Passeriformes_Setophaga_kirtlandii_R09455
------------------------------------------------------------
-------------------------------XTAFKQQRLPAWQ-PILTAGTVLPAFFII
GLIFIPIGIGIFVTSNNIREYEIDYTGTEPSSPCNKCLNVSWDSTPPCTCTINFTLEHAF
ESNVFMYYGLSNFYQNHRRYVKSRDDSQLNGDNSSLLNPSKECEPYRTNEDKPIAPCGAI
ANSMFNDTLEL--YRIDNDTRTPITLIKKGIAWWTDKNVKFRNPTGDGNNLTALFQG---
--------TTKPVNWP------KPVYMLD-S-EPDNNGFINEDFIVWMRTAALPTFRKLY
RLIERKNNFQPTLQAG--KYSLDIAYNYPVHSFDGRKRMILSTISWMGGKNPFLGIAYIT
VGSICFFLGVVLLFIHHKYGNRNTSADIPN
>Psittaciformes_Amazona_guildingii_R11316
MAVNYSAKEEADGHPS------GGVGMP------GGGA----------------------
---GG---G--GAVKTRKP-----------DNTAFKQQRLPAWQ-PILTAGTVLPAFFII
GLIFIPIGIGIFVTSNNIREYEIDYTGTEPSSPCNKCLNVSWDSTPPCTCTINFTLEHSF
ESNVFMYYGLSNFYQNHRRYVKSRDDSQLNGDNSSLLNPSKECEPYRTNEDKPIAPCGAI
ANSMFNDTLEL--YRIDNDTRTPITLIKKGIAWWTDKNVKFRNPTGDGNNLTALFQG---
--------TTKPVNWP------KPVYMLD-S-EPDNNGFINEDFIVWMRTAALPTFRKLY
RLIERKNNLQPTLQAG--KYSLDIAYNYPVHSFDGRKRMILSTISWMGGKNPFLGIAYIT
VGSICFFLGVVLLIIHHKYGNRNTSADIPN
>Pelecaniformes_Ciconia_maguari_R12337
------------------------------------------------------------
------------------------------------------------------------
----------------------IDYTGTEPSSPCHKCLNVSWDSTPPCTCTINFTLEHSF
ESNVFMYYGLSNFYQNHRRYVKSRDDSQLNGDNSSLLNPSKECEPYRTNEDKPIAPCGAI
ANSMFNDTLKL--YRIDNDTKTAITLIKKGIAWWTDKNVKFRNPTGDGNNLTALFQG---
--------TTKPVNWP------KPVYMLD-SEEPDNNGFINEDFIVWMRTAALPTFRKLY
RLIERKNNLQPTLQAG--KYSLYITYNYPVHSFDGRKRMILSTISWMGGKNPFLGIAYIT
VGSICFFLGVVLLIIHHKYGNRNTSADIPN
>Passeriformes_Dicrurus_megarhynchus_R08788
MAVNYSAKEEADGHPS------GGVGVP------GGGAV------------------G-G
---GG---G--GAVKTRKP-----------DNTAFKQQRLPAWQ-PILTAGTVLPAFFII
GLIFIPIGIGIFVTSNNIREYEIDYTGTEPSSPCNKCLNVSWDSTPPCTCTINFTLEHSF
ESNVFMYYGLSNFYQNHRRYVKSRDDSQLNGDNSSLLNPSKECEPYRTNEDKPIAPCGAI
ANSMFNDTLEL--YRIDNDTRTPITLIKKGIAWWTDKNVKFRNPTGDGNNLTALFQG---
--------TTKPVNWP------KPVYMLD-S-EPDNNGFINEDFIVWMRTAALPTFRKLY
RLIERKNNLQPTLQAG--KYSLDIAYNYPVHSFDGRKRMILSTISWMGGKNPFLGIAYIT
VGSICFFLGVVLLIIHHKYGNRNTSADIPN
>Passeriformes_Rhipidura_dahli_R03969
MAVNYSAKEEADGHPS------GGVGVP------GGGAV------------------G-G
---GG---G--GAVKTRKP-----------DNTAFKQQRLPAWQ-PILTAGTVLPAFFII
GLIFIPIGIGIFVTSNNIREYEIDYTGTEPSSPCNKCLNVSWDSTTPCTCEINFTLEHAF
ESNVFMYYGLSNFYQNHRRYVKSRDDSQLNGDNASLLNPSKECEPYRTNEDKPIAPCGAI
ANSMFNDTLKL--YRIDNDTKTPIPLIKKGIAWWTDKNVKFRNPTGDGNNLTALFQG---
--------TTKPVNWP------KPVYLLD-N-ESDNNGFINEDFIVWMRTAALPTFRKLY
RLIERKNNLQPTLQAG--KYSLHITYNYPVHSFDGRKRMILSTISWMGGKNPFLGIAYIT
VGSICFFLGVVLLIIHHKYGNRNTSADIPN
>Galliformes_Odontophorus_gujanensis_R09650
MAVNYSAKEEADGHPA-----GAG---S------GGGAA------------------A--
---GG---G--GAVKTRKP-----------DNTAFKQQRLPAWQ-PILTAGTVLPAFFII
GLIFIPIGIGIFVTSNNIREYEIDYTGIEPSSPCNKCLNVSWDSTPPCTCTINFTLEHSF
ESNVFMYYGLSNFYQNHRRYVKSRDDSQLNGDNSSLLNPSKECEPYRTNEDKPIAPCGAI
ANSMFNDTLEL--YHIENDTRTAITLIKKGIAWWTDKNVKFRNPTGDGNNLTALFQG---
--------TTKPVNWP------KPVYMLD-S-EPDNNGFINEDFIVWMRTAALPTFRKLY
RLIERKSNLQPTLQAG--KYSLDITYNYPVHSFDGRKRMILSTISWMGGKNPFLGIAYIT
VGSICFFLGVVLLIIHHKYGNRNTSADIPN
>Gruiformes_Heliornis_fulica_R13802
MAVNYSAKEEADGHPS------GGVGVP------GGGAV------------------G--
---GS---G--GAVKTRKP-----------DNTAFKQQRLPAWQ-PILTAGTVLPAFFII
GLIFIPIGIGIFVTSNNIREYEIDYTGTEPSSPCNKCLNVSWDSTPPCTCTINFTLEHSF
ESNVFMYYGLSNFYQNHRRYVKSRDDSQLNGDNSSLLNPSKECEPYRTNEDKPIAPCGAI
ANSMFNDTLEL--YRIDNETRVLVPLIKKGIAWWTDKNVKFRNPTGDGNNLTALFQG---
--------TTKPVNWP------KPVYMLD-S-EPDNNGFINEDFIVWMRTAALPTFRKLY
RLIERKNNLQPTLQAG--KYSLDITYNYPVHSFDGRKRMILSTISWMGGKNPFLGIAYIT
VGSICFFLGVVLLIIHHKYGNRNTSADIPN
>Caprimulgiformes_Nyctibius_grandis_R14377
------------------------------------------------------------
------------------------------------------------------------
------------------------------------------------------------
-SNVFMYYGLSNFYQNHRRYVKSRDDSQLNGDNSSLLNPSKECEPYRTNEDKPIAPCGAI
ANSMFNDTLEL--YRIDNNTKTPITLIKKGIAWWTDKNVKFRNPTGDGNNLTALFQG---
--------TTKPVNWP------KPVYMLD-L-EPDNNGFINEDFIVWMRTAALPTFRKLY
RLIERKNNLQPTLQAG--KYSLDIAYNYPVHSFDGRKRMILSTISWMGGKNPFLGIAYIT
VGSICFFLGVVLLIIHHKYGNRNTSADIPN
>Anseriformes_Anseranas_semipalmata_R14535
------------------------------------------------------------
------------------------------------------------------------
--------------------FQIDYTGIEPSSPCNKCLNVSWDSTPPCTCTINFTLEHSF
ESNVFMYYGLSNFYQNHRRYVKSRDDSQLNGDNSSLLNPSKECEPYRTNEDKPIAPCGAI
ANSMFNDTLKL--YRIDNDTVTPITLIKKGIAWWTDKNVKFRNPTGDGNNLTALFQG---
--------TTKPVNWP------KPVYMLD-S-EPDNNGFINEDFIVWMRTAALPTFRKLY
RLIERTNNLQPTLQAG--KYSLVITYNYPVYAFDGRKRMILSTISWMGGKNPFLGIAYIT
VGSICFFLGVVLLIIHHKYGNRNTSADIPN
>Gruiformes_Psophia_crepitans_R02473
------------------------------------------------------------
------------------------------------------------------------
----------------------IDYTGTEPSSPCNKCLNVSWDSSPPCTCTINFTLEHSF
ESNVFMYYGLSNFYQNHRRYVKSRDDSQLNGDNSSLLNPSKECEPYRTNEDKPIAPCGAI
ANSMFNDTLEL--YRIDNETRIPITLIKKGIAWWTDKNVKFRNPTGDGNNLTALFQG---
--------TTKPVNWP------KPVYMLD-S-EPDNNGFINEDFIVWMRTAALPTFRKLY
RLIERKNNLQPTLQAG--KYSLDIAYNYPVHSFDGRKRMILSTISWMGGKNPFLGIAYIT
VGSICFFLGVVLLIIHHKYGNRNTSADIPN
>Piciformes_Galbula_dea_R14313
MAVNYSAKEEADGHPS------GGVGIP------SGGVV---------------------
----G---G--GAVKTRKP-----------DNTAFKQQRLPAWQ-PILTAGTVLPAFFII
GLIFIPIGIGIFVTSNNIREYEIDYTGTEPSSPCYKCLNVSWDSS-PCTCTINFTLEQSF
ESNVFMYYGLSNFYQNHRRYVKSRDDSQLNGDNSSLLNPSKECEPYRTNEDKPIAPCGAI
ANSMFNDTLEL--YRLENDTRTPITLIKKGIAWWTDKNVKFRNPTGDGNNLTALFQG---
--------TTKPINWP------KPVYMLD-P-EPDNNGFINEDFIVWMRTAALPTFRKLY
RLIERKDNLQPTLQAG--RYSLEIAYNYPVHSFDGRKRMILSTISWMGGKNPFLGIAYIT
VGSICFFLGVVLLIIHHKYGNRNTSADIPN
>Passeriformes_Donacobius_atricapilla_R07084
------------------------------------------------------------
------------------------------------------------------------
---------------------QIDYTGTEPSSPCNKCLNVSWDSTPPCTCTINFTLEHSF
ESNVFMYYGLSNFYQNHRRYVKSRDDSQLNGDNSSLLNPSKECEPYRTNEDKPIAPCGAI
ANSMFNDTLEL--YRIDNDTRTPITLIKKGIAWWTDKNVKFRNPTGDGNNLTALFQG---
--------TTKPVNWP------KPVYMLD-S-EPDNNGFINEDFIVWMRTAALPTFRKLY
RLIEKKNNLQPTLQAG--KYSLDIAYNYPVHSFDGRKRMILSTISWMGGKNPFLGIAYIT
VGSICFFLGVVLLFIHHKYGNRNTSADIPN
>Charadriiformes_Burhinus_bistriatus_R06875
------------------------------------------------------------
------------------------------------------------------------
----------------------IDYTGTEPSSPCNKCLNVSWDSTPPCTCTINFTLEHSF
ESNVFMYYGLSNFYQNHRRYVKSRDDSQLNGDNSSLLNPSKECEPYRTNEDKPIAPCGAI
ANSMFNDTLEL--YRIDNDTRTPITLIKKGIAWWTDKNVKFRNPTGDGNNLTALFQG---
--------TTKPVNWP------KPVYMLD-S-EPDNNGFINEDFIVWMRTAALPTFRKLY
RLIERKNNLQPTLQAG--KYSLDIAYNYPVHSFDGRKRMILSTISWMGGKNPFLGIAYIT
VGSICFFLGVVLLIIHHKYGNRNTSADIPN
>Passeriformes_Lanius_ludovicianus_R05332
------------------------------------------------------------
------------------------------------------------------------
---------------------QIDYTGTEPSSPCNKCLNVSWDSTPPCTCTINFTLEHSF
ESNVFMYYGLSNFYQNHRRYVKSRDDSQLNGDNSSLLNPSKECEPYRTNEDKPIAPCGAI
ANSMFNDTLEL--YRIDNDTRTPITLIKKGIAWWTDKNVKFRNPTGDGNNLTALFQG---
--------TTKPVNWP------KPVYMLD-S-EPDNNGFINEDFIVWMRTAALPTFRKLY
RLIERKNNLQPTLQAG--KYSLDIAYNYPVHSFDGRKRMILSTISWMGGKNPFLGIAYIT
VGSICFFLGVVLLIIHHKYGNRNTSADIPN
>Passeriformes_Polioptila_caerulea_R01880
------------------------------------------------------------
------------------------------------------------------------
---------------NDIFLLQIDYTGTEPSSPCNKCLNVSWDSTPPCTCTINFTLEHSF
ESNVFMYYGLSNFYQNHRRYVKSRDDSQLNGDNSSLLNPSKECEPYRTNEDKPIAPCGAI
ANSMFNDTLEL--YRIDNDTRTPITLIKKGIAWWTDKNVKFRNPTGDGNNLTALFQG---
--------TTKPVNWP------KPVYMLD-S-EPDNNGFINEDFIVWMRTAALPTFRKLY
RLIERKNNFQPTLQAG--KYSLDIAYNYPVHSFDGRKRMILSTISWMGGKNPFLGIAYIT
VGSICFFLGVVLLFIHHKYGNRNTSADIPN
>Passeriformes_Hirundo_rustica_R00661
MAVNYSAKEEADGHPS------GGVGVP------GGGAV------------------G-G
---GG---G--GVVKTRKP-----------DNTAFKQQRLPAWQ-PILTAGTVLPAFFII
GLIFIPIGIGIFVTSNNIREYEIDYTGTEPSSPCNKCLNVSWDSTPPCTCTINFTLEHSF
ESNVFMYYGLSNFYQNHRRYVKSRDDSQLNGDNSSLLNPSKECEPYRTNEDKPIAPCGAI
ANSMFNDTLEL--YRIDNDTRTPITLIKKGIAWWTDKNVKFRNPTGDGNNLTALFQG---
--------TTKPVNWP------KPVYMLD-S-EPDNNGFINEDFIVWMRTAALPTFRKLY
RLIERKNNLQPTLQAG--KYSLDIAYNYPVHSFDGRKRMILSTISWMGGKNPFLGIAYIT
VGSICFFLGVVLLFIHHKYGNRNTSADIPN
>Passeriformes_Thryothorus_ludovicianus_R12254
------------------------------------------------------------
------------------------------------------WQ-PILTAGTVLPAFFII
GLIFIPIGIGIFVTSNNIREYEIDYTGTEPSSPCNKCLNVSWDSTPPCTCTINFTLEHSF
ESNVFMYYGLSNFYQNHRRYVKSRDDSQLNGDNSSLLNPSKECEPYRTNEDKPIAPCGAI
ANSMFNDTLEL--YRIDNDTRTPITLIKKGIAWWTDKNVKFRNPTGDGNNLTALFQG---
--------TTKPVNWP------KPVYMLD-S-EPDNNGFINEDFIVWMRTAALPTFRKLY
RLIERKNSFQPTLQAG--KYSLDIAYNYPVHSFDGRKRMILSTISWMGGKNPFLGIAYIT
VGSICFFLGVVLLFIHHKYGNRNTSADIPN
>Passeriformes_Cardinalis_cardinalis_R03906
MAVNYSAKEEADGHPS------GGVGVP------GGSAV------------------G--
---GG---G--GAVKTRKP-----------DNTAFKQQRLPAWQ-PILTAGTVLPAFFII
GLIFIPIGIGIFVTSNNIREYEIDYTGTEPSSPCNKCLNVSWDSTPPCTCTINFTLEHAF
ESNVFMYYGLSNFYQNHRRYVKSRDDSQLNGDNSSLLNPSKECEPYRTNEDKPIAPCGAI
ANSMFNDTLEL--YRIDNDTRIPITLIKKGIAWWTDKNVKFRNPTGDGNNLTALFQG---
--------TTKPVNWP------KPVYMLD-S-EPDNNGFINEDFIVWMRTAALPTFRKLY
RLIERKNNFQPTLQAG--KYSLDIAYNYPVHSFDGRKRMILSTISWMGGKNPFLGIAYIT
VGSICFFLGVVLLFIHHKYGNRNTSADIPN
>Passeriformes_Hylia_prasina_R09153
------------------------------------------------------------
------------------------------------------------------------
---------------------QIDYTGTEPSSPCNKCLNVSWDSTPPCTCTINFTLEHSF
ESNVFMYYGLSNFYQNHRRYVKSRDDSQLNGDNSSLLNPSKECEPYRTNEDKPIAPCGAI
ANSMFNDTLEL--YRIDNDTRTPITLIKKGIAWWTDKNVKFRNPTGDGNNLTALFQG---
--------TTKPVNWP------KPVYMLD-S-EPDNNGFINEDFIVWMRTAALPTFRKLY
RLIERKNNMQPTLQAG--KYSLDIAYNYPVHSFDGRKRMILSTISWMGGKNPFLGIAYIT
VGSICFFLGVVLLFIHHKYGNRNTSADIPN
>Passeriformes_Dyaphorophyia_castanea_R13000
---------EADGHPS------GGVGVP------GGGAV------------------G-G
---GG---G--GAVKTRKP-----------DNTAFKQQRLPAWQ-PILTAGTVLPAFFII
GLIFIPIGIGIFVTSNNIREYEIDYTGTEPSSPCNKCLNVSWDSTPPCTCTINFTLEHSF
ENNVFMYYGLSNFYQNHRRYVKSRDDSQLNGDNSSLLNPSKECEPYRTNEDKPIAPCGAI
ANSMFNDTLEL--YRIDNDTRTPITLIKKGIAWWTDKNVKFRNPTGDGNNLTALFQG---
--------TTKPVNWP------KPVYMLD-S-EPDNNGFINEDFIVWMRTAALPTFRKLY
RLIERKNNLQPTLQAG--KYSLEIAYNYPVHSFDGRKRMILSTISWMGGKNPFLGIAYIT
VGSICFFLGVVLLIIHHKYGNRNSSADIPN
>Passeriformes_Pachyramphus_minor_R08468
----YSAKEEADGHPS------GGVGVP------GGGAV------------------G-G
--GGG---G--GAVKTRKP-----------DNTAFKQQRLPAWQ-PILTAGTVLPAFFII
GLIFIPIGIGIFVTSNNIREYEIDYTGTEPSSPCNKCLNVSWDSTPPCTCTINFTLEHSF
ESNVFMYYGLSNFYQNHRRYVKSRDDSQLNGDNSSLLNPSKECEPYRTNEDKPIAPCGAI
ANSMFNDTLEL--YRIDNDTRTPITLIKKGIAWWTDKNVKFRNPTGDGNNLTALFQG---
--------TTKPVNWP------KPVYMLD-S-EPDNNGFINEDFIVWMRTAALPTFRKLY
RLIERKNNLQPTLQAG--NYSLDIAYNYPVHSFDGRKRMILSTISWMGGKNPFLGIAYIT
VGSICFFLGVVLLIIHHKYGNRNTSADIPN
>Passeriformes_Oenanthe_oenanthe_R00943
------------------------------------------------------------
------------------------------------------------------------
---------------------QIDYTGTEPYSPCNKCLNVSWDS--PCTCTINFTLEHSF
ESNVFMYYGLSNFYQNHRRYVKSRDDSQLNGDNSSLHNPSKECEPYRTNEDKPIAPCGAI
ANSMFNDTLEL--YRIDNDTRTPITLTKKGIAWWTDKNVKFRNPTGDGNNLTALFQG---
--------TTKPVNWP------KPVYMLD-P-EPDNNGFINEDFIVWMRTAALPTFRKLY
RLIERKNNFQPTLQAG--RYSLDIAYNYPVHSFDGRKRMILSTISWMGGKNPFLGIAYIT
VGSICFFLGVVLLFIHHKYGNRNTSADIPN
>Passeriformes_Motacilla_alba_R11027
------------------------------------------------------------
------------------------------------------------------------
---------------------QIDYTGTEPSSPCNKCLNVSWDSTPPCTCTINFTLEHSF
ESNVFMYYGLSNFYQNHRRYVKSRDDSQLNGDNSSLLNPSKECEPYRTNEDKPIAPCGAI
ANSMFNDTLEL--YRIDNDTRTPIPLIKKGIAWWTDKNVKFRNPTGDGNNLTALFQG---
--------TTKPVNWP------KPVYMLD-S-EPDNNGFINEDFIVWMRTAALPTFRKLY
RLIERKNSFQPTLQAG--KYSLDIAYNYPVHSFDGRKRMILSTISWMGGKNPFLGIAYIT
VGSICFFLGVVLLFIHHKYGNRNTSADIPN
>Passeriformes_Cinclus_mexicanus_R06608
------------------------------------------------------------
------------------------------------------------------------
---------------------QIDYTGTEPSSPCNKCLNVSWDS--PCTCTINFTLEHSF
ESNVFMYYGLSNFYQNHRRYVKSRDDSQLNGDNSSLLNPSKECEPYRTNEDKPIAPCGAI
ANSMFNDTLEL--YRIDNDTRTPITLIKKGIAWWTDKNVKFRNPTGDGNNLTALFQG---
--------TTKPVNWP------KPVYMLD-S-EPDNNGFINEDFIVWMRTAALPTFRKLY
RLIERKNNFQPTLQAG--KYSLDIAYNYPVHSFDGRKRMILSTISWMGGKNPFLGIAYIT
VGSICFFLGVVLLFIHHKYGNRNTSADIPN
>Piciformes_Indicator_maculatus_R05331
------------------------------------------------------------
--------------------------------------------------------FFLV
FFCLFCFVLGVFF----VFLFQIDYTGTEPSSPCNKCLNVSWDSSAPCTCTINFTLEHSF
ESNVFMYYGLSNFYQNHRRYVKSRDDSQLNGDNSSLLNPSKECEPYRTNEDKPIAPCGAI
ANSMFNDTLEL--YRIENETRVDIPLIKKGIAWWTDKNVKFRNPTGDGNNLTALFQG---
--------TTKPVNWP------KPVYMLD-T-EPDNNGFINEDFIVWMRTAALPTFRKLY
RLIERKDSLEPTLQAG--NYSLVITYNYPVHSFDGRKRMILSTISWMGGKNPFLGIAYIT
VGSICFFLGVVLLIIHHKYGNRNTSADIPN
>Passeriformes_Ploceus_nigricollis_R06405
------------------------------------------------------------
------------------------------XNTAFKQQRLPAWQ-PILTAGTVLPAFFII
GLIFIPIGIGIFVTSNNIREYEIDYTGTEPSSPCNKCLNVSWDSTPPCTCTINFTLEHSF
ESNVFMYYGLSNFYQNHRRYVKSRDDSQLNGDNSSLLNPSKECEPYRTNEDKPIAPCGAI
ANSMFNDTLEL--YRIDNDTRTPITLIKKGIAWWTDKNVKFRNPTGDGNNLTALFQG---
--------TTKPVNWP------KPVYMLD-S-EPDNNGFINEDFIVWMRTAALPTFRKLY
RLIERKNSFQPTLQAG--KYSLDIAYNYPVHSFDGRKRMILSTISWMGGKNPFLGIAYIT
VGSICFFLGVVLLFIHHKYGNRNTSADIPN
>Passeriformes_Illadopsis_cleaveri_R12125
------------------------------------------------------------
------------------------------------------------------------
---------------------QIDYTGTEPSSPCNKCLNVSWDSTPPCTCTINFTLEHSF
ESNVFMYYGLSNFYQNHRRYVKSRDDSQLNGDNSSLLNPSKECEPYRTNEDKPIAPCGAI
ANSMFNDTLKL--YRIDNDTRTPIPLIKKGIAWWTDKNVKFRNPTGDGNNLTALFQG---
--------TTKPVNWP------KPVYMLDPA-EPDNNGFINEDFIVWMRTAALPTFRKLY
RLIERKNNLQPTLQAG--KYSLDIAYNYPVHSFDGRKRMILSTISWMGGKNPFLGIAYIT
VGSICFFLGVVLLFIHHKYGNRNTSADIPN
>Passeriformes_Leucopsar_rothschildi_R06425
------------------------------------------------------------
------------------------------------------------------------
---------------------QIDYTGTEPSCPCNKCLNVSWDS--PCTCTINFTLEHSF
ESNVFMYYGLSNFYQNHRRYVKSRDDSQLNGDNSSLLNPSKECEPYRTNEDKPIAPCGAI
ANSMFNDTLEL--FRIDNDTRTPIPLIKKGIAWWTDKNVKFRNPTGDGNNLTALFQG---
--------TTKPVNWP------KPVYMLD-T-EPDNNGFINEDFIVWMRTAALPTFRKLY
RLIERKNNFQPTLQAG--KYSLDIAYNYPVHSFDGRKRMILSTISWMGGKNPFLGIAYIT
VGSICFFLGVVLLFIHHKYGNRNTSADIPN
>Passeriformes_Serilophus_lunatus_R02590
-----------------------------------GGA----------------------
--------G--GAVKTRKP-----------DNTAFKQQRLPAWQ-PILTAGTVLPAFFII
GLIFIPIGIGIFVTSNNIREYEIDYTGTEPSSPCNKCLNVSWDSTPPCTCTINFTLEHSF
ESNVFMYYGLSNFYQNHRRYVKSRDDSQLNGDNSSLLNPSKECEPYRTNEDKPIAPCGAI
ANSMFNDTLEL--YRIDNDTRTPITLIKKGIAWWTDKNVKFRNPTGDGNNLTALFQG---
--------TTKPVNWP------KPVYMLD-S-EPDNNGFINEDFIVWMRTAALPTFRKLY
RLIERKNNLQPTLQAG--KYSLDIAYNYPVHSFDGRKRMILSTISWMGGKNPFLGIAYIT
VGSICFFLGVVLLIIHHKYGNRNTSADIPN
>Passeriformes_Gymnorhina_tibicen_R04784
MAVNYSAKEEADGHPS------GGVGVP------GGGA----------------------
-------------------------------------QRLPAWQ-PILTAGTVLPAFFII
GLIFIPIGIGIFVTSNNIREYEIDYTGTEPSSPCNKCLNVSWDSTPPCTCTINFTLEHSF
ESNVFMYYGLSNFYQNHRRYVKSRDDSQLNGDNSSLLNPSKECEPYRTNEDKPIAPCGAI
ANSMFNDTLEL--YRIDNDTRTPITLIKKGIAWWTDKNVKFRNPTGDGNNLTALFQG---
--------TTKPVNWP------KPVYMLD-S-EPDNNGFINEDFIVWMRTAALPTFRKLY
RLIERKNNLQPTLQAG--KYSLDIAYNYPVHSFDGRKRMILSTISWMGGKNPFLGIAYIT
VGSICFFLGVVLLIIHHKYGNRNTSADIPN
>Passeriformes_Oxyruncus_cristatus_R09768
MAVNYSAKEEADGHPS------GGVGVP------AGGAV------------------G-G
--GGG---G--GAVKTRKP-----------DNTAFKQQRLPAWQ-PILTAGTVLPAFFII
GLIFIPIGIGIFVTSNNIREYEIDYTGTEPSSPCNKCLNVSWDSTPPCTCTINFTLEHSF
ESNVFMYYGLSNFYQNHRRYVKSRDDSQLNGDNSSLLNPSKECEPYRTNEDKPIAPCGAI
ANSMFNDTLEL--YRIDNDTRTPITLIKKGIAWWTDKNVKFRNPTGDGNNLTALFQG---
--------TTKPVNWP------KPVYMLD-S-EPDNNGFINEDFIVWMRTAALPTFRKLY
RLIERKNNLQPTLQAG--NYSLDIAYNYPVHSFDGRKRMILSTISWMGGKNPFLGIAYIT
VGSICFFLGVVLLIIHHKYGNRNTSADIPN
>Passeriformes_Sinosuthora_webbiana_R03849
-----SAKEEADGHPS------GGVGVP------GGGAV------------------G-G
---GG---G--GAVKTRKP-----------DNTAFKQQRLPAWQ-PILTAGTVLPAFFII
GLIFIPIGIGIFVTSNNIREYEIDYTGTEPSSPCNKCLNVSWDSTPPCTCTINFTLEHSF
ESNVFMYYGLSNFYQNHRRYVKSRDDSQLNGDNSSLLNPSKECEPYRTNEDKPIAPCGAI
ANSMFNDTLKL--YRIDNDTRTPITLIKKGIAWWTDKNVKFRNPTGDGNNLTALFQG---
--------TTKPVNWP------KPVYMLDTA-EPDNNGFINEDFIVWMRTAALPTFRKLY
RLIERKNNLQPTLQAG--KYSLDITYNYPVHSFDGRKRMILSTISWMGGKNPFLGIAYIT
VGSICFFLGVVLLFIHHKYGNRNTSADIPN
>Passeriformes_Locustella_ochotensis_R08243
------------------------------------------------------------
------------------------------------------------------------
--------------------FQIDYTGTEPSSPCNKCLNVSWDSTPPCTCTINFTLEHSF
ESNVFMYYGLSNFYQNHRRYVKSRDDSQLNGDNSSLLNPSKECEPYRTNEDKPIAPCGAI
ANSMFNDTLEL--YRIDNDTRTPITLIKKGIAWWTDKNVKFRNPTGDGNNLTALFQG---
--------TTKPVNWP------KPVYMLD-P-EPDNNGFINEDFIVWMRTAALPTFRKLY
RLIERKNNLQPTLQAG--KYSLEIAYNYPVHSFDGRKRMILSTISWMGGKNPFLGIAYIT
VGSICFFLGVVLLFIHHKYGNRNTSADIPN
>Passeriformes_Aegithalos_caudatus_R11057
------------------------------------------------------------
------------------------------------------------------------
---------------------QIDYTGTEPSSPCNKCLNVSWDSTPPCTCTINFTLEHSF
ESNVFMYYGLSNFYQNHRRYVKSRDDSQLNGDNSSLLNPSKECEPYRTNEDKPIAPCGAI
ANSMFNDTLEL--YRIDNDTRTPITLIKKGIAWWTDKNVKFRNPTGDGNNLTALFQG---
--------TTKPVNWP------KPVYMLD-S-EPDNNGFINEDFIVWMRTAALPTFRKLY
RLIERKNNLQPTLQAG--KYSLDIAYNYPVHSFDGRKRMILSTISWMGGKNPFLGIAYIT
VGSICFFLGVVLLFIHHKYGNRNTSADIPN
>Gruiformes_Aramus_guarauna_R06444
MAVNYSAKEEADGHPS------GGVGVP------GGGAV------------------G--
---GS---G--GAVKTRKP-----------DNTAFKQQRLPAWQ-PILTAGTVLPAFFII
GLIFIPIGIGIFVTSNNIREYEIDYTGTEPSSPCNKCLNVSWDSTPPCTCTINFTLEHSF
ESNVFMYYGLSNFYQNHRRYVKSRDDSQLNGDNSSLLNPSKECEPYRTNEDKPIAPCGAI
ANSMFNDTLKL--YRIDNDTRIPITLIKKGIAWWTDKNVKFRNPTGDGNNLTALFQG---
--------TTKPVNWP------KPVYMLD-S-EPDNNGFINEDFIVWMRTAALPTFRKLY
RLIERKNNLQPTLQAG--KYSLDIAYNYPVHSFDGRKRMILSTISWMGGKNPFLGIAYIT
VGSICFFLGVVLLIIHHKYGNRNTSADIPN
>Charadriiformes_Himantopus_himantopus_R11033
MAVNYSAKEEADGHPS------GGVGVP------GGGAV------------------G-G
--SGG---G--GAVKTRKP-----------DNTAFKQQRLPAWQ-PILTAGTVLPAFFII
GLIFIPIGIGIFVTSNNIREYEIDYTGTEPSSPCNKCLNVSWDSTPPCTCTINFTLEHSF
ESNVFMYYGLSNFYQNHRRYVKSRDDSQLNGDNSSLLNPSKECEPYRTNEDKPIAPCGAI
ANSMFNDTLEL--YRIDNDTRTPITLIKKGIAWWTDKNVKFRNPTGDGNNLTALFQG---
--------TTKPVNWP------KPVYMLD-S-DPDNNGFINEDFIVWMRTAALPTFRKLY
RLIERKNNLQPTLQAG--KYSLDIAYNYPVHSFDGRKRMILSTISWMGGKNPFLGIAYIT
VGSICFFLGVVLLIIHHKYGNRNTSADIPN
>Charadriiformes_Nycticryphes_semicollaris_R09884
------------------------------------------------------------
------------------------------------------------------------
---------------------QIDYTGTEPSSPCNKCLNVSWDSSPPCTCTINFTLEHSF
ESNVFMYYGLSNFYQNHRRYVKSRDDSQLNGDNASLLNPSKECEPYRTNEDKPIAPCGAI
ANSMFNDTLEL--YRIDNDTRTPITLIKKGIAWWTDKNVKFRNPTGDGNNLTVLFQG---
--------TTKPVNWP------KPVYMLD-S-EADNNGFINEDFIVWMRTAALPTFRKLY
RLIERKNNLQPTLQAG--KYSLDIAYNYPVHSFDGRKRMILSTISWMGGKNPFLGIAYIT
VGSICFFLGVVLLIIHHKYGNRNTSADIPN
>Passeriformes_Toxostoma_redivivum_R00807
MAVNYSAKEEADGHPS------GGVGVP------GGGAV------------------G-G
---GG---G--GAVKTRKP-----------DNTAFKQQRLPAWQ-PILTAGTVLPAFFII
GLIFIPIGIGIFVTSNNIREYEIDYTGTEPSSPCNKCLNVSWDS--PCTCTINFTLEHSF
ESNVFMYYGLSNFYQNHRRYVKSRDDSQLNGDNSSLLNPSKECEPYRTNEDKPIAPCGAI
ANSMFNDTLEL--YRIDNDTRTPIPLIKKGIAWWTDKNVKFRNPTGDGNNLTALFQG---
--------TTKPVNWP------KPVYMLD-S-EPDNNGFINEDFIVWMRTAALPTFRKLY
RLIERKNNFQPTLQAG--KYSLDIAYNYPVHSFDGRKRMILSTISWMGGKNPFLGIAYIT
VGSICFFLGVVLLFIHHKYGNRNTSADIPN
>Charadriiformes_Rynchops_niger_R11505
------------------------------------------------------------
------------------------------------------------------------
---------------------QIDYTGTEPSSPCNKCLNVSWDSTPPCTCTINFTLEHSF
ESNVFMYYGLSNFYQNHRRYVKSRDDSQLNGDNSSLLNPSKECEPYRTNEDKPIAPCGAI
ANSMFNDTLEL--YRIDNDTRTPITLIKKGIAWWTDKNVKFRNPTGDGNNLTSLFQG---
--------TTKPVNWP------KPVYMLD-S-EPDNNGFINEDFIVWMRTAALPTFRKLY
RLIERKNNLQPTLQAG--RYSLDIAYNYPVHSFDGRKRMILSTISWMGGKNPFLGIAYIT
VGSICFFLGVVLLIIHHKYGNRNTSADIPN
>Passeriformes_Hippolais_icterina_R11124
----------------------GGVGVP------GGGAV------------------G-G
---GG---G--GAVKTRKP-----------DNTAFKQQRLPAWQ-PILTAGTVLPAFFII
GLIFIPIGIGIFVTSNNIREYEIDYTGTEPSSPCNKCLNVSWDSTPPCTCTINFTLEHSF
ESNVFMYYGLSNFYQNHRRYVKSRDDSQLNGDNSSLLNPSKECEPYRTNEDKPIAPCGAI
ANSMFNDTLEL--YRIDNDTRTPITLIKKGIAWWTDKNVKFRNPTGDGNNLTALFQG---
--------TTKPVNWP------KPVYMLD-S-EPDNNGFINEDFIVWMRTAALPTFRKLY
RLIERKNNLQPTLQAG--KYSLDIAYNYPVHSFDGRKRMILSTISWMGGKNPFLGIAYIT
VGSICFFLGVVLLFIHHKYGNRNTSADIPN
>Passeriformes_Sylvia_borin_R03834
------------------------------------------------------------
------------------------------------------------------------
---------------------QIDYTGTEPSSPCNKCLNVSWDSTPPCTCTINFTLEHSF
ESNVFMYYGLSNFYQNHRRYVKSRDDSQLNGDNSSLLNPSKECEPYRTNEDKPIAPCGAI
ANSMFNDTLKL--YRIDNDTRTPITLIKKGIAWWTDKNVKFRNPTGDGNNLTALFQG---
--------TTKPVNWP------KPVYMLDPA-EPDNNGFINEDFIVWMRTAALPTFRKLY
RLIERKNNLQPTLQAG--KYSLDIAYNYPVHSFDGRKRMILSTISWMGGKNPFLGIAYIT
VGSICFFLGVVLLFIHHKYGNRNTSADIPN
>Passeriformes_Certhia_brachydactyla_R00481
------------------------------------------------------------
------------------------------------------------------------
---------------------QIDYTGTEPSSPCNKCLNVSWDSTPPCTCTINFTLEHSF
ESNVFMYYGLSNFYQNHRRYVKSRDDSQLNGDNSSLLNPSKECEPYRTNEDKPIAPCGAI
ANSMFNDTLEL--YRIDNDTRTPITLIKKGIAWWTDKNVKFRNPTGDGNNLTALFQG---
--------TTKPVNWP------KPVYMLD-S-EPDNNGFINEDFIVWMRTAALPTFRKLY
RLIERKNNFQPTLQAG--KYSLDIAYNYPVHSFDGRKRMILSTISWMGGKNPFLGIAYIT
VGSICFFLGVVLLFIHHKYGNRNTSADIPN
>Passeriformes_Paradisaea_raggiana_R11602
MAVNYSAKEEADGHPS------GGVGVP------GGGAV------------------G-G
---GG---G--GAVKTRKP-----------DNTAFKQQRLPAWQ-PILTAGTVLPAFFII
GLIFIPIGIGIFVTSNNIREYEIDYTGTEPSSPCNKCLNVSWDSTPPCTCTINFTLEHSF
ESNVFMYYGLSNFYQNHRRYVKSRDDSQLNGDNSSLLNPSKECEPYRTNEDKPIAPCGAI
ANSMFNDTLEL--YRIDNDTRTPITLIKKGIAWWTDKNVKFRNPTGDGNNLTALFQG---
--------TTKPVNWP------KPVYMLD-S-EPDNNGFINEDFIVWMRTAALPTFRKLY
RLIERKNNLQPTLQAG--KYSLDIAYNYPVHSFDGRKRMILSTISWMGGKNPFLGIAYIT
VGSICFFLGVVLLIIHHKYGNRNTSADIPN
>Passeriformes_Bombycilla_garrulus_R05037
MAVNYSAKEEADGHPS------GGVGVP------GGGAV------------------G-G
---GG---G--GAVKTRKP-----------DNTAFKQQRLPAWQ-PILTAGTVLPAFFII
GLIFIPIGIGIFVTSNNIREYEIDYTGTEPSSPCNKCLNVSWDSTPPCTCTINFTLEHSF
ESNVFMYYGLSNFYQNHRRYVKSRDDSQLNGDNSSLHNPSKECEPYRTNEDKPIAPCGAI
ANSMFNDTLEL--YRIDNDTRTPIPLIKKGIAWWTDKNVKFRNPTGDGNNLTALFQG---
--------TTKPVNWP------KPVYMLD-T-EPDNNGFINEDFIVWMRTAALPTFRKLY
RLIERKNNFQPTLQAG--KYSLDIAYNYPVHSFDGRKRMILSTISWMGGKNPFLGIAYIT
VGSICFFLGVVLLFIHHKYGNRNTSADIPN
>Passeriformes_Oriolus_oriolus_R12972
MAVNYSAKEEADGHPS------GGVGVP------GGGAV------------------G-G
---GG---G--GAVKTRKP-----------DNTAFKQQRLPAWQ-PILTAGTVLPAFFII
GLIFIPIGIGIFVTSNNIREYEIDYTGTEPSSPCNKCLNVSWDSTTPCTCTINFTLEHSF
ESNVFMYYGLSNFYQNHRRYVKSRDDSQLNGDNSSLLNPSKECEPYRTNEDKPIAPCGAI
ANSMFNDTLEL--YRIDNDTRTPITLIKKGIAWWTDKNVKFRNPTGDGNNLTALFQG---
--------TTKPVNWP------KPVYMLD-S-EPDNNGFINEDFIVWMRTAALPTFRKLY
RLIERKNNLQPTLQAG--KYSLDIAYNYPVHSFDGRKRMILSTISWMGGKNPFLGIAYIT
VGSICFFLGVVLLIIHHKYGNRNTSADIPN
>Passeriformes_Sitta_europaea_R06331
------------------------------------------------------------
------------------------------------------------------------
----------------------IDYTGTEPSSPCNKCLNVSWDSSPPCTCTINFTLEHSF
ESNVFMYYGLSNFYQNHRRYVKSRDDSQLNGDNSSLLNPSKECEPYRTNEDKPIAPCGAI
ANSMFNDTLEL--YRIDNDTRTPITLIKKGIAWWTDKNVKFRNPTGDGNNLTALFQG---
--------TTKPVNWP------KPVYMLD-S-EPDNNGFINEDFIVWMRTAALPTFRKLY
RLIERKNNFQPTLQAG--KYSLDIAYNYPVHSFDGRKRMILSTISWMGGKNPFLGIAYIT
VGSICFFLGVVLLFIHHKYGNRNTSADIPN
>Passeriformes_Rhadina_sibilatrix_R13493
-------------HWN------XGVGVP------GGGTV------------------G-G
---GG---G--GAVKTRKP-----------DNTAFKQQRLPAWQ-PILTAGTVLPAFFII
GLIFIPIGIGIFVTSNNIREYEIDYTGTEPSSPCNKCLNVSWDSTPPCTCTINFTLEHSF
ESNVFMYYGLSNFYQNHRRYVKSRDDSQLNGDNSSLLNPSKECEPYRTNEDKPIAPCGAI
ANSMFNDTLEL--YRIDNDTRTPITLIKKGIAWWTDKNVKFRNPTGDGNNLTALFQG---
--------TTKPVNWP------KPVYMLD-S-EPDNNGFINEDFIVWMRTAALPTFRKLY
RLIERKNNLQPTLQAG--RYSLDIAYNYPVHSFDGRKRMILSTISWMGGKNPFLGIAYIT
VGSICFFLGVVLLFIHHKYGNRNTSADIPN
>Charadriiformes_Larus_smithsonianus_R09353
------------------------------------------------------------
------------------------------------------------------------
---------------------QIDYTGTEPSSPCNKCLNVSWDSTPPCTCTINFTLEHSF
ESNVFMYYGLSNFYQNHRRYVKSRDDSQLNGDNSSLLNPSKECEPYRTNEDKPIAPCGAI
ANSMFNDTLEL--YRIDNDTRTPITLIKKGIAWWTDKNVKFRNPTGDGNNLTALFQG---
--------TTKPVNWP------KPVYMLD-S-EPDNNGFINEDFIVWMRTAALPTFRKLY
RLIERKNNLQPTLQAG--RYSLDIAYNYPVHSFDGRKRMILSTISWMGGKNPFLGIAYIT
VGSICFFLGVVLLIIHHKYGNRNTSADIPN
>Passeriformes_Cisticola_juncidis_R09675
------------------------------------------------------------
------------------------------------------------------------
---------------------QIDYTGTEPSSPCNKCLNVSWDSTPPCTCTINFTLEHSF
ESNVFMYYGLSNFYQNHRRYVKSRDDSQLNGDNSSLLNPSKECEPYRTNEDKPIAPCGAI
ANSMFNDTLEL--YRIDNDTRTPITLIKKGIAWWTDKNVKFRNPTGEGNNLTALFQG---
--------TTKPVNWP------KPVYMLD-S-EPDNNGFINEDFIVWMRTAALPTFRKLY
RLIERKNNLQPTLQAG--KYSLDIAYNYPVHSFDGRKRMILSTISWMGGKNPFLGIAYIT
VGSICFFLGVVLLFIHHKYGNRNTSADIPN
>Passeriformes_Phainopepla_nitens_R00822
MAVNYSAKEEADGHPS------GGVGVP------GGGVV------------------G-G
---GG---G--GAVKTRKP-----------DNTAFKQQRLPAWQ-PILTAGTVLPAFFII
GLIFIPIGIGIFVTSNNIREYEIDYTGTEPFSPCNKCLNVSWDSTPPCTCTINFTLEHSF
ESNVFMYYGLSNFYQNHRRYVKSRDDSQLNGDNSSLHNPSKECEPYRTNEDKPIAPCGAI
ANSMFNDTLEL--YRIDNDTRTPIPLIKKGIAWWTDKNVKFRNPTGDGNNLTALFQG---
--------TTKPVNWP------KPVYMLD-T-EPDNNGFINEDFIVWMRTAALPTFRKLY
RLIERKNNFQPTLQAG--KYSLDIAYNYPVHSFDGRKRMILSTISWMGGKNPFLGIAYIT
VGSICFFLGVVLLFIHHKYGNRNTSADIPN
>Bucerotiformes_Rhinopomastus_cyanomelas_R08740
MAVNYSAKEEADGHPSGG---GPGGGVP------GSGAA------------------G--
--AGGV-VGASGAVKTRKP-----------DNTAFKQQRLPAWQ-PILTAGTVLPAFFII
GLIFIPIGIGIFVTSNNIREYEIDYTGTEPSSPCNKCLNVSWDSSPPCTCTINFTLEHPF
ESNVFMYYGLSNFYQNHRRYVKSRDDSQLNGDNSSLLNPSKECEPYRTNEDKPIAPCGAI
ANSMFNDTLEL--YRIDNDTRTPITLIKKGIAWWTDKNVKFRNPTGDGNNLTALFQG---
--------TTKPVNWP------KPVYMLD-S-DPDNNGFINEDFIVWMRTAALPTFRKLY
RLVERKDNLQPTLQAG--KYSLDIAYNYPVHSFDGRKRMILSTISWMGGKNPFLGIAYIT
VGSICFFLGVVLLIIHHKYGNRNTSADIPN
>Charadriiformes_Rhinoptilus_africanus_R00492
------------------------------------------------------------
------------------------------------------------------------
--------------------FQIDYTGTEPSSPCNKCLNVSWDSTPPCTCTINFTLEHSF
ESNVFMYYGLSNFYQNHRRYVKSRDDSQLNGDNGSLLNPSKECEPYRTNEDKPIAPCGAI
ANSMFNDTLEL--YRIDNDTRTPITLIKKGIAWWTDKNVKFRNPTGDGNNLTALFQG---
--------TTKPVNWP------KPVYMLD-S-EPDNNGFINEDFIVWMRTAALPTFRKLY
RLIERKNNLQPTLQAG--KYSLDIAYNYPVHSFDGRKRMILSTISWMGGKNPFLGIAYIT
VGSICFFLGVVLLIIHHKYGNRNTSADIPN
>Piciformes_Tricholaema_leucomelas_R02338
MAVNYSAKEEADGHPS------GGVGVP------GGGAV------------------G-G
G-GGG---G--GAVKTRKP-----------DNTAFKQQRLPAWQ-PILTAGTVLPAFFII
GLIFIPIGIGIYVTSNNIREYEIDYTGTEPSSPCNKCLNVSWDSLSPCTCTINFTLEHSF
ESNVFMYYGLSNFYQNHRRYVKSRDDSQLNGDNSSLLNPSKECEPYRTNEDKPIAPCGAI
ANSMFNDTLQL--FRVENETRVRINLIKKGIAWWTDKNVKFRNPTGDGNNLTALFKG---
--------TTKPVNWP------KPVYMLD-S-EPDNNGFINEDFIVWMRTAALPTFRKLY
RLIERKDNLEPTLQAG--NYSLVIDYNYPVHSFDGRKRMILSTISWMGGKNPFLGIAYIT
VGSICFFLGVVLLIIHHKYGNRNTSADIPN
>Passeriformes_Nicator_chloris_R08903
MAVNYSAKEEADGHPS------GGVGVP------GGGAV------------------G-G
---GG---G--GAVKTRKP-----------DNTAFKQQRLPAWQ-PILTAGTVLPAFFII
GLIFIPIGIGIFVTSNNIREYEIDYTGTEPSSPCNKCLNVSWDSTPPCTCTINFTLEHAF
ESNVFMYYGLSNFYQNHRRYVKSRDDSQLNGDNSSLLNPSKECEPYRTNEDKPIAPCGAI
ANSMFNDTLEL--YRIDNDTRTPIPLIKKGIAWWTDKNVKFRNPTGDGNNLTALFQG---
--------TTKPVNWP------KPVYMLD-S-EPDNNGFINEDFIVWMRTAALPTFRKLY
RLIERKNNLQPTLQAG--KYSLDIAYNYPVHSFDGRKRMILSTISWMGGKNPFLGIAYIT
VGSICFFLGVVLLFIHHKYGNRNTSADIPN
>Passeriformes_Pycnonotus_jocosus_R05339
------------------------------------------------------------
------------------------------------------------------------
---------------------QIDYTGTEPSSPCNKCLNVSWDSTPPCTCTINFTLEHSF
ESNVFMYYGLSNFYQNHRRYVKSRDDSQLNGDNSSLLNPSKECEPYRTNEDKPIAPCGAI
ANSMFNDTLEL--YRIDNDTRTPITLIKKGIAWWTDKNVKFRNPTGDGNNLTALFQG---
--------TTKPVNWP------KPVYMLD-S-EPDNNGFINEDFIVWMRTAALPTFRKLY
RLIERKNNLQPTLQAG--KYSLDIAYNYPVHSFDGRKRMILSTISWMGGKNPFLGIAYIT
VGSICFFLGVVLLFIHHKYGNRNTSADIPN
>Passeriformes_Leiothrix_lutea_R00237
MAVNYSAKEEADGHPS------GGVGVP------GGGAV------------------G-G
---GG---G--GAVKTRKP-----------DNTAFKQQRLPAWQ-PILTAGTVLPAFFII
GLIFIPIGIGIFVTSNNIREYEIDYTGTEPSSPCNKCLNVSWDSTPPCTCTINFTLEHSF
ESNVFMYYGLSNFYQNHRRYVKSRDDSQLNGDNSSLLNPSKECEPYRTNEDKPIAPCGAI
ANSMFNDTLKL--YRIDNDTRTPIPLIKKGIAWWTDKNVKFRNPTGDGNNLTALFQG---
--------TTKPVNWP------KPVYMLDPA-EPDNNGFINEDFIVWMRTAALPTFRKLY
RLIERKNNLQPTLQAG--RYSLDIAYNYPVHSFDGRKRMILSTISWMGGKNPFLGIAYIT
VGSICFFLGVVLLFIHHKYGNRNTSADIPN
>Passeriformes_Scytalopus_superciliaris_R09625
MAVNYSAKEEADGHPS------GGPG--------GAGGP------------------G--
---GG---G--GVVKTRKP-----------DNTAFKQQR------XILTAGTVLPAFFII
GLIFIPIGIGIFVTSNNIREYEIDYTGTEPSSPCNKCLNVSWDSTPPCTCTINFTLEHSF
ESNVFMYYGLSNFYQNHRRYVKSRDDSQLNGDNSSLLNPSKECEPYRTNEDKPIAPCGAI
ANSMFNDTLEL--YRIDNDTRTPITLIKKGIAWWTDKNVKFRNPTGDGNNLTALFQG---
--------TTKPVNWP------KPVYMLD-S-EPDNNGFINEDFIVWMRTAALPTFRKLY
RLIERKNNLQPTLQAG--NYSLEIAYNYPVHSFDGRKRMILSTISWMGGKNPFLGIAYIT
VGSICFFLGVVLLIIHHKYGNRNTSADIPN
>Charadriiformes_Thinocorus_orbignyianus_R04741
------------------------------------------------------------
------------------------------------------------------------
--------------------FQIDYTGTEPSSPCNKCLNVSWDSSPPCTCTINFTLEHSF
ESNVFMYYGLSNFYQNHRRYVKSRDDSQLNGDNASLLNPSKECEPYRTNEDKPIAPCGAI
ANSMFNDTLEL--YRIDNDTRTPIPLIKKGIAWWTDKNVKFRNPTGDGNNLTALFQG---
--------TTKPVNWP------KPVYMLD-S-EPDNNGFINEDFIVWMRTAALPTFRKLY
RLIERKNNLQPTLQAG--KYSLDIAYNYPVHSFDGRKRMILSTISWMGGKNPFLGIAYIT
VGSICFFLGVVLLIIHHKYGNRNTSADIPN
>Pelecaniformes_Fregata_magnificens_R09190
------------------------------------------------------------
------------------------------------------------------------
----------------------IDYTGTEPSSPCNKCLNVSWDSTPPCTCTINFTLEHSF
ESNVFMYYGLSNFYQNHRRYVKSRDDSQLNGDNSSLLNPSKECEPYRTNEDKPIAPCGAI
ANSMFNDTLEL--YRIDNDTRTPITLIKKGIAWWTDKNVKFRNPTGDGNNLTALFQG---
--------TTKPINWP------KPVYMLD-S-EPDNNGFINEDFIVWMRTAALPTFRKLY
RLIERKNNLQPTLQAG--KYSLDIAYNYPVHSFDGRKRMILSTISWMGGKNPFLGIAYIT
VGSICFFLGVVLLIIHHKYGNRNTSADIPN
>Pelecaniformes_Sula_dactylatra_R11706
------------------------------------------------------------
------------------------------------------------------------
----------------------IDYTGTEPSSPCNKCLNVSWDSTTPCTCTINFTLEHSF
ESNVFMYYGLSNFYQNHRRYVKSRDDSQLNGDNSSLFNPSKECEPYRTNEDKPIAPCGAI
ANSMFNDTLEL--FRIDNDTKTRITLIKKGIAWWTDKNVKFRNPTGDGNNLTALFQG---
--------TTKPVNWP------KPVYMLD-P-EPDNNGFINEDFIVWMRTAALPTFRKLY
RLIERKNNLQPTLQAG--KYSLDITYNYPVHSFDGRKRMILSTISWMGGKNPFLGIAYIT
VGSICFFLGVVLLIIHHKYGNRNTSADIPN
>Passeriformes_Vidua_macroura_R12214
------------------------------------------------------------
------------------------------------------------------------
------------------------------------------------------------
-SNVFMYYGLSNFYQNHRRYVKSRDDSQLNGDNSSLLNPSKECEPYRTNEDKPIAPCGAI
ANSMFNDTLEL--YRIDNDTRTPITLIKKGIAWWTDKNVKFRNPTGDGNNLTALFQG---
--------TTKPVNWP------KPVYMLD-S-EPDNNGFINEDFIVWMRTAALPTFRKLY
RLIERKNNFQPTLQAG--KYSLDIAYNYPVHSFDGRKRMILSTISWMGGKNPFLGIAYIT
VGSICFFLGVVLLFIHHKYGNRNTSADIPN
>Coraciiformes_Eurystomus_gularis_R13961
------------------------------------------------------------
------------------------------------------------------------
---------------------QIDYTGTDPSSPCNKCLNVSWDSTPPCTCTINFTLEHSF
ESNVFMYYGLSNFYQNHRRYVKSRDDSQLNGDNSSLLNPSKECEPYRTNEDKPIAPCGAI
ANSMFNDTLEL--YRIDNDTRIPITLIKKGIAWWTDKNVKFRNPTGDGNNLTALFQG---
--------TTKPVNWP------KPVYMLD-S-EPDNNGFINEDFIVWMRTAALPTFRKLY
RLIERKDNLQPTLQAG--KYSLEIAYNYPVHSFDGRKRMILSTISWMGGKNPFLGIAYIT
VGSICFFLGVVLLIIHHKYGNRNTSADIPN
>Passeriformes_Peucedramus_taeniatus_R08352
------------------------------------------------------------
------------------------------------------------------------
---------------------QIDYTGTEPSSPCNKCLNVSWDSTPPCTCTINFTLEHSF
ESNVFMYYGLSNFYQNHRRYVKSRDDSQLNGDNSSLLNPSKECEPYRTNEDKPIAPCGAI
ANSMFNDTLEL--YRIDNDTRTPITLIKKGIAWWTDKNVKFRNPTGDGNNLTALFQG---
--------TTKPVNWP------KPVYMLD-P-EPDNNGFINEDFIVWMRTAALPTFRKLY
RLIERKNSFQPTLQAG--KYSLDITYNYPVHSFDGRKRMILSTISWMGGKNPFLGIAYIT
VGSICFFLGVVLLFIHHKYGNRNTSADIPN
>Passeriformes_Pitta_sordida_R08405
------------------------------------------------------------
------------------------------------------------------------
---------------------QIDYTGTEPSSPCNKCLNVSWDSTPPCTCTINFTLEHSF
ESNVFMYYGLSNFYQNHRRYVKSRDDSQLNGDNSSLLNPSKECEPYRTNEDKPIAPCGAI
ANSMFNDTLEL--YRIDNDTRIPITLIKKGIAWWTDKNVKFRNPTGDGNNLTALFQG---
--------TTKPVNWP------KPVYMLD-S-EPDNNGFINEDFIVWMRTAALPTFRKLY
RLIERKNNLQPTLQAG--KYSLEIAYNYPVHSFDGRKRMILSTISWMGGKNPFLGIAYIT
VGSICFFLGVVLLIIHHKYGNRNTSADIPN
>Passeriformes_Calyptomena_viridis_R07848
------------------------------------------------------------
------------------------------------------------------------
---------------------QIDYTGTEPSSPCNKCLNVSWDSTPPCTCTINFTLEHSF
ESNVFMYYGLSNFYQNHRRYVKSRDDSQLNGDNTSLFNPSKECEPYRTNEDKPIAPCGAI
ANSMFNDTLEL--YRIDNDTRTPITLIKKGIAWWTDKNVKFRNPTGDGNNLTALFQG---
--------TSKPVNWP------KPVYMLD-S-EPDNNGFINEDFIVWMRTAALPTFRKLY
RLIERKNNLQPTLQAG--KYSLDIAYNYPVHSFDGRKRMILSTISWMGGKNPFLGIAYIT
VGSICFFLGVVLLIIHHKYGNRNTSADIPN
>Passeriformes_Dryoscopus_gambensis_R03758
------------------------------------------------------------
------------------------------------------------------------
---------------------QIDYTGTEPSSPCNKCLNVSWDSTPPCTCTINFTLEHSF
ESNVFMYYGLSNFYQNHRRYVKSRDDSQLNGDNSSLLNPSKECEPYRTNEDKPIAPCGAI
ANSMFNGMVTLLTYHLD------------GSVIWLCYSVLYLK-----HYYFCLILG---
--------TTKPVNWP------KPVYMLD-S-EPDNNGFINEDFIVWMRTAALPTFRKLY
RLIERKNNLQPTLQAG--RYSLDIAYNYPVHSFDGRKRMILSTISWMGGKNPFLGIAYIT
VGSICFFLGVVLLIIHHKYGNRNSSADIPN
>Passeriformes_Erpornis_zantholeuca_R12413
------------------------------------------------------------
------------------------------------------------------------
---------------------QIDYTGTEPSSPCNKCLNVSWDSTPPCTCTINFTLEHSF
ESNVFMYYGLSNFYQNHRRYVKSRDDSQLNGDNSSLLNPSKECEPYRTNEDKPIAPCGAI
ANSMFNDTLML--YRIDNDTRTPIPLIKKGIAWWTDKNVKFRNPTGDGNNLTALFQG---
--------TTKPVNWP------KPVYMLD-T-EPDNNGFINEDFIVWMRTAALPTFRKLY
RLIERKNNLQPTLQAG--KYSLDIAYNYPVHSFDGRKRMILSTISWMGGKNPFLGIAYIT
VGSICFFLGVVLLIIHHKYGNRNTSADIPN
>Charadriiformes_Jacana_jacana_R11733
------------------------------------------------------------
------------------------------------------------------------
--------------------FQIDYTGTEPSSPCNKCLNVSWDSSPPCTCTINFTLEQSF
ESNVFMYYGLSNFYQNHRRYVKSRDDSQLNGDNASLLNPSKECEPYRTNEDKPIAPCGAI
ANSMFNDTLEL--YRIDNDTRTPITLIKKGIAWWTDKNVKFRNPTGDGNNLTALFQG---
--------TTKPVNWP------KPVYMLD-S-EPDNNGFINEDFIVWMRTAALPTFRKLY
RLIERKNSLQPTLQAG--KYSLDIAYNYPVHSFDGRKRMILSTISWMGGKNPFLGIAYIT
VGSICFFLGVVLLIIHHKYGNRNTSADIPN
>Passeriformes_Erythrocercus_mccallii_R03694
MAVNYSAKEEADGHPS------GGVGVP------GGGAV------------------G-G
---GG---G--GAVKTRKP-----------DNTAFKQQRLPAWQ-PILTAGTVLPAFFII
GLIFIPIGIGIFVTSNNIREYEIDYTGTEPSSPCNKCLNVSWDSTPPCTCTINFTLEHSF
ESNVFMYYGLSNFYQNHRRYVKSRDDSQLNGDNSSLLNPSKECEPYRTNEDKPIAPCGAI
ANSMFNDTLEL--YRIDNDTRTPITLIKKGIAWWTDKNVKFRNPTGDGNNLTALFQG---
--------TTKPVNWP------KPVYMLD-S-EPDNNGFINEDFIVWMRTAALPTFRKLY
RLIERKNNLQPTLQAG--KYSLDIAYNYPVHSFDGRKRMILSTISWMGGKNPFLGIAYIT
VGSICFFLGVVLLFIHHKYGNRNTSADIPN
>Coraciiformes_Todus_mexicanus_R02816
------------------------------------------------------------
------------------------------------------------------------
----------------------IDYTGTEPFSPCNKCLNVSWDSISPCTCIINFTLDHSF
ESNVFMYYGLSNFYQNHRRYVKSRDDSQLNGDNSSLFNPSKECEPYRTNKDKPIAPCGAI
ANSMFNDTFEL--SYIDNGTAVRINLIKKGIAWWTDKNVKFRNPTGDGNNLTALFQG---
--------TTKPVNWP------KPVYELD-K-EPDNNGFINEDFIVWMRTAALPTFRKLY
RLIERKDNLQPTLPAG--KYSLNITYNYPVHSFDGRKRMILSTISWMGGKNPFLGIAYIT
VGSICFFLGVVLLIIHHRYGNRNTSADIPN
>Pelecaniformes_Scopus_umbretta_R00959
------------------------------------------------------------
------------------------------------------------------------
---------------------QIDYTGTEPSSPCNKCLNVSWDSTPPCTCVINFTLEHSF
ESNVFMYYGLSNFYQNHRRYVKSRDDSQLNGDNSSLLNPSKECEPYRTNEDKPIAPCGAI
ANSMFNDTLEL--YRIDNDTRTPITLIKKGIAWWTDKNVKFRNPTGDGNNLTVLFQG---
--------TTKPVNWP------KPVYMLD-S-EPDNNGFINEDFIVWMRTAALPTFRKLY
RLIERKNNLQPTLQAG--KYSLNITYNYPVHSFDGRKRMILSTISWMGGKNPFLGIAYIT
VGSICFFLGVVLLIIHHKYGNRNTSADIPN
>Passeriformes_Pomatostomus_ruficeps_R08880
------------------------------------------------------------
----X---G--GAVKTRKP-----------DNTAFKQQRLPAWQ-PILTAGTVLPAFFII
GLIFIPIGIGIFVTSNNIREYEIDYTGTEPSSPCNKCLNVSWDSTPPCTCTINFTLEHSF
ESNVFMYYGLSNFYQNHRRYVKSRDDSQLNGDNSSLLNPSKECEPYRTNEDKPIAPCGAI
ANSMFNDTLEL--YRIDNDTRTPITLIKKGIAWWTDKNVKFRNPTGDGNNLTALFQG---
--------TTKPVNWP------KPVYMLD-S-EPDNNGFINEDFIVWMRTAALPTFRKLY
RLIERKNNLQPTLQAG--KYSLDIAYNYPVHSFDGRKRMILSTISWMGGKNPFLGIAYIT
VGSICFFLGVVLLVIHHKYGNRNTSADIPN
>Passeriformes_Neodrepanis_coruscans_R04396
MAVNYSAKEEADGHPS------GAVGMP------GGGG-------------------G-G
--GSG---G--GAVKTRKP-----------DNTAFKQQRLPAWQ-PILTAGTVLPAFFII
GLIFIPIGIGIFVTSNNIREYEIDYTGTEPSSPCNKCLNVSWDSTPPCTCTINFTLEHSF
ESNVFMYYGLSNFYQNHRRYVKSRDDSQLNGDNSSLLNPSKECEPYRTNEDKPIAPCGAI
ANSMFNDTLEL--YRIDNDTRTPITLIKKGIAWWTDKNVKFRNPTGDGNNLTALFQG---
--------TTKPVNWP------KPVYMLD-S-EPDNNGFINEDFIVWMRTAALPTFRKLY
RLIERKNNLQPTLQAG--KYSLDIAYNYPVHSFDGRKRMILSTISWMGGKNPFLGIAYIT
VGSICFFLGVVLLIIHHKYGNRNTSADIPN
>Passeriformes_Oxylabes_madagascariensis_R02204
MAVNYSAKEEADGHPS------GGVGVP------GGGAV------------------G-G
----G---G--GAVKTRKP-----------DNTAFKQQRLPAWQ-PILTAGTVLPAFFII
GLIFIPIGIGIFVTSNNIREYEIDYTGTEPSSPCNKCLNVSWDSTPPCTCTINFTLEHSF
ESNVFMYYGLSNFYQNHRRYVKSRDDSQLNGDNSSLLNPSKECEPYRTNEDKPIAPCGAI
ANSMFNDTLEL--YRIDNDTRTPITLIKKGIAWWTDKNVKFRNPTGDGNNLTALFQG---
--------TTKPVNWP------KPVYMLD-S-EPDNNGFINEDFIVWMRTAALPTFRKLY
RLIERKNNLQPTLQAG--KYSLDIAYNYPVHSFDGRKRMILSTISWMGGKNPFLGIAYIT
VGSICFFLGVVLLFIHHKYGNRNTSADIPN
>Passeriformes_Mystacornis_crossleyi_R03658
------------------------------------------------------------
------------------------------------------------------------
---------------------QIDYTGTEPSSPCNKCLNVSWDSTPPCTCTINFTLEHSF
ESNVFMYYGLSNFYQNHRRYVKSRDDSQLNGDNSSLLNPSKECEPYRTNEDKPIAPCGAI
ANSMFNDTLEL--YRIDNDTRTPITLIKKGIAWWTDKNVKFRNPTGDGNNLTALFQG---
--------TTKPVNWP------KPVYMLD-S-EPDNNGFINEDFIVWMRTAALPTFRKLY
RLIERKNNLQPTLQAG--KYSLDIAYNYPVHSFDGRKRMILSTISWMGGKNPFLGIAYIT
VGSICFFLGVVLLIIHHKYGNRNSSADIPN
>Passeriformes_Hypocryptadius_cinnamomeus_R07033
MAVNYSAKEEADGHPS------GGVGVP------GGGAV------------------G-S
---GG---G--GAVKTRKP-----------DNTAFKQQRLPAWQ-PILTAGTVLPAFFII
GLIFIPIGIGIFVTSNNIREYEIDYTGTEPSSPCNKCLNVSWDSTPPCTCTINFTLEHSF
ESNVFMYYGLSNFYQNHRRYVKSRDDSQLNGDNSSLLNPSKECEPYRTNEDKPIAPCGAI
ANSMFNDTLEL--YRIDNDTRTPIPLIKKGIAWWTDKNVKFRNPTGDGNNLTALFQG---
--------TTKPVNWP------KPVYMLD-S-EPDNNGFINEDFIVWMRTAALPTFRKLY
RLIERKNSFQPTLQAG--KYSLDIAYNYPVHSFDGRKRMILSTISWMGGKNPFLGIAYIT
VGSICFFLGVVLLFIHHKYGNRNTSADIPN
>Passeriformes_Furnarius_figulus_R12944
---------------------------------------------------------G-G
---GG---G--GAVKTRKP-----------DNTAFKQQRLPAWQ-PILTAGTVLPAFFII
GLIFIPIGIGIFVTSNNIREYEIDYTGTEPSSPCNKCLNVSWDSTPPCTCTINFTLEHSF
ESNVFMYYGLSNFYQNHRRYVKSRDDSQLNGDNTSLLNPSKECEPYRTNEDKPIAPCGAI
ANSMFNDTLEL--YRIDNDTRTPITLIKKGIAWWTDKNVKFRNPTGDGNNLTALFQG---
--------TTKPVNWP------KPVYMLD-A-EPDNNGFINEDFIVWMRTAALPTFRKLY
RLIERKNNLQPTLQAG--NYSLDIAYNYPVHSFDGRKRMILSTISWMGGKNPFLGIAYIT
VGSICFFLGVVLLIIHHKYGNRNTSADIPN
>Passeriformes_Mionectes_macconnelli_R12615
MAVNYSAKEEADGHPS------GGVGVP------GGAAV------------------G-G
--GGGSSGG--GAVKTRKP-----------DNTAFKQQRLPAWQ-PILTAGTVLPAFFII
GLIFIPIGIGIFVTSNNIREYEIDYTGTEPSSPCNKCLNVSWDSTPPCTCTINFTLEHSF
ESNVFMYYGLSNFYQNHRRYVKSRDDSQLNGDNSSLLNPSKECEPYRTNEDKPIAPCGAI
ANSMFNDTLEL--YRIDNDTRTPITLIKKGIAWWTDKNVKFRNPTGDGNNLTALFQG---
--------TTKPVNWP------KPVYMLD-S-EPDNNGFINEDFIVWMRTAALPTFRKLY
RLIERKNNLQPTLQAG--NYSLEIAYNYPVHSFDGRKRMILSTISWMGGKNPFLGIAYIT
VGSICFFLGVVLLIIHHKYGNRNTSADIPN
>Pterocliformes_Syrrhaptes_paradoxus_R03263
MAVNYSAKEEADGHPS------GGVGVP------GGAAV------------------G--
---GG--SG--GAGKTRKP-----------DNTAFKQQRLPAWQ-PILTAGTVLPAFFII
GLIFIPIGIGIFVTSNNIREYEIDYTGTDPSSPCFKCLNVSWDSIPPCTCTINFTLEHSF
ESNVFMYYGLSNFYQNHRRYVKSRDDSQLNGDNSSLLNPSKECEPYRTNEDKPIAPCGAI
ANSMFNDTLEL--YRIDNDTRIPITLIKKGIAWWTDKNVKFRNPTGDGNNLTALFQG---
--------TTKPVNWP------KPVYMLD-S-EPDNNGFINEDFIVWMRTAALPTFRKLY
RLIERKDNMQPTLQAG--KYSLDIAYNYPVHSFDGRKRMILSTISWMGGKNPFLGIAYIT
VGSICFFLGVVLLIIHHKYGNRNTSADIPN
>Cuculiformes_Crotophaga_sulcirostris_R08738
MAVNYSAKEEADGHPS------GGVGVP------GGGAV------------------G--
---GG---G--GAVKTRKP-----------DNTAFKQQRLPAWQ-PILTAGTVLPAFFII
GLIFIPIGIGIFVTSNNIREYEIDYTGTEPSSPCNKCLNVSWDSTPPCTCTINFTLEHSF
ESNVFMYYGLSNFYQNHRRYVKSRDDSQLNGDNSSLLNPSKECEPYRTNEDKPIAPCGAI
ANSMFNDTLEL--YRIDNDTRIPIPLIKKGIAWWTDKNVKFRNPTGDGNNLTALFQG---
--------TTKPVNWP------KPVYMLD-S-EPDNNGFINEDFIVWMRTAALPTFRKLY
RLIERKNNLHPTLQAG--KYSLVIAYNYPVHSFDGRKRMILSTISWMGGKNPFLGIAYIT
VGSICFFLGVVLLIIHHKYGNRNTSADIPN
>Passeriformes_Neopipo_cinnamomea_R03908
MAVNYSAKEEADGHPS------GGVGVP------GGAAV------------------G-G
G-GGG---G--GAVKTRKP-----------DNTAFKQQRLPAWQ-PILTAGTVLPAFFII
GLIFIPIGIGIFVTSNNIREYEIDYTGTEPSSPCNKCLNVSWDSTPPCTCTINFTLEHSF
ESNVFMYYGLSNFYQNHRRYVKSRDDSQLNGDNSSLLNPSKECEPYRTNEDKPIAPCGAI
ANSMFNDTLEL--YRIDNDTRTPITLIKKGIAWWTDKNVKFRNPTGDGNNLTALFQG---
--------TTKPVNWP------KPVYMLD-S-EPDNNGFINEDFIVWMRTAALPTFRKLY
RLIERKNNLQPTLQAG--NYSLDIAYNYPVHSFDGRKRMILSTISWMGGKNPFLGIAYIT
VGSICFFLGVVLLIIHHKYSNRNTSADIPN
>Caprimulgiformes_Nyctiprogne_leucopyga_R11115
MAVNYSAKEEADGHPS------GGVGVP------GGGAV------------------G--
---GG---G--GAVKTRKP-----------DNTAFKQQRLPAWQ-PILTAGTVLPAFFII
GLIFIPIGIGIFVTSNNIREYEIDYTGTEPSSPCNKCLNVSWDSTPPCTCTINFTLEHSF
ESNVFMYYGLSNFYQNHRRYVKSRDDSQLNGDNSSLLNPSKECEPYRTNEDKPIAPCGAI
ANSMFNDTLEL--YRIDNDTRTPITLIKKGIAWWTDKNVKFRNPTGDGNNLTALFQG---
--------TTKPVNWP------KPVYMLD-S-EPDNNGFINEDFIVWMRTAALPTFRKLY
RLIERKNNLQPTLQAG--KYSLDIAYNYPVHSFDGRKRMILSTISWMGGKNPFLGIAYIT
VGSICFFLGVVLLIIHHKYGNRNTSADIPN
>Charadriiformes_Arenaria_interpres_R11976
------------------------------------------------------------
------------------------------------------------------------
---------------------QIDYTGTEPSSPCNKCLNVSWDSSPPCTCTINFTLEHSF
ESNVFMYYGLSNFYQNHRRYVKSRDDSQLNGDNASLLNPSKECEPYRTNEDKPIAPCGAI
ANSMFNDTLEL--YRIDNDTRTPITLIKKGIAWWTDKNVKFRNPTGDG-NLTVLFQG---
--------TTKPVNWP------KPVYMLD-M-ESDNNGFINEDFIVWMRTAALPTFRKLY
RLIERKNNLQPTLQAG--KYSLDITYNYPVHSFDGRKRMILSTISWMGGKNPFLGIAYIT
VGSICFFLGVVLLIIHHKYGNRNTSADIPN
>Falconiformes_Herpetotheres_cachinnans_R14179
----------------------------------GGGAV------------------G-G
---GG---G--GAVKTRKP-----------DNTAFKQQRLPAWQ-PILTAGTVLPAFFII
GLIFIPIGIGIFVTSNNIREYEIDYTGTEPSSPCNKCLNVSWDSTPPCTCTINFTLEHSF
ESNVFMYYGLSNFYQNHRRYVKSRDDSQLNGDNSSLLNPSKECEPYRTNEDKPIAPCGAI
ANSMFNDTLEL--YRIENDTRTPITLIKKGIAWWTDKNVKFRNPTGDGNNLTALFQG---
--------TTKPVNWP------KPVYMLD-S-EPDNNGFINEDFIVWMRTAALPTFRKLY
RLIERKDNLQPTLQAG--KYSLDIAYNYPVHSFDGRKRMILSTISWMGGKNPFLGIAYIT
VGSICFFLGVVLLIIHHKYGNRNTSADIPN
>Columbiformes_Alopecoenas_beccarii_R02841
MAVNYSAKEEADGHPS------GGVGVP------GGGAV------------------G-G
---GS---G--GAVKTRKP-----------DNTAFKQQRLPAWQ-PILTAGTVLPAFFII
GLIFIPIGIGIFVTSNNIREYEIDYTGTEPSSPCNKCLNVSWDSTPPCTCIINFTLEHSF
ESNVFMYYGLSNFYQNHRRYVKSRDDSQLNGDNSSLLNPSKECEPYRTNEDKPIAPCGAI
ANSMFNDTLEL--YRIDNDTKTPITLIKKGIAWWTDKNVKFRNPTGDGNNLTALFQG---
--------TTKPVNWP------KPVYMLD-T-EPDNNGFINEDFIVWMRTAALPTFRKLY
RLIERKNNLQPTLQAG--KYSLHIGYNYPVHSFDGRKRMILSTISWMGGKNPFLGIAYIT
VGSICFFLGVVLLIIHHKYGNRNTSADIPN
>Procellariiformes_Fregetta_grallaria_R02425
------------------------------------------------------------
------------------------------------------------------------
----------------------IDYTGTEPSSPCNKCLNVSWDSTPPCTCTINFTLEHSF
ESNVFMYYGLSNFYQNHRRYVKSRDDSQLNGDNSSLL-------------------VGIH
ACVLFSPVFEIL-Y----------------------------------CYYFCLILG---
--------TTKPVNWP------KPVYMLD-S-EPDNNGFINEDFIVWMRTAALPTFRKLY
RLIERKNNLQPTLQAG--KYSLDIAYNYPVHSFDGRKRMILSTISWMGGKNPFLGIAYIT
VGSICFFLGVVLLIIHHKYGNRNTSADIPN
>Charadriiformes_Rostratula_benghalensis_R04233
MAVNYSAKEEADGHPS------GGGGGG------GGGGG------------------G-G
--GGGS-GG--GAVKTRKP-----------DNTAFKQQRLPAWQ-PILTAGTVLPAFFII
GLIFIPIGIGIFVTSNNIREYEIDYTGTEPSSPCNKCLNVSWDSSPPCTCTINFTLEHAF
ESNVFMYYGLSNFYQNHRRYVKSRDDSQLNGDNASLLNPSKECEPYRTNEDKPIAPCGAI
ANSMFNDTLEL--YRIDNDTRTPITLIKKGIAWWTDKNVKFRNPTGDGNNLTVLFQG---
--------TTKPVNWP------KPVYMLD-L-EADNNGFINEDFIVWMRTAALPTFRKLY
RLIERKNSLQPTLQAG--KYSLDIAYNYPVHSFDGRKRMILSTISWMGGKNPFLGIAYIT
VGSICFFLGVVLLIIHHKYGNRNPSADIPN
>Passeriformes_Piprites_chloris_R14179
MAVNYSAKEEADGHPS------GGVGVP------GGGAV------------------G-G
--GGG---A--GAVKTRKP-----------DNTAFKQQRLPAWQ-PILTAGTVLPAFFII
GLIFIPIGIGIFVTSNNIREYEIDYTGTEPSSPCNKCLNVSWDSTPPCTCTINFTLEHSF
ESNVFMYYGLSNFYQNHRRYVKSRDDSQLNGDNSSLLNPSKECEPYRTNEDKPIAPCGAI
ANSMFNDTLEL--YRIDNDTRTPITLIKKGIAWWTDKNVKFRNPTGDGNNLTALFQG---
--------TTKPVNWP------KPVYMLD-S-EPDNNGFINEDFIVWMRTAALPTFRKLY
RLIERKNNLQPTLQAG--NYSLDIAYNYPVHSFDGRKRMILSTISWMGGKNPFLGIAYIT
VGSICFFLGVVLLIIHHKYGNRNTSADIPN
>Trogoniformes_Trogon_melanurus_R06979
MAVNYSAKEEADGHPS------GGVGVP------GGGAV------------------G-G
---GG---GA-GAVKTRKP-----------DNTAFKQQRLPAWQ-PILTAGTVLPAFFII
GLIFIPIGIGIFVTSNNIREYEIDYTGTEPSSPCNKCLNVSWDSPTPCTCTINFTLEHSF
ESNVFMYYGLSNFYQNHRRYVKSRDDSQLNGDNSSLLNPSKECEPYRTNEDKPIAPCGAI
ANSMFNDTLEL--YRIDNDTRIPITLIKKGIAWWTDKNVKFRNPTGDGNNLTALFQG---
--------TTKPVNWP------KPVYMLD-S-EPDNNGFINEDFIVWMRTAALPTFRKLY
RLIERKDNLAPTLQAG--KYSLDIAYNYPVHSFDGRKRMILSTISWMGGKNPFLGIAYIT
VGSICFFLGVVLLIIHHKYGNRNTSADIPN
>Accipitriformes_Spizaetus_tyrannus_R10913
------------------------------------------------------------
---------------XRKP-----------DNTAFKQQRLPAWQ-PILTAGTVLPAFFII
GLIFIPIGIGIFVTSNNIREYEIDYTGTEPSSPCNKCLNVSWDSTPPCTCTINFTLEHSF
ESNVFMYYGLSNFYQNHRRYVKSRDDSQLNGDNSSLLNPSKECEPYRTNEDKPIAPCGAI
ANSMFNDTLEL--YRIDNDTRTPITLIKKGIAWWTDKNVKFRNPTGDGNNLTALFQG---
--------TTKPVNWP------KPVYMLD-S-EPDNNGFINEDFIVWMRTAALPTFRKLY
RLIERKDNLQPTLQAG--KYSLDIAYNYPVHSFDGRKRMILSTISWMGGKNPFLGIAYIT
VGSICFFLGVVLLIIHHKYGNRNTSADIPN
>Cuculiformes_Piaya_cayana_R01029
MAVNYSAKEEADGHPS------GGVGVP------GGGAV------------------G-G
---SG---G--GAVKTRKP-----------DNTAFKQQRLPAWQ-PILTAGTVLPAFFII
GLIFIPIGIGIFVTSNNIREYEIDYTGTEPSSPCNKCLNVSWDSTPPCTCTINFTLEHSF
ESNVFMYYGLSNFYQNHRRYVKSRDDSQLNGDNSSLLNPSKECEPYRTNEDKPIAPCGAI
ANSMFNDTLEL--YRIDNDTRIPITLIKKGIAWWTDKNVKFRNPTGDGNNLTALFQG---
--------TTKPVNWP------KPVYMLD-S-EPDNNGFINEDFIVWMRTAALPTFRKLY
RLIERKNNLQPTLQAG--KYSLVIAY----------------------------------
-----------------------------S
>Caprimulgiformes_Chordeiles_acutipennis_R12489
MAVNYSAKEEADGHPS------GGVGVP------GGGAV------------------G-G
---GG---G--GAVKTRKP-----------DNTAFKQQRLPAWQ-PILTAGTVLPAFFII
GLIFIPIGIGIFVTSNNIREYEIDYTGTEPSSPCNKCLNVSWDSTPPCTCTINFTLEHSF
ESNVFMYYGLSNFYQNHRRYVKSRDDSQLNGDNSSLLNPSKECEPYRTNEDKPIAPCGAI
ANSMFNDTLEL--YRIDNDTKTPITLIKKGIAWWTDKNVKFRNPTGDGNNLTALFQG---
--------TTKPVNWP------KPVYMLD-S-EPDNNGFINEDFIVWMRTAALPTFRKLY
RLIERKNNLQPTLQAG--KYSLNITYNYPVHSFDGRKRMILSTISWMGGKNPFLGIAYIT
VGSICFFLGVVLLIIHHKYGNRNTSADIPN
>Strigiformes_Glaucidium_brasilianum_R03839
MAVNYSVKEEADGHPS------GGVGVP------GGGAV------------------G--
---GG---G--GAVKTRKP-----------DNTAFKQQRLPAWQ-PILTAGTVLPAFFII
GLIFIPIGIGIFVTSNNIREYEIDYTGTEPSSPCNKCLNVSWDSTTPCTCTINFTLEHSF
ESNVFMYYGLSNFYQNHRRYVKSRDDSQLNGDNSSLLNPSKECEPYRINEDKPIAPCGAI
ANSMFNDTLEL--YRIDNDTRIPITLIKKGIAWWTDKNVKFRNPTGDGNNLTALFQG---
--------TTKPVNWP------KPVYMLD-P-EPDNNGFINEDFIVWMRTAALPTFRKLY
RLIERKNNLQPTLQAG--KYSLDIAYNYPVHSFDGRKRMILSTISWMGGKNPFLGIAYIT
VGSICFFLGVVLLIIHHKYGNRNTSADIPN
>Phoenicopteriformes_Podilymbus_podiceps_R09861
MAVNYSAKEEADGHPS------GGVGVP------GGGAA------------------G--
---GG---G--GAVKTRKP-----------DNTAFKQQRLPAWQ-PILTAGTVLPAFFII
GLIFIPIGIGIFVTSNNIREYEIDYTGTEPSSPCNKCLNVSWDSTPPCTCTINFTLEHSF
ESNVFMYYGLSNFYQNHRRYVKSRDDSQLNGDNSSLLNPSKECEPYRTNEDKPIAPCGAI
ANSMFNDTLEL--YRIDNDTRTPITLIKKGIAWWTDKNVKFRNPTGDGNNLTALFQG---
--------TTKPVNWP------KPVYMLD-S-ESDNNGFINEDFIVWMRTAALPTFRKLY
RLIERKNNLQPTLQAG--KYSLDIAYNYPVHSFDGRKRMILSTISWMGGKNPFLGIAYIT
VGSICFFLGVVLLIIHHKYGNRNTSADIPN
>Charadriiformes_Phaetusa_simplex_R03729
------------------------------------------------------------
-----------------XP-----------DNTAFKQQRLPAWQ-PILTAGTVLPAFFII
GLIFIPIGIGIFVTSNNIREYEIDYTGTEPSSPCNKCLNVSWDSTPPCTCTINFTLEHSF
ESNVFMYYGLSNFYQNHRRYVKSRDDSQLNGDNSSLLNPSKECEPYRMNEDKPIAPCGAI
ANSMFNDTLEL--YRIDNDTRTPITLIKKGIAWWTDKNVKFRNPTGDGNNLTALFQG---
--------TTKPVNWP------KPVYMLD-S-EPDNNGFINEDFIVWMRTAALPTFRKLY
RLIERKNNLQPTLQAG--RYSLDIAYNYPVHSFDGRKRMILSTISWMGGKNPFLGIAYIT
VGSICFFLGVVLLIIHHKYGNRNTSADIPN
>Passeriformes_Sylvietta_virens_R12132
MAVNYSAKEEADGHPS------GGVGVP------GGGVV------------------G-G
G-GGG---G--GAVKTRKP-----------DNTAFKQQRLPAWQ-PILTAGTVLPAFFII
GLIFIPIGIGIFVTSNNIREYEIDYTGTEPSSPCNKCLNVSWDSTPPCTCTINFTLEHAF
ESNVFMYYGLSNFYQNHRRYVKSRDDSQLNGDNSSLLNPSKECEPYRTNEDKPIAPCGAI
ANSMFNDTLEL--YRIDNDTRTPITLIKKGIAWWTDKNVKFRNPTGDGNNLTALFQG---
--------TTKPVNWP------KPVYMLD-S-EPDNNGFINEDFIVWMRTAALPTFRKLY
RLIERKNNLQPTLQAG--KYSLDIAYNYPVHSFDGRKRMILSTISWMGGKNPFLGIAYIT
VGSICFFLGVVLLFIHHKYGNRNTSADIPN
>Accipitriformes_Circaetus_pectoralis_R12523
------------------------------------------------------------
------------------------------------------------------------
----------------------IDYTGTEPSSPCNKCLNVSWDSTPPCTCTINFTLEHSF
ESNVFMYYGLSNFYQNHRRYVKSRDDSQLNGDNSSLLNPSKECEPYRTNEDKPIAPCGAI
ANSMFNDTLEL--YRIDNDTRTPITLIKKGIAWWTDKNVKFRNPTGDGNNLTALFQG---
--------TTKPVNWP------KPVYMLD-S-EPDNNGFINEDFIVWMRTAALPTFRKLY
RLIERKDNLQPTLQAG--KYSLDIAYNYPVHSFDGRKRMILSTISWMGGKNPFLGIAYIT
VGSICFFLGVVLLIIHHKYGNRNTSADIPN
>Musophagiformes_Corythaixoides_concolor_R10031
MAVNYSAKEEADGHPS------GGVGMP------GGGAV------------------G-G
G-GGG---G--GAVKTRKP-----------DNTAFKQQRLPAWQ-PILTAGTVLPAFFII
GLIFIPIGIGIFVTSNNIREYEIDYTGTEPSSPCNKCLNVSWDSTPPCTCTINFTLEHSF
ESNVFMYYGLSNFYQNHRRYVKSRDDSQLNGDNSSLLNPSKECEPYRTNEDKPIAPCGAI
ANSMFNDTLEL--YRIDNDTRTPITLIKKGIAWWTDKNVKFRNPTGDGNNLTALFQG---
--------TTKPVNWP------KPVYMLD-S-EPDNNGFINEDFIVWMRTAALPTFRKLY
RLIERKNNLQPTLQAG--KYSLDIAYNYPVHSFDGRKRMILSTISWMGGKNPFLGIAYIT
VGSICFFLGVVLLIIHHKYGNRNTSADIPN
>Anseriformes_Chauna_torquata_R05095
------------------------------------------------------------
-----------GAVKTRKP-----------DNTAFKQQRLPAWQ-PILTAGTVLPAFFII
GLIFIPIGIGIFVTSNNIREYEIDYTGVEPSSPCNKCLNVSWDT--PCTCTINFTLEHSF
ESNVFMYYGLSNFYQNHRRYVKSRDDSQLNGDNGSLLNPSKECEPYRTNEDKPIAPCGAI
ANSMFNDTLQL--YRIENDTRTPITLIKKGIAWWTDKNVKFRNPTGDGNNLTLLFQG---
--------TTKPVNWP------KPVYMLD-S-EPDNNGFINEDFIVWMRTAALPTFRKLY
RLIERKNNLQPTLQAG--KYSLDIAYNYPVYSFDGRKRMILSTISWMGGKNPFLGIAYIT
VGSICFFLGVVLLIIHHKYGNRNTSADIPN
>Accipitriformes_Sagittarius_serpentarius_R05019
------------------------------------------------------------
------------------------------------------------------------
----------------------IDYTGTEPSSPCNKCLNVSWDSTPPCTCTINFTLEHSF
ESNVFMYYGLSNFYQNHRRYVKSRDDSQLNGDNSSLLNPSKECEPYRTNEDKPIAPCGAI
ANSMFNDTLEL--YRIDNDTRTPITLIKKGIAWWTDKNVKFRNPTGDGNNLTALFQG---
--------TTKPVNWP------KPVYMLD-S-EPDNNGFINEDFIVWMRTAALPTFRKLY
RLIERKDNLQPTLQAG--KYSLDIAYNYPVHSFDGRKRMILSTISWMGGKNPFLGIAYIT
VGSICFFLGVVLLIIHHKYGNRNTSADIPN
>Passeriformes_Anthoscopus_minutus_R03682
MAVSYSAKEEADGHPS------GGVGVP------GGAAV------------------G-G
---GG---G--GAVKTRKP-----------DNTAFKQQRLPAWQ-PILTAGTVLPAFFII
GLIFIPIGIGIFVTSNNIREYEIDYTGTEPSSPCNKCLNVSWDSTPPCTCTINFTLEHSF
ESNVFMYYGLSNFYQNHRRYVKSRDDSQLNGDNSSLLNPSKECEPYRTNEDKPIAPCGAI
ANSMFNDTLEL--YRIDNDTRTPITLIKKGIAWWTDKNVKFRNPTGDGNNLTALFQG---
--------TTKPVNWP------KPVYMLD-S-EPDNNGFINEDFIVWMRTAALPTFRKLY
RLIERKNNFQPTLQAG--KYSLDIAYNYPVHSFDGRKRMILSTISWMGGKNPFLGIAYIT
VGSICFFLGVVLLFIHHKYGNRNTSADIPN
>Gruiformes_Zapornia_atra_R06341
------------GHPS------GGVGVP------GGGAV------------------G--
---GG---G--GAVKTRKP-----------DNTAFKQQRLPAWQ-PILTAGTVLPAFFII
GLIFIPIGIGIFVTSNNIREYEIDYTGTEPSSPCNKCLNVSWDSTPPCTCTINFTLEHSF
ESNVFMYYGLSNFYQNHRRYVKSRDDSQLNGDNSSLLNPSKECEPYRTNEDKPIAPCGAI
ANSMFNDTLEL--YRIDNETRVPIPLIKKGIAWWTDKNVKFRNPTGDGNNLTALFQG---
--------TTKPVNWP------KPVYMLD-M-EPDNNGFINEDFIVWMRTAALPTFRKLY
RLIERKNNLQPTLRAG--KYSLDIAYNYPVHSFDGRKRMILSTISWMGGKNPFLGIAYIT
VGSICFFLGVVLLIIHHKYGNRNTSADIPN
>Passeriformes_Buphagus_erythrorhynchus_R00566
MAVNYSAKEEADGHPS------GGVGVP------GGGAV------------------G-G
---GG---G--GAVKTRKP-----------DNTAFKQQRLPAWQ-PILTAGTVLPAFFII
GLIFIPIGIGIFVTSNNIREYEIDYTGTEPSSPCNKCLNVSWDS--PCTCTINFTLEHSF
ESNVFMYYGLSNFYQNHRRYVKSRDDSQLNGDNSSLLNPSKECEPYRTNEDKPIAPCGAI
ANSMFNDTLEL--YRIDNDTRTPIPLIKKGIAWWTDKNVKFRNPTGDGNNLTALFQG---
--------TTKPVNWP------KPVYMLD-S-EPDNNGFINEDFIVWMRTAALPTFRKLY
RLIERKNNFQPTLQAG--KYSLDIAYNYPVHSFDGRKRMILSTISWMGGKNPFLGIAYIT
VGSICFFLGVVLLFIHHKYGNRNTSADIPN
>Passeriformes_Ptilonorhynchus_violaceus_R14375
--------------XS------GGVGVP------GGGAV---------------------
---GG---G--GAVKTRKP-----------DNTAFKQQRLPAWQ-PILTAGTVLPAFFII
GLIFIPIGIGIFVTSNNIREYEIDYTGTEPSSPCNKCLNVSWDSTPPCTCTINFTLEHSF
ESNVFMYYGLSNFYQNHRRYVKSRDDSQLNGDNSSLLNPSKECEPYRTNEDKPIAPCGAI
ANSMFNDTLEL--YRIDNDTRTPITLIKKGIAWWTDKNVKFRNPTGDGNNLTALFQG---
--------TTKPVNWP------KPVYMLD-S-EPDNNGFINEDFIVWMRTAALPTFRKLY
RLIERKNNLQPTLQAG--KYSLDIAYNYPVHSFDGRKRMILSTISWMGGKNPFLGIAYIT
VGSICFFLGVVLLIIHHKYGNRNTSADIPN
>Charadriiformes_Pluvianellus_socialis_R06782
------------------------------------------------------------
------------------------------------------------------------
----------------------IDYTGTEPSSPCNKCLNVSWDSTPPCTCTINFTLEHSF
ESNVFMYYGLSNFYQNHRRYVKSRDDSQLNGDNSSLLNPSKECEPYRTNEDKPIAPCGAI
ANSMFNDTLEL--YRIDNDTRTPIPLIKKGIAWWTDKNVKFRNPTGDGNNLTALFQG---
--------TTKPVNWP------KPVYMLD-S-EPDNNGFINEDFIVWMRTAALPTFRKLY
RLIERKNNLQPTLQAG--RYSLDIAYNYPVHSFDGRKRMILSTISWMGGKNPFLGIAYIT
VGSICFFLGVVLLIIHHKYGNRNTSADIPN
>Passeriformes_Picathartes_gymnocephalus_R00946
MAVNYSAKEEADGHPS------GGVGVP------GGGTV------------------G-G
--SGG---G--GAVKTRKP-----------DNTAFKQQRLPAWQ-PILTAGTVLPAFFII
GLIFIPIGIGIFVTSNNIREYEIDYTGTEPSSPCNKCLNVSWDSTPPCTCTINFTLEHSF
ESNVFMYYGLSNFYQNHRRYVKSRDDSQLNGDNSSLLNPSKECEPYRTNEDKPIAPCGAI
ANSMFNDTLEL--YRIDNDTRTPITLIKKGIAWWTDKNVKFRNPTGDGNNLTALFQG---
--------TTKPVNWP------KPVYMLD-S-EPDNNGFINEDFIVWMRTAALPTFRKLY
RLIERKNNLQPTLQAG--KYSLDIAYNYPVHSFDGRKRMILSTISWMGGKNPFLGIAYIT
VGSICFFLGVVLLIIHHKYGNRNTSADIPN
>Bucerotiformes_Upupa_epops_R03425
------------------------------------------------------------
------------------------------------------------------------
---------------------QIDYTGTEPSSPCNKCLNVSWDSSPPCTCTINFTLEHSF
ESNVFMYYGLSNFYQNHRRYVKSRDDSQLNGDNGSLTNPSKECEPYRTNEDKPIAPCGAI
ANSMFNDTLEL--YRIDNDTRTPITLIKKGIAWWTDKNVKFRNPTGDGNNLTVLFQG---
--------TTKPVNWP------KPVYMLD-S-DPDNNGFINEDFIVWMRTAALPTFRKLY
RLIERKDNLQPTLQAG--KYSLDIAYNYPVHSFDGRKRMILSTISWMGGKNPFLGIAYIT
VGSICFFLGVVLLIIHHKYGNRNTSADIPN
>Passeriformes_Urocynchramus_pylzowi_R06463
------------------------------------------------------------
------------------------------------------------------------
---------------------QIDYTGTEPSSPCNKCLNVSWDSTPPCTCTINFTLEHSF
ESNVFMYYGLSNFYQNHRRYVKSRDDSQLNGDNSSLLNPSKECEPYRTNEDKPIAPCGAI
ANSMFNDTLEL--YRIDNDTRTPITLIKKGIAWWTDKNVKFRNPTGDGNNLTALFQG---
--------TTKPVNWP------KPVYMLD-S-EPDNNGFINEDFIVWMRTAALPTFRKLY
RLIERKNSFQPTLQAG--KYSLDIAYNYPVHSFDGRKRMILSTISWMGGKNPFLGIAYIT
VGSICFFLGVVLLFIHHKYGNRNTSADIPN
>Passeriformes_Chaetops_frenatus_R13612
------------------------------------------------------------
------------------------------------------------------------
---------------------QIDYTGTEPSSPCNKCLNVSWDSTPPCTCTINFTLEHSF
ESNVFMYYGLSNFYQNHRRYVKSRDDSQLNGDNSSLLNPSKECEPYRTNEDKPIAPCGAI
ANSMFNDTLEL--YRIDNDTRTPITLIKKGIAWWTDKNVKFRNPTGDGNNLTALFQG---
--------TTKPVNWP------KPVYMLD-S-EPDNNGFINEDFIVWMRTAALPTFRKLY
RLIERKNNLQPTLQAG--KYSLDIAYNYPVHSFDGRKRMILSTISWMGGKNPFLGIAYIT
VGSICFFLGVVLLIIHHKYGNRNTSADIPN
>Procellariiformes_Pelecanoides_urinatrix_R02181
MAVNYSAKEEADGHPS------GGVGVP------GGGAV------------------G-G
---GG---G--GAVKTRKP-----------DNTAFKQQRLPAWQ-PILTAGTVLPAFFII
GLIFIPIGIGIFVTSNNIREYEIDYTGTEPSSPCNKCLNVSWDSTPPCTCTINFTLEHSF
ESNVFMYYGLSNFYQNHRRYVKSRDDSQLNGDNSSLLNPSKECEPYRTNEDKPIAPCGAI
ANSMFNDTLEL--YRIDNDTRTPITLIKKGIAWWTDKNVKFRNPTGDGNNLTALFQG---
--------TTKPVNWP------KPVYMLG-S-EPDNNGFINEDFIVWMRTAALPTFRKLY
RLIERKNNLQPTLQAG--KYSLDIAYNYPVHSFDGRKRMILSTISWMGGKNPFLGIAYIT
VGSICFFLGVVLLIIHHKYGNRNTSADIPN
>Passeriformes_Prunella_fulvescens_R06239
MAVNYSAKEEADGHPS------GGVGVP------GGGAV------------------G--
---GG---G--GAVKTRKP-----------DNTAFKQQRLPAWP-PILTAGA--------
---------------------GIDYTGTEPSSPCNKCLNVSWDSTPPCTCTINFTLEHSF
ESNVFMYYGLSNFYQNHRRYVKSRDDSQLNGDNSSLLNPSKECEPYRTNEDKPIAPCGAI
ANSMFNDTLEL--YRIDNDTRTPITLIKKGIAWWTDKNVKFRNPTGDGNNLTALFQG---
--------TTKPVNWP------KPVYMLD-P-EPDNNGFINEDFIVWMRTAALPTFRKLY
RLIERKNSLQPTLQAG--KYSLDIAYNYPVHSFDGRKRMILSTISWMGGKNPFLGIAYIT
VGSICFFLGVVLLFIHHKYGNRNTSADIPN
>Coraciiformes_Brachypteracias_leptosomus_R09533
MAVNYSAKEEADGHPS------GGVGVP------GGGAV------------------G--
---GG---G--GAVKTRKP-----------DNTAFKQQRLPAWQ-PILTAGTVLPAFFII
GLIFIPIGIGIFVTSNNIREYEIDYTGTDPSSPCNKCLNVSWDSTPPCTCTINFTLEHSF
ESNVFMYYGLSNFYQNHRRYVKSRDDSQLNGDNSSLLNPSKECEPYRTNEDKPIAPCGAI
ANSMFNDTLEL--YRIDNGTKTPITLIKKGIAWWTDKNVKFRNPTGDGNNLTALFQG---
--------TTKPVNWP------KPVYMLD-P-EPDNNGFINEDFIVWMRTAALPTFRKLY
RLIERKDNLQPTLQAG--KYSLDIVYNYPVHSFDGRKRMILSTISWMGGKNPFLGIAYIT
VGSICFFLGVVLLIIHHKYGSRNTSADIPN
>Charadriiformes_Dromas_ardeola_R02347
------------------------------------------------------------
--------------KTRKP-----------DNTAFKQQRLPAWQ-PILTAGTVLPAFFVI
GLIFIPIGIGIFVTSNNIREYEIDYTGTEPSSPCNKCLNVSWDSTPPCTCTINFTLEHSF
ESNVFMYYGLSNFYQNHRRYVKSRDDSQLNGDNGSLLNPSKECEPYRTNEDKPIAPCGAI
ANSMFNDTLEL--YRIDNDTRTPITLIKKGIAWWTDKNVKFRNPTGDGNNLTALFQG---
--------TTKPVNWP------KPVYMLD-S-EPDNNGFINEDFIVWMRTAALPTFRKLY
RLIERKNNLQPTLQAG--KYSLDIAYNYPVHSFDGRKRMILSTISWMGGKNPFLGIAYIT
VGSICFFLGVVLLIIHHKYGNRNTSADIPN
>Pelecaniformes_Balaeniceps_rex_R05575
MAVNYSAKEEADGHSS------GGVGVP------GGGAV------------------G-G
---GG---G--GAVKTRKP-----------DNTAFKQQRLPAWQ-PILTAGTVLPAFFII
GLIFIPIGIGIFVTSNNIREYEIDYTGTEPSSPCNKCLNVSWDSTPPCTCIINFTLEHSF
ESNVFMYYGLSNFYQNHRRYVKSRDDSQLNGDNSSLLNPSKECEPYRTNEDKPIAPCGAI
ANSMFNDTLEL--YRIDNDTRTPITLIKKGIAWWTDKNVKFRNPTGDGNNLTMLFQG---
--------TTKPVNWP------KPVYMLD-S-EPDNNGFINEDFIVWMRTAALPTFRKLY
RLIERKNNLQPTLQAG--KYSLNITYNYPVHSFDGRKRMILSTISWMGGKNPFLGIAYIT
VGSICFFLGVVLLIIHHKYGNRNTSADIPN
>Accipitriformes_Pandion_haliaetus_R04636
------------------------------------------------------------
------------------------------------------------------------
----------------------IDYTGTEPSSPCNKCLNVSWDSTPPCTCTINFTLEHSF
ESNVFMYYGLSNFYQNHRRYVKSRDDSQLNGDNSSLLNPSKECEPYRTNEDKPIAPCGAI
ANSMFNDTLAL--YRIDNDTRTPITLIKKGIAWWTDKNVKFRNPTGDGNNLTALFQG---
--------TTKPVNWP------KPVYMLD-S-EPDNNGFINEDFIVWMRTAALPTFRKLY
RLIERKDNLQPTLQAG--KYSLDIAYNYPVHSFDGRKRMILSTISWMGGKNPFLGIAYIT
VGSICFFLGVVLLIIHHKYGNRNTSADIPN
>Gruiformes_Grus_americana_R13831
------------------------------------------------------------
------------------------------------------------------------
----------------------IDYTGTEPSSPCNKCLNVSWDGTPPCTCTINFTLEHSF
ESNVFMYYGLSNFYQNHRRYVKSRDDSQLNGDNSSLLNPSKECEPYRTNEDKPIAPCGAI
ANSMFNDTLKL--YRIDNDTRIPITLIKKGIAWWTDKNVKFRNPTGDGNNLTALFQG---
--------TTKPVNWP------KPVYMLD-L-EPDNNGFINEDFIVWMRTAALPTFRKLY
RLIERKNNLQPTLQAG--KYSLDIAYNYPVHSFDGRKRMILSTISWMGGKNPFLGIAYIT
VGSICFFLGVVLLIIHHKYGNRNTSADIPN
>Bucerotiformes_Bucorvus_abyssinicus_R01172
MAVNYSAKEEADGHPS------GGVGVP------GGGAV------------------G-G
---GG---G--GAVKTRKP-----------DNTAFKQQRLPAWQ-PILTAGTVLPAFFII
GLIFIPIGIGIFVTSNNIREYEIDYTGTEPSSPCNKCLNVSWDSTPPCTCTINFTLEHSF
ESNVFMYYGLSNFYQNHRRYVKSRDDSQLNGDNSSLLNPSKECEPYRTNEDKPIAPCGAI
ANSMFNDTLKL--YRIDNDTKTPITLIKKGIAWWTDKNVKFRNPTGDGNNLTALFQG---
--------TTKPVNWP------KPVYMLD-S-EPDNNGFINEDFIVWMRTAALPTFRKLY
RLIERKDNLQPTLQAG--KYSLDITYNYPVHSFDGRKRMILSTISWMGGKNPFLGIAYIT
VGSICFFLGVVLLIIHHKYGNRNTSADIPN
>Passeriformes_Prunella_himalayana_R03303
-----SAKEEADGHPS------GGVGVP------GGGAV------------------G-G
---GG---G--GTVKTRKP-----------DNTAFKQQRLPAWQ-PILTAGTVLPAFFII
GLIFIPIGIGIFVTSNNIREYEIDYTGTEPSSPCNKCLNVSWDSTPPCTCTINFTLEHSF
ESNVFMYYGLSNFYQNHRRYVKSRDDSQLNGDNSSLLNPSKECEPYRTNEDKPIAPCGAI
ANSMFNDTLEL--YRIDNDTRTPITLIKKGIAWWTDKNVKFRNPTGDGNNLTALFQG---
--------TTKPVNWP------KPVYMLD-P-EPDNNGFINEDFIVWMRTAALPTFRKLY
RLIERKNSFQPTLQAG--KYSLDIAYNYPVHSFDGRKRMILSTISWMGGKNPFLGIAYIT
VGSICFFLGVVLLFIHHKYGNRNTSADIPN
>Coraciiformes_Ceyx_cyanopectus_R02282
------------------------------------------------------------
------------------------------------------------------------
---------------------QIDYTGTEPFSPCNKCLNVSWDSTPPCTCTINFTLDHSF
ESNVFMYYGLSNFYQNHRRYVKSRDDSQLNGDNSSLLNPSKECEPYRTNKDKPIAPCGAI
ANSMFNDTLEL--YRIDNNTKIPITLIKKGIAWWTDKNVKFRNPTGDGNNLTALFQG---
--------TTKPINWP------KPVYMLD-T-EPDNNGFINEDFIVWMRTAALPTFRKLY
RLIERKDSLQPTLQAG--RYSLEIAYNYPVHSFDGRKRMILSTISWMGGKNPFLGIAYIT
VGSICFFLGVVLLIIHHRYGNRNTSADIPN
>Passeriformes_Emberiza_fucata_R10286
MAVNYSAKEEADGHPS------GGVGVP------GGGAV------------------G-G
---GG---G--GAVKTRKP-----------DNTAFKQQRLPAWQ-PILTAGTVLPAFFII
GLIFIPIGIGIFVTSNNIREYEIDYTGTEPSSPCNKCLNVSWDSTPPCTCTINFTLEHAF
ESNVFMYYGLSNFYQNHRRYVKSRDDSQLNGDNSSLLNPSKECEPYRTNEDKPIAPCGAI
ANSMFNDTLEL--YRIDNDTRTPITLIKKGIAWWTDKNVKFRNPTGDGNNLTALFQG---
--------TTKPVNWP------KPVYMLD-S-EPDNNGFINEDFIVWMRTAALPTFRKLY
RLIERKNNFQPTLQAG--KYSLDIAYNYPVHSFDGRKRMILSTISWMGGKNPFLGIAYIT
VGSICFFLGVVLLFIHHKYGNRNTSADIPN
>Passeriformes_Calcarius_ornatus_R07658
MAVNYSAKEEADGHPS------GGVGVP------GGGAV------------------G-G
---GG---G--GAVKTRKP-----------DNTAFKQQRLPAWQ-PILTAGTVLPAFFII
GLIFIPIGIGIFVTSNNIREYEIDYTGTEPSSPCNKCLNVSWDSTPPCTCTINFTLEHAF
ESNVFMYYGLSNFYQNHRRYVKSRDDSQLNGDNSSLLNPSKECEPYRTNEDKPIAPCGAI
ANSMFNDTLEL--YRIDNDTRTPITLIKKGIAWWTDKNVKFRNPTGDGNNLTALFQG---
--------TTKPVNWP------KPVYMLD-S-EPDNNGFINEDFIVWMRTAALPTFRKLY
RLIERKNNFQPTLQAG--KYSLDIAYNYPVHSFDGRKRMILSTISWMGGKNPFLGIAYIT
VGSICFFLGVVLLFIHHKYGNRNTSADIPN
>Cuculiformes_Centropus_bengalensis_R00560
------------------------------------------------------------
-----------------------------------XQQRLPAWQ-PILTAGTVLPAFFII
GLIFIPIGIGIFVTSNNIREYEIDYTGTEPSSPCNKCLNVSWDSTPPCTCTINFTLEQSF
ESNVFMYYGLSNFYQNHRRYVKSRDDSQLNGDNSSLLNPSKECEPYRTNEDKPIAPCGAI
ANSMFNDTLEL--YRVDNDTRIPITLIKKGIAWWTDKNVKFRNPTGDGNNLTALFQG---
--------TTKPVNWP------KPVYMLD-S-EPDNNGFINEDFIVWMRTAALPTFRKLY
RLIERKNNLHPTLQAG--KYSLVITYNYPVHSFDGRKRMILSTISWMGGKNPFLGIAYIT
VGSICFLLGVLLLIIHHKYGNRNTSADIPN
>Cuculiformes_Centropus_unirufus_R06583
MAVNYSAKEEADGHPS------GGVGVPGG----GGGAV------------------G-G
GSGGG---G--AAAKTRKP-----------DNTAFKQQRLPAWQ-PILTAGTVLPAFFII
GLIFIPIGIGIFVTSNNIREYEIDYTGTEPSSPCNKCLNVSWDSTPPCTCTINFTLEQSF
ESNVFMYYGLSNFYQNHRRYVKSRDDSQLNGDNSSLLNPSKECEPYRTNEDKPIAPCGAI
ANSMFNDTLEL--YRVDNDTRIPITLIKKGIAWWTDKNVKFRNPTGDGNNLTALFQG---
--------TTKPVNWP------KPVYMLD-S-EPDNNGFINEDFIVWMRTAALPTFRKLY
RLIERKNNLHPTLQAG--KYSLVITYNYPVHSFDGRKRMILSTISWMGGKNPFLGIAYIT
VGSICFLLGVILLIIHHKYGNRNTSADIPN
>Psittaciformes_Probosciger_aterrimus_R12538
MAVNYSAKEEADGHPS------GGVGMP------GGGA----------------------
---GG---G--GAVKTRKP-----------DNTAFKQQRLPAWQ-PILTAGTVLPAFFII
GLIFIPIGIGIFVTSNNIREYEIDYTGTEPSSPCNKCLNVSWDSTPPCTCTINFTLEHSF
ESNVFMYYGLSNFYQNHRRYVKSRDDSQLNGDNSSLLNPSKECEPYRTNEDKPIAPCGAI
ANSMFNDTLEL--YRIDNDTRTPITLIKKGIAWWTDKNVKFRNPTGDGNNLTALFQG---
--------TTKPVNWP------KPVYMLD-S-EPDNNGFINEDFIVWMRTAALPTFRKLY
RLIERKNNLQPTLQAG--KYSLDIAYNYPVHSFDGRKRMILSTISWMGGKNPFLGIAYIT
VGSICFFLGVVLLIIHHKYGNRNTSADIPN
>Columbiformes_Columbina_picui_R05598
-------XEEADGHPS------GGVGVP------GGGAV------------------G-G
---GS---G--GAVKTRKP-----------DNTAFKQQRLPAWQ-PILTAGTVLPAFFII
GLIFIPIGIGIFVTSNNIREYEIDYTGTEPSSPCNKCLNVSWDSTPPCTCIINFTLEHSF
ESNVFMYYGLSNFYQNHRRYVKSRDDSQLNGDNSSLLNPSKECEPYRTNEDKPIAPCGAI
ANSMFNDTLEL--YRIDNDTKTPITLIKKGIAWWTDKNVKFRNPTGDGNNLTALFQG---
--------TTKPVNWP------KPVYMLD-T-EPDNNGFINEDFIVWMRTAALPTFRKLY
RLIERKNNLQPTLQAG--KYSLHIGYNYPVHSFDGRKRMILSTISWMGGKNPFLGIAYIT
VGSICFFLGVVLLIIHHKYGNRNTSADIPN
>Charadriiformes_Chroicocephalus_maculipennis_R01085
------------------------------------------------------------
-------------------------------XTAFKQQRLPAWQ-PILTAGTVLPAFFII
GLIFIPIGIGIFVTSNNIREYEIDYTGTEPSSPCNKCLNVSWDSTPPCTCTINFTLEHSF
ESNVFMYYGLSNFYQNHRRYVKSRDDSQLNGDNSSLLNPSKECEPYRTNEDKPIAPCGAI
ANSMFNDTLEL--YRIDNDTRTPITLIKKGIAWWTDKNVKFRNPTGDGNNLTALFQG---
--------TTKPVNWP------KPVYMLD-S-EPDNNGFINEDFIVWMRTAALPTFRKLY
RLIERKNNLQPTLQAG--RYSLDIAYNYPVHSFDGRKRMILSTISWMGGKNPFLGIAYIT
VGSICFFLGVVLLIIHHKYGNRNTSADIPN
>Coraciiformes_Halcyon_senegalensis_R01204
MAVNYSAKEEADGHPS------GGVGVP------GGGAV------------------G-G
G-GGG---G--GAVKTRKP-----------DNTAFKQQRLPAWQ-PILTAGTVLPAFFII
GLIFIPIGIGIFVTSNNIREYEIDYTGTEPFSPCNKCLNVSWDSTPPCTCTINFTLDHSF
ESNVFMYYGLSNFYQNHRRYVKSRDDSQLNGDNSSLLNPSKECEPYRTNKDKPIAPCGAI
ANSMFNDTLEL--YRIDNDTRIPITLIKKGIAWWTDKNVKFRNPTGDGNNLTALFQG---
--------TTKPINWP------KPVYMLD-S-EPDNNGFINEDFIVWMRTAALPTFRKLY
RLIERKDNLQPTLQAG--KYSLVIAYNYPVHSFDGRKRMILSTISWMGGKNPFLGIAYIT
VGSICFFLGVVLLIIHHRYGNRNTSADIPN
>Psittaciformes_Eolophus_roseicapilla_R04171
MAVNYSAKEEADGHPS------GGVGMP------GGGA----------------------
---GG---G--GAVKTRKP-----------DNTAFKQQRLPAWQ-PILTAGTVLPAFFII
GLIFIPIGIGIFVTSNNIREYEIDYTGTEPSSPCNKCLNVSWDSTPPCTCTINFTLEHSF
ESNVFMYYGLSNFYQNHRRYVKSRDDSQLNGDNSSLLNPSKECEPYRTNEDKPIAPCGAI
ANSMFNDTLEL--YRIDNDTRTPITLIKKGIAWWTDKNVKFRNPTGDGNNLTALFQG---
--------TTKPVNWP------KPVYMLD-S-EPDNNGFINEDFIVWMRTAALPTFRKLY
RLIERKNNLQPTLQAG--KYSLDIAYNYPVHSFDGRKRMILSTISWMGGKNPFLGIAYIT
VGSICFFLGVVLLIIHHKYGNRNTSADIPN
>Pterocliformes_Pterocles_burchelli_R08127
MAVNYSAKEEADGHPS------GGVGVP------GGAAV---------------------
---GG---G--GAGKTRKP-----------DNTAFKQQRLPAWQ-PILTAGTVLPAFFII
GLIFIPIGIGIFVTSNNIREYEIDYTGTDPSSPCFKCLNVSWDSTPPCTCTINFTLEHSF
ESNVFMYYGLSNFYQNHRRYVKSRDDSQLNGDNSSLLNPSKECEPYRTNEDKPIAPCGAI
ANSMFNDTLEL--YRIDNDTRIPITLIKKGIAWWTDKNVKFRNPTGDGNNLTALFQG---
--------TTKPVNWP------KPVYMLD-S-EPDNNGFINEDFIVWMRTAALPTFRKLY
RLIERKDNMQPTLQAG--KYSLDIAYNYPVHSFDGRKRMILSTISWMGGKNPFLGIAYIT
VGSICFFLGVVLLIIHHKYGNRNTSADIPN
>Passeriformes_Onychorhynchus_coronatus_R06751
MAVNYSAKEEADGHPS------GGVGVP------GGGAV------------------G-G
G-GGG---G--GAVKTRKP-----------DNTAFKQQRLPAWQ-PILTAGTVLPAFFII
GLIFIPIGIGIFVTSNNIREYEIDYTGTEPSSPCNKCLNVSWDSTPPCTCTINFTLEHSF
ESNVFMYYGLSNFYQNHRRYVKSRDDSQLNGDNSSLLNPSKECEPYRTNEDKPIAPCGAI
ANSMFNDTLEL--YRIDNDTRTPITLIKKGIAWWTDKNVKFRNPTGDGNNLTALFQG---
--------TTKPVNWP------KPVYMLD-S-EPDNNGFINEDFIVWMRTAALPTFRKLY
RLIERKNNLQPTLQAG--NYSLDIAYNYPVHSFDGRKRMILSTISWMGGKNPFLGIAYIT
VGSICFFLGVVLLIIHHKYGNRNTSADIPN
>Procellariiformes_Thalassarche_chlororhynchos_R05514
------------------------------------------------------------
------------------------------------------------------------
----------------------IDYTGTEPSSPCNKCLNVSWDSTPPCTCTINFTLEHSF
ESNVFMYYGLSNFYQNHRRYVKSRDDSQLNGDNSSLLNPSKECEPYRTNEDKPIAPCGAI
ANSMFNDTLEL--YRIDNDTRTPITLIKKGIAWWTDKNVKFRNPTGDGNNLTALFQG---
--------TTKPVNWP------KPVYMLD-S-EPDNNGFINEDFIVWMRTAALPTFRKLY
RLIERKNNLQPTLQAG--KYSLDIAYNYPVHSFDGRKRMILSTISWMGGKNPFLGIAYIT
VGSICFFLGVVLLIIHHKYGNRNTSADIPN
>Passeriformes_Orthonyx_spaldingii_R09303
MAVNYSAKEEADGHPS------GGVGVP------GGGGVVV----------------G-G
--AGS---G--GAVKTRKP-----------DNTAFKQQRLPAWQ-PILTAGTG-XAFFII
GLIFIPIGIGIFVTSNNIREYEIDYTGTEPSSPCNKCLNVSWDSTPPCTCTINFTLEHSF
ESNVFMYYGLSNFYQNHRRYVKSRDDSQLNGDNSSLLNPSKECEPYRTNEDKPIAPCGAI
ANSMFNDTLEL--YRIDNDTRTPITLIKKGIAWWTDKNVKFRNPTGDTNNLTALFQG---
--------TTKPVNWP------KPVYMLD-S-EPDNNGFINEDFIVWMRTAALPTFRKLY
RLIERKNNFQPTLQAG--KYSLDIGYNYPVHSFDGRKRMILSTISWMGGKNPFLGIAYIT
VGSICFFLGVVLLFIHHKYGNRNTSADIPN
>Passeriformes_Struthidea_cinerea_R11795
MAVNYSAKEEADGHPS------GGVGVP------GGGAV------------------G-G
--GGG---G--GAVKTRKP-----------DNTAFKQQRLPAWQPPILTAGTVLPAFFII
GLIFIPIGIGIFVTSNNIREYEIDYTGTEPSSPCNKCLNVSWDSTPPCTCTINFTLEHSF
ESNVFMYYGLSNFYQNHRRYVKSRDDSQLNGDNSSLLNPSKECEPYRTNEDKPIAPCGAI
ANSMFNDTLEL--YRIDNDTRTPITLIKKGIAWWTDKNVKFRNPTGDGNNLTALFQG---
--------TTKPVNWP------KPVYMLD-S-EPDNNGFINEDFIVWMRTAALPTFRKLY
RLIERKNNLQPTLQAG--KYSLDIAYNYPVHSFDGRKRMILSTISWMGGKNPFLGIAYIT
VGSICFFLGVVLLIIHHKYGNRNTSADIPN
>Passeriformes_Aleadryas_rufinucha_R10800
MAVNYSAKEEADGHPS------GGVGVP------GGGAV------------------G-G
---GG---G--GVVKTRKP-----------DNTAFKQQRLPAWQ-PILTAGTVLPAFFII
GLIFIPIGIGIFVTSNNIREYEIDYTGTEPSSPCNKCLNVSWDSTPPCTCTINFTLEHSF
ESNVFMYYGLSNFYQNHRRYVKSRDDSQLNGDNSSLLNPSKECEPYRTNEDKPIAPCGAI
ANSMFNDTLEL--YRIDNDTRTPITLIKKGIAWWTDKNVKFRNPTGDGNNLTALFQG---
--------TTKPVNWP------KPVYMLD-T-EPDNNGFINEDFIVWMRTAALPTFRKLY
RLIERKNNLQPTLQAG--KYSLDIAYNYPVHSFDGRKRMILSTISWMGGKNPFLGIAYIT
VGSICFFLGVVLLIIHHKYGNRNTSADIPN
>Passeriformes_Melanocharis_versteri_R14378
------------------------------------------------------------
------------------------------------------------------------
---------------------QIDYTGTEPSSPCNKCLNVSWDSTTPCTCTINFTLEDSF
ESNVFMYYGLSNFYQNHRRYVKSRDDSQLNGDNSSLLNPSKECEPYRTNEDKPIAPCGAI
ANSMFNDTLEL--YRIDNDTRTPITLIKKGIAWWTDKNVKFRNPTGDGNNLTALFQG---
--------TTKPVNWP------KPVYMLD-S-EPDNNGFINEDFIVWMRTAALPTFRKLY
RLIERKSNFQPTLEAG--KYSLDITYNYPVHSFDGRKRMILSTISWMGGKNPFLGIAYIT
VGSICFFLGVVLLVIHHKYGNRNTSADIPN
>Passeriformes_Cnemophilus_loriae_R09405
MAVNYSAKEEADGHPS------GGVGVP------GGGAV------------------G-G
---AG---G--GAVKTRKP-----------DNTAFKQQRLPA----XLTAGTVLPAFFII
GLIFIPIGIGIFVTSNNIREYEIDYTGTEPSSPCNKCLNVSWD-TPPCTCTINFTLEHSF
ESNVFMYYGLSNFYQNHRRYVKSRDDSQLNGDNSSLLNPSKECEPYRTNEDKPIAPCGAI
ANSMFNDTLEL--YRIDNDTRTPITLIKKGIAWWTDKNVKFRNPTGDGNNLTALFQG---
--------TTKPVNWP------KPVYALD-S-EPDNNGFINEDFIVWMRTAALPTFRKLY
RLIERKNSLQPTLQAG--KYSLDIAYNYPVHSFDGRKRMILSTISWMGGKNPFLGIAYIT
VGSICFFLGVVLLFIHHKYGNRNTSADIPN
>Passeriformes_Eulacestoma_nigropectus_R11586
MAVNYSAKEEADGHPS------GGVGVP------GGGAV------------------G-G
---GG---G--GAVKTRKP-----------DTTAFKQQRLPAWQ-PILTAGTVLPAFFII
GLIFIPIGIGIFVTSNNIREYEIDYTGTEPSSPCNKCLNVSWDSTPPCTCTINFTLEHSF
ESNVFMYYGLSNFYQNHRRYVKSRDDSQLNGDNSSLLNPSKECEPYRTNEDKPIAPCGAI
ANSMFNDTLEL--YRIDNDTRTPITLIKKGIAWWTDKNVKFRNPTGDGNNLTALFQG---
--------TTKPVNWR------KPVYMLD-S-EPDNNGFINEDFIVWMRTAALPTFRKLY
RLIERKNNLQPTLQAG--KYSLDIAYNYPVHSFDGRKRMILSTISWMGGKNPFLGIAYIT
VGSICFFLGVVLLIIHHKYGNRNTSADIPN
>Passeriformes_Rhagologus_leucostigma_R09765
------------------------------------------------------------
------------------------------------------------------------
---------------------QIDYTGTEPSSPCNKCLNVSWDSTPPCTCTINFTLEHSF
ESNVFMYYGLSNFYQNHRRYVKSRDDSQLNGDNSSLLNPSKECEPYRTNEDKPIAPCGAI
ANSMFNDTLEL--YRIDNDTRTPITLIKKGIAWWTDKNVKFRNPTGDGNNLTALFQG---
--------TTKPVNWP------KPVYMLD-S-EPDNNGFINEDFIVWMRTAALPTFRKLY
RLIERKNNLQPTLQAG--KYSLDIAYNYPVHSFDGRKRMILSTISWMGGKNPFLGIAYIT
VGSICFFLGVVLLIIHHKYGNRNSSADIPN
>Passeriformes_Ifrita_kowaldi_R02147
------------------------------------------------------------
------------------------------------------------------------
---------------------QIDYTGTEPSSPCNKCLNVSWDSTPPCTCTINFTLEQSF
ESNVFMYYGLSNFYQNHRRYVKSRDDSQLNGDNSSLLNPSKECEPYRTNEDKPIAPCGAI
ANSMFNDTLEL--YRIDNDTRTPITLIKKGIAWWTDKNVKFRNPTGDGNNLTALFQG---
--------TTKPVNWP------KPVYMLD-S-EPDNNGFINEDFIVWMRTAALPTFRKLY
RLIERKNNLQPTLQAG--KYSLDIAYNYPVHSFDGRKRMILSTISWMGGKNPFLGIAYIT
VGSICFFLGVVLLIIHHKYGNRNTSADIPN
>Passeriformes_Oreocharis_arfaki_R03428
MAVNYSAKEEADGHPS------GGVGVP------GGG-----------------------
--------G--GAVKTRKP-----------DNTAFKQQRLPAWQ-PILTAGTVLPAFFII
GLIFIPIGIGIFVTSNNIREYEIDYTGTEPSSPCNKCLNVSWDSTPPCTCTINFTLEHSF
ESNVFMYYGLSNFYQNHRRYVKSRDDSQLNGDNSSLLNPSKECEPYRTNEDKPIAPCGAI
ANSMFNDTLEL--YRIDNDTRTPITLIKKGIAWWTDKNVKFRNPTGDGNNLTALFQG---
--------TTKPVNWP------KPVYMLD-S-EPDNNGFINEDFIVWMRTAALPTFRKLY
RLIERKNNLQPTLQAG--KYSLDIAYNYPVHSFDGRKRMILSTISWMGGKNPFLGIAYIT
VGSICFFLGVVLLIIHHKYGNRNTSADIPN
>Passeriformes_Machaerirhynchus_nigripectus_R03878
------------------------------------------------------------
------------------------------------------------------------
---------------------QIDYTGTEPSSPCNKCLNVSWDSTPPCTCTINFTLEHSF
ESNVFMYYGLSNFYQNHRRYVKSRDDSQLNGDNSSLLNPSKECEPYRTNEDKPIAPCGAI
ANSMFNDTLEL--YRIDNDTRTPITLIKKGIAWWTDKNVKFRNPTGDGNNLTALFQG---
--------TTKPVNWP------KPVYMLD-S-EPDNNGFINEDFIVWMRTAALPTFRKLY
RLIERKNNLQPTLQAG--KYSLDIAYNYPVHSFDGRKRMILSTISWMGGKNPFLGIAYIT
VGSICFFLGVVLLIIHHKYGNRNTSADIPN
>Passeriformes_Malurus_elegans_R10996
MAVNYSAKEEADGHPS------GGVGVP------GGGAV------------------G-G
---GG---G--GAVKTRKP-----------DNTAFKQQRLPAWQ-PILTAGTVLPAFFII
GLIFIPIGIGIFVTSNNIREYEIDYTGTEPSSPCNKCLNVSWDSTPPCTCTINFTLEHSF
ESNVFMYYGLSNFYQNHRRYVKSRDDSQLNGDNSSLLNPSKECEPYRTNEDKPIAPCGAI
ANSMFNDTLEL--YRIDNDTRTPITLIKKGIAWWTDKNVKFRNPTGDGNNLTALFQG---
--------TTKPVNWP------KPVYMLD-S-EPDNNGFINEDFIVWMRTAALPTFRKLY
RLIERKNNLQPTLQAG--KYSLDIAYNYPVHSFDGRKRMILSTISWMGGKNPFLGIAYIT
VGSICFFLGVVLLIIHHKYGNRNTSADIPN
>Charadriiformes_Turnix_velox_R01609
MAVNYSAKEEADGHPS------GGVGMPGG----GGGAV------------------G-G
---GG--SG--GGGKTRHPRNTAXXXXXXXDNTAFKQQRLPAWQ-PILTAGTVLPAFFII
GLIFIPIGIGIFVTSNNIREYEIDYTGTEPSSPCNKCLNVSWDSTPPCTCTINFTLEHSF
ESNVFMYYGLSNFYQNHRRYVKSRDDSQLNGDNGSLLNPSKECEPYRMNEDKPIAPCGAI
ANSMFNDTLEL--YRIDNDTRIPITLIKKGIAWWTDKNVKFRNPSSDSNNLTALFQG---
--------TTKPVNWP------KPVYMLD-S-EADNNGFINEDFIVWMRTAALPTFRKLY
RLIERKNNLQPTLQAG--KYSLHIAYNYPVHSFDGRKRMILSTISWMGGKNPFLGIAYIT
VGSICFFLGVVLLIIHHKYGNRNTSADIPN
>Passeriformes_Daphoenositta_chrysoptera_R08138
------------------------------------------------------------
------------------------------------------------------------
---------------------QIDYTGTEPSSPCNKCLNVSWDSTPPCTCTINFTLEHSF
ESNVFMYYGLSNFYQNHRRYVKSRDDSQLNGDNSSLLNPSKECEPYRTNEDKPIAPCGAI
ANSMFNDTLEL--YRIDNDTRTPITLIKKGIAWWTDKNVKFRNPTGDGNNLTALFQG---
--------TTKPVNWP------KPVYMLD-S-EPDNNGFINEDFIVWMRTAALPTFRKLY
RLIERKNNLQPTLQAG--KYSLDIAYNYPVHSFDGRKRMILSTISWMGGKNPFLGIAYIT
VGSICFFLGVVLLIIHHKYGNRNTSADIPN
>Passeriformes_Dasyornis_broadbenti_R01212
MAVNYSAKEEADGHPS------GGVGVP------GGGTV------------------G--
---GG---G--GTVKTRKP-----------DNTAFKQQRLPAWQ-PILTAGTVLPAFFII
GLIFIPIGIGIFVTSNNIREHEIDYTGTEPSSPCNKCLNVSWDSTPPCTCTINFTLEHSF
ESNVFMYYGLSNFYQNHRRYVKSRDDSQLNGDNSSLLNPSKECEPYRTNEDKPIAPCGAI
ANSMFNDTLEL--YRIDNDTRIPIPLIKKGIAWWTDKNVKFRNPTGDGNNLTALFQG---
--------TTKPVNWP------KPVYMLD-S-EPDNNGFINEDFIVWMRTAALPTFRKLY
RLIERKNNLQPTLQAG--KYSLDIAYNYPVHSFDGRKRMILSTISWMGGKNPFLGIAYIT
VGSICFFLGVVLLIIHHKYGNRNTSADIPN
>Passeriformes_Grantiella_picta_R03638
------------------------------------------------------------
------------------------------------------------------------
---------------------QIDYTGTEPSSPCNKCLNVSWDSTPPCTCTINFTLEHSF
ESNVFMYYGLSNFYQNHRRYVKSRDDSQLNGDNSSLLNPSKECEPYRTNEDKPIAPCGAI
ANSMFNDTLEL--YRIDNDTRTPITLIKKGIAWWTDKNVKFRNPTGDGNNLTALFQG---
--------TTKPVNWP------KPVYMLD-S-EPDNNGFINEDFIVWMRTAALPTFRKLY
RLIERKNNLQPTLQAG--KYSLDIAYNYPVHSFDGRKRMILSTISWMGGKNPFLGIAYIT
VGSICFFLGVVLLIIHHKYGNRNTSADIPN
>Passeriformes_Pardalotus_punctatus_R11971
------------------------------------------------------------
------------------------------------------------------------
---------------------QIDYTGTEPSSPCNKCLNVSWDSTSPCTCTINFTLEHSF
ESNVFMYYGLSNFYQNHRRYVKSRDDSQLNGDNSSLLNPSKECEPYRTNEDKPIAPCGAI
ANSMFNDTLEL--YRIDNDTRTPITLIKKGIAWWTDKNVKFRNPTGDGNNLTALFQG---
--------TTKPVNWP------KPVYMLD-S-EPDNNGFINEDFIVWMRTAALPTFRKLY
RLIERKNNLQPTLQAG--KYSLDIAYNYPVHSFDGRKRMILSTISWMGGKNPFLGIAYIT
VGSICFFLGVVLLIIHHKYGNRNTSADIPN
>Passeriformes_Origma_solitaria_R08439
------------------------------------------------------------
----------------------------------FKQQRLPAWQ-PILTAGTVLPAFFII
GLIFIPIGIGIFVTSNNIREYEIDYTGTEPSSPCNKCLNVSWDSTPSCTCTINFTLEHSF
ESNVFMYYGLSNFYQNHRRYVKSRDDSQLNGDNSSLLNPSKECEPYRTNEDKPIAPCGAI
ANSMFNDTLEL--YRIDNDTRTRITLIKKGIAWWTDKNVKFRNPTGDGNNLTALFQG---
--------TTKPVNWP------KPVYMLD-E-ESDNNGFINEDFIVWMRTAALPTFRKLY
RLIERKNNLQPTLQAG--KYSLDITYNYPVHSFDGRKRMILSTISWMGGKNPFLGIAYIT
VGSICFFLGVVLLIIHHKYGNRNTSADIPN
>Passeriformes_Climacteris_rufus_R02557
------------------------------------------------------------
------------------------------------------------------------
---------------------QIDYTGTEPSSPCNKCLNVSWDSTPPCTCTINFTLEHSF
ESNVFMYYGLSNFYQNHRRYVKSRDDSQLNGDNGSLLNPSKECEPYRTNEDKPIAPCGAI
ANSMFNDTLEL--YRIDNDTRTPITLIKKGIAWWTDKNVKFRNPTGDGNNLTALFQG---
--------TTKPVNWP------KPVYMLD-S-EPDNNGFINEDFIVWMRTAALPTFRKLY
RLIERKNNLQPTLQAG--KYSLDIAYNYPVHSFDGRKRMILSTISWMGGKNPFLGIAYIT
VGSICFFLGVVLLIIHHKYGNRNTSADIPN
>Eurypygiformes_Rhynochetos_jubatus_R03970
------------------------------------------------------------
------------------------------------------------------------
---------------------QIDYTGTEPSSPCNKCLNVSWDSTPPCTCTINFTLEHSF
ESNVFMYYGLSNFYQNHRRYVKSRDDSQLNGDNSSLLNPSKECEPYRTNEDKPIAPCGAI
ANSMFNDTLEL--YRIDNDTRTPITLIKKGIAWWTDKNVKFRNPTGDGNNLTALFQG---
--------TTKPVNWP------KPVYMLD-S-EPDNNGFINEDFIVWMRTAALPTFRKLY
RLIERKNNLQPTLQAG--KYSLDIAYNYPVHSFDGQKRMILSTISWMGGKNPFLGIAYIT
VGSICFFLGVVLLIIHHKYGNRNTSADIPN
>Passeriformes_Atrichornis_clamosus_R12468
MAVNYSAKEEADGHPS------GGVGVP------GGGAV---------------------
----G---G--GAVKTRKP-----------DNTAFKQQRLPAWQ-PILTAGTVLPAFFII
GLIFIPIGIGIFVTSNNIREYEIDYTGTEPSSPCNKCLNVSWDSTPPCTCTINFTLEHSF
ESNVFMYYGLSNFYQNHRRYVKSRDDSQLNGDNSSLLNPSKECEPYRTNEDKPIAPCGAI
ANSMFNDTLEL--YRIDNDTRTPITLIKKGIAWWTDKNVKFRNPTGDGNNLTALFQG---
--------TTKPVNWP------KPVYMLD-S-EPDNNGFINEDFIVWMRTAALPTFRKLY
RLIERKNNLQPTLQAG--KYSLDIAYNYPVHSFDGRKRMILSTISWMGGKNPFLGIAYIT
VGSICFFLGVVLLIIHHKYGNRNTSADIPN
>Passeriformes_Notiomystis_cincta_R10454
------------------------------------------------------------
------------------------------------------------------------
---------------------QIDYTGTEPSSPCNKCLNVSWDSTPPCTCTINFTLEHSF
ESNVFMYYGLSNFYQNHRRYVKSRDDSQLNGDNSSLLNPSKECEPYRTNEDKPIAPCGAI
ANSMFNDTLEL--YRIDNDTRTPITLIKKGIAWWTDKNVKFRNPTGNGNNLTALFQG---
--------TTKPVNWP------KPVYMLD-S-EPDNNGFINEDFIVWMRTAALPTFRKLY
RLIERKNNLQPTLQAG--KYSLDIAYNYPVHSFDGRKRMILSTISWMGGKNPFLGIAYIT
VGSICFFLGVVLLFIHHKYGNRNTSADIPN
>Caprimulgiformes_Aegotheles_bennettii_R11430
------------------------------------------------------------
------------------------------------------------------------
---------------------QIDYTGTEPSSPCNKCLNVSWDSTPPCTCTINFTLEHSF
ESNVFMYYGLSNFYQNHRRYVKSRDDSQLNGDNSSLLNPSKECEPYRTNEDKPIAPCGAI
ANSMFNDTLEL--YRIENNTRTPITLIKKGIAWWTDKNVKFRNPTGDGNNLTALFQG---
--------TTKPVNWP------KPVYMLD-S-EPDNNGFINEDFIVWMRTAALPTFRKLY
RLIERKNNLQPTLQAG--KYSLDIAYNYPVHSFDGRKRMILSTISWMGGKNPFLGIAYIT
VGSICFFLGVVLLIIHHRYGNRNTSADIPN
>Passeriformes_Falcunculus_frontatus_R05653
MAVNYSAKEEADGHPS------GGVGVP------GGGAV------------------G-G
---GG---G--GAVKTRKP-----------DNTAFKQQRLPAWQ-PILTAGTVLPAFFII
GLIFIPIGIGIFVTSNNIREYEIDYTGTEPSSPCNKCLNVSWDSTPPCTCTINFTLEHSF
ESNVFMYYGLSNFYQNHRRYVKSRDDSQLNGDNGSLLNPSKECEPYRTNEDKPIAPCGAI
ANSMFNDTLEL--YRIDNDTRTPITLIKKGIAWWTDKNVKFRNPTGDGNNLTALFQG---
--------TTKPVNWP------KPVYMLD-S-EPDNNGFINEDFIVWMRTAALPTFRKLY
RLIERKNNLQPTLQAG--KYSLDIAYNYPVHSFDGRKRMILSTISWMGGKNPFLGIAYIT
VGSICFFLGVVLLIIHHKYGNRNTSADIPN
>Charadriiformes_Pedionomus_torquatus_R06916
------------------------------------------------------------
------------------------------------------------------------
--------------------FQIDYTGTEPSSPCNKCLNVSWDSSPPCTCTINFTLEHSF
ESNVFMYYGLSNFYQNHRRYVKSRDDSQLNGDNASLLNPSKECEPYRTNEDKPIAPCGAI
ANSMFNDTLEL--YRIDNDTRTPITLIKKGIAWWTDKNVKFRNPTGDGNNLTALFQG---
--------TTKPVNWP------KPVYMLD-S-EPDNNGFINEDFIVWMRTAALPTFRKLY
RLIERKNNLQPTLQAG--KYSLDIAYNYPVHSFDGRKRMILSTISWMGGKNPFLGIAYIT
VGSICFFLGVVLLIIHHKYGNRNTSADIPN
>Passeriformes_Drymodes_brunneopygia_R09485
------------------------------------------------------------
--------------------------------XAFKQQRLPAWQ-PILTAGTVLPAFFII
GLIFIPIGIGIFVTSNNIREYEIDYTGTEPSSPCNKCLNVSWDSTPPCTCTINFTLEHSF
ESNVFMYYGLSNFYQNHRRYVKSRDDSQLNGDNSSLLNPSKECEPYRTNEDKPIAPCGAI
ANSMFNDTLEL--YRIDNDTRTPIPLIKKGIAWWTDKNVKFRNPTGDGNNLTALFQG---
--------TTKPVNWP------KPVYMLD-T-EPDNNGFINEDFIVWMRTAALPTFRKLY
RLIERKNSFQPTLQAG--KYSLEIAYNYPVHSFDGRKRMILSTISWMGGKNPFLGIAYIT
VGSICFFLGVVLLFIHHKYGNRNTSADIPN
>Passeriformes_Panurus_biarmicus_R04887
MAVSYSAKEEADGHPS------GGVGVP------GGGAV------------------G-G
---GG---G--GAVKTRKP-----------DNTAFKQQRLPAWQ-PILTAGTVLPAFFII
GLIFIPIGIGIFVTSNNIREYEIDYTGTEPSSPCNKCLNVSWDSTPPCTCTINFTLEHSF
ESNVFMYYGLSNFYQNHRRYVKSRDDSQLNGDNSSLLNPSKECEPYRTNEDKPIAPCGAI
ANSMFNDTLEL--YRIDNDTRTPITLIKKGIAWWTDKNVKFRNPTGDGNNLTALFQG---
--------TTKPVNWP------KPVYMLD-S-EPDNNGFINEDFIVWMRTAALPTFRKLY
RLIERKNNLQPTLQAG--KYSLDIAYNYPVHSFDGRKRMILSTISWMGGKNPFLGIAYIT
VGSICFFLGVVLLFIHHKYGNRNTSADIPN
>Passeriformes_Mohoua_ochrocephala_R13714
------------------------------------------------------------
------------------------------------------------------------
---------------------QIDYTGTEPSSPCNKCLNVSWDSTSPCTCTINFTLEHSF
ESNVFMYYGLSNFYQNHRRYVKSRDDSQLNGDNSSLLNPSKECEPYRTNEDKPIAPCGAI
ANSMFNDTLTL--YRIDNDTRTPITLIKKGIAWWTDKNVKFRNPTGDGNNLTALFQG---
--------TTKPVNWP------RPVYMLD-K-EPDNNGFINEDFIVWMRTAALPTFRKLY
RLIERKNNLQPTLQAG--KYSLDIAYNYPVHSFDGRKRMILSTISWMGGKNPFLGIAYIT
VGSICFFLGVVLLIIHHKYGNRNTSADIPN
>Charadriiformes_Ibidorhyncha_struthersii_R09331
MAVNYSAKEEVDGHPS------GGVGVP------GGGAV------------------G-G
--GGG---G--GAVKTRKP-----------DNTAFKQQRLPAWQ-PILTAGTVLPAFFII
GLIFIPIGIGIFVTSNNIREYEIDYTGTEPSSPCNKCLNVSWDSTPPCTCTINFTLEHSF
ESNVFMYYGLSNFYQNHRRYVKSRDDSQLNGDNSSLLNPSKECEPYRTNEDKPIAPCGAI
ANSMFNDTLEL--YRIDNDTRTPITLIKKGIAWWTDKNVKFRNPTGDGNNLTALFQG---
--------TTKPVNWP------KPVYMLD-S-DPDNNGFINEDFIVWMRTAALPTFRKLY
RLIERKNNLQPTLQAG--KYSLDIAYNYPVHSFDGRKRMILSTISWMGGKNPFLGIAYIT
VGSICFFLGVVLLIIHHKYGNRNTSADIPN
>Passeriformes_Sapayoa_aenigma_R07226
MAVNYSAKEEADGHPS------GGVGMP------GGGAV------------------G-G
--SGG---G--GAVKTRKP-----------DNTAFKQQRLPAWQ-PILTAGTVLPAFFII
GLIFIPIGIGIFVTSNNIREYEIDYTGTEPSSPCNKCLNVSWDSTPPCTCTINFTLEHSF
ESNVFMYYGLSNFYQNHRRYVKSRDDSQLNGDNSSLLNPSKECEPYRTNEDKPIAPCGAI
ANSMFNDTLEL--YRIDNDTRTPITLIKKGIAWWTDKNVKFRNPTGDGNNLTALFQG---
--------TTKPVNWP------KPVYMLD-S-EPDNNGFINEDFIVWMRTAALPTFRKLY
RLIERKNNLQPTLQAG--KYSLDIAYNYPVHSFDGRKRMILSTISWMGGKNPFLGIAYIT
VGSICFFLGVVLLIIHHKYGNRNTSADIPN
>Coliiformes_Urocolius_indicus_R05576
MAVNYSAKEEADGHPS------GGVGVP------GGSAP------------------G-G
---GG---G--GAVKTRKP-----------DNTAFKQQRLPAWQ-PILTAGTVLPAFFII
GLIFIPIGIGIFVTSNNIREYEIDYTGTEPSSPCNKCLNVSWDSTPPCKCTINFTLEHSF
ESNVFMYYGLSNFYQNHRRYVKSRDDSQLNGDNSSLLNPSKECEPYRTNEDKPIAPCGAI
ANSMFNDTLEL--YRIENDTRTPITLIKKGIAWWTDKNVKFRNPTGDGNNLTALFQG---
--------TTKPINWP------KPVYMLD-S-EPDNNGFINEDFIVWMRTAALPTFRKLY
RLIERKNNLQPTLQAG--KYSLDIAYNYPVHSFDGUKRMILSTISWMGGKNPFLGIAYIT
VGSICFFLGVVLLIIHHKYGNRNTSADIPN
>Casuariiformes_Dromaius_novaehollandiae_R08106
MAVNYSAKEEVDGHPS-----GGGGGVA------GGGAV---------------------
---GG---G--GAVKTRKP-----------DNTAFKQQRLPAWQ-PILTAGTVLPAFFVI
GLIFIPIGIGIFVTSNNIREYEIDYTGTEPSSPCNKCLNVSWDSTPPCTCTIDFTLEHSF
ESNVFMYYGLSNFYQNHRRYVKSRDDSQLNGDNSSLLNPSKECEPYRTNEDKPIAPCGAI
ANSMFNDTLEL--YRIDNDTRIPITLIKKGIAWWTDKNVKFRNPSGDTNNLTALFQG---
--------TTKPVNWP------KPVYMLD-S-EPDNNGFINEDFIVWMRTAALPTFRKLY
RLIERKNNLQPTLQAG--KYSLDITYNYPVHSFDGRKRMILSTISWMGGKNPFLGIAYIT
VGSICFFLGVVLLIIHHKYGNRNTSADIPN
>Passeriformes_Elachura_formosa_R12040
MAVNYSAKEEADGHPS------GGVGVP------GGGAV------------------G-G
---GG---G--GAVKTRKP-----------DNTAFKQQRLPAWQ-PILTAGTVLPAFFII
GIIFIPIGIGIFVTSNNIREYEIDYTGTEPSSPCNKCLNVSWDSTPPCTCTINFTLEHSF
ESNVFMYYGLSNFYQNHRRYVKSRDDSQLNGDNSSLLNPSKECEPYRTNEDKPIAPCGAI
ANSMFNDTLEL--YRIDNDTRTPITLIKKGIAWWTDKNVKFRNPTGDGNNLTALFQG---
--------TTKPVNWP------KPVYMLD-S-EPDNNGFINEDFIVWMRTAALPTFRKLY
RLIERKNNFQPTLQAG--KYSLDIAYNYPVHSFDGRKRMILSTISWMGGKNPFLGIAYIT
VGSICFFLGVVLLFIHHKYGNRNTSADIPN
>Tinamiformes_Eudromia_elegans_R09913
--XNYSAKEEADGHPS------GGVGLA------GGGAA------------------G--
---GG---G--GAVKTRKP-----------DNTAFKQQRLPAWQ-PILTAGTVLPAFFII
GLIFIPIGIGIFVTSNNIREYEIDYTGTEPSSPCNKCLNVSWDITPPCTCTIDFTLEHSF
ESNVFMYYGLSNFYQNHRRYVKSRDDSQLNGDNSSLLNPSKECEPYRTNEDKPIAPCGAI
ANSMFNDTLEL--YRIDNDTRIPIPLIKKGIAWWTDKNVKFRNPSGDTNNLTALFQG---
--------TTKPINWP------KPVYMLD-S-EPDNNGFINEDFIVWMRTAALPTFRKLY
RLIERKNNFQPTLQAG--KYSLDITYNYPVHSFDGRKRMILSTISWMGGKNPFLGIAYIT
VGSICFFLGVVLLIIHHKYGNRNTSADIPN
>Passeriformes_Pteruthius_melanotis_R04744
MAVNYSAKEEADGHPS------GGVGVP------GGGAV------------------G-G
---GG---G--GAVKTRKP-----------DNTAFKQQRLPAWQ-PILTAGTVLPAFFII
GLIFIPIGIGIFVTSNNIREYEIDYTGTEPSSPCNKCLNVSWDSTPPCTCTINFTLEHSF
ESNVFMYYGLSNFYQNHRRYVKSRDDSQLNGDNSSLLNPSKECEPYRTNEDKPIAPCGAI
ANSMFNDTLEL--YRIDNDTRTPITLIKKGIAWWTDKNVKFRNPTGDGNNLTALFQG---
--------TTKPVNWP------KPVYMLD-S-EPDNNGFINEDFIVWMRTAALPTFRKLY
RLIERKNNLQPTLQAG--KYSLDIAYNYPVHSFDGRKRMILSTISWMGGKNPFLGIAYIT
VGSICFFLGVVLLIIHHKYGNRNTSADIPN
>Passeriformes_Chloropsis_hardwickii_R08851
MAVNYSAKEEADGHPS------GGVGVP------GGGAA------------------G-G
---GG---G--GAVKTRKP-----------DNTAFKQQRLPAWQ-PILTAGTVLPAFFII
GLIFIPIGIGIFVTSNNIREYEIDYTGTEPSSPCNKCLNVSWDSTPPCTCTINFTLEHSF
ESNVFMYYGLSNFYQNHRRYVKSRDDSQLNGDNSSLLNPSKECEPYRTNEDKPIAPCGAI
ANSMFNDTLEL--YRIDNDTRTPITLIKKGIAWWTDKNVKFRNPTGDGNNLTALFQG---
--------TTKPVNWP------KPVYMLD-S-EPDNNGFINEDFIVWMRTAALPTFRKLY
RLIERKNNLQPTLQAG--KYSLDIAYNYPVHSFDGRKRMILSTISWMGGKNPFLGIAYIT
VGSICFFLGVVLLFIHHKYGNRNTSADIPN
>Passeriformes_Pomatorhinus_ruficollis_R02987
MAVNYSAKEEADGHPS------GGVGVP------GGGAV------------------G-G
---GG---G--GAVKTRKP-----------DNTAFKQQRLPAWQ-PILTAGTVLPAFFII
GLIFIPIGIGIFVTSNNIREYEIDYTGTEPSSPCNKCLNVSWDSTPPCTCTINFTLEHSF
ESNVFMYYGLSNFYQNHRRYVKSRDDSQLNGDNSSLLNPSKECEPYRTNEDKPIAPCGAI
ANSMFNDTLKL--YRIDNDTRTPITLIKKGIAWWTDKNVKFRNPTGDGNNLTALFQG---
--------TTKPVNWP------KPVYMLDPA-EPDNNGFINEDFIVWMRTAALPTFRKLY
RLIERKNNLQPTLQAG--KYSLDIAYNYPVHSFDGRKRMILSTISWMGGKNPFLGIAYIT
VGSICFFLGVVLLFIHHKYGNRNTSADIPN
>Tinamiformes_Nothocercus_julius_R12433
--------------------------XG------GGGAA------------------G--
---GG---G--GAVKTRKP-----------DNTAFKQQRLPAWQ-PILTAGTVLPAFFII
GLIFIPIGIGIFVTSNNIREYEIDYTGTEPSSPCNKCLNVSWDSTPPCTCTIDFTLEHSF
ESNVFMYYGLSNFYQNHRRYVKSRDDSQLNGDNSSLLNPSKECEPYRTNEDKPIAPCGAI
ANSMFNDTLEL--YRIDNDTRIPIPLIKKGIAWWTDKNVKFRNPSGETNNLTALFQG---
--------TTKPVNWP------KPVYMLD-S-EPDNNGFINEDFIVWMRTAALPTFRKLY
RLIERKNNFQPTLQAG--KYSLDITYNYPVHSFDGRKRMILSTISWMGGKNPFLGIAYIT
VGSICFFLGVVLLIIHHKYGNRNTSADIPN
>Tinamiformes_Nothocercus_nigrocapillus_R00596
----------------------------------GGAAA------------------G--
---GG---G--GAVKTRKP-----------DNTAFKQQRLPAWQ-PILTAGTVLPAFFII
GLIFIPIGIGIFVTSNNIREYEIDYTGTEPSSPCNKCLNVSWDSTPPCTCTIDFTLEHSF
ESNVFMYYGLSNFYQNHRRYVKSRDDSQLNGDNSSLLNPSKECEPYRTNEDKPIAPCGAI
ANSMFNDTLEL--YRIDNDTRIPIPLIKKGIAWWTDKNVKFRNPSGETNNLTALFQG---
--------TTKPVNWP------KPVYMLD-S-EPDNNGFINEDFIVWMRTAALPTFRKLY
RLIERKNNFQPTLQAG--KYSLDITYNYPVHSFDGRKRMILSTISWMGGKNPFLGIAYIT
VGSICFFLGVVLLIIHHKYGNRNTSADIPN
>Tinamiformes_Nothoprocta_ornata_R07356
-------------XPS------GGVGLS------GGGAA------------------G--
---GG---G--GAVKTRKP-----------DNTAFKQQRLPAWQ-PILTAGTVLPAFFII
GLIFIPIGIGIFVTSNNIREYEIDYTGTEPSSPCNKCLNVSWDSTPPCTCTIDFTLEHSF
ESNVFMYYGLSNFYQNHRRYVKSRDDSQLNGDNSSLLNPSKECEPYRTNEDKPIAPCGAI
ANSMFNDTLEL--YRLDNDTRIPIPLIKKGIAWWTDKNVKFRNPSGDTNNLTALFQG---
--------TTKPVNWP------KPVYMLD-S-EPDNNGFINEDFIVWMRTAALPTFRKLY
RLIERKNNFQPTLQAG--KYSLDITYNYPVHSFDGRKRMILSTISWMGGKNPFLGIAYIT
VGSICFFLGVVLLIIHHKYGNRNTSADIPN
>Tinamiformes_Nothoprocta_pentlandii_R12329
----------------------GGVGLS------GGGAA------------------G--
---GG---G--GAVKTRKP-----------DNTAFKQQRLPAWQ-PILTAGTVLPAFFII
GLIFIPIGIGIFVTSNNIREYEIDYTGTEPSSPCNKCLNVSWDSTPPCTCTIDFTLEHSF
ESNVFMYYGLSNFYQNHRRYVKSRDDSQLNGDNSSLLNPSKECEPYRTNEDKPIAPCGAI
ANSMFNDTLEL--YRLDNDTRIPIPLIKKGIAWWTDKNVKFRNPSGDTNNLTALFQG---
--------TTKPVNWP------KPVYMLD-S-EPDNNGFINEDFIVWMRTAALPTFRKLY
RLIERKNNFQPTLQAG--KYSLDITYNYPVHSFDGRKRMILSTISWMGGKNPFLGIAYIT
VGSICFFLGVVLLIIHHKYGNRNTSADIPN
>Charadriiformes_Chionis_minor_R02322
MAVNYSAKEEADGHPS------GGVGVP------GGGAV------------------G--
---GG---G--GAVKTRKP-----------DNTAFKQQRLPAWQ-PILTAGTVLPAFFII
GLIFIPIGIGIFVTSNNIREYEIDYTGTEPSSPCNKCLNVSWDSTPPCTCTINFTLEHSF
ESNVFMYYGLSNFYQNHRRYVKSRDDSQLNGDNSSLLNPSKECEPYRTNEDKPIAPCGAI
ANSMFNDTLEL--YRIDNDTRTPIPLIKKGIAWWTDKNVKFRNPTGDGNNLTALFQG---
--------TTKPVNWP------KPVYMLD-S-EPDNNGFINEDFIVWMRTAALPTFRKLY
RLIERKNNLQPTLQAG--RYSLDIAYNYPVHSFDGRKRMILSTISWMGGKNPFLGIAYIT
VGSICFFLGVVLLIIHHKYGNRNTSADIPN
>Passeriformes_Promerops_cafer_R00339
MAVNYSAKEEADGHPS------GGVGVP------GGGAV------------------G--
---GG---G--GAVKTRKP-----------DNTAFKQQRLPAWQ-PILTAGTVLPAFFII
GLIFIPIGIGIFVTSNNIREYEIDYTGTEPSSPCNKCLNVSWDSTPPCTCTINFTLEHSF
ESNVFMYYGLSNFYQNHRRYVKSRDDSQLNGDNSSLLNPSKECEPYRTNEDKPIAPCGAI
ANSMFNDTLEL--YRIDNDTRTPITLIKKGIAWWTDKNVKFRNPTGGGNNLTALFQG---
--------TTKPVNWP------KPVYMLD-S-EPDNNGFINEDFIVWMRTAALPTFRKLY
RLIERKNSFQPTLQAG--KYSLDIAYNYPVHSFDGRKRMILSTISWMGGKNPFLGIAYIT
VGSICFFLGVVLLFIHHKYGNRNTSADIPN
>Galliformes_Coturnix_japonica_R12470
MAVNYSAKEEADGHPA-----GGG---T------GGVAA------------------A--
---GG---G--GAVKTRKP-----------DNTAFKQQRLPAWQ-PILTAGTVLPAFFII
GLIFIPIGIGIFVTSNNIREFEIDYTGIEPSSPCNKCLNVSWDSTPPCTCTINFTLEHSF
ESNVFMYYGLSNFYQNHRRYVKSRDDSQLNGDNSSLLNPSKECEPYRTNEDKPIAPCGAI
ANSMFNDTLEL--YHIENDTRTAITLIKKGIAWWTDKNVKFRNPTGDGKNLTALFQG---
--------TTKPVNWP------KPVYMLD-S-EPDNNGFINEDFIVWMRTAALPTFRKLY
RLIERKSNLQPTLQAG--KYSLDITYNYPVHSFDGRKRMILSTISWMGGKNPFLGIAYIT
VGSICFFLGVVLLIIHHKYGNRNTSADIPN
>Passeriformes_Sturnus_vulgaris_R04181
MAVNYSAKEEADGHPS------GGVGVP------GGGAV------------------G-G
---GG---G--GAVKTRKP-----------DNTAFKQQRLPAWQ-PILTAGTVLPAFFII
GLIFIPIGIGIFVTSNNIREYEIDYTGTEPSCPCNKCLNVSWDS--PCTCTINFTLEHSF
ESNVFMYYGLSNFYQNHRRYVKSRDDSQLNGDNSSLLNPSKECEPYRTNEDKPIAPCGAI
ANSMFNDTLKL--FRIDNDTRTQIPLIKKGIAWWTDKNVKFRNPTGDGNNLTALFQG---
--------TTKPVNWP------KPVYMLD-T-EPDNNGFINEDFIVWMRTAALPTFRKLY
RLIERKNNFQPTLQAG--KYSLDIEYNYPVHSFDGRKRMILSTISWMGGKNPFLGIAYIT
VGSICFFLGVVLLFIHHKYGNRNTSADIPN
>Passeriformes_Zosterops_lateralis_R10643
------------------------------------------------------------
------------------------------------------------------------
---------------------QIDYTGTEPSSPCNKCLNVSWDSTPPCTCTINFTLEHPF
ESNVFMYYGLSNFYQNHRRYVKSRDDSQLNGDNSSLLNPSKECEPYRTNEDKPIAPCGAI
ANSMFNDTLKL--YRIDNDTRTPITLIKKGIAWWTDKNVKFRNPTGDGNNLTALFQG---
--------TTKPVNWP------KPVYMLDPA-EPDNNGFINEDFIVWMRTAALPTFRKLY
RLIERKNNLQPTLQAG--KYSLDIAYNYPVHSFDGRKRMILSTISWMGGKNPFLGIAYIT
VGSICFFLGVVLLFIHHKYGNRNTSADIPN
>Galliformes_Meleagris_gallopavo_R07014
------------------------------------------------------------
----G---G--GAVKTRKP-----------DNTAFKQQRLPAWQ-PILTAGTVLPAFFII
GLIFIPIGIGIFVTSNNIREYEIDYTGIEPSSPCNKCLNVSWDSTPPCTCTINFTLEHSF
ESNVFMYYGLSNFYQNHRRYVKSRDDSQLNGDNSSLLNPSKECEPYRTNEDKPIAPCGAI
ANSMFNDTLEL--YHVENDTRTAITLIKKGIAWWTDKNVKFRNPTGDGNNLTALFQG---
--------TTKPVNWP------KPVYMLD-S-EPDNNGFINEDFIVWMRTAALPTFRKLY
RLIERKSNLQPTLQAG--KYSLDITYNYPVHSFDGRKRMILSTISWMGGKNPFLGIAYIT
VGSICFFLGVVLLIIHHKYGNRNTSADIPN
>Apterygiformes_Apteryx_australis_R13846
------------------------------------------------------------
------------------------------------------------------------
----------------------IDYTGTEPSSPCNKCLNVSWDSTSPCTCTIDFTLEHSF
ESNVFMYYGLSNFYQNHRRYVKSRDDSQLNGDNSSLLNPSKECEPYRTNEDKPIAPCGAI
ANSMFNDTLEL--YRIDNDTRIPITLIKKGIAWWTDKNVKFRNPSGDTNNLTALFQG---
--------TTKPVNWP------KPVYMLD-S-EPDNNGFINEDFIVWMRTAALPTFRKLY
RLIERTNNLQPTLQAG--KYSLDITYNYPVHSFDGRKRMILSTISWMGGKNPFLGIAYIT
VGSICFFLGVVLLIIHHKYGNRNTSADIPN
>Falconiformes_Falco_cherrug_R01450
------------------------------------------------------------
------------------------------------------------------------
----------------------IDYTGTEPSSPCNKCLNVSWDSTTPCTCTINFTLEHSF
ESNVFMYYGLSNFYQNHRRYVKSRDDSQLNGDNSSLLNPSKECEPYRTNEDKPIAPCGAI
ANSMFNDTLEL--YRIENDTRTPITLIKKGIAWWTDKNVKFRNPTGDGNNLTALFQG---
--------TTKPVNWP------KPVYMLD-S-EPDNNGFINEDFIVWMRTAALPTFRKLY
RLIERKDNLQPTLQAG--KYSLDIAYNYPVHSFDGRKRMILSTISWMGGKNPFLGIAYIT
VGSICFFLGVVLLIIHHKYGNRNTSADIPN
>Passeriformes_Zonotrichia_albicollis_R02576
------------------------------------------------------------
------------------------------------------------------------
---------------------QIDYTGTEPSSPCNKCLNVSWDSTPPCTCTINFTLEHAF
ESNVFMYYGLSNFYQNHRRYVKSRDDSQLNGDNSSLLNPSKECEPYRTNEDKPIAPCGAI
ANSMFNDTLEL--YRIDNDTRTPITLIKKGIAWWTDKNVKFRNPTGDGNNLTALFQG---
--------TTKPVNWP------KPVYMLD-S-EPDNNGFINEDFIVWMRTAALPTFRKLY
RLIERKNNFQPTLQAG--KYSLDIAYNYPVHSFDGRKRMILSTISWMGGKNPFLGIAYIT
VGSICFFLGVVLLFIHHKYGNRNTSADIPN
>Passeriformes_Lepidothrix_coronata_R06333
MAVNYSAKEEADGHPS------GGVGVP------GGGAV------------------G-S
--GGG---G--GAVKTRKP-----------DNTAFKQQRLPAWQ-PILTAGTVLPAFFII
GLIFIPIGIGIFVTSNNIREYEIDYTGTEPSSPCNKCLNVSWDSTPPCTCTINFTLEHSF
ESNVFMYYGLSNFYQNHRRYVKSRDDSQLNGDNSSLLNPSKECEPYRTNEDKPIAPCGAI
ANSMFNDTLEL--YRIDNDTRTPITLIKKGIAWWTDKNVKFRNPTGDGNNLTALFQG---
--------TTKPVNWP------KPVYMLD-S-EPDNNGFINEDFIVWMRTAALPTFRKLY
RLIERKNNLQPTLQAG--NYSLDIAYNYPVHSFDGRKRMILSTISWMGGKNPFLGIAYIT
VGSICFFLGVVLLIIHHKYGNRNTSADIPN
>Anseriformes_Anser_cygnoid_R11770
------------------------------------------------------------
------------------------------------------------------------
---------------------QIDYTGTDPSSPCNKCLNVSWDSTLPCTCTINFTLEHSF
ESNVFMYYGLSNFYQNHRRYVKSRDDSQLNGDNSSLLNPSKECEPYRMNEDKPIAPCGAI
ANSMFNDTLEL--YRIDNDTRTPITLIKKGIAWWTDKNVKFRNPTGDGNNLTALFQG---
--------TTKPVNWP------KPVYMLD-S-ELDNNGFINEDFIVWMRTAALPTFRKLY
RLIERKNNLQPTLQAG--KYSLEITYNYPVYSFDGRKRMILSTISWMGGKNPFLGIAYIT
VGSICFFLGVVLLIIHHKYGNRNTSADIPN
>Passeriformes_Setophaga_coronata_R12485
------------------------------------------------------------
------------------------------------------------------------
---------------------QIDYTGTEPSSPCNKCLNVSWDSTPPCTCTINFTLEHAF
ESNVFMYYGLSNFYQNHRRYVKSRDDSQLNGDNSSLLNPSKECEPYRTNEDKPIAPCGAI
ANSMFNDTLEL--YRIDNDTRTPITLIKKGIAWWTDKNVKFRNPTGDGNNLTALFQG---
--------TTKPVNWP------KPVYMLD-S-EPDNNGFINEDFIVWMRTAALPTFRKLY
RLIERKNNFQPTLQAG--KYSLDIAYNYPVHSFDGRKRMILSTISWMGGKNPFLGIAYIT
VGSICFFLGVVLLFIHHKUGNRNTSADIPN
>Passeriformes_Ficedula_albicollis_R12215
GGGGGGGGGGGGGGGG------GGGGGG------GGGGG------------------G-G
GGGGG--GG--GG------------------------------Q-PILTAGTVLPAFFII
GLIFIPIGIGIFVTSNNIREYEIDYTGTEPFSPCNKCLNVSWDS--PCTCTINFTLEHSF
ESNVFMYYGLSNFYQNHRRYVKSRDDSQLNGDNSSLHNPSKECEPYRTNEDKPIAPCGAI
ANSMFNDTLEL--YRIDNDTRTPITLIKKGIAWWTDKNVKFRNPTGDGNNLTALFQG---
--------TTKPVNWP------KPVYMLD-P-EPDNNGFINEDFIVWMRTAALPTFRKLY
RLIERKNNLQPTLQAG--KYSLDIAYNYPVHSFDGRKRMILSTISWMGGKNPFLGIAYIT
VGSICFFLGVVLLFIHHKYGNRNTSADIPN
>Passeriformes_Taeniopygia_guttata_R04063
MAVNYSAKEEADGHPS------GGVGVP------GGGAV------------------G-G
---GG---G-AGAVKTRKP-----------DNTAFKQQRLPAWQ-PILTAGTVLPAFFII
GLIFIPIGIGIFVTSNNIREYEIDYTGTEPSSPCNKCLNVSWDSTPPCTCTINFTLEHSF
ESNVFMYYGLSNFYQNHRRYVKSRDDSQLNGDNSSLLNPSKECEPYRTNEDKPIAPCGAI
ANSMFNDTLEL--YRIDNDTRTPITLIKKGIAWWTDKNVKFRNPTGDGNNLTALFQG---
--------TTKPVNWP------KPVYMLD-S-EPDNNGFINEDFIVWMRTAALPTFRKLY
RLIERKNSFQPTLQAG--KYSLDIAYNYPVHSFDGRKRMILSTISWMGGKNPFLGIAYIT
VGSICFFLGVVLLFIHHKYGNRNTSADIPN
>Accipitriformes_Aquila_chrysaetos_R04351
MAVNYSAKEEADGHPS------GGVGVP------GGGAVGG-----------GSGGGG-G
GGGGG---G--GAVKTRKP-----------DNTAFKQQRLPAWQ-PILTAGTVLPAFFII
GLIFIPIGIGIFVTSNNIREYEIDYTGTEPSSPCNKCLNVSWDSTPPCTCTINFTLEHSF
ESNVFMYYGLSNFYQNHRRYVKSRDDSQLNGDNSSLLNPSKECEPYRTNEDKPIAPCGAI
ANSMFNDTLEL--YRIDNDTRTPITLIKKGIAWWTDKNVKFRNPTGDGNNLTALFQG---
--------TTKPVNWP------KPVYMLD-S-EPDNNGFINEDFIVWMRTAALPTFRKLY
RLIERKDNLQPTLQAG--KYSLDIAYNYPVHSFDGRKRMILSTISWMGGKNPFLGIAYIT
VGSICFFLGVVLLIIHHKYGNRNTSADIPN
>Charadriiformes_Calidris_pugnax_R15406
------------------------------------------------------------
--XSG---G--GAVKTRKP-----------DNTAFKQQRLPAWQ-PILTAGTVLPAFFII
GLIFIPIGIGIFVTSNNIREYEIDYTGTEPSSPCNKCLNVSWDSSPPCTCTINFTLEHAF
ESNVFMYYGLSNFYQNHRRYVKSRDDSQLNGDNASLLNPSKECEPYRTNEDKPIAPCGAI
ANSMFNDTLEL--YRIDNDTRTPITLIKKGIAWWTDKNVKFRNPTGDG-NLTALFQG---
--------TTKPVNWP------KPVYMLD-S-EPDNNGFINEDFIVWMRTAALPTFRKLY
RLIERKNNLQPTLQAG--KYSLDITYNYPVHSFDGRKRMILSTISWMGGKNPFLGIAYIT
VGSICFFLGVVLLIIHHKYGNRNTSADIPN
>Galliformes_Tympanuchus_cupido_R05458
MAVNYSAKEEADGHPA-----GGG---P------GGGAA------------------A--
---GG---G--GAVKTRKP-----------DNTAFKQQRLPAWQ-PILTAGTVLPAFFII
GLIFIPIGIGIFVTSNNIREYEIDYTGIEPSSPCNKCLNVSWDSTPPCTCTINFTLEHSF
ESNVFMYYGLSNFYQNHRRYVKSRDDSQLNGDNSSLLNPSKECEPYRTNEDKPIAPCGAI
ANSMFNDTLEL--YHVENDTRTAITLIKKGIAWWTDKNVKFRNPTGDGNNLTALFQG---
--------TTKPVNWP------KPVYMLD-S-EPDNNGFINEDFIVWMRTAALPTFRKLY
RLIERKSNLQPTLQAG--KYSLDITYNYPVHSFDGRKRMILSTISWMGGKNPFLGIAYIT
VGSICFFLGVVLLIIHHKYGNRNTSADIPN
>Passeriformes_Pseudopodoces_humilis_R08427
MAVNYSAKEEVDGHPS------GGVGVP------GGGAV------------------G-G
---SG---G--GAVKTRKP-----------DNTAFKQQRLPAWQ-PILTAGTVLPAFFII
GLIFIPIGIGIFVTSNNIREYEIDYTGTEPSSPCNKCLNVSWDSTPPCTCTINFTLEHSF
ESNVFMYYGLSNFYQNHRRYVKSRDDSQLNGDNSSLLNPSKECEPYRTNEDKPIAPCGAI
ANSMFNDTLAL--YRIDNDTRTPITLIKKGIAWWTDKNVKFRNPTGDGNNLTVLFQG---
--------TTKPVNWP------KPVYMLD-S-EPDNNGFINEDFIVWMRTAALPTFRKLY
RLIERKNNFQPTLQAG--KYSLDIAYNYPVHSFDGRKRMILSTISWMGGKNPFLGIAYIT
VGSICFFLGVVLLFIHHKYGNRNTSADIPN
>Passeriformes_Serinus_canaria_R08351
MAVNYSAKEEADGHPS------GGVGVP------GGGAV------------------G-S
----G---G--GAVKTRKP-----------DNTAFKQQRLPAWQ-PILTAGTVLPAFFII
GLIFIPIGIGIFVTSNNIREYEIDYTGTEPSSPCNKCLNVSWDSTPPCTCTINFTLEHAF
ESNVFMYYGLSNFYQNHRRYVKSRDDSQLNGDNSSLLNPSKECEPYRTNEDKPIAPCGAI
ANSMFNDTLEL--YRIDNDTRTPITLIKKGIAWWTDKNVKFRNPTGDGNNLTALFQG---
--------TTKPVNWP------KPVYMLD-S-EPDNNGFINEDFIVWMRTAALPTFRKLY
RLIERKNNFQPTLQAG--KYSLDIAYNYPVHSFDGRKRMILSTISWMGGKNPFLGIAYIT
VGSICFFLGVVLLFIHHKYGNRNTSADIPN
>Columbiformes_Patagioenas_fasciata_R03195
MAVNYSAKDEADGHPS------GGVGVP------GGGAV------------------G-G
---GS---G--GAVKTRKP-----------DNTAFKQQRLPAWQ-PILTAGTVLPAFFII
GLIFIPIGIGIFVTSNNIREYEIDYTGTEPSSPCNKCLNVSWDSTSPCTCIINFTLEHSF
ESNVFMYYGLSNFYQNHRRYVKSRDDSQLNGDNSSLLNPSKECEPYRTNEDKPIAPCGAI
ANSMFNDTLEL--YRIDNDTVTPITLIKKGIAWWTDKNVKFRNPTGDGNNLTALFQG---
--------TTKPVNWP------KPVYMLD-T-EPDNNGFINEDFIVWMRTAALPTFRKLY
RLIERKNNLQPTLQAG--KYSLHIGYNYPVHSFDGRKRMILSTISWMGGKNPFLGIAYIT
VGSICFFLGVVLLIIHHKYGNRNTSADIPN
>Passeriformes_Corvus_cornix_R03487
------------------------------------------------------------
------------------------------------------------------------
---------------------QIDYTGTEPSSPCNKCLNVSWDSTPPCTCTINFTLEHSF
ESNVFMYYGLSNFYQNHRRYVKSRDDSQLNGDNSSLLNPSKECEPYRTNEDKPIAPCGAI
ANSMFNDTLEL--YRIDNDTRTPITLIKKGIAWWTDKNVKFRNPTGDGNNLTALFQG---
--------TTKPVNWP------KPVYMLD-S-EPDNNGFINEDFIVWMRTAALPTFRKLY
RLIERKNNLQPTLQAG--KYSLDIAYNYPVHSFDGRKRMILSTISWMGGKNPFLGIAYIT
VGSICFFLGVVLLIIHHKYGNRNTSADIPN
>Passeriformes_Passer_domesticus_R04418
MAMNYSAKEEADGHPS------GGVGVP------GGGAV------------------G-S
---GG---G--GAVKTRKP-----------DNTAFKQQRLPAWQ-PILTAGTVLPAFFII
GLIFIPIGIGIFVTSNNIREYEIDYTGTEPSSPCNKCLNVSWDSTPPCTCTINFTLEHSF
ESNVFMYYGLSNFYQNHRRYVKSRDDSQLNGDNSSLLNPSKECEPYRTNEDKPIAPCGAI
ANSMFNDTLEL--YRIDNDTRTPIPLIKKGIAWWTDKNVKFRNPTGDGNNLTALFQG---
--------TTKPVNWP------KPVYMLD-S-EPDNNGFINEDFIVWMRTAALPTFRKLY
RLIERKNNFQPTLQAG--KYSLDIAYNYPVHSFDGRKRMILSTISWMGGKNPFLGIAYIT
VGSICFFLGVVLLFIHHKYGNRNTSADIPN
>Passeriformes_Parus_major_R01785
MAVNYSAKEEADGHPS------GGVGVP------GGGAV------------------G-G
---SG---G--GAVKTRKP-----------DNTAFKQQRLPAWQ-PILTAGTVLPAFFII
GLIFIPIGIGIFVTSNNIREYEIDYTGTEPSSPCNKCLNVSWDSTPPCTCTINFTLEHSF
ESNVFMYYGLSNFYQNHRRYVKSRDDSQLNGDNSSLLNPSKECEPYRTNEDKPIAPCGAI
ANSMFNDTLEL--YRIDNDTRTPITLIKKGIAWWTDKNVKFRNPTGDGNNLTALFQG---
--------TTKPVNWP------KPVYMLD-S-EPDNNGFINEDFIVWMRTAALPTFRKLY
RLIERKNNLQPTLQAG--KYSLDIAYNYPVHSFDGRKRMILSTISWMGGKNPFLGIAYIT
VGSICFFLGVVLLFIHHKYGNRNTSADIPN
>Galliformes_Colinus_virginianus_R11188
------------------------------------------------------------
------------------------------------------------------------
----------------------IDYTGIEPSSPCNKCLNVSWDSTPPCTCTINFTLEHSF
ESNVFMYYGLSNFYQNHRRYVKSRDDSQLNGDNSSLLNPSKECEPYRTNEDKPIAPCGAI
ANSMFNDTLKL--YHIENDTRTAITLIKKGIAWWTDKNVKFRNPTGDGNNLTALFQG---
--------TTKPVNWP------KPVYMLD-S-EPDNNGFINEDFIVWMRTAALPTFRKLY
RLIERKSNLQPTLQAG--KYSLDITYNYPVHSFDGRKRMILSTISWMGGKNPFLGIAYIT
VGSICFFLGVVLLIIHHKYGNRNTSADIPN
>Galliformes_Callipepla_squamata_R15557
MAVNYSAKEEADGHPA-----GAG---P------GGGAA------------------A--
---GG---G--GAVKTRKP-----------DNTAFKQQRLPAWQ-PILTAGTVLPAFFII
GLIFIPIGIGIFVTSNNIREYEIDYTGIEPSSPCNKCLNVSWDSTPPCTCTINFTLEHSF
ESNVFMYYGLSNFYQNHRRYVKSRDDSQLNGDNSSLLNPSKECEPYRTNEDKPIAPCGAI
ANSMFNDTLEL--YHIENDTRTAITLIKKGIAWWTDKNVKFRNPTGDGNNLTALFQG---
--------TTKPVNWP------KPVYMLD-S-EPDNNGFINEDFIVWMRTAALPTFRKLY
RLIERKSNLQPTLQAG--KYSLDITYNYPVHSFDGRKRMILSTISWMGGKNPFLGIAYIT
VGSICFFLGVVLLIIHHKYGNRNTSADIPN
>Passeriformes_Sporophila_hypoxantha_R10347
MAVNYSAKEEADGHPS------GGVGVP------GGGAV------------------G-G
---GG---G--GAVKTRKP-----------DNTAFKQQRLPAWQ-PILTAGTVLPAFFII
GLIFIPIGIGIFVTSNNIREYEIDYTGTDPSSPCNKCLNVSWDSTPPCTCTINFTLEHAF
ESNVFMYYGLSNFYQNHRRYVKSRDDSQLNGDNSSLLNPSKECEPYRTNEDKPIAPCGAI
ANSMFNDTLEL--YRIDNDTRTPITLIKKGIAWWTDKNVKFRNPTGDGNNLTALFQG---
--------TTKPVNWP------KPVYMLD-S-EPDNNGFINEDFIVWMRTAALPTFRKLY
RLIERKNNFQPTLQAG--KYSLDIAYNYPVHSFDGRKRMILSTISWMGGKNPFLGIAYIT
VGSICFFLGVVLLFIHHKYGNRNTSADIPN
>Pelecaniformes_Phalacrocorax_pelagicus_R11800
MAVNYSAKEEADGHPS------GGVGVP------GGGGV----------------AGGSG
GGGGGG-GG--GAVKTRKP-----------DNTAFKQQRLPAWQ-PILTAGTVLPAFFII
GLIFIPIGIGIFVTSNNIREYEIDYTGTEPSSPCNKCLNVSWDSTTPCTCTINFTLEHSF
ESNVFMYYGLSNFYQNHRRYVKSRDDSQLNGDNSSLFNPSKECDPYRINEDKPIAPCGAI
ANSMFNDTLEL--FRIDNDTKTPITLIKKGIAWWTDKNVKFRNPTGDGNNLTALFQG---
--------TTKPVNWP------KPVYMLD-S-EPDNNGFINEDFIVWMRTAALPTFRKLY
RLIERKNNLQPTLQAG--KYSLHITYNYPVHSFDGRKRMILSTISWMGGKNPFLGIAYIT
VGSICFFLGVVLLIIHHKYGNRNTSADIPN
>Pelecaniformes_Phalacrocorax_auritus_R06012
MAVNYSAKEEADGHPS------GGVGVP------GGGGV----------------AGGSG
GGGGGG-GG--GAVKTRKP-----------DNTAFKQQRLPAWQ-PILTAGTVLPAFFII
GLIFIPIGIGIFVTSNNIREYEIDYTGTEPSSPCNKCLNVSWDSTTPCTCTINFTLEHSF
ESNVFMYYGLSNFYQNHRRYVKSRDDSQLNGDNSSLFNPSKECDPYRINEDKPIAPCGAI
ANSMFNDTLEL--FRIDNDTKTPITLIKKGIAWWTDKNVKFRNPTGDGNNLTALFQG---
--------TTKPVNWP------KPVYMLD-S-EPDNNGFINEDFIVWMRTAALPTFRKLY
RLIERKNNLQPTLQAG--KYSLHITYNYPVHSFDGRKRMILSTISWMGGKNPFLGIAYIT
VGSICFFLGVVLLIIHHKYGNRNTSADIPN
>Pelecaniformes_Phalacrocorax_harrisi_R12123
MAVNYSAKEEADGHPS------GGVGVP------GGGGV----------------AGGSG
GGGGGS-GG--GAVKTRKP-----------DNTAFKQQRLPAWQ-PILTAGTVLPAFFII
GLIFIPIGIGIFVTSNNIREYEIDYTGTEPSSPCNKCLNVSWDSTTPCTCTINFTLEHSF
ESNVFMYYGLSNFYQNHRRYVKSRDDSQLNGDNSSLFNPSKECDPYRINEDKPIAPCGAI
ANSMFNDTLEL--FRIDNDTKTPITLIKKGIAWWTDKNVKFRNPTGDGNNLTALFQG---
--------TTKPVNWP------KPVYMLD-S-EPDNNGFINEDFIVWMRTAALPTFRKLY
RLIERKNNLQPTLQAG--KYSLHITYNYPVHSFDGRKRMILSTISWMGGKNPFLGIAYIT
VGSICFFLGVVLLIIHHKYGNRNTSADIPN
>Pelecaniformes_Phalacrocorax_brasilianus_R07006
MAVNYSAKEEADGHPS------GGVGVP------GGGGV----------------AGGSG
GGGGGG-GG--GAVKTRKP-----------DNTAFKQQRLPAWQ-PILTAGTVLPAFFII
GLIFIPIGIGIFVTSNNIREYEIDYTGTEPSSPCNKCLNVSWDSTTPCTCTINFTLEHSF
ESNVFMYYGLSNFYQNHRRYVKSRDDSQLNGDNSSLFNPSKECDPYRINEDKPIAPCGAI
ANSMFNDTLEL--FRIDNDTKTPITLIKKGIAWWTDKNVKFRNPTGDGNNLTALFQG---
--------TTKPVNWP------KPVYMLD-S-EPDNNGFINEDFIVWMRTAALPTFRKLY
RLIERKNNLQPTLQAG--KYSLHITYNYPVHSFDGRKRMILSTISWMGGKNPFLGIAYIT
VGSICFFLGVVLLIIHHKYGNRNTSADIPN
>Passeriformes_Lonchura_striata_R13616
MAVNYSAKEEADGHPS------GGVGVP------GGGAV------------------G-G
---G-------GAVKTRKP-----------DNTAFKQQRLPAWQ-PILTAGTVLPAFFII
GLIFIPIGIGIFVTSNNIREYEIDYTGTEPSSPCNKCLNVSWDSTPPCTCTINFTLEHSF
ESNVFMYYGLSNFYQNHRRYVKSRDDSQLNGDNSSLLNPSKECEPYRTNEDKPIAPCGAI
ANSMFNDTLEL--YRIDNDTRTPITLIKKGIAWWTDKNVKFRNPTGDGNNLTALFQG---
--------TTKPVNWP------KPVYMLD-S-EPDNNGFINEDFIVWMRTAALPTFRKLY
RLIERKNSFQPTLQAG--KYSLDIAYNYPVHSFDGRKRMILSTISWMGGKNPFLGIAYIT
VGSICFFLGVVLLFIHHKYGNRNTSADIPN
>Anseriformes_Anas_zonorhyncha_R09663
MAVNYSAKEEADGHPAAGGGAQGGSGAPGGGGGTGGGAG------------------G-G
--GGG---G--GAVKSRKP-----------DNTAFKQQRLPAWQ-PILTAGTVLPAFFVI
GLIFIPIGIGIFVTSNNIREYEIDYTGTDPSSPCNKCLNVSWDSTPPCTCTINFTLEHSF
ESNVFMYYGLSNFYQNHRRYVKSRDDSQLNGDNSSLLNPSKECEPYRTNEDKPIAPCGAI
ANSMFNDTLEL--YRIDNDTRTPITLIKKGIAWWTDKNVKFRNPTGDGNNLTALFQG---
--------TTKPVNWP------KPVYMLD-S-EPDNNGFINEDFIVWMRTAALPTFRKLY
RLIERKNNLQPTLQAG--KYSLEITYNYPVHSFDGRKRMILSTISWMGGKNPFLGIAYIT
VGSICFFLGVVLLIIHHKYGNRNTSADIPN
>Passeriformes_Phylloscopus_trochilus_R11499
MAVSYSAKEEADGHPS------GGVGVP------GGGAV------------------G-G
---GG---G--GAVKTRKP-----------DNTAFKQQRLPAWQ-PILTAGTVLPAFFII
GLIFIPIGIGIFVTSNNIREYEIDYTGTEPSSPCNKCLNVSWDSTPPCTCTINFTLEHSF
ESNVFMYYGLSNFYQNHRRYVKSRDDSQLNGDNSSLLNPSKECEPYRTNEDKPIAPCGAI
ANSMFNDTLEL--YRIDNDTRTPITLIKKGIAWWTDKNVKFRNPTGDGNNLTALFQG---
--------TTKPVNWP------KPVYMLD-V-EPDNNGFINEDFIVWMRTAALPTFRKLY
RLIERKNNLQPTLQAG--RYSLDITYNYPVHSFDGRKRMILSTISWMGGKNPFLGIAYIT
VGSICFFLGVVLLFIHHKYGNRNTSADIPN
>Passeriformes_Saxicola_maurus_R02992
MAVNYSAKEEADGHPS------GGVGVP------GGGAV------------------G-G
---GG---G--GAVKTRKP-----------DNTAFKQQRLPAWQ-PILTAGTVLPAFFII
GLIFIPIGIGIFVTSNNIREYEIDYTGTEPYSPCNKCLNVSWDS--PCTCTINFTLEHSF
ESNVFMYYGLSNFYQNHRRYVKSRDDSQLNGDNSSLHNPSKECEPYRTNEDKPIAPCGAI
ANSMFNDTLEL--YRIDNDTRTPITLTKKGIAWWTDKNVKFRNPTGDGNNLTALFQG---
--------TTKPVNWP------KPVYMLD-P-EPDNNGFINEDFIVWMRTAALPTFRKLY
RLIERKNNFQPTLQAG--KYSLDIAYNYPVHSFDGRKRMILSTISWMGGKNPFLGIAYIT
VGSICFFLGVVLLFIHHKYGNRNTSADIPN
>Charadriiformes_Uria_lomvia_R12258
MAVNYSAKEEADGHPS------GGVGVPGG----GGGAV------------------G-G
G-GGG---G--GAVKTRKP-----------DNTAFKQQRLPAWQ-PILTAGTVLPAFFII
GLIFIPIGIGIFVTSNNIREYEIDYTGTEPSSPCNKCLNVSWDSSPPCTCTINFTLEHSF
ESNVFMYYGLSNFYQNHRRYVKSRDDSQLNGDNGSLLNPSKECEPYRTNEDKPIAPCGAI
ANSMFNDTLKL--YRIDNDTRTPITLIKKGIAWWTDKNVKFRNPTGDGNNLTALFQG---
--------TTKPVNWP------KPVYMLD-S-EPDNNGFINEDFIVWMRTAALPTFRKLY
RLIERKNNLQPTLQAG--RYSLDIAYNYPVHSFDGRKRMILSTISWMGGKNPFLGIAYIT
VGSICFFLGVVLLIIHHKYGNRNTSADIPN
>Strigiformes_Strix_occidentalis_caurina_R03964
MAVNYSVKEEADGHPS------GGVGVP------GGGAV------------------G-G
---GG---G--GAVKTRKP-----------DNTAFKQQRLPAWQ-PILTAGTVLPAFFII
GLIFIPIGIGIFVTSNNIREYEIDYTGTEPSSPCNKCLNVSWDSTTPCTCTINFTLEHSF
ESNVFMYYGLSNFYQNHRRYVKSRDDSQLNGDNSSLLNPSKECEPYRINEDKPIAPCGAI
ANSMFNDTLEL--YRIDNDTRIPITLIKKGIAWWTDKNVKFRNPTGDGNNLTALFQG---
--------TTKPVNWP------KPVYMLD-S-EPDNNGFINEDFIVWMRTAALPTFRKLY
RLIERKNNLQPTLQAG--KYSLDIAYNYPVHSFDGRKRMILSTISWMGGKNPFLGIAYIT
VGSICFFLGVVLLIIHHKYGNRNTSADIPN
>Anseriformes_Anas_platyrhynchos_R11656
MAVNYSAKEEADGHPAAGGGAQGGSGAPGGAGGTGGGAG------------------G-G
--GGG---G--GAVKSRKP-----------DNTAFKQQRLPAWQ-PILTAGTVLPAFFVI
GLIFIPIGIGIFVTSNNIREYEIDYTGTDPSSPCNKCLNVSWDSTPPCTCTINFTLEHSF
ESNVFMYYGLSNFYQNHRRYVKSRDDSQLNGDNSSLLNPSKECEPYRTNEDKPIAPCGAI
ANSMFNDTLEL--YRIDNDTRTPITLIKKGIAWWTDKNVKFRNPTGDGNNLTALFQG---
--------TTKPVNWP------KPVYMLD-S-EPDNNGFINEDFIVWMRTAALPTFRKLY
RLIERKNNLQPTLQAG--KYSLEITYNYPVHSFDGRKRMILSTISWMGGKNPFLGIAYIT
VGSICFFLGVVLLIIHHKYGNRNTSADIPN
>Psittaciformes_Agapornis_roseicollis_R06849
MAVNYSAKEEADGHPS------GGVGMP------GGGA----------------------
---GG---G--GAVKTRKP-----------DNTAFKQQRLPAWQ-PILTAGTVLPAFFII
GLIFIPIGIGIFVTSNNIREYEIDYTGTEPSSPCNKCLNMSWDSTPPCTCTINFTLEHSF
ESNVFMYYGLSNFYQNHRRYVKSRDDSQLNGDNSSLLNPSKECEPYRTNEDKPIAPCGAI
ANSMFNDTLEL--YRIDNDTRTPITLIKKGIAWWTDKNVKFRNPTGDGNNLTALFQG---
--------TTKPVNWP------KPVYMLD-S-EPDNNGFINEDFIVWMRTAALPTFRKLY
RLIERKNNLQPTLQAG--KYSLDIAYNYPVHSFDGRKRMILSTISWMGGKNPFLGIAYIT
VGSICFFLGVVLLIIHHKYGNRNTSADIPN
>Caprimulgiformes_Oreotrochilus_melanogaster_R04519
------------------------------------------------------------
------------------------------------------------------------
----------------------IDYTGTEPSSPCNKCLNVSWDSTAPCNCTINFTLEHSF
ESNVFMYYGLSNFYQNHRRYVKSRDDSQLNGDNSSLLNPSKECEPYRTNEDKPIAPCGAI
ANSMFNDTLEL--FRIENNTRTRITLVKKGIAWWTDKNVKFRNPTGDGNNLTALFQG---
--------TTKPVNWP------KPVYLLD-S-EPDNNGFINEDFIVWMRTAALPTFRKLY
RLIERKDNLQPTLQAG--RYSLDITYNYPVHSFDGRKRMILSTISWMGGKNPFLGIAYIT
VGSICFFLGVVLLIIHHKYGNRNTSADIPN
>Charadriiformes_Alca_torda_R00916
------------------------------------------------------------
------------------------------------------------------------
---------------------QIDYTGTEPSSPCNKCLNVSWDSTPPCTCTINFTLEHSF
ESNVFMYYGLSNFYQNHRRYVKSRDDSQLNGDNGSLLNPSKECEPYRTNEDKPIAPCGAI
ANSMFNDTLEL--YRIDNDTRTPITLIKKGIAWWTDKNVKFRNPTGDGNNLTALFQG---
--------TTKPVNWP------KPVYMLD-S-EPDNNGFINEDFIVWMRTAALPTFRKLY
RLIERKNNLQPTLQAG--RYSLDIAYNYPVHSFDGRKRMILSTISWMGGKNPFLGIAYIT
VGSICFFLGVVLLIIHHKYGNRNTSADIPN
>Caprimulgiformes_Steatornis_caripensis_R07810
MAVNYSAKEEADGHPS------GGVGMP------GGGAV---------------------
---GG---G--GAVKTRKP-----------DNTAFKQQRLPAWQ-PILTAGTVLPAFFII
GLIFIPIGIGIFVTSNNIREYEIDYTGTEPSSPCNKCLNVSWDST-PCTCTINFTLEHSF
ESNVFMYYGLSNFYQNHRRYVKSRDDSQLNGDNSSLLNPSKECEPYRTNEDKPIAPCGAI
ANSMFNDTLEL--YRIDNDTRTPITLIKKGIAWWTDKNVKFRNPTGDGNNLTALFQG---
--------TTKPVNWP------KPVYMLD-S-EPDNNGFINEDFIVWMRTAALPTFRKLY
RLIERKNNLQPTLQAG--KYSLDIAYNYPVHSFDGRKRMILSTISWMGGKNPFLGIAYIT
VGSICFFLGVVLLIIHHKYGNRNTSADIPN
>Columbiformes_Caloenas_nicobarica_R06389
MAVNYSAKEEADGHPS------GGVGVP------GGGAV------------------G-G
---GS---G--GAVKTRKP-----------DNTAFKQQRLPAWQ-PILTAGTVLPAFFII
GLIFIPIGIGIFVTSNNIREYEIDYTGTEPSSPCNKCLNVSWDSTPPCTCIINFTLEHSF
ESNVFMYYGLSNFYQNHRRYVKSRDDSQLNGDNSSLLNPSKECEPYRTNEDKPIAPCGAI
ANSMFNDTLEL--YRIDNDTQTPITLIKKGIAWWTDKNVKFRNPTGDGNNLTALFQG---
--------TTKPVNWP------KPVYMLD-T-EPDNNGFINEDFIVWMRTAALPTFRKLY
RLIERKNNLQPTLQAG--KYSLHIGYNYPVHSFDGRKRMILSTISWMGGKNPFLGIAYIT
VGSICFFLGVVLLIIHHKYGNRNTSADIPN
>Passeriformes_Melospiza_melodia_R01039
PAVHIAPRRRRTGHPS------GGVGVP------GGGAV------------------G-G
---GG---G--GAVKTRKP-----------DNTAFKQQRLPAWQ-PILTACTVLPAFFII
GLIFIPIGIGIFVTSNNIREYEIDYTGTEPSSPCNKCLNVSWDSTPPCTCTINFTLEHAF
ESNVFMYYGLSNFYQNHRRYVKSRDDSQLNGDNSSLLNPSKECEPYRTNEDKPIAPCGAI
ANSMFNDTLEL--YRIDNDTRTPITLIKKGIAWWTDKNVKFRNPTGDGNNLTALFQG---
--------TTKPVNWP------KPVYMLD-S-EPDNNGFINEDFIVWMRTAALPTFRKLY
RLIERKNNFQPTLQAG--KYSLDIAYNYPVHSFDGRKRMILSTISWMGGKNPFLGIAYIT
VGSICFFLGVVLLFIHHKYGNRNTSADIPN
>Passeriformes_Rhegmatorhina_hoffmannsi_R01098
------------------------------------------------------------
------------------------------------------------------------
----------------------IDYTGTEPSSPCNKCLNVSWDSTPPCTCTINFTLEHSF
ESNVFMYYGLSNFYQNHRRYVKSRDDSQLNGDNSSLLNPSKECEPYRTNEDKPIAPCGAI
ANSMFNDTLEL--YRIDNDTRTPITLIKKGIAWWTDKNVKFRNPTGDGNNLTALFQG---
--------TTKPVNWP------KPVYMLD-S-EPDNNGFINEDFIVWMRTAALPTFRKLY
RLIERKNNLQPTLQAG--NYSLEIAYNYPVHSFDGRKRMILSTISWMGGKNPFLGIAYIT
VGSICFFLGVVLLIIHHKYGNRNTSADIPN
>Passeriformes_Loxia_curvirostra_R11484
MAVNYSAKEEADGHPS------GGVGVP------GGGAV------------------G-S
---GG---G--GAVKTRKP-----------DNTAFKQQRLPAWQ-PILTAGTVLPAFFII
GLIFIPIGIGIFVTSNNIREYEIDYTGTEPSSPCNKCLNVSWDSTPPCTCTINFTLEHAF
ESNVFMYYGLSNFYQNHRRYVKSRDDSQLNGDNSSLLNPSKECEPYRTNEDKPIAPCGAI
ANSMFNDTLEL--YRIDNDTRTPITLIKKGIAWWTDKNVKFRNPTGDGNNLTALFQG---
--------TTKPVNWP------KPVYMLD-S-EPDNNGFINEDFIVWMRTAALPTFRKLY
RLIERKNNFQPTLQAG--KYSLDIAYNYPVHSFDGRKRMILSTISWMGGKNPFLGIAYIT
VGSICFFLGVVLLFIHHKYGNRNTSADIPN
>Passeriformes_Junco_hyemalis_R05691
MAVNYSAKEEADGHPS------GGVGVP------GGGAV------------------G-G
---GG---G--GAVKTRKP-----------DNTAFKQQRLPAWQ-PILTAGTVLPAFFII
GLIFIPIGIGIFVTSNNIREYEIDYTGTEPSSPCNKCLNVSWDSTPPCTCTINFTLEHAF
ESNVFMYYGLSNFYQNHRRYVKSRDDSQLNGDNSSLLNPSKECEPYRTNEDKPIAPCGAI
ANSMFNDTLEL--YRIDNDTRTPITLIKKGIAWWTDKNVKFRNPTGDGNNLTALFQG---
--------TTKPVNWP------KPVYMLD-S-EPDNNGFINEDFIVWMRTAALPTFRKLY
RLIERKNNFQPTLQAG--KYSLDIAYNYPVHSFDGRKRMILSTISWMGGKNPFLGIAYIT
VGSICFFLGVVLLFIHHKYGNRNTSADIPN
>Passeriformes_Sylvia_atricapilla_R12851
------------------------------------------------------------
---------------XRKP-----------DNTAFKQQRLPAWQ-PILTAGTVLPAFFII
GLIFIPIGIGIFVTSNNIREYEIDYTGTEPSSPCNKCLNVSWDSTPPCTCTINFTLEHSF
ESNVFMYYGLSNFYQNHRRYVKSRDDSQLNGDNSSLLNPSKECEPYRTNEDKPIAPCGAI
ANSMFNDTLKL--YRIDNDTRTPITLIKKGIAWWTDKNVKFRNPTGDGNNLTALFQG---
--------TTKPVNWP------KPVYMLDPA-EPDNNGFINEDFIVWMRTAALPTFRKLY
RLIERKNNLQPTLQAG--KYSLDIAYNYPVHSFDGRKRMILSTISWMGGKNPFLGIAYIT
VGSICFFLGVVLLFIHHKYGNRNTSADIPN
>Passeriformes_Erithacus_rubecula_R00525
MAVNYSAKEEADGHPS------GGVGVP------GGGAV---------------------
---GG---G--GAVKTRKP-----------DNTAFKQQRLPAWQ-PILTAGTVLPAFFII
GLIFIPIGIGIFVTSNNIREYEIDYTGTEPSSPCNKCLNVSWDS--PCTCTINFTLEHSF
ESNVFMYYGLSNFYQNHRRYVKSRDDSQLNGDNSSLHNPSKECEPYRTNEDKPIAPCGAI
ANSMFNDTLEL--YRIDNDTRTPIPLIKKGIAWWTDKNVKFRNPTGDGNNLTALFQG---
--------TTKPVNWP------KPVYMLD-P-EPDNNGFINEDFIVWMRTAALPTFRKLY
RLIERKNNFQPTLQAG--KYSLDIAYNYPVHSFDGRKRMILSTISWMGGKNPFLGIAYIT
VGSICFFLGVVLLFIHHKYGNRNTSADIPN
>Charadriiformes_Limosa_lapponica_R07165
------------------------------------------------------------
------------------------------------------------------------
------------------------------------------------------------
-------------------------------------NPSKECEPYRTNEDKPIAPCGAI
ANSMFNDTLEL--YRIDNDTRTPITLIKKGIAWWTDKNVKFRNPTGDGNNLTALFQGKIE
DGGKNPNQTTKEENKP------QEKQVIE-------------------RKQLVIT--RLW
RWQPLPPSAHPVVLLGTMSYGMGCRY-YPVHSFDGRKRMILSTISWMGGKNPFLGIAYIT
VGSICFFLGVVLLIIHHKYGNRNTSADIPN
>Passeriformes_Passerina_amoena_R04634
MAVNYSAKEEADGHPS------GGVGVP------GGGAV------------------G-G
---GG---G--GAVKTRKP-----------DNTAFKQQRLPAWQ-PILTAGTVLPAFFII
GLIFIPIGIGIFVTSNNIREYEIDYTGTEPSSPCNKCLNVSWDSTPPCTCTINFTLEHAF
ESNVFMYYGLSNFYQNHRRYVKSRDDSQLNGDNSSLLNPSKECEPYRTNEDKPIAPCGAI
ANSMFNDTLEL--YRIDNDTRTPITLIKKGIAWWTDKNVKFRNPTGDGNNLTALFQG---
--------TTKPVNWP------KPVYMLD-S-EPDNNGFINEDFIVWMRTAALPTFRKLY
RLIERKNNFQPTLQAG--KYSLDIAYNYPVHSFDGRKRMILSTISWMGGKNPFLGIAYIT
VGSICFFLGVVLLFIHHKYGNRNTSADIPN
>Passeriformes_Pheucticus_melanocephalus_R04656
MAVNYSAKEEADGHPS------GGVGVP------GGGAV------------------G-G
---GG---G--GAVKTRKP-----------DNTAFKQQRLPAWQ-PILTAGTVLPAFFII
GLIFIPIGIGIFVTSNNIREYEIDYTGTEPSSPCNKCLNVSWDSTPPCTCTINFTLEHAF
ESNVFMYYGLSNFYQNHRRYVKSRDDSQLNGDNSSLLNPSKECEPYRTNEDKPIAPCGAI
ANSMFNDTLEL--YRIDNDTRTPITLIKKGIAWWTDKNVKFRNPTGDGNNLTALFQG---
--------TTKPVNWP------KPVYMLD-S-EPDNNGFINEDFIVWMRTAALPTFRKLY
RLIERKNNFQPTLQAG--KYSLDIAYNYPVHSFDGRKRMILSTISWMGGKNPFLGIAYIT
VGSICFFLGVVLLFIHHKYGNRNTSADIPN
>Charadriiformes_Uria_aalge_R09386
MAVNYSAKEEADGHPS------GGVGVPGG----GGGAV------------------G-G
G-GGG---G--GAVKTRKP-----------DNTAFKQQRLPAWQ-PILTAGTVLPAFFII
GLIFIPIGIGIFVTSNNIREYEIDYTGTEPSSPCNKCLNVSWDSSPPCTCTINFTLEHSF
ESNVFMYYGLSNFYQNHRRYVKSRDDSQLNGDNGSLLNPSKECEPYRTNEDKPIAPCGAI
ANSMFNDTLKL--YRIDNDTRTPITLIKKGIAWWTDKNVKFRNPTGDGNNLTALFQG---
--------TTKPVNWP------KPVYMLD-S-EPDNNGFINEDFIVWMRTAALPTFRKLY
RLIERKNNLQPTLQAG--RYSLDIAYNYPVHSFDGRKRMILSTISWMGGKNPFLGIAYIT
VGSICFFLGVVLLIIHHKYGNRNTSADIPN
>Charadriiformes_Cepphus_grylle_R07803
MAVNYSAKEEADGHPS------GGVGVPGG----GGGAV------------------G-G
G-GGG---G--GAVKTRKP-----------DNTAFKQQRLPAWQ-PILTAGTVLPAFFII
GLIFIPIGIGIFVTSNNIREYEIDYTGTEPSSPCNKCLNVSWDSTPPCTCTINFTLEHSF
ESNVFMYYGLSNFYQNHRRYVKSRDDSQLNGDNGSLLNPSKECEPYRTNEDKPIAPCGAI
ANSMFNDTLEL--YRIDNDTRTRITLIKKGIAWWTDKNVKFRNPTGDGNNLTALFQG---
--------TTKPVNWP------KPVYMLD-S-EPDNNGFINEDFIVWMRTAALPTFRKLY
RLIERKNNLQPTLQAG--RYSLDIAYNYPVHSFDGRKRMILSTISWMGGKNPFLGIAYIT
VGSICFFLGVVLLIIHHKYGNRNTSADIPN
>Charadriiformes_Rissa_tridactyla_R13458
MAVNYSAKEEADGHPS------GGVGVP------GGGG-------------------G-G
AVGGG---G--GAVKTRKP-----------DNTAFKQQRLPAWQ-PILTAGTVLPAFFII
GLIFIPIGIGIFVTSNNIREYEIDYTGTEPSSPCNKCLNVSWDSTPPCTCTINFTLEHSF
ESNVFMYYGLSNFYQNHRRYVKSRDDSQLNGDNSSLLNPSKECEPYRTNEDKPIAPCGAI
ANSMFNDTLEL--YRIDNDTRTPITLIKKGIAWWTDKNVKFRNPTGDGNNLTALFQG---
--------TTKPVNWP------KPVYMLD-S-EPDNNGFINEDFIVWMRTAALPTFRKLY
RLIERKNNLQPTLQAG--RYSLDIAYNYPVHSFDGRKRMILSTISWMGGKNPFLGIAYIT
VGSICFFLGVVLLIIHHKYGNRNTSADIPN
>Passeriformes_Aphelocoma_coerulescens_R11541
MAVNYSAKEEADGHPS------GGVGVP------GGGAV------------------G--
---GG---G--GAVKTRKP-----------DNTAFKQQRLPAWQ-PILTAGTVLPAFFII
GLIFIPIGIGIFVTSNNIREYEIDYTGTEPSSPCNKCLNVSWDSTPPCTCTINFTLEHSF
ESNVFMYYGLSNFYQNHRRYVKSRDDSQLNGDNSSLLNPSKECEPYRTNEDKPIAPCGAI
ANSMFNDTLEL--YRIDNDTRTPITLIKKGIAWWTDKNVKFRNPTGDGNNLTALFQG---
--------TTKPVNWP------KPVYMLD-S-EPDNNGFINEDFIVWMRTAALPTFRKLY
RLIERKNNLQPTLQAG--KYSLDIAYNYPVHSFDGRKRMILSTISWMGGKNPFLGIAYIT
VGSICFFLGVVLLIIHHKYGNRNTSADIPN
>Passeriformes_Poecile_atricapillus_R13153
MAVNYSAKEEADGHPS------GGVGVP------GGGAV------------------G-G
---SG---G--GAVKTRKP-----------DNTAFKQQRLPAWQ-PILTAGTVLPAFFII
GLIFIPIGIGIFVTSNNIREYEIDYTGTEPSSPCNKCLNVSWDSTPPCTCTINFTLEHSF
ESNVFMYYGLSNFYQNHRRYVKSRDDSQLNGDNSSLLNPSKECEPYRTNEDKPIAPCGAI
ANSMFNDTLEL--YRIDNDTRTPITLIKKGIAWWTDKNVKFRNPTGDGNNLTALFQG---
--------TTKPVNWP------KPVYMLD-S-EPDNNGFINEDFIVWMRTAALPTFRKLY
RLIERKNNFQPTLQAG--KYSLDIAYNYPVHSFDGRKRMILSTISWMGGKNPFLGIAYIT
VGSICFFLGVVLLFIHHKYGNRNTSADIPN
>Passeriformes_Cercotrichas_coryphaeus_R06748
MAVNYSAKEEADGHPS------GGVGVP------GGGAV------------------G-G
---GG---G--GAVKTRKP-----------DNTAFKQQRLPAWQ-PILTAGTVLPAFFII
GLIFIPIGIGIFVTSNNIREYEIDYTGTEPSSPCNKCLNVSWDS--PCTCTINFTLEHSF
ESNVFMYYGLSNFYQNHRRYVKSRDDSQLNGDNSSLHNPSKECEPYRTNEDKPIAPCGAI
ANSMFNDTLEL--YRIDNDTRTPITLIKKGIAWWTDKNVKFRNPTGDGNNLTALFQG---
--------TTKPVNWP------KPVYMLD-Q-ESDNNGFINEDFIVWMRTAALPTFRKLY
RLIERKNNLQPTLQAG--KYSLDIAYNYPVHSFDGRKRMILSTISWMGGKNPFLGIAYIT
VGSICFFLGVVLLFIHHKYGNRNTSADIPN
>Procellariiformes_Calonectris_borealis_R10880
MAVNYSAKEEADGHPS------GGVGVP------GGGA-------------------G-G
---GG---G--GAGKTRKP-----------DNTAFKQQRLPAWQ-PILTAGTVLPAFFII
GLIFIPIGIGIFVTSNNIREYEIDYTGTEPSSPCNKCLNVSWDSTPPCTCTINFTLEHSF
ESNVFMYYGLSNFYQNHRRYVKSRDDSQLNGDNSSLHNPSKECEPYRTNEDKPIAPCGAI
ANSMFNDTLEL--YRIDNDTRTPITLIKKGIAWWTDKNVKFRNPTGDGNNLTALFQG---
--------TTKPINWP------KPVYMLD-S-EPDNNGFINEDFIVWMRTAALPTFRKLY
RLIERKNNLQPTLQAG--KYSLDIAYNYPVHSFDGRKRMILSTISWMGGKNPFLGIAYIT
VGSICFFLGVVLLIIHHKYGNRNTSADIPN
>Apterygiformes_Apteryx_haastii_R10082
MAVNYSAKEEADGHPS------GGVGVP------GGGAV---------------------
---GG---G--GAVKTRKP-----------DNTAFKQQRLPAWQ-PILTAGTVLPAFFII
GLIFIPIGIGIFVTSNNIREYEIDYTGTEPSSPCNKCLNVSWDSTPPCTCTIDFTLEHSF
ESNVFMYYGLSNFYQNHRRYVKSRDDSQLNGDNSSLLNPSKECEPYRTNEDKPIAPCGAI
ANSMFNDTLEL--YRIDNDTRIPITLIKKGIAWWTDKNVKFRNPSGDTNNLTALFQG---
--------TTKPVNWP------KPVYMLD-S-EPDNNGFINEDFIVWMRTAALPTFRKLY
RLIERTNNLQPTLQAG--KYSLDITYNYPVHSFDGRKRMILSTISWMGGKNPFLGIAYIT
VGSICFFLGVVLLIIHHKYGNRNTSADIPN
>Apterygiformes_Apteryx_owenii_R08705
MAVNYSAKEEADGHPS------GGVGVP------GGGAV---------------------
---GG---G--GAVKTRKP-----------DNTAFKQQRLPAWQ-PILTAGTVLPAFFII
GLIFIPIGIGIFVTSNNIREYEIDYTGTEPSSPCNKCLNVSWDSTPPCTCTIDFTLEHSF
ESNVFMYYGLSNFYQNHRRYVKSRDDSQLNGDNSSLLNPSKECEPYRTNEDKPIAPCGAI
ANSMFNDTLEL--YRIDNDTRIPITLIKKGIAWWTDKNVKFRNPSGDTNNLTALFQG---
--------TTKPVNWP------KPVYMLD-S-EPDNNGFINEDFIVWMRTAALPTFRKLY
RLIERTNNLQPTLQAG--KYSLDITYNYPVHSFDGRKRMILSTISWMGGKNPFLGIAYIT
VGSICFFLGVVLLIIHHKYGNRNTSADIPN
>Apterygiformes_Apteryx_rowi_R14931
MAVNYSAKEEADGHPS------GGVGVP------GGGAV---------------------
---GG---G--GAVKTRKP-----------DNTAFKQQRLPAWQ-PILTAGTVLPAFFII
GLIFIPIGIGIFVTSNNIREYEIDYTGTEPSSPCNKCLNVSWDSTPPCTCTIDFTLEHSF
ESNVFMYYGLSNFYQNHRRYVKSRDDSQLNGDNSSLLNPSKECEPYRTNEDKPIAPCGAI
ANSMFNDTLEL--YRIDNDTRIPITLIKKGIAWWTDKNVKFRNPSGDTNNLTALFQG---
--------TTKPVNWP------KPVYMLD-S-EPDNNGFINEDFIVWMRTAALPTFRKLY
RLIERTNNLQPTLQAG--KYSLDITYNYPVHSFDGRKRMILSTISWMGGKNPFLGIAYIT
VGSICFFLGVVLLIIHHKYGNRNTSADIPN
>Tinamiformes_Crypturellus_cinnamomeus_R08969
MAVNYSAKEEADGHPS------GGVGLA------GGGAA------------------G--
---GG---G--GAVKTRKP-----------DNTAFKQQRLPAWQ-PILTAGTVLPAFFII
GLIFIPIGIGIFVTSNNIREYEIDYTGTEPSSPCNKCLNVSWDSTPPCTCTIDFTLEHSF
ESNVFMYYGLSNFYQNHRRYVKSRDDSQLNGDNSSLLNPSKECEPYRTNEDKPIAPCGAI
ANSMFNDTLEL--YRIDNDTRIPIPLIKKGIAWWTDKNVKFRNPSGETNNLTALFQG---
--------TTKPVNWP------KPVYMLD-S-EPDNNGFINEDFIVWMRTAALPTFRKLY
RLIERKNNFQPTLQAG--KYSLDITYNYPVHSFDGRKRMILSTISWMGGKNPFLGIAYIT
VGSICFFLGVVLLIIHHKYGNRNTSADIPN
>Tinamiformes_Nothoprocta_perdicaria_R02674
MAVNYSAKEEADGHPS------GGVGLS------GGGAA------------------G--
---GG---G--GAVKTRKP-----------DNTAFKQQRLPAWQ-PILTAGTVLPAFFII
GLIFIPIGIGIFVTSNNIREYEIDYTGTEPSSPCNKCLNVSWDSTPPCTCTIDFTLEHSF
ESNVFMYYGLSNFYQNHRRYVKSRDDSQLNGDNSSLLNPSKECEPYRTNEDKPIAPCGAI
ANSMFNDTLEL--YRLDNDTRIPIPLIKKGIAWWTDKNVKFRNPSGDTNNLTALFQG---
--------TTKPVNWP------KPVYMLD-S-EPDNNGFINEDFIVWMRTAALPTFRKLY
RLIERKNNFQPTLQAG--KYSLDITYNYPVHSFDGRKRMILSTISWMGGKNPFLGIAYIT
VGSICFFLGVVLLIIHHKYGNRNTSADIPN
>Rheiformes_Rhea_americana_R04032
----------------------------------GGGAV------------------G-G
---GG---G--GAVKTRKP-----------DNTAFKQQRLPAWQ-PILTAGTVLPAFFII
GLIFIPIGIGIFVTSNNIREYEIDYTGTEPSSPCNKCLNVSWDSTPPCTCTIDFTLEHSF
ESNVFMYYGLSNFYQNHRRYVKSRDDSQLNGDNSSLLNPSKECEPYRTNEDKPIAPCGAI
ANSMFNDTLEL--YRIDNDTRIPITLIKKGIAWWTDKNVKFRNPSGDTNNLTALFQG---
--------TTKPVNWP------KPVYMLD-S-EPDNNGFINEDFIVWMRTAALPTFRKLY
RLIERKNNLQPTLQAG--KYSLDITYNYPVHSFDGRKRMILSTISWMGGKNPFLGIAYIT
VGSICFFLGVVLLIIHHKYGNRNTSADIPN
>Rheiformes_Rhea_pennata_R09606
MAVNYSAKEEADGHPS------GGVGVA------GGGAV------------------G-G
--GGG---G--GAVKTRKP-----------DNTAFKQQRLPAWQ-PILTAGTVLPAFFII
GLIFIPIGIGIFVTSNNIREYEIDYTGTEPSSPCNKCLNVSWDSTPPCTCTIDFTLEHSF
ESNVFMYYGLSNFYQNHRRYVKSRDDSQLNGDNSSLLNPSKECEPYRTNEDKPIAPCGAI
ANSMFNDTLEL--YRIDNDTRIPITLIKKGIAWWTDKNVKFRNPSGDTNNLTALFQG---
--------TTKPVNWP------KPVYMLD-S-EPDNNGFINEDFIVWMRTAALPTFRKLY
RLIERKNNLQPTLQAG--KYSLDITYNYPVHSFDGRKRMILSTISWMGGKNPFLGIAYIT
VGSICFFLGVVLLIIHHKYGNRNTSADIPN
>Passeriformes_Chlorodrepanis_virens_R06210
------------------------------------------------------------
------------------------------------------------------------
---------------------QIDYTGTEPSSPCNKCLNVSWDSTPPCTCTINFTLEHAF
ESNVFMYYGLSNFYQNHRRYVKSRDDSQLNGDNSSLLNPSKECEPYRTNEDKPIAPCGAI
ANSMFNDTLEL--YRIDNDTRTPITLIKKGIAWWTDKNVKFRNPTGDGNNLTALFQG---
--------TTKPVNWP------KPVYMLD-S-EPDNNGFINEDFIVWMRTAALPTFRKLY
RLIEKKNNFQPTLQAG--KYSLDIAYNYPVHSFDGRKRMILSTISWMGGKNPFLGIAYIT
VGSICFFLGVVLLFIHHKYGNRNTSADIPN
>Passeriformes_Hemignathus_wilsoni_R02141
MAVNYSAKEEADGHPS------GGVGVP------GGGAV------------------G-S
---GG---G--GAVKTRKP-----------DNTAFKQQRLPAWQ-PILTAGTVLPAFFII
GLIFIPIGIGIFVTSNNIREYEIDYTGTEPSSPCNKCLNVSWDSTPPCTCTINFTLEHAF
ESNVFMYYGLSNFYQNHRRYVKSRDDSQLNGDNSSLLNPSKECEPYRTNEDKPIAPCGAI
ANSMFNDTLEL--YRIDNDTRTPITLIKKGIAWWTDKNVKFRNPTGDGNNLTALFQG---
--------TTKPVNWP------KPVYMLD-S-EPDNNGFINEDFIVWMRTAALPTFRKLY
RLIEKKNNFQPTLQAG--KYSLDIAYNYPVHSFDGRKRMILSTISWMGGKNPFLGIAYIT
VGSICFFLGVVLLFIHHKYGNRNTSADIPN
>Anseriformes_Cairina_moschata_R14516
MAVNYSAKEEADGHPAAGGGAQGGSGAPGGGGGTGGGAG------------------G-G
G-GGG---G--GAVKSRKP-----------DNTAFKQQRLPAWQ-PILTAGTVLPAFFVI
GLIFIPIGIGIFVTSNNIREYEIDYTGTDPSSPCNKCLNVSWDSTPPCTCTINFTLEHSF
ESNVFMYYGLSNFYQNHRRYVKSRDDSQLNGDNSSLLNPSKECEPYRTNEDKPIAPCGAI
ANSMFNDTLEL--YRIDNDTRTPITLIKKGIAWWTDKNVKFRNPTGDGNNLTALFQG---
--------TTKPVNWP------KPVYMLD-S-EPDNNGFINEDFIVWMRTAALPTFRKLY
RLIERKNNLQPTLQAG--KYSLEITYNYPVHSFDGRKRMILSTISWMGGKNPFLGIAYIT
VGSICFFLGVVLLIIHHKYGNRNTSADIPN
>Passeriformes_Brachypodius_atriceps_R06013
MAVNYSAKEEADGHPS------GGVGVP------GGGVV------------------G-G
---SG---G--GAVKTRKP-----------DNTAFKQQRLPAWQ-PILTAGTVLPAFFII
GLIFIPIGIGIFVTSNNIREYEIDYTGTEPSSPCNKCLNVSWDSTPPCTCTINFTLEHSF
ESNVFMYYGLSNFYQNHRRYVKSRDDSQLNGDNSSLLNPSKECEPYRTNEDKPIAPCGAI
ANSMFNDTLEL--YRIDNDTRTPITLIKKGIAWWTDKNVKFRNPTGDGNNLTALFQG---
--------TTKPVNWP------KPVYMLD-S-EPDNNGFINEDFIVWMRTAALPTFRKLY
RLIERKNSLQPTLQAG--KYSLDIAYNYPVHSFDGRKRMILSTISWMGGKNPFLGIAYIT
VGSICFFLGVVLLFIHHKYGNRNTSADIPN
>Passeriformes_Certhia_familiaris_R11395
------------------------------------------------------------
------------------------------------------------------------
---------------------QIDYTGTEPSSPCNKCLNVSWDSTPPCTCTINFTLEHSF
ESNVFMYYGLSNFYQNHRRYVKSRDDSQLNGDNSSLLNPSKECEPYRTNEDKPIAPCGAI
ANSMFNDTLEL--YRIDNDTRTPITLIKKGIAWWTDKNVKFRNPTGDGNNLTALFQG---
--------TTKPVNWP------KPVYMLD-S-EPDNNGFINEDFIVWMRTAALPTFRKLY
RLIERKNNFQPTLQAG--KYSLDIAYNYPVHSFDGRKRMILSTISWMGGKNPFLGIAYIT
VGSICFFLGVVLLFIHHKYGNRNTSADIPN
>Accipitriformes_Haliaeetus_albicilla_R04186
----------------------------------GGG--------------------G-G
--GGG---G--AAVKTRKP-----------DNTAFKQQRLPAWQ-PILTAGTVLPAFFII
GLIFIPIGIGIFVTSNNIREYEIDYTGTEPSSPCNKCLNVSWDSTPPCTCTINFTLEHSF
ESNVFMYYGLSNFYQNHRRYVKSRDDSQLNGDNSSLLNPSKECEPYRTNEDKPIAPCGAI
ANSMFNDTLEL--YRIDNDTRTPITLIKKGIAWWTDKNVKFRNPTGDGNNLTALFQG---
--------TTKPVNWP------KPVYMLD-S-EPDNNGFINEDFIVWMRTAALPTFRKLY
RLIERKDNLQPTLQAG--KYSLDIAYNYPVHSFDGRKRMILSTISWMGGKNPFLGIAYIT
VGSICFFLGVVLLIIHHKYGNRNTSADIPN
>Galliformes_Phasianus_colchicus_R03303
MAVNYSAKEEADGHPA-----GAG---P------GGGAA------------------A--
---GG---G--GAVKTRKP-----------DNTAFKQQRLPAWQ-PILTAGTVLPAFFII
GLIFIPIGIGIFVTSNNIREYEIDYTGIEPSSPCNKCLNVSWDSTPPCTCTINFTLEHSF
ESNVFMYYGLSNFYQNHRRYVKSRDDSQLNGDNSSLLNPSKECEPYRTNEDKPIAPCGAI
ANSMFNDTLEL--YHVENDTRTAITLIKKGIAWWTDKNVKFRNPTGDGNNLTALFQG---
--------TTKPVNWP------KPVYMLD-S-EPDNNGFINEDFIVWMRTAALPTFRKLY
RLIERKSNLQPTLQAG--KYSLDITYNYPVHSFDGRKRMILSTISWMGGKNPFLGIAYIT
VGSICFFLGVVLLIIHHKYGNRNTSADIPN
>Charadriiformes_Charadrius_alexandrinus_R11299
MAVNYSAKEEADGHPS------GGVGVP------GGGAA------------------G-G
--GGG---G--GAVKTRKP-----------DNTAFKQQRLPAWQ-PILTAGTVLPAFFII
GLIFIPIGIGIFVTSNNIREYEIDYTGTEPSSPCNKCLNVSWDSTPPCTCTINFTLEHSF
ESNVFMYYGLSNFYQNHRRYVKSRDDSQLNGDNSSLLNPSKECEPYRTNEDKPIAPCGAI
ANSMFNDTLEL--YRIDNDTRTPITLIKKGIAWWTDKNVKFRNPTGDGNNLTALFQG---
--------TTKPVNWP------KPVYMLD-S-DPDNNGFINEDFIVWMRTAALPTFRKLY
RLIERKNNLQPTLQAG--KYSLEIAYNYPVHSFDGRKRMILSTISWMGGKNPFLGIAYIT
VGSICFFLGVVLLIIHHKYGNRNTSADIPN
>Passeriformes_Manacus_manacus_R00720
---TTSAKEEAEGQPS------GGVS-------QGAVAV------------------G--
---SGV-RG--GAV-TRKP-----------DNTAFKQQRLPAWQ-LHPDAGTVLPAFFII
GLIFIPIGIGIFVTSNNIREYEIDYTGTEPSSPCNKCLNVSWDSTPPCTCTINFTLEHSF
ESNVFMYYGLSNFYQNHRRYVKSRDDSQLNGDNSSLLNPSKECEPYRTNEDKPIAPCGAI
ANSMFNDTLEL--YRIDNDTRTPITLIKKGIAWWTDKNVKFRNPTGDGNNLTALFQG---
--------TTKPVNWP------KPVYMLD-S-EPDNNGFINEDFIVWMRTAALPTFRKLY
RLIERKNNLQPTLQAG--NYSLDIAYNYPVHSFDGRKRMILSTISWMGGKNPFLGIAYIT
VGSICFFLGVVLLIIHHKYGNRNTSADIPN
>Passeriformes_Vidua_chalybeata_R07103
MAVNYSAKEEADGHPS------GGVGVP------GGGAV------------------G--
----G---G--GAVKTRKP-----------DNTAFKQQRLPAWQ-PILTAGTVLPAFFII
GLIFIPIGIGIFVTSNNIREYEIDYTGTEPSSPCNKCLNVSWDSTPPCTCTINFTLEHSF
ESNVFMYYGLSNFYQNHRRYVKSRDDSQLNGDNSSLLNPSKECEPYRTNEDKPIAPCGAI
ANSMFNDTLEL--YRIDNDTRTPITLIKKGIAWWTDKNVKFRNPTGDGNNLTALFQG---
--------TTKPVNWP------KPVYMLD-S-EPDNNGFINEDFIVWMRTAALPTFRKLY
RLIERKNNFQPTLQAG--KYSLDIAYNYPVHSFDGRKRMILSTISWMGGKNPFLGIAYIT
VGSICFFLGVVLLFIHHKYGNRNTSADIPN
>Passeriformes_Molothrus_ater_R05734
MAVNYSAKEEADGHPS------GGVGVP------GGGAV------------------G-G
---GG---G--GAVKTRKP-----------DNTAFKQQRLPAWQ-PILTAGTVLPAFFII
GLIFIPIGIGIFVTSNNIREYEIDYTGTEPSSPCNKCLNVSWDSTPPCTCTINFTLEHAF
ESNVFMYYGLSNFYQNHRRYVKSRDDSQLNGDNSSLLNPSKECEPYRTNEDKPIAPCGAI
ANSMFNDTLEL--YRIDNDTRTPITLIKKGIAWWTDKNVKFRNPTGDGNNLTALFQG---
--------TTKPVNWP------KPVYMLD-S-EPDNNGFINEDFIVWMRTAALPTFRKLY
RLIERKNNFQPTLQAG--KYSLDIAYNYPVHSFDGRKRMILSTISWMGGKNPFLGIAYIT
VGSICFFLGVVLLFIHHKYGNRNTSADIPN
>Passeriformes_Agelaius_phoeniceus_R09328
MAVNYSAKEEADGHPS------GGVGVP------GGGAV------------------G-G
---GG---G--GAVKTRKP-----------DNTAFKQQRLPAWQ-PILTAGTVLPAFFII
GLIFIPIGIGIFVTSNNIREYEIDYTGTEPSSPCNKCLNVSWDSTPPCTCTINFTLEHAF
ESNVFMYYGLSNFYQNHRRYVKSRDDSQLNGDNSSLLNPSKECEPYRTNEDKPIAPCGAI
ANSMFNDTLEL--YRIDNDTRTPITLIKKGIAWWTDKNVKFRNPTGDGNNLTALFQG---
--------TTKPVNWP------KPVYMLD-T-EPDNNGFINEDFIVWMRTAALPTFRKLY
RLIERKNNFQPTLQAG--KYSLDIAYNYPVHSFDGRKRMILSTISWMGGKNPFLGIAYIT
VGSICFFLGVVLLFIHHKYGNRNTSADIPN
>Anseriformes_Asarcornis_scutulata_R13676
MAVNYSAKEEADGHPAAGGGAQGGSGAPGGGGGTGGGAG------------------GGG
GGGGG---G--GAVKSRKP-----------DNTAFKQQRLPAWQ-PILTAGTVLPAFFVI
GLIFIPIGIGIFVTSNNIREYEIDYTGTDPSSPCNKCLNVSWDSTPPCTCTINFTLEHSF
ESNVFMYYGLSNFYQNHRRYVKSRDDSQLNGDNSSLLNPSKECEPYRTNEDKPIAPCGAI
ANSMFNDTLEL--YRIDNDTRTRITLIKKGIAWWTDKNVKFRNPTGDGNNLTALFQG---
--------TTKPVNWP------KPVYMLD-SEEPDNNGFINEDFIVWMRTAALPTFRKLY
RLIERKNNLQPTLQAG--KYSLEIAYNYPVHSFDGRKRMILSTISWMGGKNPFLGIAYIT
VGSICFFLGVVLLIIHHKYGNRNTSADIPN
>Passeriformes_Nesospiza_acunhae_R05627
------------------------------------------------------------
------------------------------------------------------------
---------------------QIDYTGTEPSSPCNKCLNVSWDSTPPCTCTINFTLEHAF
ESNVFMYYGLSNFYQNHRRYVKSRDDSQLNGDNSSLLNPSKECEPYRTNEDKPIAPCGAI
ANSMFNDTLEL--YRIDNDTRTPITLIKKGIAWWTDKNVKFRNPTGDGNNLTALFQG---
--------TTKPVNWP------KPVYMLD-S-EPDNNGFINEDFIVWMRTAALPTFRKLY
RLIERKNNFQPTLQAG--KYSLDIAYNYPVHSFDGRKRMILSTISWMGGKNPFLGIAYIT
VGSICFFLGVVLLFIHHKYGNRNTSADIPN
>Passeriformes_Acrocephalus_arundinaceus_R09649
MAVNYSAKEEADGHPS------GGVGVP------GGGAV------------------G-G
---GG---G--GAVKTRKP-----------DNTAFKQQRLPAWQ-PILTAGTVLPAFFII
GLIFIPIGIGIFVTSNNIREYEIDYTGTEPSSPCNKCLNVSWDSTPPCTCTINFTLEHSF
ESNVFMYYGLSNFYQNHRRYVKSRDDSQLNGDNSSLLNPSKECEPYRTNEDKPIAPCGAI
ANSMFNDTLEL--YRIDNDTRTPITLIKKGIAWWTDKNVKFRNPTGDGNNLTALFQG---
--------TTKPVNWP------KPVYMLD-S-EPDNNGFINEDFIVWMRTAALPTFRKLY
RLIERKNNLQPTLQAG--KYSLDIAYNYPVHSFDGRKRMILSTISWMGGKNPFLGIAYIT
VGSICFFLGVVLLFIHHKYGNRNTSADIPN
>Gruiformes_Atlantisia_rogersi_R12385
MAVNYSAKEEADGHPS------GGVGVP------GGGAV---------------------
---GG---G--GAVKTRKP-----------DNTAFKQQRLPAWQ-PILTAGTVLPAFFII
GLIFIPIGIGIFVTSNNIREYEIDYTGTEPSSPCNKCLNVSWDSTPPCTCTINFTLEHSF
ESNVFMYYGLSNFYQNHRRYVKSRDDSQLNGDNSSLLNPSKECEPYRTNEDKPIAPCGAI
ANSMFNDTLEL--YRIDNETRVPIPLIKKGIAWWTDKNVKFRNPTGDGNNLTALFQG---
--------TTKPVNWP------KPVYMLD-I-EPDNNGFINEDFIVWMRTAALPTFRKLY
RLIERKNNLQPTLRAG--KYSLDIAYNYPVHSFDGRKRMILSTISWMGGKNPFLGIAYIT
VGSICFFLGVVLLIIHHKYGNRNTSADIPN
>Passeriformes_Cettia_cetti_R02109
MAVNYSAKEEADGHPS------GGVGVP------GGGAV------------------G-G
GGGGG---G--GVVKTRKP-----------DNTAFKQQRLPAWQ-PILTAGTVLPAFFII
GLIFIPIGIGIFVTSNNIREYEIDYTGTEPSSPCNKCLNVSWDSTPPCTCTINFTLEHSF
ESNVFMYYGLSNFYQNHRRYVKSRDDSQLNGDNSSLLNPSKECEPYRTNEDKPIAPCGAI
ANSMFNDTLEL--YRIDNDTRTPITLIKKGIAWWTDKNVKFRNPTGDGNNLTALFQG---
--------TTKPVNWP------KPVYMLD-S-EPDNNGFINEDFIVWMRTAALPTFRKLY
RLIERKNNLQPTLQAG--KYSLDIAYNYPVHSFDGRKRMILSTISWMGGKNPFLGIAYIT
VGSICFFLGVVLLFIHHKYGNRNTSADIPN
>Passeriformes_Xiphorhynchus_elegans_R12186
MAVNYSAKEEADGHPSGGG---GGGGVP------GGGAG------------------GAG
---GG---G--GAVKTRKP-----------DNTAFKQQRLPAWQ-PILTAGTVLPAFFII
GLIFIPIGIGIFVTSNNIREYEIDYTGTEPSSPCNKCLNVSWDSTPPCTCTINFTLEHSF
ESNVFMYYGLSNFYQNHRRYVKSRDDSQLNGDNSSLLNPSKECEPYRTNEDKPIAPCGAI
ANSMFNDTLEL--YRIDNDTRTPITLIKKGIAWWTDKNVKFRNPTGDGNNLTALFQG---
--------TTKPVNWP------KPVYMLD-S-EPDNNGFINEDFIVWMRTAALPTFRKLY
RLIERKNNLQPTLQAG--NYSLDIAYNYPVHSFDGRKRMILSTISWMGGKNPFLGIAYIT
VGSICFFLGVVLLIIHHKYGNRNTSADIPN
>Passeriformes_Corvus_moneduloides_R01210
MAVNYSAKEEADGHPS------GGVGVP------GGGAV------------------G-S
---GG---G--GAVKTRKP-----------DNTAFKQQRLPAWQ-PILTAGTVLPAFFII
GLIFIPIGIGIFVTSNNIREYEIDYTGTEPSSPCNKCLNVSWDSTPPCTCTINFTLEHSF
ESNVFMYYGLSNFYQNHRRYVKSRDDSQLNGDNSSLLNPSKECEPYRTNEDKPIAPCGAI
ANSMFNDTLEL--YRIDNDTRTPITLIKKGIAWWTDKNVKFRNPTGDGNNLTALFQG---
--------TTKPVNWP------KPVYMLD-S-EPDNNGFINEDFIVWMRTAALPTFRKLY
RLIERKNNLQPTLQAG--KYSLDIAYNYPVHSFDGRKRMILSTISWMGGKNPFLGIAYIT
VGSICFFLGVVLLIIHHKYGNRNTSADIPN
>Passeriformes_Copsychus_sechellarum_R10937
MAVNYSAKEEADGHPS------GGVGVP------GGGAV------------------G-G
---GG---G--GAVKTRKP-----------DNTAFKQQRLPAWQ-PILTAGTVLPAFFII
GLIFIPIGIGIFVTSNNIREYEIDYTGTEPSSPCNKCLNVSWDS--PCTCTINFTLEHSF
ESNVFMYYGLSNFYQNHRRYVKSRDDSQLNGDNSSLHNPSKECEPYRTNEDKPIAPCGAI
ANSMFNDTLEL--YRIDNDTRTPITLIKKGIAWWTDKNVKFRNPTGDGNNLTALFQG---
--------TTKPVNWP------KPVYMLD-Q-EPDNNGFINEDFIVWMRTAALPTFRKLY
RLIERKNNFQPTLQAG--KYSLDIAYNYPVHSFDGRKRMILSTISWMGGKNPFLGIAYIT
VGSICFFLGVVLLFIHHKYGNRNTSADIPN
>Galliformes_Numida_meleagris_R13575
MAVNYSAKEEADGHPA-----GGG---P------GGGAA------------------A-G
---GG---G--GAVKTRKP-----------DNTAFKQQRLPAWQ-PILTAGTVLPAFFII
GLIFIPIGIGIFVTSNNIREYEIDYTGTEPSSPCNKCLNVSWDSTPPCTCTINFTLEHSF
ESNVFMYYGLSNFYQNHRRYVKSRDDSQLNGDNSSLLNPSKECEPYRTNEDKPIAPCGAI
ANSMFNDTLEL--YHIENDTRTAITLIKKGIAWWTDKNVKFRNPTGDGNNLTALFQG---
--------TTKPVNWP------KPVYMLD-S-EPDNNGFINEDFIVWMRTAALPTFRKLY
RLIERKSNLQPTLQAG--KYSLDITYNYPVHSFDGRKRMILSTISWMGGKNPFLGIAYIT
VGSICFFLGVVLLIIHHKYGNRNTSADIPN
