# Supplementary material for: Genomic insights into the secondary aquatic transition of penguins
Source: Nat Commun. 2022 Jul 19;13:3912. doi: 10.1038/s41467-022-31508-9 (PMC9296559; doi:10.1038/s41467-022-31508-9)
Supplement: Supplementary file 10 — Supplementary Data 7 [file 41467_2022_31508_MOESM10_ESM.zip › Supplementary Data 7. Protein genes/Suplementary Data 7.1 Gene Sequences/HBAA.alpha.globin.final.pep.fasta]

>Chicken_HBAA   Hemoglobin subunit alpha-A
MVLSAADKNNVKGIFTKIAGHAEEYGAETLERMFTTYPPTKTYFPHFDLSHGSAQIKGHG
KKVVAALIEAANHIDDIAGTLSKLSDLHAHKLRVDPVNFKLLGQCFLVVVAIHHPAALTP
EVHASLDKFLCAVGTVLTAKYR
>Chicken_HBAD   Hemoglobin subunit alpha-D
MLTAEDKKLIQQAWEKAASHQEEFGAEALTRMFTTYPQTKTYFPHFDLSPGSDQVRGHGK
KVLGALGNAVKNVDNLSQAMAELSNLHAYNLRVDPVNFKLLSQCIQVVLAVHMGKDYTPE
VHAAFDKFLSAVSAVLAEKYR
>Chicken_subunit_pi   Hemoglobin subunit pi
MALTQAEKAAVTTIWAKVATQIESIGLESLERLFASYPQTKTYFPHFDVSQGSVQLRGHG
SKVLNAIGEAVKNIDDIRGALAKLSELHAYILRVDPVNFKLLSHCILCSVAARYPSDFTP
EVHAAWDKFLSSISSVLTEKYR
>Sphenisciformes_Eudyptula_novaehollandiae_HBAA-D1  [mRNA]  locus=171:1375211:1375888:- [translate_table: standard]
MVLSANDKSNVKGVFSKISSHAEEYGAETLERMFTTYPQTKTYFPHFDLH
HGSAQVKAHGKKVASALIEAANHIDDIAGALSKLSDLHAQKLRVDPVNFK
LLGQCFLVVVAIHHPSALTPEVHASLDKFLCAVGNVLTSKYR
>Sphenisciformes_Eudyptula_novaehollandiae_HBAD-D1  [mRNA]  locus=171:1378258:1378904:- [translate_table: standard]
MLTADDKKLIQQVWEKVFSHQDDLGAEALERMFITYPQTKTYFPHFDLHH
GSDQIRSHGKKVASALGNAVKSLDNLSQALSELSNLHAYNLRVDPTHFAL
QLLSQCFQVVLAVHLGNDYTPEVHAAFDKFLSAVAAVLAEKYR
>Sphenisciformes_Eudyptula_novaehollandiae_subunit_pi-D1  [mRNA]  locus=171:1381506:1383549:- [translate_table: standard]
MTLTQAEKAAVVTIWAKVATQADAIGAESLERLFSSYPQTKTYFPHFDLS
QGSAQLRGHGSKVMNAIGEAVKHIDDIRGALAKLSELHAYILRVDPVNFK
LLSHCILCSVAARYPSDFTPEVHAAWDKFLSSVSSVLTEKYR
>Sphenisciformes_Eudyptula_minor_albosignata_HBAA-D1  [mRNA]  locus=286:3890805:3891452:+ [translate_table: standard]
AMLTADDKKLIQQVWEKVFSHQDDFGAEALERMFITYPQTKTYFPHFDLH
HGSAQVKAHGKKVASALIEAANHIDDIAGALSKLSDLHAQKLRVDPVNFK
LLGQCFLVVVAIHHPSALTPEVHASLDKFLCAVGNVLTSKYR
>Sphenisciformes_Eudyptula_minor_albosignata_subunit_pi-D1  [mRNA]  locus=286:3886138:3888201:+ [translate_table: standard]
MTLTQAEKAAVVTIWAKVATQADAIGAESLERLFSSYPQTKTYFPHFDLS
QGSAQLRGHGSKVMNAIGEAVKHIDDIRGALAKLSELHAYILRVDPVNFK
LLSHCILCSVAARYPSDFTPEVHAAWDKFLSSVSSVLTEKYR
>Sphenisciformes_Eudyptula_minor_minor_HBAA-D1  [mRNA]  locus=284:3010986:3011663:- [translate_table: standard]
MVLSANDKSNVKGVFSKISSHAEEYGAETLERMFTTYPQTKTYFPHFDLH
HGSAQVKAHGKKVASALIEAANHIDDIAGALSKLSDLHAQKLRVDPVNFK
LLGQCFLVVVAIHHPSALTPEVHASLDKFLCAVGNVLTSKYR
>Sphenisciformes_Eudyptula_minor_minor_HBAD-D1  [mRNA]  locus=284:3010986:3012682:- [translate_table: standard]
MLTADDKKLIQQVWEKVFSHQDDLGAEALERMFITYPQTKTYFPHFDLHH
GSDQIRSHGKKVASALGNAVKSLDNLSQALSELSNLHAYNLRVDPLLGQC
FLVVVAIHHPSALTPEVHASLDKFLCAVGNVLTSKYR
>Sphenisciformes_Eudyptula_minor_minor_subunit_pi-D1  [mRNA]  locus=284:3015289:3017352:- [translate_table: standard]
MTLTQAEKAAVVTIWAKVATQADAIGAESLERLFSSYPQTKTYFPHFDLS
QGSAQLRGHGSKVMNAIGEAVKHIDDIRGALAKLSELHAYILRVDPVNFK
LLSHCILCSVAARYPSDFTPEVHAAWDKFLSSVSSVLTEKYR
>Sphenisciformes_Spheniscus_demersus_HBAA-D1  [mRNA]  locus=55:12565162:12565595:+ [translate_table: standard]
RMFITYPQTKTYFPHFDLHHGSAQIKAHGKKVATALIEAANHIDDIAGAL
SKLSDLHAQKLRVDPVNFKLLGQCFLVVMAIHHPSALTPEVHASLDKFLC
AVGNVLTSKYR
>Sphenisciformes_Spheniscus_demersus_subunit_pi-D1  [mRNA]  locus=55:12560267:12562326:+ [translate_table: standard]
MTLTQAEKAAVVTIWAKVATQADAIGAESLERLFSSYPQTKTYFPHFDLS
QGSAQLRGHGSKVMNAIGEAVKHIDDIRGALAKLSELHAYILRVDPVNFK
LLSHCILCSVAARYPSDFTPEVHAAWDKFLSSVSSVLTEKYR
>Sphenisciformes_Spheniscus_magellanicus_HBAA-D1  [mRNA]  locus=scaffold16:7934670:7935336:+ [translate_table: standard]
MVLSANDKSNVKGVFSKISSHAEEYGAETLERMFTTYPQTKTYFPHFDLH
HGSAQIKAHGKKVATALIEAANHIDDIAGALSKLSDLHAQKLRVDPVNFK
LLGQCFLVVMAIHHPSALTPEVHASLDKFLCAVGNVLTSKYR
>Sphenisciformes_Spheniscus_magellanicus_HBAD-D1  [mRNA]  locus=scaffold16:7931655:7932300:+ [translate_table: standard]
MLTADDKKLIQQVWEKVVSHQDDLGAEALERMFITYPQTKTYFPHFDLHH
GSDQIRSHGKKVASALGNAVKSLDNLSQALSELSNLHAYNLRVDPTHFAL
QLLSQCFQVVLAVHLGNDYTPEVHAAFDKFLSAVAAVLAEKYR
>Sphenisciformes_Spheniscus_magellanicus_subunit_pi-D1  [mRNA]  locus=scaffold16:7926969:7929028:+ [translate_table: standard]
MTLTQAEKAAVVTIWAKVATQADAIGAESLERLFSSYPQTKTYFPHFDLS
QGSAQLRGHGSKVMNAIGEAVKHIDDIRGALAKLSELHAYILRVDPVNFK
LLSHCILCSVAARYPSDFTPEVHAAWDKFLSSVSSVLTEKYR
>Sphenisciformes_Spheniscus_humboldti_HBAA-D1  [mRNA]  locus=scaffold98:3182999:3183665:- [translate_table: standard]
MVLSANDKSNVKGVFSKISSHAEEYGAETLERMFTTYPQTKTYFPHFDLH
HGSAQIKAHGKKVATALIEAANHIDDIAGALSKLSDLHAQKLRVDPVNFK
LLGQCFLVVMAIHHPSALTPEVHASLDKFLCAVGNVLTSKYR
>Sphenisciformes_Spheniscus_humboldti_HBAD-D1  [mRNA]  locus=scaffold98:3186058:3186703:- [translate_table: standard]
MLTADDKKLIQQVWEKVVSHQDDLGAEALERMFITYPQTKTYFPHFDLHH
GSDQIRSHGKKVASALGNAVKSLDNLSQALSELSNLHAYNLRVDPTHFAL
QLLSQCFQVVLAVHLGNDYTPEVHAAFDKFLSAVAAVLAEKYR
>Sphenisciformes_Spheniscus_humboldti_subunit_pi-D1  [mRNA]  locus=scaffold98:3189330:3191389:- [translate_table: standard]
MTLTQAEKAAVVTIWAKVATQADAIGAESLERLFSSYPQTKTYFPHFDLS
QGSAQLRGHGSKVMNAIGEAVKHIDDIRGALAKLSELHAYILRVDPVNFK
LLSHCILCSVAARYPSDFTPEVHAAWDKFLSSVSSVLTEKYR
>Sphenisciformes_Spheniscus_mendiculus_HBAA-D1  [mRNA]  locus=tarseq_17328:230821:231487:- [translate_table: standard]
MVLSANDKSNVKGVFSKISSHAEEYGAETLERMFTTYPQTKTYFPHFDLH
HGSAQIKAHGKKVATALIEAANHIDDIAGALSKLSDLHAQKLRVDPVNFK
LLGQCFLVVMAIHHPSALTPEVHASLDKFLCAVGNVLTSKYR
>Sphenisciformes_Spheniscus_mendiculus_HBAD-D1  [mRNA]  locus=tarseq_17328:233519:234164:- [translate_table: standard]
MLTADDKKLIQQVWEKVVSHQDDLGAEALERMFITYPQTKTYFPHFDLHH
GSDQIRSHGKKVASALGNAVKSLDNLSQALSELSNLHAYNLRVDPTHFAL
QLLSQCFQVVLAVHLGNDYTPEVHAAFDKFLSAVAAVLAEKYR
>Sphenisciformes_Spheniscus_mendiculus_subunit_pi-D1  [mRNA]  locus=tarseq_17328:236791:238850:- [translate_table: standard]
MTLTQAEKAAVVTIWAKVATQADAIGAESLERLFSSYPQTKTYFPHFDLS
QGSAQLRGHGSKVMNAIGEAVKHIDDIRGALAKLSELHAYILRVDPVNFK
LLSHCILCSVAARYPSDFTPEVHAAWDKFLSSVSSVLTEKYR
>Sphenisciformes_Megadyptes_antipodes_antipodes_HBAA-D1  [mRNA]  locus=30:23171996:23172673:+ [translate_table: standard]
MVLSANDKSNVKGVFSKISSHAEEYGAETLERMFTTYPQTKTYFPHFDLH
HGSAQVKAHGKKVATALIEAANHIDDIAGALSKLSDLHAQKLRVDPVNFK
LLGQCFLVVMAIHHPSALTPEVHASLDKFLCAVGNVLTSKYR
>Sphenisciformes_Megadyptes_antipodes_antipodes_HBAD-D1  [mRNA]  locus=30:23168664:23169309:+ [translate_table: standard]
MLTADDKKLIQQVWEKVFSHQDDLGAEALERMFITYPQTKTYFPHFDLHH
GSDQIRSHGKKVVSALGNAVKSLDNLSQALSELSNLHAYNLRVDPTHFAL
QLLSQCFQVVLAVHLGNDYTPEVHAAFDKFMSAVAAVLAEKYR
>Sphenisciformes_Megadyptes_antipodes_antipodes_subunit_pi-D1  [mRNA]  locus=30:23163972:23166037:+ [translate_table: standard]
MTLTQAEKAAVVTIWAKVATQADAIGAESLERLFSSYPQTKTYFPHFDLS
QGSAQLRGHGSKVMNAIGEAVKHIDDIRGALAKLSELHAYILRVDPVNFK
LLSHCILCSVAARYPSDFTPEVHAAWDKFLSSVSSVLTEKYR
>Sphenisciformes_Eudyptes_pachyrhynchus_HBAA-D1  [mRNA]  locus=scaffold217:31153:31830:- [translate_table: standard]
MVLSANDKSNVKGVFSKISSHAEEYGAETLERMFTTYPQTKTYFPHFDLH
HGSAQVKAHGKKVATALMEAANHIDDIAGALSKLSDLHAQKLRVDPVNFK
LLGQCFLVVMAIHHPSALTPEVHASLDKFLCAVGNVLTSKYR
>Sphenisciformes_Eudyptes_pachyrhynchus_HBAD-D1  [mRNA]  locus=scaffold217:34831:35476:- [translate_table: standard]
MLTADDKKLIQQVWEKVFSRQDDLGAEALERMFITYPQTKTYFPHFDLHH
GSDQIRSHGKKVVSALGSAVKSLDNLSQALSELSNLHAYNLRVDPTHFAL
QLLSQCFQVVLAVHLGNDYTPEVHAAFDKFMSAVAAVLAEKYR
>Sphenisciformes_Eudyptes_pachyrhynchus_subunit_pi-D1  [mRNA]  locus=scaffold217:38173:40238:- [translate_table: standard]
MTLTQAEKAAVVTIWAKVATQADAIGAESLERLFSSYPQTKTYFPHFDLS
QGSAQLRGHGSKVMNAIGEAVKHIDDIRGALAKLSELHAYILRVDPVNFK
LLSHCILCSVAARYPSDFTPEVHAAWDKFLSSVSSVLTEKYR
>Sphenisciformes_Eudyptes_chrysocome_chrysocome_HBAA-D1  [mRNA]  locus=scaffold_214:303149:303826:- [translate_table: standard]
MVLSANDKSNVKGVFSKISSHAEEYGAETLERMFTTYPQTKTYFPHFDLH
HGSAQVKAHGKKVATALMEAANHIDDIAGALSKLSDLHAQKLRVDPVNFK
LLGQCFLVVMAIHHPSALTPEVHASLDKFLCAVGNVLTSKYR
>Sphenisciformes_Eudyptes_chrysocome_chrysocome_HBAD-D1  [mRNA]  locus=scaffold_214:306196:306841:- [translate_table: standard]
MLTADDKKLIQQVWEKVFSRQDDLGAEALERMFITYPQTKTYFPHFDLHH
GSDQIRSHGKKVVSALGSAVKSLDNLSQALSELSNLHAYNLRVDPTHFAL
QLLSQCFQVVLAVHLGNDYTPEVHAAFDKFMSAVAAVLAEKYR
>Sphenisciformes_Eudyptes_chrysocome_chrysocome_subunit_pi-D1  [mRNA]  locus=scaffold_214:309466:311531:- [translate_table: standard]
MTLTQAEKAAVVTIWAKVATQADAIGAESLERLFSSYPQTKTYFPHFDLS
QGSAQLRGHGSKVMNAIGEAVKHIDDIRGALAKLSELHAYILRVDPVNFK
LLSHCILCSVAARYPSDFTPEVHAAWDKFLSSVSSVLTEKYR
>Sphenisciformes_Eudyptes_moseleyi_HBAA-D1  [mRNA]  locus=scaffold_66:1485935:1486612:- [translate_table: standard]
MVLSANDKSNVKGVFSKISSHAEEYGAETLERMFTTYPQTKTYFPHFDLH
HGSAQVKAHGKKVATALMEAANHIDDIAGALSKLSDLHAQKLRVDPVNFK
LLGQCFLVVMAIHHPSALTPEVHASLDKFLCAVGNVLTSKYR
>Sphenisciformes_Eudyptes_moseleyi_HBAD-D1  [mRNA]  locus=scaffold_66:1489020:1489665:- [translate_table: standard]
MLTADDKKLIQQVWEKVFSRQDDLGAEALERMFITYPQTKTYFPHFDLHH
GSDQIRSHGKKVVSALGSAVKSLDNLSQALSELSNLHAYNLRVDPTHFAL
QLLSQCFQVVLAVHLGNDYTPEVHAAFDKFMSAVAAVLAEKYR
>Sphenisciformes_Eudyptes_moseleyi_subunit_pi-D1  [mRNA]  locus=scaffold_66:1492291:1494356:- [translate_table: standard]
MTLTQAEKAAVVTIWAKVATQADAIGAESLERLFSSYPQTKTYFPHFDLS
QGSAQLRGHGSKVMNAIGEAVKHIDDIRGALAKLSELHAYILRVDPVNFK
LLSHCILCSVAARYPSDFTPEVHAAWDKFLSSVSSVLTEKYR
>Sphenisciformes_Eudyptes_chrysolophus_schlegeli_HBAA-D1  [mRNA]  locus=tarseq_14115:117483:118151:+ [translate_table: standard]
AALAGXNVKGVFSKISSHAEEYGAETLERMFTTYPQTKTYFPHFDLHHGS
AQVKAHGKKVATALMEAANHIDDIAGALSKLSDLHAQKLRVDPVNFKLLG
QCFLVVMAIHHPSALTPEVHASLDKFLCAVGNVLTSKYR
>Sphenisciformes_Eudyptes_chrysolophus_schlegeli_HBAD-D1  [mRNA]  locus=tarseq_14115:114656:115301:+ [translate_table: standard]
MLTADDKKLIQQVWEKVFSRQDDLGAEALERMFITYPQTKTYFPHFDLHH
GSDQIRSHGKKVVSALGNAVKSLDNLSQALSELSNLHAYNLRVDPTHFAL
QLLSQCFQVVLAVHLGNDYTPEVHAAFDKFMSAVAAVLAEKYR
>Sphenisciformes_Eudyptes_chrysolophus_schlegeli_subunit_pi-D1  [mRNA]  locus=tarseq_14115:109966:112031:+ [translate_table: standard]
MTLTQAEKAAVVTIWAKVATQADAIGAESLERLFSSYPQTKTYFPHFDLS
QGSAQLRGHGSKVMNAIGEAVKHIDDIRGALAKLSELHAYILRVDPVNFK
LLSHCILCSVAARYPSDFTPEVHAAWDKFLSSVSSVLTEKYR
>Sphenisciformes_Eudyptes_robustus_HBAA-D1  [mRNA]  locus=scaffold215:3854612:3855289:+ [translate_table: standard]
MVLSANDKSNVKGVFSKISSHAEEYGAETLERMFTTYPQTKTYFPHFDLH
HGSAQVKAHGKKVATALMEAANHIDDIAGALSKLSDLHAQKLRVDPVNFK
LLGQCFLVVMAIHHPSALTPEVHASLDKFLCAVGNVLTSKYR
>Sphenisciformes_Eudyptes_robustus_HBAD-D1  [mRNA]  locus=scaffold215:3851669:3852314:+ [translate_table: standard]
MLTADDKKLIQQVWEKVFSRQDDLGAEALERMFITYPQTKTYFPHFDLHH
GSDQIRSHGKKVVSALGNAVKSLDNLSQALSELSNLHAYNLRVDPTHFAL
QLLSQCFQVVLAVHLGNDYTPEVHAAFDKFMSAVAAVLAEKYR
>Sphenisciformes_Eudyptes_robustus_subunit_pi-D1  [mRNA]  locus=scaffold215:3846979:3849044:+ [translate_table: standard]
MTLTQAEKAAVVTIWAKVATQADAIGAESLERLFSSYPQTKTYFPHFDLS
QGSAQLRGHGSKVMNAIGEAVKHIDDIRGALAKLSELHAYILRVDPVNFK
LLSHCILCSVAARYPSDFTPEVHAAWDKFLSSVSSVLTEKYR
>Sphenisciformes_Eudyptes_sclateri_HBAA-D1  [mRNA]  locus=scaffold_18:1369198:1369875:- [translate_table: standard]
MVLSANDKSNVKGVFSKISSHAEEYGAETLERMFTTYPQTKTYFPHFDLH
HGSAQVKAHGKKVATALMEAANHIDDIAGALSKLSDLHAQKLRVDPVNFK
LLGQCFLVVMAIHHPSALTPEVHASLDKFLCAVGNVLTSKYR
>Sphenisciformes_Eudyptes_sclateri_HBAD-D1  [mRNA]  locus=scaffold_18:1372310:1372955:- [translate_table: standard]
MLTADDKKLIQQVWEKVFSHQDDLGAEALERMFITYPQTKTYFPHFDLHH
GSDQIRSHGKKVVSALGSAVKSLDNLSQALSELSNLHAYNLRVDPTHFAL
QLLSQCFQVVLAVHLGNDYTPEVHAAFDKFMSAVAAVLAEKYR
>Sphenisciformes_Eudyptes_sclateri_subunit_pi-D1  [mRNA]  locus=scaffold_18:1375580:1377637:- [translate_table: standard]
MTLTQAEKAAVVTIWAKVATQADAIGAESLERLFSSYPQTKTYFPHFDLS
QGSAQLRGHGSKVMNAIGEAVKHIDDIRGALAKLSELHAYILRVDPVNFK
LLSHCILCSVAARYPSDFTPEVHAAWDKFLSSVSSVLTEKYR
>Sphenisciformes_Eudyptes_filholi_HBAA-D1  [mRNA]  locus=226:740955:741388:- [translate_table: standard]
RMFTTYPQTKTYFPHFDLHHGSAQVKAHGKKVATALMEAANHIDDIAGAL
SKLSDLHAQKLRVDPVNFKLLGQCFLVVMAIHHPSALTPEVHASLDKFLC
AVGNVLTSKYR
>Sphenisciformes_Eudyptes_filholi_subunit_pi-D1  [mRNA]  locus=226:747138:749203:- [translate_table: standard]
MTLTQAEKAAVVTIWAKVATQADAIGAESLERLFSSYPQTKTYFPHFDLS
QGSAQLRGHGSKVMNAIGEAVKHIDDIRGALAKLSELHAYILRVDPVNFK
LLSHCILCSVAARYPSDFTPEVHAAWDKFLSSVSSVLTEKYR
>Sphenisciformes_Eudyptes_chrysolophus_chrysolophus_HBAA-D1  [mRNA]  locus=scaffold291:1495335:1496012:- [translate_table: standard]
MVLSANDKSNVKGVFSKISSHAEEYGAETLERMFTTYPQTKTYFPHFDLH
HGSAQVKAHGKKVATALMEAANHIDDIAGALSKLSDLHAQKLRVDPVNFK
LLGQCFLVVMAIHHPSALTPEVHASLDKFLCAVGNVLTSKYR
>Sphenisciformes_Eudyptes_chrysolophus_chrysolophus_HBAD-D1  [mRNA]  locus=scaffold291:1503056:1503701:- [translate_table: standard]
MLTADDKKLIQQVWEKVFSRQDDLGAEALERMFITYPQTKTYFPHFDLHH
GSDQIRSHGKKVVSALGSAVKSLDNLSQALSELSNLHAYNLRVDPTHFAL
QLLSQCFQVVLAVHLGNDYTPEVHAAFDKFMSAVAAVLAEKYR
>Sphenisciformes_Eudyptes_chrysolophus_chrysolophus_subunit_pi-D1  [mRNA]  locus=scaffold291:1506698:1508763:- [translate_table: standard]
MTLTQAEKAAVVTIWAKVATQADAIGAESLERLFSSYPQTKTYFPHFDLS
QGSAQLRGHGSKVMNAIGEAVKHIDDIRGALAKLSELHAYILRVDPVNFK
LLSHCILCSVAARYPSDFTPEVHAAWDKFLSSVSSVLTEKYR
>Sphenisciformes_Pygoscelis_papua_HBAA-D1  [mRNA]  locus=2:27350:28020:- [translate_table: standard]
MVLSANDKSNVKGVFSKISGHAEEYGAETLERMFTTYPQTKTYFPHFDLH
HGSAQVKAHGKKVAAALIEAANHIDDIAGALSKLSDLHAQKLRVDPVNFK
LLGQCFLVVMAIHHPSALTPEVHASLDKFLCAVGNVLTSKYR
>Sphenisciformes_Pygoscelis_papua_HBAD-D1  [mRNA]  locus=2:30676:31320:- [translate_table: standard]
MLTADDKKLIQQVWEKVFSHQDDLGAEALERMFITYPQTKTYFPHFDLHH
GSDQIRSHGKKVVSALGNAVKSLDNLSQALSELSNLHAYNLRVDPIHFAL
QLLSQCFQVVLAVHLGNDYSPEVHAAFDKFLSAVAAVLAEKYR
>Sphenisciformes_Pygoscelis_papua_subunit_pi-D1  [mRNA]  locus=2:33942:36000:- [translate_table: standard]
MTLTQAEKAAVVTIWAKVATQADAIGAESLERLFSSYPQTKTYFPHFDLS
QGSAQLRGHGSKVMNAIGEAVKHIDDIRGALAKLSELHAYILRVDPVNFK
LLSHCILCSVAARYPSDFTPEVHAAWDKFLSSVSSVLTEKYR
>Sphenisciformes_Pygoscelis_antarctica_HBAA-D1  [mRNA]  locus=51:220192:220862:- [translate_table: standard]
MVLSANDKSNVKGVFSKISGHAEEYGAETLERMFTTYPQTKTYFPHFDLQ
HGSAQVKAHGKKVAAALIEAANHIDDIAGALSKLSDLHAQKLRVDPVNFK
LLGQCFLVVMAIHHPSALTPEVHASLDKFLCAVGNVLTSKYR
>Sphenisciformes_Pygoscelis_antarctica_HBAD-D1  [mRNA]  locus=51:223553:224197:- [translate_table: standard]
MLTADDKKLIQQVSEKVFSHQDELGAEALERMFITYPQTKTYFPHFDLHH
GSDQIRSHGKKVVSALGNAVKSLDNLSQALSELSNLHAYNLRVDPIHFAL
QLLSQCFQVVLAVHLGNDYSPEVHAAFDKFLSAVAAVLAEKYR
>Sphenisciformes_Pygoscelis_antarctica_subunit_pi-D1  [mRNA]  locus=51:226807:228873:- [translate_table: standard]
MTLTQAEKAAVVTIWAKVATQADAIGAESLERLFSSYPQTKTYFPHFDLS
QGSAQLRGHGSKVMNAIGEAVKHIDDIRGALAKLSELHAYILRVDPVNFK
LLSHCILCSVAARYPSDFTPEVHAAWDKFLSSVSSVLTEKYR
>PYGAD_HBAA-D1  [mRNA]  locus=gi_686489023_ref_NW_008824900.1_:745284:745954:- [translate_table: standard]
MVLSANDKTNVKGVFSKISSHAEEYGAETLERMFTTYPQTKTYFPHFDLH
HGSAQVKAHGKKVAAALIEAANHIDDIAGALSKLSDLHAQKLRVDPVNFK
LLGQCFLVVMAIHHPSALTPEVHASLDKFLCAVGNVLTSKYR
>PYGAD_subunit_pi-D1  [mRNA]  locus=gi_686489023_ref_NW_008824900.1_:751540:753600:- [translate_table: standard]
MTLTQAEKAAVVTIWAKVATQADAIGAESLERLFSSYPQTKTYFPHFDLS
QGSAQLRGHGSKVMNAIGEAVKHIDDIRGALAKLSELHAYILRVDPVNFK
LLSHCILCSVAARYPSDFTPEVHAAWDKFLSSVSSVLTEKYR
>APTFO_HBAA-D1  [mRNA]  locus=gi_685374236_ref_NW_008794125.1_:2999052:2999730:- [translate_table: standard]
MVLSANDKSNVKSIFSKISSHAEEYGAETLERMFTTYPQTKTYFPHFDLH
HGSAQVKAHGKKVAAALIEAANHIDDIAGALSKLSDLHAQKLRVDPVNFK
LLGQCFMVVVAIHHPSALTPEIHASLDKFLCAVGNVLTSKYR
>APTFO_subunit_pi-D1  [mRNA]  locus=gi_685374236_ref_NW_008794125.1_:3005318:3007387:- [translate_table: standard]
MTLTQAEKATVVTIWAKVATQADAIGAESLERLFSSYPQTKTYFPHFDLS
QGSAQLRGHGSKVMNAIGEAVKHIDDIRGALAKLSELHAYILRVDPVNFK
LLSHCILCSVAARYPSDFTPEVHAAWDKFLSSVSSVLTEKYR
>Sphenisciformes_Aptenodytes_patagonicus_HBAA-D2  [mRNA]  locus=341:220439:221087:+ [translate_table: standard]
VKSIFSKISSHAEEYGAETLERMFTTYPQTKTYFPHFDLHHGSAQVKAHG
KKVAAALIEAANHIDDIAGALSKLSDLHAQKLRVDPVNFKLLGQCFMVVV
AIHHPSALTPEIHASLDKFLCAVGNVLTSKYR
>Sphenisciformes_Aptenodytes_patagonicus_HBAD-D1  [mRNA]  locus=341:214967:215612:+ [translate_table: standard]
MLTADDKKLIQQVWEKVFSHQEELGAEALERMFITYPQTKTYFPHFDLHH
GSDQIRSHGKKVASALGSAVKSLDNLSQALSELSNLHAYNLRVDPTHFAL
QLLSQCFQVVLAVHLGNDYTPEVHAAFDKFLSAVAAVLAEKYR
>Sphenisciformes_Aptenodytes_patagonicus_subunit_pi-D1  [mRNA]  locus=341:210274:212343:+ [translate_table: standard]
MTLTQAEKAAVVTIWAKVATQADAIGAESLERLFSSYPQTKTYFPHFDLS
QGSAQLRGHGSKVMNAIGEAVKHIDDIRGALAKLSELHAYILRVDPVNFK
LLSHCILCSVAARYPSDFTPEVHAAWDKFLSSVSSVLTEKYR
>Procellariiformes_Thalassarche_chlororhynchos_HBAA-D1  [mRNA]  locus=scaffold2553:69937:70371:+ [translate_table: standard]
RMFSTYPQTKTYFPHFDLQHGSAQVKAHGKKVAGALVEAANHIDDIASAL
SKLSDLHAQKLRVDPVNFKLLGQCFLVVVAIHHPSLLTPEVHASLDKFLC
AVGNVLTAKYR
>Procellariiformes_Thalassarche_chlororhynchos_subunit_pi-D1  [mRNA]  locus=scaffold2553:62334:64429:+ [translate_table: standard]
MTLTQAEKAAVVTIWAKVATQADALGAESLERLFSSYPQTKTYFPHFDLS
QGSAQLRGHGSKVMNAIGEAVKHIDDIRGALAKLSELHAYILRVDPVNFK
LLSHCILCSVAARYPSDFTPEVHAAWDKFLSSVSSVLTEKYR
>Procellariiformes_Oceanites_oceanicus_HBAA-D1  [mRNA]  locus=scaffold_1852:186793:187482:- [translate_table: standard]
MVLSAADKTNVKGVFSKIGGHAEDYGAETLERMFATYPQTKTYFPHFDLQ
HGSAQVKGHGKKVAGALLEAANHIDDIAGALSKLSDLHAQKLRVDPVNFK
LLGQCFLVVVAIHHPSLLTPEVHASLDKFLCAVGNVLTAKYR
>Procellariiformes_Oceanites_oceanicus_HBAD-D1  [mRNA]  locus=scaffold_1852:189733:190383:- [translate_table: standard]
MLTADDKKLIQQVWEKVLGHQEDFGAEALERMFATYPQTKTYFPHFDLQH
GSDQIRGHGKKVAAALGNAVKSLDNLSQALSELSNLHAYNLRVDPPCFAL
QLLSQCFQVVLAVHLGKDYTPEVHAAFDKFLSAVAAVLAEKYR
>Procellariiformes_Oceanites_oceanicus_subunit_pi-D1  [mRNA]  locus=scaffold_1852:192964:195033:- [translate_table: standard]
MTLTQAEKAAVVTIWAKVATQADAIGAESLERLFSSYPQTKTYFPHFDLS
QGSAQLRGHGFKVMNAIGEAVKHIDDIRGALAKLSELHAYILRVDPVNFK
LLSHCILCSVAARYPSDFTPEVHAAWDKFLSSVSSVLTEKYR
>Procellariiformes_Fregetta_grallaria_HBAA-D1  [mRNA]  locus=scaffold_237:275213:275904:- [translate_table: standard]
MVLSAADKTNVKGVFSKIGGHAEDYGAETLERMFATYPQTKTYFPHFDLQ
HGSAQVKGHGKKVAGALLEAANHIDDIAGALSKLSDLHAQKLRVDPVNFK
LLGQCFLVVVAIHHPSLLTPEVHASLDKFLCAVGNVLTAKYR
>Procellariiformes_Fregetta_grallaria_HBAD-D1  [mRNA]  locus=scaffold_237:278198:278840:- [translate_table: standard]
MLTADDKKLIQQVWEKVLGHQEDFGAEALERMFITYPQTKTYFPHFDLQH
GSDQIRGHGKKVATALGNAVKSLDNLSQALSELSNLHAYNLRVDPPCFAL
QLLSQCFQVVLAVHLGKDYTPEVHAAFDKFLSAVAAVLAEKYR
>Procellariiformes_Fregetta_grallaria_subunit_pi-D1  [mRNA]  locus=scaffold_237:281434:283523:- [translate_table: standard]
MTLTQAEKAAVVTIWAKVATQADAIGAESLERLFSSYPPTKTYFPHFDLS
QGSAQLRGHGFKVMNAIGEAVKHIDDIRGALAKLSELHAYILRVDPVNFK
LLSHCILCSVAARYPSDFTPEVHAAWDKFLSSVSSVLTEKYR
>Procellariiformes_Hydrobates_tethys_HBAA-D1  [mRNA]  locus=scaffold2536:241910:243388:+ [translate_table: standard]
MVLSAADKTNVKGIFSKIGGHAEEYGAETLERMFSTYPQTKTYFPHFDLQ
HGSAQVKAHGKKVAGALVEAANHIDDIAGALSKLSDLHAQKLRVDPVNFK
LLGQCFLVVVAIHHPSLLTPEVHASLDKFLCAVGNVLTAKYR
>Procellariiformes_Hydrobates_tethys_HBAD-D1  [mRNA]  locus=scaffold2536:237615:239595:+ [translate_table: standard]
MLTADDKKLIQQVWEKVLGHQEDFGAEALERCVLGPGTPRARGASGWEPH
GGLVQXSDQIRGHGKKVVSALGNAVKSMDNLSQALSELSNLHAYNLRVDP
PRFALQLLSQCFQVVLAVHLGKDYTPEVHAAFDKFLSAVAAVLAEKYR
>Procellariiformes_Hydrobates_tethys_subunit_pi-D1  [mRNA]  locus=scaffold2536:233336:235421:+ [translate_table: standard]
MTLTQAEKAAVVTIWAKVATQADAIGAESLERLFSSYPQTKTYFPHFDLS
QGSAQLRGHGSKVMNAIGEAVKHIDDIRDALAKLSELHAYILRVDPVNFK
LLSHCILCSVAAHYPSDFTPEVHAAWDKFLSSVSSVLTEKYR
>Procellariiformes_Pelecanoides_urinatrix_HBAA-D1  [mRNA]  locus=scaffold871:204827:208374:+ [translate_table: standard]
MVLSATDKTNVKNVFSKIGGHAEEYGAETLERMFVTYPQTKTYFPHFDLH
HGSAQIKGHGKKVAGALVEAANHIDDIASALSKLADLHAQKLRVDPVNFK
LLGQCFLVVVAIHNPSLLTPEVHASLDKFLCAVGNVLTSKYR
>Procellariiformes_Pelecanoides_urinatrix_HBAD-D1  [mRNA]  locus=scaffold871:202991:203630:+ [translate_table: standard]
MLTADDKKLIQQVWEKVLGHQEDFGAEALERMFITYPQTKTYFPHFDLHH
GSEQIRGHGKKVVSALGNAVKSLDNLSQALSELSNLHAYNLRVDPLLSQC
FQVVLAAHLGKDYTPEVHAAFDKFLSAVAAVLAEKYR
>Procellariiformes_Pelecanoides_urinatrix_subunit_pi-D1  [mRNA]  locus=scaffold871:198409:200439:+ [translate_table: standard]
MTLTQAEKAAVVTIWAKVATQADAIGAESLERLFSSYPQTKTYFPHFDLS
QGSTQLRGHGSKVMNAIGEAVKHIDDIRGALAKLSELHAYILRVDPVNFK
LLSHCILCSVAARYPSDFTPEVHAAWDKFLSSVSSVLTEKYR
>Procellariiformes_Calonectris_borealis_HBAA-D1  [mRNA]  locus=scaffold1944:255725:256415:- [translate_table: standard]
MVLSATDKTNVKGIFSKIGGHAEEYGAETLERMFSTYPQTKTYFPHFDLH
HGSAQVKAHGKKVAGALVEAANHIDDIAGALSKLSDLHAQKLRVDPVNFK
LLGQCFLVVVAIHHPSLLTPEVHASLDKFLCAVGNVLTAKYR
>Procellariiformes_Calonectris_borealis_HBAD-D1  [mRNA]  locus=scaffold1944:258744:259361:- [translate_table: standard]
MLTADDKKLIQQVWEKVLGHQEDFGAEALERMFITYPQTKTYFPHFDLHH
GSEQIRGHGKKVVGALGNAVKSLDNLSQALSELSNLHAYNLRVDPLLSQC
FQVVLAVHLGKDYTPEVHAAFDKFLSAVAAVLAEKYR
>Procellariiformes_Calonectris_borealis_subunit_pi-D1  [mRNA]  locus=scaffold1944:261956:263979:- [translate_table: standard]
MTLTQAEKAAVVTIWAKVATQADAIGAESLERLFSSYPQTKTYFPHFDLS
QGSVQLRGHGSKVMNAIGEAVKHIDDIRGALAKLSELHAYILRVDPVNFK
LLSHCILCSVAARYPSDFTPEVHAAWDKFLSSVSSVLTEKYR
>Procellariiformes_Fulmarus_glacialis_HBAA-D1  [mRNA]  locus=scaffold42413:125:653:+ [translate_table: standard]
RMFSTYPQTKTYFPHFDLHHGSEQIRGHGKKKVAGALVEAANHIDDIASA
LSKLSDLHAQKLRVDPVNFKLLGQCFLVVVAIHHPSLLTPEVHASLDKFL
CAVGNVLTAKYR
>Procellariiformes_Fulmarus_glacialis_subunit_pi-D1  [mRNA]  locus=scaffold17164:2451:4487:- [translate_table: standard]
MTLTQAEKAAVVTIWAKVATQADAIGAESLERLFSSYPQTKTYFPHFDLS
QGSTQLRGHGSKVMNAIGEAVKHIDDIRGALAKLSELHAYILRVDPVNFK
LLSHCILCSVAARYPSDFTPEVHAAWDKFLSSVSSVLTEKYR
>Pelecaniformes_Phalacrocorax_pelagicus_HBAA-D1  [mRNA]  locus=NFMD01000333.1:419698:420384:+ [translate_table: standard]
MVLSASDKTNVKGVFAKVGGSAEAYGAETLERMFTAYPQTKTYFPHFDLH
HGSAQIKAHGKKVAAALVEAANHIDDIAGALSKLSDLHAQKLRVDPVNFK
LLGHCFLVVVAIHHPTLLTPEVHASLDKFMCAVAKELTAKYR
>Pelecaniformes_Phalacrocorax_pelagicus_HBAD-D3  [mRNA]  locus=NFMD01000333.1:416285:416943:+ [translate_table: standard]
MLGAEETALVRGVWQKVESAKDEMGEETLTRMFLVYPKTKTYFPHFDLHH
GSEQIRNHGKKVVTALGNAIQNLDNLRQTLADLSNLHAYNLRVDPPCFAL
QLLAQCFQVVLAVHLGQEYTPEVHVAFDKFLTAVAAVLAEKYR
>Pelecaniformes_Phalacrocorax_pelagicus_subunit_pi-D1  [mRNA]  locus=NFMD01000333.1:411707:413808:+ [translate_table: standard]
MTLTQAEKAAVVNIWAKVATQADAIGAESLERLFSSYPQTKTYFPHFDLS
QGSAQLRGHGSKVMNAIGEAVKHIDDIRGALAKLSELHAYILRVDPVNFK
LLSHCILCSVAARYPSDFTPEVHAAWDKFLSSVSSVLTEKYR
>Pelecaniformes_Phalacrocorax_carbo_HBAA-D1  [mRNA]  locus=scaffold25243:2:681:+ [translate_table: standard]
LSASDKTNVKGVFAKVGGSAEAYGAETLERMFTAYPQTKTYFPHFDLHHG
SAQIKAHGKKVAVFEAANHIDDIAGALSKLSDLHAQKLRVDPVNFKLLGH
CFLVVVAIHHPTLLTPEVHASLDKFMCAVAKELTAKYR
>Pelecaniformes_Phalacrocorax_carbo_HBAD-D3  [mRNA]  locus=scaffold7709:361:567:- [translate_table: standard]
RMFLVYPKTKTYFPHFDLHHGSEQIRNHGKKVVTALGNAIQNLDNLRQTL
ADLSNLHAYNLRVDPVNFK
>Pelecaniformes_Phalacrocorax_carbo_subunit_pi-D1  [mRNA]  locus=scaffold3588:4833:6934:+ [translate_table: standard]
MTLTQAEKAAVVNIWAKVATQADAIGAESLERLFSSYPQTKTYFPHFDLS
QGSAQLRGHGSKVMNAIGEAVKHIDDIRGALAKLSELHAYILRVDPVNFK
LLSHCILCSVAARYPSDFTPEVHAAWDKFLSSVSSVLTEKYR
>Pelecaniformes_Phalacrocorax_harrisi_HBAA-D1  [mRNA]  locus=NEVG01000543.1:644028:644704:- [translate_table: standard]
MVLSAGDKTNVKGVFAKVGGNAEAYGAETLERMFTAYPQTKTYFPHFDLH
HGSAQIKAHGKKVAAALVEAANHIDDIAGALSKLSDLHAQKLRVDPVNFK
LLGHCFLVVVAIHHPTLLTPEVHASLDKFMCAVAKELTAKYR
>Pelecaniformes_Phalacrocorax_harrisi_HBAD-D2  [mRNA]  locus=NEVG01000543.1:647293:647951:- [translate_table: standard]
MLGAEEAALVRGVWQKVESAKDEMGEETLTRMFLVYPKTKTYFPHFDLHH
GSEQIRNHGKKVVTALGNAIQNLDNLRQTLADLSNLHAYNLRVDPPCFVL
QLLAQCFQVVLAVHLGQEYTPEVHVAFDKFLMAVAAVLAEKYR
>Pelecaniformes_Phalacrocorax_harrisi_subunit_pi-D1  [mRNA]  locus=NEVG01000543.1:650059:652160:- [translate_table: standard]
MTLTQAEKAAVVNIWAKVATQADAIGAESLERLFSSYPQTKTYFPHFDLS
QGSAQLRGHGSKVMNAIGEAVKHIDDIRGALAKLSELHAYILRVDPVNFK
LLSHCILCSVAARYPSDFTPEVHAAWDKFLSSVSSVLTEKYR
>Pelecaniformes_Phalacrocorax_auritus_HBAA-D1  [mRNA]  locus=NFMC01000211.1:783222:783898:+ [translate_table: standard]
MVLSAGDKTNVKGVFAKVGGNAEAYGAETLERMFTAYPQTKTYFPHFDLH
HGSAQIKAHGKKVAAALVEAANHIDDIAGALSKLSDLHAQKLRVDPVNFK
LLGHCFLVVVAIHHPTLLTPEVHASLDKFMCAVAKELTAKYR
>Pelecaniformes_Phalacrocorax_auritus_HBAD-D3  [mRNA]  locus=NFMC01000211.1:779974:780632:+ [translate_table: standard]
MLGAEEAALVRGVWQKVESAKDEMGEETLTRMFLVYPKTKTYFPHFDLHH
GSEQIRNHGKKVVTALGNAIQNLDNLRQTLADLSNLHAYNLRVDPPCFVL
QLLAQCFQVVLAVHLGQEYTPEVHVAFDKFLMAVAAVLAEKYR
>Pelecaniformes_Phalacrocorax_auritus_subunit_pi-D1  [mRNA]  locus=NFMC01000211.1:775771:777872:+ [translate_table: standard]
MTLTQAEKAAVVNIWAKVATQADAIGAESLERLFSSYPQTKTYFPHFDLS
QGSAQLRGHGSKVMNAIGEAVKHIDDIRGALAKLSELHAYILRVDPVNFK
LLSHCILCSVAARYPSDFTPEVHAAWDKFLSSVSSVLTEKYR
>Pelecaniformes_Phalacrocorax_brasilianus_HBAA-D1  [mRNA]  locus=NFME01015637.1:3652:4338:- [translate_table: standard]
MVLSAGDKTNVKGVFAKVGGNAEAYGAETLERMFTAYPQTKTYFPHFDLH
HGSAQIKAHGKKVAAALVEAANHIDDIAGALSKLSDLHAQKLRVDPVNFK
LLGHCFLVVVAIHHPTLLTPEVHASLDKFMCAVAKELTAKYR
>Pelecaniformes_Phalacrocorax_brasilianus_HBAD-D2  [mRNA]  locus=NFME01015637.1:7088:7746:- [translate_table: standard]
MLGAEEAALVRGVWQKVESAKDEMGEETLTRMFLVYPKTKTYFPHFDLHH
GSEQIRNHGKKVVTALGNAIQNLDNLRQTLADLSNLHAYNLRVDPPCFVL
QLLAQCFQVVLAVHLGQEYTPEVHVAFDKFLMAVAAVLAEKYR
>Pelecaniformes_Phalacrocorax_brasilianus_subunit_pi-D1  [mRNA]  locus=NFME01015637.1:9848:11949:- [translate_table: standard]
MTLTQAEKAAVVNIWAKVATQADAIGAESLERLFSSYPQTKTYFPHFDLS
QGSAQLRGHGSKVMNAIGEAVKHIDDIRGALAKLSELHAYILRVDPVNFK
LLSHCILCSVAARYPSDFTPEVHAAWDKFLSSVSSVLTEKYR
>Eurypygiformes_Rhynochetos_jubatus_HBAA-D1  [mRNA]  locus=scaffold3442:138531:139186:- [translate_table: standard]
MVLSSSDKNHVKSLFSKIGGHTEEYGTETLERMFTTYPQTKTYFPHFDLH
HGSAQIKVHGKKVVAALVEACNHIDDIAGALSKLSDLHAQKLRVDPVNFK
LLGQCFLVVVAIHNPTLLTPEVHASLDKFLCAVGNVLTAKYR
>Eurypygiformes_Rhynochetos_jubatus_HBAD-D1  [mRNA]  locus=scaffold3442:141623:142609:- [translate_table: standard]
MLTAEDKKMISQAWEKAKAYKDCGAEALERMFISYPQTKTYFPHFDLHSG
SEQVRNHGKKVLNALDSAVKNVDSLSQCLSELSNLHAYNLRVDPLCFILQ
LLSQCLQVVMAVHLGKDYTPEVHAAFDKFLSAVAAVLAEKYR
>Eurypygiformes_Rhynochetos_jubatus_subunit_pi-D1  [mRNA]  locus=scaffold3442:145135:147164:- [translate_table: standard]
MTLTQAEKATVVAIWAKVATQADAIGAESLERLFSSYPQTKTYFPHFDLS
QGSAQLRGHGSKVMNAIGEAVKHIDDIRGALAKLSELHAYILRVDPVNFK
LLSHCILCSVAARYPIDFTPEAHAAWDKFLSSVSSVLTEKYR
>Eurypygiformes_Eurypyga_helias_HBAD-D1  [mRNA]  locus=scaffold17993:769:1417:- [translate_table: standard]
MLTAEDKKLIAQAWEKVKAHKDAGAESLERMFMSYPQTKTYFPHFDLHAG
SEQVRNHGKKVLNALDSAVKNMDNLSQCLSELSNLHAYNLRVDPPCFILQ
LLSQCLQVVMAVHLGKDYTPEVHAAFDKFLSAVAAVLAEKYR
>Eurypygiformes_Eurypyga_helias_subunit_pi-D1  [mRNA]  locus=scaffold17993:3870:5891:- [translate_table: standard]
MTLTQAEKATVVAIWAKVATQADAIGAESLERLFSSYPQTKTYFPHFDLS
QGSAQLRGHGSKVMNAIGEAVKHIDDIRGALAKLSELHAYILRVDPVNFK
LLSHCILCSVAARYPNDFTPEAHAAWDKFLSSVSSVLTEKYR
>Gruiformes_Zapornia_atra_HBAA-D1  [mRNA]  locus=scaffold1746:800494:801143:+ [translate_table: standard]
MVLSANDKTHVKGIFGKIGGHAEEYGAETLERMFVTYPQTKTYFPHFDLQ
HGSAQVKAHGKKVAAALIEAVNHIDDIAGALSKLSDLHAQKLRVDPVNFK
LLSHCFLVVVAIHHPAALTPEVHASLDKFMCAVGSVLTAKYR
>Gruiformes_Zapornia_atra_HBAD-D1  [mRNA]  locus=scaffold1746:797583:801143:+ [translate_table: standard]
MLTAEDKKLICQIWEKVAGHGEEFGMEALERMFITYPQTKTYFPHFDLHH
GSDQIRGHGKKVVAALGNAVKSLDNLSQALSELSNLHAYNLRVDPLLSHC
FLVVVAIHHPAALTPEVHASLDKFMCAVGSVLTAKYR
>Gruiformes_Zapornia_atra_subunit_pi-D1  [mRNA]  locus=scaffold1746:792551:794582:+ [translate_table: standard]
MTLTQAEKAAVVTIWAKVATQSDAIGAESLERLFASYPQTKTYFPHFDLS
QGSAQLRAHGSKVMNAIGEAVKNVDDIRGALAKLSELHAYILRVDPVNFK
LLSHCILCSVAARYPSDFTPEVHAAWDKFLSSVSSVLTEKYR
>Gruiformes_Atlantisia_rogersi_HBAA-D1  [mRNA]  locus=NODE_14423_length_21950_cov_11.0578_ID_28845:12561:13210:+ [translate_table: standard]
MVLSANDKTHVKGIFGKIGGHAEEYGAETLERMFMTYPQTKTYFPHFDLQ
HGSAQIKSHGKKVAAALIEAVNHIDDIAGALSKLSDLHAQKLRVDPVNFK
LLSHCFLVVVAIHHPAALTPEVHASLDKFMCAVGSVLTAKYR
>Gruiformes_Atlantisia_rogersi_HBAD-D1  [mRNA]  locus=NODE_14423_length_21950_cov_11.0578_ID_28845:9481:10102:+ [translate_table: standard]
MLTAEDKKLICQIWEKVVGHGEEFGMETLERMFITYPQTKTYFPHFDLHH
GSDQIRGHGKKVVAALGNAVKNLDNLSQALSELSNLHAYNLRVDPPCFAL
QLLSQCFQVVLAAHLGKDYTPEVHAAFDKFLSAVAAVLAEKYR
>Gruiformes_Atlantisia_rogersi_subunit_pi-D1  [mRNA]  locus=NODE_14423_length_21950_cov_11.0578_ID_28845:4479:6470:+ [translate_table: standard]
MTLTQAEKAAVVTIWAKVATQSDAIGAESLERLFASYPQTKTYFPHFDLS
QGSAQLRAHGSKVMNAIGEAVKNVDDIRGALAKLSELHAYILRVDPVNFK
LLSHCILCSVAARYPSDFTPEVHAAWDKFLSSVSSVLTEKYR
>Gruiformes_Heliornis_fulica_HBAA-D1  [mRNA]  locus=scaffold3158:35282:35887:- [translate_table: standard]
MVLSASDKSNVKSAFAKISGHADDYGAECLERMFTTYPQTKTYFPHFDLQ
HGSAQIKAHGKKVVAALIEAVNHIDDIAGALSKLSDLHAQKLRVDPVNFK
LLGQCFLVVVAVHHPSVLTPEVHASLDKFLCAVGNVLTAKYR
>Gruiformes_Heliornis_fulica_HBAD-D1  [mRNA]  locus=scaffold3158:35282:38681:- [translate_table: standard]
MLTAEDKKLISQIWEKVISHAEEFGMETLERMFMTYPQTKTYFPHFDLHH
GSDQIRTHGKKVVVALGNAVKNLDNLSQALSELSNLHAYNLRVDPSPPCS
LSHFAFQLLGQCFLVVVAVHHPSVLTPEVHASLDKFLCAVGNVLTAKYR
>Gruiformes_Heliornis_fulica_subunit_pi-D1  [mRNA]  locus=scaffold3158:41606:43632:- [translate_table: standard]
MTLTQAEKAAVITIWAKVAAQADAIGAESLERLFASYPQTKTYFPHFDLS
QGSAQLRGHGSKVMNAIGEAVKNVDDIRGALAKLSELHAYILRVDPVNFK
LLSHCILCSVAARYPSDFTPEVHAAWDKFLSSVSSVLTEKYR
>Gruiformes_Psophia_crepitans_HBAA-D1  [mRNA]  locus=scaffold2991:33010:33644:- [translate_table: standard]
MVLSGSDKTNVKTVFTKVVGHAEDYGAETLERMFHAYPQTKTYFPHFDLQ
HGSAQVKAHGKKVVTALVEAANHIDDIAGALSKLSDLHAQKLRVDPVNFK
LLGQCFLVVVAIHHPSVLTPEVHASLDKFLCAVGSVLTAKYR
>Gruiformes_Psophia_crepitans_HBAD-D1  [mRNA]  locus=scaffold2991:35870:36513:- [translate_table: standard]
MLTAEEKKLIVQVWEKIASHQDECGKQALERMFSAYPQTKTYFPHFDLHP
GSEQISNHGKKVAAALGNAVKNLDNLSQALSELSNLHAYNLRVDPPPFAL
QLLGQCIQVVLAVHLGKDYTPEVHAAFDKFLSAVAAVLSEKYR
>Gruiformes_Psophia_crepitans_subunit_pi-D1  [mRNA]  locus=scaffold2991:38974:40971:- [translate_table: standard]
MTLTQAEKAAVVTIWAKVVAQADAIGAESLERLFASYPQTKTYFPHFDLS
QGSGQLRGHGSKVMNAIGEAVKHIDDIRGALAKLSELHAYILRVDPVNFK
LLSHCILCSVAARYPSDFTPEVHAAWDKFLSSVSSVLTEKYR
>Gruiformes_Grus_americana_HBAA-D1  [mRNA]  locus=scaffold763:210453:213011:+ [translate_table: standard]
MVLSGNDKSNVKGVFSKIGGHAEEYGAETLERMFCTYPQTKTYFPHFDLQ
HGSAQVKAHGKKVAGALIEAANHIDDIAGALSKLSDLHAQKLRVDPVNFK
LLGQCFLVVVAIHHPSVLTPEVHASLDKFLCAVGNVLTAKYR
>Gruiformes_Grus_americana_subunit_pi-D1  [mRNA]  locus=scaffold763:203261:205293:+ [translate_table: standard]
MTLTQAEKAAVIAIWAKVATQADAIGAESLERLFSSYPQTKTYFPHFDLS
QGSAQLRGHGSKVMNAIGEAVKHIDDIRGALAKLSELHAYILRVDPVNFK
LLSHCILCSVAARYPSDFTPEVHAAWDKFLSSVSSVLTEKYR
>Gruiformes_Aramus_guarauna_HBAA-D1  [mRNA]  locus=scaffold1046:3820803:3823337:+ [translate_table: standard]
MVLSSGDKTNVKGAISKITGHAEDYGAETLERMFHAYPQTKTYFPHFDLQ
HGSAQIKAHGKKVVTALIEAANHIDDIAGALSKLSDLHAHKLRVDPVNFK
LLGHCFLVVMAIHHPSVLTPEVHASLDKFLCAVGNVLTAKYR
>Gruiformes_Aramus_guarauna_HBAD-D1  [mRNA]  locus=scaffold1046:3817518:3818157:+ [translate_table: standard]
MLTAEEKKLILQVWEKILGQLDECGKETLERMFCAYPQTKTYFPHFDLHP
GSDQIRNHGKKVVAALSNAVKNLDNLSQALAELSNLHAYNLRVDPPHFAL
QLLSQCFQVVLAAHLGKDYTPEVHAAFDKFLSAVAAVLAEKYR
>Gruiformes_Aramus_guarauna_subunit_pi-D1  [mRNA]  locus=scaffold1046:3812973:3815001:+ [translate_table: standard]
MTLTQAEKAAVIAIWAKVATQADAIGAESLERLFSSYPPTKTYFPHFDLS
QGSAQLRAHGSKVMNAIGEAVKHIDDIRGALAKLSELHAYILRVDPVNFK
LLSHCILCSVAARYPSDFTPEVHAAWDKFLSSVSSVLTEKYR
>Otidiformes_Chlamydotis_macqueenii_subunit_pi-D1  [mRNA]  locus=scaffold29283:5000:6802:+ [translate_table: standard]
MTLTQAEKAAVITIWAKVATQADAIGAESLERLFSSYPQTKTYFPHFDLS
QGSVQLRGHGSKVMNAIGETVKHIDDIRGALAKLSELHAYILRVDPVNFK
LLSHCILCSVAARYPNDFTPEVHAAWDKFLSSVSSVLTEKYR
>Otidiformes_Ardeotis_kori_HBAA-D1  [mRNA]  locus=scaffold_160:1056607:1057290:+ [translate_table: standard]
MVLSATDKTNVKGVFSKIGGHADEYGAETLERMFITYPQTKTYFPHFDLQ
HGSAQVKAHGKKVAAALVEAANHIDDISGALSKLSDLHAQKLRVDPVNFK
LLGQCFLVVVAIHNPSLLTPEVHASLDKFLCAVATVLTAKYR
>Otidiformes_Ardeotis_kori_HBAD-D1  [mRNA]  locus=scaffold_160:1053608:1054220:+ [translate_table: standard]
MLTAEDKKLIQQIWEKVVGHSEDFGAETLERMFTVYPQTKTYFPHFDLHH
GSDQIRGHGKKVVNALGNGVKSIDNLSQALSELSNLHAYNLRVDPVNFKA
GRGQGPGAGLLSQCFQVVLAVHLGNDYTPQVHAAFDKFLSAVAAVLAEKY
R
>Otidiformes_Ardeotis_kori_subunit_pi-D1  [mRNA]  locus=scaffold_160:1049190:1051031:+ [translate_table: standard]
MTLTQAEKAAVITIWAKVATQADAIGAESLERLFSSYPQTKTYFPHFDLS
QGSVQLRGHGSKVMNAIGETVKHIDDIRGALAKLSELHAYILRVDPVNFK
LLSHCILCSVAARYPSDFTPEVHAAWDKFLSSVSSVLTEKYR
>Otidiformes_Lophotis_ruficrista_HBAA-D2  [mRNA]  locus=scaffold_150:498764:499447:- [translate_table: standard]
MVLSATDKTNVKGVFSKIGGHADEYGAETLERMFITYPQTKTYFPHFDLQ
HGSAQIKAHGKKVAAALVEAANHIDDISGALSKLSDLHAQKLRVDPVNFK
LLGQCFLVVVAIHNPSVLTPEVHASLDKFLCAVATVLTAKYR
>Otidiformes_Lophotis_ruficrista_HBAD-D1  [mRNA]  locus=scaffold_150:502127:502751:- [translate_table: standard]
MLTAEDKKLIQQIWEKVVGHSEDFGAETLERMFSVYPQTKTYFPHFDLHH
GSDQIRGHGKKVVNALGNGVKSIDNLSQALSELSNLHAYNLRVDPLRFAL
QLLSQCFQVVLAVHLGNDYTPQVHAAFDKFLSAVAAVLAEKYR
>Otidiformes_Lophotis_ruficrista_subunit_pi-D1  [mRNA]  locus=scaffold_150:505340:507162:- [translate_table: standard]
MTLTQAEKAAVITIWAKVATQADAIGAESLERLFSSYPQTKTYFPHFDLS
QGSAQLRGHGSKVMNAIGETVKHIDDIRGALAKLSELHAYILRVDPVNFK
LLSHCILCSVAARYPSDFTPEVHAAWDKFLSSVSSVLTEKYR
