# Supplementary material for: Genomic insights into the secondary aquatic transition of penguins
Source: Nat Commun. 2022 Jul 19;13:3912. doi: 10.1038/s41467-022-31508-9 (PMC9296559; doi:10.1038/s41467-022-31508-9)
Supplement: Supplementary file 10 — Supplementary Data 7 [file 41467_2022_31508_MOESM10_ESM.zip › Supplementary Data 7. Protein genes/Suplementary Data 7.1 Gene Sequences/GNB3.pep.fasta]

>Sphenisciformes_Eudyptula_novaehollandiae_R02763
MGEMEQMKQEAEQLKKQIADARKACADTTLAQI------VSGLEVVGRIQMRTRRTLRGH
LAKIYAMHWSTDSKLLVSASQDGKLIVWDTYTTNK--VHAIPLRSSWVMTCAYAPSGNFV
ACGGLDNMCSIYNLKTHEGNVKVIRELSAHT-----------------------------
------GYLSCCRFLDDTNIVTSSGDTT--CA---------LWDIETGQQKTVFLGHTGD
CMSLAVSPDFKLFISGACDATAKLWDVREGTCRQTFSGHESDINAISFFPNG--------
----EAICTG---SDDATCR--LFDLRADQELIVYSHESIICGITSVALSRSGRLLLAGY
DDFNCNIWDSLKAERVGILSGHDNRVSCLGVTADGMAVATGSWDSFLKVWN
>Sphenisciformes_Eudyptula_minor_minor_R07043
MGEMEQMKQEAEQLKKQIADARKACADTTLAQI------VSGLEVVGRIQMRTRRTLRGH
LAKIYAMHWSTDSKLLVSASQDGKLIVWDTYTTNK--VHAIPLRSSWVMTCAYAPSGNFV
ACGGLDNMCSIYNLKTHEGNVKVIRELSAHT-----------------------------
------GYLSCCRFLDDTNIVTSSGDTT--CA---------LWDIETGQQKTVFLGHTGD
CMSLAVSPDFKLFISGACDATAKLWDVREGTCRQTFSGHESDINAISFFPNG--------
----EAICTG---SDDATCR--LFDLRADQELIVYSHESIICGITSVALSRSGRLLLAGY
DDFNCNIWDSLKAERVGILSGHDNRVSCLGVTADGMAVATGSWDSFLKVWN
>Sphenisciformes_Eudyptula_minor_albosignata_R06598
MGEMEQMKQEAEQLKKQIADARKACADTTLAQI------VSGLEVVGRIQMRTRRTLRGH
LAKIYAMHWSTDSKLLVSASQDGKLIVWDTYTTNK--VHAIPLRSSWVMTCAYAPSGNFV
ACGGLDNMCSIYNLKTHEGNVKVIRELSAHT-----------------------------
------GYLSCCRFLDDTNIVTSSGDTT--CA---------LWDIETGQQKTVFLGHTGD
CMSLAVSPDFKLFISGACDATAKLWDVREGTCRQTFSGHESDINAISFFPNG--------
----EAICTG---SDDATCR--LFDLRADQELIVYSHESIICGITSVALSRSGRLLLAGY
DDFNCNIWDSLKAERVGILSGHDNRVSCLGVTADGMAVATGSWDSFLKVWN
>Sphenisciformes_Spheniscus_demersus_R01299
MGEMEQMKQEAEQLKKQIADARKACADTTLAQI------VSGLEVVGRIQMRTRRTLRGH
LAKIYAMHWSTDSKLLVSASQDGKLIVWDTYTTNK--VHAIPLRSSWVMTCAYAPSGNFV
ACGGLDNMCSIYNLKTHEGNVKVIRELSAHT-----------------------------
------GYLSCCRFLDDTSIVTSSGDTT--CA---------LWDIETGQQKTVFLGHTGD
CMSLAVSPDFKLFISGACDATAKLWDVREGTCRQTFSGHESDINAISFFPNG--------
----EAICTG---SDDATCR--LFDLRADQELIMYSHESIICGITSVALSRSGRLLLAGY
DDFNCNIWDSLKAERVGILSGHDNRVSCLGVTADGMAVATGSWDSFLKVWN
>Sphenisciformes_Spheniscus_magellanicus_R11289
MGEMEQMKQEAEQLKKQIADARKACADTTLAQI------VSGLEVVGRIQMRTRRTLRGH
LAKIYAMHWSTDSKLLVSASQDGKLIVWDTYTTNK--VHAIPLRSSWVMTCAYAPSGNFV
ACGGLDNMCSIYNLKTHEGNVKVIRELSAHT-----------------------------
------GYLSCCRFLDDTSIVTSSGDTT--CA---------LWDIETGQQKTVFLGHTGD
CMSLAVSPDFKLFISGACDATAKLWDVREGTCRQTFSGHESDINAISFFPNG--------
----EAICTG---SDDATCR--LFDLRADQELIMYSHESIICGITSVALSRSGRLLLAGY
DDFNCNIWDSLKAERVGILSGHDNRVSCLGVTADGMAVATGSWDSFLKVWN
>Sphenisciformes_Spheniscus_humboldti_R13571
MGEMEQMKQEAEQLKKQIADARKACADTTLAQI------VSGLEVVGRIQMRTRRTLRGH
LAKIYAMHWSTDSKLLVSASQDGKLIVWDTYTTNK--VHAIPLRSSWVMTCAYAPSGNFV
ACGGLDNMCSIYNLKTHEGNVKVIRELSAHT-----------------------------
------GYLSCCRFLDDTSIVTSSGDTT--CA---------LWDIETGQQKTVFLGHTGD
CMSLAVSPDFKLFISGACDATAKLWDVREGTCRQTFSGHESDINAISFFPNG--------
----EAICTG---SDDATCR--LFDLRADQELIMYSHESIICGITSVALSRSGRLLLAGY
DDFNCNIWDSLKAERVGILSGHDNRVSCLGVTADGMAVATGSWDSFLKVWN
>Sphenisciformes_Spheniscus_mendiculus_R00536
MGEMEQMKQEAEQLKKQIADARKACADTTLAQI------VSGLEVVGRIQMRTRRTLRGH
LAKIYAMHWSTDSKLLVSASQDGKLIVWDTYTTNK--VHAIPLRSSWVMTCAYAPSGNFV
ACGGLDNMCSIYNLKTHEGNVKVIRELSAHT-----------------------------
------GYLSCCRFLDDTSIVTSSGDTT--CA---------LWDIETGQQKTVFLGHTGD
CMSLAVSPDFKLFISGACDATAKLWDVREGTCRQTFSGHESDINAISFFPNG--------
----EAICTG---SDDATCR--LFDLRADQELIMYSHESIICGITSVALSRSGRLLLAGY
DDFNCNIWDSLKAERVGILSGHDNRVSCLGVTADGMAVATGSWDSFLKVWN
>Sphenisciformes_Megadyptes_antipodes_antipodes_R13804
MGEMEQMKQEAEQLKKQIADARKACADTTLAQI------VSGLEVVGRIQMRTRRTLRGH
LAKIYAMHWSTDSKLLVSASQDGKLIVWDTYTTNK--VHAIPLRSSWVMTCAYAPSGNFV
ACGGLDNMCSIYNLKTHEGNVKVIRELSAHT-----------------------------
------GYLSCCRFLDDTSIVTSSGDTT--CA---------LWDIETGQQKTVFLGHTGD
CMSLAVSPDFKLFISGACDATAKLWDVREGTCRQTFSGHESDINAICFFPNG--------
----EAICTG---SDDATCR--LFDLRADQELIVYSHESIICGITSVALSRSGRLLLAGY
DDFNCNIWDSLKAERVGILSGHDNRVSCLGVTADGMAVATGSWDSFLKVWN
>Sphenisciformes_Eudyptes_pachyrhynchus_R00353
MGEMEQMKQEAEQLKKQIADARKACADTTLAQI------VSGLEVVGRIQMRTRRTLRGH
LAKIYAMHWSTDSKLLVSASQDGKLIVWDTYTTNK--VHAIPLRSSWVMTCAYAPSGNFV
ACGGLDNMCSIYNLKTHEGNVKVIRELSAHT-----------------------------
------GYLSCCRFLDDTSIVTSSGDTT--CA---------LWDIETGQQKTVFLGHTGD
CMSLAVSPDFKLFISGACDATAKLWDVREGTCRQTFSGHESDINAICFFPNG--------
----EAICTG---SDDATCR--LFDLRADQELIVYSHESIICGITSVALSRSGRLLLAGY
DDFNCNIWDSLKAERVGILSGHDNRVSCLGVTADGMAVATGSWDSFLKVWN
>Sphenisciformes_Eudyptes_chrysocome_chrysocome_R13380
MGEMEQMKQEAEQLKKQIADARKACADTTLAQI------VSGLEVVGRIQMRTRRTLRGH
LAKIYAMHWSTDSKLLVSASQDGKLIVWDTYTTNK--VHAIPLRSSWVMTCAYAPSGNFV
ACGGLDNMCSIYNLKTHEGNVKVIRELSAHT-----------------------------
------GYLSCCRFLDDTSIVTSSGDTT--CA---------LWDIETGQQKTVFLGHTGD
CMSLAVSPDFKLFISGACDATAKLWDVREGTCRQTFSGHESDINAICFFPNG--------
----EAICTG---SDDATCR--LFDLRADQELIVYSHESIICGITSVALSRSGRLLLAGY
DDFNCNIWDSLKAERVGILSGHDNRVSCLGVTADGMAVATGSWDSFLKVWN
>Sphenisciformes_Eudyptes_moseleyi_R05102
MGEMEQMKQEAEQLKKQIADARKACADTTLAQI------VSGLEVVGRIQMRTRRTLRGH
LAKIYAMHWSTDSKLLVSASQDGKLIVWDTYTTNK--VHAIPLRSSWVMTCAYAPSGNFV
ACGGLDNMCSIYNLKTHEGNVKVIRELSAHT-----------------------------
------GYLSCCRFLDDTSIVTSSGDTT--CA---------LWDIETGQQKTVFLGHTGD
CMSLAVSPDFKLFISGACDATAKLWDVREGTCRQTFSGHESDINAICFFPNG--------
----EAICTG---SDDATCR--LFDLRADQELIVYSHESIICGITSVALSRSGRLLLAGY
DDFNCNIWDSLKAERVGILSGHDNRVSCLGVTADGMAVATGSWDSFLKVWN
>Sphenisciformes_Eudyptes_chrysolophus_schlegeli_R03012
MGEMEQMKQEAEQLKKQIADARKACADTTLAQI------VSGLEVVGRIQMRTRRTLRGH
LAKIYAMHWSTDSKLLVSASQDGKLIVWDTYTTNK--VHAIPLRSSWVMTCAYAPSGNFV
ACGGLDNMCSIYNLKTHEGNVKVIRELSAHT-----------------------------
------GYLSCCRFLDDTSIVTSSGDTT--CA---------LWDIETGQQKTVFLGHTGD
CMSLAVSPDFKLFISGACDATAKLWDVREGTCRQTFSGHESDINAICFFPNG--------
----EAICTG---SDDATCR--LFDLRADQELIVYSHESIICGITSVALSRSGRLLLAGY
DDFNCNIWDSLKAERVGILSGHDNRVSCLGVTADGMAVATGSWDSFLKVWN
>Sphenisciformes_Eudyptes_robustus_R10893
MGEMEQMKQEAEQLKKQIADARKACADTTLAQI------VSGLEVVGRIQMRTRRTLRGH
LAKIYAMHWSTDSKLLVSASQDGKLIVWDTYTTNK--VHAIPLRSSWVMTCAYAPSGNFV
ACGGLDNMCSIYNLKTHEGNVKVIRELSAHT-----------------------------
------GYLSCCRFLDDTSIVTSSGDTT--CA---------LWDIETGQQKTVFLGHTGD
CMSLAVSPDFKLFISGACDATAKLWDVREGTCRQTFSGHESDINAICFFPNG--------
----EAICTG---SDDATCR--LFDLRADQELIVYSHESIICGITSVALSRSGRLLLAGY
DDFNCNIWDSLKAERVGILSGHDNRVSCLGVTADGMAVATGSWDSFLKVWN
>Sphenisciformes_Eudyptes_sclateri_R01327
MGEMEQMKQEAEQLKKQIADARKACADTTLAQI------VSGLEVVGRIQMRTRRTLRGH
LAKIYAMHWSTDSKLLVSASQDGKLIVWDTYTTNK--VHAIPLRSSWVMTCAYAPSGNFV
ACGGLDNMCSIYNLKTHEGNVKVIRELSAHT-----------------------------
------GYLSCCRFLDDTSIVTSSGDTT--CA---------LWDIETGQQKTVFLGHTGD
CMSLAVSPDFKLFISGACDATAKLWDVREGTCRQTFSGHESDINAICFFPNG--------
----EAICTG---SDDATCR--LFDLRADQELIVYSHESIICGITSVALSRSGRLLLAGY
DDFNCNIWDSLKAERVGILSGHDNRVSCLGVTADGMAVATGSWDSFLKVWN
>Sphenisciformes_Eudyptes_filholi_R07168
MGEMEQMKQEAEQLKKQIADARKACADTTLAQI------VSGLEVVGRIQMRTRRTLRGH
LAKIYAMHWSTDSKLLVSASQDGKLIVWDTYTTNK--VHAIPLRSSWVMTCAYAPSGNFV
ACGGLDNMCSIYNLKTHEGNVKVIRELSAHT-----------------------------
------GYLSCCRFLDDTSIVTSSGDTT--CA---------LWDIETGQQKTVFLGHTGD
CMSLAVSPDFKLFISGACDATAKLWDVREGTCRQTFSGHESDINAICFFPNG--------
----EAICTG---SDDATCR--LFDLRADQELIVYSHESIICGITSVALSRSGRLLLAGY
DDFNCNIWDSLKAERVGILSGHDNRVSCLGVTADGMAVATGSWDSFLKVWN
>Sphenisciformes_Eudyptes_chrysolophus_chrysolophus_R09792
MGEMEQMKQEAEQLKKQIADARKACADTTLAQI------VSGLEVVGRIQMRTRRTLRGH
LAKIYAMHWSTDSKLLVSASQDGKLIVWDTYTTNK--VHAIPLRSSWVMTCAYAPSGNFV
ACGGLDNMCSIYNLKTHEGNVKVIRELSAHT-----------------------------
------GYLSCCRFLDDTSIVTSSGDTT--CA---------LWDIETGQQKTVFLGHTGD
CMSLAVSPDFKLFISGACDATAKLWDVREGTCRQTFSGHESDINAICFFPNG--------
----EAICTG---SDDATCR--LFDLRADQELIVYSHESIICGITSVALSRSGRLLLAGY
DDFNCNIWDSLKAERVGILSGHDNRVSCLGVTADGMAVATGSWDSFLKVWN
>Sphenisciformes_Pygoscelis_papua_R09563
MGEMEQMKQEAEQLKKQIADARKACADTTLAQI------VSGVEVVGRIQMRTRRTLRGH
LAKIYAMHWSTDSKLLVSASQDGKLIVWDTYTTNK--VHAIPLRSSWVMTCAYAPSGNFV
ACGGLDNMCSIYNLKTHEGNVKVIRELSAHT-----------------------------
------GYLSCCRFLDDNSIVTSSGDTT--CA---------LWDIETGQQKTVFLGHTGD
CMSLAVSPDFKLFISGACDATAKLWDVREGTCRQTFSGHESDINAICFFPNG--------
----EAICTG---SDDATCR--LFDLRADQELIVYSHESIICGITSVALSRSGRLLLAGY
DDFNCNIWDSLKAERVGILSGHDNRVSCLGVTADGMAVATGSWDSFLKVWN
>Sphenisciformes_Pygoscelis_antarctica_R11773
MGEMEQMKQEAEQLKKQIADARKACADTTLAQI------VSGVEVVGRIQMRTRRTLRGH
LAKIYAMHWSTDSKLLVSASQDGKLIVWDTYTTNK--VHAIPLRSSWVMTCAYAPSGNFV
ACGGLDNMCSIYNLKTHEGNVKVIRELSAHT-----------------------------
------GYLSCCRFLDDNNIVTSSGDTT--CA---------LWDIETGQQKTVFLGHTGD
CMSLAVSPDFKLFISGACDATAKLWDVREGTCRQTFSGHESDINAICFFPNG--------
----EAICTG---SDDATCR--LFDLRADQELIVYSHESIICGITSVALSRSGRLLLAGY
DDFNCNIWDSLKAERVGILSGHDNRVSCLGVTADGMAVATGSWDSFLKVWN
>Sphenisciformes_Aptenodytes_patagonicus_R11502
MGEMEQMKQEAEQLKKQIADARKACADTTLAQI------VSGVEVVGRIQMRTRRTLRGH
LAKIYAMHWSTDSKLLVSASQDGKLIVWDTYTTNK--VHAIPLRSSWVMTCAYAPSGNFV
ACGGLDNMCSIYNLKTHEGNVKVIRELSAHT-----------------------------
------GYLSCCRFLDDNSIVTSSGDTT--CA---------LWDIETGQQKTVFLGHTGD
CMSLAVSPDFKLFISGACDATAKLWDVREGTCRQTFSGHESDINAICFFPNG--------
----EAICTG---SDDATCR--LFDLRADQELIVYSHESIICGITSVALSRSGRLLLAGY
DDFNCNIWDSLKAERVGILSGHDNRVSCLGVTADGMAVATGSWDSFLKVWN
>Galliformes_Gallus_gallus_R09039
MGEMEQMKQEAEQLKKQIADARKACADTTLAQI------VSGVEVVGRIQMRTRRTLRGH
LAKIYAMHWSTDSKLLVSASQDGKLIVWDTYTTNK--VHAIPLRSSWVMTCAYAPSGNFV
ACGGLDNMCSIYNLKTREGNVKVSRELSAHT-----------------------------
------GYLSCCRFLDDNSIVTSSGDTT--CA---------LWDIETGQQKTVFLGHTGD
CMSLAVSPDFKLFISGACDATAKLWDVREGTCRQTFSGHESDINAICFFPNG--------
----EAICTG---SDDATCR--LFDLRADQELIVYSHESIICGITSVAFSRSGRLLLAGY
DDFNCNIWDSLKAERVGILSGHDNRVSCLGVTADGMAVATGSWDSFLKIWN
>Charadriiformes_Charadrius_vociferus_R01537
MGEMEQMKQEAEQLKKQIADARKACADTTLAQI------VSGVEVVGRIQMRTRRTLRGH
LAKIYAMHWSTDSKLLVSASQDGKLIVWDTYTTNK--VHAIPLRSSWVMTCAYAPSGNFV
ACGGLDNMCSIYNLKTREGNVKVSRELSAHT-----------------------------
------GYLSCCRFLDDNNIVTSSGDTT--CA---------LWDIETGQQKTVFLGHTGD
CMSLAVSPDFKLFISGACDATAKLWDVREGTCRQTFSGHESDINAICFFPNG--------
----EAICTG---SDDATCR--LFDLRADQELIVYSHESIICGITSVAFSRSGRLLLAGY
DDFNCNIWDSLKAERVGILSGHDNRVSCLGVTADGMAVATGSWDSFLKIWN
>Passeriformes_Acanthisitta_chloris_R12214
MGEMEQMKQEAEQLKKQIAEARKACADTTLAQI------VSGVEVVGRIQMRTRRTLRGH
LAKIYALHWSTDSKLMVSASQDGKLIVWDTYTTNK--VHAIPLRSSWVMTCAYAPSGNFV
ACGGLDNVCSIYNLKSREGTVKVSRELSAHT-----------------------------
------GYLSCCRFLDDNNIVTSSGDTT--CI---------LWDIETGQQKTVFMGHTGD
CMSLAVSPDFKIFISGACDATAKLWDVREGGCRQTFQGHESDINAINFFPNG--------
----EAICTG---SDDATCR--LFDLRADQELIVYSHESIICGITSVALSRSGRLLLAGY
DDFNCNIWDSLKGERVGILSGHDNRVSCLGVTADGMAVATGSWDSFLKVWN
>Trogoniformes_Apaloderma_vittatum_R07638
MGEMEQMKQEAEQLKKQIADARKACADTTLAQI------VSGVEVVGRIQMRTRRTLRGH
LAKIYAMHWSTDSKLLVSASQDGKLIVWDTYTTNK--VHAIPLRSSWVMTCAYAPSGNFV
ACGGLDNMCSIYSLKSREGNVKVSRELSGHT-----------------------------
------GYLSCCRFLDDNNIVTSSGDTT--CG---------LWDIETGQQKTVFLGHTGD
CMSLAVSPDFKLFISGACDATAKLWDVREGTCRQTFSGHESDINAISFFPNG--------
----EAICTG---SDDATCR--LFDLRADQELIVYSHESIICGITSVAFSRSGRLVFAGY
DDFNCNIWDSLKAERVGILSGHDNRVSCLGVTADGMAVATGSWDSFLKIWN
>Sphenisciformes_Aptenodytes_forsteri_R09074
MGEMEQMKQEAEQLKKQIADARKACADTTLAQI------VSGVEVVGRIQMRTRRTLRGH
LAKIYAMHWSTDSKLLVSASQDGKLIVWDTYTTNK--VHAIPLRSSWVMTCAYAPSGNFV
ACGGLDNMCSIYNLKTHEGNVKVIRELSAHT-----------------------------
------GYLSCCRFLDDNSIVTSSGDTT--CA---------LWDIETGQQKTVFLGHTGD
CMSLAVSPDFKLFISGACDATAKLWDVREGTCRQTFSGHESDINAICFFPNG--------
----EAICTG---SDDATCR--LFDLRADQELIVYSHESIICGITSVALSRSGRLLLAGY
DDFNCNIWDSLKAERVGILSGHDNRVSCLGVTADGMAVATGSWDSFLKVWN
>Gruiformes_Balearica_regulorum_R04050
MGEMEQMKQEAEQLKKQIADARKACADTTLAQI------VSGVEVVGRIQMRTRRTLRGH
LAKIYAMHWSTDSKLLVSASQDGKLIVWDTYTTNK--VHAIPLRSSWVMTCAYAPSGNFV
ACGGLDNMCSIYNLKTREGNVKVSRELSAHT-----------------------------
------GYLSCCRFLDDNNIVTSSGDTT--CA---------LWDIETGQQKTVFLGHTGD
CMSLAVSPDFKLFISGACDATAKLWDVREGTCRQTFSGHESDINAICFFPNG--------
----EAICTG---SDDATCR--LFDLRADQELIVYSHESIICGITSVAFSRSGRLLLAGY
DDFNCNIWDSLKAERVGILSGHDNRVSCLGVTADGMAVATGSWDSFLKIWN
>Bucerotiformes_Buceros_rhinoceros_R02585
MGEMEQMKQEAEQLKKQIADARKACADTTLAQI------VSGMEVVGRIQMRTRRTLRGH
LAKIYAMHWSTDSKLLVSASQDGKLIVWDTYTTNK--VHAIPLRSSWVMTCAYAPSGNFV
ACGGLDNMCSIYNLKTREGNVKVSRELSAHT-----------------------------
------GYLSCCRFLDDNNIVTSSGDTT--CA---------LWDIETGQQKTVFLGHTGD
CMSLAVSPDFKLFISGACDATAKLWDVREGTCRQTFSGHESDINAICFFPNG--------
----EAICTG---SDDATCR--LFDLRADQELIVYSHESIICGITSVAFSRSGRLLLAGY
DDFNCNIWDSLKAERVGILSGHDNRVSCLGVTADGMAVATGSWDSFLKIWN
>Caprimulgiformes_Calypte_anna_R13490
MGEIEQMKQEAEQLKKQIADARKACADTTLAQI------VSGMEVVGRIQMRTRRTLRGH
LAKIYAMHWSTDSKLMVSASQDGKLIVWDTYTTNK--VHAIPLRSSWVMTCAYAPSGNFV
ACGGLDNMCSIYNLKTREGNVKVSRELSAHT-----------------------------
------GYLSCCRFLDDNNIVTSSGDTT--CA---------LWDIETGQQKTVFMGHTGD
CMSLAVSPDFKLFISGACDATAKLWDVREGNCRQTFLGHESDINAISFFPNG--------
----EAICTG---SDDATCR--LFDLRADQELVVYSHESIICGITSVAFSRSGRLLLAGY
DDFNCNIWDSLKAERVGILSGHDNRVSCLGVTADGMAVATGSWDSFLKVWN
>Caprimulgiformes_Antrostomus_carolinensis_R09167
MGEMEQMKQEAEQLKKQIADARKACADTTLAQI------VSGVEVVGRIQMRTRRTLRGH
LAKIYAMHWSTDSKLLVSASQDGKLIVWDTYTTNK--VHAIPLRSSWVMTCAYAPSGNFV
ACGGLDNMCSIYNLKTREGNVKVSRELSAHT-----------------------------
------GYLSCCRFLDDNNIVTSSGDTT--CA---------LWDIETGQQKTVFLGHTGD
CMSLAVSPDFKLFISGACDATAKLWDVREGTCRQTFSGHESDINAICFFPNG--------
----EAICTG---SDDATCR--LFDLRADQELIVYSHESIICGITSVAFSRSGRLLLAGY
DDFNCNIWDSLKAERVGILSGHDNRVSCLGVTADGMAVATGSWDSFLKIWN
>Cariamiformes_Cariama_cristata_R06652
MGEMEQMKQEAEQLKKQIADARKACADTTLAQI------VSGMEVVGRIQMRTRRTLRGH
LAKIYAMHWSTDSKLLVSASQDGKLIVWDTYTTNK--VHAIPLRSSWVMTCAYAPSGNFV
ACGGLDNMCSIYNLKTREGNVKVSRELSAHT-----------------------------
------GYLSCCRFLDDNNIVTSSGDTT--CA---------LWDIETGQQKTVFLGHTGD
CMSLAVSPDFKLFISGACDATAKLWDVREGTCRQTFSGHESDINAICFFPNG--------
----EAICTG---SDDATCR--LFDLRADQELIVYSHESIICGITSVAFSRSGRLLLAGY
DDFNCNIWDSLKAERVGILSGHDNRVSCLGVTADGMAVATGSWDSFLKIWN
>Accipitriformes_Cathartes_aura_R03778
MGEIEQMKQEAEQLKKQIADARKACADTTLAQI------VSGVEVVGRIQMRTRRTLRGH
LAKIYAMHWSTDSKLLVSASQDGKLIVWDTYTTNK--VHAIPLRSSWVMTCAYAPSGNFV
ACGGLDNMCSIYNLKTREGNVKVSRELSAHT-----------------------------
------GYLSCCRFLDDNNIVTSSGDTT--CA---------LWDIETGQQKTVFLGHTGD
CMSLAVSPDFKLFISGACDATAKLWDVREGTCRQTFSGHESDINAICFFPNG--------
----EAICTG---SDDATCR--LFDLRADQELIVYSHESIICGITSVAFSRSGRLLLAGY
DDFNCNIWDSLKAERVGILSGHDNRVSCLGVTADGMAVATGSWDSFLKIWN
>Caprimulgiformes_Chaetura_pelagica_R00396
MGEMEQMKQEAEQLKKQIADARKACADTTLAQI------VSGMEVVGRIQMRTRRTLRGH
LAKIYAMHWCTDSKLMVSASQDGKLIVWDTYTTNK--VHAIPLRSSWVMTCAYAPSGNFV
ACGGLDNMCSIYNLKTREGNVKVSRELSAHT-----------------------------
------GYLSCCRFLDDNNIVTSSGDTT--CA---------LWDIETGQQKTVFIGHTGD
CMSLAVSPDFKLFISGACDATAKLWDVREGSCRQTFLGHESDINAISFFPNG--------
----EAICTG---SDDATCR--LFDLRADQELIVYSHESIICGITSVAFSRSGRLLLAGY
DDFNCNIWDSLKAERVGILSGHDNRVSCLGVTADGMAVATGSWDSFLKIWN
>Otidiformes_Chlamydotis_macqueenii_R02636
-------------------------------QI------VSGVEVVGRIQMRTRRTLRGH
LAKIYAMHWSTDSKLLVSASQDGKLIVWDTYTTNK--VHAIPLRSSWVMTCAYAPSGNFV
ACGGLDNMCSIYNLKTREGNVKVSRELSAHT-----------------------------
------GYLSCCRFLDDNNIVTSSGDTT--CA---------LWDIETGQQKTVFLGHTGD
CMSLAVSPDFKLFISGACDATAKLWDVREGTCRQTFSGHESDINAICFFPNG--------
----EAICTG---SDDATCR--LFDLRADQELIVYSHESIICGITSVAFSRSGRLLLAGY
DDFNCNIWDSLKAERVGILSGHDNRVSCLGVTADGMAVATGSWDSFLKIWN
>Coliiformes_Colius_striatus_R07631
MGEMEQMKQEAEQLKKQIADARKACADTTLAQI------VSGMEVVGRIQMRTRRTLRGH
LAKIYAMHWSTDSKLLVSASQDGKLIVWDTYTTNK--VHAIPLRSSWVMTCAYAPSGNFV
ACGGLDNMCSIYNLKTREGNVKVSRELSAHT-----------------------------
------GYLSCCRFLDDNNIVTSSGDTT--CA---------LWDIETGQQKTVFLGHTGD
CMSLAVSPDFKLFISGACDATAKLWDVREGSCRQTFSGHESDINAICFFPNG--------
----EAICTG---SDDATCR--LFDLRADQELIVYSHESIICGITSVAFSRSGRLLLAGY
DDFNCNIWDSLKGERVGILSGHDNRVSCLGVTADGMAVATGSWDSFLKVWN
>Columbiformes_Columba_livia_R02354
MGEMEQMKQEAEQLKKQIADARKACADTTLAQI------VSGVEVVGRIQMRTRRTLRGH
LAKIYAMHWSTDSKLLVSASQDGKLIVWDTYTTNK--VHAIPLRSSWVMTCAYAPSGNFV
ACGGLDNMCSIYNLKTREGNVKVSRELSAHT-----------------------------
------GYLSCCRFLDDNSIVTSSGDTT--CA---------LWDIETGQQKTVFLGHTGD
CMSLAVSPDFKLFISGACDATAKLWDVREGTCRQTFLGHESDINAICFFPNG--------
----EAICTG---SDDATCR--LFDLRADQELIVYSHESIICGITSVAFSRSGRLVFAGY
DDFNCNIWDSLKAERVGILSGHDNRVSCLGVTADGMAVATGSWDSFLKIWN
>Passeriformes_Corvus_brachyrhynchos_R05705
MGEMEQMKQEAEQLKKQIADARKACADTTLAQI------VSGVDPVGQIQMRTRRTLRGH
LAKIYALHWSTDSKLMVSASQDGKLIVWDTYTTNK--VHAIPLRSSWVMTCAYAPSGNFV
ACGGLDNMCSIYSLKSREGNVKVSRELSAHT-----------------------------
------GYLSCCRFLDDNNIVTSSGDTT--CA---------LWDIETGQQKTVFIGHTGD
CMSLAVSPDFKLFISGACDATAKLWDVREGSCRQTFSGHESDINAISFFPNG--------
----EAICTG---SDDATCR--LFDLRADQELITYSHETIICGITSIALSRSGRLLFAGY
DDFNCNIWDSLKGERVGILSGHDNRVSCLGVTADGMAVATGSWDSFLKIWN
>Cuculiformes_Cuculus_canorus_R03087
MGEMEQMKQEAEQLKKQIADARKACADTTLAQI------VSGMEVVGRIQMRTRRTLRGH
LAKIYAMHWSTDSKLLVSASQDGKLIVWDTYTTNK--VHAIPLRSSWVMTCAYAPSGNFV
ACGGLDNMCSIYNLKTREGNVKVSRELSAHT-----------------------------
------GYLSCCRFLDDNNIVTSSGDTT--CA---------LWDIETGQQKTVFLGHTGD
CMSLAVSPDFKLFISGACDATAKLWDVREGTCRQTFSGHESDINAISFFPNG--------
----EAICTG---SDDATCR--LFDLRADQELVVYSHESIICGITSVAFSRSGRLLLAGY
DDFNCNIWDSLKGERVGILSGHDNRVSCLGVTADGMAVATGSWDSFLKIWN
>Pelecaniformes_Egretta_garzetta_R07563
MGEMEQMKQEAEQLKKQIADARKACADTTLAQVRGKAGWAHGSDLGGRV-VGSSKALRGH
LAKIYAMHWSTDSKLLVSASQDGKLIVWDTYTTNK--VHAIPLRSSWVMTCAYAPSGNFV
ACGGLDNMCSIYNLKTREGNVKVSRELSAHT-----------------------------
------GYLSCCRFLDDNNIVTSSGDTT--CA---------LWDIETGQQKTVFLGHTGD
CMSLAVSPDFKLFISGACDATAKLWDVREGTCRQTFSGHESDINAICFFPNG--------
----EAICTG---SDDATCR--LFDLRADQELIVYSHESIICGITSVAFSRSGRLLLAGY
DDFNCNIWDSLKGERVGILSGHDNRVSCLGVTADGMAVATGSWDSFLKQHC
>Eurypygiformes_Eurypyga_helias_R00131
MGEMEQMKQEAEQLKKQIADARKACADTTLAQI------VSGVEVVGRIQMRTRRTLRGH
LAKIYAMHWSTDSKLLVSASQDGKLIVWDTYTTNK--VHAIPLRSSWVMTCAYAPSGNFV
ACGGLDNMCSIYNLKTREGNVKVSRELSAHT-----------------------------
------GYLSCCRFLDDNNIVTSSGDTT--CA---------LWDIETGQQKTVFLGHTGD
CMSLAVSPDFKLFISGACDATAKLWDVREGTCRQTFSGHESDINAICFFPNG--------
----EAICTG---SDDATCR--LFDLRADQELIVYSHESIICGITSVAFSRSGRLLLAGY
DDFNCNIWDSLKGERVG-------EVSCLGVTADGMAVATGSWDSFLKIWN
>Falconiformes_Falco_peregrinus_R04494
MGEMEQMKQEAEQLKKQIADARKACADTTLAQI------VSGMEVVGRIQMRTRRTLRGH
LAKIYAMHWSTDSKLLVSASQDGKLIVWDTYTTNK--VHAIPLRSSWVMTCAYAPSGNFV
ACGGLDNMCSIYNLKTREGNVKVSRELSAHT-----------------------------
------GYLSCCRFLDDNNIVTSSGDTT--CA---------LWDIETGQQKTVFMGHTGD
CMSLAVSPDFKLFISGACDATAKLWDVREGTCRQTFSGHESDINAICFFPNG--------
----EAICTG---SDDATCR--LFDLRADQELIVYSHESIICGITSVAFSRSGRLLLAGY
DDFNCNIWDSLKAERVGILSGHDNRVSCLGVTADGMAVATGSWDSFLKVWN
>Procellariiformes_Fulmarus_glacialis_R02776
MGEMEQMKQEAEQLKKQIADARKACADTTLAQI------VSGVEVVGRIQMRTRRTLRGH
LAKIYAMHWSTDSKLLVSASQDGKLIVWDTYTTNK--VHAIPLRSSWVMTCAYAPSGNFV
ACGGLDNMCSIYSLKTREGNVKVSRELSAHT-----------------------------
------GYLSCCRFLDDNNIVTSSGDTT--CA---------LWDIETGQQKTVFLGHTGD
CMSLAVSPDFKLFISGACDATAKLWDVREGTCRQTFSGHESDINAICFFPNG--------
----EAICTG---SDDATCR--LFDLRADQELIVYSHESIICGITSVAFSRSGRLLLAGY
DDFNCNIWDSLKAERVGILSGHDNRVSCLGVTADGMAVATGSWGSFLKIWT
>Gaviiformes_Gavia_stellata_R01309
MGEMEQMKQEAEQLKKQIADARKACADTTLAQVRDRA--GWALEVVGRIQMRTRRTLRGH
LAKIYAMHWSTDSKLMVSASQDGKLIVWDTYTTNK--VHAIPLRSSWVMTCAYAPSGNFV
ACGGLDNMCSIYNLKTREGNVKVSRELSAHT-----------------------------
------GYLSCCRFLDDNNIVTSSGDTT--CA---------LWDIETGQQKTVFLGHTGD
CMSLAVSPDFKLFISGACDATAKLWDVREGTCRQTFSGHESDINAICFFPNG--------
----EAICTG---SDDATCR--LFDLRADQELIVYSHESIICGITSVAFSRSGRLLLAGY
DDFNCNIWDSLKAERVGILSGHDNRVSCLGVTADGMAVATGSWDSFLKVWN
>Passeriformes_Geospiza_fortis_R13511
MGEMEQMKQEAEQLKKQIADARKACADTTLAQI------VSGVEVVGRIQMRTRRTLRGH
LAKIYALHWSTDSKLMVSASQDGKLIVWDTYTTNK--VHAIPLRSSWVMTCAYAPSGNFV
ACGGLDNMCSIYSLKSREGNVKVSRELSAHT-----------------------------
------GYLSCCRFLDDNNIVTSSGDTT--CA---------LWDIETGQQKTVFIGHTGD
CMSLAVSPDFKLFISGACDATAKLWDVREGSCRQTFSGHESDINAISFFPNG--------
----EAICTG---SDDATCR--LFDLRADQELIMYSHETIICGITSIALSRSGRLLFAGY
DDFNCNIWDSLKAERVGILSGHDNRVSCLGVTADGMAVATGSWDSFLKIWN
>Accipitriformes_Haliaeetus_leucocephalus_R13441
MGEIEQMKQEAEQLKKQIADARKACADTTLAQI------VSGMEVVGRIQMRTRRTLRGH
LAKIYAMHWSTDSKLLVSASQDGKLIVWDTYTTNK--VHAIPLRSSWVMTCAYAPSGNFV
ACGGLDNMCSIYNLKTREGNVKVSRELSAHT-----------------------------
------GYLSCCRFLDDNNIVTSSGDTT--CA---------LWDIETGQQKTVFLGHTGD
CMSLAVSPDFKLFISGACDATAKLWDVREGTCRQTFSGHESDINAICFFPNG--------
----EAICTG---SDDATCR--LFDLRADQELIVYSHESIICGITSVAFSRSGRLLLAGY
DDFNCNIWDSLKAERVGILSGHDNRVSCLGVTADGMAVATGSWDSFLKVWN
>Leptosomatiformes_Leptosomus_discolor_R04147
MGEMEQMKQEAEQLKKQIADARKACADTTLAQI------VSGVEVVGRIQMRTRRTLRGH
LAKIYAMHWSTDSKLLVSASQDGKLIVWDTYTTNK--VHAIPLRSSWVMTCAYAPSGNFV
ACGGLDNMCSIYNLKTREGNVKVSRELSAHT-----------------------------
------GYLSCCRFLDDNNIVTSSGDTT--CA---------LWDIETGQQKTVFLGHTGD
CMSLAVSPDFKLFISGACDATAKLWDVREGTCRQTFSGHESDINAICFFPNG--------
----EAICTG---SDDATCR--LFDLRADQELIVYSHESIICGITSVAFSRSGRLLLAGY
DDFNCNIWDSLKAERVGILSGHDNRVSCLGVTADGMAVAT-----------
>Psittaciformes_Melopsittacus_undulatus_R12334
MGEMEQMKQEAEQLKKQIADARKACADTTLAQI------VSGVEVVGRIQMRTRRTLRGH
LAKIYAMHWSTDSKLLVSASQDGKLIVWDTYTTNK--VHAIPLRSSWVMTCAYAPSGNFV
ACGGLDNMCSIYNLKTREGNVKVSRELSAHT-----------------------------
------GYLSCCRFLDDNNIVTSSGDTT--CA---------LWDIETGQQKTVFLGHTGD
CMSLAVSPDFKLFISGACDATAKLWDVREGTCRQTFSGHESDINAICFFPNG--------
----EAICTG---SDDATCR--LFDLRADQELIVYSHESIICGITSVSFSRSGRLLLAGY
DDFNCNIWDSLKAERVGILSGHDNRVSCLGVTADGMAVATGSWDSFLKIWN
>Mesitornithiformes_Mesitornis_unicolor_R05488
MGEMEQMKQEAEQLKKQIAESRKACADTTLAQI------VSGVEVVGRIQMRTRRTLRGH
LAKIYAMHWSTDSKLLVSASQDGKLIVWDTYTTNK--VHAIPLRSSWVMTCAYAPSGNFV
ACGGLDNMCSIYSLKTREGNVKVSRELSAHT-----------------------------
------GYLSCCRFLDDNNIVTSSGDTT--CA---------LWDIETGQQKTVFLGHTGD
CMSLAVSPDFKLFISGACDATAKLWDVREGTCRQTFLGHESDINAICFFPNG--------
----EAICTG---SDDATCR--LFDLRADQELIVYSHESIICGITSVAFSRSGRLVFAGY
DDFNCNIWDSLKGERVGILSGHDNRVSCLGVTADGMAVATGSWDSFLKIWN
>Psittaciformes_Nestor_notabilis_R08023
MGEMEQMKQEAEQLKKQIADARKACADTTLAQI------VSGVEVVGRIQMRTRRTLRGH
LAKIYAMHWSTDSKLLVSASQDGKLIVWDTYTTNK--VHAIPLRSSWVMTCAYAPSGNFV
ACGGLDNMCSIYSLKTREGNVKVSRELSAHT-----------------------------
------GYLSCCRFLDDNNIVTSSGDTT--CA---------LWDIETGQQKTVFLGHTGD
CMSLAVSPDFKLFISGACDATAKLWDVREGTCRQTFSGHESDINAICFFPNG--------
----EAICTG---SDDATCR--LFDLRADQELIVYSHESIICGITSVAFSRSGRLLLAGY
DDFNCNIWDSLKAERVGILSGHDNRVSCLGVTADGMAVATGSWDSFLKVWN
>Pelecaniformes_Nipponia_nippon_R05440
MGEMEQMKQEAEQLKKQIADARKACADTTLAQI------VSGVEVVGRIQMRTRRTLRGH
LAKIYAMHWSTDSKLLVSASQDGKLIVWDTYTTNK--VHAIPLRSSWVMTCAYAPSGNFV
ACGGLDNMCSIYNLKTREGNVKVSRELSAHT-----------------------------
------GYLSCCRFLDDNNIVTSSGDTT--CA---------LWDIETGQQKTVFLGHTGD
CMSLAVSPDFKLFISGACDATAKLWDVREGTCRQTFSGHESDINAICFFPNG--------
----EAICTG---SDDATCR--LFDLRADQELIVYSHESIICGITSVAFSRSGRLLLAGY
DDFNCNIWDSLKAERVGILSGHDNRVSCLGVTADGMAVATGSWDSFLKIWN
>Opisthocomiformes_Opisthocomus_hoazin_R00335
MGEMEQMKQEAEQLKKQIADARKACADTTLAQVRDRA--VWAVEVVGRIQMRTRRTLRGH
LAKIYAMHWSTDSKLLVSASQDGKLIVWDTYTTNK--VHAIPLRSSWVMTCAYAPSGNFV
ACGGLDNMCSIYNLKTREGNVKVSRELSAHT-----------------------------
------GYLSCCRFLDDNNIVTSSGDTT--CA---------LWDIETGQQKTVFLGHTGD
CMSLAVSPDFKLFISGACDATAKLWDVREGSCRQTFSGHESDINAICFFPNG--------
----EAICTG---SDDATCR--LFDLRADQELIVYSHESIICGITSVAFSRSGRLLLAGY
DDFNCNIWDSLKAERVGILSGHDNRVSCLGVTADGMAVATGSWDSFLKIWN
>Pelecaniformes_Pelecanus_crispus_R01375
MGEMEQMKQEAEQLKKQIADARKACADTTLAQI------VSGMEVVGRIQMRTRRTLRGH
LAKIYAMHWSTDSKLLVSASQDGKLIVWDTYTTNK--VHAIPLRSSWVMTCAYAPSGNFV
ACGGLDNMCSIYNLKTREGNVKVSRELSAHT-----------------------------
------GYLSCCRFLDDNNIVTSSGDTT--CA---------LWDIETGQQKTVFMGHTGD
CMSLAVSPDFKLFISGACDATAKLWDVREGTCRQTFSGHESDINAICFFPNG--------
----EAICTG---SDDATCR--LFDLRADQELIVYSHESIICGITSVAFSRSGRLLLAGY
DDFNCNIWDSLKAERVGILSGHDNRVSCLGVTADGMAVATGSWDSFLKIWN
>Phaethontiformes_Phaethon_lepturus_R00065
MGEMEQMKQEAEQLKKQIADARKACADTTLAQI------VSGVEVVGRIQMRTRRTLRGH
LAKIYAMHWSTDSKLLVSASQDGKLIVWDTYTTNK--VHAIPLRSSWVMTCAYAPSGNFV
ACGGLDNMCSIYNLKTREGNVKVSRELSAHT-----------------------------
------GYLSCCRFLDDNNIVTSSGDTT--CA---------LWDIETGQQKTVFLGHTGD
CMSLAVSPDFKLFISGACDATAKLWDVREGTCRQTFSGHESDINAICFFPNG--------
----EAICTG---SDDATCR--LFDLRADQELIVYSHESIICGITSVALSRSGRLLLAGY
DDFNCNIWDSLKGERVGILSGHDNRVSCLGVTADGMAVATGSWDSFLKIWN
>Phoenicopteriformes_Phoenicopterus_ruber_R03841
MGEMEQMKQEAEQLKKQIADARKACADTTLAQI------VSGVEVVGRIQMRTRRTLRGH
LAKIYAMHWSTDSKLLVSASQDGKLIVWDTYTTNK--VHAIPLRSSWVMTCAYAPSGNFV
ACGGLDNMCSIYNLKTREGNVKVSRELSAHT-----------------------------
------GYLSCCRFLDDSNIVTSSGDTT--CA---------LWDIETGQQKTVFLGHTGD
CMSLAVSPDFKLFISGACDATAKLWDVREGTCRQTFSGHESDINAICFFPNG--------
----EAICTG---SDDATCR--LFDLRADQELIVYSHESIICGITSVAFSRSGRLLLAGY
DDFNCNIWDSLKAERVGILSGHDNRVSCLGVTADGMAVATGSWDSFLKIWN
>Piciformes_Picoides_pubescens_R04332
MGEMEQMKQEAEQLKKQIADARKACADTTLAQI------VSGVEVVGRIQMRTRRTLRGH
LAKIYAMHWSTDSKLLVSASQDGKLIVWDTYTTNK--VHAIPLRSSWVMTCAYAPSGNFV
ACGGLDNMCSIYNLKTREGNVKVSRELSAHT-----------------------------
------GYLSCCRFLDDNNIVTSSGDTT--CA---------LWDIETGQQKTVFIGHTGD
CMSLAVSPDFKLFISGACDATAKLWDVREGSCRQTFSGHESDINAICFFPNG--------
----EAICTG---SDDATCR--LFDLRADQELLVYSHESIICGITSVAFSRSGRLLLAGY
DDFNCNIWDSLKAERVGILSGHDNRVSCLGVTADGMAVATGSWDSFLKIWN
>Phoenicopteriformes_Podiceps_cristatus_R02491
MGEMEQMKQEAEQLKKQIADARKACADTTLAQI------VSGVEVVGRIQMRTRRTLRGH
LAKIYAMHWSTDSKLLVSASQDGKLIVWDTYTTNK--VHAIPLRSSWVMTCAYAPSGNFV
ACGGLDNMCSIYNLKTREGNVKVSRELSAHT-----------------------------
------GYLSCCRFLDDNNIVTSSGDTT--CA---------LWDIETGQQKTVFLGHTGD
CMSLAVSPDFKLFISGACDATAKLWDVREGTCRQTFSGHESDINAICFFPNG--------
----EAICTG---SDDATCR--LFDLRADQELIVYSHESIICGITSVAFSRSGRLLLAGY
DDFNCNIWDSLKAERVGILSGHDNRVSCLGVTADGMAVATGSWDSFLKIWN
>Pterocliformes_Pterocles_gutturalis_R10371
MGEMEQMKQEAEQLKKQIADARKACADTTLAQI------VSGVEVVGRIQMRTRRTLRGH
LAKIYAMHWSTDSKLLVSASQDGKLIVWDTYTTNK--VHAIPLRSSWVMTCAYAPSGNFV
ACGGLDNMCSIYNLKTREGNVKVSRELSAHT-----------------------------
------GYLSCCRFLDDNNIVTSSGDTT--CA---------LWDIETGQQKTVFLGHTGD
CMSLAVSPDFKLFISGACDATAKLWDVREGTCRQTFSGHESDINAICFFPNG--------
----EAICTG---SDDATCR--LFDLRADQELIVYSHESIICGITSVAFSRSGRLLLAGY
DDFNCNIWDSLKAERVGILSGHDNRVSCLGVTADGMAVATGSWDSFLXGGQ
>Sphenisciformes_Pygoscelis_adeliae_R04026
MGEMEQMKQEAEQLKKQIADARKACADTTLAQVRDRA--GWAVEVVGRIQMRTRRTLRGH
LAKIYAMHWSTDSKLLNSASQDGKLIVWDTYTTNK--VHAIPLRSSWVMTCAYAPSGNFV
ACGGLDNMCSIYNLKTHEGNVKVIRELSAHT-----------------------------
------GYLSCCRFLDDNSIVTSSGDTT--CA---------LWDIETGQQKTVFLGHTGD
CMSLAVSPDFKLFISGACDATAKLWDVREGTCRQTFSGHESDINAICFFPNG--------
----EAICTG---SDDATCR--LFDLRADQELIVYSHESIICGITSVALSRSGRLLLAGY
DDFNCNIWDSLKAERVGILSGHDNRVSCLGVTADGMAVATGSWDSFLKIWN
>Struthioniformes_Struthio_camelus_R04633
MGEMEQMKQEAEQLKKQIADARKACADTTLAQI------VSGVEVVGRIQMRTRRTLRGH
LAKIYAMHWSTDSKLLVSASQDGKLIVWDTYTTNK--VHAIPLRSSWVMTCAYAPSGNFV
ACGGLDNMCSIYNLKTREGNVKVSRELSAHT-----------------------------
------GYLSCCRFLDDNNIVTSSGDTT--CA---------LWDIETGQQKTVFLGHTGD
CMSLAVSPDFKLFISGACDATAKLWDVREGTCRQTFSGHESDINAICFFPNG--------
----EAICTG---SDDATCR--LFDLRADQELIVYSHESIICGITSVAFSRSGRLVLAGY
DDFNCNIWDSLKAERVGILSGHDNRVSCLGVTADGMGVATGSWDSFLKIWN
>Musophagiformes_Tauraco_erythrolophus_R01430
MGEMEQMKQEAEQLKKQIADARKACADTTLAQI------VSGVEVVGRIQMRTRRTLRGH
LAKIYAMHWSTDSKLLVSASQDGKLIVWDTYTTNK--VHAIPLRSSWVMTCAYAPSGNFV
ACGGLDNMCSIYNLKTREGNVKVSRELSAHT-----------------------------
------GYLSCCRFLDDNNIVTSSGDTT--CA---------LWDIETGQQKTVFLGHTGD
CMSLAVSPDFKLFISGACDATAKLWDVREGTCRQTFSGHESDINAICFFPNG--------
----EAICTG---SDDATCR--LFDLRADQELIVYSHESIICGITSVAFSRSGRLLLAGY
DDFNCNIWDSLKAERVGILSGHDNRVSCLGVTADGMAVATGSWDSFLKVWN
>Tinamiformes_Tinamus_guttatus_R01432
MGEMEQMKQEAEQLKKQIAEARKACADTTLAQI------VSGVEVVGRIQMRTRRTLRGH
LAKIYAMHWSTDSKLLVSASQDGKLIVWDTYTTNK--VHAIPLRSSWVMTCAYAPSGNFV
ACGGLDNMCSIYNLKTREGNVKVSRELSAHT-----------------------------
------GYLSCCRFLDDNSIVTSSGDTT--CA---------LWDIETGQQKTVFLGHTGD
CMSLAVSPDFKLFISGACDATAKLWDVREGTCRQTFSGHESDINAICFFPNG--------
----EAICTG---SDDATCR--LFDLRADQELIVYSHESIICGITSVAFSRSGRLVFAGY
DDFNCNIWDSLKAERVG----------------------------------
>Strigiformes_Tyto_alba_R00122
MGEMEQMKQEAEQLKKQIADSRKACADTTLAQI------VSGVEVVGRIQMRTRRTLRGH
LAKIYAMHWSTDSKLLVSASQDGKLIVWDTYTTNK--VHAIPLRSSWVMTCAYAPSGNFV
ACGGLDNMCSIYSLKTREGNVKVSRELSAHT-----------------------------
------GYLSCCRFLDDNNIVTSSGDTT--CA---------LWDIETGQQKTVFLGHTGD
CMSLAVSPDFKLFVSGACDATAKLWDVREGTC----SGHESDINAICFFPNG--------
----EAICTG---SDDATCR--LFDLRADQELVVYSHESIICGITSVAFSRSGRLLLAGY
DDFNCNIWDSLKAERVGILSGHDNRVSCLGVTADGMAVATGSWDSFLKIWN
>Passeriformes_Menura_novaehollandiae_R13898
MGEMEQMKQEAEQLKKQIAEARKACADTTLAQI------VSGVEVVGRIQMRTRRTLRGH
LAKIYALHWCTDSKLMVSASQDGKLIVWDTYTTNK--VHAIPLRSSWVMTCAYAPSGNFV
ACGGLDNVCSIYSLKSREGNVKVSRELSGHT-----------------------------
------GYLSCCRFLDDNTIVTSSGDTT--CA---------LWDIETGQQKTLFLGHTGD
CMSLAVSPDFKLFISGACDATAKLWDVREGSCRQTFSGHESDINAISFFPNG--------
----EAICTG---SDDATCR--LFDLRADQELIVYSHESIICGITSVALSRSGRLLLAGY
DDFNCNIWDSLKGDRVGILSGHDNRVSCLGVTADGMAVATGSWDSFLKVWN
>Otidiformes_Ardeotis_kori_R03075
MGEMEQMKQEAEQLKKQIADARKACADTTLAQI------VSGVEVVGRIQMRTRRTLRGH
LAKIYAMHWSTDSKLLVSASQDGKLIVWDTYTTNK--VHAIPLRSSWVMTCAYAPSGNFV
ACGGLDNMCSIYNLKTREGNVKVSRELSAHT-----------------------------
------GYLSCCRFLDDNNIVTSSGDTT--CA---------LWDIETGQQKTVFLGHTGD
CMSLAVSPDFKLFISGACDATAKLWDVREGTCRQTFSGHESDINAICFFPNG--------
----EAICTG---SDDATCR--LFDLRADQELIVYSHESIICGITSVAFSRSGRLLLAGY
DDFNCNIWDSLKAERVGILSGHDNRVSCLGVTADGMAVATGSWDSFLKIWN
>Cuculiformes_Ceuthmochares_aereus_R08952
MGEMEQMKQEAEQLKKQIADARKACADTTLAQI------VSGMEVVGRIQMRTRRTLRGH
LAKIYAMHWSTDSKLLVSASQDGKLIVWDTYTTNK--VHAIPLRSSWVMTCAYAPSGNFV
ACGGLDNMCSIYNLKTREGNVKVSRELSAHT-----------------------------
------GYLSCCRFLDDNNIVTSSGDTT--CA---------LWDIETGQQKTVFLGHTGD
CMSLAVSPDFKLFISGACDATAKLWDVREGTCRQTFSGHESDINAISFFPNG--------
----EAICTG---SDDATCR--LFDLRADQELIVYSHESIICGITSVAFSRSGRLLLAGY
DDFNCNIWDSLKAERVGILSGHDNRVSCLGVTADGMAVATGSWDSFLKIWN
>Pelecaniformes_Cochlearius_cochlearius_R09240
MGEMEQMKQEAEQLKKQIADARKACADTTLAQI------VSGVEVVGRIQMRTRRTLRGH
LAKIYAMHWSTDSKLLVSASQDGKLIVWDTYTTNK--VHAIPLRSSWVMTCAYAPSGNFV
ACGGLDNMCSIYNLKTREGNVKVSRELSAHT-----------------------------
------GYLSCCRFLDDNNIVTSSGDTT--CA---------LWDIETGQQKTVFLGHTGD
CMSLAVSPDFKLFISGACDATAKLWDVREGTCRQTFSGHESDINAICFFPNG--------
----EAICTG---SDDATCR--LFDLRADQELVVYSHESIICGITSVAFSRSGRLLLAGY
DDFNCNIWDSLKGERVGILSGHDNRVSCLGVTADGMAVATGSWDSFLKIWN
>Cuculiformes_Geococcyx_californianus_R08199
MGEMEQMKQEAEQLKKQIADARKACADTTLAQI------VSGMEVVGRIQMRTRRTLRGH
LAKIYAMHWSTDSKLLVSASQDGKLIVWDTYTTNK--VHAIPLRSSWVMTCAYAPSGNFV
ACGGLDNMCSIYNLKTREGNVKVSRELSAHT-----------------------------
------GYLSCCRFLDDNNIVTSSGDTT--CA---------LWDIETGQQKTVFLGHTGD
CMSLAVSPDFKLFISGACDATAKLWDVREGTCRQTFSGHESDINAISFFPNG--------
----EAICTG---SDDATCR--LFDLRADQELIVYSHESIICGITSVAFSRSGRLLLAGY
DDFNCNIWDSLKAERVGILSGHDNRVSCLGVTADGMAVATGSWDSFLKIWN
>Charadriiformes_Glareola_pratincola_R08809
MGEMEQMKQEAEQLKKQIADARKACADTTLAQI------VSGVEVVGRIQMRTRRTLRGH
LAKIYAMHWSTDSKLLVSASQDGKLIVWDTYTTNK--VHAIPLRSSWVMTCAYAPSGNFV
ACGGLDNMCSIYNLKTREGNVKVSRELSAHT-----------------------------
------GYLSCCRFLDDNNIVTSSGDTT--CA---------LWDIETGQQKTVFMGHTGD
CMSLAVSPDFKLFISGACDATAKLWDVREGTCRQTFSGHESDINAISFFPNG--------
----EAICTG---SDDATCR--LFDLRADQELIVYSHESIICGITSVAFSRSGRLLLAGY
DDFNCNIWDSLKAERVGILSGHDNRVSCLGVTADGMAVATGSWDSFLKIWN
>Caprimulgiformes_Nyctibius_bracteatus_R10659
MGEMEQMKQEAEQLKKQIADARKACADTTLAQI------VSGVEVVGRIQMRTRRTLRGH
LAKIYAMHWSTDSKLLVSASQDGKLIVWDTYTTNK--VHAIPLRSSWVMTCAYAPSGNFV
ACGGLDNMCSIYNLKTREGNVKVSRELSAHT-----------------------------
------GYLSCCRFLDDNNIVTSSGDTT--CA---------LWDIETGQQKTVFLGHTGD
CMSLAVSPDFKLFISGACDATAKLWDVREGTCRQTFSGHESDINAICFFPNG--------
----EAICTG---SDDATCR--LFDLRADQELIVYSHESIICGITSVAFSRSGRLLLAGY
DDFNCNIWDSLKAERVGTLSGHDNRVSCLGVTADGMAVATGSWDSFLKIWN
>Procellariiformes_Oceanites_oceanicus_R06004
MGEMEQMKQEAEQLKKQIADARKACADTTLAQI------VSGVEVVGRIQMRTRRTLRGH
LAKIYAMHWSTDSKLLVSASQDGKLIVWDTYTTNK--VHAIPLRSSWVMTCAYAPSGNFV
ACGGLDNMCSIYNLKTREGNVKVSRELSAHT-----------------------------
------GYLSCCRFLDDNNIVTSSGDTT--CA---------LWDIETGQQKTVFLGHTGD
CMSLAVSPDFKLFISGACDATAKLWDVREGTCRQTFSGHESDINAICFFPNG--------
----EAICTG---SDDATCR--LFDLRADQELIVYSHESIICGITSVAFSRSGRLLLAGY
DDFNCNIWDSLKAERVGILSGHDNRVSCLGVTADGMAVATGSWDSFLKIWN
>Passeriformes_Rhodinocichla_rosea_R06533
MGEMEQMKQEAEQLKKQIADARKACADTTLAQI------VSGMEVVGRIQMRTRRTLRGH
LAKIYALHWSTDSKLMVSASQDGKLIVWDTYTTNK--VHAIPLRSSWVMTCAYAPSGNFV
ACGGLDNMCSIYSLKSREGNVKVSRELSAHT-----------------------------
------GYLSCCRFLDDNNIVTSSGDTT--CA---------LWDIETGQQKTVFIGHTGD
CMSLAVSPDFKLFISGACDATAKLWDVREGSCRQTFSGHESDINAISFFPNG--------
----EAICTG---SDDATCR--LFDLRADQELITYSHETIICGITSIALSRSGRLLFAGY
DDFNCNIWDSLKAERVGILSGHDNRVSCLGVTADGMAVATGSWDSFLKIWN
>Passeriformes_Tachuris_rubrigastra_R11120
MGEMEQMKQEAEQLKKQIADARKACADTTLAQI------VSGVEVVGRIQMRTRRTLRGH
LAKIYALHWSTDSKLMVSASQDGKLIVWDTYTTNK--VHAIPLRSSWVMTCAYAPSGNFV
ACGGLDNVCSIYNLKSREGNVKVSRELSAHT-----------------------------
------GYLSCCRFLDDNSIVTSSGDTT--CA---------LWDIETGQQKTVFLGHTGD
CMSLAVSPDFKLFISGACDATAKLWDVREGSCRQTFGGHESDINAISFFPNG--------
----EAICTG---SDDATCR--LFDLRADQELIVYSHESIICGITSVALSRSGRLVLAGY
DDFNCNIWDSLKAERVGILSGHDNRVSCLGVTADGMAVATGSWDSFLKIWN
>Passeriformes_Ptilorrhoa_leucosticta_R01952
MGEMEQMKQEAEQLKKQIADARKACADTTLAQI------VSGVDVVGHIQMRTRRTLRGH
LAKIYALHWSTDSKLMVSASQDGKLIVWDTYTTNK--VHAIPLRSSWVMTCAYAPSGNFV
ACGGLDNMCSIYSLKSREGNVKVSRELSAHT-----------------------------
------GYLSCCRFLDDNNIVTSSGDTT--CA---------LWDIETGQQKTVFIGHTGD
CMSLAVSPDFKLFISGACDATAKLWDVREGSCRQTFSGHESDINAISFFPNG--------
----EAICTG---SDDATCR--LFDLRADQELITYSHESIICGITSIALSRSGRLVFAGY
DDFNCNIWDSLKADRVGILSGHDNRVSCLGVTADGMAVATGSWDSFLKIWN
>Passeriformes_Chaetorhynchus_papuensis_R09995
MGEIEQMKQEAEQLKKQIADARKACADTTLAQI------VSGVDTVGQIQMRTRRTLRGH
LAKIYALHWSTDSKLMVSASQDGKLIVWDTYTTNK--VHAIPLRSSWVMTCAYAPSGNFV
ACGGLDNMCSIYSLKSREGNVKVSRELSAHT-----------------------------
------GYLSCCRFLDDNNIVTSSGDTT--CA---------LWDIETGQQKTVFIGHTGD
CMSLAVSPDFNLFISGACDATAKLWDVREGSCRQTFSGHESDINAISFFPNG--------
----EAICTG---SDDATCR--LFDLRADQELITYSHETIICGITSIALSRSGRLLFAGY
DDFNCNIWDSLKGERVGVLSGHDNRVSCLGVTADGMAVATGSWDSFLKIWN
>Passeriformes_Smithornis_capensis_R07589
MGEMEQMKQEAEQLKKQIAEARKACADTTLAQI------VSGVEVVGRIQMRTRRTLRGH
LAKIYALHWSTDSKLMVSASQDGKLIVWDTYTTNK--VHAIPLRSSWVMTCAYAPSGNFV
ACGGLDNVCSIYSLKSREGNVKVSRELSAHT-----------------------------
------GYLSCCRFLDDNSIVTSSGDTT--CA---------LWDIETGQQKTVFLGHTGD
CMSLAVSPDFKLFISGACDATAKLWDVREGSCRQTFIGHESDINAICFFPNG--------
----EAICTG---SDDATCR--LFDLRADQELIVYSHESIICGITSVALSRSGRLLLAGY
DDFNCNIWDSLKAERVGILSGHDNRVSCLGVTADGMAVCTGSWDSFLKIWN
>Cariamiformes_Chunga_burmeisteri_R01614
MGEMEQMKQEAEQLKKQIADARKACADTTLAQI------VSGMEVVGRIQMRTRRTLRGH
LAKIYAMHWSTDSKLLVSASQDGKLIVWDTYTTNK--VHAIPLRSSWVMTCAYAPSGNFV
ACGGLDNMCSIYNLKTREGNVKVSRELSAHT-----------------------------
------GYLSCCRFLDDNNIVTSSGDTT--CA---------LWDIETGQQKTVFLGHTGD
CMSLAVSPDFKLFISGACDATAKLWDVREGTCRQTFSGHESDINAICFFPNG--------
----EAICTG---SDDATCR--LFDLRADQELIVYSHESIICGITSVAFSRSGRLLLAGY
DDFNCNIWDSLKAERVGILSGHDNRVSCLGVTADGMAVATGSWDSFLKIWN
>Otidiformes_Lophotis_ruficrista_R08851
MGEMEQMKQEAEQLKKQIADARKACADTTLAQI------VSGVEVVGRIQMRTRRTLRGH
LAKIYAMHWSTDSKLLVSASQDGKLIVWDTYTTNK--VHAIPLRSSWVMTCAYAPSGNFV
ACGGLDNMCSIYNLKTREGNVKVSRELSAHT-----------------------------
------GYLSCCRFLDDNNIVTSSGDTT--CA---------LWDIETGQQKTVFLGHTGD
CMSLAVSPDFKLFISGACDATAKLWDVREGTCRQTFSGHESDINAICFFPNG--------
----EAICTG---SDDATCR--LFDLRADQELIVYSHESIICGITSVAFSRSGRLLLAGY
DDFNCNIWDSLKAERVGILSGHDNRVSCLGVTADGMAVATGSWDSFLKIWN
>Pelecaniformes_Anhinga_anhinga_R11968
MGEIEQMKQEAEQLKKQIADARKACADTTLAQI------VSGVEVVGRIQMRTRRTLRGH
LAKIYAMHWSTDSKLLVSASQDGKLIVWDTYTTNK--VHAIPLRSSWVMTCAYAPSGNFV
ACGGLDNMCSIYNLKTREGNVKVSRELSAHT-----------------------------
------GYLSCCRFLDDNNIVTSSGDTT--CA---------LWDIETGQQKTVFLGHTGD
CMSLAVSPDFKLFISGACDATAKLWDVREGTCRQTFSGHESDINAICFFPNG--------
----EAICTG---SDDATCR--LFDLRADQELVVYSHESIICGITSVAFSRSGRLLLAGY
DDFNCNIWDSLKAERVGILSGHDNRVSCLGVTADGMAVATGSWDSFLKIWN
>Musophagiformes_Corythaeola_cristata_R02579
MGEMEQMKQEAEQLKKQIADARKACADTTLAQI------VSGVEVVGRIQMRTRRTLRGH
LAKIYAMHWSTDSKLLVSASQDGKLIVWDTYTTNK--VHAIPLRSSWVMTCAYAPSGNFV
ACGGLDNMCSIYNLKTREGNVKVSRELSAHT-----------------------------
------GYLSCCRFLDDNNIVTSSGDTT--CA---------LWDIETGQQKTVFLGHTGD
CMSLAVSPDFKLFISGACDATAKLWDVREGTCRQTFSGHESDINAICFFPNG--------
----EAICTG---SDDATCR--LFDLRADQELIVYSHESIICGITSVAFSRSGRLLLAGY
DDFNCNIWDSLKAERVGILSGHDNRVSCLGVTADGMAVATGSWDSFLKIWN
>Passeriformes_Callaeas_wilsoni_R06244
MGEMEQMKQEAEQLKKQIADARKACADTTLAQI------VSGMEVVGRIQMRTRRTLRGH
LAKIYALHWSTDSKLMVSASQDGKLIVWDTYTTNK--VHAIPLRSSWVMTCAYAPSGNFV
ACGGLDNMCSIYSLKSREGNVKVSRELSAHT-----------------------------
------GYLSCCRFLDDNNIVTSSGDTT--CA---------LWDIETGQQKTVFIGHTGD
CMSLAVSPDFKLFISGACDATAKLWDVREGSCRQTFSGHESDINAISFFPNG--------
----EAICTG---SDDATCR--LFDLRADQELITYSHETIICGITSIALSRSGRLLFAGY
DDFNCNIWDSLKAERVGILSGHDNRVSCLGVTADGMAVATGSWDSFLKVWN
>Casuariiformes_Casuarius_casuarius_R08031
MGEMEQMKQEAEQLKKQIADARKACADTTLAQI------VSGVEVVGRIQMRTRRTLRGH
LAKIYAMHWSTDSKLLVSASQDGKLIVWDTYTTNK--VHAIPLRSSWVMTCAYAPSGNFV
ACGGLDNMCSIYNLKTREGNVKVSRELSAHT-----------------------------
------GYLSCCRFLDDNSIVTSSGDTT--CA---------LWDIETGQQKTVFLGHTGD
CMSLAVSPDFKLFISGACDATAKLWDVREGTCRQTFSGHESDINAICFFPNG--------
----EAICTG---SDDATCR--LFDLRADQELIVYSHESIICGITSVAFSRSGRLVLAGY
DDFNCNIWDSLKAERVGILSGHDNRVSCLGVTADGMAVATGSWDSFLKIWN
>Tinamiformes_Crypturellus_soui_R00030
MGEMEQMKQEAEQLKKQIAEARKACADTTLAQI------VSGVEVVGRIQMRTRRTLRGH
LAKIYAMHWSTDSKLLVSASQDGKLIVWDTYTTNK--VHAIPLRSSWVMTCAYAPSGNFV
ACGGLDNMCSIYNLKTREGNVKVSRELSAHT-----------------------------
------GYLSCCRFLDDNSIVTSSGDTT--CA---------LWDIETGQQKTVFLGHTGD
CMSLAVSPDFKLFISGACDATAKLWDVREGTCRQTFSGHESDINAICFFPNG--------
----EAICTG---SDDATCR--LFDLRADQELIVYSHESIICGITSVAFSRSGRLVFAGY
DDFNCNIWDSLKAERVGILSGHDNRVSCLGVTADGMAVATGSWDSFLKIWN
>Tinamiformes_Crypturellus_undulatus_R05801
MGEMEQMKQEAEQLKKQIAEARKACADTTLAQI------VSGVEVVGRIQMRTRRTLRGH
LAKIYAMHWSTDSKLLVSASQDGKLIVWDTYTTNK--VHAIPLRSSWVMTCAYAPSGNFV
ACGGLDNMCSIYNLKTREGNVKVSRELSAHT-----------------------------
------GYLSCCRFLDDNSIVTSSGDTT--CA---------LWDIETGQQKTVFLGHTGD
CMSLAVSPDFKLFISGACDATAKLWDVREGTCRQTFSGHESDINAICFFPNG--------
----EAICTG---SDDATCR--LFDLRADQELIVYSHESIICGITSVAFSRSGRLVFAGY
DDFNCNIWDSLKAERVGILSGHDNRVSCLGVTADGMAVATGSWDSFLKIWN
>Passeriformes_Cephalopterus_ornatus_R06359
MGEMEQMKQEAEQLKKQIADARKACADTTLAQI------VSGVEVVGRIQMRTRRTLRGH
LAKIYALHWSTDSKLMVSASQDGKLIVWDTYTTNK--VHAIPLRSSWVMTCAYAPSGNFV
ACGGLDNVCSIYSLKSREGNVKVSRELSAHT-----------------------------
------GYLSCCRFLDDNSIVTSSGDTT--CA---------LWDIETGQQKTVFLGHTGD
CMSLAVSPDFKLFISGACDATAKLWDVREGSCRQTFGGHESDINAISFFPNG--------
----EAICTG---SDDATCR--LFDLRADQELIVYSHESIICGITSVALSRSGRLVLAGY
DDFNCNIWDSLKAERVGILSGHDNRVSCLGVTADGMAVATGSWDSFLKIWN
>Passeriformes_Grallaria_varia_R11980
MGEMEQMKQEAEQLKKQIADARKACADTTLAQI------VSGVEVVGRIQMRTRRTLRGH
LAKIYALHWSTDSKLMVSASQDGKLIVWDTYTTNK--VHAIPLRSSWVMTCAYAPSGNFV
ACGGLDNVCSIYSLKSHEGNVKVSRELSAHT-----------------------------
------GYLSCCRFLDDNTIVTSSGDTT--CM---------LWDIETGQQKTVFLGHTGD
CMSLAVSPDFKLFISGACDATAKLWDVREGSCRQTFSGHESDINAISFFPNG--------
----EAICTG---SDDATCR--LFDLRADQELIVYSHESIICGITSVALSRSGRLLLAGY
DDFNCNIWDSLKGERVGILSGHDNRVSCLGVTADGMAVATGSWDSFLKIWN
>Passeriformes_Sclerurus_mexicanus_R08945
MGEMEQMKQEAEQLKKQIADARKACADTTLAQI------VSGVEVVGRIQMRTRRTLRGH
LAKIYALHWSTDSKLMVSASQDGKLIVWDTYTTNK--VHAIPLRSSWVMTCAYAPSGNFV
ACGGLDNVCSIYSLKSHEGNVKVSRELSAHT-----------------------------
------GYLSCCRFLDDSTIVTSSGDTT--CM---------LWDIETGQQKSVFLGHTGD
CMSLAVSPDFKLFISGACDATAKLWDVRENSCRQTFSGHESDINAISFFPNG--------
----EAICTG---SDDATCR--LFDLRADQELIVYSHESIICGITSVALSRSGRLLLAGY
DDFNCNIWDSLKAERVGILSGHDNRVSCLGVTADGMAVATGSWDSFLKVWN
>Piciformes_Eubucco_bourcierii_R07451
MGEMEQMKQEAEQLKKQIADARKACADTTLAQI------VSGMEVVGRIQMRTRRTLRGH
LAKIYAMHWSTDSKLLVSASQDGKLIVWDTYTTNK--VHAIPLRSSWVMTCAYAPSGNFV
ACGGLDNMCSIYNLKTREGNVKVSRELSAHT-----------------------------
------GYLSCCRFLDDNNIVTSSGDTT--CA---------LWDIETGQQKTVFIGHTGD
CMSLAVSPDFKLFISGACDATAKLWDVREGSCRQTFSGHESDINAICFFPNG--------
----EAICTG---SDDATCR--MFDLRADQELIVYSHESIICGITSVAFSRSGRLMLAGY
DDFNCNIWDSLKAERVGILSGHDNRVSCLGVTADGMAVATGSWDSFLKIWN
>Passeriformes_Sakesphorus_luctuosus_R09662
MGEMEQMKQEAEQLKKQIADARKACADTTLAQI------VSGMEVVGRIQMRTRRTLRGH
LAKIYALHWSTDSKLMVSASQDGKLIVWDTYTTNK--VHAIPLRSSWVMTCAYAPSGNFV
ACGGLDNVCSIYSLKSREGNVKVSRELSAHT-----------------------------
------GYLSCCRFLDDNTIVTSSGDTT--CM---------LWDIETGQQKTTFMGHTGD
CMSLAVSPDFKLFISGACDATAKLWDVREASCRQTFSGHESDINAISFFPNG--------
----EAICTG---SDDATCR--LFDLRADQELIVYSHESIICGITSVAFSRSGRLLLAGY
DDFNCNIWDSLKAERVGILSGHDNRVSCLGVTADGMAVATGSWDSFLKIWN
>Strigiformes_Ciccaba_nigrolineata_R03261
MGEMEQMKQEAEQLKKQIADARKACADTTLAQI------VTGVEVVGRIQMRTRRTLRGH
LAKIYAMHWSTDSKLLVSASQDGKLIVWDTYTTNK--VHAIPLRSSWVMTCAYAPSGNFV
ACGGLDNMCSIYSLKTREGNVKVSRELSAHT-----------------------------
------GYLSCCRFLDDNNIVTSSGDTT--CA---------LWDIETGQQKTVFLGHTGD
CMSLAVSPDFKLFISGACDATAKLWDVREGTCRQTFSGHESDINAICFFPSS--------
----EAICTG---SDDATCR--LFDLRADQELVVYSHESIICGITSVAFSRSGRLLLAGY
DDFNCNIWDSLKAERVGILSGHDNRVSCLGVTADGMAVATGSWDSFLKIWN
>Passeriformes_Campylorhamphus_procurvoides_R06172
MGEMEQMKQEAEQLKKQIADARKACADTTLAQI------VSGIEVVGRIQMRTRRTLRGH
LAKIYALHWSTDSKLMVSASQDGKLIVWDTYTTNK--VHAIPLRSSWVMTCAYAPSGNFV
ACGGLDNVCSIYSLKSHEGNVKVSRELSAHT-----------------------------
------GYLSCCRFLDDSTIVTSSGDTT--CM---------LWDIETGQQKCVFLGHTGD
CMSLAVSPDFKLFISGACDATAKLWDVREKSCRQTFSGHESDINAISFFPNG--------
----EAVCTG---SDDATCR--LFDLRADQELIVYSDESIICGITSVALSRSGRLLLAGY
DDFNCNIWDSLKAERVGILSGHDNRVSCLGVTADGMAVATGSWDSFLKVWN
>Passeriformes_Alaudala_cheleensis_R10838
MGEMEQMKQEAEQLKKQIADARKACADTTLAQI------VSGMEVVGRIQMRTRRTLRGH
LAKIYALHWSTDSKLMVSASQDGKLIVWDTYTTNK--VHAIPLRSSWVMTCAYAPSGNFV
ACGGLDNMCSIYSLKSREGNVKVSRELSAHT-----------------------------
------GYLSCCRFLDDNNIVTSSGDTT--CA---------LWDIETGQQKTVFIGHTGD
CMSLAVSPDFKLFVSGACDATAKLWDVREGSCRQTFSGHESDINAISFFPNG--------
----EAICTG---SDDATCR--LFDLRADQELIMYSHETIICGITSIALSRSGRLLFAGY
DDFNCNIWDSLKAERVGILSGHDNRVSCLGVTADGMAVATGSWDSFLKIWN
>Piciformes_Bucco_capensis_R01885
MGEMEQMKQEAEQLKKQIADARKACADTTLAQI------VSGVEVAGRIQMRTRRTLRGH
LAKIYAMHWSTDSKLLVSASQDGKLIVWDTYTTNK--VHAIPLRSSWVMTCAYAPSGNFV
ACGGLDNMCSIYSLKTREGNVKVSRELSAHT-----------------------------
------GYLSCCRFLDDNNIVTSSGDTT--CA---------LWDIETGQQKTVFLGHTGD
CMSLAVSPDFKLFISGACDATAKLWDVREGTCRQTFSGHESDINAICVRTRSAPSWGQQG
KGGDSSPATGAWDSNDRSCHSPVGNIRRG-----WSTSSSLPGPASLSDLSSFR---P--
--------------PPGILSGHDNRVSCLGVTADGMAVATGSWDSFLKIWN
>Passeriformes_Catharus_fuscescens_R13321
MGEMEQMKQEAEQLKKQIADARKACADTTLAQI------VSGVEVVGRIQMRTRRTLRGH
LAKIYALHWSTDSKLMVSASQDGKLIVWDTYTTNK--VHAIPLRSSWVMTCAYAPSGNFV
ACGGLDNMCSIYSLKSREGSVKVSRELSAHT-----------------------------
------GYLSCCRFLDDNTIVTSSGDTT--CA---------LWDIETGQQKTVFIGHTGD
CMSLAVSPDFKLFISGACDATAKLWDVREGSCRQTFSGHESDINAISFFPNG--------
----EAICTG---SDDATCR--LFDLRADQELITYSHETIICGITSIALSRSGRLVFAGY
DDFNCNIWDSLKAERVGILSGHDNRVSCLGVTADGMAVATGSWDSFLKIWN
>Passeriformes_Regulus_satrapa_R01707
MGEMEQMKQEAEQLKKQIADARKACADTTLAQI------VSGMEVVGRIQMRTRRTLRGH
LAKIYALHWSTDSKLMVSASQDGKLIVWDTYTTNK--VHAIPLRSSWVMTCAYAPSGNFV
ACGGLDNMCSIYSLKSREGNVKVSRELSAHTGVCAACQLPNLTLLSLPLFSYSLVP----
---ASPGYLSCCRFLDDNNIVTSSGDTT--CA---------LWDIETGQQKTVFIGHTGD
CMSLAVSPDFKLFISGACDATAKLWDVREGSCRQTFSGHESDINAISFFPNG--------
----EAICTG---SDDATCR--LFDLRADQELIVYSHETIICGITSIALSRSGRLLFAGY
DDFNCNIWDSLKAERVGILSGHDNRVSCLGVTADGMAVATGSWDSFLKIWN
>Passeriformes_Loxia_leucoptera_R13544
MGEMEQMKQEAEQLKKQIADARKACADTTLAQI------VSGMEVVGRIQMRTRRTLRGH
LAKIYALHWSTDSKLMVSASQDGKLIVWGLVTTNK--VHAIPLRSSWVMTCAYAPSGNFV
ACGGLDNMCSIYSLKSREGNVKVSRELSAHT-----------------------------
------GYLSCCRFLDDNNIVTSSGDTT--CA---------LWDIETGQQKTVFIGHTGD
CMSLAVSPDFKLFISGACDATAKLWDVREGSCRQTFSGHESDINAISFFPNG--------
----EAICTG---SDDATCR--LFDLRADQELIMYSHETIICGITSIALSRSGRLLFAGY
DDFNCNIWDSLKAERVGILSGHDNRVSCLGVTADGMAVATGSWDSFLKIWN
>Charadriiformes_Stercorarius_parasiticus_R08880
MGEMEQMKQEAEQLKKQIADARKACADTTLAQI------VSGVEVVGRIQMRTRRTLRGH
LAKIYAMHWSTDSKLLVSASQDGKLIVWDTYTTNK--VHAIPLRSSWVMTCAYAPSGNFV
ACGGLDNMCSIYNLKTREGNVKVSRELSAHT-----------------------------
------GYLSCCRFLDDNNIVTSSGDTT--CA---------LWDIETGQQKTVFLGHTGD
CMSLAVSPDFKLFISGACDATAKLWDVREGTCRQTFSGHESDINAICFFPNG--------
----EAICTG---SDDATCR--LFDLRADQELIVYSHESIICGITSVAFSRSGRLLLAGY
DDFNCNIWDSLKAERVGILSGHDNRVSCLGVTADGMAVATGSWDSFLKIWN
>Coraciiformes_Baryphthengus_martii_R07586
MGEMEQMKQEAEQLKKQIADARKACADTTLAQI------VSGVEVVGRIQMRTRRTLRGH
LAKIYAMHWSTDSKLLVSASQDGKLIVWDTYTTNK--VHAIPLRSSWVMTCAYAPSGNFV
ACGGLDNMCSIYNLKTREGNVKVSRELSAHT-----------------------------
------GYLSCCRFLDDNSIVTSSGDTT--CA---------LWDIETGQQKTVFLGHTGD
CMSLAVSPDFKLFISGACDATAKLWDVREGTCRQTFSGHESDINAICFFPNG--------
----EAICTG---SDDATCR--LFDLRADQELIVYSHESIICGITSVAFSRSGRLLLAGY
DDFNCNIWDSLKAERVGILSGHDNRVSCLGVTADGMAVATGSWDSFLKVWN
>Passeriformes_Vireo_altiloquus_R07712
MGEMEQMKQEAEQLKKQIADARKACADTTLAQI------VSGVEVVGHIQMRTRRTLRGH
LAKIYALHWSTDSKLMVSASQDGKLIVWDTYTTNK--VHAIPLRSSWVMTCAYAPSGNFV
ACGGLDNMCSIYSLKSREGNVKVSRELSAHT-----------------------------
------GYLSCCRFLDDNNIVTSSGDTT--CA---------LWDIETGQQKTVFIGHTGD
CMSLAVSPDFKLFVSGACDATAKLWDVREGSCRQTFSGHESDINAISFFPNG--------
----EAICTG---SDDATCR--LFDLRADQELITYSHETIICGITSIALSRSGRLLFAGY
DDFNCNIWDSLKAERVGILSGHDNRVSCLGVTADGMAVATGSWDSFLKIWN
>Caprimulgiformes_Hemiprocne_comata_R10950
MGEMEQMKQEAEQLKKQIADARKACADTTLAQI------VSGMEVVGRIQMRTRRTLRGH
LAKIYAMHWSTDSKLMVSASQDGKLIVWDTYTTNK--VHAIPLRSSWVMTCAYAPSGNFV
ACGGLDNMCSIYNLKTREGNVKVSRELSAHT-----------------------------
------GYLSCCRFLDDNNIVTSSGDTT--CA---------LWDIETGQQKTVFIGHTGD
CMSLAVSPDFKLFISGACDATAKLWDVREGSCRQTFLGHESDINAISFFPNG--------
----EAICTG---SDDATCR--LFDLRADQELIVYSHESIICGITSVAFSRSGRLLLAGY
DDFNCNIWDSLKAERVGILSGHDNRVSCLGVTADGMAVATGSWDSFLKIWN
>Piciformes_Psilopogon_haemacephalus_R01548
-------------------------------QI------VSGMEVVGRIQMRTRRTLRGH
LAKIYAMHWSTDSKLLVSASQDGKLIVWDTYTTNK--VHAIPLRSSWVMTCAYAPSGNFV
ACGGLDNMCSIYNLKTREGNVKVSRELSAHT-----------------------------
------GYLSCCRFLDDNNIVTSSGDTT--CA---------LWDIETGQQKTVFIGHTGD
CMSLAVSPDFKLFISGACDATAKLWDVREGSCRQTFSGHESDINAICFFPNG--------
----EAICTG---SDDATCR--MFDLRADQELIVYSHESIICGITSVAFSRSGRLMLAGY
DDFNCNIWDSLKAERVGILSGHDNRVSCLGVTADGMAVATGSWDSFLKIWN
>Passeriformes_Edolisoma_coerulescens_R01843
-------------------------------QI------VSGVEPVGHIQMRTRRTLRGH
LAKIYALHWSTDSKLMVSASQDGKLIVWDTYTTNK--VHAIPLRSSWVMTCAYAPSGNFV
ACGGLDNMCSIYSLKSREGNVKVSRELSAHT-----------------------------
------GYLSCCRFLDDNNIVTSSGDTT--CA---------LWDIETGQQKTVFIGHTGD
CMSLAVSPDFKLFVSGACDATAKLWDVREGSCRQTFSGHESDINAISFFPNG--------
----EAICTG---SDDATCR--LFDLRADQELIMYSHETIICGITSIALSRSGRLLFAGY
DDFNCNIWDSLKAERVGILSGHDNRVSCLGVTADGMAVATGSWDSFLKIWN
>Passeriformes_Irena_cyanogastra_R12373
MGEMEQMKQEAEQLKKQIADARKACADTTLAQI------VSGVEVVGRIQMRTRRTLRGH
LAKIYALHWSTDSKLMVSASQDGKLIVWDTYTTNK--VHAIPLRSSWVMTCAYAPSGNFV
ACGGLDNMCSIYSLKSREGNVKVSRELSAHT-----------------------------
------GYLSCCRFLDDNNIVTSSGDTT--CA---------LWDIETGQQKTVFIGHTGD
CMSLAVSPDFKLFISGACDATAKLWDVREGSCRQTFSGHESDINAISFFPNG--------
----EAICTG---SDDATCR--LFDLRADQELIMYSHETIICGITSIALSRSGRLLFAGY
DDFNCNIWDSLKAERVGILSGHDNRVSCLGVTADGMAVATGSWDSFLKIWN
>Passeriformes_Sterrhoptilus_dennistouni_R00056
-------------------------------QI------VSGMEVVGRIQMRTRRTLRGH
LAKIYALHWSTDSKLMVSASQDGKLIVWDTYTTNK--VHAIPLRSSWVMTCAYAPSGNFV
ACGGLDNMCSIYSLKSREGNVKVSRELSAHT-----------------------------
------GYLSCCRFLDDNNIVTSSGDTT--CA---------LWDIETGQQKTVFIGHTGD
CMSLAVSPDFKLFISGACDATAKLWDVREGSCRQTFSGHESDINAISFFPNG--------
----EAICTG---SDDATCR--LFDLRADQELIVYSHETIICGITSIALSRSGRLLFAGY
DDFNCNIWDSLKAERVGILSGHDNRVSCLGVTADGMAVATGSWDSFLKIWN
>Passeriformes_Pachycephala_philippinensis_R02906
-------------------------------QI------VSGVEVVGHIQMRTRRTLRGH
LAKIYALHWSTDSKLMVSASQDGKLIVWDTYTTNK--VHAIPLRSSWVMTCAYAPSGNFV
ACGGLDNMCSIYSLKSREGTVKVSRELSAHT-----------------------------
------GYLSCCRFLDDNNIVTSSGDTT--CA---------LWDIETGQQKTVFIGHTGD
CMSLAVSPDFKLFISGACDATAKLWDVREGSCRQTFSGHESDINAISFFPNG--------
----EAICTG---SDDATCR--LFDLRADQELIMYSHETIICGITSIALSRSGRLLFAGY
DDFNCNIWDSLKAERVGILSGHDNRVSCLGVTADGMAVATGSWDSFLKIWN
>Passeriformes_Rhabdornis_inornatus_R13905
MGEMEQMKQEAEQLKKQIADARKACADTTLAQI------VSGVEVVGRIQMRTRRTLRGH
LAKIYALHWSTDSKLMVSASQDGKLIVWDTYTTNK--VHAIPLRSSWVMTCAYAPSGNFV
ACGGLDNMCSIYSLKSREGSVKVSRELSAHT-----------------------------
------GYLSCCRFLDDNNIVTSSGDTT--CA---------LWDIETGQQKTVFIGHTGD
CMSLAVSPDFKLFISGACDATAKLWDVREGSCRQTFSGHESDINAISFFPNG--------
----EAICTG---SDDATCR--LFDLRADQELIMYSHETIICGITSIALSRSGRLVFAGY
DDFNCNIWDSLKAERVGILSGHDNRVSCLGVTADGMAVATGSWDSFLKIWN
>Piciformes_Ramphastos_sulfuratus_R00275
MGEMEQMKQEAEQLKKQIADARKACADTTLAQI------VSGMEVVGRIQMRTRRTLRGH
LAKIYAMHWSTDSKLLVSASQDGKLIVWDTYTTNK--VHAIPLRSSWVMTCAYAPSGNFV
ACGGLDNMCSIYNLKTREGNVKVSRELSAHT-----------------------------
------GYLSCCRFLDDNNIVTSSGDTT--CA---------LWDIETGQQKTVFIGHTGD
CMSLAVSPDFKLFISGACDATAKLWDVREGSCRQTFSGHESDINAICFFPNG--------
----EAICTG---SDDATCR--MFDLRADQELIVYSHESIICGITSVAFSRSGRLMLAGY
DDFNCNIWDSLKAERVGILSGHDNRVSCLGVTADGMAVATGSWDSFLKIWN
>Passeriformes_Quiscalus_mexicanus_R02962
MGEMEQMKQEAEQLKKQIADARKACADTTLAQI------VSGMEVVGRIQMRTRRTLRGH
LAKIYALHWSTDSKLMVSASQDGKLIVWDTYTTNK--VHAIPLRSSWVMTCAYAPSGNFV
ACGGLDNMCSIYSLKSREGNVKVSRELSAHT-----------------------------
------GYLSCCRFLDDNNIVTSSGDTT--CA---------LWDIETGQQKTVFIGHTGD
CMSLAVSPDFKLFISGACDATAKLWDVREGSCRQTFSGHESDINAISFFPNG--------
----EAICTG---SDDATCR--LFDLRADQELIMYSHETIICGITSIALSRSGRLLFAGY
DDFNCNIWDSLKAERVGILSGHDNRVSCLGVTADGMAVATGSWDSFLKIWN
>Procellariiformes_Hydrobates_tethys_R00125
MGEMEQMKQEAEQLKKQIADARKACADTTLAQI------VSGVEVVGRIQMRTRRTLRGH
LAKIYAMHWSTDSKLLVSASQDGKLIVWDTYTTNK--VHAIPLRSSWVMTCAYAPSGNFV
ACGGLDNMCSIYSLKTREGNVKVSRELSAHT-----------------------------
------GYLSCCRFLDDNNIVTSSGDTT--CA---------LWDIETGQQKTVFLGHTGD
CMSLAVSPDFKLFISGACDATAKLWDVREGTCRQTFSGHESDINAICFFPNG--------
----EAICTG---SDDATCR--LFDLRADQELIVYSHESIICGITSVAFSRSGRLLLAGY
DDFNCNIWDSLKAERVGILSGHDNRVSCLGVTADGMAVATGSWDSFLKIWN
>Passeriformes_Myiagra_hebetior_R00380
MGEMEQMKQEAEQLKKQIADARKACADTTLAQI------VSGMDTVGQIQMRTRRTLRGH
LAKIYALHWSTDSKLMVSASQDGKLIVWDTYTTNK--VHAIPLRSSWVMTCAYAPSGNFV
ACGGLDNVCSIYSLKSREGNVKVSRELSAHT-----------------------------
------GYLSCCRFLDDNNIVTSSGDTT--CA---------LWDIETGQQKTVFIGHTGD
CMSLAVSPDFKLFVSGACDATAKLWDVREGSCRQTFGGHESDINAISFFPNG--------
----EAICTG---SDDATCR--LFDLRADQELITYSHETIICGITSIALSRSGRLLFAGY
DDFNCNIWDSLKGDRVGILSGHDNRVSCLGVTADGMAVATGSWDSFLKIWN
>Passeriformes_Dicaeum_eximium_R08118
-------------------------------QI------VSGMEVVGRIQMRTRRTLRGH
LAKIYALHWSTDSKLMVSASQDGKLIVWDTYTTNK--VHAIPLRSSWVMTCAYAPSGNFV
ACGGLDNMCSIYSLKSREGNVKVSRELSAHT-----------------------------
------GYLSCCRFLDDNNIVTSSGDTT--CA---------LWDIETGQQKTVFIGHTGD
CMSLAVSPDFKLFISGACDATAKLWDVREGSCRQTFSGHESDINAISFFPNG--------
----EAICTG---SDDATCR--LFDLRADQELIMYSHETIICGITSIALSRSGRLLFAGY
DDFNCNIWDSLKAERVGILSGHDNRVSCLGVTADGMAVATGSWDSFLKIWN
>Passeriformes_Leptocoma_aspasia_R10478
--------------------------------I------VSGMEVVGRIQMRTRRTLRGH
LAKIYALHWSTDSKLMVSASQDGKLIVWDTYTTNK--VHAIPLRSSWVMTCAYAPSGNFV
ACGGLDNMCSIYSLKSREGNVKVSRELSAHT-----------------------------
------GYLSCCRFLDDNNIVTSSGDTT--CA---------LWDIETGQQKTVFIGHTGD
CMSLAVSPDFKLFISGACDATAKLWDVREGSCRQTFSGHESDINAISFFPNG--------
----EAICTG---SDDATCR--LFDLRADQELIMYSHETIICGITSIALSRSGRLLFAGY
DDFNCNIWDSLKAERVGILSGHDNRVSCLGVTADGMAVATGSWDSFLKIWN
>Passeriformes_Zosterops_hypoxanthus_R08914
MGEMEQMKQEAEQLKKQIADARKACADTTLAQI------VSGMEVVGRIQMRTRRTLRGH
LAKIYALHWSTDSKLMVSASQDGKLIVWDTYTTNK--VHAIPLRSSWVMTCAYAPSGNFV
ACGGLDNMCSIYSLKSREGNVKVSRELSAHT-----------------------------
------GYLSCCRFLDDNNIVTSSGDTT--CA---------LWDIETGQQKTVFIGHTGD
CMSLAVSPDFKLFISGACDATAKLWDVREGSCRQTFSGHESDINAISFFPNG--------
----EAICTG---SDDATCR--LFDLRADQELIVYSHETIICGITSIALSRSGRLLFAGY
DDFNCNIWDSLKAERVGILSGHDNRVSCLGVTADGMAVATGSWDSFLKIWN
>Passeriformes_Tyrannus_savana_R00704
------------------------------SQI------VSGVEVVGRIQMRTRRTLRGH
LAKIYALHWSTDSKLMVSASQDGKLIVWDTYTTNK--VHAIPLRSSWVMTCAYAPSGNFV
ACGGLDNVCSIYNLKSREGNVKVSRELSAHT-----------------------------
------GYLSCCRFLDDNSIVTSSGDTT--CA---------LWDIETGQQKTVFLGHTGD
CMSLAVSPDFKLFISGACDATAKLWDVREASCRQTFGGHESDINAISFFPNG--------
----EAICTG---SDDATCR--LFDLRADQELIVYSHESIICGITSVALSRSGRLVLAGY
DDFNCNIWDSLKAERVGILSGHDNRVSCLGVTADGMAVATGSWDSFLKIWN
>Galliformes_Alectura_lathami_R10173
MGEMEQMKQEAEQLKKQIADARKACADTTLAQI------ASGVEVVGRIQMRTRRTLRGH
LAKIYAMHWSTDSKLLVSASQDGKLIVWDTYTTNK--VHAIPLRSSWVMTCAYAPSGNFV
ACGGLDNMCSIYNLKTREGNVKVSRELSAHT-----------------------------
------GYLSCCRFLDDNSIVTSSGDTT--CA---------LWDIETGQQKTVFLGHTGD
CMSLAVSPDFKLFISGACDATAKLWDVREGTCRQTFSGHESDINAICFFPNG--------
----EAICTG---SDDATCR--LFDLRADQELIVYSHESIICGITSVAFSRSGRLLLAGY
DDFNCNIWDSLKGERVGILSGHDNRVSCLGVTADGMAVATGSWDSFLKVWN
>Caprimulgiformes_Podargus_strigoides_R10486
MGEMEQMKQEAEQLKKQIADARKACADTTLAQI------VSGVEVVGRIQMRTRRTLRGH
LAKIYAMHWSTDSKLLVSASQDGKLIVWDTYTTNK--VHAIPLRSSWVMTCAYAPSGNFV
ACGGLDNMCSIYNLKTREGNVKVSRELSAHT-----------------------------
------GYLSCCRFLDDNNIVTSSGDTT--CA---------LWDIETGQQKTVFLGHTGD
CMSLAVSPDFKLFISGACDATAKLWDVREGTCRQTFSGHESDINAICFFPNG--------
----EAICTG---SDDATCR--LFDLRADQELVVYSHESIICGITSVAFSRSGRLLLAGY
DDFNCNIWDSLKAERVGILSGHDNRVSCLGVTADGMAVATGSWDSFLKIWN
>Piciformes_Semnornis_frantzii_R03563
-------------------------------QI------VSGMEVVGRIQMRTRRTLRGH
LAKIYAMHWSTDSKLLVSASQDGKLIVWDTYTTNK--VHAIPLRSSWVMTCAYAPSGNFV
ACGGLDNMCSIYNLKTREGNVKVSRELSAHT-----------------------------
------GYLSCCRFLDDNNIVTSSGDTT--CA---------LWDIETGQQKTVFIGHTGD
CMSLAVSPDFKLFISGACDATAKLWDVREGSCRQTFSGHESDINAICFFPNG--------
----EAICTG---SDDATCR--MFDLRADQELIVYSHESIICGITSVAFSRSGRLMLAGY
DDFNCNIWDSLKAERVGILSGHDNRVSCLGVTADGMAVATGSWDSFLKIWN
>Passeriformes_Formicarius_rufipectus_R03301
-------------------------------QI------VSGVEVVGRIQMRTRRTLRGH
LAKIYALHWSTDSKLMVSASQDGKLIVWDTYTTNK--VHAIPLRSSWVMTCAYAPSGNFV
ACGGLDNVCSIYSLKSHEGNVKVSRELSAHT-----------------------------
------GYLSCCRFLDDSTIVTSSGDTT--CM---------LWDIETGQQKTVFLGHTGD
CMSLAVSPDFKLFISGACDATAKLWDVREGSCRQTFSGHESDINAISFFPNG--------
----EAICTG---SDDATCR--LFDLRADQELIVYSHESIICGITSVALSRSGRLLLAGY
DDFNCNIWDSLKGERVGILSGHDNRVSCLGVTADGMAVATGSWDSFLKVWN
>Pelecaniformes_Mesembrinibis_cayennensis_R00577
MGEMEQMKQEAEQLKKQIADARKACADTTLAQI------VSGVEVVGRIQMRTRRTLRGH
LAKIYAMHWSTDSKLLVSASQDGKLIVWDTYTTNK--VHAIPLRSSWVMTCAYAPSGNFV
ACGGLDNMCSIYNLKTREGNVKVSRELSAHT-----------------------------
------GYLSCCRFLDDNNIVTSSGDTT--CA---------LWDIETGQQKTVFLGHTGD
CMSLAVSPDFKLFISGACDATAKLWDVREGTCRQTFSGHESDINAICFFPNG--------
----EAICTG---SDDATCR--LFDLRADQELIVYSHESIICGITSVAFSRSGRLLLAGY
DDFNCNIWDSLKAERVGILSGHDNRVSCLGVTADGMAVATGSWDSFLKIWN
>Passeriformes_Setophaga_kirtlandii_R10523
MGEMEQMKQEAEQLKKQIADARKACADTTLAQI------VSGMEVVGRIQMRTRRTLRGH
LAKIYALHWSTDSKLMVSASQDGKLIVWDTYTTNK--VHAIPLRSSWVMTCAYAPSGNFV
ACGGLDNMCSIYNLKSREGNVKVSRELSAHT-----------------------------
------GYLSCCRFLDDNNIVTSSGDTT--CA---------LWDIETGQQKTVFIGHTGD
CMSLAVSPDFKLFISGACDATAKLWDVREGSCRQTFYGHESDINAISFFPNG--------
----EAICTG---SDDATCR--LFDLRADQELIMYSDETIICGITSIALSRSGRLLFAGY
DDFNCNIWDSLKAERVGILSGHDNRVSCLGVTADGMAVATGSWDSFLKIWN
>Psittaciformes_Amazona_guildingii_R07678
MGEMEQMKQEAEQLKKQIADARKACADTTLAQI------VSGVEVVGRIQMRTRRTLRGH
LAKIYAMHWSTDSKLLVSASQDGKLIVWDTYTTNK--VHAIPLRSSWVMTCAYAPSGNFV
ACGGLDNMCSIYSLKTREGNVKVSRELSAHT-----------------------------
------GYLSCCRFLDDNNIVTSSGDTT--CA---------LWDIETGQQKTVFLGHTGD
CMSLAVSPDFKLFISGACDATAKLWDVREGTCRQTFSGHESDINAICFFPNG--------
----EAICTG---SDDATCR--LFDLRADQELIVYSHESIICGITSVAFSRSGRLLLAGY
DDFNCNIWDSLKAERVGILSGHDNRVSCLGVTADGMAVATGSWDSFLKIWN
>Pelecaniformes_Ciconia_maguari_R10038
MGEMEQMKQEAEQLKKQIADARKACADTTLAQI------VSGVEVVGRIQMRTRRTLRGH
LAKIYAMHWSTDSKLLVSASQDGKLIVWDTYTTNK--VHAIPLRSSWVMTCAYAPSGNFV
ACGGLDNMCSIYNLKTREGNVKVSRELSAHT-----------------------------
------GYLSCCRFLDDNNIVTSSGDTT--CA---------LWDIETGQQKTVFLGHTGD
CMSLAVSPDFKLFISGACDATAKLWDVREGTCRQTFSGHESDINAICFFPNG--------
----EAICTG---SDDATCR--LFDLRADQELIVYSHESIICGITSVAFSRSGRLLLAGY
DDFNCNIWDSLKAERVGILSGHDNRVSCLGVTADGMAVATGSWDSFLKIWN
>Passeriformes_Dicrurus_megarhynchus_R13972
MGEMEQMKQEAEQLKKQIADARKACADTTLAQI------VSGVDTVGQIQMRTRRTLRGH
LAKIYALHWSTDSKLMVSASQDGKLIVWDTYTTNK--VHAIPLRSSWVMTCAYAPSGNFV
ACGGLDNMCSIYSLKSREGNVKVSRELSAHT-----------------------------
------GYLSCCRFLDDNNIVTSSGDTT--CA---------LWDIETGQQKTVFIGHTGD
CMSLAVSPDFKLFVSGACDATAKVWDVREGSCRQTFSGHESDINAISFFPNG--------
----EAICTG---SDDATCR--LFDLRADQELIVYSHETIICGITSIALSRSGRLLFAGY
DDFNCNIWDSLKAERVGILSGHDNRVSCLGVTADGMAVATGSWDSFLKIWN
>Passeriformes_Rhipidura_dahli_R00164
MGEMEQMKQEAEQLKKQIADARKACADTTLAQI------VSGMDTVGQIQMRTRRTLRGH
LAKIYALHWSTDSKLMVSASQDGKLIVWDTYTTNK--VHAIPLRSSWVMTCAYAPSGNFV
ACGGLDNMCSIYSLKSREGNVKVSRELSAHT-----------------------------
------GYLSCCRFLDDNNIVTSSGDTT--CA---------LWDIETGQQKTVFIGHTGD
CMSLAVSPDFKLFISGACDATAKLWDVREGSCRQTFLGHESDINAISFFPNG--------
----EAICTG---SDDATCR--LFDLRADQELIMYSHETIICGITSIALSRSGRLLFAGY
DDFNCNIWDSLKGERVGVLSGHDNRVSCLGVTADGMAVATGSWDSFLKIWN
>Galliformes_Odontophorus_gujanensis_R03105
MGEMEQMKQEAEQLKKQIADARKACADTTLAQI------VSGVEVVGRIQMRTRRTLRGH
LAKIYAMHWSTDSKLLVSASQDGKLIVWDTYTTNK--VHAIPLRSSWVMTCAYAPSGNFV
ACGGLDNMCSIYNLKTREGNVKVSRELSAHT-----------------------------
------GYLSCCRFLDDNSIVTSSGDTT--CA---------LWDIETGQQKTVFLGHTGD
CMSLAVSPDFKLFISGACDATAKLWDVREGTCRQTFSGHESDINAICFFPNG--------
----EAICTG---SDDATCR--LFDLRADQELIVYSHESIICGITSVAFSRSGRLLLAGY
DDFNCNIWDSLKAERVGILSGHDNRVSCLGVTADGMAVATGSWDSFLKIWN
>Gruiformes_Heliornis_fulica_R12943
MGEMEQMKQEAEQLKKQIADARKACADTTLAQI------VSGVEVVGRIQMRTRRTLRGH
LAKIYAMHWSTDSKLLVSASQDGKLIVWDTYTTNK--VHAIPLRSSWVMTCAYAPSGNFV
ACGGLDNMCSIYNLKTREGNVKVSRELSAHT-----------------------------
------GYLSCCRFLDDNSIVTSSGDTT--CA---------LWDIETGQQKTVFLGHTGD
CMSLAVSPDFKLFISGACDATAKLWDVREGTCRQTFSGHESDINAICFFPNG--------
----EAICTG---SDDATCR--LFDLRADQELLVYSHESIICGITSVAFSRSGRLLLAGY
DDFNCNIWDSLKAERVGILSGHDNRVSCLGVTADGMAVATGSWDSFLKIWN
>Caprimulgiformes_Nyctibius_grandis_R03339
MGEMEQMKQEAEQLKKQIADARKACADTTLAQI------VSGVEVVGRIQMRTRRTLRGH
LAKIYAMHWSTDSKLLVSASQDGKLIVWDTYTTNK--VHAIPLRSSWVMTCAYAPSGNFV
ACGGLDNMCSIYNLKTREGNVKVSRELSAHT-----------------------------
------GYLSCCRFLDDNNIVTSSGDTT--CA---------LWDIETGQQKTVFLGHTGD
CMSLAVSPDFKLFISGACDATAKLWDVREGTCRQTFSGHESDINAICFFPNG--------
----EAICTG---SDDATCR--LFDLRADQELIVYSHESIICGITSVAFSRSGRLLLAGY
DDFNCNIWDSLKAERVGTLSGHDNRVSCLGVTADGMAVATGSWDSFLKIWN
>Anseriformes_Anseranas_semipalmata_R07956
MGEMEQMKQEAEQLKKQIADARKACADTTLAQI------VSGVEVVGRIQMRTRRTLRGH
LAKIYAMHWSTDSKLLVSASQDGKLIVWDTYTTNK--VHAIPLRSSWVMTCAYAPSGNFV
ACGGLDNMCSIYNLKTREGNVKVSRELSAHT-----------------------------
------GYLSCCRFLDDNNIVTSSGDTT--CA---------LWDIETGQQKTVFLGHTGD
CMSLAVSPDFKLFISGACDATAKLWDVREGTCRQTFSGHESDINAICFFPNG--------
----EAICTG---SDDATCR--LFDLRADQELIVYSHESIICGITSVAFSRSGRLLLAGY
DDFNCNIWDSLKAERVGILSGHDNRVSCLGVTADGMAVATGSWDSFLKIWN
>Gruiformes_Psophia_crepitans_R04440
MGEMEQMKQEAEQLKKQIADARKACADTTLAQI------VSGVEVVGRIQMRTRRTLRGH
LAKIYAMHWSTDSKLLVSASQDGKLIVWDTYTTNK--VHAIPLRSSWVMTCAYAPSGNFV
ACGGLDNMCSIYNLKTREGNVKVSRELSAHT-----------------------------
------GYLSCCRFLDDNSIVTSSGDTT--CA---------LWDIETGQQKTVFLGHTGD
CMSLAVSPDFKLFISGACDATAKLWDVREGTCRQTFSGHESDINAICFFPNG--------
----EAICTG---SDDATCR--LFDLRADQELIVYSHESIICGITSVAFSRSGRLLLAGY
DDFNCNIWDSLKAERVGILSGHDNRVSCLGVTADGMAVATGSWDSFLKIWN
>Coraciiformes_Chloroceryle_aenea_R10853
MGEMEQMKQEAEQLKKQIADARKACADTTLAQI------VSGVEVVGRIQMRTRRTLRGH
LAKIYAMHWSTDSKLLVSASQDGKLIVWDTYTTNK--VHAIPLRSSWVMTCAYAPSGNFV
ACGGLDNMCSIYSLKTREGNVKVSRELSAHT-----------------------------
------GYLSCCRFLDDNSIVTSSGDTT--CA---------LWDIETGQQKTVFLGHTGD
CMSLAVSPDFKLFISGACDATAKLWDVREGTCRQTFSGHESDINAICFFPNG--------
----EAICTG---SDDATCR--LFDLRADQELIVYSHESIICGITSVAFSRSGRLMLAGY
DDFNCNIWDSLKAERVGILSGHDNRVSCLGVTADGMAVATGSWDSFLKIWN
>Piciformes_Galbula_dea_R00175
MGEMEQMKQEAEQLKKQIADARKACADTTLAQI------VSGMEVVGRIQMRTRRTLRGH
LAKIYAMHWSTDSKLLVSASQDGKLIVWDTYTTNK--VHAIPLRSSWVMTCAYAPSGNFV
ACGGLDNMCSIYNLKTREGNVKVSRELSAHT-----------------------------
------GYLSCCRFLDDNNIVTSSGDTT--CA---------LWDIETGQQKTVFIGHTGD
CMSLAVSPDFKLFISGACDATAKLWDVREGNCRQTFLGHESDINAISFFPNG--------
----EAICTG---SDDATCR--LFDLRADQELIMYSHESIICGITSVAFSRSGRLLFAGY
DDFNCNIWDSLKAERVGILSGHDNRVSCLGVTADGMAVATGSWDSFLKIWN
>Passeriformes_Donacobius_atricapilla_R06051
MGEMEQMKQEAEQLKKQIADARKACADTTLAQI------VSGMEVVGRIQMRTRRTLRGH
LAKIYALHWSTDSKLMVSASQDGKLIVWDTYTTNK--VHAIPLRSSWVMTCAYAPSGNFV
ACGGLDNMCSIYSLKSREGNVKVSRELSAHT-----------------------------
------GYLSCCRFLDDNNIVTSSGDTT--CA---------LWDIETGQQKTVFIGHTGD
CMSLAVSPDFKLFVSGACDATAKLWDVREGSCRQTFSGHESDINAISFFPNG--------
----EAICTG---SDDATCR--LFDLRADQELIVYSHETIICGITSIALSRSGRLLFAGY
DDFNCNIWDSLKAERVGILSGHDNRVSCLGVTADGMAVATGSWDSFLKIWN
>Charadriiformes_Burhinus_bistriatus_R03128
MGEMEQMKQEAEQLKKQIADARKACADTTLAQI------VSGVEVVGRIQMRTRRTLRGH
LAKIYAMHWSTDSKLLVSASQDGKLIVWDTYTTNK--VHAIPLRSSWVMTCAYAPSGNFV
ACGGLDNMCSIYNLKTREGNVKVSRELSAHT-----------------------------
------GYLSCCRFLDDNNIVTSSGDTT--CA---------LWDIETGQQKTVFLGHTGD
CMSLAVSPDFKLFISGACDATAKLWDVREGTCRQTFSGHESDINAICFFPNG--------
----EAICTG---SDDATCR--LFDLRADQELIVYSHESIICGITSVAFSRSGRLLLAGY
DDFNCNIWDSLKAERVGILSGHDNRVSCLGVTADGMAVATGSWDSFLKIWN
>Passeriformes_Lanius_ludovicianus_R02100
MGEMEQMKQEAEQLKKQIADARKACADTTLAQI------VSGMDTVGQIQMRTRRTLRGH
LAKIYALHWSTDSKLMVSASQDGKLIVWDTYTTNK--VHAIPLRSSWVMTCAYAPSGNFV
ACGGLDNMCSIYSLKSREGNVKVSRELSAHT-----------------------------
------GYLSCCRFLDDNNIVTSSGDTT--CA---------LWDIETGQQKTVFVGHTGD
CMSLAVSPDFKLFVSGACDATAKLWDVREGSCRQTFSGHESDINAISFFPNG--------
----EAICTG---SDDATCR--LFDLRADQELIMYSHETIICGITSIALSRSGRLLFAGY
DDFNCNIWDSLKGERVGILSGHDNRVSCLGVTADGMAVATGSWDSFLKIWN
>Passeriformes_Polioptila_caerulea_R07550
MGEMEQMKQEAEQLKKQIADARKACADTTLAQI------VSGMEVVGRIQMRTRRTLRGH
LAKIYALHWSTDSKLMVSASQDGKLIVWDTYTTNK--VHAIPLRSSWVMTCAYAPSGNFV
ACGGLDNMCSIYNLKSREGNVKVSRELSAHT-----------------------------
------GYLSCCRFLDDNNIVTSSGDTT--CA---------LWDIETGQQKTVFVGHTGD
CMSLAVSPDFKLFISGACDATAKLWDVREGSCRQTFLGHESDINAISFFPNG--------
----EAICTG---SDDATCR--LFDLRADQELIMYSHETIICGITSIALSRSGRLLFAGY
DDFNCNIWDSLKAERVGILSGHDNRVSCLGVTADGMAVATGSWDSFLKIWN
>Passeriformes_Hirundo_rustica_R07593
MGEMEQMKQEAEQLKKQIADARKACADTTLAEI------VSGMEVVGRIQMRTRRTLRGH
LAKIYALHWSTDSKLMVSASQDGKLIVWDTYTTNK--VHAIPLRSSWVMTCAYAPSGNFV
ACGGLDNMCSIYNLKSREGNVKVSRELSAHT-----------------------------
------GYLSCCRFLDDNNIVTSSGDTT--CA---------LWDIETGQQKTVFVGHTGD
CMSLAVSPDFKLFISGACDATAKLWDVREGSCRQTFLGHESDINAISFFPNG--------
----EAICTG---SDDATCR--LFDLRADQELIVYSHETIICGITSIALSRSGRLLFAGY
DDFNCNIWDSLKAERVGILSGHDNRVSCLGVTADGMAVATGSWDSFLKIWN
>Passeriformes_Thryothorus_ludovicianus_R04619
MGEMEQMKQEAEQLKKQIADARKACADTTLAQI------VSGVEVVGRIQMRTRRTLRGH
LAKIYALHWSTDSKLMVSASQDGKLIVWDTYTTNK--VHAIPLRSSWVMTCAYAPSGNFV
ACGGLDNMCSIYSLKSREGSVKVSRELSAHT-----------------------------
------GYLSCCRFLDDNTIVTSSGDTT--CA---------LWDIETGQQKTVFIGHTGD
CMSLAVSPDFKLFISGACDATAKLWDVREGSCRQTFSGHESDINAISFFPNG--------
----EAICTG---SDDATCR--LFDLRADQELIMYSHETIICGITSVALSRSGRLLFAGY
DDFNCNIWDSLKAERVGILSGHDNRVSCLGVTADGMAVATGSWDSFLKIWN
>Passeriformes_Cardinalis_cardinalis_R01814
MGEMEQMKQEAEQLKKQIADARKACADTTLAQI------VSGMEVVGRIQMRTRRTLRGH
LAKIYALHWSTDSKLMVSASQDGKLIVWDTYTTNK--VHAIPLRSSWVMTCAYAPSGNFV
ACGGLDNMCSIYSLKSREGNVKVSRELSAHT-----------------------------
------GYLSCCRFLDDNNIVTSSGDTT--CA---------LWDIETGQQKTVFIGHTGD
CMSLAVSPDFKLFISGACDATAKLWDVREGSCRQTFSGHESDINAISFFPNG--------
----EAICTG---SDDATCR--LFDLRADQELIMYSHETIICGITSIALSRSGRLLFAGY
DDFNCNIWDSLKAERVGILSGHDNRVSCLGVTADGMAVATGSWDSFLKIWN
>Passeriformes_Hylia_prasina_R01760
MGEMEQMKQEAEQLKKQIADARKACADTTLAQI------VSGMEVVGRIQMRTRRTLRGH
LAKIYALHWSTDSKLMVSASQDGKLIVWDTYTTNK--VHAIPLRSSWVMTCAYAPSGNFV
ACGGLDNMCSIYSLKSREGNVKVSRELSAHT-----------------------------
------GYLSCCRFLDDNNIVTSSGDTT--CA---------LWDIETGQQKTVFIGHTGD
CMSLAVSPDFKLFISGACDATAKLWDVREGSCRQTFSGHESDINAISFFPNG--------
----EAICTG---SDDATCR--LFDLRADQELIMYSHETIICGITSIALSRSGRLLFAGY
DDFNCNIWDSLKAERVGILSGHDNRVSCLGVTADGMAVATGSWDSFLKIWN
>Passeriformes_Dyaphorophyia_castanea_R00308
MGEMEQMKQEAEQLKKQIADARKACADTTLAQI------VSGVEVVGHIQMRTRRTLRGH
LAKIYALHWSTDSKLMVSASQDGKLIVWDTYTTNK--VHAIPLRSSWVMTCAYAPSGNFV
ACGGLDNMCSIYSLKSREGNVKVSRELSAHT-----------------------------
------GYLSCCRFLDDNNIVTSSGDTT--CA---------LWDIETGQQKTVFIGHTGD
CMSLAVSPDFKLFVSGACDATAKLWDVREGSCRQTFSGHESDINAISFFPNG--------
----EAICTG---SDDATCR--LFDLRADQELIMYSHESIICGITSIALSRSGRLLFAGY
DDFNCNIWDSLKAERVGILSGHDNRVSCLGVTADGMAVATGSWDSFLKIWN
>Passeriformes_Pachyramphus_minor_R04558
MGEMEQMKQEAEQLKKQIADARKACADTTLAQI------VSGVEVVGRIQMRTRRTLRGH
LAKIYALHWSTDSKLMVSASQDGKLIVWDTYTTNK--VHAIPLRSSWVMTCAYAPSGNFV
ACGGLDNVCSIYSLKSREGNVKVSRELSAHT-----------------------------
------GYLSCCRFLDDNNIVTSSGDTT--CA---------LWDIETGQQKTVFLGHTGD
CMSLAVSPDFKLFISGACDATAKLWDVREGSCRQTFGGHESDINAISFFPNG--------
----EAICTG---SDDATCR--LFDLRADQELIVYSHESIICGITSVALSRSGRLLLAGY
DDFNCNIWDSLKAERVGILSGHDNRVSCLGVTADGMAVATGSWDSFLKIWN
>Passeriformes_Oenanthe_oenanthe_R05943
--------------------------------I------VSGVEVVGRIQMRTRRTLRGH
LAKIYALHWSTDSKLMVSASQDGKLIVWDTYTTNK--VHAIPLRSSWVMTCAYAPSGNFV
ACGGLDNMCSIYSLKSREGSVKVSRELSAHT-----------------------------
------GYLSCCRFLDDNNIVTSSGDTT--CA---------LWDIETGQQKTVFIGHTGD
CMSLAVSPDFKLFISGACDATAKLWDVREGSCRQTFSGHESDINAISFFPNG--------
----EAICTG---SDDATCR--LFDLRADQELITYSHETIICGITSIALSRSGRLVFAGY
DDFNCNIWDSLKAERVGILSGHDNRVSCLGVTADGMAVATGSWDSFLKIWN
>Passeriformes_Motacilla_alba_R10313
MGEMEQMKQEAEQLKKQIADARKACADTTLAQI------VSGMEVVGRIQMRTRRTLRGH
LAKIYALHWSTDSKLMVSASQDGKLIVWDTYTTNK--VHAIPLRSSWVMTCAYAPSGNFV
ACGGLDNMCSIYNLKSREGNVKVSRELSAHT-----------------------------
------GYLSCCRFLDDNNIVTSSGDTT--CA---------LWDIETGQQKTVFVGHTGD
CMSLAVSPDFKLFISGACDATAKLWDVREGSCRQTFSGHESDINAISFFPNG--------
----EAICTG---SDDATCR--LFDLRADQELIMYSHETIICGITSIALSRSGRLLFAGY
DDFNCNIWDSLKAERVGILSGHDNRVSCLGVTADGMAVATGSWDSFLKIWN
>Passeriformes_Cinclus_mexicanus_R12903
MGEMEQMKQEAEQLKKQIADARKACADTTLAQI------VSGMEVVGRIQMRTRRTLRGH
LAKIYALHWSTDSKLMVSASQDGKLIVWDTYTTNK--VHAIPLRSSWVMTCAYAPSGNFV
ACGGLDNMCSIYSLKSREGSVKVSRELSAHT-----------------------------
------GYLSCCRFLDDNNIVTSSGDTT--CA---------LWDIETGQQKTVFIGHTGD
CMSLAVSPDFKLFISGACDATAKLWDVREGSCRQTFSGHESDINAISFFPNG--------
----EAICTG---SDDATCR--LFDLRADQELIVYSHETIICGITSIALSRSGRLVFAGY
DDFNCNIWDSLKAERVGILSGHDNRVSCLGVTADGMAVATGSWDSFLKIWN
>Piciformes_Indicator_maculatus_R00365
MGEMEQMKQEAEQLKKQIADARKACADTTLAQI------VSGVEVVGRIQMRTRRTLRGH
LAKIYAMHWSTDSKLLVSASQDGKLIVWDTYTTNK--VHAIPLRSSWVMTCAYAPSGNFV
ACGGLDNMCSIYNLKTREGNVKVSRELSAHT-----------------------------
------GYLSCCRFLDDNNIVTSSGDTT--CA---------LWDIETGQQKTVFIGHTGD
CMSLAVSPDFKLFISGACDATAKLWDVREGSCRQTFSGHESDINAICFFPNG--------
----EAICTG---SDDATCR--LFDLRADQELLVYSHESIICGITSVAFSRSGRLLLAGY
DDFNCNIWDSLKAERVGILSGHDNRVSCLGVTADGMAVATGSWDSFLKIWN
>Passeriformes_Ploceus_nigricollis_R07479
MGEMEQMKQEAEQLKKQIADARKACADTTLAQI------VSGMEVVGRIQMRTRRTLRGH
LAKIYALHWSTDSKLMVSASQDGKLIVWDTYTTNK--VHAIPLRSSWVMTCAYAPSGNFV
ACGGLDNMCSIYSLKSREGNVKVSRELSAHT-----------------------------
------GYLSCCRFLDDNNIVTSSGDTT--CA---------LWDIETGQQKTVFIGHTGD
CMSLAVSPDFKLFISGACDATAKLWDVREGSCRQTFSGHESDINAISFFPNG--------
----EAICTG---SDDATCR--LFDLRADQELIMYSHETIICGITSIALSRSGRLLFAGY
DDFNCNIWDSLKAERVGILSGHDNRVSCLGVTADGMAVATGSWDSFLKIWN
>Passeriformes_Illadopsis_cleaveri_R00105
MGEMEQMKQEAEQLKKQIADARKACADTTLAQI------VSGVEVVGRIQMRTRRTLRGH
LAKIYALHWSTDSKLMVSASQDGKLIVWDTYTTNK--VHAIPLRSSWVMTCAYAPSGDFV
ACGGLDNMCSIYSLKSREGNVKVSRELSAHT-----------------------------
------GYLSCCRFLDDNNIVTSSGDTT--CA---------LWDIETGQQKTVFIGHTGD
CMSLAVSPDFKLFISGACDATAKLWDVREGSCRQTFSGHESDINAISFFPNG--------
----EAICTG---SDDATCR--LFDLRADQELIVYSHETIICGITSVALSRSGRLVFAGY
DDFNCNIWDSLKAERVGILSGHDNRVSCLGVTADGMAVATGSWDSFLKIWN
>Passeriformes_Leucopsar_rothschildi_R05915
MGEMEQMKQEAEQLKKQIADARKACADTTLAQI------VSGVEVVGRIQMRTRRTLRGH
LAKIYALHWSTDSKLMVSASQDGKLIVWDTYTTNK--VHAIPLRSSWVMTCAYAPSGNFV
ACGGLDNMCSIYSLKSREGSVKVSRELSAHT-----------------------------
------GYLSCCRFLDDNNIVTSSGDTT--CA---------LWDIETGQQKTVFIGHTGD
CMSLAVSPDFKLFISGACDATAKLWDVREGSCRQTFSGHESDINAISFFPNG--------
----EAICTG---SDDATCR--LFDLRADQELIMYSHETIICGITSIALSRSGRLVFAGY
DDFNCNIWDSLKAERVGILSGHDNRVSCLGVTADGMAVATGSWDSFLKIWN
>Passeriformes_Serilophus_lunatus_R09198
MGEMEQMKQEAEQLKKQIADARKACADTTLAQI------VSGVEVVGRIQMRTRRTLRGH
LAKIYALHWSTDSKLMVSASQDGKLIVWDTYTTNK--VHAIPLRSSWVMTCAYAPSGNFV
ACGGLDNVCSIYSLKSREGNVKVSRELSAHT-----------------------------
------GYLSCCRFLDDNSIVTSSGDTT--CA---------LWDIETGQQKTVFLGHTGD
CMSLAVSPDFKLFISGACDATAKLWDVREGSCRQTFSGHESDINAISFFPNG--------
----EAICTG---SDDATCR--LFDLRADQELIVYSHESIICGITSVALSRSGRLLFAGY
DDFNCNIWDSLKAERVGILSGHDNRVSCLGVTADGMAVATGSWDSFLKIWN
>Passeriformes_Gymnorhina_tibicen_R12166
MGEMEQMKQEAEQLKKQIADARKACADTTLAQI------VSGVDTVGQIQMRTRRTLRGH
LAKIYALHWSTDSKLMVSASQDGKLIVWDTYTTNK--VHAIPLRSSWVMTCAYAPSGNFV
ACGGLDNVCSIYSLKSREGNVKVSRELSAHT-----------------------------
------GYLSCCRFLDDNNIVTSSGDTT--CA---------LWDIETGQQKTVFIGHTGD
CMSLAVSPDFKLFVSGACDATAKLWDVREGSCRQTFSGHESDINAISFFPNG--------
----EAICTG---SDDATCR--LFDLRADQELIVYSHETIICGITSTALSRSGRLVFAGY
DDFNCNIWDSLKAERVGILSGHDNRVSCLGVTADGMAVATGSWDSFLKIWN
>Passeriformes_Oxyruncus_cristatus_R13987
MGEMEQMKQEAEQLKKQIADARKACADTTLAQI------VSGVEVVGRIQMRTRRTLRGH
LAKIYALHWSTDSKLMVSASQDGKLIVWDTYTTNK--VHAIPLRSSWVMTCAYAPSGNFV
ACGGLDNVCSIYSLKSREGNVKVSRELSAHT-----------------------------
------GYLSCCRFLDDNSIVTSSGDTT--CA---------LWDIETGQQKTVFMGHTGD
CMSLAVSPDFKLFISGACDATAKLWDVREGSCRQTFGGHESDINAISFFPNG--------
----EAICTG---SDDATCR--LFDLRADQELIVYSHESIICGITSVALSRSGRLLLAGY
DDFNCNIWDSLKAERVGILSGHDNRVSCLGVTADGMAVATGSWDSFLKIWN
>Passeriformes_Sinosuthora_webbiana_R00281
MGEMEQMKQEAEQLKKQIADARKACADTTLAQI------VSGMEVVGRIQMRTRRTLRGH
LAKIYALHWSTDSKLMVSASQDGKLIVWDTYTTNK--VHAIPLRSSWVMTCAYAPSGNFV
ACGGLDNMCSIYSLKSREGNVKVSRELSAHT-----------------------------
------GYLSCCRFLDDNNIVTSSGDTT--CA---------LWDIETGQQKTVFIGHTGD
CMSLAVSPDFKLFISGACDATAKLWDVREGSCRQTFQGHESDINAISFFPNG--------
----EAICTG---SDDATCR--LFDLRADQELIVYSHETIICGITSIALSRSGRLLFAGY
DDFNCNIWDSLKAERVGILSGHDNRVSCLGVTADGMAVATGSWDSFLKIWN
>Passeriformes_Locustella_ochotensis_R03221
MGEMEQMKQEAEQLKKQIADARKACADTTLAQI------VSGMEVVGRIQMRTRRTLRGH
LAKIYALHWSTDSKLMVSASQDGKLIVWDTYTTNK--VHAIPLRSSWVMTCAYAPSGNFV
ACGGLDNMCSIYSLKSREGNVKVSRELSAHT-----------------------------
------GYLSCCRFLDDNNIVTSSGDTT--CA---------LWDIETGQQKTVFIGHTGD
CMSLAVSPDFKLFISGACDATAKLWDVREGSCRQTFSGHESDINAISFFPNG--------
----EAICTG---SDDATCR--LFDLRADQELIVYSHETIICGITSIALSRSGRLLFAGY
DDFNCNIWDSLKAERVGILSGHDNRVSCLGVTADGMAVATGSWDSFLKIWN
>Passeriformes_Aegithalos_caudatus_R11619
MGEMEQMKQEAEQLKKQIADARKACADTTLAQI------VSGMEVVGRIQMRTRRTLRGH
LAKIYALHWSTDSKLMVSASQDGKLIVWDTYTTNK--VHAIPLRSSWVMTCAYAPSGNFV
ACGGLDNMCSIYSLKSREGNVKVSRELSAHT-----------------------------
------GYLSCCRFLDDNNIVTSSGDTT--CA---------LWDIETGQQKTVFIGHTGD
CMSLAVSPDFKLFISGACDATAKLWDVREGSCRQTFSGHESDINAISFFPNG--------
----EAICTG---SDDATCR--LFDLRADQELIVYSHETIICGITSIALSRSGRLLFAGY
DDFNCNIWDSLKAERVGILSGHDNRVSCLGVTADGMAVATGSWDSFLKIWN
>Gruiformes_Aramus_guarauna_R09411
MGEMEQMKQEAEQLKKQIADARKACADTTLAQI------VSGVEVVGRIQMRTRRTLRGH
LAKIYAMHWSTDSKLLVSASQDGKLIVWDTYTTNK--VHAIPLRSSWVMTCAYAPSGNFV
ACGGLDNMCSIYNLKTREGNVKVSRELSAHT-----------------------------
------GYLSCCRFLDDNNIVTSSGDTT--CA---------LWDIETGQQKTVFLGHTGD
CMSLAVSPDFKLFISGACDATAKLWDVREGTCRQTFSGHESDINAICFFPNG--------
----EAICTG---SDDATCR--LFDLRADQELIVYSHESIICGITSVAFSRSGRLLLAGY
DDFNCNIWDSLKAERVGILSGHDNRVSCLGVTADGMAVATGSWDSFLKIWN
>Charadriiformes_Himantopus_himantopus_R10538
MGEMEQMKQEAEQLKKQIADARKACADTTLAQI------VSGVEVVGRIQMRTRRTLRGH
LAKIYAMHWSTDSKLLVSASQDGKLIVWDTYTTNK--VHAIPLRSSWVMTCAYAPSGNFV
ACGGLDNMCSIYNLKTREGNVKVSRELSAHT-----------------------------
------GYLSCCRFLDDNNIVTSSGDTT--CA---------LWDIETGQQKTVFLGHTGD
CMSLAVSPDFKLFISGACDATAKLWDVREGTCRQTFSGHESDINAICFFPNG--------
----EAICTG---SDDATCR--LFDLRADQELIVYSHESIICGITSVAFSRSGRLLLAGY
DDFNCNIWDSLKAERVGILSGHDNRVSCLGVTADGMAVATGSWDSFLKIWN
>Charadriiformes_Nycticryphes_semicollaris_R09022
MGEMEQMKQEAEQLKKQIADARKACADTTLAQI------VSGVEVVGRIQMRTRRTLRGH
LAKIYAMHWSTDSKLLVSASQDGKLIVWDTYTTNK--VHAIPLRSSWVMTCAYAPSGNFV
ACGGLDNMCSIYNLKTREGNVKVSRELSAHT-----------------------------
------GYLSCCRFLDDNNIVTSSGDTT--CA---------LWDIETGQQKTVFLGHTGD
CMSLAVSPDFKLFISGACDATAKLWDVREGTCRQTFSGHESDINAICFFPNG--------
----EAICTG---SDDATCR--LFDLRADQELIVYSHESIICGITSVAFSRSGRLLLAGY
DDFNCNIWDSLKAERVGILSGHDNRVSCLGVTADGMAVATGSWDSFLKIWN
>Passeriformes_Toxostoma_redivivum_R03724
MGEMEQMKQEAEQLKKQIADARKACADTTLAQI------VSGVEVVGRIQMRTRRTLRGH
LAKIYALHWSTDSKLMVSASQDGKLIVWDTYTTNK--VHAIPLRSSWVMTCAYAPSGNFV
ACGGLDNMCSIYSLKSREGSVKVSRELSAHT-----------------------------
------GYLSCCRFLDDNNIVTSSGDTT--CA---------LWDIETGQQKTVFIGHTGD
CMSLAVSPDFKLFISGACDATAKLWDVREGSCRQTFSGHESDINAISFFPNG--------
----EAICTG---SDDATCR--LFDLRADQELIMYSHETIICGITSIALSRSGRLVFAGY
DDFNCNIWDSLKAERVGILSGHDNRVSCLGVTADGMAVATGSWDSFLKIWN
>Charadriiformes_Rynchops_niger_R03420
MGEMEQMKQEAEQLKKQIADARKACADTTLAQI------VSGVEVVGRIQMRTRRTLRGH
LAKIYAMHWSTDSKLLVSASQDGKLIVWDTYTTNK--VHAIPLRSSWVMTCAYAPSGNFV
ACGGLDNMCSIYNLKTREGNVKVSRELSAHT-----------------------------
------GYLSCCRFLDDNNIVTSSGDTT--CA---------LWDIETGQQKTVFLGHTGD
CMSLAVSPDFKLFISGACDATAKLWDVREGTCRQTFSGHESDINAICFFPNG--------
----EAICTG---SDDATCR--LFDLRADQELIVYSHESIICGITSVAFSRSGRLLLAGY
DDFNCNIWDSLKAERVGILSGHDNRVSCLGVTADGMAVATGSWDSFLKIWN
>Passeriformes_Hippolais_icterina_R13145
MGEMEQMKQEAEQLKKQIADARKACADTTLAQI------VSGMEVVGRIQMRTRRTLRGH
LAKIYALHWSTDSKLMVSASQDGKLIVWDTYTTNK--VHAIPLRSSWVMTCAYAPSGNFV
ACGGLDNMCSIYNLKSREGNVKVSRELSAHT-----------------------------
------GYLSCCRFLDDNNIVTSSGDTT--CPAVGLLCLVWXWDIETGQQKTVFIGHTGD
CMSLAVSPDFKLFVSGACDATAKLWDVREGSCRQTFGGHESDINAISFFPNG--------
----EAICTG---SDDATCR--LFDLRADQELIVYSHETIICGITSIALSRSGRLLFAGY
DDFNCNIWDSLKAERVGILSGHDNRVSCLGVTADGMAVATGSWDSFLKIWN
>Passeriformes_Sylvia_borin_R04680
MGEMEQMKQEAEQLKKQIADARKACADTTLAQI------VSGMEVVGRIQMRTRRTLRGH
LAKIYALHWSTDSKLMVSASQDGKLIVWDTYTTNK--VHAIPLRSSWVMTCAYAPSGNFV
ACGGLDNMCSIYSLKSREGNVKVSRELSAHT-----------------------------
------GYLSCCRFLDDNNIVTSSGDTT--CA---------LWDIETGQQKTVFIGHTGD
CMSLAVSPDFKLFISGACDATAKLWDVREGSCRQTFSGHESDINAISFFPNG--------
----EAICTG---SDDATCR--LFDLRADQELIVYSHETIICGITSIALSRSGRLLFAGY
DDFNCNIWDSLKAERVGILSGHDNRVSCLGVTADGMAVATGSWDSFLKIWN
>Passeriformes_Certhia_brachydactyla_R00801
MGEMEQMKQEAEQLKKQIADARKACADTTLAQI------VSGVEVVGRIQMRTRRTLRGH
LAKIYALHWSTDSKLMVSASQDGKLIVWDTYTTNK--VHAIPLRSSWVMTCAYAPSGNFV
ACGGLDNMCSIYSLKSREGNVKVSRELSAHT-----------------------------
------GYLSCCRFLDDNNIVTSSGDTT--CA---------LWDIETGQQKTVFIGHTGD
CMSLAVSPDFKLFISGACDATAKLWDVREGSCRQTFSGHESDINAISFFPNG--------
----EAICTG---SDDATCR--LFDLRADQELIVYSHETIICGITSIALSRSGRLLFAGY
DDFNCNIWDSLKAERVGILSGHDNRVSCLGVTADGMAVATGSWDSFLKIWN
>Passeriformes_Paradisaea_raggiana_R13814
MGEMEQMKQEAEQLKKQIADARKACADTTLAQI------VSGVDTVGQIQMRTRRTLRGH
LAKIYALHWSTDSKLMVSASQDGKLIVWDTYTTNK--VHAIPLRSSWVMTCAYAPSGNFV
ACGGLDNMCSIYSLKSREGNVKVSRELSAHT-----------------------------
------GYLSCCRFLDDNNIVTSSGDTT--CA---------LWDIETGQQKTVFIGHTGD
CMSLAVSPDFKLFISGACDATAKLWDVREGSCRQTFSGHESDINAISFFPNG--------
----EAICTG---SDDATCR--LFDLRADQELITYSHETIICGITSIALSRSGRLLFAGY
DDFNCNIWDSLKGERVGILSGHDNRVSCLGVTADGMAVATGSWDSFLKIWN
>Passeriformes_Bombycilla_garrulus_R01856
MGEMEQMKQEAEQLKKQIADARKACADTTLAQI------VSGMEVVGRIQMRTRRTLRGH
LAKIYALHWSTDSKLMVSASQDGKLIVWDTYTTNK--VHAIPLRSSWVMTCAYAPSGNFV
ACGGLDNMCSIYSLKSREGNVKVSRELSAHT-----------------------------
------GYLSCCRFLDDNNIVTSSGDTT--CA---------LWDIETGQQKTVFIGHTGD
CMSLAVSPDFKLFISGACDATAKLWDVREGSCRQTFSGHESDINAISFFPNG--------
----EAICTG---SDDATCR--LFDLRADQELIMYSHETIICGITSIALSRSGRLLFAGY
DDFNCNIWDSLKAERVGILSGHDNRVSCLGVTADGMAVATGSWDSFLKIWN
>Passeriformes_Oriolus_oriolus_R06228
MGEMEQMKQEAEQLKKQIADARKACADTTLAQI------VSGVEVVGHIQMRTRRTLRGH
LAKIYALHWSTDSKLMVSASQDGKLIVWDTYTTNK--VHAIPLRSSWVMTCAYAPSGNFV
ACGGLDNMCSIYSLKSREGTVKVSRELSAHT-----------------------------
------GYLSCCRFLDDNNIVTSSGDTT--CA---------LWDIETGQQKTVFIGHTGD
CMSLAVSPDFKLFISGACDATAKLWDVREGSCRQTFSGHESDINAISFFPNG--------
----EAICTG---SDDATCR--LFDLRADQELIMYSHETIICGITSIALSRSGRLLFAGY
DDFNCNIWDSLKAERVGILSGHDNRVSCLGVTADGMAVATGSWDSFLKIWN
>Passeriformes_Sitta_europaea_R13208
MGEMEQMKQEAEQLKKQIADARKACADTTLAQI------VSGMEVVGRIQMRTRRTLRGH
LAKIYALHWSTDSKLMVSASQDGKLIVWDTYTTNK--VHAIPLRSSWVMTCAYAPSGNFV
ACGGLDNMCSIYSLKSREGNVKVSRELSAHT-----------------------------
------GYLSCCRFLDDNNIVTSSGDTT--CA---------LWDIETGQQKTVFIGHTGD
CMSLAVSPDFKLFISGACDATAKLWDVREGSCRQTFSGHESDINAISFFPNG--------
----EAICTG---SDDATCR--LFDLRADQELIMYSHETIICGITSIALSRSGRLLFAGY
DDFNCNIWDSLKAERVGILSGHDNRVSCLGVTADGMAVATGSWDSFLKIWN
>Passeriformes_Rhadina_sibilatrix_R00381
MGEMEQMKQEAEQLKKQIADARKACADTTLAQI------VSGMEVVGRIQMRTRRTLRGH
LAKIYALHWSTDSKLMVSASQDGKLIVWDTYTTNK--VHAIPLRSSWVMTCAYAPSGNFV
ACGGLDNMCSIYNLKSREGNVKVSRELSAHT-----------------------------
------GYLSCCRFLDDNNIVTSSGDTT--CA---------LWDIETGQQKTVFVGHTGD
CMSLAVSPDFKLFISGACDATAKLWDVREGSCRQTFSGHESDINAISFFPNG--------
----EAICTG---SDDATCR--LFDLRADQELIVYSHETIICGITSIALSRSGRLLFAGY
DDFNCNIWDSLKAERVGILSGHDNRVSCLGVTADGMAVATGSWDSFLKIWN
>Charadriiformes_Larus_smithsonianus_R08508
MGEMEQMKQEAEQLKKQIADARKACADTTLAQI------VSGVEVVGRIQMRTRRTLRGH
LAKIYAMHWSTDSKLLVSASQDGKLIVWDTYTTNK--VHAIPLRSSWVMTCAYAPSGNFV
ACGGLDNMCSIYNLKTREGNVKVSRELSAHT-----------------------------
------GYLSCCRFLDDNNIVTSSGDTT--CA---------LWDIETGQQKTVFLGHTGD
CMSLAVSPDFKLFISGACDATAKLWDVREGTCRQTFSGHESDINAICFFPNG--------
----EAICTG---SDDATCR--LFDLRADQELIVYSHESIICGITSVAFSRSGRLLLAGY
DDFNCNIWDSLKAERVGILSGHDNRVSCLGVTADGMAVATGSWDSFLKIWN
>Passeriformes_Cisticola_juncidis_R00168
MGEMEQMKQEAEQLKKQIADARKACADTTLAQI------VSGMEVVGRIQMRTRRTLRGH
LAKIYALHWSTDSKLMVSASQDGKLIVWDTYTTNK--VHAIPLRSSWVMTCAYAPSGNFV
ACGGLDNMCSIYSLKSREGNVKVSRELSAHT-----------------------------
------GYLSCCRFLDDNNIVTSSGDTT--CA---------LWDIETGQQKTVFIGHTGD
CMSLAVSPDFKLFISGACDATAKLWDVREGSCRQTFSGHESDINAISFFPNG--------
----EAICTG---SDDATCR--LFDLRADQELIVYSHETIICGITSIALSRSGRLLFAGY
DDFNCNIWDSLKAERVGILSGHDNRVSCLGVTADGMAVATGSWDSFLKIWN
>Passeriformes_Phainopepla_nitens_R12052
MGEMEQMKQEAEQLKKQIADARKACADTTLAQI------VSGMEVVGRIQMRTRRTLRGH
LAKIYALHWSTDSKLMVSASQDGKLIVWDTYTTNK--VHAIPLRSSWVMTCAYAPSGNFV
ACGGLDNMCSIYSLKSREGNVKVSRELSAHT-----------------------------
------GYLSCCRFLDDNNIVTSSGDTT--CA---------LWDIETGQQKTVFIGHTGD
CMSLAVSPDFKLFISGACDATAKLWDVREGSCRQTFSGHESDINAISFFPNG--------
----EAICTG---SDDATCR--LFDLRADQELIMYSHETIICGITSIALSRSGRLLFAGY
DDFNCNIWDSLKAERVGILSGHDNRVSCLGVTADGMAVATGSWDSFLKIWN
>Bucerotiformes_Rhinopomastus_cyanomelas_R06175
MGEIEQMKQEAEQLKKQIADARKACADTTLAQI------VSGVEVVGRIQMRTRRTLRGH
LAKIYAMHWSTDSKLLVSASQDGKLIVWDTYTTNK--VHAIPLRSSWVMTCAYAPSGNFV
ACGGLDNMCSIYNLKSREGNVKVSRELSAHT-----------------------------
------GYLSCCRFLDDNNIVTSSGDTT--CA---------LWDIETGQQKTVFLGHTGD
CMSLAVSPDFKLFISGACDATAKLWDVREGTCRQTFSGHESDINAISFFPNG--------
----EAICTG---SDDATCR--LFDLRADQELIVYSHESIICGITSVAFSRSGRLLLAGY
DDFNCNIWDSLKAERVGILSGHDNRVSCLGVTADGMAVATGSWDSFLKIWN
>Charadriiformes_Rhinoptilus_africanus_R08667
MGEMEQMKQEAEQLKKQIADARKACADTTLAQI------VSGVEVVGRIQMRTRRTLRGH
LAKIYAMHWSTDSKLLVSASQDGKLIVWDTYTTNK--VHAIPLRSSWVMTCAYAPSGNFV
ACGGLDNMCSIYNLKTREGNVKVSRELSAHT-----------------------------
------GYLSCCRFLDDNNIVTSSGDTT--CA---------LWDIETGQQKTVFLGHTGD
CMSLAVSPDFKLFISGACDATAKLWDVREGTCRQTFSGHESDINAISFFPNG--------
----EAICTG---SDDATCR--LFDLRADQELIVYSHESIICGITSVAFSRSGRLLLAGY
DDFNCNIWDSLKAERVGILSGHDNRVSCLGVTADGMAVATGSWDSFLKIWN
>Piciformes_Tricholaema_leucomelas_R13186
MGEMEQMKQEAEQLKKQIADARKACADTTLAQI------VSGMEVVGRIQMRTRRTLRGH
LAKIYAMHWSTDSKLLVSASQDGKLIVWDTYTTNK--VHAIPLRSSWVMTCAYAPSGNFV
ACGGLDNMCSIYNLKTREGNVKVSRELSAHT-----------------------------
------GYLSCCRFLDDNNIVTSSGDTT--CA---------LWDIETGQQKTVFIGHTGD
CMSLAVSPDFKLFISGACDATAKLWDVREGSCRQTFSGHESDINAICFFPNG--------
----EAICTG---SDDATCR--LFDLRADQELIVYSHESIICGITSVAFSRSGRLMLAGY
DDFNCNIWDSLKAERVGILSGHDNRVSCLGVTADGMAVATGSWDSFLKIWN
>Passeriformes_Nicator_chloris_R05779
MGEMEQMKQEAEQLKKQIADARKACADTTLAQI------VSGMEVVGRIQMRTRRTLRGH
LAKIYALHWSTDSKLMVSASQDGKLIVWDTYTTNK--VHAIPLRSSWVMTCAYAPSGNFV
ACGGLDNMCSIYSLKSREGNVKVSRELSAHT-----------------------------
------GYLSCCRFLDDNNIVTSSGDTT--CA---------LWDIETGQQKTVFIGHTGD
CMSLAVSPDFKLFVSGACDATAKLWDVREGSCRQTFSGHESDINAISFFPNG--------
----EAICTG---SDDATCR--LFDLRADQELITYSHETIICGITSIALSRSGRLLFAGY
DDFNCNIWDSLKAERVGILSGHDNRVSCLGVTADGMAVATGSWDSFLKIWN
>Passeriformes_Pycnonotus_jocosus_R04643
MGEMEQMKQEAEQLKKQIADARKACADTTLAQI------VSGMEVVGRIQMRTRRTLRGH
LAKIYALHWSTDSKLMVSASQDGKLIVWDTYTTNK--VHAIPLRSSWVMTCAYAPSGNFV
ACGGLDNMCSIYSLKSREGNVKVSRELSAHT-----------------------------
------GYLSCCRFLDDNNIVTSSGDTT--CA---------LWDIETGQQKTVFIGHTGD
CMSLAVSPDFKLFISGACDATAKLWDVREGSCRQTFSGHESDINAISFFPNG--------
----EAICTG---SDDATCR--LFDLRADQELIVYSHETIICGITSIALSRSGRLLFAGY
DDFNCNIWDSLKAERVGILSGHDNRVSCLGVTADGMAVATGSWDSFLKIWN
>Passeriformes_Leiothrix_lutea_R05857
-----------------LQDARKACADTTLAQI------VSGMEVVGRIQMRTRRTLRGH
LAKIYALHWSTDSKLMVSASQDGKLIVWDTYTTNK--VHAIPLRSSWVMTCAYAPSGNFV
ACGGLDNMCSIYSLKSREGNVKVSRELSAHT-----------------------------
------GYLSCCRFLDDNNIVTSSGDTT--CA---------LWDIETGQQKTVFIGHTGD
CMSLAVSPDFKLFISGACDATAKLWDVREGSCRQTFSGHESDINAISFFPNG--------
----EAICTG---SDDATCR--LFDLRADQELIVYSHETIICGITSIALSRSGRLLFAGY
DDFNCNIWDSLKAERVGILSGHDNRVSCLGVTADGMAVATGSWDSFLKIWN
>Passeriformes_Scytalopus_superciliaris_R09166
MGEMEQMKQEAEQLKKQIAEARKACADTTLAQI------VSGVEVVGRIQMRTRRTLRGH
LAKIYALHWSTDSKLMVSASQDGKLIVWDTYSTNK--VHAIPLRSSWVMTCAYAPSGNFV
ACGGLDNVCSIYGLKSHEGNVKVSRELSAHT-----------------------------
------GYLSCCRFLDDSTIVTSSGDTT--CI---------LWDIETGQQKTVFLGHTGD
CMSLAVSPDFKLFISGACDATAKLWDVREGSCRQTFSGHESDINAISFFPNG--------
----EAICTG---SDDATCR--LFDLRADQELIVYSHESIICGITSVALSRSGRLLLAGY
DDFNCNIWDSLKGERVGILSGHDNRVSCLGVTADGMAVATGSWDSFLKVWN
>Charadriiformes_Thinocorus_orbignyianus_R11720
MGEMEQMKQEAEQLKKQIADARKACADTTLAQI------VSGVEVVGRIQMRTRRTLRGH
LAKIYAMHWSTDSKLLVSASQDGKLIVWDTYTTNK--VHAIPLRSSWVMTCAYAPSGNFV
ACGGLDNMCSIYNLKTREGNVKVSRELSAHT-----------------------------
------GYLSCCRFLDDNNIVTSSGDTT--CA---------LWDIETGQQKTVFLGHTGD
CMSLAVSPDFKLFISGACDATAKLWDVREGTCRQTFSGHESDINAICFFPNG--------
----EAICTG---SDDATCR--LFDLRADQELIVYSHESIICGITSVAFSRSGRLLLAGY
DDFNCNIWDSLKAERVGILSGHDNRVSCLGVTADGMAVATGSWDSFLKIWN
>Pelecaniformes_Fregata_magnificens_R01409
MGEMEQMKQEAEQLKKQIADARKACADTTLAQI------VSGVEVVGRIQMRTRRTLRGH
LAKIYAMHWSTDSKLLVSASQDGKLIVWDTYTTNK--VHAIPLRSSWVMTCAYAPSGNFV
ACGGLDNMCSIYNLKTREGNVKVSRELSAHT-----------------------------
------GYLSCCRFLDDNNIVTSSGDTT--CA---------LWDIETGQQKTVFLGHTGD
CMSLAVSPDFKLFISGACDATAKLWDVREGTCRQTFSGHESDINAICFFPNG--------
----EAICTG---SDDATCR--LFDLRADQELIVYSHESIICGITSVAFSRSGRLLLAGY
DDFNCNIWDSLKAERVGILSGHDNRVSCLGVTADGMAVATGSWDSFLKIWN
>Pelecaniformes_Sula_dactylatra_R04534
MGEIEQMKQEAEQLKKQIADARKACADTTLAQI------VSGVEVVGRIQMRTRRTLRGH
LAKIYAMHWSTDSKLLVSASQDGKLIVWDTYTTNK--VHAIPLRSSWVMTCAYAPSGNFV
ACGGLDNMCSIYNLKTREGNVKVSRELSAHT-----------------------------
------GYLSCCRFLDDNNIVTSSGDTT--CA---------LWDIETGQQKTVFMGHTGD
CMSLAVSPDFKLFISGACDATAKLWDVREGTCRQTFAGHESDVNAISFFPNG--------
----EAICTG---SDDATCR--LFDLRADQELIVYSHESIICGITSVAFSRSGRLLLAGY
DDFNCNIWDSLKAERVGILSGHDNRVSCLGVTADGMAVATGSWDSFLKIWN
>Passeriformes_Vidua_macroura_R00112
MGEMEQMKQEAEQLKKQIADARKACADTTLAQI------VSGMEVVGRIQMRTRRTLRGH
LAKIYALHWSTDSKLMVSASQDGKLIVWDTYTTNK--VHAIPLRSSWVMTCAYAPSGNFV
ACGGLDNMCSIYSLKSREGNVKVSRELSAHT-----------------------------
------GYLSCCRFLDDNNIVTSSGDTT--CA---------LWDIETGQQKTVFIGHTGD
CMSLAVSPDFKLFISGACDATAKLWDVREGSCRQTFSGHESDINAISFFPNG--------
----EAICTG---SDDATCR--LFDLRADQELIMYSHETIICGITSIALSRSGRLLFAGY
DDFNCNIWDSLKAERVGILSGHDNRVSCLGVTADGMAVATGSWDSFLKIWN
>Coraciiformes_Eurystomus_gularis_R00192
MGEMEQMKQEAEQLKKQIADARKACADTTLAQI------VSGVEVVGRIQMRTRRTLRGH
LAKIYAMHWSTDSKLLVSASQDGKLIVWDTYTTNK--VHAIPLRSSWVMTCAYAPSGNFV
ACGGLDNMCSIYNLKTREGNVKVSRELSAHT-----------------------------
------GYLSCCRFLDDNNIVTSSGDTT--CA---------LWDIETGQQKTVFLGHTGD
CMSLAVSPDFKLFISGACDATAKLWDVREGTCRQTFSGHESDINAICFFPNG--------
----EAICTG---SDDATCR--LFDLRADQELIVYSHESIICGITSVAFSRSGRLLLAGY
DDFNCNIWDSLKAERVGILSGHDNRVSCLGVTADGMAVATGSWDSFLKIWN
>Passeriformes_Peucedramus_taeniatus_R07192
MGEMEQMKQEAEQLKKQIADARKACADTTLAQI------VSGMEVVGRIQMRTRRTLRGH
LAKIYALHWSTDSKLMVSASQDGKLIVWDTYTTNK--VHAIPLRSSWVMTCAYAPSGNFV
ACGGLDNMCSIYSLKSREGNVKVSRELSAHT-----------------------------
------GYLSCCRFLDDNNIVTSSGDTT--CA---------LWDIETGQQKTVFIGHTGD
CMSLAVSPDFKLFISGACDATAKLWDVREGSCRQTFSGHESDINAISFFPNG--------
----EAICTG---SDDATCR--LFDLRADQELIMYSHETIICGITSIALSRSGRLLFAGY
DDFNCNIWDSLKAERVGILSGHDNRVSCLGVTADGMAVATGSWDSFLKIWN
>Passeriformes_Pitta_sordida_R00153
MGEMEQMKQEAEQLKKQIADARKACADTTLAQI------VSGVEVVGRIQMRTRRTLRGH
LAKIYALHWSTDSKLMVSASQDGKLIVWDTYTTNK--VHAIPLRSSWVMTCAYAPSGNFV
ACGGLDNVCSIYSLKSREGNVKVSRELSAHT-----------------------------
------GYLSCCRFLDDNTIVTSSGDTT--CA---------LWDIETGQQKTVFLGHTGD
CMSLAVSPDFKLFISGACDATAKLWDVREGSCRQTFSGHESDINAISFFPNG--------
----EAICTG---SDDATCR--LFDLRADQELIVYSHESIICGITSVALSRSGRLLLAGY
DDFNCNIWDSLKAERVGILSGHDNRVSCLGVTADGMAVATGSWDSFLKIWN
>Passeriformes_Calyptomena_viridis_R04278
MGEMEQMKQEAEQLKKQIADARKACADTTLAQI------VSGVEVVGRIQMRTRRTLRGH
LAKIYALHWSTDSKLMVSASQDGKLIVWDTYTTNK--VHAIPLRSSWVMTCAYAPSGNFV
ACGGLDNVCSIYSLKSREGNVKVSRELSAHT-----------------------------
------GYLSCCRFLDDNSIVTSSGDTT--CA---------LWDIETGQQKTVFLGHTGD
CMSLAVSPDFKLFISGACDATAKLWDVREGSCRQTFSGHESDINAISFFPNG--------
----EAICTG---SDDATCR--LFDLRADQELIVYSHESIICGITSVALSRSGRLLLAGY
DDFNCNIWDSLKAERVGILSGHDNRVSCLGVTADGMAVATGSWDSFLKIWN
>Passeriformes_Dryoscopus_gambensis_R02951
MGEMEQMKQEAEQLKKQIADARKACADTTLAQI------VSGVEVVGHIQMRTRRTLRGH
LAKIYALHWSTDSKLMVSASQDGKLIVWDTYTTNK--VHAIPLRSSWVMTCAYAPSGNFV
ACGGLDNMCSIYSLKSREGNVKVSRELSAHT-----------------------------
------GYLSCCRFLDDNNIVTSSGDTT--CA---------LWDIETGQQKTVFIGHTGD
CMSLAVSPDFKLFVSGACDATAKLWDVREGSCRQTFSGHESDINAISFFPNG--------
----EAICTG---SDDATCR--LFDLRADQELIMYSHETIICGITSIALSRSGRLLFAGY
DDFNCNIWDSLKAERVGILSGHDNRVSCLGVTADGMAVATGSWDSFLKIWN
>Passeriformes_Chloropsis_cyanopogon_R04302
MGEMEQMKQEAEQLKKQIADARKACADTTLAQI------VSGMEVVGRIQMRTRRTLRGH
LAKIYALHWSTDSKLMVSASQDGKLIVWDTYTTNK--VHAIPLRSSWVMTCAYAPSGNFV
ACGGLDNMCSIYSLKSREGNVKVSRELSAHT-----------------------------
------GYLSCCRFLDDNNIVTSSGDTT--CA---------LWDIETGQQKTVFIGHTGD
CMSLAVSPDFKLFISGACDATAKLWDVREGSCRQTFLGHESDINAISFFPNG--------
----EAICTG---SDDATCR--LFDLRADQELIMYSHETIICGITSIALSRSGRLLFAGY
DDFNCNIWDSLKAERVGILSGHDNRVSCLGVTADGMAVATGSWDSFLKIWN
>Passeriformes_Erpornis_zantholeuca_R12844
MGEMEQMKQEAEQLKKQIADARKACADTTLAQI------VSGVEVVGQIQMRTRRTLRGH
LAKIYALHWSTDSKLMVSASQDGKLIVWDTYTTNK--VHAIPLRSSWVMTCAYAPSGNFV
ACGGLDNMCSIYSLKSREGNVKVSRELSAHT-----------------------------
------GYLSCCRFLDDNNIVTSSGDTT--CA---------LWDIETGQQKTVFIGHTGD
CMSLAVSPDFKLFVSGACDATAKLWDVREGSCRQTFSGHESDINAISFFPNG--------
----EAICTG---SDDATCR--LFDLRADQELITYSHETIICGITSIALSRSGRLLFAGY
DDFNCNIWDSLKAERVGILSGHDNRVSCLGVTADGMAVATGSWDSFLKIWN
>Charadriiformes_Jacana_jacana_R04318
MGEMEQMKQEAEQLKKQIADARKACADTTLAQI------VSGVEVVGRIQMRTRRTLRGH
LAKIYAMHWSTDSKLLVSASQDGKLIVWDTYTTNK--VHAIPLRSSWVMTCAYAPSGNFV
ACGGLDNMCSIYNLKTREGNVKVSRELSAHT-----------------------------
------GYLSCCRFLDDNNIVTSSGDTT--CA---------LWDIETGQQKTVFLGHTGD
CMSLAVSPDFKLFISGACDATAKLWDVREGTCRQTFSGHESDINAICFFPNG--------
----EAICTG---SDDATCR--LFDLRADQELIVYSHESIICGITSVAFSRSGRLLLAGY
DDFNCNIWDSLKAERVGILSGHDNRVSCLGVTADGMAVATGSWDSFLKIWN
>Passeriformes_Erythrocercus_mccallii_R09574
MGEMEQMKQEAEQLKKQIADARKACADTTLAQI------VSGMEVVGRIQMRTRRTLRGH
LAKIYALHWSTDSKLMVSASQDGKLIVWDTYTTNK--VHAIPLRSSWVMTCAYAPSGNFV
ACGGLDNMCSIYNLKSREGNVKVSRELSAHT-----------------------------
------GYLSCCRFLDDNNIVTSSGDTT--CA---------LWDIETGQQKTVFVGHTGD
CMSLAVSPDFKLFISGACDATAKLWDVREGSCRQTFLGHESDINAISFFPNG--------
----EAICTG---SDDATCR--LFDLRADQELIMYSHETIICGITSIALSRSGRLLFAGY
DDFNCNIWDSLKAERVGILSGHDNRVSCLGVTADGMAVATGSWDSFLKIWN
>Pelecaniformes_Scopus_umbretta_R05079
MGEMEQMKQEAEQLKKQIADARKACADTTLAQI------VSGMEVVGRIQMRTRRTLRGH
LAKIYAMHWSTDSKLLVSASQDGKLIVWDTYTTNK--VHAIPLRSSWVMTCAYAPSGNFV
ACGGLDNMCSIYNLKTREGNVKVSRELSAHT-----------------------------
------GYLSCCRFLDDNNIVTSSGDTT--CA---------LWDIETGQQKTVFLGHTGD
CMSLAVSPDFKLFISGACDATAKLWDVREGTCRQTFSGHESDINAICFFPNG--------
----EAICTG---SDDATCR--LFDLRADQELIVYSHESIICGITSVAFSRSGRLLLAGY
DDFNCNIWDSLKAERVGILSGHDNRVSCLGVTADGMAVATGSWDSFLKIWN
>Passeriformes_Pomatostomus_ruficeps_R01435
MGEMEQMKQEAEQLKKQIADARKACADTTLAQI------VAGVEVVGRIQMRTRRTLRGH
LAKIYALHWSTDSKLMVSASQDGKLIVWDTYTTNK--VHAIPLRSSWVMTCAYAPSGNFV
ACGGLDNVCSIYSLKSREGNVKVSRELSAHT-----------------------------
------GYLSCCRFLDDNNIVTSSGDTT--CA---------LWDIETGQQKTVFLGHTGD
CMSLAVSPDFKLFISGACDATAKLWDVREGSCRQTFSGHESDINAISFFPNG--------
----EAICTG---SDDATCR--LFDLRADQELIVYSHESIICGITSVALSRSGRLLLAGY
DDFNCNIWDSLKAERVGILSGHDNRVSCLGVTADGMAVATGSWDSFLKIWN
>Passeriformes_Mystacornis_crossleyi_R09717
MGEIEQMKQEAEQLKKQIADARKACADTTLAQI------ASGVDPVGHIQMRTRRTLRGH
LAKIYALHWSTDSKLMVSASQDGKLIVWDTYTTNK--VHAIPLRSSWVMTCAYAPSGNFV
ACGGLDNMCSIYSLKSREGNVKVSRELSAHT-----------------------------
------GYLSCCRFLDDNSIVTSSGDTT--CA---------LWDIETGQQKTVFIGHTGD
CMSLAVSPDFKLFISGACDATAKLWDVREGSCRQTFSGHESDINAISFFPNG--------
----EAICTG---SDDATCR--LFDLRADQELIMYSHETIICGITSVALSRSGRLVFAGY
DDFN-----------------------------------------------
>Passeriformes_Hypocryptadius_cinnamomeus_R06504
MGEMEQMKQEAEQLKKQIADARKACADTTLAQI------VSGMEVVGRIQMRTRRTLRGH
LAKIYALHWSTDSKLMVSASQDGKLIVWDTYTTNK--VHAIPLRSSWVMTCAYAPSGNFV
ACGGLDNMCSIYSLKSREGNVKVSRELSAHT-----------------------------
------GYLSCCRFLDDNNIVTSSGDTT--CA---------LWDIETGQQKTVFIGHTGD
CMSLAVSPDFKLFISGACDATAKLWDVREGSCRQTFSGHESDINAISFFPNG--------
----EAICTG---SDDATCR--LFDLRADQELIMYSHETIICGITSIALSRSGRLLFAGY
DDFNCNIWDSLKAERVGILSGHDNRVSCLGVTADGMAVATGSWDSFLKIWN
>Passeriformes_Furnarius_figulus_R00370
MGEMEQMKQEAEQLKKQIADARKACADTTLTQI------VSGMEVVGRIQMRTRRTLRGH
LAKIYALHWSTDSKLMVSASQDGKLIVWDTYTTNK--VHAIPLRSSWVMTCAYAPSGNFV
ACGGLDNVCSIYSLKSHEGNVKVSRELSAHT-----------------------------
------GYLSCCRFLDDSTIVTSSGDTT--CM---------LWDIETGQQKSVFLGHTGD
CMSLAVSPDFKLFISGACDATAKLWDVRENSCRQTFSGHESDINAISFFPNG--------
----EAICTG---SDDATCR--LFDLRADQELIVYSHESIICGITSVALSRSGRLLLAGY
DDFNCNIWDSLKAERVGILSGHDNRVSCLGVTADGMAVATGSWDSFLKVWN
>Passeriformes_Mionectes_macconnelli_R00219
MGEMEQMKQEAEQLKKQIADARKACADTTLAQI------VSGVEVVGRIQMRTRRTLRGH
LAKIYALHWSTDSKLMVSASQDGKLIVWDTYTTNK--VHAIPLRSSWVMTCAYAPSGNFV
ACGGLDNVCSIYSLKSREGNVKVSRELSAHT-----------------------------
------GYLSCCRFLDDNSIVTSSGDTT--CA---------LWDIETGQQKTVFLGHTGD
CMSLAVSPDFKLFISGACDATAKLWDVREGSCRQTFGGHESDINAISFFPNG--------
----EAICTG---SDDATCR--LFDLRADQELIVYSHESIICGITSVALSRSGRLVLAGY
DDFNCNIWDSLKAERVGILSGHDNRVSCLGVTADGMAVATGSWDSFLKIWN
>Pterocliformes_Syrrhaptes_paradoxus_R06972
MGEMEQMKQEAEQLKKQIADARKACADTTLAQI------VSGVEVVGRIQMRTRRTLRGH
LAKIYAMHWSTDSKLLVSASQDGKLIVWDTYTTNK--VHAIPLRSSWVMTCAYAPSGNFV
ACGGLDNMCSIYNLKTREGNVKVSRELSAHT-----------------------------
------GYLSCCRFLDDNNIVTSSGDTTWRVA---------LWDIETGQQKTVFLGHTGD
CMSLAVSPDFKLFISGACDATAKLWDVREGTCRQTFSGHESDINAICFFPNG--------
----EAICTG---SDDATCR--LFDLRADQELIVYSHESIICGITSVAFSRSGRLLLAGY
DDFNCNIWDSLKAERVGILSGHDNRVSCLGVTADGMAVATGSWDSFLKIWN
>Cuculiformes_Crotophaga_sulcirostris_R13337
MGEMEQMKQEAEQLKKQIADARKACADTTLAQI------VSGMEVVGRIQMRTRRTLRGH
LAKIYAMHWSTDSKLLVSASQDGKLIVWDTYTTNK--VHAIPLRSSWVMTCAYAPSGNFV
ACGGLDNMCSIYNLKTREGNVKVSRELSAHT-----------------------------
------GYLSCCRFLDDNNIVTSSGDTT--CA---------LWDIETGQQKTVFLGHTGD
CMSLAVSPDFKLFISGACDATAKLWDVREGTCRQTFSGHESDINAISFFPNG--------
----EAICTG---SDDATCR--LFDLRADQELIVYSHESIICGITSVAFSRSGRLLLAGY
DDFNCNIWDSLKAERVGILSGHDNRVSCLGVTADGMAVATGSWDSFLKIWN
>Passeriformes_Neopipo_cinnamomea_R02968
MGEMEQMKQEAEQLKKQIADARKACADTTLAQI------VSGVEVVGRIQMRTRRTLRGH
LAKIYALHWSTDSKLMVSASQDGKLIVWDTYTTNK--VHAIPLRSSWVMTCAYAPSGNFV
ACGGLDNVCSIYSLKSREGNVKVSRELSAHT-----------------------------
------GYLSCCRFLDDNSIVTSSGDTT--CA---------LWDIETGQQKTVFLGHTGD
CMSLAVSPDFKLFISGACDATAKLWDVREGSCRQTFGGHESDINAISFFPNG--------
----EAICTG---SDDATCR--LFDLRADQELIVYSHESIICGITSVALSRSGRLVLAGY
DDFNCNIWDSLKAERVGILSGHDNRVSCLGVTADGMAVATGSWDSFLKIWN
>Caprimulgiformes_Nyctiprogne_leucopyga_R04543
MGEMEQMKQEAEQLKKQIADARKACADTTLAQI------VSGVEVVGRIQMRTRRTLRGH
LAKIYAMHWSTDSKLLVSASQDGKLIVWDTYTTNK--VHAIPLRSSWVMTCAYAPSGNFV
ACGGLDNMCSIYNLKTREGNVKVSRELSAHT-----------------------------
------GYLSCCRFLDDNNIVTSSGDTT--CA---------LWDIETGQQKTVFLGHTGD
CMSLAVSPDFKLFISGACDATAKLWDVREGTCRQTFSGHESDINAICFFPNG--------
----EAICTG---SDDATCR--LFDLRADQELIVYSHESIICGITSVAFSRSGRLLLAGY
DDFNCNIWDSLKAERVGILSGHDNRVSCLGVTADGMAVATGSWDSFLKIWN
>Charadriiformes_Arenaria_interpres_R10262
MGEMEQMKQEAEQLKKQIADARKACADTTLAQI------VSGVEVVGRIQMRTRRTLRGH
LAKIYAMHWSTDSKLLVSASQDGKLIVWDTYTTNK--VHAIPLRSSWVMTCAYAPSGNFV
ACGGLDNMCSIYNLKTREGNVKVSRELSAHT-----------------------------
------GYLSCCRFLDDNNIVTSSGDTT--CA---------LWDIETGQQKTVFLGHTGD
CMSLAVSPDFKLFISGACDATAKLWDVREGTCRQTFSGHESDINAICFFPNG--------
----EAICTG---SDDATCR--LFDLRADQELIVYSHESIICGITSVAFSRSGRLLLAGY
DDFNCNIWDSLKAERVGILSGHDNRVSCLGVTADGMAVATGSWDSFLKIWN
>Falconiformes_Herpetotheres_cachinnans_R03521
MGEMEQMKQEAEQLKKQIADARKACADTTLAQI------VSGVEVVGRIQMRTRRTLRGH
LAKIYAMHWSTDSKLLVSASQDGKLIVWDTYTTNK--VHAIPLRSSWVMTCAYAPSGNFV
ACGGLDNMCSIYNLKTREGNVKVSRELSAHT-----------------------------
------GYLSCCRFLDDNNIVTSSGDTT--CA---------LWDIETGQQKTVFLGHTGD
CMSLAVSPDFKLFISGACDATAKLWDVREGTCRQTFSGHESDINAICFFPNG--------
----EAICTG---SDDATCR--LFDLRADQELIVYSHESIICGITSVAFSRSGRLLLAGY
DDFNCNIWDSLKAERVGILSGHDNRVSCLGVTADGMAVATGSWDSFLKVWN
>Columbiformes_Alopecoenas_beccarii_R05083
MGEMEQMKQEAEQLKKQIADARKACADTTLAQI------VSGVEVVGRIQMRTRRTLRGH
LAKIYAMHWSTDSKLLVSASQDGKLIVWDTYTTNK--VHAIPLRSSWVMTCAYAPSGNFV
ACGGLDNMCSIYSLKTREGNVKVSRELSAHT-----------------------------
------GYLSCCRFLDDNSIVTSSGDTT--CA---------LWDIETGQQKTVFLGHTGD
CMSLAVSPDFKLFISGACDATAKLWDVREGTCRQTFSGHESDINAICFFPNG--------
----EAICTG---SDDATCR--LFDLRADQELIVYSHESIICGITSVAFSRSGRLLLAGY
DDFNCNIWDSLKGERVGILSGHDNRVSCLGVTADGMAVATGSWDSFLKIWN
>Procellariiformes_Fregetta_grallaria_R01766
MGEMEQMKQEAEQLKKQIADARKACADTTLAQI------VSGVEVVGRIQMRTRRTLRGH
LAKIYAMHWSTDSKLLVSASQDGKLIVWDTYTTNK--VHAIPLRSSWVMTCAYAPSGNFV
ACGGLDNMCSIYNLKTREGNVKVSRELSAHT-----------------------------
------GYLSCCRFLDDNNIVTSSGDTT--CA---------LWDIETGQQKTVFLGHTGD
CMSLAVSPDFKLFISGACDATAKLWDVREGTCRQTFSGHESDINAICFFPNG--------
----EAICTG---SDDATCR--LFDLRADQELIVYSHESIICGITSVAFSRSGRLLLAGY
DDFNCNIWDSLKAERVGILSGHDNRVSCLGVTADGMAVATGSWDSFLKIWN
>Charadriiformes_Rostratula_benghalensis_R10904
MGEMEQMKQEAEQLKKQIADARKACADTTLAQI------VSGVEVVGRIQMRTRRTLRGH
LAKIYAMHWSTDSKLLVSASQDGKLIVWDTYTTNK--VHAIPLRSSWVMTCAYAPSGNFV
ACGGLDNMCSIYNLKTREGNVKVSRELSAHT-----------------------------
------GYLSCCRFLDDNNIVTSSGDTT--CA---------LWDIETGQQKTVFLGHTGD
CMSLAVSPDFKLFISGACDATAKLWDVREGTCRQTFSGHESDINAICFFPNG--------
----EAICTG---SDDATCR--LFDLRADQELIVYSHESIICGITSVAFSRSGRLLLAGY
DDFNCNIWDSLKAERVGILSGHDNRVSCLGVTADGMAVATGSWDSFLKIWN
>Passeriformes_Piprites_chloris_R04941
MGEMEQMKQEAEQLKKQIADARKACADTTLAQI------VSGVEVVGRIQMRTRRTLRGH
LAKIYALHWSTDSKLMVSASQDGKLIVWDTYTTNK--VHAIPLRSSWVMTCAYAPSGNFV
ACGGLDNVCSIYSLKSREGNVKVSRELSAHT-----------------------------
------GYLSCCRFLDDNSIVTSSGDTT--CA---------LWDIETGQQKTVFLGHTGD
CMSLAVSPDFKLFISGACDATAKLWDVREGSCRQTFGGHESDINAISFFPNG--------
----EAICTG---SDDATCR--LFDLRADQELIVYSHESIICGITSVALSRSGRLVLAGY
DDFNCNIWDSLKAERVGILSGHDNRVSCLGVTADGMAVATGSWDSFLKIWN
>Trogoniformes_Trogon_melanurus_R13403
MGEMEQMKQEAEQLKKQIADARKACADTTLAQI------VSGVEVVGRIQMRTRRTLRGH
LAKIYAMHWSTDSKLLVSASQDGKLIVWDTYTTNK--VHAIPLRSSWVMTCAYAPSGNFV
ACGGLDNMCSIYSLKSREGNVKVSRELSGHT-----------------------------
------GYLSCCRFLDDNNIVTSSGDTT--CG---------LWDIETGQQKTVFLGHTGD
CMSLAVSPDFKLFISGACDATAKLWDVREGTCRQTFLGHESDINAICFFPNG--------
----EAICTG---SDDATCR--LFDLRADQELIVYSHESIICGITSVAFSRSGRLVFAGY
DDFNCNIWDSLKAERVGILSGHDNRVSCLGVTADGMAVATGSWDSFLKIWN
>Accipitriformes_Spizaetus_tyrannus_R05880
MGEIEQMKQEAEQLKKQIADARKACADTTLAQI------VSGVEVVGRIQMRTRRTLRGH
LAKIYAMHWSTDSKLLVSASQDGKLIVWDTYTTNK--VHAIPLRSSWVMTCAYAPSGNFV
ACGGLDNMCSIYNLKTREGNVKVSRELSAHT-----------------------------
------GYLSCCRFLDDNNIVTSSGDTT--CA---------LWDIETGQQKTVFLGHTGD
CMSLAVSPDFKLFISGACDATAKLWDVREGTCRQTFSGHESDINAICFFPNG--------
----EAICTG---SDDATCR--LFDLRADQELIVYSHESIICGITSVAFSRSGRLLLAGY
DDFNCNIWDSLKAERVGILSGHDNRVSCLGVTADGMAVATGSWDSFLKVWN
>Cuculiformes_Piaya_cayana_R11404
-------------------------------QI------VSGMEVVGRIQMRTRRTLRGH
LAKIYAMHWSTDSKLLVSASQDGKLIVWDTYTTNK--VHAIPLRSSWVMTCAYAPSGNFV
ACGGLDNMCSIYNLKTREGNVKVSRELSAHT-----------------------------
------GYLSCCRFLDDNNIVTSSGDTT--CA---------LWDIETGQQKTVFLGHTGD
CMSLAVSPDFKLFISGACDATAKLWDVREGTCRQTFSGHESDINAISFFPNG--------
----EAICTG---SDDATCR--LFDLRADQELIVYSHESIICGITSVAFSRSGRLLLAGY
DDFNCNIWDSLKAERVGILSGHDNRVSCLGVTADGMAVATGSWDSFLKIWN
>Caprimulgiformes_Chordeiles_acutipennis_R06430
MGEMEQMKQEAEQLKKQIADARKACADTTLAQI------VSGVEVVGRIQMRTRRTLRGH
LAKIYAMHWSTDSKLLVSASQDGKLIVWDTYTTNK--VHAIPLRSSWVMTCAYAPSGNFV
ACGGLDNMCSIYNLKTREGNVKVSRELSAHT-----------------------------
------GYLSCCRFLDDNNIVTSSGDTT--CA---------LWDIETGQQKTVFLGHTGD
CMSLAVSPDFKLFISGACDATAKLWDVREGTCRQTFSGHESDINAICFFPNG--------
----EAICTG---SDDATCR--LFDLRADQELIVYSHESIICGITSVAFSRSGRLLLAGY
DDFNCNIWDSLKAERVGILSGHDNRVSCLGVTADGMAVATGSWDSFLKIWN
>Strigiformes_Glaucidium_brasilianum_R07501
MGEMEQMKQEAEQLKKQIADARKACADTTLAQI------VSGMEVVGRIQMRTRRTLRGH
LAKIYAMHWSTDSKLLVSASQDGKLIVWDTYTTNK--VHAIPLRSSWVMTCAYAPSGNFV
ACGGLDNMCSIYSLKTREGNVKVSRELSAHT-----------------------------
------GYLSCCRFLDDNNIVTSSGDTT--CA---------LWDIETGQQKTVFLGHTGD
CMSLAVSPDFKLFISGACDATAKLWDVREGTCRQTFSGHESDINAICFFPNG--------
----EAICTG---SDDATCR--LFDLRADQELVVYSHESIICGITSVAFSRSGRLLLAGY
DDFNCNIWDSLKAERVGILSGHDNRVSCLGVTADGMAVATGSWDSFLKIWN
>Phoenicopteriformes_Podilymbus_podiceps_R04649
MGEMEQMKQEAEQLKKQIADARKACADTTLAQI------VSGVEVVGRIQMRTRRTLRGH
LAKIYAMHWSTDSKLLVSASQDGKLIVWDTYTTNK--VHAIPLRSSWVMTCAYAPSGNFV
ACGGLDNMCSIYNLKTREGNVKVSRELSAHT-----------------------------
------GYLSCCRFLDDNNIVTSSGDTT--CA---------LWDIETGQQKTVFLGHTGD
CMSLAVSPDFKLFISGACDATAKLWDVREGTCRQTFSGHESDINAICFFPNG--------
----EAICTG---SDDATCR--LFDLRADQELIVYSHESIICGITSVAFSRSGRLLLAGY
DDFNCNIWDSLKAERVGILSGHDNRVSCLGVTADGMAVATGSWDSFLKIWN
>Charadriiformes_Phaetusa_simplex_R00077
LG-LEQMKQEAEQLKKQIADARKACADTTLAQI------VSGVEVVGRIQMRTRRTLRGH
LAKIYAMHWSTDSKLLVSASQDGKLIVWDTYTTNK--VHAIPLRSSWVMTCAYAPSGNFV
ACGGLDNMCSIYNLKTREGNVKVSRELSAHT-----------------------------
------GYLSCCRFLDDNNIVTSSGDTT--CA---------LWDIETGQQKTVFLGHTGD
CMSLAVSPDFKLFISGACDATAKLWDVREGTCRQTFSGHESDINAICFFPNG--------
----EAICTG---SDDATCR--LFDLRADQELIVYSHESIICGITSVAFSRSGRLLLAGY
DDFNCNIWDSLKAERVGILSGHDNRVSCLGVTADGMAVATGSWDSFLKIWN
>Passeriformes_Sylvietta_virens_R13392
MGEMEQMKQEAEQLKKQIADARKACADTTLAQI------VSGMEVVGRIQMRTRRTLRGH
LAKIYALHWSTDSKLMVSASQDGKLIVWDTYTTNK--VHAIPLRSSWVMTCAYAPSGNFV
ACGGLDNMCSIYNLKSREGNVKVSRELSAHT-----------------------------
------GYLSCCRFLDDNNIVTSSGDTT--CA---------LWDIETGQQKTVFIGHTGD
CMSLAVSPDFKLFVSGACDATAKLWDVREGSCRQTFSGHESDINAISFFPNG--------
----EAICTG---SDDATCR--LFDLRADQELIVYSHETIICGITSIALSRSGRLLFAGY
DDFNCNIWDSLKAERVGILSGHDNRVSCLGVTADGMAVATGSWDSFLKIWN
>Accipitriformes_Circaetus_pectoralis_R00256
MGEIEQMKQEAEQLKKQIADARKACADTTLAQI------VSGVEVVGRIQMRTRRTLRGH
LAKIYAMHWSTDSKLLVSASQDGKLIVWDTYTTNK--VHAIPLRSSWVMTCAYAPSGNFV
ACGGLDNMCSIYNLKTREGNVKVSRELSAHT-----------------------------
------GYLSCCRFLDDNNIVTSSGDTT--CA---------LWDIETGQQKTVFLGHTGD
CMSLAVSPDFKLFISGACDATAKLWDVREGTCRQTFSGHESDINAICFFPNG--------
----EAICTG---SDDATCR--LFDLRADQELIVYSHESIICGITSVAFSRSGRLLLAGY
DDFNCNIWDSLKAERVGILSGHDNRVSCLGVTADGMAVATGSWDSFLKVWN
>Musophagiformes_Corythaixoides_concolor_R03383
MGEMEQMKQEAEQLKKQIADARKACADTTLAQI------VSGVEVVGRIQMRTRRTLRGH
LAKIYAMHWSTDSKLLVSASQDGKLIVWDTYTTNK--VHAIPLRSSWVMTCAYAPSGNFV
ACGGLDNMCSIYNLKTREGNVKVSRELSAHT-----------------------------
------GYLSCCRFLDDNNIVTSSGDTT--CA---------LWDIETGQQKTVFLGHTGD
CMSLAVSPDFKLFISGACDATAKLWDVREGTCRQTFSGHESDINAICFFPNG--------
----EAICTG---SDDATCR--LFDLRADQELIVYSHESIICGITSVAFSRSGRLLLAGY
DDFNCNIWDSLKAERVGILSGHDNRVSCLGVTADGMAVATGSWDSFLKIWN
>Anseriformes_Chauna_torquata_R02921
MGEMEQMKQEAEQLKKQIADARKACADTTLAQI------VSGVEVVGRIQMRTRRTLRGH
LAKIYAMHWSTDSKLLVSASQDGKLIVWDTYTTNK--VHAIPLRSSWVMTCAYAPSGNFV
ACGGLDNMCSIYNLKTREGNVKVSRELSAHT-----------------------------
------GYLSCCRFLDDNNIVTSSGDTT--CA---------LWDIETGQQKTVFLGHTGD
CMSLAVSPDFKLFISGACDATAKLWDVREGTCRQTFSGHESDINAICFFPNG--------
----EAICTG---SDDATCR--LFDLRADQELIVYSHESIICGITSVAFSRSGRLLLAGY
DDFNCNIWDSLKAERVGILSGHDNRVSCLGVTADGMAVATGSWDSFLKIWN
>Accipitriformes_Sagittarius_serpentarius_R07073
MGEIEQMKQEAEQLKKQIADARKACADTTLAQI------VSGVEVVGRIQMRTRRTLRGH
LAKIYAMHWSTDSKLLVSASQDGKLIVWDTYTTNK--VHAIPLRSSWVMTCAYAPSGNFV
ACGGLDNMCSIYNLKTREGNVKVSRELSAHT-----------------------------
------GYLSCCRFLDDNNIVTSSGDTT--CA---------LWDIETGQQKTVFLGHTGD
CMSLAVSPDFKLFISGACDATAKLWDVREGTCRQTFSGHESDINAICFFPNG--------
----EAICTG---SDDATCR--LFDLRADQELIVYSHESIICGITSVAFSRSGRLLLAGY
DDFNCNIWDSLKAERVGILSGHDNRVSCLGVTADGMAVATGSWDSFLKIWN
>Passeriformes_Anthoscopus_minutus_R11458
MGEMEQMKQEAEQLKKQIADARKACADTTLAQI------VSGMEVVGRIQMRTRRTLRGH
LAKIYALHWSTDSKLMVSASQDGKLIVWDTYTTNK--VHAIPLRSSWVMTCAYAPSGNFV
ACGGLDNMCSIYSLKSREGNVKVSRELUAHT-----------------------------
------GYLSCCRFLDDNNIVTSSGDTT--CA---------LWDIETGQQKTVFIGHTGD
CMSLAVSPDFKLFVSGACDATAKLWDVREGSCRQTFSGHESDINAISFFPNG--------
----EAICTG---SDDATCR--LFDLRADQELIMYSHETIICGITSIALSRSGRLLFAGY
DDFNCNIWDSLKAERVGILSGHDNRVSCLGVTADGMAVATGSWDSFLKIWN
>Gruiformes_Zapornia_atra_R09951
MGEMEQMKQEAEQLKKQIADARKACADTTLAQI------VSGVEVVGRIQMRTRRTLRGH
LAKIYAMHWSTDSKLLVSASQDGKLIVWDTYTTNK--VHAIPLRSSWVMTCAYAPSGNFV
ACGGLDNMCSIYNLKTREGNVKVSRELSAHT-----------------------------
------GYLSCCRFLDDNSIVTSSGDTT--CA---------LWDIETGQQKTVFLGHTGD
CMSLAVSPDFKLFISGACDATAKLWDVREGTCRQTFSGHESDINAICFFPNG--------
----EAICTG---SDDATCR--LFDLRADQELIVYSHESIICGITSVAFSRSGRLLLAGY
DDFNCNIWDSLKAERVGILSGHDNRVSCLGVTADGMAVATGSWDSFLKIWN
>Passeriformes_Ptilonorhynchus_violaceus_R00248
MGEMEQMKQEAEQLKKQIADARKACADTTLAQI------VSGVEVVGRIQMRTRRTLRGH
LAKIYALHWSTDSKLMVSASQDGKLIVWDTYTTNK--VHAIPLRSSWVMTCAYAPSGNFV
ACGGLDNVCSIYSLKSREGNVKVSRELSAHT-----------------------------
------GYLSCCRFLDDNSIVTSSGDTT--CA---------LWDIETGQQKTVFLGHTGD
CMSLAVSPDFKLFISGACDATAKLWDVREGSCRQTFSGHESDINAISFFPNG--------
----EAICTG---SDDATCR--LFDLRADQELIVYSHESIICGITSVALSRSGRLLLAGY
DDFNCNIWDSLKGERVGILSGHDNRVSCLGVTADGMAVATGSWDSFLKIWN
>Charadriiformes_Pluvianellus_socialis_R04749
MGEMEQMKQEAEQLKKQIADARKACADTTLAQI------VSGVEVVGRIQMRTRRTLRGH
LAKIYAMHWSTDSKLLVSASQDGKLIVWDTYTTNK--VHAIPLRSSWVMTCAYAPSGNFV
ACGGLDNMCSIYNLKTREGNVKVSRELSAHT-----------------------------
------GYLSCCRFLDDNNIVTSSGDTT--CA---------LWDIETGQQKTVFLGHTGD
CMSLAVSPDFKLFISGACDATAKLWDVREGTCRQTFSGHESDINAICFFPNG--------
----EAICTG---SDDATCR--LFDLRADQELIVYSHESIICGITSVAFSRSGRLLLAGY
DDFNCNIWDSLKAERVGILSGHDNRVSCLGVTADGMAVATGSWDSFLKIWN
>Passeriformes_Picathartes_gymnocephalus_R01625
MGEMEQMKQEAEQLKKQIADARKACADTTLAQI------VSGVEVVGRVQMRTRRTLRGH
LAKIYALHWSTDSKLMVSASQDGKLIVWDTYTTNK--VHAIPLRSSWVMTCAYAPSGNFV
ACGGLDNVCSIYSLKSREGSVKVSRELSAHT-----------------------------
------GYLSCCRFLDDNSIVTSSGDTT--CA---------LWDIETGQQKTVFIGHTGD
CMSLAVSPDFKLFISGACDATAKLWDVREGSCRQTFTGHESDINAITFFPNG--------
----EAICTG---SDDATCR--LFDLRADQELITYSHETIICGITSIALSRSGRLVFAGY
DDFNCNVWDSLKGERVGILSGHDNRVSCLGVTADGMAVATGSWDSFLKIWN
>Bucerotiformes_Upupa_epops_R07207
MGEMEQMKQEAEQLKKQIADARKACADTTLAQI------VSGVEVVGRIQMRTRRTLRGH
LAKIYAMHWSTDSKLLVSASQDGKLIVWDTYTTNK--VHAIPLRSSWVMTCAYAPSGNFV
ACGGLDNMCSIYSLKTREGNVKVSRELSAHT-----------------------------
------GYLSCCRFLDDNNIVTSSGDTT--CA---------LWDIETGQQKTVFLGHTGD
CMSLAVSPDFKLFISGACDATAKLWDVREGSCRQTFAGHESDINAICFFPNG--------
----EAICTG---SDDATCR--LFDLRADQELIVYSHESIICGITSVAFSRSGRLLLAGY
DDFNCNIWDSLKAERVGILSGHDNRVSCLGVTADGMAVATGSWDSFLKIWN
>Passeriformes_Urocynchramus_pylzowi_R09629
MGEMEQMKQEAEQLKKQIADARKACADTTLAQI------VSGMEVVGRIQMRTRRTLRGH
LAKIYALHWSTDSKLMVSASQDGKLIVWDTYTTNK--VHAIPLRSSWVMTCAYAPSGNFV
ACGGLDNMCSIYSLKSREGNVKVSRELSAHT-----------------------------
------GYLSCCRFLDDNNIVTSSGDTT--CA---------LWDIETGQQKTVFIGHTGD
CMSLAVSPDFKLFISGACDATAKLWDVREGSCRQTFSGHESDINAISFFPNG--------
----EAICTG---SDDATCR--LFDLRADQELIMYSHETIICGITSIALSRSGRLLFAGY
DDFNCNIWDSLKAERVGILSGHDNRVSCLGVTADGMAVATGSWDSFLKIWN
>Passeriformes_Chaetops_frenatus_R10388
MGEMEQMKQEAEQLKKQIADARKACADTTLAQI------VSGMEVVGRIQMRTRRTLRGH
LAKIYALHWSTDSKLMVSASQDGKLIVWDTYTTNK--VHAIPLRSSWVMTCAYAPSGNFV
ACGGLDNMCSIYSLKSREGNVKVSRELSAHT-----------------------------
------GYLSCCRFLDDNSIVTSSGDTT--CA---------LWDIETGQQKTVFIGHTGD
CMSLAVSPDFKLFISGACDATAKLWDVREGSCRQTFSGHESDINAISFFPNG--------
----EAICTG---SDDATCR--LFDLRADQELITYSHETIICGITSIALSRSGRLLFAGY
DDFNCNIWDSLKAERVGILSGHDNRVSCLGVTADGMAVATGSWDSFLKIWN
>Procellariiformes_Pelecanoides_urinatrix_R12187
MGEMEQMKQEAEQLKKQIADARKACADTTFAQI------VSGVEVVGRIQMRTRRTLRGH
LAKIYAMHWSTDSKLMVSASQDGKLIVWDTYTTNK--VHAIPLRSSWVMTCAYAPSGNFV
ACGGLDNMCSIYNLKSREGNVKVSRELSAHT-----------------------------
------GYLSCCRFLDDNNIVTSSGDTT--CA---------LWDIETGQQKTVFLGHTGD
CMSLAVSPDFKLFISGACDATAKLWDVREGTCRQTFSGHESDINAISFFPNG--------
----EAICTG---SDDATCR--LFDLRADQELIVYSHESIICGITSVAFSRSGRLVFAGY
DDFNCNIWDSLKAERVGILSGHDNRVSCLGVTADGMAVATGSWDSFLKIWN
>Passeriformes_Prunella_fulvescens_R08919
MGEMEQMKQEAEQLKKQIADARKACADTTLAQI------VSGMEVVGRIQMRTRRTLRGH
LAKIYALHWSTDSKLMVSASQDGKLIVWDTYTTNK--VHAIPLRSSWVMTCAYAPSGNFV
ACGGLDNMCSIYSLKSREGNVKVSRELSAHT-----------------------------
------GYLSCCRFLDDNNIVTSSGDTT--CA---------LWDIETGQQKTVFIGHTGD
CMSLAVSPDFKLFISGACDATAKLWDVREGSCRQTFSGHESDINAISFFPNG--------
----EAICTG---SDDATCR--LFDLRADQELIMYSHETIICGITSIALSRSGRLLFAGY
DDFNCNIWDSLKAERVGILSGHDNRVSCLGVTADGMAVATGSWDSFLKIWN
>Passeriformes_Tichodroma_muraria_R00138
MGEMEQMKQEAEQLKKQIADARKACADTTLAQI------VSGMEVVGRIQMRTRRTLRGH
LAKIYALHWSTDSKLMVSASQDGKLIVWDTYTTNK--VHAIPLRSSWVMTCAYAPSGNFV
ACGGLDNMCSIYSLKSREGNVKVSRELSAHT-----------------------------
------GYLSCCRFLDDNNIVTSSGDTT--CA---------LWDIETGQQKTVFIGHTGD
CMSLAVSPDFKLFISGACDATAKLWDVREGSCRQTFSGHESDINAISFFPNG--------
----EAICTG---SDDATCR--LFDLRADQELIMYSHETIICGITSIALSRSGRLLFAGY
DDFNCNIWDSLKAERVGILSGHDNRVSCLGVTADGMAVATGSWDSFLKIWN
>Coraciiformes_Brachypteracias_leptosomus_R04814
MGEMEQMKQEAEQLKKQIADARKACADTTLAQI------VSGVEVVGRIQMRTRRTLRGH
LAKIYAMHWSTDSKLLVSASQDGKLIVWDTYTTNK--VHAIPLRSSWVMTCAYAPSGNFV
ACGGLDNMCSIYNLKTREGNVKVSRELSAHT-----------------------------
------GYLSCCRFLDDNNIVTSSGDTT--CA---------LWDIETGQQKTVFLGHTGD
CMSLAVSPDFKLFISGACDATAKLWDVREGTCRQTFSGHESDINAICFFPNG--------
----EAICTG---SDDATCR--LFDLRADQELIVYSHESIICGITSVAFSRSGRLLLAGY
DDFNCNIWDSLKGERVGILSGHDNRVSCLGVTADGMAVATGSWDSFLKIWN
>Charadriiformes_Dromas_ardeola_R10498
MGEMEQMKQEAEQLKKQIADARKACADTTLAQI------VSGVEVVGRIQMRTRRTLRGH
LAKIYAMHWSTDSKLLVSASQDGKLIVWDTYTTNK--VHAIPLRSSWVMTCAYAPSGNFV
ACGGLDNMCSIYNLKTREGNVKVSRELSAHT-----------------------------
------GYLSCCRFLDDNNIVTSSGDTT--CA---------LWDIETGQQKTVFLGHTGD
CMSLAVSPDFKLFISGACDATAKLWDVREGTCRQTFSGHESDINAICFFPNG--------
----EAICTG---SDDATCR--LFDLRADQELIVYSHESIICGITSVAFSRSGRLLLAGY
DDFNCNIWDSLKAERVGILSGHDNRVSCLGVTADGMAVATGSWDSFLKIWN
>Pelecaniformes_Balaeniceps_rex_R05152
MGEMEQMKQEAEQLKKQIADARKACADTTLAQI------VSGVEVVGRIQMRTRRTLRGH
LAKIYAMHWSTDSKLLVSASQDGKLIVWDTYTTNK--VHAIPLRSSWVMTCAYAPSGNFV
ACGGLDNMCSIYNLKTREGNVKVSRELSAHT-----------------------------
------GYLSCCRFLDDNNIVTSSGDTT--CA---------LWDIETGQQKTVFLGHTGD
CMSLAVSPDFKLFISGACDATAKLWDVREGTCRQTFSGHESDINAICFFPNG--------
----EAICTG---SDDATCR--LFDLRADQELIVYSHESIICGITSVAFSRSGRLLLAGY
DDFNCNIWDSLKAERVGILSGHDNRVSCLGVTADGMAVATGSWDSFLKIWN
>Accipitriformes_Pandion_haliaetus_R01481
MGEIEQMKQEAEQLKKQIADARKACADTTLAQI------VSGVEVVGRIQMRTRRTLRGH
LAKIYAMHWSTDSKLLVSASQDGKLIVWDTYTTNK--VHAIPLRSSWVMTCAYAPSGNFV
ACGGLDNMCSIYNLKTREGNVKVSRELSAHT-----------------------------
------GYLSCCRFLDDNNIVTSSGDTT--CA---------LWDIETGQQKTVFLGHTGD
CMSLAVSPDFKLFISGACDATAKLWDVREGTCRQTFSGHESDINAICFFPNG--------
----EAICTG---SDDATCR--LFDLRADQELIVYSHESIICGITSVAFSRSGRLLLAGY
DDFNCNIWDSLKAERVGILSGHDNRVSCLGVTADGMAVATGSWDSFLKVWN
>Gruiformes_Grus_americana_R05756
MGEMEQMKQEAEQLKKQIADARKACADTTLAQI------VSGVEVVGRIQMRTRRTLRGH
LAKIYAMHWSTDSKLLVSASQDGKLIVWDTYTTNK--VHAIPLRSSWVMTCAYAPSGNFV
ACGGLDNMCSIYNLKTREGNVKVSRELSAHT-----------------------------
------GYLSCCRFLDDNNIVTSSGDTT--CA---------LWDIETGQQKTVFLGHTGD
CMSLAVSPDFKLFISGACDATAKLWDVREGTCRQTFSGHESDINAICFFPNG--------
----EAICTG---SDDATCR--LFDLRADQELIVYSHESIICGITSVAFSRSGRLLLAGY
DDFNCNIWDSLKAERVGILSGHDNRVSCLGVTADGMAVATGSWDSFLKIWN
>Bucerotiformes_Bucorvus_abyssinicus_R09202
MGEMEQMKQEAEQLKKQIADARKACADTTLAQI------VSGVEVVGRIQMRTRRTLRGH
LAKIYAMHWSTDSKLLVSASQDGKLIVWDTYTTNK--VHAIPLRSSWVMTCAYAPSGNFV
ACGGLDNMCSIYNLKTREGNVKVSRELSAHT-----------------------------
------GYLSCCRFLDDNNIVTSSGDTT--CA---------LWDIETGQQKTVFLGHTGD
CMSLAVSPDFKLFISGACDATAKLWDVREGTCRQTFSGHESDINAICFFPNG--------
----EAICTG---SDDATCR--LFDLRADQELIVYSHESIICGITSVAFSRSGRLVFAGY
DDFNCNIWDSLKAERVGILSGHDNRVSCLGVTADGMAVATGSWDSFLKIWN
>Passeriformes_Prunella_himalayana_R05906
MGEMEQMKQEAEQLKKQIADARKACADTTLAQI------VSGMEVVGRIQMRTRRTLRGH
LAKIYALHWSTDSKLMVSASQDGKLIVWDTYTTNK--VHAIPLRSSWVMTCAYAPSGNFV
ACGGLDNMCSIYSLKSREGNVKVSRELSAHT-----------------------------
------GYLSCCRFLDDNNIVTSSGDTT--CA---------LWDIETGQQKTVFIGHTGD
CMSLAVSPDFKLFISGACDATAKLWDVREGSCRQTFSGHESDINAISFFPNG--------
----EAICTG---SDDATCR--LFDLRADQELIMYSHETIICGITSIALSRSGRLLFAGY
DDFNCNIWDSLKAERVGILSGHDNRVSCLGVTADGMAVATGSWDSFLKIWN
>Passeriformes_Emberiza_fucata_R13018
MGEMEQMKQEAEQLKKQIADARKACADTTLAQI------VSGMEVVGRIQMRTRRTLRGH
LAKIYALHWSTDSKLMVSASQDGKLIVWDTYTTNK--VHAIPLRSSWVMTCAYAPSGNFV
ACGGLDNMCSIYSLKSREGNVKVSRELSAHT-----------------------------
------GYLSCCRFLDDNNIVTSSGDTT--CA---------LWDIETGQQKTVFIGHTGD
CMSLAVSPDFKLFISGACDATAKLWDVREGSCRQTFSGHESDINAISFFPNG--------
----EAICTG---SDDATCR--LFDLRADQELIMYSHETIICGITSIALSRSGRLLFAGY
DDFNCNIWDSLKAERVGILSGHDNRVSCLGVTADGMAVATGSWDSFLKIWN
>Passeriformes_Calcarius_ornatus_R13192
MGEMEQMKQEAEQLKKQIADARKACADTTLAQI------VSGMEVVGRIQMRTRRTLRGH
LAKIYALHWSTDSKLMVSASQDGKLIVWDTYTTNK--VHAIPLRSSWVMTCAYAPSGNFV
ACGGLDNMCSIYSLKSREGNVKVSRELSAHT-----------------------------
------GYLSCCRFLDDNNIVTSSGDTT--CA---------LWDIETGQQKTVFIGHTGD
CMSLAVSPDFKLFISGACDATAKLWDVREGSCRQTFSGHESDINAISFFPNG--------
----EAICTG---SDDATCR--LFDLRADQELIMYSHETIICGITSIALSRSGRLLFAGY
DDFNCNIWDSLKAERVGILSGHDNRVSCLGVTADGMAVATGSWDSFLKIWN
>Cuculiformes_Centropus_bengalensis_R02074
MGEMEQMKQEAEQLKKQIADARKACADTTLAQI------VSGMEVVGRIQMRTRRTLRGH
LAKIYAMHWSTDSKLLVSASQDGKLIVWDTYTTNK--VHAIPLRSSWVMTCAYAPSGNFV
ACGGLDNMCSIYNLKTREGNVKVSRELSAHT-----------------------------
------GYLSCCRFLDDNNIVTSSGDTT--CA---------LWDIETGQQKTVFLGHTGD
CMSLAVSPDFKLFISGACDATAKLWDVREGTCRQTFSGHESDINAISFFPNG--------
----EAICTG---SDDATCR--LFDLRADQELIVYSHESIICGITSVAFSRSGRLLLAGY
DDFNCNIWDSLKAERVGILSGHDNRVSCLGVTADGMAVATGSWDSFLKIWN
>Cuculiformes_Centropus_unirufus_R11149
MGEMEQMKQEAEQLKKQIADARKACADTTLAQI------VSGMEVVGRIQMRTRRTLRGH
LAKIYAMHWSTDSKLLVSASQDGKLIVWDTYTTNK--VHAIPLRSSWVMTCAYAPSGNFV
ACGGLDNMCSIYNLKTREGNVKVSRELSAHT-----------------------------
------GYLSCCRFLDDNNIVTSSGDTT--CA---------LWDIETGQQKTVFLGHTGD
CMSLAVSPDFKLFISGACDATAKLWDVREGTCRQTFSGHESDINAINFFPNG--------
----EAICTG---SDDATCR--LFDLRADQELIVYSHESIICGITSVAFSRSGRLLLAGY
DDFNCNIWDSLKAERVGILSGHDNRVSCLGVTADGMAVATGSWDSFLKIWN
>Psittaciformes_Probosciger_aterrimus_R07648
MGEMEQMKQEAEQLKKQIADARKACADTTLAQI------VSGVEVVGRIQMRTRRTLRGH
LAKIYAMHWSTDSKLLVSASQDGKLIVWDTYTTNK--VHAIPLRSSWVMTCAYAPSGNFV
ACGGLDNMCSIYSLKTREGNVKVSRELSAHT-----------------------------
------GYLSCCRFLDDNNIVTSSGDTT--CA---------LWDIETGQQKTVFLGHTGD
CMSLAVSPDFKLFISGACDATAKLWDVREGTCRQTFSGHESDINAICFFPNG--------
----EAICTG---SDDATCR--LFDLRADQELIVYSHESIICGITSVAFSRSGRLLLAGY
DDFNCNIWDSLKAERVGILSGHDNRVSCLGVTADGMAVATGSWDSFLKIWN
>Columbiformes_Columbina_picui_R05551
MGEMEQMKQEAEQLKKQIADARKACADTTLAQI------VSGVEVVGRIQMRTRRTLRGH
LAKIYAMHWSTDSKLLVSASQDGKLIVWDTYTTNK--VHAIPLRSSWVMTCAYAPSGNFV
ACGGLDNMCSIYNLKTREGNVKVSRELSAHT-----------------------------
------GYLSCCRFLDDNNIVTSSGDTT--CA---------LWDIETGQQKTVFLGHTGD
CMSLAVSPDFKLFISGACDATAKLWDVREGTCRQTFLGHESDINAICFFPNG--------
----EAICTG---SDDATCR--LFDLRADQELIVYSHESIICGITSVAFSRSGRLLFAGY
DDFNCNIWDSLKAERVGILSGHDNRVSCLGVTADGMAVATGSWDSFLKIWN
>Charadriiformes_Chroicocephalus_maculipennis_R11599
MGEMEQMKQEAEQLKKQIADARKACADTTLAQI------VSGVEVVGRIQMRTRRTLRGH
LAKIYAMHWSTDSKLLVSASQDGKLIVWDTYTTNK--VHAIPLRSSWVMTCAYAPSGNFV
ACGGLDNMCSIYNLKTREGNVKVSRELSAHT-----------------------------
------GYLSCCRFLDDNNIVTSSGDTT--CA---------LWDIETGQQKTVFLGHTGD
CMSLAVSPDFKLFISGACDATAKLWDVREGTCRQTFSGHESDINAICFFPNG--------
----EAICTG---SDDATCR--LFDLRADQELIVYSHESIICGITSVAFSRSGRLLLAGY
DDFNCNIWDSLKAERVGILSGHDNRVSCLGVTADGMAVATGSWDSFLKIWN
>Coraciiformes_Halcyon_senegalensis_R14027
MGEMEQMKQEAEQLKKQIADARKACADTTLAQI------VSGVEVVGRIQMRTRRTLRGH
LAKIYAMHWSTDSKLLVSASQDGKLIVWDTYTTNK--VHAIPLRSSWVMTCAYAPSGNFV
ACGGLDNMCSIYSLKTREGNVKVSRELSAHT-----------------------------
------GYLSCCRFLDDNNIVTSSGDTT--CA---------LWDIETGQQKTVFLGHTGD
CMSLAVSPDFKLFISGACDATAKLWDVREGTCRQTFSGHESDINAICFFPNG--------
----EAICTG---SDDATCR--LFDLRADQELIVYSHESIICGITSVAFSRSGRLLLAGY
DDFNCNIWDSLKAERVGILSGHDNRVSCLGVTADGMAVATGSWDSFLKIWN
>Psittaciformes_Eolophus_roseicapilla_R00073
MGEMEQMKQEAEQLKKQIADARKACADTTLAQI------VSGVEVVGRIQMRTRRTLRGH
LAKIYAMHWSTDSKLLVSASQDGKLIVWDTYTTNK--VHAIPLRSSWVMTCAYAPSGNFV
ACGGLDNMCSIYSLKTREGNVKVSRELSAHT-----------------------------
------GYLSCCRFLDDNNIVTSSGDTT--CA---------LWDIETGQQKTVFLGHTGD
CMSLAVSPDFKLFISGACDATAKLWDVREGTCRQTFSGHESDINAICFFPNG--------
----EAICTG---SDDATCR--LFDLRADQELIVYSHESIICGITSVAFSRSGRLLLAGY
DDFNCNIWDSLKAERVGILSGHDNRVSCLGVTADGMAVATGSWDSFLKIWN
>Pterocliformes_Pterocles_burchelli_R11789
MGEMEQMKQEAEQLKKQIA--------VILAAI------VSGVEVVGRIQMRTRRTLRGH
LAKIYAMHWSTDSKLLVSASQDGKLIVWDTYTTNK--VHAIPLRSSWVMTCAYAPSGNFV
ACGGLDNMCSIYNLKTREGNVKVSRELSAHT-----------------------------
------GYLSCCRFLDDNNIVTSSGDTT--CA---------LWDIETGQQKTVFLGHTGD
CMSLAVSPDFKLFISGACDATAKLWDVREGTCRQTFSGHESDINAICFFPNG--------
----EAICTG---SDDATCR--LFDLRADQELIVYSHESIICGITSVAFSRSGRLLLAGY
DDFNCNIWDSLKAERVGILSGHDNRVSCLGVTADGMAVATGSWDSFLKIWN
>Passeriformes_Onychorhynchus_coronatus_R01515
MGEMEQMKQEAEQLKKQIADARKACADTTLAQI------VSGVEVVGRIQMRTRRTLRGH
LAKIYALHWSTDSKLMVSASQDGKLIVWDTYTTNK--VHAIPLRSSWVMTCAYAPSGNFV
ACGGLDNVCSIYNLKSREGNVKVSRELSAHT-----------------------------
------GYLSCCRFLDDNNIVTSSGDTT--CA---------LWDIETGQQKTVFLGHTGD
CMSLAVSPDFKLFVSGACDATAKLWDVREGACRQTFGGHESDINAISFFPNG--------
----EAICTG---SDDATCR--LFDLRADQELIVYSHESIICGITSVALSRSGRLLLAGY
DDFNCNIWDSLKAERVGILSGHDNRVSCLGVTADGMAVATGSWDSFLKIWN
>Procellariiformes_Thalassarche_chlororhynchos_R02507
MGEMEQMKQEAEQLKKQIADARKACADTTLAQI------VSGVEVVGRIQMRTRRTLRGH
LAKIYAMHWSTDSKLLVSASQDGKLIVWDTYTTNK--VHAIPLRSSWVMTCAYAPSGNFV
ACGGLDNMCSIYNLKTREGNVKVSRELSAHT-----------------------------
------GYLSCCRFLDDNNIVTSSGDTT--CA---------LWDIETGQQKTVFLGHTGD
CMSLAVSPDFKLFISGACDATAKLWDVREGTCRQTFSGHESDINAICFFPNG--------
----EAICTG---SDDATCR--LFDLRADQELIVYSHESIICGITSVAFSRSGRLLLAGY
DDFNCNIWDSLKAERVGILSGHDNRVSCLGVTADGMAVATGSWDSFLKIWN
>Pelecaniformes_Anhinga_rufa_R04259
MGEIEQMKQEAEQLKKQIADARKACADTTLAQI------VSGVEVVGRIQMRTRRTLRGH
LAKIYAMHWSTDSKLLVSASQDGKLIVWDTYTTNK--VHAIPLRSSWVMTCAYAPSGNFV
ACGGLDNMCSIYNLKTREGNVKVSRELSAHT-----------------------------
------GYLSCCRFLDDNNIVTSSGDTT--CA---------LWDIETGQQKTVFLGHTGD
CMSLAVSPDFKLFISGACDATAKLWDVREGTCRQTFSGHESDINAICFFPNG--------
----EAICTG---SDDATCR--LFDLRADQELVVYSHESIICGITSVAFSRSGRLLLAGY
DDFNCNIWDSLKAERVGILSGHDNRVSCLGVTADGMAVATGSWDSFLKIWN
>Passeriformes_Orthonyx_spaldingii_R02947
MGEMEQMKQEAEQLKKQIAEARKACADTTLAQI------VSGVEVVGRIQMRTRRTLRGH
LAKIYALHWSTDSKLMVSASQDGKLIVWDTYTTNK--VHAIPLRSSWVMTCAYAPSGNFV
ACGGLDNVCSIYSLKSREGNVKVSRELSAHT-----------------------------
------GYLSCCRFLDDNTIVTSSGDTT--CA---------LWDIETGQQKTVFLGHTGD
CMSLAVSPDFRLFISGACDATAKLWDVREGSCRQTFSGHESDINAISFFPNG--------
----EAICTG---SDDATCR--LFDLRADQELIVYSHESIICGITSVALSRSGRLLLAGY
DDFNCNIWDSLKGERVGILSGHDNRVSCLGVTADGMAVATGSWDSFLKIWN
>Passeriformes_Struthidea_cinerea_R00196
MGEMEQMKQEAEQLKKQIADARKACADTTLAQI------VSGVDTVGQIQMRTRRTLRGH
LAKIYALHWSTDSKLMVSASQDGKLIVWDTYTTNK--VHAIPLRSSWVMTCAYAPSGNFV
ACGGLDNMCSIYSLKSREGNVKVSRELSAHT-----------------------------
------GYLSCCRFLDDNNIVTSSGDTT--CA---------LWDIETGQQKTVFVGHTGD
CMSLAVSPDFKLFISGACDATAKLWDVREGSCRQTFSGHESDINAISFFPNG--------
----EAICTG---SDDATCR--LFDLRADQELITYSHETIICGITSIALSRSGRLLFAGY
DDFNCNIWDSLKGERVGILSGHDNRVSCLGVTADGMAVATGSWDSFLKIWN
>Passeriformes_Aleadryas_rufinucha_R04473
MGEMEQMKQEAEQLKKQIADARKACADTTLAQI------VSGVEVVGHIQMRTRRTLRGH
LAKIYALHWSTDSKLMVSASQDGKLIVWDTYTTNK--VHAIPLRSSWVMTCAYAPSGNFV
ACGGLDNMCSIYSLKSREGTVKVSRELSAHT-----------------------------
------GYLSCCRFLDDNNIVTSSGDTT--CA---------LWDIETGQQKTVFIGHTGD
CMSLAVSPDFKLFISGACDATAKLWDVREGSCRQTFSGHESDINAISFFPNG--------
----EAICTG---SDDATCR--LFDLRADQELIMYSHETIICGITSIALSRSGRLLFAGY
DDFNCNIWDSLKAERVGILSGHDNRVSCLGVTADGMAVATGSWDSFLKIWN
>Passeriformes_Melanocharis_versteri_R06427
MGEMEQMKQEAEQLKKQIADARKACADTTLAQI------VSGMEVVGRIQMRTRRTLRGH
LAKIYALHWSTDSKLMVSASQDGKLIVWDTYTTNK--VHAIPLRSSWVMTCAYAPSGNFV
ACGGLDNMCSIYSLKSREGNVKVSRELSAHT-----------------------------
------GYLSCCRFLDDNNIVTSSGDTT--CA---------LWDIETGQQKTVFIGHTGD
CMSLAVSPDFKLFISGACDATAKLWDVREGSCRQTFSGHESDINAISFFPNG--------
----EAICTG---SDDATCR--LFDLRADQELIMYSHETIICGITSIALSRSGRLLFAGY
DDFNCNIWDSLKAERVGILSGHDNRVSCLGVTADGMAVATGSWDSFLKIWN
>Passeriformes_Cnemophilus_loriae_R00892
MGEMEQMKQEAEQLKKQIADARKACADTTLAQI------VSGVEVVGRIQMRTRRTLRGH
LAKIYALHWSTDSKLMVSASQDGKLIVWDTYTTNK--VHAIPLRSSWVMTCAYAPSGNFV
ACGGLDNMCSIYSLKSREGTVKVSRELSAHT-----------------------------
------GYLSCCRFLDDNNIVTSSGDTT--CA---------LWDIETGQQKTAFIGHTGD
CMSLAVSPDFKLFVSGACDATAKLWDVREGSCRQTFSGHESDINAISFFPNG--------
----EAICTG---SDDATCR--LFDLRADQELITYSHETIICGITSIALSRSGRLLFAGY
DDFNCNIWDSLKAERVGILSGHDNRVSCLGVTADGMAVATGSWDSFLKIWN
>Passeriformes_Eulacestoma_nigropectus_R14458
MGEMEQMKQEAEQLKKQIADARKACADTTLAQI------VSGVEVVGHIQMRTRRTLRGH
LAKIYALHWSTDSKLMVSASQDGKLIVWDTYTTNK--VHAIPLRSSWVMTCAYAPSGNFV
ACGGLDNMCSIYSLKSREGNVKVSRELSAHT-----------------------------
------GYLSCCRFLDDNNIVTSSGDTT--CA---------LWDIETGQQKTVFIGHTGD
CMSLAVSPDFKLFISGACDATAKLWDVREGSCRQTFSGHESDINAISFFPNG--------
----EAICTG---SDDATCR--LFDLRADQELIMYSHESIICGITSIALSRSGRLLFAGY
DDFNCNIWDSLKAERVGILSGHDNRVSCLGVTADGMAVATGSWDSFLKIWN
>Passeriformes_Rhagologus_leucostigma_R13823
MGEMEQMKQEAEQLKKQIADARKACADTTLAQI------VSGVEVVGHIQMRTRRTLRGH
LAKIYALHWSTDSKLMVSASQDGKLIVWDTYTTNK--VHAIPLRSSWVMTCAYAPSGNFV
ACGGLDNMCSIYSLKSREGTVKVSRELSAHT-----------------------------
------GYLSCCRFLDDNNIVTSSGDTT--CA---------LWDIETGQQKTVFIGHTGD
CMSLAVSPDFKLFVSGACDATAKLWDVREGSCRQTFSGHESDINAISFFPNG--------
----EAICTG---SDDATCR--LFDLRADQELIMYSHETIICGITSIALSRSGRLLFAGY
DDFNCNIWDSLKAERVGILSGHDNRVSCLGVTADGMAVATGSWDSFLKIWN
>Passeriformes_Ifrita_kowaldi_R00168
MGEMEQMKQEAEQLKKQIADARKACADTTLAQI------VSGVDAVGQIQMRTRRTLRGH
LAKIYALHWSTDSKLMVSASQDGKLIVWDTYTTNK--VHAIPLRSSWVMTCAYAPSGNFV
ACGGLDNMCSIYSLKSREGTVKVSRELSAHT-----------------------------
------GYLSCCRFLDDNTIVTSSGDTT--CA---------LWDIETGQQKTVFIGHTGD
CMSLAVSPDFKLFISGACDATAKLWDVREGSCRQTFTGHESDINAISFFPNG--------
----EAICTG---SDDATCR--LFDLRADQELITYSHETIICGITSIALSRSGRLLFAGY
DDFNCNIWDSLKGERVGILSGHDNRVSCLGVTADGMAVATGSWDSFLKIWN
>Passeriformes_Oreocharis_arfaki_R09502
MGEMEQMKQEAEQLKKQIADARKACADTTLAQI------VSGVEVVGHIQMRTRRTLRGH
LAKIYALHWSTDSKLMVSASQDGKLIVWDTYTTNK--VHAIPLRSSWVMTCAYAPSGNFV
ACGGLDNMCSIYSLKSREGNVKVSRELSAHT-----------------------------
------GYLSCCRFLDDNNIVTSSGDTT--CA---------LWDIETGQQKTVFIGHTGD
CMSLAVSPDFKLFVSGACDATAKLWDVREGSCRQTFSGHESDINAISFFPNG--------
----EAICTG---SDDATCR--LFDLRADQELIMYSHETIICGITSIALSRSGRLLFAGY
DDFNCNIWDSLKAERVGILSGHDNRVSCLGVTADGMAVATGSWDSFLKIWN
>Passeriformes_Machaerirhynchus_nigripectus_R09173
MGEIEQMKQEAEQLKKQIADARKACADTTLAQI------VSGVEVVGHIQMRTRRTLRGH
LAKIYALHWSTDSKLMVSASQDGKLIVWDTYTTNK--VHAIPLRSSWVMTCAYAPSGNFV
ACGGLDNMCSIYSLKSREGNVKVSRELSAHT-----------------------------
------GYLSCCRFLDDNNIVTSSGDTT--CA---------LWDIETGQQKTVFIGHTGD
CMSLAVSPDFKLFVSGACDATAKLWDVREGSCRQTFSGHESDINAISFFPIG--------
----EAICTG---SDDATCR--LFDLRADQELIMYSHETIICGITSIALSRSGRLLFAGY
DDFNCNIWDSLKAERVGILSGHDNRVSCLGVTADGMAVATGSWDSFLKIWN
>Passeriformes_Malurus_elegans_R10716
MGEMEQMKQEAEQLKKQIADARKACADTTLAQI------VSGVEVVGRIQMRTRRTLRGH
LAKIYALHWSTDSKLMVSASQDGKLIVWDTYTTNK--VHAIPLRSSWVMTCAYAPSGNFV
ACGGLDNVCSIYSLKSREGNVKVSRELSAHT-----------------------------
------GYLSCCRFLDDNNIVTSSGDTT--CA---------LWDIETGQQKTVFLGHTGD
CMSLAVSPDFKLFISGACDATAKLWDVREGSCRQTFQGHESDINAISFFPNG--------
----EAICTG---SDDATCR--LFDLRADQELIVYSHESIICGITSVALSKSGRLLLAGY
DDFNCNIWDSLKAERVGILSGHDNRVSCLGVTADGMAVATGSWDSFLKIWN
>Charadriiformes_Turnix_velox_R01567
MGEMEQMKQEAEQLKKQIADARKACADTTLAQI------VSGVEVVGRIQMRTRRTLRGH
LAKIYAMHWSTDSKLLVSASQDGKLIVWDTYTTNK--VHAIPLRSSWVMTCAYAPSGNFV
ACGGLDNMCSIYNLKTREGNVKVSRELSAHT-----------------------------
------GYLSCCRFLDDNNIVTSSGDTT--CA---------LWDIETGQQKTVFLGHTGD
CMSLAVSPDFKLFISGACDATAKLWDVREGTCRQTFSGHESDINAICFFPNG--------
----EAICTG---SDDATCR--LFDLRADQELIVYSHESIICGITSVAFSRSGRLLLAGY
DDFNCNIWDSLKAERVGILSGHDNRVSCLGVTADGMAVATGSWDSFLKIWN
>Passeriformes_Daphoenositta_chrysoptera_R03196
MGEMEQMKQEAEQLKKQIADARKACADTTLAQI------VSGVEVVGHIQMRTRRTLRGH
LAKIYALHWSTDSKLMVSASQDGKLIVWDTYTTNK--VHAIPLRSSWVMTCAYAPSGNFV
ACGGLDNMCSIYSLKSREGNVKVSRELSAHT-----------------------------
------GYLSCCRFLDDNNIVTSSGDTT--CA---------LWDIETGQQKTVFIGHTGD
CMSLAVSPDFKLFVSGACDATAKLWDVREGSCRQTFSGHESDINAISFFPNG--------
----EAICTG---SDDATCR--LFDLRADQELIMYSHETIICGITSIALSRSGRLLFAGY
DDFNCNIWDSLKAERVGILSGHDNRVSCLGVTADGMAVATGSWDSFLKIWN
>Passeriformes_Dasyornis_broadbenti_R00609
MGEMEQMKQEAEQLKKQIADARKACADTTLAQI------VSGVEVVGRIQMRTRRTLRGH
LAKIYALHWSTDSKLMVSASQDGKLIVWDTYTTNK--VHAIPLRSSWVMTCAYAPSGNFV
ACGGLDNVCSIYSLKSREGNVKVSRELSAHT-----------------------------
------GYLSCCRFLDDNSIVTSSGDTT--CA---------LWDIETGQQKTVFLGHTGD
CMSLAVSPDFKLFISGACDATAKLWDVREGSCRQTFSGHESDINAISFFPNG--------
----EAICTG---SDDATCR--LFDLRADQELIVYSHESIICGITSVALSRSGRLLLAGY
DDFNCNIWDSLKAERVGILSGHDNRVSCLGVTADGMAVATGSWDSFLKIWN
>Passeriformes_Grantiella_picta_R03301
MGEIEQMKQEAEQLKKQIADARKACADTTLAQI------VSGVEVVGRIQMRTRRTLRGH
LAKIYALHWSTDSKLMVSASQDGKLIVWDTYTTNK--VHAIPLRSSWVMTCAYAPSGNFV
ACGGLDNVCSIYSLKSREGNVKVSRELSAHT-----------------------------
------GYLSCCRFLDDNNIVTSSGDTT--CA---------LWDIETGQQKTVFLGHTGD
CMSLAVSPDFKLFVSGACDATAKLWDVREGSCRQTFGGHESDINAISFFPNG--------
----EAICTG---SDDATCR--LFDLRADQELIVYSHETIICGITSVALSRSGRLLLAGY
DDFNCNIWDSLKAERVGILSGHDNRVSCLGVTADGMAVATGSWDSFLKIWN
>Passeriformes_Pardalotus_punctatus_R03059
MGEMEQMKQEAEQLKKQIADARKACADTTLAQI------VSGVEVVGRIQMRTRRTLRGH
LAKIYALHWSTDSKLMVSASQDGKLIVWDTYTTNK--VHAIPLRSSWVMTCAYAPSGNFV
ACGGLDNVCSIYSLKSREGNVKVSRELSAHT-----------------------------
------GYLSCCRFLDDNSIVTSSGDTT--CA---------LWDIETGQQKTVFLGHTGD
CMSLAVSPDFKLFVSGACDATAKLWDVREGSCRQTFSGHESDINAISFFPNG--------
----EAICTG---SDDATCR--LFDLRADQELIVYSHESIICGITSVALSRSGRLLLAGY
DDFNCNIWDSLKAERVGILSGHDNRVSCLGVTADGMAVATGSWDSFLKIWN
>Passeriformes_Origma_solitaria_R10811
MGEMEQMKQEAEQLKKQIAEARKACADTTLAQI------VSGVEVVGRIQMRTRRTLRGH
LAKIYALHWSTDSKLMVSASQDGKLIVWDTYTTNK--VHAIPLRSSWVMTCAYAPSGNFV
ACGGLDNVCSIYSLKSREGNVKVSRELSAHT-----------------------------
------GYLSCCRFLDDNTIVTSSGDTT--CA---------LWDIETGQQKTVFLGHTGD
CMSLAVSPDFKLFISGACDATAKLWDVREGSCRQTFQGHESDINAISFFPNG--------
----EAICTG---SDDATCR--LFDLRADQELIVYSHESIICGITSVALSRSGRLLLAGY
DDFNCNIWDSLKAERVGILSGHDNRVSCLGVTADGMAVATGSWDSFLKIWN
>Passeriformes_Climacteris_rufus_R02394
MGEMEQMKQEAEQLKKQIADARKACADTTLAQI------VSGMEVVGRIQMRTRRTLRGH
LAKIYALHWSTDSKLMVSASQDGKLIVWDTYTTNK--VHAIPLRSSWVMTCAYAPSGNFV
ACGGLDNVCSIYSLKSREGNVKVSRELSAHT-----------------------------
------GYLSCCRFLDDNNIVTSSGDTT--CA---------LWDIETGQQKTVFLGHTGD
CMSLAVSPDFKLFISGACDATAKLWDVREGSCRQTFSGHESDINAISFFPNG--------
----EAICTG---SDDATCR--LFDLRADQELIVYSHESIICGITSVALSRSGRLLLAGY
DDFNCNIWDSLKAERVGILSGHDNRVSCLGVTADGMAVATGSWDSFLKVWN
>Eurypygiformes_Rhynochetos_jubatus_R01485
MGEMEQMKQEAEQLKKQIADARKACADTTLAQI------VSGVEVVGRIQMRTRRTLRGH
LAKIYAMHWSTDSKLLVSASQDGKLIVWDTYTTNK--VHAIPLRSSWVMTCAYAPSGNFV
ACGGLDNMCSIYNLKTREGNVKVSRELSAHT-----------------------------
------GYLSCCRFLDDNNIVTSSGDTT--CA---------LWDIETGQQKTVFLGHTGD
CMSLAVSPDFKLFISGACDATAKLWDVREGTCRQTFSGHESDINAICFFPNG--------
----EAICTG---SDDATCR--LFDLRADQELIVYSHESIICGITSVAFSRSGRLLLAGY
DDFNCNIWDSLKGERVGILSGHDNRVSCLGVTADGMAVATGSWDSFLKIWN
>Passeriformes_Atrichornis_clamosus_R04643
MGEMEQMKQEAEQLKKQIAEARKACADTTLAQI------VSGVEVVGRIQMRTRRTLRGH
LAKIYALHWCTDSKLMVSASQDGKLIVWDTYTTNK--VHAIPLRSSWVMTCAYAPSGNFV
ACGGLDNVCSIYSLKSREGNVKVSRELSGHT-----------------------------
------GYLSCCRFLDDNTIVTSSGDTT--CG---------LWDIETGQQKTLFLGHTGD
CMSLAVSPDFKLFISGACDATAKLWDVREGSCRQTFSGHESDINAISFFPNG--------
----EAICTG---SDDATCR--LFDLRADQELIVYSHESIICGITSVALSRSGRLLLAGY
DDFNCNIWDSLKGERVGILSGHDNRVSCLGVTADGMAVATGSWDSFLKVWN
>Passeriformes_Notiomystis_cincta_R03337
MGEMEQMKQEAEQLKKQIADARKACADTTLAQI------VSGVEVVGRIQMRTRRTLRGH
LAKIYALHWSTDSKLMVSASQDGKLIVWDTYTTNK--VHAIPLRSSWVMTCAYAPSGNFV
ACGGLDNMCSIYSLKSREGNVKVSRELSAHT-----------------------------
------GYLSCCRFLDDNNIVTSSGDTT--CA---------LWDIETGQQKTVFIGHTGD
CMSLAVSPDFKLFISGACDATAKLWDVREGSCRQTFSGHESDINAISFFPNG--------
----EAICTG---SDDATCR--LFDLRADQELIMYSHETIICGITSIALSRSGRLVFAGY
DDFNCNIWDSLKAERVGILSGHDNRVSCLGVTADGMAVATGSWDSFLKIWN
>Caprimulgiformes_Aegotheles_bennettii_R07856
MGEMEQMKQEAEQLKQQITDARKACADTTLPQL------VSGVEVVGRIQMRTRRTLRGH
LAKIYAMHWSTDSKLLVSASQDGKLIVWDTYTTNK--VHAIPLRSSWVMTCAYAPSGNFV
ACGGLDNMCSIYNLKTREGNVKVSRELSAHT-----------------------------
------GYLSCCRFLDDNNIVTSSGDTT--CA---------LWDIETGQQKTVFLGHTGD
CMSLAVSPDFKLFISGACDATAKLWDVREGTCRQTFSGHESDINAIN-------------
------------------------------------------------------------
---------------------------------------------------
>Passeriformes_Falcunculus_frontatus_R01908
MGEMEQMKQEAEQLKKQIADARKACADTTLAQI------VSGVEVVGHIQMRTRRTLRGH
LAKIYALHWSTDSKLMVSASQDGKLIVWDTYTTNK--VHAIPLRSSWVMTCAYAPSGNFV
ACGGLDNMCSIYSLKSREGTVKVSRELSAHT-----------------------------
------GYLSCCRFLDDNNIVTSSGDTT--CA---------LWDIETGQQKTVFIGHTGD
CMSLAVSPDFKLFISGACDATAKLWDVREGSCRQTFSGHESDINAISFFPNG--------
----EAICTG---SDDATCR--LFDLRADQELIMYSHETIICGITSIALSRSGRLLFAGY
DDFNCNIWDSLKAERVGILSGHDNRVSCLGVTADGMAVATGSWDSFLKIWN
>Charadriiformes_Pedionomus_torquatus_R12749
MGEMEQMKQEAEQLKKQIADARKACADTTLAQI------VSGVEVVGRIQMRTRRTLRGH
LAKIYAMHWSTDSKLLVSASQDGKLIVWDTYTTNK--VHAIPLRSSWVMTCAYAPSGNFV
ACGGLDNMCSIYNLKTREGNVKVSRELSAHT-----------------------------
------GYLSCCRFLDDNNIVTSSGDTT--CA---------LWDIETGQQKTVFLGHTGD
CMSLAVSPDFKLFISGACDATAKLWDVREGTCRQTFSGHESDINAICFFPNG--------
----EAICTG---SDDATCR--LFDLRADQELIVYSHESIICGITSVAFSRSGRLLLAGY
DDFNCNIWDSLKAERVGILSGHDNRVSCLGVTADGMAVATGSWDSFLKIWN
>Passeriformes_Drymodes_brunneopygia_R03038
MGEMEQMKQEAEQLKKQIADARKACADTTLAQI------VSGVEVVGRIQMRTRRTLRGH
LAKIYALHWSTDSKLMVSASQDGKLIVWDTYTTNK--VHAIPLRSSWVMTCAYAPSGNFV
ACGGLDNMCSIYSLKSREGNVKVSRELSAHT-----------------------------
------GYLSCCRFLDDNTIVTSSGDTT--CA---------LWDIETGQQKTVFIGHTGD
CMSLAVSPDFKLFISGACDATAKLWDVREGSCRQTFSGHESDINAISFFPNG--------
----EAICTG---SDDATCR--LFDLRADQELITYSHETIICGITSIALSRSGRLVFAGY
DDFNCNIWDSLKAERVGILSGHDNRVSCLGVTADGMAVATGSWDSFLKIWN
>Passeriformes_Panurus_biarmicus_R11087
MGEMEQMKQEAEQLKKQIADARKACADTTLAQI------VSGMEVVGRIQMRTRRTLRGH
LAKIYALHWSTDSKLMVSASQDGKLIVWDTYTTNK--VHAIPLRSSWVMTCAYAPSGNFV
ACGGLDNMCSIYSLKSREGNVKVSRELSAHT-----------------------------
------GYLSCCRFLDDNNIVTSSGDTT--CA---------LWDIETGQQKTVFIGHTGD
CMSLAVSPDFKLFVSGACDATAKLWDVREGSCRQTFSGHESDINAISFFPNG--------
----EAICTG---SDDATCR--LFDLRADQELIMYSHETIICGITSIALSRSGRLLFAGY
DDFNCNIWDSLKAERVGILSGHDNRVSCLGVTADGMAVATGSWDSFLKIWN
>Passeriformes_Mohoua_ochrocephala_R07329
MGEMEQMKQEAEQLKKQIADARKACADTTLAQI------ASGVEAVGHIQMRTRRTLRGH
LAKIYALHWSTDSKLMVSASQDGKLIVWDTYTTNK--VHAIPLRSSWVMTCAYAPSGNFV
ACGGLDNMCSIYSLKSREGNVKVSRELSAHT-----------------------------
------GYLSCCRFLDDNNIVTSSGDTT--CA---------LWDIETGQQKTVFIGHTGD
CMSLAVSPDFKLFVSGACDATAKLWDVREGSCRQTFSGHESDINAISFFPNG--------
----EAICTG---SDDATCR--LFDLRADQELIMYSHETIICGITSIALSRSGRLLFAGY
DDFNCNIWDSLKADRVGILSGHDNRVSCLGVTADGMAVATGSWDSFLKIWN
>Charadriiformes_Ibidorhyncha_struthersii_R09376
MGEMEQMKQEAEQLKKQIADARKACADTTLAQI------VSGVEVVGRIQMRTRRTLRGH
LAKIYAMHWSTDSKLLVSASQDGKLIVWDTYTTNK--VHAIPLRSSWVMTCAYAPSGNFV
ACGGLDNMCSIYNLKTREGNVKVSRELSAHT-----------------------------
------GYLSCCRFLDDNNIVTSSGDTT--CA---------LWDIETGQQKTVFLGHTGD
CMSLAVSPDFKLFISGACDATAKLWDVREGTCRQTFSGHESDINAICFFPNG--------
----EAICTG---SDDATCR--LFDLRADQELIVYSHESIICGITSVAFSRSGRLLLAGY
DDFNCNIWDSLKAERVGILSGHDNRVSCLGVTADGMAVATGSWDSFLKIWN
>Passeriformes_Sapayoa_aenigma_R01685
MGEMEQMKQEAEQLKKQIADARKACADTTLAQI------VSGLEVVGRIQMRTRRTLRGH
LAKIYALHWSTDSKLMVSASQDGKLIVWDTYTTNK--VHAIPLRSSWVMTCAYAPSGNFV
ACGGLDNVCSIYSLKSREGNVKVSRELSAHT-----------------------------
------GYLSCCRFLDDNNIVTSSGDTT--CA---------LWDIETGQQKTVFLGHTGD
CMSLAVSPDFKLFISGACDATAKLWDVREACCRQTFSGHESDINAISFFPNG--------
----EAICTG---SDDATCR--LFDLRADQELIVYSHESIICGITSVALSRSGRLLLAGY
DDFNCNIWDSLKAERVGILSGHDNRVSCLGVTADGMAVATGSWDSFLKIWN
>Coliiformes_Urocolius_indicus_R02139
MGEMEQMKQEAEQLKKQIADARKACADTTLAQI------VSGMEVVGRIQMRTRRTLRGH
LAKIYAMHWSTDSKLLVSASQDGKLIVWDTYTTNK--VHAIPLRSSWVMTCAYAPSGNFV
ACGGLDNMCSIYNLKTREGNVKVSRELSAHT-----------------------------
------GYLSCCRFLDDNNIVTSSGDTT--CA---------LWDIETGQQKTVFLGHTGD
CMSLAVSPDFKLFISGACDATAKLWDVREGSCRQTFSGHESDINAI--------------
------------------------------------------------------------
---------------------------------------------------
>Casuariiformes_Dromaius_novaehollandiae_R04602
MGEMEQMKQEAEQLKKQIADARKACADTTLAQI------VSGVEVVGRIQMRTRRTLRGH
LAKIYAMHWSTDSKLLVSASQDGKLIVWDTYTTNK--VHAIPLRSSWVMTCAYAPSGNFV
ACGGLDNMCSIYNLKTREGNVKVSRELSAHT-----------------------------
------GYLSCCRFLDDNSIVTSSGDTT--CA---------LWDIETGQQKTVFLGHTGD
CMSLAVSPDFKLFISGACDATAKLWDVREGTCRQTFSGHESDINAICFFPNG--------
----EAICTG---SDDATCR--LFDLRADQELIVYSHESIICGITSVAFSRSGRLVLAGY
DDFNCNIWDSLKAERVGILSGHDNRVSCLGVTADGMAVATGSWDSFLKIWN
>Passeriformes_Elachura_formosa_R02906
MGEMEQMKQEAEQLKKQIAEARKACADTTLAQI------ASGIEVVGRVQMRTRRTLRGH
LAKIYALHWSTDSKLMVSASQDGKLIVWDTYTTNK--VHAIPLRSSWVMTCAYAPSGNFV
ACGGLDNMCSIYSLKSREGSVKVSRELSAHT-----------------------------
------GYLSCCRFLDDNTIVTSSGDTT--CA---------LWDIETGQQKTVFIGHTGD
CMSLAVSPDFKLFISGACDATAKLWDVREGSCRQTFSGHESDINAISFFPNG--------
----EAICTG---SDDATCR--LFDLRADQELIMYSHESIICGITSIALSRSGRLVFAGY
DDFNCNVWDSLKGERVGTLSGHDNRVSCLGVTADGMAIATGSWDSFLKIWN
>Tinamiformes_Eudromia_elegans_R12121
MGEMEQMKQEAEQLKKQIAEARKACADTTLAQI------VSGVEVVGRIQMRTRRTLRGH
LAKIYAMHWSTDSKLLVSASQDGKLIVWDTYTTNK--VHAIPLRSSWVMTCAYAPSGNFV
ACGGLDNMCSIYNLKTREGNVKVSRELSAHT-----------------------------
------GYLSCCRFLDDTSIVTSSGDTT--CA---------LWDIETGQQKTVFLGHTGD
CMSLAVSPDFKLFISGACDATAKLWDVREGTCRQTFSGHESDINAICFFPNG--------
----EAICTG---SDDATCR--LFDLRADQELIVYSHESIICGITSVAFSRSGRLVFAGY
DDFNCNIWDSLKAERVGILSGHDNRVSCLGVTADGMAVATGSWDSFLKIWN
>Passeriformes_Pteruthius_melanotis_R00442
MGEMEQMKQEAEQLKKQIADARKACADTTLAQI------VSGVEVVGHIQMRTRRTLRGH
LAKIYALHWSTDSKLMVSASQDGKLIVWDTYTTNK--VHAIPLRSSWVMTCAYAPSGNFV
ACGGLDNMCSIYSLKSREGNVKVSRELSAHT-----------------------------
------GYLSCCRFLDDNNIVTSSGDTT--CA---------LWDIETGQQKTVFIGHTGD
CMSLAVSPDFKLFVSGACDATAKLWDVREGSCRQTFSGHESDINAISFFPNG--------
----EAICTG---SDDATCR--LFDLRADQELITYSHETIICGITSIALSRSGRLLFAGY
DDFNCNIWDSLKAERVGILSGHDNRVSCLGVTADGMAVATGSWDSFLKIWN
>Passeriformes_Chloropsis_hardwickii_R04736
MGEMEQMKQEAEQLKKQIADARKACADTTLAQI------VSGMEVVGRIQMRTRRTLRGH
LAKIYALHWSTDSKLMVSASQDGKLIVWDTYTTNK--VHAIPLRSSWVMTCAYAPSGNFV
ACGGLDNMCSIYSLKSREGNVKVSRELSAHT-----------------------------
------GYLSCCRFLDDNNIVTSSGDTT--CA---------LWDIETGQQKTVFIGHTGD
CMSLAVSPDFKLFISGACDATAKLWDVREGSCRQTFLGHESDINAISFFPNG--------
----EAICTG---SDDATCR--LFDLRADQELIMYSHETIICGITSIALSRSGRLLFAGY
DDFNCNIWDSLKAERVGILSGHDNRVSCLGVTADGMAVATGSWDSFLKIWN
>Passeriformes_Pomatorhinus_ruficollis_R01764
MGEMEQMKQEAEQLKKQIADARKACADTTLAQI------VSGVEVVGRIQMRTRRTLRGH
LAKIYALHWSTDSKLMVSASQDGKLIVWDTYTTNK--VHAIPLRSSWVMTCAYAPSGNFV
ACGGLDNMCSIYSLKSREGNVKVSRELSAHT-----------------------------
------GYLSCCRFLDDNNIVTSSGDTT--CA---------LWDIETGQQKTVFIGHTGD
CMSLAVSPDFKLFISGACDATAKLWDVREGSCRQTFSGHESDINAISFFPNG--------
----EAICTG---SDDATCR--LFDLRADQELIVYSHETIICGITSIALSRSGRLLFAGY
DDFNCNIWDSLKAERVGILSGHDNRVSCLGVTADGMAVATGSWDSFLKIWN
>Tinamiformes_Nothocercus_julius_R08981
MGEMEQMKQEAEQLKKQIAEARKACADTTLAQI------VSGVEVVGRIQMRTRRTLRGH
LAKIYAMHWSTDSKLLVSASQDGKLIVWDTYTTNK--VHAIPLRSSWVMTCAYAPSGNFV
ACGGLDNMCSIYNLKTREGNVKVSRELSAHT-----------------------------
------GYLSCCRFLDDNSIVTSSGDTT--CA---------LWDIETGQQKTVFLGHTGD
CMSLAVSPDFKLFISGACDATAKLWDVREGTCRQTFSGHESDINAICFFPNG--------
----EAICTG---SDDATCR--LFDLRADQELIVYSHESIICGITSVAFSRSGRLVFAGY
DDFNCNIWDSLKAERVGILSGHDNRVSCLGVTADGMAVATGSWDSFLKIWN
>Tinamiformes_Nothocercus_nigrocapillus_R09979
MGEMEQMKQEAEQLKKQIAEARKACADTTLAQI------VSGVEVVGRIQMRTRRTLRGH
LAKIYAMHWSTDSKLLVSASQDGKLIVWDTYTTNK--VHAIPLRSSWVMTCAYAPSGNFV
ACGGLDNMCSIYNLKTREGNVKVSRELSAHT-----------------------------
------GYLSCCRFLDDNSIVTSSGDTT--CA---------LWDIETGQQKTVFLGHTGD
CMSLAVSPDFKLFISGACDATAKLWDVREGTCRQTFSGHESDINAICFFPNG--------
----EAICTG---SDDATCR--LFDLRADQELIVYSHESIICGITSVAFSRSGRLVFAGY
DDFNCNIWDSLKAERVGILSGHDNRVSCLGVTADGMAVATGSWDSFLKIWN
>Tinamiformes_Nothoprocta_ornata_R13460
MGEMEQMKQEAEQLKKQIADARKACADTTLAQI------VSGVEVVGRIQMRTRRTLRGH
LAKIYAMHWSTDSKLLVSASQDGKLIVWDTYTTNK--VHAIPLRSSWVMTCAYAPSGNFV
ACGGLDNMCSIYNLKTREGNVKVSRELSAHT-----------------------------
------GYLSCCRFLDDNNIVTSSGDTT--CA---------LWDIETGQQKTVFLGHTGD
CMSLAVSPDFKLFISGACDATAKLWDVREGTCRQTFSGHESDINAICFFPNG--------
----EAICTG---SDDATCR--LFDLRADQELIVYSHESIICGITSVAFSRSGRLVFAGY
DDFNCNIWDSLKAERVGILSGHDNRVSCLGVTADGMAVATGSWDSFLKIWN
>Tinamiformes_Nothoprocta_pentlandii_R08830
MGEMEQMKQEAEQLKKQIADARKACADTTLAQI------VSGVEVVGRIQMRTRRTLRGH
LAKIYAMHWSTDSKLLVSASQDGKLIVWDTYTTNK--VHAIPLRSSWVMTCAYAPSGNFV
ACGGLDNMCSIYNLKTREGNVKVSRELSAHT-----------------------------
------GYLSCCRFLDDNNIVTSSGDTT--CA---------LWDIETGQQKTVFLGHTGD
CMSLAVSPDFKLFISGACDATAKLWDVREGTCRQTFSGHESDINAICFFPNG--------
----EAICTG---SDDATCR--LFDLRADQELIVYSHESIICGITSVAFSRSGRLVFAGY
DDFNCNIWDSLKAERVGILSGHDNRVSCLGVTADGMAVATGSWDSFLKIWN
>Charadriiformes_Chionis_minor_R04673
MGEMEQMKQEAEQLKKQIADARKACADTTLAQI------VSGVEVVGRIQMRTRRTLRGH
LAKIYAMHWSTDSKLLVSASQDGKLIVWDTYTTNK--VHAIPLRSSWVMTCAYAPSGNFV
ACGGLDNMCSIYNLKTREGNVKVSRELSAHT-----------------------------
------GYLSCCRFLDDNNIVTSSGDTT--CA---------LWDIETGQQKTVFLGHTGD
CMSLAVSPDFKLFISGACDATAKLWDVREGTCRQTFSGHESDINAICFFPNG--------
----EAICTG---SDDATCR--LFDLRADQELIVYSHESIICGITSVAFSRSGRLLLAGY
DDFNCNIWDSLKAERVGILSGHDNRVSCLGVTADGMAVATGSWDSFLKIWN
>Passeriformes_Promerops_cafer_R01664
MGEMEQMKQEAEQLKKQIADARKACADTTLAQI------VSGMEVVGRIQMRTRRTLRGH
LAKIYALHWSTDSKLMVSASQDGKLIVWDTYTTNK--VHAIPLRSSWVMTCAYAPSGNFV
ACGGLDNMCSIYSLKSREGNVKVSRELSAHT-----------------------------
------GYLSCCRFLDDNNIVTSSGDTT--CA---------LWDIETGQQKTVFIGHTGD
CMSLAVSPDFKLFISGACDATAKLWDVREGSCRQTFSGHESDINAISFFPNG--------
----EAICTG---SDDATCR--LFDLRADQELIMYSHETIICGITSIALSRSGRLLFAGY
DDFNCNIWDSLKAERVGILSGHDNRVSCLGVTADGMAVATGSWDSFLKIWN
>Galliformes_Coturnix_japonica_R08969
MGEMEQMKQEAEQLKKQIADARKACADTTLAQI------VSGVEVVGRIQMRTRRTLRGH
LAKIYAMHWSTDSKLLVSASQDGKLIVWDTYTTNK--VHAIPLRSSWVMTCAYAPSGNFV
ACGGLDNMCSIYNLKTREGNVKVSRELSAHTG----------RVFYLPLDWVPLLPNLAL
TDSCSTGYLSCCRFLDDNSIVTSSGDTT--CA---------LWDIETGQQKTVFLGHTGD
CMSLAVSPDFKLFISGACDATAKLWDVREGTCRQTFSGHESDINAICFFPNG--------
----EAICTG---SDDATCR--LFDLRADQELMVYSHDNIICGITSVAFSKSGRLLLAGY
DDFNCNIWDSLKAERVGILSGHDNRVSCLGVTADGMAVATGSWDSFLKIWN
>Passeriformes_Sturnus_vulgaris_R09734
MGEMEQMKQEAEQLKKQIADARKACADTTLAQI------VSGVEVVGRIQMRTRRTLRGH
LAKIYALHWSTDSKLMVSASQDGKLIVWDTYTTNK--VHAIPLRSSWVMTCAYAPSGNFV
ACGGLDNMCSIYSLKSREGSVKVSRELSAHT-----------------------------
------GYLSCCRFLDDNNIVTSSGDTT--CA---------LWDIETGQQKTVFIGHTGD
CMSLAVSPDFKLFISGACDATAKLWDVREGSCRQTFSGHESDINAISFFPNG--------
----EAICTG---SDDATCR--LFDLRADQELIMYSHETIICGITSIALSRSGRLVFAGY
DDFNCNIWDSLKAERVGILSGHDNRVSCLGVTADGMAVATGSWDSFLKIWN
>Galliformes_Meleagris_gallopavo_R00828
MGEMEQMKQEAEQLKKQIADARKACADTTLAQI------VSGVEVVGRIQMRTRRTLRGH
LAKIYAMHWSTDSKLLVSASQDGKLIVWDTYTTNKARVHAIPLRSSWVMTCAYAPSGNFV
ACGGLDNMCSIYNLKTREGNVKVSRELSAHT-----------------------------
------GYLSCCRFLDDNSIVTSSGDTT--CA---------LWDIETGQQKTVFLGHTGD
CMSLAVSPDFKLFISGACDATAKLWDVREGTCRQTFSGHESDINAICFFPNG--------
----EAICTG---SDDATCR--LFDLRADQELIVYSHESIICGITSVAFSRSGRLLLAGY
DDFNCNIWDSLKAERVGILSGHDNRVSCLGVTADGMAVATGSWDSFLKIWN
>Apterygiformes_Apteryx_australis_R03676
MGEMEQMKQEAEQLKKQIADARKACADTTLAQI------VSGVEVVGRIQMRTRRTLRGH
LAKIYAMHWSTDSKLLVSASQDGKLIVWDTYTTNK--VHAIPLRSSWVMTCAYAPSGNFV
ACGGLDNMCSIYNLKTREGNVKVSRELSAHT-----------------------------
------GYLSCCRFLDDNNIVTSSGDTT--CA---------LWDIETGQQKTVFLGHTGD
CMSLAVSPDFKLFTSGACDATAKLWDVREGTCCQTFSGHESDINAICFFPNG--------
----EAICTG---SDDATCR--LFDLRADQELIVYSHESIICGITSVAFSRSGRLMLAGY
DDFNCNIWDSLKAERVGILSGHDNRVSCLGVTADGMAVATGSWDSFLKIWN
>Falconiformes_Falco_cherrug_R04869
MGEMEQMKQEAEQLKKQIADARKACADTTLAQI------VSGMEVVGRIQMRTRRTLRGH
LAKIYAMHWSTDSKLLVSASQDGKLIVWDTYTTNK--VHAIPLRSSWVMTCAYAPSGNFV
ACGGLDNMCSIYNLKTREGNVKVSRELSAHT-----------------------------
------GYLSCCRFLDDNNIVTSSGDTT--CA---------LWDIETGQQKTVFMGHTGD
CMSLAVSPDFKLFISGACDATAKLWDVREGTCRQTFSGHESDINAICFFPNG--------
----EAICTG---SDDATCR--LFDLRADQELIVYSHESIICGITSVAFSRSGRLLLAGY
DDFNCNIWDSLKAERVGILSGHDNRVSCLGVTADGMAVATGSWDSFLKVWN
>Passeriformes_Zonotrichia_albicollis_R00526
MGEMEQMKQEAEQLKKQIADARKACADTTLAQI------VSGMEVVGRIQMRTRRTLRGH
LAKIYALHWSTDSKLMVSASQDGKLIVWDTYTTNK--VHAIPLRSSWVMTCAYAPSGNFV
ACGGLDNMCSIYSLKSREGSVKVSRELSAHT-----------------------------
------GYLSCCRFLDDNNIVTSSGDTT--CA---------LWDIETGQQKTVFIGHTGD
CMSLAVSPDFKLFISGACDATAKLWDVREGSCRQTFSGHESDINAISFFPNG--------
----EAICTG---SDDATCR--LFDLRADQELIMYSHETIICGITSIALSRSGRLLFAGY
DDFNCNIWDSLKAERVGILSGHDNRVSCLGVTADGMAVATGSWDSFLKIWN
>Passeriformes_Lepidothrix_coronata_R13784
MGEMEQMKQEAEQLKKQIADARKACADTTLAQI------VSGVEVVGRIQMRTRRTLRGH
LAKIYALHWSTDSKLMVSASQDGKLIVWDTYTTNK--VHAIPLRSSWVMTCAYAPSGNFV
ACGGLDNVCSIYSLKSREGNVKVSRELSAHT-----------------------------
------GYLSCCRFLDDNSIVTSSGDTT--CA---------LWDIETGQQKTVFLGHTGD
CMSLAVSPDFKLFISGACDATAKLWDVREGACRQTFGGHESDINAIS-------------
------------------------------------------------------------
---------------------------------------------------
>Anseriformes_Anser_cygnoid_R00448
MGEMEQMKQEAEQLKKQIADARKACADTTLAQI------VAGVEVVGRIQMRTRRTLRGH
LAKIYAMHWSTDSKLLVSASQDGKLIVWDTYTTNK--VHAIPLRSSWVMTCAYAPSGNFV
ACGGLDNMCSIYNLKTREGNVKVSRELSAHT-----------------------------
------GYLSCCRFLDDNNIVTSSGDTT--CA---------LWDIETGQQKTVFLGHTGD
CMSLAVSPDFKLFISGACDATAKLWDVREGTCRQTFSGHESDINAICFFPNG--------
----EAICTG---SDDATCR--LFDLRADQELIVYSHESIICGITSVAFSRSGRLLLAGY
DDFNCNIWDSLKAERVGILSGHDNRVSCLGVTADGMAVATGSWDSFLKIWN
>Passeriformes_Setophaga_coronata_R07647
MGEMEQMKQEAEQLKKQIADARKACADTTLAQI------VSGMEVVGRIQMRTRRTLRGH
LAKIYALHWSTDSKLMVSASQDGKLIVWDTYTTNK--VHAIPLRSSWVMTCAYAPSGNFV
ACGGLDNMCSIYNLKSREGNVKVSRELSAHT-----------------------------
------GYLSCCRFLDDNNIVTSSGDTT--CA---------LWDIETGQQKTVFIGHTGD
CMSLAVSPDFKLFISGACDATAKLWDVREGSCRQTFSGHESDINAISFFPNG--------
----EAICTG---SDDATCR--LFDLRADQELIMYSDETIICGITSIALSRSGRLLFAGY
DDFNCNIWDSLKAERVGILSGHDNRVSCLGVTADGMAVATGSWDSFLKIWN
>Passeriformes_Ficedula_albicollis_R09482
MGEMEQMKQEAEQLKKQIADARKACADTTLAQI------VSGVEVVGRIQMRTRRTLRGH
LAKIYALHWSTDSKLMVSASQDGKLIVWDTYTTNK--VHAIPLRSSWVMTCAYAPSGNFV
ACGGLDNMCSIYSLKSREGSVKVSRELSAHT-----------------------------
------GYLSCCRFLDDNNIVTSSGDTT--CA---------LWDIETGQQKTVFIGHTGD
CMSLAVSPDFKLFISGACDATAKLWDVREGSCRQTFSGHESDINAISFFPNG--------
----EAICTG---SDDATCR--LFDLRADQELITYSHETIICGITSIALSRSGRLVFAGY
DDFNCNIWDSLKAERVGILSGHDNRVSCLGVTADGMAVATGSWDSFLKIWN
>Passeriformes_Taeniopygia_guttata_R07426
MGEMEQMKQEAEQLKKQIADARKACADTTLAQI------VSGMEVVGRIQMRTRRTLRGH
LAKIYALHWSTDSKLMVSASQDGKLIVWDTYTTNK--VHAIPLRSSWVMTCAYAPSGNFV
ACGGLDNMCSIYSLKSREGNVKVSRELSAHT-----------------------------
------GYLSCCRFLDDNNIVTSSGDTT--CA---------LWDIETGQQKTVFIGHTGD
CMSLAVSPDFKLFISGACDATAKLWDVREGSCRQTFSGHESDINAISFFPNG--------
----EAICTG---SDDATCR--LFDLRADQELIMYSHETIICGITSIALSRSGRLLFAGY
DDFNCNIWDSLKAERVGILSGHDNRVSCLGVTADGMAVATGSWDSFLKIWN
>Accipitriformes_Aquila_chrysaetos_R04926
MGEIEQMKQEAEQLKKQIADARKACADTTLAQI------VSGVEVVGRIQMRTRRTLRGH
LAKIYAMHWSTDSKLLVSASQDGKLIVWDTYTTNK--VHAIPLRSSWVMTCAYAPSGNFV
ACGGLDNMCSIYNLKTREGNVKVSRELSAHT-----------------------------
------GYLSCCRFLDDNNIVTSSGDTT--CA---------LWDIETGQQKTVFLGHTGD
CMSLAVSPDFKLFISGACDATAKLWDVREGTCRQTFSGHESDINAICFFPNG--------
----EAICTG---SDDATCR--LFDLRADQELIVYSHESIICGITSVAFSRSGRLLLAGY
DDFNCNIWDSLKAERVGILSGHDNRVSCLGVTADGMAVATGSWDSFLKVWN
>Charadriiformes_Calidris_pugnax_R12037
MGEMEQMKQEAEQLKKQIADARKACADTTLAQI------VSGVEVVGRIQMRTRRTLRGH
LAKIYAMHWSTDSKLLVSASQDGKLIVWDTYTTNK--VHAIPLRSSWVMTCAYAPSGNFV
ACGGLDNMCSIYNLKTREGNVKVSRELSAHT-----------------------------
------GYLSCCRFLDDNNIVTSSGDTT--CA---------LWDIETGQQKTVFLGHTGD
CMSLAVSPDFKLFISGACDATAKLWDVREGTCRQTFSGHESDINAICFFPNG--------
----EAICTG---SDDATCR--LFDLRADQELIVYSHESIICGITSVAFSRSGRLLLAGY
DDFNCNIWDSLKAERVGILSGHDNRVSCLGVTADGMAVATGSWDSFLKIWN
>Galliformes_Tympanuchus_cupido_R13022
MGEMEQMKQEAEQLKKQIADARKACADTTLAQI------VSGMEVVGRIQMRTRRTLRGH
LAKIYAMHWSTDSKLLVSASQDGKLIVWDTYTTNK--VHAIPLRSSWVMTCAYAPSGNFV
ACGGLDNMCSIYNLKTREGNVKVSRELSAHT-----------------------------
------GYLSCCRFLDDNSIVTSSGDTT--CA---------LWDIETGQQKTVFLGHTGD
CMSLAVSPDFKLFISGACDATAKLWDVREGTCRQTFSGHESDINAICFFPNG--------
----EAICTG---SDDATCR--LFDLRADQELIVYSHESIICGITSVAFSRSGRLLLAGY
DDFNCNIWDSLKAERVGILSGHDNRVSCLGVTADGMAVATGSWDSFLKIWN
>Passeriformes_Pseudopodoces_humilis_R04208
MGEMEQMKQEAEQLKKQIADARKACADTTLAQI------VSGMEVVGRIQMRTRRTLRGH
LAKIYALHWSTDSKLMVSASQDGKLIVWDTYTTNK--VHAIPLRSSWVMTCAYAPSGNFV
ACGGLDNMCSIYSLKSREGNVKVSRELSAHT-----------------------------
------GYLSCCRFLDDNNIVTSSGDTT--CA---------LWDIETGQQKTVFIGHTGD
CMSLAVSPDFKLFVSGACDATAKLWDVREGSCRQTFSGHESDINAISFFPNG--------
----EAICTG---SDDATCR--LFDLRADQELIMYSHETIICGITSIALSRSGRLLFAGY
DDFNCNIWDSLKAERVGILSGHDNRVSCLGVTADGMAVATGSWDSFLKIWN
>Passeriformes_Serinus_canaria_R04288
MGEMEQMKQEAEQLKKQIADARKACADTTLAQI------VSGMEVVGRIQMRTRRTLRGH
LAKIYALHWSTDSKLMVSASQDGKLIVWDTYTTNK--VHAIPLRSSWVMTCAYAPSGNFV
ACGGLDNMCSIYSLKSREGNVKVSRELSAHT-----------------------------
------GYLSCCRFLDDNNIVTSSGDTT--CA---------LWDIETGQQKTVFVGHTGD
CMSLAVSPDFKLFISGACDATAKLWDVREGSCRQTFSGHESDINAISFFPNG--------
----EAICTG---SDDATCR--LFDLRADQELIMYSHETIICGITSIALSRSGRLLFAGY
DDFNCNIWDSLKAERVGILSGHDNRVSCLGVTADGMAVATGSWDSFLKIWN
>Columbiformes_Patagioenas_fasciata_R10713
MGEMEQMKQEAEQLKKQIADARKACADTTLAQI------VSGVEVVGRIQMRTRRTLRGH
LAKIYAMHWSTDSKLLVSASQDGKLIVWDTYTTNK--VHAIPLRSSWVMTCAYAPSGNFV
ACGGLDNMCSIYNLKTREGNVKVSRELSAHT-----------------------------
------GYLSCCRFLDDNSIVTSSGDTT--CA---------LWDIETGQQKTVFLGHTGD
CMSLAVSPDFKLFISGACDATAKLWDVREGTCRQTFLGHESDINAICFFPNG--------
----EAICTG---SDDATCR--LFDLRADQELIVYSHESIICGITSVAFSRSGRLVFAGY
DDFNCNIWDSLKAERVGILSGHDNRVSCLGVTADGMAVATGSWDSFLKIWN
>Passeriformes_Corvus_cornix_R05042
MGEMEQMKQEAEQLKKQIADARKACADTTLAQI------VSGVDPVGQIQMRTRRTLRGH
LAKIYALHWSTDSKLMVSASQDGKLIVWDTYTTNK--VHAIPLRSSWVMTCAYAPSGNFV
ACGGLDNMCSIYSLKSREGNVKVSRELSAHT-----------------------------
------GYLSCCRFLDDNNIVTSSGDTT--CA---------LWDIETGQQKTVFIGHTGD
CMSLAVSPDFKLFISGACDATAKLWDVREGSCRQTFSGHESDINAISFFPNG--------
----EAICTG---SDDATCR--LFDLRADQELITYSHETIICGITSIALSRSGRLLFAGY
DDFNCNIWDSLKGERVGILSGHDNRVSCLGVTADGMAVATGSWDSFLKIWN
>Passeriformes_Passer_domesticus_R09721
MGEMEQMKQEAEQLKKQIADARKACADTTLAQI------VSGMEVVGRIQMRTRRTLRGH
LAKIYALHWSTDSKLMVSASQDGKLIVWDTYTTNK--VHAIPLRSSWVMTCAYAPSGNFV
ACGGLDNMCSIYSLKSREGNVKVSRELSAHT-----------------------------
------GYLSCCRFLDDNNIVTSSGDTT--CA---------LWDIETGQQKTVFIGHTGD
CMSLAVSPDFKLFISGACDATAKLWDVREGSCRQTFSGHESDINAISFFPNG--------
----EAICTG---SDDATCR--LFDLRADQELIMYSHETIICGITSIALSRSGRLLFAGY
DDFNCNIWDSLKAERVGILSGHDNRVSCLGVTADGMAVATGSWDSFLKIWN
>Passeriformes_Parus_major_R11283
MGEMEQMKQEAEQLKKQIADARKACADTTLAQI------VSGMEVVGRIQMRTRRTLRGH
LAKIYALHWSTDSKLMVSASQDGKLIVWDTYTTNK--VHAIPLRSSWVMTCAYAPSGNFV
ACGGLDNMCSIYSLKSREGNVKVSRELSAHT-----------------------------
------GYLSCCRFLDDNNIVTSSGDTT--CA---------LWDIETGQQKTVFIGHTGD
CMSLAVSPDFKLFVSGACDATAKLWDVREGSCRQTFSGHESDINAISFFPNG--------
----EAICTG---SDDATCR--LFDLRADQELIMYSHETIICGITSIALSRSGRLLFAGY
DDFNCNIWDSLKAERVGILSGHDNRVSCLGVTADGMAVATGSWDSFLKIWN
>Galliformes_Colinus_virginianus_R08447
MGEMEQMKQEAEQLKKQIADARKACADTTLAQI------VSGVEVVGRIQMRTRRTLRGH
LAKIYAMHWSTDSKLLVSASQDGKLIVWDTYTTNK--VHAIPLRSSWVMTCAYAPSGNFV
ACGGLDNMCSIYNLKTREGNVKVSRELSAHT-----------------------------
------GYLSCCRFLDDNSIVTSSGDTT--CA---------LWDIETGQQKTVFLGHTGD
CMSLAVSPDFKLFISGACDATAKLWDVREGTCRQTFSGHESDINAICFFPNG--------
----EAICTG---SDDATCR--LFDLRADQELIVYSHESIICGITSVAFSRSGRLLLAGY
DDFNCNIWDSLKAERVGILSGHDNRVSCLGVTADGMAVATGSWDSFLKIWN
>Galliformes_Callipepla_squamata_R00132
MGEMEQMKQEAEQLKKQIADARKACADTTLAQI------VSGVEVVGRIQMRTRRTLRGH
LAKIYAMHWSTDSKLLVSASQDGKLIVWDTYTTNK--VHAIPLRSSWVMTCAYAPSGNFV
ACGGLDNMCSIYNLKTREGNVKVSRELSAHT-----------------------------
------GYLSCCRFLDDNSIVTSSGDTT--CA---------LWDIETGQQKTVFLGHTGD
CMSLAVSPDFKLFISGACDATAKLWDVREGTCRQTFSGHESDINAICFFPNG--------
----EAICTG---SDDATCR--LFDLRADQELIVYSHESIICGITSVAFSRSGRLLLAGY
DDFNCNIWDSLKAERVGILSGHDNRVSCLGVTADGMAVATGSWDSFLKIWN
>Passeriformes_Sporophila_hypoxantha_R05049
MGEMEQMKQEAEQLKKQIADARKACADTTLAQI------VSGMEVVGRIQMRTRRTLRGH
LAKIYALHWSTDSKLMVSASQDGKLIVWDTYTTNK--VHAIPLRSSWVMTCAYAPSGNFV
ACGGLDNMCSIYSLKSREGNVKVSRELSAHT-----------------------------
------GYLSCCRFLDDNNIVTSSGDTT--CA---------LWDIETGQQKTVFIGHTGD
CMSLAVSPDFKLFISGACDATAKLWDVREGSCRQTFSGHESDINAISFFPNG--------
----EAICTG---SDDATCR--LFDLRADQELIMYSHETIICGITSIALSRSGRLLFAGY
DDFNCNIWDSLKAERVGILSGHDNRVSCLGVTADGMAVATGSWDSFLKIWN
>Pelecaniformes_Phalacrocorax_pelagicus_R14118
MGEIEQMKQEAEQLKKQIADARKACADTTLAQI------VSGVEVVGRIQMRTRRTLRGH
LAKIYAMHWSTDSKLLVSASQDGKLIVWDTYTTNK--VHAIPLRSSWVMTCAYAPSGNFV
ACGGLDNMCSIYSLKTREGNVKVSRELSAHT-----------------------------
------GYLSCCRFLDDNNIVTSSGDTT--CA---------LWDIETGQQKTVFLGHTGD
CMSLAVSPDFKLFISGACDATAKLWDVREGTCRQTFSGHESDINAICFFPNG--------
----EAICTG---SDDATCR--LFDLRADQELIVYSHESIICGITSVAFSRSGRLMLAGY
DDFNCNIWDSLKAERVGILSGHDNRVSCLGVTADGMAVATGSWDSFLKIWN
>Pelecaniformes_Phalacrocorax_auritus_R11410
MGEIEQMKQEAEQLKKQIADARKACADTTLAQI------VSGVEVVGRIQMRTRRTLRGH
LAKIYAMHWSTDSKLLVSASQDGKLIVWDTYTTNK--VHAIPLRSSWVMTCAYAPSGNFV
ACGGLDNMCSIYNLKTREGNVKVSRELSAHT-----------------------------
------GYLSCCRFLDDNNIVTSSGDTT--CA---------LWDIETGQQKTVFLGHTGD
CMSLAVSPDFKLFISGACDATAKLWDVREGTCRQTFSGHESDINAICFFPNG--------
----EAICTG---SDDATCR--LFDLRADQELIVYSHESIICGITSVAFSRSGRLMLAGY
DDFNCNIWDSLKAERVGILSGHDNRVSCLGVTADGMAVATGSWDSFLKIWN
>Pelecaniformes_Phalacrocorax_harrisi_R08337
MGEIEQMKQEAEQLKKQIADARKACADTTLAQI------VSGVEVVGRIQMRTRRTLRGH
LAKIYAMHWSTDSKLLVSASQDGKLIVWDTYTTNK--VHAIPLRSSWVMTCAYAPSGNFV
ACGGLDNMCSIYNLKTREGNVKVSRELSAHT-----------------------------
------GYLSCCRFLDDNNIVTSSGDTT--CA---------LWDIETGQQKTVFLGHTGD
CMSLAVSPDFKLFISGACDATAKLWDVREGTCRQTFSGHESDINAICFFPNG--------
----EAICTG---SDDATCR--LFDLRADQELIVYSHESIICGITSVAFSRSGRLMLAGY
DDFNCNIWDSLKAERVGILSGHDNRVSCLGVTADGMAVATGSWDSFLKIWN
>Pelecaniformes_Phalacrocorax_brasilianus_R00114
MGEIEQMKQEAEQLKKQIADARKACADTTLAQI------VSGVEVVGRIQMRTRRTLRGH
LAKIYAMHWSTDSKLLVSASQDGKLIVWDTYTTNK--VHAIPLRSSWVMTCAYAPSGNFV
ACGGLDNMCSIYNLKTREGNVKVSRELSAHT-----------------------------
------GYLSCCRFLDDNNIVTSSGDTT--CA---------LWDIETGQQKTVFLGHTGD
CMSLAVSPDFKLFISGACDATAKLWDVREGTCRQTFSGHESDINAICFFPNG--------
----EAICTG---SDDATCR--LFDLRADQELIVYSHESIICGITSVAFSRSGRLMLAGY
DDFNCNIWDSLKAERVGILSGHDNRVSCLGVTADGMAVATGSWDSFLKIWN
>Passeriformes_Lonchura_striata_R10987
MGEMEQMKQEAEQLKKQIADARKACADTTLAQI------VSGMEVVGRIQMRTRRTLRGH
LAKIYALHWSTDSKLMVSASQDGKLIVWDTYTTNK--VHAIPLRSSWVMTCAYAPSGNFV
ACGGLDNMCSIYSLKSREGNVKVSRELSAHT-----------------------------
------GYLSCCRFLDDNNIVTSSGDTT--CA---------LWDIETGQQKTVFIGHTGD
CMSLAVSPDFKLFISGACDATAKLWDVREGSCRQTFSGHESDINAISFFPNG--------
----EAICTG---SDDATCR--LFDLRADQELIMYSHETIICGITSIALSRSGRLLFAGY
DDFNCNIWDSLKAERVGILSGHDNRVSCLGVTADGMAVATGSWDSFLKIWN
>Anseriformes_Anas_zonorhyncha_R05998
MGEMEQMKQEAEQLKKQIADARKACADTTLAQI------VAGVEVVGRIQMRTRRTLRGH
LAKIYAMHWSTDSKLLVSASQDGKLIVWDTYTTNK--VHAIPLRSSWVMTCAYAPSGNFV
ACGGLDNMCSIYNLKTREGNVKVSRELSAHT-----------------------------
------GYLSCCRFLDDNNIVTSSGDTT--CA---------LWDIETGQQKTVFLGHTGD
CMSLAVSPDFKLFISGACDATAKLWDVREGTCRQTFSGHESDINAICFFPNG--------
----EAICTG---SDDATCR--LFDLRADQELIVYSHESIICGITSVAFSRSGRLLLAGY
DDFNCNIWDSLKAERVGILSGHDNRVSCLGVTADGMAVATGSWDSFLKIWN
>Passeriformes_Phylloscopus_trochilus_R12250
MGEMEQMKQEAEQLKKQIADARKACADTTLAQI------VSGMEVVGRIQMRTRRTLRGH
LAKIYALHWSTDSKLMVSASQDGKLIVWDTYTTNK--VHAIPLRSSWVMTCAYAPSGNFV
ACGGLDNMCSIYNLKSREGNVKVSRELSAHT-----------------------------
------GYLSCCRFLDDNNIVTSSGDTT--CA---------LWDIETGQQKTVFVGHTGD
CMSLAVSPDFKLFISGACDATAKLWDVREGSCRQTFAGHESDINAISFFPNG--------
----EAICTG---SDDATCR--LFDLRADQELIVYSHETIICGITSIALSRSGRLLFAGY
DDFNCNIWDSLKAERVGILSGHDNRVSCLGVTADGMAVATGSWDSFLKIWN
>Passeriformes_Saxicola_maurus_R09816
MGEMEQMKQEAEQLKKQIADARKACADTTLAQI------VSGVEVVGRIQMRTRRTLRGH
LAKIYALHWSTDSKLMVSASQDGKLIVWDTYTTNK--VHAIPLRSSWVMTCAYAPSGNFV
ACGGLDNMCSIYSLKSREGSVKVSRELSAHT-----------------------------
------GYLSCCRFLDDNNIVTSSGDTT--CA---------LWDIETGQQKTVFIGHTGD
CMSLAVSPDFKLFISGACDATAKLWDVREGSCRQTFSGHESDINAISFFPNG--------
----EAICTG---SDDATCR--LFDLRADQELITYSHETIICGITSIALSRSGRLVFAGY
DDFNCNIWDSLKAERVGILSGHDNRVSCLGVTADGMAVATGSWDSFLKIWN
>Charadriiformes_Uria_lomvia_R01145
MGEMEQMKQEAEQLKKQIADARKACADTTLAQI------VAGVEVVGRIQMRTRRTLRGH
LAKIYAMHWSTDSKLMVSASQDGKLIVWDTYTTNK--VHAIPLRSSWVMTCAYAPSGNFV
ACGGLDNVCSIYSLKTREGNVKVSRELSAHT-----------------------------
------GYLSCCRFLDDNNIVTSSGDTT--CA---------LWDIETGQQKTVFLGHTGD
CMSLAVSPDFKLFISGACDATAKLWDVREGTCRQTFSGHESDINAICFFPSG--------
----EAICTG---SDDATCR--LFDLRADQELIVYSHESIICGITSVALSRSGRLLLAGY
DDFNCNIWDSLKAERVGILSGHDNRVSCLGVTADGMAVATGSWDSFLKIWN
>Strigiformes_Strix_occidentalis_caurina_R08664
MGEMEQMKQEAEQLKKQIADARKACADTTLAQI------VTGVEVVGRIQMRTRRTLRGH
LAKIYAMHWSTDSKLLVSASQDGKLIVWDTYTTNK--VHAIPLRSSWVMTCAYAPSGNFV
ACGGLDNMCSIYSLKTREGNVKVSRELSAHT-----------------------------
------GYLSCCRFLDDNNIVTSSGDTT--CA---------LWDIETGQQKTVFLGHTGD
CMSLAVSPDFKLFISGACDATAKLWDVREGTCRQTFSGHESDINAICFFPSS--------
----EAICTG---SDDATCR--LFDLRADQELVVYSHESIICGITSVAFSRSGRLLLAGY
DDFNCNIWDSLKAERVGILSGHDNRVSCLGVTADGMAVATGSWDSFLKIWN
>Anseriformes_Anas_platyrhynchos_R02299
MGEMEQMKQEAEQLKKQIADARKACADTTLAQI------VAGVEVVGRIQMRTRRTLRGH
LAKIYAMHWSTDSKLLVSASQDGKLIVWDTYTTNK--VHAIPLRSSWVMTCAYAPSGNFV
ACGGLDNMCSIYNLKTREGNVKVSRELSAHT-----------------------------
------GYLSCCRFLDDNNIVTSSGDTT--CA---------LWDIETGQQKTVFLGHTGD
CMSLAVSPDFKLFISGACDATAKLWDVREGTCRQTFSGHESDINAICFFPNG--------
----EAICTG---SDDATCR--LFDLRADQELIVYSHESIICGITSVAFSRSGRLLLAGY
DDFNCNIWDSLKAERVGILSGHDNRVSCLGVTADGMAVATGSWDSFLKIWN
>Psittaciformes_Agapornis_roseicollis_R07594
MGEMEQMKQEAEQLKKQIADARKACADTTLAQI------VSGVEVVGRIQMRTRRTLRGH
LAKIYAMHWSTDSKLLVSASQDGKLIVWDTYTTNK--VHAIPLRSSWVMTCAYAPSGNFV
ACGGLDNMCSIYSLKTREGNVKVSRELSAHT-----------------------------
------GYLSCCRFLDDNNIVTSSGDTT--CA---------LWDIETGQQKTVFLGHTGD
CMSLAVSPDFKLFISGACDATAKLWDVREGTCRQTFSGHESDINAICFFPNG--------
----EAICTG---SDDATCR--LFDLRADQELIVYSHESIICGITSVAFSRSGRLLLAGY
DDFNCNIWDSLKAERVGILSGHDNRVSCLGVTADGMAVATGSWDSFLKIWN
>Caprimulgiformes_Oreotrochilus_melanogaster_R00151
MGEIEQMKQEAEQLKKQIADARKACADTTLAQI------VSGVEVVGRIQMRTRRTLRGH
LAKIYAMHWSTDSKLMVSASQDGKLIVWDTYTTNK--VHAIPLRSSWVMTCAYAPSGNFV
ACGGLDNMCSIYNLKTREGNVKVSRELSAHT-----------------------------
------GYLSCCRFLDDNNIVTSSGDTT--CA---------LWDIETGQQKTVFLGHTGD
CMSLAVSPDFKLFISGACDATAKLWDVREGNCRQTFLGHESDINAISFFPNG--------
----EAICTG---SDDATCR--LFDLRADQELVVYSHESIICGITSVAFSRSGRLLLAGY
DDFNCNIWDSLKAERVGILSGHDNRVSCLGVTADGMAVATGSWDSFLKVWN
>Charadriiformes_Alca_torda_R03007
MGEMEQMKQEAEQLKKQIADARKACADTTLAQI------VAGVEVVGRIQMRTRRTLRGH
LAKIYAMHWSTDSKLMVSASQDGKLIVWDTYTTNK--VHAIPLRSSWVMTCAYAPSGNFV
ACGGLDNMCSIYSLKTREGNVKVSRELSAHT-----------------------------
------GYLSCCRFLDDNNIVTSSGDTT--CA---------LWDIETGQQKTVFLGHTGD
CMSLAVSPDFKLFISGACDATAKLWDVREGTCRQTFSGHESDINAICFFPSG--------
----EAICTG---SDDATCR--LFDLRADQELIMYSHESIICGITSVALSRSGRLLLAGY
DDFNCNIWDSLKAERVGILSGHDNRVSCLGVTADGMAVATGSWDSFLKIWN
>Caprimulgiformes_Steatornis_caripensis_R03042
MGEMEQMKQEAEQLKKQIADARKACADTTLAQI------VSGVEVVGRIQMRTRRTLRGH
LAKIYAMHWSTDSKLLVSASQDGKLIVWDTYTTNK--VHAIPLRSSWVMTCAYAPSGNFV
ACGGLDNMCSIYNLKTREGNVKVSRELSAHT-----------------------------
------GYLSCCRFLDDNNIVTSSGDTT--CA---------LWDIETGQQKTVFLGHTGD
CMSLAVSPDFKLFISGACDATAKLWDVREGTCRQTFSGHESDINAICFFPNG--------
----GAICTG---SDDATCR--LFDLRADQELVVYSHESIVCGITSVAFSRSGRLLLAGY
DDFNCNIWDSLKAERVGILSGHDNRVSCLGVTADGMAVATGSWDSFLKIWN
>Columbiformes_Caloenas_nicobarica_R01254
MGEMEQMKQEAEQLKKQIADARKACADTTLAQI------VSGVEVVGRIQMRTRRTLRGH
LAKIYAMHWSTDSKLLVSASQDGKLIVWDTYTTNK--VHAIPLRSSWVMTCAYAPSGNFV
ACGGLDNMCSIYNLKTREGNVKVSRELSAHT-----------------------------
------GYLSCCRFLDDNNIVTSSGDTT--CA---------LWDIETGQQKTVFLGHTGD
CMSLAVSPDFKLFISGACDATAKLWDVREGTCRQTFSGHESDINAICFFPNG--------
----EAICTG---SDDATCR--LFDLRADQELIVYSHESIICGITSVAFSRSGRLLLAGY
DDFNCNIWDSLKAERVGILSGHDNRVSCLGVTADGMAVATGSWDSFLKIWN
>Passeriformes_Melospiza_melodia_R08640
MGEMEQMKQEAEQLKKQIADARKACADTTLAQI------VSGVEVVGRIQMRTRRTLRGH
LAKIYALHWSTDSKLMVSASQDGKLIVWDTYTTNK--VHAIPLRSSWVMTCAYAPSGNFV
ACGGLDNMCSIYSLKSREGSVKVSRELSAHT-----------------------------
------GYLSCCRFLDDNNIVTSSGDTT--CA---------LWDIETGQQKTVFIGHTGD
CMSLAVSPDFKLFISGACDATAKLWDVREGSCRQTFSGHESDINAISFFPNG--------
----EAICTG---SDDATCR--LFDLRADQELIMYSHETIICGITSIALSRSGRLLFAGY
DDFNCNIWDSLKAERVGILSGHDNRVSCLGVTADGMAVATGSWDSFLKIWN
>Passeriformes_Rhegmatorhina_hoffmannsi_R12212
MGEMEQMKQEAEQLKKQIADARKACADTTLAQI------VSGVEVVGRIQMRTRRTLRGH
LAKIYALHWSTDSKLMVSASQDGKLIVWDTYTTNK--VHAIPLRSSWVMTCAYAPSGNFV
ACGGLDNVCSIYSLKSREGNVKVSRELSAHT-----------------------------
------GYLSCCRFLDDNTIVTSSGDTT--CM---------LWDIETGQQKTTFIGHTGD
CMSLAVSPDFKLFISGACDATAKLWDVREASCRQTFSGHESDINAISFFPNG--------
----EAICTG---SDDATCR--LFDLRADQELIVYSHESIICGITSVAFSRSGRLLLAGY
DDFNCNIWDSLKAERVGILSGHDNRVSCLGVTADGMAVATGSWDSFLKIWN
>Passeriformes_Loxia_curvirostra_R02182
MGEMEQMKQEAEQLKKQIADARKACADTTLAQI------VSGMEVVGRIQMRTRRTLRGH
LAKIYALHWSTDSKLMVSASQDGKLIVWDTYTTNK--VHAIPLRSSWVMTCAYAPSGNFV
ACGGLDNMCSIYSLKSREGNVKVSRELSAHT-----------------------------
------GYLSCCRFLDDNNIVTSSGDTT--CA---------LWDIETGQQKTVFIGHTGD
CMSLAVSPDFKLFISGACDATAKLWDVREGSCRQTFSGHESDINAISFFPNG--------
----EAICTG---SDDATCR--LFDLRADQELIMYSHETIICGITSIALSRSGRLLFAGY
DDFNCNIWDSLKAERVGILSGHDNRVSCLGVTADGMAVATGSWDSFLKIWN
>Passeriformes_Junco_hyemalis_R12055
MGEMEQMKQEAEQLKKQIADARKACADTTLAQI------VSGMEVVGRIQMRTRRTLRGH
LAKIYALHWSTDSKLMVSASQDGKLIVWDTYTTNK--VHAIPLRSSWVMTCAYAPSGNFV
ACGGLDNMCSIYSLKSREGSVKVSRELSAHT-----------------------------
------GYLSCCRFLDDNNIVTSSGDTT--CA---------LWDIETGQQKTVFIGHTGD
CMSLAVSPDFKLFISGACDATAKLWDVREGSCRQTFSGHESDINAISFFPNG--------
----EAICTG---SDDATCR--LFDLRADQELIMYSHETIICGITSIALSRSGRLLFAGY
DDFNCNIWDSLKAERVGILSGHDNRVSCLGVTADGMAVATGSWDSFLKIWN
>Passeriformes_Sylvia_atricapilla_R03427
MGEMEQMKQEAEQLKKQIADARKACADTTLAQI------VSGMEVVGRIQMRTRRTLRGH
LAKIYALHWSTDSKLMVSASQDGKLIVWDTYTTNK--VHAIPLRSSWVMTCAYAPSGNFV
ACGGLDNMCSIYSLKSREGNVKVSRELSAHT-----------------------------
------GYLSCCRFLDDNNIVTSSGDTT--CA---------LWDIETGQQKTVFIGHTGD
CMSLAVSPDFKLFISGACDATAKLWDVREGSCRQTFSGHESDINAISFFPNG--------
----EAICTG---SDDATCR--LFDLRADQELIVYSHETIICGITSIALSRSGRLLFAGY
DDFNCNIWDSLKAERVGILSGHDNRVSCLGVTADGMAVATGSWDSFLKIWN
>Passeriformes_Erithacus_rubecula_R04954
MGEMEQMKQEAEQLKKQIADARKACADTTLAQI------VSGVEVVGRIQMRTRRTLRGH
LAKIYALHWSTDSKLMVSASQDGKLIVWDTYTTNK--VHAIPLRSSWVMTCAYAPSGNFV
ACGGLDNMCSIYSLKSREGSVKVSRELSAHT-----------------------------
------GYLSCCRFLDDNNIVTSSGDTT--CA---------LWDIETGQQKTVFIGHTGD
CMSLAVSPDFKLFISGACDATAKLWDVREGSCRQTFSGHESDINAISFFPNG--------
----EAICTG---SDDATCR--LFDLRADQELITYSHETIICGITSIALSRSGRLVFAGY
DDFNCNIWDSLKGERVGILSGHDNRVSCLGVTADGMAVATGSWDSFLKIWN
>Passeriformes_Passerina_amoena_R07251
MGEMEQMKQEAEQLKKQIADARKACADTTLAQI------VSGMEVVGRIQMRTRRTLRGH
LAKIYALHWSTDSKLMVSASQDGKLIVWDTYTTNK--VHAIPLRSSWVMTCAYAPSGNFV
ACGGLDNMCSIYSLKSREGNVKVSRELSAHT-----------------------------
------GYLSCCRFLDDNNIVTSSGDTT--CA---------LWDIETGQQKTVFIGHTGD
CMSLAVSPDFKLFISGACDATAKLWDVREGSCRQTFSGHESDINAISFFPNG--------
----EAICTG---SDDATCR--LFDLRADQELIMYSHETIICGITSIALSRSGRLLFAGY
DDFNCNIWDSLKAERVGILSGHDNRVSCLGVTADGMAVATGSWDSFLKIWN
>Passeriformes_Pheucticus_melanocephalus_R01790
MGEMEQMKQEAEQLKKQIADARKACADTTLAQI------VSGMEVVGRIQMRTRRTLRGH
LAKIYALHWSTDSKLMVSASQDGKLIVWDTYTTNK--VHAIPLRSSWVMTCAYAPSGNFV
ACGGLDNMCSIYSLKSREGNVKVSRELSAHT-----------------------------
------GYLSCCRFLDDNNIVTSSGDTT--CA---------LWDIETGQQKTVFIGHTGD
CMSLAVSPDFKLFISGACDATAKLWDVREGSCRQTFSGHESDINAISFFPNG--------
----EAICTG---SDDATCR--LFDLRADQELIMYSHETIICGITSIALSRSGRLLFAGY
DDFNCNIWDSLKAERVGILSGHDNRVSCLGVTADGMAVATGSWDSFLKIWN
>Charadriiformes_Uria_aalge_R04980
MGEMEQMKQEAEQLKKQIADARKACADTTLAQI------VAGVEVVGRIQMRTRRTLRGH
LAKIYAMHWSTDSKLMVSASQDGKLIVWDTYTTNK--VHAIPLRSSWVMTCAYAPSGNFV
ACGGLDNVCSIYSLKTREGNVKVSRELSAHT-----------------------------
------GYLSCCRFLDDNNIVTSSGDTT--CA---------LWDIETGQQKTVFLGHTGD
CMSLAVSPDFKLFISGACDATAKLWDVREGTCRQTFSGHESDINAICFFPSG--------
----EAICTG---SDDATCR--LFDLRADQELIVYSHESIICGITSVALSRSGRLLLAGY
DDFNCNIWDSLKAERVGILSGHDNRVSCLGVTADGMAVATGSWDSFLKIWN
>Charadriiformes_Cepphus_grylle_R01106
MGEMEQMKQEAEQLKKQIADARKACADTTLAQI------VAGVEVVGRIQMRTRRTLRGH
LAKIYAMHWSTDSKLLVSASQDGKLIVWDTYTTNK--VHAIPLRSSWVMTCAYAPSGNFV
ACGGLDNMCSIYSLKTREGNVKVSRELSAHT-----------------------------
------GYLSCCRFLDDNTIVTSSGDTT--CA---------LWDIETGQQKTVFLGHTGD
CMSLAVSPDFKLFISGACDATAKLWDVREGTCRQTFSGHESDINAICFFPSG--------
----EAICTG---SDDATCR--LFDLRADQELIVYSHESIICGITSVALSRSGRLLLAGY
DDFNCNIWDSLKAERVGILSGHDNRVSCLGVTADGMAVATGSWDSFLKIWN
>Charadriiformes_Rissa_tridactyla_R11427
MGEMEQMKQEAEQLKKQIADARKACADTTLAQI------VSGVEVVGRIQMRTRRTLRGH
LAKIYAMHWSTDSKLLVSASQDGKLIVWDTYTTNK--VHAIPLRSSWVMTCAYAPSGNFV
ACGGLDNMCSIYNLKTREGNVKVSRELSAHT-----------------------------
------GYLSCCRFLDDNNIVTSSGDTT--CA---------LWDIETGQQKTVFLGHTGD
CMSLAVSPDFKLFISGACDATAKLWDVREGTCRQTFSGHESDINAICFFPNG--------
----EAICTG---SDDATCR--LFDLRADQELIVYSHESIICGITSVAFSRSGRLLLAGY
DDFNCNIWDSLKAERVGILSGHDNRVSCLGVTADGMAVATGSWDSFLKIWN
>Passeriformes_Aphelocoma_coerulescens_R02891
MGEMEQMKQEAEQLKKQIADARKACADTTLAQI------VSGVDPVGQIQMRTRRTLRGH
LAKIYALHWSTDSKLMVSASQDGKLIVWDTYTTNK--VHAIPLRSSWVMTCAYAPSGNFV
ACGGLDNMCSIYSLKSREGNVKVSRELSAHT-----------------------------
------GYLSCCRFLDDNNIVTSSGDTT--CA---------LWDIETGQQKTVFIGHTGD
CMSLAVSPDFKLFISGACDATAKLWDVREGSCRQTFSGHESDINAISFFPNG--------
----EAICTG---SDDATCR--LFDLRADQELITYSHETIICGITSIALSRSGRLLFAGY
DDFNCNIWDSLKGERVGILSGHDNRVSCLGVTADGMAVATGSWDSFLKIWN
>Passeriformes_Poecile_atricapillus_R11246
MGEMEQMKQEAEQLKKQIADARKACADTTLAQI------VSGMEVVGRIQMRTRRTLRGH
LAKIYALHWSTDSKLMVSASQDGKLIVWDTYTTNK--VHAIPLRSSWVMTCAYAPSGNFV
ACGGLDNMCSIYSLKSREGNVKVSRELSAHT-----------------------------
------GYLSCCRFLDDNNIVTSSGDTT--CA---------LWDIETGQQKTVFIGHTGD
CMSLAVSPDFKLFVSGACDATAKLWDVREGSCRQTFSGHESDINAISFFPNG--------
----EAICTG---SDDATCR--LFDLRADQELIMYSHETIICGITSIALSRSGRLLFAGY
DDFNCNIWDSLKAERVGILSGHDNRVSCLGVTADGMAVATGSWDSFLKIWN
>Passeriformes_Cercotrichas_coryphaeus_R01608
MGEMEQMKQEAEQLKKQIADARKACADTTLAQI------VSGVEVVGRIQMRTRRTLRGH
LAKIYALHWSTDSKLMVSASQDGKLIVWDTYTTNK--VHAIPLRSSWVMTCAYAPSGNFV
ACGGLDNMCSIYSLKSREGSVKVSRELSAHT-----------------------------
------GYLSCCRFLDDNNIVTSSGDTT--CA---------LWDIETGQQKTVFIGHTGD
CMSLAVSPDFKLFISGACDATAKLWDVREGSCRQTFSGHESDINAISFFPNG--------
----EAICTG---SDDATCR--LFDLRADQELIMYSHETIICGITSIALSRSGRLVFAGY
DDFNCNIWDSLKAERVGILSGHDNRVSCLGVTADGMAVATGSWDSFLKIWN
>Procellariiformes_Calonectris_borealis_R00297
MGEMEQMKQEAEQLKKQIADARKACADTTLAQI------VSGVEVVGRIQMRTRRTLRGH
LAKIYAMHWSTDSKLLVSASQDGKLIVWDTYTTNK--VHAIPLRSSWVMTCAYAPSGNFV
ACGGLDNMCSIYNLKTREGNVKVSRELSAHT-----------------------------
------GYLSCCRFLDDNNIVTSSGDTT--CA---------LWDIETGQQKTVFLGHTGD
CMSLAVSPDFKLFISGACDATAKLWDVREGTCRQTFSGHESDINAISFFPNG--------
----EAICTG---SDDATCR--LFDLRADQELIVYSHESIICGITSVAFSRSGRLLLAGY
DDFNCNIWDSLKAERVGILSGHDNRVSCLGVTADGMAVATGSWDSFLKIWN
>Apterygiformes_Apteryx_haastii_R12076
MGEMEQMKQEAEQLKKQIADARKACADTTLAQI------VSGVEVVGRIQMRTRRTLRGH
LAKIYAMHWSTDSKLLVSASQDGKLIVWDTYTTNK--VHAIPLRSSWVMTCAYAPSGNFV
ACGGLDNMCSIYNLKTREGNVKVSRELSAHT-----------------------------
------GYLSCCRFLDDNNIVTSSGDTT--CA---------LWDIETGQQKTVFLGHTGD
CMSLAVSPDFKLFTSGACDATAKLWDVREGTCRQTFSGHESDINAICFFPNG--------
----EAICTG---SDDATCR--LFDLRADQELIVYSHESIICGITSVAFSRSGRLMLAGY
DDFNCNIWDSLKAERVGILSGHDNRVSCLGVTADGMAVATGSWDSFLKIWN
>Apterygiformes_Apteryx_owenii_R04979
MGEMEQMKQEAEQLKKQIADARKACADTTLAQI------VSGVEVVGRIQMRTRRTLRGH
LAKIYAMHWSTDSKLLVSASQDGKLIVWDTYTTNK--VHAIPLRSSWVMTCAYAPSGNFV
ACGGLDNMCSIYNLKTREGNVKVSRELSAHT-----------------------------
------GYLSCCRFLDDNNIVTSSGDTT--CA---------LWDIETGQQKTVFLGHTGD
CMSLAVSPDFKLFTSGACDATAKLWDVREGTCHQTFSGHESDINAICFFPNG--------
----EAICTG---SDDATCR--LFDLRADQELIVYSHESIICGITSVAFSRSGRLMLAGY
DDFNCNIWDSLKAERVGILSGHDNRVSCLGVTADGMAVATGSWDSFLKIWN
>Apterygiformes_Apteryx_rowi_R03520
MGEMEQMKQEAEQLKKQIADARKACADTTLAQI------VSGVEVVGHIQMRTRRTLRGH
LAKIYAMHWSTDSKLLVSASQDGKLIVWDTYTTNK--VHAIPLRSSWVMTCAYAPSGNFV
ACGGLDNMCSIYNLKTREGNVKVSRELSAHT-----------------------------
------GYLSCCRFLDDNNIVTSSGDTT--CA---------LWDIETGQQKTVFLGHTGD
CMSLAVSPDFKLFTSGACDATAKLWDVREGTCCQTFSGHESDINAICFFPNG--------
----EAICTG---SDDATCR--LFDLRADQELIVYSHESIICGITSVAFSRSGRLMLAGY
DDFNCNIWDSLKAERVGILSGHDNRVSCLGVTADGMAVATGSWDSFLKIWN
>Tinamiformes_Crypturellus_cinnamomeus_R00268
MGEMEQMKQEAEQLKKQIAEARKACADTTLAQI------VSGVEVVGRIQMRTRRTLRGH
LAKIYAMHWSTDSKLLVSASQDGKLIVWDTYTTNK--VHAIPLRSSWVMTCAYAPSGNFV
ACGGLDNMCSIYNLKTREGNVKVSRELSAHT-----------------------------
------GYLSCCRFLDDNSIVTSSGDTT--CA---------LWDIETGQQKTVFLGHTGD
CMSLAVSPDFKLFISGACDATAKLWDVREGTCRQTFSGHESDINAICFFPNG--------
----EAICTG---SDDATCR--LFDLRADQELIVYSHESIICGITSVAFSRSGRLVFAGY
DDFNCNIWDSLKAERVGILSGHDNRVSCLGVTADGMAVATGSWDSFLKIWN
>Tinamiformes_Nothoprocta_perdicaria_R13857
MGEMEQMKQEAEQLKKQIADARKACADTTLAQI------VSGVEVVGRIQMRTRRTLRGH
LAKIYAMHWSTDSKLLVSASQDGKLIVWDTYTTNK--VHAIPLRSSWVMTCAYAPSGNFV
ACGGLDNMCSIYNLKTREGNVKVSRELSAHT-----------------------------
------GYLSCCRFLDDNSIVTSSGDTT--CA---------LWDIETGQQKTVFLGHTGD
CMSLAVSPDFKLFISGACDATAKLWDVREGTCRQTFSGHESDINAICFFPNG--------
----EAICTG---SDDATCR--LFDLRADQELIVYSHESIICGITSVAFSRSGRLVFAGY
DDFNCNIWDSLKAERVGILSGHDNRVSCLGVTADGMAVATGSWDSFLKIWN
>Rheiformes_Rhea_americana_R12093
MGEIEQMKQEAEQLKKQIADARKACADTTLAQI------VSGVEVVGRIQMRTRRTLRGH
LAKIYAMHWSTDSKLLVSASQDGKLIVWDTYTTNK--VHAIPLRSSWVMTCAYAPSGNFV
ACGGLDNMCSIYNLKTREGNVKVSRELSAHT-----------------------------
------GYLSCCRFLDDSNIVTSSGDTT--CA---------LWDIETGQQKTVFLGHTGD
CMSLAVSPDFKLFISGACDATAKLWDVREGTCRQTFSGHESDINAICFFPNG--------
----EAICTG---SDDATCR--LFDLRADQELIVYSHESIICGITSVAFSRSGRLMLAGY
DDFNCNIWDSLKAERVGILSGHDNRVSCLGVTADGMAVATGSWDSFLKIWN
>Rheiformes_Rhea_pennata_R01653
MGEIEQMKQEAEQLKKQIADARKACADTTLAQI------VSGVEVVGRIQMRTRRTLRGH
LAKIYAMHWSTDSKLLVSASQDGKLIVWDTYTTNK--VHAIPLRSSWVMTCAYAPSGNFV
ACGGLDNMCSIYNLKTREGNVKVSRELSAHT-----------------------------
------GYLSCCRFLDDSNIVTSSGDTT--CA---------LWDIETGQQKTVFLGHTGD
CMSLAVSPDFKLFISGACDATAKLWDVREGTCRQTFSGHESDINAICFFPNG--------
----EAICTG---SDDATCR--LFDLRADQELIVYSHESIICGITSVAFSRSGRLMLAGY
DDFNCNIWDSLKAERVGILSGHDNRVSCLGVTADGMAVATGSWDSFLKIWN
>Passeriformes_Chlorodrepanis_virens_R13674
MGEMEQMKQEAEQLKKQIADARKACADTTLAQI------VSGMEVVGRIQMRTRRTLRGH
LAKIYALHWSTDSKLMVSASQDGKLIVWDTYTTNK--VHAIPLRSSWVMTCAYAPSGNFV
ACGGLDNMCSIYSLKSREGNVKVSRELSAHT-----------------------------
------GYLSCCRFLDDNNIVTSSGDTT--CA---------LWDIETGQQKTVFIGHTGD
CMSLAVSPDFKLFISGACDATAKLWDVREGSCRQTFSGHESDINAISFFPNG--------
----EAICTG---SDDATCR--LFDLRADQELIVYSHETIICGITSIALSRSGRLLFAGY
DDFNCNIWDSLKAERVGILSGHDNRVSCLGVTADGMAVATGSWDSFLKIWN
>Passeriformes_Hemignathus_wilsoni_R03698
MGEMEQMKQEAEQLKKQIADARKACADTTLAQI------VSGMEVVGRIQMRTRRTLRGH
LAKIYALHWSTDSKLMVSASQDGKLIVWDTYTTNK--VHAIPLRSSWVMTCAYAPSGNFV
ACGGLDNMCSIYSLKSREGNVKVSRELSAHT-----------------------------
------GYLSCCRFLDDNNIVTSSGDTT--CA---------LWDIETGQQKTVFIGHTGD
CMSLAVSPDFKLFISGACDATAKLWDVREGSCRQTFSGHESDINAISFFPNG--------
----EAICTG---SDDATCR--LFDLRADQELIVYSHETIICGITSIALSRSGRLLFAGY
DDFNCNIWDSLKAERVGILSGHDNRVSCLGVTADGMAVATGSWDSFLKIWN
>Anseriformes_Cairina_moschata_R06958
MGEMEQMKQEAEQLKKQIADARKACADTTLAQI------VAGVEVVGRIQMRTRRTLRGH
LAKIYAMHWSTDSKLLVSASQDGKLIVWDTYTTNK--VHAIPLRSSWVMTCAYAPSGNFV
ACGGLDNMCSIYNLKTREGNVKVSRELSAHT-----------------------------
------GYLSCCRFLDDNNIVTSSGDTT--CA---------LWDIETGQQKTVFLGHTGD
CMSLAVSPDFKLFISGACDATAKLWDVREGTCRQTFSGHESDINAICFFPNG--------
----EAICTG---SDDATCR--LFDLRADQELIVYSHESIICGITSVAFSRSGRLLLAGY
DDFNCNIWDSLKAERVGILSGHDNRVSCLGVTADGMAVATGSWDSFLKIWN
>Passeriformes_Brachypodius_atriceps_R03492
MGEMEQMKQEAEQLKKQIADARKACADTTLAQI------VSGMEVVGRIQMRTRRTLRGH
LAKIYALHWSTDSKLMVSASQDGKLIVWDTYTTNK--VHAIPLRSSWVMTCAYAPSGNFV
ACGGLDNMCSIYSLKSREGNVKVSRELSAHT-----------------------------
------GYLSCCRFLDDNNIVTSSGDTT--CA---------LWDIETGQQKTVFIGHTGD
CMSLAVSPDFKLFISGACDATAKLWDVREGSCRQTFSGHESDINAISFFPNG--------
----EAICTG---SDDATCR--LFDLRADQELIVYSHETIICGITSIALSRSGRLLFAGY
DDFNCNIWDSLKAERVGILSGHDNRVSCLGVTADGMAVATGSWDSFLKIWN
>Accipitriformes_Haliaeetus_albicilla_R00199
MGEIEQMKQEAEQLKKQIADARKACADTTLAQI------VSGMEVVGRIQMRTRRTLRGH
LAKIYAMHWSTDSKLLVSASQDGKLIVWDTYTTNK--VHAIPLRSSWVMTCAYAPSGNFV
ACGGLDNMCSIYNLKTREGNVKVSRELSAHT-----------------------------
------GYLSCCRFLDDNNIVTSSGDTT--CA---------LWDIETGQQKTVFLGHTGD
CMSLAVSPDFKLFISGACDATAKLWDVREGTCRQTFSGHESDINAICFFPNG--------
----EAICTG---SDDATCR--LFDLRADQELIVYSHESIICGITSVAFSRSGRLLLAGY
DDFNCNIWDSLKAERVGILSGHDNRVSCLGVTADGMAVATGSWDSFLKVWN
>Galliformes_Phasianus_colchicus_R14015
MGEMEQMKQEAEQLKKQIADARKACADTTLAQI------VSGVEVVGRIQMRTRRTLRGH
LAKIYAMHWSTDSKLLVSASQDGKLIVWDTYTTNK--VHAIPLRSSWVMTCAYAPSGNFV
ACGGLDNMCSIYNLKTREGNVKVSRELSAHT-----------------------------
------GYLSCCRFLDDNSIVTSSGDTT--CA---------LWDIETGQQKTVFLGHTGD
CMSLAVSPDFKLFISGACDATAKLWDVREGTCRQTFSGHESDINAICFFPNG--------
----EAICTG---SDDATCR--LFDLRADQELIVYSHESIICGITSVAFSRSGRLLLAGY
DDFNCNIWDSLKAERVGILSGHDNRVSCLGVTADGMAVATGSWDSFLKIWN
>Charadriiformes_Charadrius_alexandrinus_R00401
MGEMEQMKQEAEQLKKQIADARKACADTTLAQI------VSGVEVVGRIQMRTRRTLRGH
LAKIYAMHWSTDSKLLVSASQDGKLIVWDTYTTNK--VHAIPLRSSWVMTCAYAPSGNFV
ACGGLDNMCSIYNLKTREGNVKVSRELSAHT-----------------------------
------GYLSCCRFLDDNNIVTSSGDTT--CA---------LWDIETGQQKTVFLGHTGD
CMSLAVSPDFKLFISGACDATAKLWDVREGTCRQTFSGHESDINAICFFPNG--------
----EAICTG---SDDATCR--LFDLRADQELIVYSHESIICGITSVAFSRSGRLLLAGY
DDFNCNIWDSLKAERVGILSGHDNRVSCLGVTADGMAVATGSWDSFLKIWN
>Passeriformes_Manacus_manacus_R04175
MGEMEQMKQEAEQLKKQIADARKACADTTLAQI------VSGVEVVGRIQMRTRRTLRGH
LAKIYALHWSTDSKLMVSASQDGKLIVWDTYTTNK--VHAIPLRSSWVMTCAYAPSGNFV
ACGGLDNVCSIYSLKSREGNVKVSRELSAHT-----------------------------
------GYLSCCRFLDDNSIVTSSGDTT--CA---------LWDIETGQQKTVFLGHTGD
CMSLAVSPDFKLFISGACDATAKLWDVREGSCRQTFGGHESDINAISFFPNG--------
----EAICTG---SDDATCR--LFDLRADQELIVYSHESIICGITSVALSRSGRLLLAGY
DDFNCNIWDSLKAERVGILSGHDNRVSCLGVTADGMAVATGSWDSFLKIWN
>Passeriformes_Vidua_chalybeata_R08499
MGEMEQMKQEAEQLKKQIADARKACADTTLAQI------VSGMEVVGRIQMRTRRTLRGH
LAKIYALHWSTDSKLMVSASQDGKLIVWDTYTTNK--VHAIPLRSSWVMTCAYAPSGNFV
ACGGLDNMCSIYSLKSREGNVKVSRELSAHT-----------------------------
------GYLSCCRFLDDNNIVTSSGDTT--CA---------LWDIETGQQKTVFIGHTGD
CMSLAVSPDFKLFISGACDATAKLWDVREGSCRQTFSGHESDINAISFFPNG--------
----EAICTG---SDDATCR--LFDLRADQELIMYSHETIICGITSIALSRSGRLLFAGY
DDFNCNIWDSLKAERVGILSGHDNRVSCLGVTADGMAVATGSWDSFLKIWN
>Passeriformes_Molothrus_ater_R02153
MGEMEQMKQEAEQLKKQIADARKACADTTLAQI------VSGMEVVGRIQMRTRRTLRGH
LAKIYALHWSTDSKLMVSASQDGKLIVWDTYTTNK--VHAIPLRSSWVMTCAYAPSGNFV
ACGGLDNMCSIYSLKSREGNVKVSRELSAHT-----------------------------
------GYLSCCRFLDDNNIVTSSGDTT--CA---------LWDIETGQQKTVFIGHTGD
CMSLAVSPDFKLFISGACDATAKLWDVREGSCRQTFSGHESDINAISFFPNG--------
----EAICTG---SDDATCR--LFDLRADQELIMYSHETIICGITSIALSRSGRLLFAGY
DDFNCNIWDSLKAERVGILSGHDNRVSCLGVTADGMAVATGSWDSFLKIWN
>Passeriformes_Agelaius_phoeniceus_R04421
MGEMEQMKQEAEQLKKQIADARKACADTTLAQI------VSGMEVVGRIQMRTRRTLRGH
LAKIYALHWSTDSKLMVSASQDGKLIVWDTYTTNK--VHAIPLRSSWVMTCAYAPSGNFV
ACGGLDNMCSIYSLKSREGNVKVSRELSAHT-----------------------------
------GYLSCCRFLDDNNIVTSSGDTT--CA---------LWDIETGQQKTVFIGHTGD
CMSLAVSPDFKLFISGACDATAKLWDVREGSCRQTFSGHESDINAISFFPNG--------
----EAICTG---SDDATCR--LFDLRADQELIMYSHETIICGITSIALSRSGRLLFAGY
DDFNCNIWDSLKAERVGILSGHDNRVSCLGVTADGMAVATGSWDSFLKIWN
>Anseriformes_Asarcornis_scutulata_R02436
MGEMEQMKQEAEQLKKQIADARKACADTTLAQI------VAGVEVVGRIQMRTRRTLRGH
LAKIYAMHWSTDSKLLVSASQDGKLIVWDTYTTNK--VHAIPLRSSWVMTCAYAPSGNFV
ACGGLDNMCSIYNLKTREGNVKVSRELSAHT-----------------------------
------GYLSCCRFLDDNNIVTSSGDTT--CA---------LWDIETGQQKTVFLGHTGD
CMSLAVSPDFKLFISGACDATAKLWDVREGTCRQTFSGHESDINAICFFPNG--------
----EAICTG---SDDATCR--LFDLRADQELIVYSHESIICGITSVAFSRSGRLLLAGY
DDFNCNIWDSLKAERVGILSGHDNRVSCLGVTADGMAVATGSWDSFLKIWN
>Passeriformes_Nesospiza_acunhae_R00202
MGEMEQMKQEAEQLKKQIADARKACADTTLAQI------VSGMEVVGRIQMRTRRTLRGH
LAKIYALHWSTDSKLMVSASQDGKLIVWDTYTTNK--VHAIPLRSSWVMTCAYAPSGNFV
ACGGLDNMCSIYSLKSREGNVKVSRELSAHT-----------------------------
------GYLSCCRFLDDNNIVTSSGDTT--CA---------LWDIETGQQKTVFIGHTGD
CMSLAVSPDFKLFISGACDATAKLWDVREGSCRQTFSGHESDINAISFFPNG--------
----EAICTG---SDDATCR--LFDLRADQELIMYSHETIICGITSIALSRSGRLLFAGY
DDFNCNIWDSLKAERVGILSGHDNRVSCLGVTADGMAVATGSWDSFLKIWN
>Passeriformes_Acrocephalus_arundinaceus_R01505
MGEMEQMKQEAEQLKKQIADARKACADTTLAQI------VSGMEVVGRIQMRTRRTLRGH
LAKIYALHWSTDSKLMVSASQDGKLIVWDTYTTNK--VHAIPLRSSWVMTCAYAPSGNFV
ACGGLDNMCSIYNLKSREGNVKVSRELSAHT-----------------------------
------GYLSCCRFLDDNNIVTSSGDTT--CA---------LWDIETGQQKTVFIGHTGD
CMSLAVSPDFKLFVSGACDATAKLWDVREGSCRQTFGGHESDINAISFFPNG--------
----EAICTG---SDDATCR--LFDLRADQELIVYSHETIICGITSIALSRSGRLLFAGY
DDFNCNIWDSLKAERVGILSGHDNRVSCLGVTADGMAVATGSWDSFLKIWN
>Gruiformes_Atlantisia_rogersi_R00206
MGEMEQMKQEAEQLKKQIADARKACADTTLAQI------VSGVEVVGRIQMRTRRTLRGH
LAKIYAMHWSTDSKLLVSASQDGKLIVWDTYTTNK--VHAIPLRSSWVMTCAYAPSGNFV
ACGGLDNMCSIYNLKTREGNVKVSRELSAHT-----------------------------
------GYLSCCRFLDDNSIVTSSGDTT--CA---------LWDIETGQQKTVFLGHTGD
CMSLAVSPDFKLFISGACDATAKLWDVREGTCRQTFSGHESDINAICFFPNG--------
----EAICTG---SDDATCR--LFDLRADQELIVYSHESIICGITSVAFSRSGRLVLAGY
DDFNCNIWDSLKAERVGILSGHDNRVSCLGVTADGMAVATGSWDSFLKIWN
>Passeriformes_Cettia_cetti_R03208
MGEMEQMKQEAEQLKKQIADARKACADTTLAQI------VSGVEVVGRIQMRTRRTLRGH
LAKIYALHWSTDSKLMVSASQDGKLIVWDTYTTNK--VHAIPLRSSWVMTCAYAPSGNFV
ACGGLDNMCSIYSLKSREGNVKVSRELSAHT-----------------------------
------GYLSCCRFLDDNNIVTSSGDTT--CA---------LWDIETGQQKTVFIGHTGD
CMSLAVSPDFKLFISGACDATAKLWDVREGSCRQTFSGHESDINAISFFPNG--------
----EAICTG---SDDATCR--LFDLRADQELIVYSHETIICGITSIALSRSGRLLFAGY
DDFNCNIWDSLKAERVGILSGHDNRVSCLGVTADGMAVATGSWDSFLKIWN
>Passeriformes_Xiphorhynchus_elegans_R05817
MGEMEQMKQEAEQLKKQIADARKACADTTLAQI------VSGIEVVGRIQMRTRRTLRGH
LAKIYALHWSTDSKLMVSASQDGKLIVWDTYTTNK--VHAIPLRSSWVMTCAYAPSGNFV
ACGGLDNVCSIYSLKSHEGNVKVSRELSAHT-----------------------------
------GYLSCCRFLDDSTIVTSSGDTT--CM---------LWDIETGQQKCVFLGHTGD
CMSLAVSPDFKLFISGACDATAKLWDVREKSCRQTFSGHESDINAISFFPNG--------
----EAVCTG---SDDATCR--LFDLRADQELIVYSDESIICGITSVALSRSGRLLLAGY
DDFNCNIWDSLKAERVGILSGHDNRVSCLGVTADGMAVATGSWDSFLKVWN
>Passeriformes_Corvus_moneduloides_R14293
MGEMEQMKQEAEQLKKQIADARKACADTTLAQI------VSGVDPVGQIQMRTRRTLRGH
LAKIYALHWSTDSKLMVSASQDGKLIVWDTYTTNK--VHAIPLRSSWVMTCAYAPSGNFV
ACGGLDNMCSIYSLKSREGNVKVSRELSAHT-----------------------------
------GYLSCCRFLDDNNIVTSSGDTT--CA---------LWDIETGQQKTVFIGHTGD
CMSLAVSPDFKLFISGACDATAKLWDVREGSCRQTFSGHESDINAISFFPNG--------
----EAICTG---SDDATCR--LFDLRADQELITYSHETIICGITSIALSRSGRLLFAGY
DDFNCNIWDSLKGERVGILSGHDNRVSCLGVTADGMAVATGSWDSFLKIWN
>Passeriformes_Copsychus_sechellarum_R14865
MGEMEQMKQEAEQLKKQIADARKACADTTLAQI------VSGVEVVGRIQMRTRRTLRGH
LAKIYALHWSTDSKLMVSASQDGKLIVWDTYTTNK--VHAIPLRSSWVMTCAYAPSGNFV
ACGGLDNMCSIYSLKSREGSVKVSRELSAHT-----------------------------
------GYLSCCRFLDDNNIVTSSGDTT--CA---------LWDIETGQQKTVFIGHTGD
CMSLAVSPDFKLFISGACDATAKLWDVREGSCRQTFSGHESDINAISFFPNG--------
----EAICTG---SDDATCR--LFDLRADQELIMYSHETIICGITSIALSRSGRLVFAGY
DDFNCNIWDSLKAERVGILSGHDNRVSCLGVTADGMAVATGSWDSFLKIWN
>Galliformes_Numida_meleagris_R00810
MGEMEQMKQEAEQLKKQIADARKACADTTLAQI------VSGVEVVGRIQMRTRRTLRGH
LAKIYAMHWSTDSKLLVSASQDGKLIVWDTYTTNK--VHAIPLRSSWVMTCAYAPSGNFV
ACGGLDNMCSIYNLKTREGNVKVSRELSAHT-----------------------------
------GYLSCCRFLDDNSIVTSSGDTT--CA---------LWDIETGQQKTVFLGHTGD
CMSLAVSPDFKLFISGACDATAKLWDVREGTCRQTFSGHESDINAICFFPNG--------
----EAICTG---SDDATCR--LFDLRADQELIVYSHESIICGITSVAFSRSGRLLLAGY
DDFNCNIWDSLKAERVGILSGHDNRVSCLGVTADGMAVATGSWDSFLKIWN
