# Supplementary material for: Genomic insights into the secondary aquatic transition of penguins
Source: Nat Commun. 2022 Jul 19;13:3912. doi: 10.1038/s41467-022-31508-9 (PMC9296559; doi:10.1038/s41467-022-31508-9)
Supplement: Supplementary file 10 — Supplementary Data 7 [file 41467_2022_31508_MOESM10_ESM.zip › Supplementary Data 7. Protein genes/Suplementary Data 7.1 Gene Sequences/APPL1.pep.fasta]

>Sphenisciformes_Eudyptula_novaehollandiae_R08702
------------------------------------------------------------
------------------------------------------------------------
------------------------------------------------------------
-----------------------------------------------------------Q
TRSLLGVFEEDAAAISNYINQLFQAMHRIYDAQNELSAATHLTSKLLKEYEKQ-------
-----RFPLGGDDEVMTSTLQQFAKVIDEA--------STCI-SLT--L----LISCHAV
LSTQLADAMMFPISQFK----ERDLKEI-LTLKEVFQIASNDHDAAITRYSRLSKRREN-
-----EKIKAEVTEDVYTSRKKQHQTMMHYFCALNTLQYKKKIAMLEPLLGYMQAQ----
---ISFFKMGSENLTEQLEEFLTN---------IGTSVQNVRREME----------CE--
------VENMQQTIEDLEVA-SDPLYLPDPDTTKFPVHRNLTRKAGYLNARN-----KTG
LVSSSWERQ------FYFTQGGNLMSQARGDVAGGLVMDID---------NCSVMAVDCE
DRRYCFQITSFDGKKSSILQAESKKDYEE------------------WICTINNISKQIY
LSENPEEIAARVNQSALEAVTPSPSFQQRHESMRPTVQ-SRPPAARTSSTGSLGSESAAL
FALSLDSLVAPDTPIQFDIISPVSEDLPGQAKSSGQLGRRTN---PFGESGGSKSETE--
-------DLILH------QLFIVRFLGSMEVKSDESPDVVYETMRQILAARAIHNIFRMT
ESHLLVTCDCL------KLIDPQTQVTRLRFPLPSVVLYATHQENKRLFGFVLRTSGGRV
ESRQTSVCYIFESNNEGEKICDSVGLAKQIALHAELDRKASEKQKEIDRVKEKQQKELNK
QKQIEKDLEEQSRLIAASSRPNQSSGEGQFVVLSSSQSEDSDLGEDGKKKRESEA
>Sphenisciformes_Eudyptula_minor_minor_R08479
------------------------------------------------------------
------------------------------------------------------------
------------------------------------------------------------
-----------------------------------------------------------Q
TRSLLGVFEEDAAAISNYINQLFQAMHRIYDAQNELSAATHLTSKLLKEYEKQ-------
-----RFPLGGDDEVMTSTLQQFAKVIDEA--------STCI-SLT--L----LISCHAV
LSTQLADAMMFPISQFK----ERDLKEI-LTLKEVFQIASNDHDAAITRYSRLSKRREN-
-----EKIKAEVTEDVYTSRKKQHQTMMHYFCALNTLQYKKKIAMLEPLLGYMQAQ----
---ISFFKMGSENLTEQLEEFLTN---------IGTSVQNVRREME----------CE--
------VENMQQTIEDLEVA-SDPLYLPDPDTTKFPVHRNLTRKAGYLNARN-----KTG
LVSSSWERQ------FYFTQGGNLMSQARGDVAGGLVMDID---------NCSVMAVDCE
DRRYCFQITSFDGKKSSILQAESKKDYEE------------------WICTINNISKQIY
LSENPEEIAARVNQSALEAVTPSPSFQQRHESMRPTVQ-SRPPAARTSSTGSLGSESAAL
FALSLDSLVAPDTPIQFDIISPVSEDLPGQAKSSGQLGRRTN---PFGESGGSKSETE--
-------DLILH------QLFIVRFLGSMEVKSDESPDVVYETMRQILAARAIHNIFRMT
ESHLLVTCDCL------KLIDPQTQVTRLRFPLPSVVLYATHQENKRLFGFVLRTSGGRV
ESRQTSVCYIFESNNEGEKICDSVGLAKQIALHAELDRKASEKQKEIDRVKEKQQKELNK
QKQIEKDLEEQSRLIAASSRPNQSSGEGQFVVLSSSQSEDSDLGEDGKKKRESEA
>Sphenisciformes_Eudyptula_minor_albosignata_R08508
------------------------------------------------------------
------------------------------------------------------------
------------------------------------------------------------
-----------------------------------------------------------Q
TRSLLGVFEEDAAAISNYINQLFQAMHRIYDAQNELSAATHLTSKLLKEYEKQ-------
-----RFPLGGDDEVMTSTLQQFAKVIDEA--------STCI-SLT--L----LISCHAV
LSTQLADAMMFPISQFK----ERDLKEI-LTLKEVFQIASNDHDAAITRYSRLSKRREN-
-----EKIKAEVTEDVYTSRKKQHQTMMHYFCALNTLQYKKKIAMLEPLLGYMQAQ----
---ISFFKMGSENLTEQLEEFLTN---------IGTSVQNVRREME----------CE--
------VENMQQTIEDLEVA-SDPLYLPDPDTTKFPVHRNLTRKAGYLNARN-----KTG
LVSSSWERQ------FYFTQGGNLMSQARGDVAGGLVMDID---------NCSVMAVDCE
DRRYCFQITSFDGKKSSILQAESKKDYEE------------------WICTINNISKQIY
LSENPEEIAARVNQSALEAVTPSPSFQQRHESMRPTVQ-SRPPAARTSSTGSLGSESAAL
FALSLDSLVAPDTPIQFDIISPVSEDLPGQAKSSGQLGRRTN---PFGESGGSKSETE--
-------DLILH------QLFIVRFLGSMEVKSDESPDVVYETMRQILAARAIHNIFRMT
ESHLLVTCDCL------KLIDPQTQVTRLRFPLPSVVLYATHQENKRLFGFVLRTSGGRV
ESRQTSVCYIFESNNEGEKICDSVGLAKQIALHAELDRKASEKQKEIDRVKEKQQKELNK
QKQIEKDLEEQSRLIAASSRPNQSSGEGQFVVLSSSQSEDSDLGEDGKKKRESEA
>Sphenisciformes_Spheniscus_demersus_R06049
------------------------------------------------------------
------------------------------------------------------------
------------------------------------------------------------
-----------------------------------------------------------Q
TRSLLGVFEEDAAAISNYINQLFQAMHRIYDAQNELSAATHLTSKLLKEYEKQ-------
-----RFPLGGDDEVMTSTLQQFAKVIDEA--------STCI-SLT--L----LISCHAV
LSTQLADAMMFPISQFK----ERDLKEI-LTLKEVFQIASNDHDAAITRYSRLSKRREN-
-----EKIKAEVTEDVYTSRKKQHQTMMHYFCALNTLQYKKKIAMLEPLLGYMQAQ----
---ISFFKMGSENLTEQLEEFLTN---------IGTSVQNVRREME----------CE--
------VENMQQTIEDLEVA-SDPLYLPDPDTTKFPVHRNLTRKAGYLNARN-----KTG
LVSSSWERQ------FYFTQGGNLMSQARGDVAGGLVMDID---------NCSVMAVDCE
DRRYCFQITSFDGKKSSILQAESKKDYEE------------------WICTINNISKQIY
LSENPEEIAARVNQSALEAVTPSPSFQQRHESMRPTVQ-SRPPAARTSSTGSLGSESAAL
FALSLDSLVAPDTPIQFDIISPVSEDLPGQAKSSGQLGRRTN---PFGESGGSKSETE--
-------DLILH------QLFIVRFLGSMEVKSDESPDVVYETMRQILAARAIHNIFRMT
ESHLLVTCDCL------KLIDPQTQVTRLRFPLPSVVLYATHQENKRLFGFVLRTSGGRV
ESRQTSVCYIFESNNEGEKICDSVGLAKQIALHAELDRKASEKQKEIDRVKEKQQKELNK
QKQIEKDLEEQSRLIAASSRPNQSSGEGQFVVLSSSQSEDSDLGEDGKKKRESEA
>Sphenisciformes_Spheniscus_magellanicus_R01334
------------------------------------------------------------
------------------------------------------------------------
------------------------------------------------------------
-----------------------------------------------------------Q
TRSLLGVFEEDAAAISNYINQLFQAMHRIYDAQNELSAATHLTSKLLKEYEKQ-------
-----RFPLGGDDEVMTSTLQQFAKVIDEA--------STCI-SLT--L----LISCHAV
LSTQLADAMMFPISQFK----ERDLKEI-LTLKEVFQIASNDHDAAITRYSRLSKRREN-
-----EKIKAEVTEDVYTSRKKQHQTMMHYFCALNTLQYKKKIAMLEPLLGYMQAQ----
---ISFFKMGSENLTEQLEEFLTN---------IGTSVQNVRREME----------CE--
------VENMQQTIEDLEVA-SDPLYLPDPDTTKFPVHRNLTRKAGYLNARN-----KTG
LVSSSWERQ------FYFTQGGNLMSQARGDVAGGLVMDID---------NCSVMAVDCE
DRRYCFQITSFDGKKSSILQAESKKDYEE------------------WICTINNISKQIY
LSENPEEIAARVNQSALEAVTPSPSFQQRHESMRPTVQ-SRPPAARTSSTGSLGSESAAL
FALSLDSLVAPDTPIQFDIISPVSEDLPGQAKSSGQLGRRTN---PFGESGGSKSETE--
-------DLILH------QLFIVRFLGSMEVKSDESPDVVYETMRQILAARAIHNIFRMT
ESHLLVTCDCL------KLIDPQTQVTRLRFPLPSVVLYATHQENKRLFGFVLRTSGGRV
ESRQTSVCYIFESNNEGEKICDSVGLAKQIALHAELDRKASEKQKEIDRVKEKQQKELNK
QKQIEKDLEEQSRLIAASSRPNQSSGEGQFVVLSSSQSEDSDLGEDGKKKRESEA
>Sphenisciformes_Spheniscus_humboldti_R08606
------------------------------------------------------------
------------------------------------------------------------
------------------------------------------------------------
-----------------------------------------------------------Q
TRSLLGVFEEDAAAISNYINQLFQAMHRIYDAQNELSAATHLTSKLLKEYEKQ-------
-----RFPLGGDDEVMTSTLQQFAKVIDEA--------STCI-SLT--L----LISCHAV
LSTQLADAMMFPISQFK----ERDLKEI-LTLKEVFQIASNDHDAAITRYSRLSKRREN-
-----EKIKAEVTEDVYTSRKKQHQTMMHYFCALNTLQYKKKIAMLEPLLGYMQAQ----
---ISFFKMGSENLTEQLEEFLTN---------IGTSVQNVRREME----------CE--
------VENMQQTIEDLEVA-SDPLYLPDPDTTKFPVHRNLTRKAGYLNARN-----KTG
LVSSSWERQ------FYFTQGGNLMSQARGDVAGGLVMDID---------NCSVMAVDCE
DRRYCFQITSFDGKKSSILQAESKKDYEE------------------WICTINNISKQIY
LSENPEEIAARVNQSALEAVTPSPSFQQRHESMRPTVQ-SRPPAARTSSTGSLGSESAAL
FALSLDSLVAPDTPIQFDIISPVSEDLPGQAKSSGQLGRRTN---PFGESGGSKSETE--
-------DLILH------QLFIVRFLGSMEVKSDESPDVVYETMRQILAARAIHNIFRMT
ESHLLVTCDCL------KLIDPQTQVTRLRFPLPSVVLYATHQENKRLFGFVLRTSGGRV
ESRQTSVCYIFESNNEGEKICDSVGLAKQIALHAELDRKASEKQKEIDRVKEKQQKELNK
QKQIEKDLEEQSRLIAASSRPNQSSGEGQFVVLSSSQSEDSDLGEDGKKKRESEA
>Sphenisciformes_Spheniscus_mendiculus_R07263
------------------------------------------------------------
------------------------------------------------------------
------------------------------------------------------------
-----------------------------------------------------------Q
TRSLLGVFEEDAAAISNYINQLFQAMHRIYDAQNELSAATHLTSKLLKEYEKQ-------
-----RFPLGGDDEVMTSTLQQFAKVIDEA--------STCI-SLT--L----LISCHAV
LSTQLADAMMFPISQFK----ERDLKEI-LTLKEVFQIASNDHDAAITRYSRLSKRREN-
-----EKIKAEVTEDVYTSRKKQHQTMMHYFCALNTLQYKKKIAMLEPLLGYMQAQ----
---ISFFKMGSENLTEQLEEFLTN---------IGTSVQNVRREME----------CE--
------VENMQQTIEDLEVA-SDPLYLPDPDTTKFPVHRNLTRKAGYLNARN-----KTG
LVSSSWERQ------FYFTQGGNLMSQARGDVAGGLVMDID---------NCSVMAVDCE
DRRYCFQITSFDGKKSSILQAESKKDYEE------------------WICTINNISKQIY
LSENPEEIAARVNQSALEAVTPSPSFQQRHESMRPTVQ-SRPPAARTSSTGSLGSESAAL
FALSLDSLVAPDTPIQFDIISPVSEDLPGQAKSSGQLGRRTN---PFGESGGSKSETE--
-------DLILH------QLFIVRFLGSMEVKSDESPDVVYETMRQILAARAIHNIFRMT
ESHLLVTCDCL------KLIDPQTQVTRLRFPLPSVVLYATHQENKRLFGFVLRTSGGRV
ESRQTSVCYIFESNNEGEKICDSVGLAKQIALHAELDRKASEKQKEIDRVKEKQQKELNK
QKQIEKDLEEQSRLIAASSRPNQSSGEGQFVVLSSSQSEDSDLGEDGKKKRESEA
>Sphenisciformes_Megadyptes_antipodes_antipodes_R07682
------------------------------------------------------------
------------------------------------------------------------
------------------------------------------------------------
-----------------------------------------------------------Q
TRSLLGVFEEDAAAISNYINQLFQAMHRIYDAQNELSAATHLTSKLLKEYEKQ-------
-----RFPLGGDDEVMTSTLQQFAKVIDEA--------STCI-SLT--L----LISCHAV
LSTQLADAMMFPISQFK----ERDLKEI-LTLKEVFQIASNDHDAAITRYSRLSKRREN-
-----EKIKAEVTEDVYTSRKKQHQTMMHYFCALNTLQYKKKIAMLEPLLGYMQAQ----
---ISFFKMGSENLTEQLEEFLTN---------IGTSVQNVRREME----------CE--
------VENMQQTIEDLEVA-SEPLYLPDPDTMKFPVHRNLTRKAGYLNARN-----KTG
LVSSSWERQ------FYFTQGGNLMSQARGDVAGGLVMDID---------NCSVMAVDCE
DRRYCFQITSFDGKKSSILQAESKKDYEE------------------WICTINNISKQIY
LSENPEEIAARVNQSALEAVTPSPSFQQRHESMRPTVQ-SRPPAARTSSTGSLGSESAAL
FALSLDSLVAPDTPIQFDIISPVSEDLPGQAKSSGQLGRRTN---PFGESGGSKSETE--
-------DLILH------QLFIVRFLGSMEVKSDESPDVVYETMRQILAARAIHNIFRMT
ESHLLVTCDCL------KLIDPQTQVTRLRFPLPSVVLYATHQENKRLFGFVLRTSGGRV
ESRQTSVCYIFESNNEGEKICDSVGLAKQIALHAELDRKASEKQKEIDRVKEKQQKELNK
QKQIEKDLEEQSRLIAASSRPNQSSGEGQFVVLSSSQSEDSDLGEDGKKKRESEA
>Sphenisciformes_Eudyptes_pachyrhynchus_R05822
------------------------------------------------------------
------------------------------------------------------------
------------------------------------------------------------
-----------------------------------------------------------Q
TRSLLGVFEEDAAAISNYINQLFQAMHRIYDAQNELSAATHLTSKLLKEYEKQ-------
-----RFPLGGDDEVMTSTLQQFAKVIDEA--------SICI-SLT--L----LISCHAV
LSTQLADAMMFPISQFK----ERDLKEI-LTLKEVFQIASNDHDAAITRYSRLSKRREN-
-----EKIKAEVTEDVYTSRKKQHQTMMHYFCALNTLQYKKKIAMLEPLLGYMQAQ----
---ISFFKMGSENLTEQLEEFLTN---------IGTSVQNVRREME----------CE--
------VENMQQTIEDLEVA-SEPLYLPDPDTMKFPVHRNLTRKAGYLNARN-----KTG
LVSSSWERQ------FYFTQGGNLMSQARGDVAGGLVMDID---------NCSVMAVDCE
DRRYCFQITSFDGKKSSILQAESKKDYEE------------------WICTINNISKQIY
LSENPEEIAARVNQSALEAVTPSPSFQQRHESMRPTVQ-SRPPAARTSSTGSLGSESAAL
FALSLDSLVAPDTPIQFDIISPVSEDLPGQAKSSGQLGRRTN---PFGESGGSKSETE--
-------DLILH------QLFIVRFLGSMEVKSDESPDVVYETMRQILAARAIHNIFRMT
ESHLLVTCDCL------KLIDPQTQVTRLRFPLPSVVLYATHQENKRLFGFVLRTSGGRV
ESRQTSVCYIFESNNEGEKICDSVGLAKQIALHAELDRKASEKQKEIDRVKEKQQKELNK
QKQIEKDLEEQSRLIAASSRPNQSSGEGQFVVLSSSQSEDSDLGEDGKKKRESEA
>Sphenisciformes_Eudyptes_chrysocome_chrysocome_R09046
------------------------------------------------------------
------------------------------------------------------------
------------------------------------------------------------
-----------------------------------------------------------Q
TRSLLGVFEEDAAAISNYINQLFQAMHRIYDAQNELSAATHLTSKLLKEYEKQ-------
-----RFPLGGDDEVMTSTLQQFAKVIDEA--------SICI-SLT--L----LISCHAV
LSTQLADAMMFPISQFK----ERDLKEI-LTLKEVFQIASNDHDAAITRYSRLSKRREN-
-----EKIKAEVTEDVYTSRKKQHQTMMHYFCALNTLQYKKKIAMLEPLLGYMQAQ----
---ISFFKMGSENLTEQLEEFLTN---------IGTSVQNVRREME----------CE--
------VENMQQTIEDLEVA-SEPLYLPDPDTMKFPVHRNLTRKAGYLNARN-----KTG
LVSSSWERQ------FYFTQGGNLMSQARGDVAGGLVMDID---------NCSVMAVDCE
DRRYCFQITSFDGKKSSILQAESKKDYEE------------------WICTINNISKQIY
LSENPEEIAARVNQSALEAVTPSPSFQQRHESMRPTVQ-SRPPAARTSSTGSLGSESAAL
FALSLDSLVAPDTPIQFDIISPVSEDLPGQAKSSGQLGRRTN---PFGESGGSKSETE--
-------DLILH------QLFIVRFLGSMEVKSDESPDVVYETMRQILAARAIHNIFRMT
ESHLLVTCDCL------KLIDPQTQVTRLQFPLPSVVLYATHQENKRLFGFVLRTSGGRV
ESRQTSVCYIFESNNEGEKICDSVGLAKQIALHAELDRKASEKQKEIDRVKEKQQKELNK
QKQIEKDLEEQSRLIAASSRPNQSSGEGQFVVLSSSQSEDSDLGEDGKKKRESEA
>Sphenisciformes_Eudyptes_moseleyi_R00678
------------------------------------------------------------
------------------------------------------------------------
------------------------------------------------------------
-----------------------------------------------------------Q
TRSLLGVFEEDAAAISNYINQLFQAMHRIYDAQNELSAATHLTSKLLKEYEKQ-------
-----RFPLGGDDEVMTSTLQQFAKVIDEA--------SICI-SLT--L----LISCHAV
LSTQLADAMMFPISQFK----ERDLKEI-LTLKEVFQIASNDHDAAITRYSRLSKRREN-
-----EKIKAEVTEDVYTSRKKQHQTMMHYFCALNTLQYKKKIAMLEPLLGYMQAQ----
---ISFFKMGSENLTEQLEEFLTN---------IGTSVQNVRREME----------CE--
------VENMQQTIEDLEVA-SEPLYLPDPDTMKFPVHRNLTRKAGYLNARN-----KTG
LVSSSWERQ------FYFTQGGNLMSQARGDVAGGLVMDID---------NCSVMAVDCE
DRRYCFQITSFDGKKSSILQAESKKDYEE------------------WICTINNISKQIY
LSENPEEIAARVNQSALEAVTPSPSFQQRHESMRPTVQ-SRPPAARTSSTGSLGSESAAL
FALSLDSLVAPDTPIQFDIISPVSEDLPGQAKSSGQLGRRTN---PFGESGGSKSETE--
-------DLILH------QLFIVRFLGSMEVKSDESPDVVYETMRQILAARAIHNIFRMT
ESHLLVTCDCL------KLIDPQTQVTRLQFPLPSVVLYATHQENKRLFGFVLRTSGGRV
ESRQTSVCYIFESNNEGEKICDSVGLAKQIALHAELDRKASEKQKEIDRVKEKQQKELNK
QKQIEKDLEEQSRLIAASSRPNQSSGEGQFVVLSSSQSEDSDLGEDGKKKRESEA
>Sphenisciformes_Eudyptes_chrysolophus_schlegeli_R00449
------------------------------------------------------------
------------------------------------------------------------
------------------------------------------------------------
-----------------------------------------------------------Q
TRSLLGVFEEDAAAISNYINQLFQAMHRIYDAQNELSAATHLTSKLLKEYEKQ-------
-----RFPLGGDDEVMTSTLQQFAKVIDEA--------SICI-SLT--L----LISCHAV
LSTQLADAMMFPISQFK----ERDLKEI-LTLKEVFQIASNDHDAAITRYSRLSKRREN-
-----EKIKAEVTEDVYTSRKKQHQTMMHYFCALNTLQYKKKIAMLEPLLGYMQAQ----
---ISFFKMGSENLTEQLEEFLTN---------IGTSVQNVRREME----------CE--
------VENMQQTIEDLEVA-SEPLYLPDPDTMKFPVHRNLTRKAGYLNARN-----KTG
LVSSSWERQ------FYFTQGGNLMSQARGDVAGGLVMDID---------NCSVMAVDCE
DRRYCFQITSFDGKKSSILQAESKKDYEE------------------WICTINNISKQIY
LSENPEEIAARVNQSALEAVTPSPSFQQRHESMRPTVQ-SRPPAARTSSTGSLGSESAAL
FALSLDSLVAPDTPIQFDIISPVSEDLPGQAKSSGQLGRRTN---PFGESGGSKSETE--
-------DLILH------QLFIVRFLGSMEVKSDESPDVVYETMRQILAARAIHNIFRMT
ESHLLVTCDCL------KLIDPQTQVTRLRFPLPSVVLYATHQENKRLFGFVLRTSGGRV
ESRQTSVCYIFESNNEGEKICDSVGLAKQIALHAELDRKASEKQKEIDRVKEKQQKELNK
QKQIEKDLEEQSRLIAASSRPNQSSGEGQFVVLSSSQSEDSDLGEDGKKKRESEA
>Sphenisciformes_Eudyptes_robustus_R13946
------------------------------------------------------------
------------------------------------------------------------
------------------------------------------------------------
-----------------------------------------------------------Q
TRSLLGVFEEDAAAISNYINQLFQAMHRIYDAQNELSAATHLTSKLLKEYEKQ-------
-----RFPLGGDDEVMTSTLQQFAKVIDEA--------SICI-SLT--L----LISCHAV
LSTQLADAMMFPISQFK----ERDLKEI-LTLKEVFQIASNDHDAAITRYSRLSKRREN-
-----EKIKAEVTEDVYTSRKKQHQTMMHYFCALNTLQYKKKIAMLEPLLGYMQAQ----
---ISFFKMGSENLTEQLEEFLTN---------IGTSVQNVRREME----------CE--
------VENMQQTIEDLEVA-SEPLYLPDPDTMKFPVHRNLTRKAGYLNARN-----KTG
LVSSSWERQ------FYFTQGGNLMSQARGDVAGGLVMDID---------NCSVMAVDCE
DRRYCFQITSFDGKKSSILQAESKKDYEE------------------WICTINNISKQIY
LSENPEEIAARVNQSALEAVTPSPSFQQRHESMRPTVQ-SRPPAARTSSTGSLGSESAAL
FALSLDSLVAPDTPIQFDIISPVSEDLPGQAKSSGQLGRRTN---PFGESGGSKSETE--
-------DLILH------QLFIVRFLGSMEVKSDESPDVVYETMRQILAARAIHNIFRMT
ESHLLVTCDCL------KLIDPQTQVTRLRFPLPSVVLYATHQENKRLFGFVLRTSGGRV
ESRQTSVCYIFESNNEGEKICDSVGLAKQIALHAELDRKASEKQKEIDRVKEKQQKELNK
QKQIEKDLEEQSRLIAASSRPNQSSGEGQFVVLSSSQSEDSDLGEDGKKKRESEA
>Sphenisciformes_Eudyptes_sclateri_R01019
------------------------------------------------------------
------------------------------------------------------------
------------------------------------------------------------
-----------------------------------------------------------Q
TRSLLGVFEEDAAAISNYINQLFQAMHRIYDAQNELSAATHLTSKLLKEYEKQ-------
-----RFPLGGDDEVMTSTLQQFAKVIDEA--------SICI-SLT--L----LISCHAV
LSTQLADAMMFPISQFK----ERDLKEI-LTLKEVFQIASNDHDAAITRYSRLSKRREN-
-----EKIKAEVTEDVYTSRKKQHQTMMHYFCALNTLQYKKKIAMLEPLLGYMQAQ----
---ISFFKMGSENLTEQLEEFLTN---------IGTSVQNVRREME----------CE--
------VENMQQTIEDLEVA-SEPLYLPDPDTMKFPVHRNLTRKAGYLNARN-----KTG
LVSSSWERQ------FYFTQGGNLMSQARGDVAGGLVMDID---------NCSVMAVDCE
DRRYCFQITSFDGKKSSILQAESKKDYEE------------------WICTINNISKQIY
LSENPEEIAARVNQSALEAVTPSPSFQQRHESMRPTVQ-SRPPAARTSSTGSLGSESAAL
FALSLDSLVAPDTPIQFDIISPVSEDLPGQAKSSGQLGRRTN---PFGESGGSKSETE--
-------DLILH------QLFIVRFLGSMEVKSDESPDVVYETMRQILAARAIHNIFRMT
ESHLLVTCDCL------KLIDPQTQVTRLRFPLPSVVLYATHQENKRLFGFVLRTSGGRV
ESRQTSVCYIFESNNEGEKICDSVGLAKQIALHAELDRKASEKQKEIDRVKEKQQKELNK
QKQIEKDLEEQSRLIAASSRPNQSSGEGQFVVLSSSQSEDSDLGEDGKKKRESEA
>Sphenisciformes_Eudyptes_filholi_R11896
------------------------------------------------------------
------------------------------------------------------------
------------------------------------------------------------
-----------------------------------------------------------Q
TRSLLGVFEEDAAAISNYINQLFQAMHRIYDAQNELSAATHLTSKLLKEYEKQ-------
-----RFPLGGDDEVMTSTLQQFAKVIDEA--------STCI-SLT--L----LISCHAV
LSTQLADAMMFPISQFK----ERDLKEI-LTLKEVFQIASNDHDAAITRYSRLSKRREN-
-----EKIKAEVTEDVYTSRKKQHQTMMHYFCALNTLQYKKKIAMLEPLLGYMQAQ----
---ISFFKMGSENLTEQLEEFLTN---------IGTSVQNVRREME----------CE--
------VENMQQTIEDLEVA-SEPLYLPDPDTMKFPVHRNLTRKAGYLNARN-----KTG
LVSSSWERQ------FYFTQGGNLMSQARGDVAGGLVMDID---------NCSVMAVDCE
DRRYCFQITSFDGKKSSILQAESKKDYEE------------------WICTINNISKQIY
LSENPEEIAARVNQSALEAVTPSPSFQQRHESMRPTVQ-SRPPAARTSSTGSLGSESAAL
FALSLDSLVAPETPIQFDIISPVSEDLPGQAKSSGQLGRRTN---PFGESGGSKSETE--
-------DLILH------QLFIVRFLGSMEVKSDESPDVVYETMRQILAARAIHNIFRMT
ESHLLVTCDCL------KLIDPQTQVTRLQFPLPSVVLYATHQENKRLFGFVLRTSGGRV
ESRQTSVCYIFESNNEGEKICDSVGLAKQIALHAELDRKASEKQKEIDRVKEKQQKELNK
QKQIEKDLEEQSRLIAASSRPNQSSGEGQFVVLSSSQSEDSDLGEDGKKKRESEA
>Sphenisciformes_Eudyptes_chrysolophus_chrysolophus_R11734
------------------------------------------------------------
------------------------------------------------------------
------------------------------------------------------------
-----------------------------------------------------------Q
TRSLLGVFEEDAAAISNYINQLFQAMHRIYDAQNELSAATHLTSKLLKEYEKQ-------
-----RFPLGGDDEVMTSTLQQFAKVIDEA--------STCI-SLT--L----LISCHAV
LSTQLADAMMFPISQFK----ERDLKEI-LTLKEVFQIASNDHDAAITRYSRLSKRREN-
-----EKIKAEVTEDVYTSRKKQHQTMMHYFCALNTLQYKKKIAMLEPLLGYMQAQ----
---ISFFKMGSENLTEQLEEFLTN---------IGTSVQNVRREME----------CE--
------VENMQQTIEDLEVA-SEPLYLPDPDTMKFPVHRNLTRKAGYLNARN-----KTG
LVSSSWERQ------FYFTQGGNLMSQARGDVAGGLVMDID---------NCSVMAVDCE
DRRYCFQITSFDGKKSSILQAESKKDYEE------------------WICTINNISKQIY
LSENPEEIAARVNQSALEAVTPSPSFQQRHESMRPTVQ-SRPPAARTSSTGSLGSESAAL
FALSLDSLVAPETPIQFDIISPVSEDLPGQAKSSGQLGRRTN---PFGESGGSKSETE--
-------DLILH------QLFIVRFLGSMEVKSDESPDVVYETMRQILAARAIHNIFRMT
ESHLLVTCDCL------KLIDPQTQVTRLQFPLPSVVLYATHQENKRLFGFVLRTSGGRV
ESRQTSVCYIFESNNEGEKICDSVGLAKQIALHAELDRKASEKQKEIDRVKEKQQKELNK
QKQIEKDLEEQSRLIAASSRPNQSSGEGQFVVLSSSQSEDSDLGEDGKKKRESEA
>Sphenisciformes_Pygoscelis_papua_R08002
------------------------------------------------------------
------------------------------------------------------------
------------------------------------------------------------
-----------------------------------------------------------Q
TRSLLGVFEEDAAAISNYINQLFQAMHRIYDAQNELSAATHLTSKLLKEYEKQ-------
-----RFPLGGDDEVMTSTLQQFAKVIDEA--------STCI-SLT--L----LISCHAV
LSTQLADAMMFPISQFK----ERDLKEI-LTLKEVFQIASNDHDAAITRYSRLSKRREN-
-----EKIKAEVTEDVYTSRKKQHQTMMHYFCALNTLQYKKKIAMLEPLLGYMQAQ----
---ISFFKMGSENLTEQLEEFLTN---------IGTSVQNVRREME----------CE--
------VENMQQTIEDLEVA-SDPLYLPDPDPTKFPVHRNLTRKAGYLNARN-----KTG
LVSSSWERQ------FYFTQGGNLMSQARGDVAGGLVMDID---------NCSVMAVDCE
DRRYCFQITSFDGKKSSILQAESKKDYEE------------------WICTINNISKQIY
LSENPEEIAARVNQSALEAVTPSPSFQQRHESMRPTVQ-SRPPAARTSSTGSLGSESAAL
FALSLDSLVAPDTPIQFDIISPVSEDLPGQAKSSGQLGRRTN---PFGESGGSKSETE--
-------DLILH------QLFIVRFLGSMEVKSDESPDVVYETMRQILAARAIHNIFRMT
ESHLLVTCDCL------KLIDPQTQVTRLRFPLPSVVLYATHQENKRLFGFVLRTSGGRV
ESRQTSVCYIFESNNEGEKICDSVGLAKQIAFHAELDRKASEKQKEIDRVKEKQQKELNK
QKQIEKDLEEQSRLIAASSRPNQSSGEGQFVVLSSSQSEDSDLGDDGKKKRESEA
>Sphenisciformes_Pygoscelis_antarctica_R13626
------------------------------------------------------------
------------------------------------------------------------
------------------------------------------------------------
-----------------------------------------------------------Q
TRSLLGVFEEDAAAISNYINQLFQAMHRIYDAQNELSAATHLTSKLLKEYEKQ-------
-----RFPLGGDDEVMTSTLQQFAKVIDEA--------STCI-SLT--L----LISCHAV
LSTQLADAMMFPISQFK----ERDLKEI-LTLKEVFQIASNDHDAAITRYSRLSKRREN-
-----EKIKAEVTEDVYTSRKKQHQTMMHYFCALNTLQYKKKIAMLEPLLGYMQAQ----
---ISFFKMGSENLTEQLEEFLTN---------IGTSVQNVRREME----------CE--
------VENMQQTIEDLEVA-SDPLYLPDPDTTKFPVHRNLTRKAGYLNARN-----KTG
LVSSSWERQ------FYFTQGGNLMSQARGDVAGGLVMDID---------NCSVMAVDCE
DRRYCFQITSFDGKKSSILQAESKKDYEE------------------WICTINNISKQIY
LSENPEEIAARVNQSALEAVTPSPSFQQRHESMRPTVQ-SRPPAARTSSTGSLGSESAAL
FALSLDSLVAPDTPIQFDIISPVSEDLPGQAKSSGQLGRRTN---PFGESGGSKSETE--
-------DLILH------QLFIVRFLGSMEVKSDESPDVVYETMRQILAARAIHNIFRMT
ESHLLVTCDCL------KLIDPQTQVTRLRFPLPSVVLYATHQENKRLFGFVLRTSGGRV
ESRQTSVCYIFESNNEGEKICDSVGLAKQIAFHAELDRKASEKQKEIDRVKEKQQKELNK
QKQIEKDLEEQSRLIAASSRPNQSSGEGQFVVLSSSQSEDSDLGDDGKKKRESEA
>Sphenisciformes_Aptenodytes_patagonicus_R11524
------------------------------------------------------------
------------------------------------------------------------
------------------------------------------------------------
-----------------------------------------------------------Q
TRSLLGVFEEDAAAISNYINQLFQAMHRIYDAQNELSAATHLTSKLLKEYEKQ-------
-----RFPLGGDDEVMTSTLQQFAKVIDEA--------STCI-SLT--L----LISCHAV
LSTQLADAMMFPISQFK----ERDLKEI-LTLKEVFQIASNDHDAAITRYSRLSKRREN-
-----EKIKAEVTEDVYTSRKKQHQTMMHYFCALNTLQYKKKIAMLEPLLGYMQAQ----
---ISFFKMGSENLTEQLEEFLTN---------IGTSVQNVRREME----------CE--
------VENMQQTIEDLEVA-SDPLYLPDPDTTKFPVHRNLTRKAGYLNARN-----KTG
LVSSSWERQ------FYFTQGGNLMSQARGDVAGGLVMDID---------NCSVMAVDCE
DRRYCFQITSFDGKKSSILQAESKKDYEE------------------WICTINNISKQIY
LSENPEEIAARVNQSALEAVTPSPSFQQRHESMRPTVQ-SRPPAARTSSTGSLGSESAAL
FALSLDSLVAPDTPIQFDIISPVSEDLPGQAKSSGQSGRRTN---PFGESGGSKSETE--
-------DLILH------QLFIVRFLGSMEVKSDESPDVVYETMRQILAARAIHNIFRMT
ESHLLVTCDCL------KLIDPQTQVTRLRFPLPSVVLYATHQENKRLFGFVLRTSGGRV
ESRQTSVCYIFESNNEGEKICDSVGLAKQIAFHAELDRKASEKQKEIDRVKEKQQKELNK
QKQIEKDLEEQSRLIAASSRSNQSSGEGQFVVLSSSQSEDSDLGEDGKKKRESEA
>Galliformes_Gallus_gallus_R00915
MDVPTLTGRGGGSPAALRRAGKRQLR-GARREAQLP--PLIARESNPNHKPPP-------
-VRRPPRREQDP-------RYV----GRQKGPLTNNKP-----------GGWAVDPIARA
------GGRQ-------------VGGTS----GSGRGRVSR---------C-----RGGP
A-SWAKR--------------GEWEQQRRR------SVPAAAMPGIDKLPIEETLEDSPQ
TRSLLGVFEEDAAAISNYVNQLFQAMHRVYDAQNELSAATHLTSKLLKEYEKQ-------
-----HFPLGGDDEIMSSTLQQFAKVIDEA--------STCI-HF--------LSSCHAV
LSTQLADAMMFPITQFK----ERDLKEI-LTLKEVFQIASNDHDAAITRYSRLSKRREN-
-----EKIKAEVTEDVYTSRKKQHQTMMHYFCALNTLQYKKKIAVLEPLLGYMQAQ----
---ISFFKMGSENLTEQLEEFLTN---------IGTSVQNVRREME----------CE--
------IENMQQTIEDLEVA-SDPLYLPDPDPTKFPVHRNLTRKAGYLNARN-----KTG
LVSSSWERQ------FYFTQGGNLMSQARGDVAGGLVMDID---------NCSVMAVDCE
DRRYCFQITSFDGKKSSILQAESKKDYEE------------------WICTINNISKQIY
LSENPEEIAARVNQSALEAVTPSPSFQQRHESMRPTVQ-SRPPTARTSSTGSLGSESAAL
SALSLDSLVAPDTPIQFDIISPVSEDLPGQAKSSGQSGRRTN---PFGETGGSKSETE--
-------DSILH------QLFIVRFLGSMEVKSDESPDVVYETMRQILAARAIHNIFRMT
ESHLLVTCDCL------KLIDPQTQVTRLRFPLPNVVLYATHQENKRLFGFVLRTSGGRA
DSRQTSICYIFESNNEGEKICDSVGLAKQIAFHAELDRKASEKQKEMERVKEKQQKELTK
QKQIEKDLEEQSRLIAASNRSNPSSGEGQFVVLSSSQSEDSDLGEDGKKKRESET
>Charadriiformes_Charadrius_vociferus_R00966
------------------------------------------------------------
------------------------------------------------------------
------------------------------------------------------------
-----------------------------------------------------------Q
TRSLLGVFEEDAAAISNYINQLFQAMHRIYDAQNELSAATHLTSKLLKEYEKQ-------
-----RFPLGGDDEVMTSTLQQFAKVIDE------------------------LSSCHAV
LSTQLADAMMFPITQFK----ERDLKEI-LTLKEVFQIASNDHDAAITRYSRLSKRREN-
-----EKIKAEVTEDVYTSRKKQHQTMMHYFCALNTLQYKKKIAMLEPLLGYMQAQ----
---ISFFKMGSENLTEQLEEFLTN---------IGTSVQNVRREME----------CE--
------VENVQQTIEDLEVA-SDPLYLPDPDTTKFPVHRNLTRKAGYLNARN-----KTG
LVSSSWERQ------FYFTQGGNLMSQARGDVAGGLVMDID---------NCSVMAVDCE
DRRYCFQITSFDGKKSSILQAESKKDYEE------------------WICTINNISKQIY
LSENPEEIAARVNQSALEAVTPSPSFQQRHESMRPAVQ-PRAPAARTSSTGSLGSESAAL
SALSLDSLVAPDTPIQFDIISPVSEDLPGQGKSSGQSGRRTN---PFGESGGSKSETE--
-------DSILH------QLFIVRFLGSMEVKSDESPDVVYETMRQILAARAIHNIFRMT
ESHLLVTCDCL------KLIDPQTQVTRLRFPLPNVVLYATHQENKRLFGFVLRTSGGRV
ESRQTSICYIFESNNEGEKICDSVGLAKQIAFHAELDRKASEKQKEIDRVKEKQQKELNK
QKQIEKDLEEQSRLIAASSRSNQSSGEGQFVVLSSSQSEDSDLGEDGKKKRESEA
>Passeriformes_Acanthisitta_chloris_R01932
------------------------------------------------------------
------------------------------------------------------------
------------------------------------------------------------
-----------------------------------------------------------Q
TRSLLGVFEEDAAAISNYINQLFQAMHRIYDAQNELSAATHLTSKLLKEYEKQ-------
-----RFPLGGDDEVMTSTLQQFAKVIDE------------------------LSSCHAV
LSTQLADAMMFPITQFK----ERDLKEI-LTLKEVFQISSNDHDAAITRYSRLSKRREN-
-----EKIKAEVTEDVYTSRKKQHQTMMHYFCALNTLQYKKKIALLEPLLGYMQAQ----
---ISFFKMGSENLTEQLEEFLTN---------IGTSVQNVRREMD----------CE--
------VENMQQTIEDLEVA-SDPLYLPDPDPTKFPVHRNLTRKAGYLNARN-----KTG
LVSSSWERQ------FYFTQGGNLMSQARGDVAGGLVMDID---------NCSVMAVDCE
DRRYCFQITSFDGKKSSILQAESKKDYEE------------------WICTINNISKQIY
LSENPEEIAARVNQSALEAVTPSPSFQQRHESMRPAVQ-SRPPAARTSSTGSLGSDSAAL
SALSLDSLVAPDTPIQFDIISPVSEDLPGQAKSSGQSGRRTN---PFGESGGSKSETE--
-------DSILH------QLFIVRFLGSMEVKSDESPDVVYETMRQILAARAIHNVFRMT
ESHLLVTCDCL------KLIDPQTQVTRLRFPLPNVVLYATHQENKRLFGFVLRTSGGRA
ESHQTAICYIFESNNEGEKICDSVGLAKQIAFHAELDRKASEKQKEIDRVKEKQQKELNK
QKQIEKDLEEQSRLIAASSRSNQSSGEGQFVVLSSSQSEDSDLGEEGKKKRESEA
>Trogoniformes_Apaloderma_vittatum_R07503
------------------------------------------------------------
------------------------------------------------------------
------------------------------------------------------------
-----------------------------------------------------------Q
TRSLLGVFEEDAAAISNYVNQLFQAMHRIYDAQNELSAATHLTSKLLKEYEKQ-------
-----RFPLGGDDEVMTSTLQQFAKVIDEA--------SACI-CFI--YLAK-LSSCHAV
LSTQLADAMMFPITQFK----ERDLKEI-LTLKEVFQIASNDHDAAITRYSRLSKRREN-
-----EKIKAEVTEDVYTSRKKQHQTMMHYFCALNSLQYKKKIAMLEPLLGYMQAQ----
---ISFFKMGSENLTEQLEEFLTN---------IGTSVQNVRREME----------RE--
------VENMQQTIEDLEVA-SDPLYLPDPDTTKFPVHRNLTRKAGYLNARN-----KTG
LVSSSWERQ------FYFTQGGNLMSQARGDVAGGLVMDID---------NCSVMAVDCE
DRRYCFQITSFDGKKSSILQAESKKDYEE------------------WICTINNISKQIY
LSENPEEIAARVNQSALEAVTPSPSFQQRHESMRPAVQ-SRPPAARTSSTGSLGSDSAAL
SALSLDSLVAPDTPIQFDIISPVSEDLPGQAKSSGQSGRRTN---PFGESGGSKSETE--
-------DSILH------QLFIVRFLGSMEVKSDESPEVVYETMRQILAARAIHNVFRMT
ESHLLVTCDCL------KLIDPQTQVTRLRFPLPNVVLYATHQENKRLFGFVLRTSGGRV
ESYQTSICYIFESNNEGEKICDSVGLAKQIAFHAELDRKASEKQKEIDRVKEKQQKELNK
QKQIEKDLEEQSRLIAASSRSNQSSGEGQFVVLSSSQSEDSDLGEDGKKKRESEA
>Sphenisciformes_Aptenodytes_forsteri_R11687
------------------------------------------------------------
------------------------------------------------------------
------------------------------------------------------------
-----------------------------------------------------------Q
TRSLLGVFEEDAAAISNYINQLFQAMHRIYDAQNELSAATHLTSKLLKEYEKQ-------
-----RFPLGGDDEVMTSTLQQFAKVIDEA--------STCI-SLT--L----LISCHAV
LSTQLADAMMFPISQFK----ERDLKEI-LTLKEVFQIASNDHDAAITRYSRLSKRREN-
-----EKIKAEVTEDVYTSRKKQHQTMMHYFCALNTLQYKKKIAMLEPLLGYMQAQ----
---ISFFKMGSENLTEQLEEFLTN---------IGTSVQNVRREME----------CE--
------VENMQQTIEDLEVATSDPLYLPDPDTTKFPVHRNLTRKAGYLNARN-----KTG
LVSSSWERQ------FYFTQGGNLMSQARGDVAGGLVMDID---------NCSVMAVDCE
DRRYCFQITSFDGKKSSILQAESKKDYEE------------------WICTINNISKQIY
LSENPEEIAARVNQSALEAVTPSPSFQQRHESMRPTVQ-SRPPAARTSSTGSLGSESAAL
FALSLDSLVAPDTPIQFDIISPVSEDLPGQAKSSGQSGRRTN---PFGESGGSKSETE--
-------DLILH------QLFIVRFLGSMEVKSDESPDVVYETMRQILAARAIHNIFRMT
ESHLLVTCDCL------KLIDPQTQVTRLRFPLPSVVLYATHQENKRLFGFVLRTSGGRV
ESRQTSVCYIFESNNEGEKICDSVGLAKQIAFHAELDRKASEKQKEIDRVKEKQQKELNK
QKQIEKDLEEQSRLIAASSRSNQSSGEGQFVVLSSSQSEDSDLGEDGKKKRESEA
>Gruiformes_Balearica_regulorum_R01824
------------------------------------------------------------
------------------------------------------------------------
------------------------------------------------------------
-----------------------------------------------------------Q
TRSLLGVFEEDAAAISNYINQLFQAMHRIYDAQNELSAATHLTSKLLKEYEKQ-------
-----RFPLGGDDEVMTSTLQQFAKVIDEA--------STCI-CFT--YFAN-LSSCHAV
LSTQLADAMMFPITQFK----ERELKVI-YQNDHKFSLDCLDHDAAITRYSRLSKRREN-
-----EKIKAEVTEDVYTSRKKQHQTMMHYFCALNTLQYKKKIAMLEPLLGYMQAQ----
---ISFFKMGSENLTEQLEEFLTN---------IGTSVQNVRREME----------CE--
------VENMQQTIEDLEIA-SDPLYLPDPDPTKFPVHRNLTRKAGYLNARN-----KTG
LVSSSWERQ------FYFTQGGNLMSQARGDVAGGLVMDID---------NCSVMAVDCE
DRRYCFQITSFDGKKSSILQAESKKDYEE------------------WICTINNISKQIY
LSENPEEIAARVNQSALEAVTPSPSFQQRHESMRPTVQ-SRPPAVRTSSTGSLGSESAAL
SALSLDSLVAPDTPIQFDIISPVSEDLPGQAKSSGQSGRRTN---PFGESGGSKSETE--
-------DSILH------QLFIVRFLGSMEVKSDESPDVVYETMRQILAARAIHNIFRMT
ESHLLVTCDCL------KLIDPQTQVTRLRFPLPNVVLYATHQENKRLFGFVLRTSGGRV
ESRQTSVCYIFESNNEGEKICDSVGLAKQIAFHAELDRKASEKQKEIDRVKEKQQKELNK
QKQIEKDLEEQSRLIAASSRSNQSSGEGQFVVLSSSQSEDSDLGEDGKKKRESEA
>Bucerotiformes_Buceros_rhinoceros_R07890
------------------------------------------------------------
------------------------------------------------------------
------------------------------------------------------------
-----------------------------------------------------------Q
TRSLLGVFEEDAAAISNYINQLFQAMHRIYDAQNELSAATHLTSKLLKEYEKQ-------
-----RFPLGGDDEVMTSTLQQFAKVIDEA--------STFI-C---------LSSCHAV
LSTQLADAMMFPITQFK----ERDLKEI-LTLKEVFQIASNDHDAAITRYGRLSKRREN-
-----EKIKAEVTEDVYTSRKKQHQTMMHYFCALNTLQYKKKIAMLEPLLGYMQAQ----
---ISFFKMGSENLTEQLEEFLTN---------IGTSVQNVRREME----------CE--
------VENMQQTIEDLEIA-SDPLYLPDPDTTKFPVHRNLTRKAGYLNARN-----KTG
LVSSSWERQ------FYFTQGGNLMSQARGDVAGGLVMDID---------NCSVMAVDCE
DRRYCFQITSFDGKKSSILQAESKKDYEE------------------WICTINNISKQIY
LSENPEEIAARVNQSALEAVTPSPSFQQRHESMRPAVQ-SRPLAARTSSTGSLGSESAAL
STLSLDSLVAPDTPIQFDIISPVSEDLPGQGKSSGQSGRRTN---PFGESGGSKSETE--
-------DSILH------QLFIVRFLGSMEVKSDESPDVVYETMRQILAARAIHNVFRMT
ESHLLVTCDCL------KLIDPQTQVTRLRFPLPSVILYATHQENKRLFGFVLRTSGGRA
ESHQTSVCYIFESNNEGEKICDSVGLAKQIAFHAELDRKASEKQKEIERVKEKQQKELNK
QKQIEKDLEEQSRLIAASSRSNQSSGEGQFVVLSSSQSEDSDLGEDGKKKKESEA
>Caprimulgiformes_Calypte_anna_R00070
------------------------------------------------------------
------------------------------------------------------------
------------------------------------------------------------
-----------------------------------------------------------Q
TRSLLGVFEEDAAAISNYINQLFQAMHRIYDAQNELSAATHLTSKLLKEYEKQ-------
-----RFPLGGDDEVMTSTLQQFAKVIDEA--------STCL-CFS--Y------SCHAV
LSTQLADAMMFPISQFK----ERDLKEI-LTLKEVFQIASNDHDAAITRYGRLSKRREN-
-----EKVKAEVTEDVYTSRKKQHQTMMHYFCALNTLQYKKKIAVLEPLLGYMQAQ----
---ISFFKMGSENLTEQLEEFLTN---------IGTSVQNVRREME----------CE--
------VENMQQTIEDLEVA-SDPLYLPDPDTSKFPVHRNLTRKAGYLNARN-----KTG
LVSSSWDRQ------FYFTQGGNLMSQARGDVAGGLVMDID---------NCSVMAVDCE
DRRYCFQITSFDGKKSSILQAESKKDYEE------------------WICTINNISKQIY
LSENPEEIAARVNQSALEAVTPSPSFHQRHESMRPIVQ-SRPPAVRTGSTGSLGSETTAL
SALSLDSLVAPDTPIQFDIISPVSEDLPGQGKSSGQSGRRTN---PFGESGGSKSETE--
-------DSILH------QLFIVRFLGSMEVKSDESPDVVYETMRQILAARAIHNIFRMT
ESHLLVTCDCL------KLIDPQTQVTRLRFPLPNVVLYATHQENKRLFGFVLRTSGGRV
ESRQTSICYIFESNNEGEKICDSVGLAKQIAFHAELDRKASEKQKEIERVKEKQQKELNK
QKQIEKDLEEQSRLIAASSRSNQSSGEGQFVVLSSSQSEDSDLGEDGKKKRESEA
>Caprimulgiformes_Antrostomus_carolinensis_R00347
------------------------------------------------------------
------------------------------------------------------------
------------------------------------------------------------
------------------------------------------------------------
------------------------------------------------------------
----------------Q------------------------------------LSSCHAV
LSTQLADAMMFPITQFK----ERDLKEI-LTLKEVFQIASNDHDAAITRYSRLSKRREN-
-----EKIKAEVTEDVYTSRKKQHQTMMHYFCALNTLQYKKKIAMLEPLLGYMQAQ----
---ISFFKMGSENLTEQLEEFLTN---------IGTSVQNVRREME----------CE--
------VENMQQTIEDLEVA-SDPLYLPDPDTTKFPVHRNLTRKAGYLNARN-----KTG
LVSSSWERQ------FYFTQGGNLMSQARGDVAGGLVMDID---------NCSVMAVDCE
DRRYCFQITSFDGKKSSILQAESKKDYEE------------------WICTINNISKQIY
LSENPEEIAARVNQSALEAVTPSPSFQQRHESMRPTIQ-SRPPAARTSSTGSLGSESAAL
SALSLDSLVAPDTPIQFDIISPVSEDLPGQAKSSGQSGRRTN---PFGESGGSKSETE--
-------DSILH------QLFIVRFLGSMEVKSDESPDVVYETMRQILAARAIHNIFRMT
ESHLLVTCDCL------KLIDPQTQVTRLRFPLPNVVLYATHQENKRLFGFVLRTSGGRV
ESRQTSVCYIFESNNEGEKICDSVGLAKQIAFHAELDRKATEKQKEIDRVKEKQQKELNK
QKQIEKDLEEQSRLIAASSRPNQSSGEGQFVVLSSSQSEDSDLGEDGKKKRESEA
>Cariamiformes_Cariama_cristata_R08484
------------------------------------------------------------
------------------------------------------------------------
------------------------------------------------------------
-----------------------------------------------------------Q
TRSLLGVFEEDAAAISNYINQLFQAMHRIYDAQNELSAATHLTSKLLKEYEKQ-------
-----RFPLGGDDEVMTSTLQQFAKVIDEA--------STC------------LSSCHAV
LSTQLADAMMFPITQFK----ERDLKEI-LTLKEVFQIASNDHDAAITRYSRLSKRREN-
-----EKIKAEVTEDVYTSRKKQHQTMMHYFCALNTLQYKKKIAMLEPLLGYMQAQ----
---INFFKMGSENLTEQLEEFLTN---------IGTSVQNVRREME----------CE--
------VENMQQTIEDLEVA-SDPLYLPDPDTTKFPVHRNLTRKAGYLNARN-----KTG
LVSSSWERQ------FYFTQGGNLMSQARGDVAGGLVMDID---------NCSVMAVDCE
DRRYCFQITSFDGKKSSILQAESKKDYEE------------------WICTINNISKQIY
LSENPEEIAARVNQSALEAVTPSPSFQQRHESMRPTVQ-SRPPAARTSSTGSLGSESAAL
SALSLDSLVAPDTPIQFDIISPVSEDLPGQAKSSGQSGRRTN---PFGESGGSKSETE--
-------DSILH------QLFIVRFLGSMEVKSNESPDVVYETMRQILAARAIHNVFRMT
ESHLLVTCDCL------KLIDPQTQVTRLRFPLPNVVLYATHQENKRLFGFVLRTSGGRV
ESRQTSICYIFESNNEGEKICDSVGLAKQIAFHAELDRKASEKQKEIDRVKEKQQKELNK
QKQIEKDLEEQSRLIAASSRSNQSSGEGHFVVLSSSQSEDSDLGEDGKKKRESEA
>Accipitriformes_Cathartes_aura_R06467
------------------------------------------------------------
------------------------------------------------------------
------------------------------------------------------------
-----------------------------------------------------------Q
TRSLLGVFEEDAAAISNYINQLFQAMHRIYDAQNELSAATHLTSKLLKEYEKQ-------
-----RFPLGGDDEVMTSTLQQFAKVIDEA--------STC------------LSSCHAV
LSTQLADAMMFPITQFK----ERDLKEI-LTLKEVFQIASNDHDAAITRYSRLSKRREN-
-----EKIKAEVTEDVYTSRKKQHQTMMHYFCALNTLQYKKKIAMLEPLLGYMQAQ----
---ISFFKMGSENLTEQLEEFLTN---------IGTSVQNVRREME----------CE--
------VENMQQTIEDLEVA-SDPLYLPDPDTTKFPVHRNLTRKAGYLNARN-----KTG
LVSSSWERQ------FYFTQGGNLMSQARGDVAGGLVMDID---------NCSVMAVDCE
DRRYCFQITSFDGKKSSILQAESKKDYEE------------------WICTINNISKQIY
LSENPEEIAARVNQSALEAVTPSPSFQQRHESMRPTVQ-SRPPAARTSSTGSLGSESAAL
SALSLDSLVAPDTPIQFDIISPVSEDLPGQAKSSGQSGRRTN---PFGESGGSKSETE--
-------DSILH------QLFIVRFLGSMEVKSDESPDVVYETMRQILAARAIHNVFRMT
ESHLLVTCDCL------KLIDPQTQVTRLRFPLPSVVLYATHQENKRLFGFVLRTSGGRV
ESRQTSICYIFESNNEGEKICDSVGLAKQIAFHAELDRKASEKQKEIDRVKEKQQKELNK
QKQIEKDLEEQSRLIAASSRSNQSTGEGQFVVLSSSQSEDGDLGEDGKKKRESEA
>Caprimulgiformes_Chaetura_pelagica_R12115
------------------------------------------------------------
------------------------------------------------------------
------------------------------------------------------------
-----------------------------------------------------------Q
TRSLLGVFEEDAAAISNYINQLFQAMHRIYDAQNELSAATHLTSKLLKEYEKQ-------
-----RFPLGGDDEVMTSTLQQFAKVIDEA--------STCL-CFT--YLAN-LSSCHAV
LSTQLADAMMFPITQFK----ERDLKEI-LTLKEVFQIASNDHDAAITRYGRLSKRREN-
-----EKIKAEVTEDVYTSRKKQHQTMMHYFCALNSLQYKKKIAVLEPLLGYMQAQ----
---ISFFKMGSENLTEQLEEFLTN---------IGTSVQNVRREME----------CE--
------VENMQQTIEDLEVA-SDPLYLPDPDPTKFPVHRNLTRKAGYLNARN-----KTG
LVSSSWERQ------FYFTQGGNLMSQARGDVAGGLVMDID---------NCSVMAVDCE
DRRYCFQITSFDGKKSSILQAESKKDYEE------------------WICTINNISKQIY
LSENPEEIAARVNQSALEAVTPSPSFQQRHESMRPTLQ-SRPPAVRTSSTGSLGSESAAL
STLSLDSLVAPDTPIQFDIISPVSEDLPGQAKSSGQAGRRTN---PFGESEGSKSETE--
-------DSILH------QLFIVRFLGSMEVKSDESPDVVYETMRQILAARAIHNIFRMT
ESHLLVTCDCL------KLIDPQTQVTRLRFPLPNVVLYATHQENKRLFGFVLRTSGGRA
ESRQTSVCYIFESNNEGEKICDSVGLAKQIAFHAELDRKASEKQKEIERVKEKQQKELNK
QKQIEKDLEEQSRLIAASSRSNQSSGEGQFVVLSSSQSEDSDLGEDGKKKRESEA
>Otidiformes_Chlamydotis_macqueenii_R06746
------------------------------------------------------------
------------------------------------------------------------
------------------------------------------------------------
------------------------------------------------------------
------------------------------------------------------------
------------------------------------------------------------
-----------------------------------------DHDAAITRYSRLSKRREN-
-----EKIKAEVTEDVYTSRKKQHQTMMHYFCALNTLQYKKKIAMLEPLLGYMQAQ----
---ISFFKMGSENLTDQLEEFLTN---------IGTSVQNVRREME----------CE--
------VENMQQTIEDLEVA-SDPLYLPDPDTMKFPVHRNLTRKAGYLNARN-----KTG
LVSSIWERQ------FYFTQGGNLMSQARGDVAGGLVMDID---------NCSVMAVDCE
DRRYCFQITSFDGKKSSILQAESKKDYEE------------------WICTINNISKQIY
LSENPEEIAARVNQSALEAVTPSPSFQQRHESMRPTVQ-SRPAAARTSSTGSLGSESAPL
STLSLDSLVAPDTPIQFDIISPVSEDLPGQAKSSGQSGRRTN---PFGESGGSKSETE--
-------DSILH------QLFIVRFLGSVEVKSDESPDVVYETMRQILAARAIHNIFRMT
ESHLLVTCDCL------KLIDPQTQVTRLRFPLPNVVLYATHQENKRLFGFVLRTSGGRV
ESRQTSVCYIFESNNEGEKICDSVGLAKQIAFHAELDRKASEKQKEIDRVKEKQQKELNK
QKQIEKDLEEQSRLIAASSRSNQSSGEGQFVVLSSSQSEDSDLGEDGKKKRESEA
>Coliiformes_Colius_striatus_R02981
------------------------------------------------------------
------------------------------------------------------------
------------------------------------------------------------
-----------------------------------------------------------Q
TRSLLGVFEEDAAAISNYINQLFQAMHRIYDAQNELSAATHLTSKLLKEYEKQ-------
-----RFPLGGDDEVMTSTLQQFAKVIDEA--------STH------------LSSCHAV
LSTQLADAMMFPITQFK----ERDLKEI-LTLKEVFQIASNDHDAAITRYSRLSKRREN-
-----EKIKSEVTEDVYTSRKKQHQTMMHYFCALNTLQYKKKIAMLEPLLGYMQAQ----
---ISFFKMGSENLTEQLEEFLTN---------IGTSVQNVRREME----------CE--
------VENMQQTIEDLEVA-SDPLYLPDPDTTKFPVHRNLTRKAGYLNARN-----KTG
LVSSSWDRQ------FYFTQGGNLMSQARGDVAGGLVMDID---------NCSVMAVDCE
DRRYCFQITSFDGKKSSILQAESKKDYEE------------------WICTINNISKQIY
LSENPEEIAARVNQSALEAVTPSPSFQQRHESMRPAVP-SRPPAARTGSTGSLGSESAAL
SALSLDSLVAPDTPIQFDIISPVSEDLPGQAKSSGQSGRRTN---PFGETGGSKSETE--
-------DSILH------QLFIVRFLGSMEVKSDESPDVVYETMRQILAARAIHNVFRMT
ESHLLVTCDCL------KLIDPQTQVTRLRFPLPNVVLYATHQENKRLFGFVLRTSGGRV
ESHQTSICYIFESNNEGEKICDSVGLAKQIAFHAELDRKASEKQKEIDRVKEKQQKELNK
QKQIEKDLEEQSRLIAASSRSNQSSGEGQFVVLSSSQSEDSDLGEDGKKKRESEA
>Columbiformes_Columba_livia_R05766
------------------------------------------------------------
------------------------------------------------------------
------------------------------------------------------------
-----------------------------------------------------------Q
TRSLLGVFEEDAAAISNYINQLFQAMHRIYDAQNELSAATHLTSKLLKEYEKQ-------
-----RFPLGGDDEVMTSTLQQFAKVIDEA--------STC------------LSSCHAV
LSTQLADAMMFPITQFK----ERDLKEI-LTLKEVFQIASNDHDAAITRYGRLSKRREN-
-----EKIKAEVIEDVYTSRKKQHQTMMHYFCALNTLQYKKKIALLEPLLGYMQAQ----
---ISFFKMGSENLTEQLEEFLTN---------IGTSVQNVRREME----------CE--
------VENMQQTIEDLEVA-SDPLYLPDPDTTKFPVHRNLTRKAGYLNARN-----KTG
LVSSSWDRQ------FYFTQGGNLMSQARGDVAGGLVMDID---------NCSVMAVDCE
DRRYCFQITSFDGKKSSILQAESKKDYEE------------------WICTINNISKQIY
LSENPEEIAARVNQSALEAVTPSPSFQQRHESLRPAPQ-CRPAAVRTSSTGSLGSESAAL
SALSLDSLVAPDTPIQFDIISPVSEDLPGQAKSSGQSGRRTN---PFGESGGSKSETE--
-------DSILH------QLFIVRFLGSMEVKSDESPDVVYETMRQILAARAIHNIFRMT
ESHLLVTCDCL------KLIDPQTQVTRLRFPLPNVVLCAAHQENKRLFGFVLRTSGGRA
ESRQTSICYIFESNNEGEKICDSVGLAKQIALHAELDRKATEKQKEIDRVKEKQQQELNK
QKQIEKDLEEQSRLIAASSRANQSSGDGQFVVLSSSQSEDSDLGEDGKKKRESEA
>Passeriformes_Corvus_brachyrhynchos_R02998
------------------------------------------------------------
------------------------------------------------------------
------------------------------------------------------------
-----------------------------------------------------------Q
TRSLLGVFEEDAAAISNYINQLFQAMHRIYDAQNELSAATHLTSKLLKEYEKQ-------
-----RFPLGGDDEVMTSTLQQFAKVIDE------------------------LSSCHAV
LSTQLADAMMFPITQFK----ERDLKEI-LTLKEVFQIASNDHDAAITRYSRLSKRREN-
-----EKIKAEVTEDVYTSRKKQHQTMMHYFCALNTLQYKKKISLLEPLLGYMQAQ----
---ISFFKMGSENLTEQLEEFLTN---------IGTSVQNVRREMD----------CE--
------VENMQQTIEDLEVA-SDPLYLPDPDPTKFPAHRNLTRKAGYLNARN-----KTG
LVSSSWERQ------FYFTQGGNLMSQARGDVAGGLVMDID---------NCSVMAVDCE
DRRYCFQITSFDGKKSSILQAESKKDYEE------------------WICTINNISKQIY
LSENPEEIAARVNQSALEAVTPSPSFQQRHESMRPAVQ-SRPPAARTSSTGSLGSDSAAL
SALSLDSLVAPDTPIQFDIISPVSEDLPGQAKSSGQSGRRTN---PFGESGGSKPETE--
-------DSILH------QLFIVRFLGSMEVKSDESPDVVYETMRQILAARAIHNVFRMT
ESHLLVTCDCL------KLIDPQTQVTRLRFPLPNVVLYATHQENKRLFGFVLRTSGGRV
ESRQTSICYIFESNNEGEKICDSVGLAKQIAFHAELDRKASEKQKEIDRVKEKQQKELNK
QKQIEKDLEEQSRLIAASSRSNQSSAEGQFVVLSSSQSEDSDLGEDGKKKRESEA
>Cuculiformes_Cuculus_canorus_R06389
------------------------------------------------------------
------------------------------------------------------------
------------------------------------------------------------
------------------------------------------------------------
TRSLLGVFEEDAAAISNYINQLFQAMHRIYDAQNELSAATHLTSKLLKEYEKQ-------
-----RFPLGGDDEVMTSTLQQFAKP-----------------SFS--YLLQ-LSSCHAV
LSTQLADAMMFPITQFK----ERDLKEI-LTLKEVFQIASNDHDAAITRYSRLSKRREN-
-----EKIKAEVIEDVYTSRKKQHQTMMHYFCALNTLQYKKKIAMLEPLLGYMQAQ----
---ISFFKMGSENLTEQLEEFLTN---------IGTSVQNVRREME----------CE--
------VENMQQTIEDLEVA-SDPLYLPDPDTTKFPVHRNLTRKAGYLNARN-----KTG
LVSSSWERQ------FYFTQGGNLMSQARGDVAGGLVMDID---------NCSVMAVDCE
DRRYCFQITSFDGKKSSILQAESKKDYEE------------------WICTINNISKQIY
LSENPEEIAARVNQSALEAVTPSPSFQQRHESMRPTAQ-SRPPAVRTSSTGSLGSESAAL
SALSLDSLVAPDTPIQFDIISPVSEDLPGQLKSSGQSGRRTN---PFGESGGSKSETE--
-------DSILH------QLFIVRFLGSMEVKSDESPDIVYETMRQILAARAIHNIFRMT
ESHLLVTCDCL------KLIDPQTQVTRLRFPLPNVVLYATHQENKRLFGFVLRTSGGRV
ESRQTSICYIFESNNEGEKICDSVGLAKQIAFHAELDRKASEKQKEIDRVKEKQQKELNK
QKQIEKDLEEQSRLIAASSRSNQSSGEGQFVVLSSSQSEDSDLGEDGKKKRESEA
>Pelecaniformes_Egretta_garzetta_R12818
------------------------------------------------------------
------------------------------------------------------------
------------------------------------------------------------
-----------------------------------------------------------Q
TRSLLGVFEEDAAAISNYINQLFQAMHRIYDAQNELSAATHLTSKLLKEYEKQ-------
-----RFPLGGDDEVMTSTLQQFAKVIDEA--------STC------------LSSCHAV
LSTQLADAMMFPITQFK----ERDLKEI-LTLKEVFQIASNDHDAAITRYSRLSKRREN-
-----EKIKAEVTEDVYTSRKKQHQTMMHYFCALNTLQYKKKIAMLEPLLGYMQAQ----
---ISFFKMGSENLTEQLEEFLTN---------IGTSVQNVRREME----------CE--
------VENMQQTIEDLEVA-SDPLYLPDPDTTKFPVHRNLTRKAGYLNARN-----KTG
LVSSSWERQ------FYFTQGGNLMSQARGDVAGGLVMDID---------NCSVMAVDCE
DRRYCFQITSFDGKKSSILQAESKKDYEE------------------WICTINNISKQIY
LSENPEEIAARVNQSALEAVTPSPSFQQRHESMRPAVQ-SRPPAARTSSTGSLGSESAAL
SALSLDSLVAPDTPIQFDIISPVSEDLPGQAKSSGQSGRRTN---PFGESGGSKSETE--
-------DSILH------QLFIVRFLGSMEVKSNESPDVVYETMRQILAARAIHNIFRMT
ESHLLVTCDCL------KLIDPQTQVTRLRFPLPNVVLYATHQENKRLFGFVLRTSGGRV
ESRQMSVCYIFESNNEGEKICDSVGLAKQIAFHAELDRKASEKQKEIDRVKEKQQKELNK
QKQIEKDLEEQSRLIAASSRSNQSSGEGQFVVLSSSQSEDSDLGEEGKKKRESEA
>Eurypygiformes_Eurypyga_helias_R01610
------------------------------------------------------------
------------------------------------------------------------
------------------------------------------------------------
-----------------------------------------------------------Q
TRSLLGVFEEDAAAISNYVNQLFQAMHRIYDAQNELSAATHLTSKLLKEYEKQ-------
-----RFPLGGDDEVMTSTLQQFAK----------------------------LSSCHAV
LSTQLADAMMFPITQFK----ERDLKEI-LTLKEVFQIASNDHDAAITRYSRLSKRREN-
-----EKIKSEVTEDVYTSRKKQHQTMMHYFCALNSLQYKKKIAMLEPLLGYMQAQ----
---ISFFKMGSENLTEQLEEFLTN---------IGTSVQNVRREME----------CE--
------VENMQQTIEDLEVA-SDPLYLPDPDTAKFPVHRNLTRKAGYLNARN-----KTG
LVSSSWERQ------FYFTQGGNLMSQARGDVAGGLVMDID---------NCSVMAVDCE
DRRYCFQITSFDGKKSSILQAESKKDYEE------------------WICTINNISKQIY
LSENPEEIAARVNQSALEAVTPSPSFQQRHESMRPTVQ-SRPPAARTSSTGSLGSESAAL
STLSLDSLVAPDTPIQFDIISPVSEDLPGQAKSSGQSGRRTN---PFGESGGSKSETE--
-------DSILH------QLFIVRFLGSMEVKSDESPDVVYETMRQILAARAIHNIFRMT
ESHLLVTCDCL------KLIDPQTQVTRLRFPLPNVVLYATHQENKRLFGFVLRTSGGRV
ESRQTSVCYIFESNNEGETICDSVGLAKQIAFHAELDRKASEKQKEIERVKEKQQKELNK
QKQIEKDLEEQSRLIAASSRSNQSSGEGQFVVLSSSQSEDSDLGEDGKKKRESEA
>Falconiformes_Falco_peregrinus_R03124
------------------------------------------------------------
------------------------------------------------------------
------------------------------------------------------------
-----------------------------------------------------------Q
TRSLLGVFEEDAAAISNYINQLFQAMHRIYDAQNELSAATHLTSKLLKEYEKQ-------
-----RFPLGGDDEVMTSTLQQFAKVIDEA--------SACI-CFI--SFAT-LSSCHAV
LSTQLADAMMFPITQFK----ERDLKEI-LTLKEVFQIASNDHDAAITRYSRLSKRREN-
-----EKIKAEVTEDVYTSRKKQHQTMMHYFCALNSLQYKKKIAMLEPLLGYMQAQ----
---ISFFKMGSENLTEQLEEFLTN---------IGTSVQNVRREME----------CE--
------VENMQQTIEDLEVA-SDPLYLPDPDPTKFPVHRNLTRKAGYLNARN-----KTG
LVSSSWERQ------FYFTQGGNLMSQARGDVAGGLVMDID---------NCSVMAVDCE
DRRYCFQITSFDGKKSSILQAESKKDYEE------------------WICTINNISKQIY
LSENPEEIAARVNQSALEAVTPSPSFQQRHESMRPAVQ-SRPPAARTSSTGSLGSESAAL
SALSLDSLVAPDTPIQFDIISPVSEDLPGQAKSSGQSGRRTN---PFGESGGSKSETE--
-------DSILH------QLFIVRFLGSMEVKSDESPDVVYETMRQILAARAIHNVFRMT
ESHLLVTCDCL------KLIDPQTQVTRLRFPLPNVVLYATHQENKRLFGFVLRTSGGRV
ESRQTSICYIFESNNEGEKICDSVGLAKQIAFHAELDRKASEKQKEIDRVKEKQQKELNK
QKQIEKDLEEQSRLIAASSRSNQGSGEGQFVVLSSSQSEDSDLGEEGKKKRESEA
>Procellariiformes_Fulmarus_glacialis_R09563
------------------------------------------------------------
------------------------------------------------------------
------------------------------------------------------------
-----------------------------------------------------------Q
TRSLLGVFEEDAAAISNYINQLFQAMHRIYDAQNELSAATHLTSKLLKEYEKQ-------
-----RFPLGGDDEVMTSTLQQFAKVIDEA--------STCI-CFT--YFAN-LSSCHAV
LSTQLADAMMFPITQFK----ERDLKEI-LTLKEVFQIASNDHDAAITRYSRLSKRREN-
-----EKIKAEVTEDVYTSRKKQHQTMMHYFCALNTLQYKKKIAMLEPLLGYMQAQ----
---ISFFKMGSENLTEQLEEFLTN---------IGTSVQNVRREME----------CE--
------VENMQQTIEDLEVA-SDPLYLPDPDPTKFPVHRNLTRKAGYLNARN-----KTG
LVSSSWERQ------FYFTQGGNLMSQARGDVAGGLVMDID---------NCSVMAVDCE
DRRYCFQITSFDGKKSSILQAESKKDYEE------------------WICTINNISKQIY
LSENPEEIAARVNQSALEAVTPSPSFQQRHESMRPTVQ-SRPPAARTSSTGSLGSESAAL
SALSLDSLVAPDTPIQFDIISPVSEDLPGQAKSSGQSGRRTN---PFGESGGSKSETE--
-------DSILH------QLFIVRFLGSMEVKSDESPDVVYETMRQILAARAIHNIFRMT
ESHLLVTCDCL------KLIDPQTQVTRLRFPLPNVVLYATHQENKRLFGFVLRTSGGRV
ESRQASVCYIFESNNEGEKICDSVGLAKQIAFHAELDRKASEKQKEIDRVKEKQQKELNK
QKQIEKDLEEQSRLIAASSRSNQSSGEGQFVVLSSSQSEDSDLGEDGKKKRESEA
>Gaviiformes_Gavia_stellata_R12538
------------------------------------------------------------
------------------------------------------------------------
------------------------------------------------------------
------------------------------------------------------------
------------------------------------------------------------
------------------------------------------------------------
------------------------------------------------------------
------------------------------------------------------------
------------------------------------------------------------
------------------------------------------------------------
------------------------------------------------------------
----------------------------Q------------------WICTINNISKQIY
LSENPEEIAARVNQSALEAVTPSPSFQQRHESMRPAIQ-SRPPAARTSSTGSLGSESPAL
SALSLDSLVAPDTPIQFDIISPVSEDLPGQAKSSGQSGRRTN---PFGESGGSKSETE--
-------DSILH------QLFIVRFLGSMEVKSDESPDVVYETMRQILAARAIHNIFRMT
ESHLLVTCDCL------KLIDPQTQVTRLRFPLPNVVLYATHQENKRLFGFVLRTSGGRV
ESRQTSVCYIFESNNEGEKICDSVGLAKQIAFHAELDRKASEKQKEIDRVKEKQQKELNK
QKQIEKDLEEQSRLIAASSRSNQSSGEGQFVVLSSSQSEDSDLGEDGRKKRESEA
>Passeriformes_Geospiza_fortis_R04691
------------------------------------------------------------
------------------------------------------------------------
------------------------------------------------------------
-----------------------------------------------------------Q
TRSLLGVFEEDAAAISNYINQLFQAMHRIYDAQNELSAATHLTSKLLKEYEKQ-------
-----RFPLGGDDEVMTSTLQQFAKVIDE------------------------LSSCHAV
LSTQLADAMMFPITQFK----ERDLKEI-LTLKEVFQIASNDHDAAITRYSRLSKRKEN-
-----EKIKAEVTEDVYTSRKKQHQTMMHYFCALNTLQYKKKISLLEPLLGYMQAQ----
---ISFFKMGSENLTEQLEEFLTN---------IGTSVQNVRREMD----------CE--
------VENMQQTIEDLEVA-SDPLYLPDPDPTKFPAHRNLTRKAGYLNARN-----KTG
LVSSSWERQ------FYFTQGGNLMSQARGDVAGGLVMDID---------NCSVMAVDCE
DRRYCFQITSFDGKKSSILQAESKKDYEE------------------WICTINNISKQIY
LSENPEETAARVNQSALEAVTPSPSFQQRHESLRPAVQ-SRPPAARTSSTGSLGSDSAAL
SALSLDSLVAPDTPIQFDIISPVSEDLPGQAKSSGQSGRRTN---PFGESGGSKPETE--
-------DSILH------QLFIVRFLGSMEVRCDESPDVVYETMRQILAARAIHNVFRMT
ESHLLVTCDCL------KLIDPQTQVTRLRFPLPNVVLYATHQENKRLFGFVLRTSGGRV
DSRQTSICYIFESNNEGEKICDSVGLAKQIALHAELDRKASEKQKEIDRVKEKQQKELNK
QKQIEKDLEEQSRLIAASSRSNQSSTEGQFVVLSSSQSEDSDLGEDGKKKRESEA
>Accipitriformes_Haliaeetus_leucocephalus_R06961
------------------------------------------------------------
------------------------------------------------------------
------------------------------------------------------------
-----------------------------------------------------------Q
TRSLLGVFEEDAAAISNYINQLFQAMHRIYDAQNELSAATHLTSKLLKEYEKQ-------
-----RFPLGGDDEVMTSTLQQFAKVIDEA--------STCI-CFT--YFAN-LSSCHAV
LSTQLADAMMFPITQFK----ERDLKEI-LTLKEVFQIASNDHDAAITRYSRLSKRREN-
-----EKIKAEVTEDVYTSRKKQHQTMMHYFCALNTLQYKKKIAMLEPLLGYMQAQ----
---ISFFKMGSENLTDQLEEFLTN---------IGTSVQNVRREME----------CE--
------VENMQQTIEDLEVA-SDPLYLPDPDPTKFPVHRNLTRKAGYLNARN-----KTG
LVSSSWERQ------FYFTQGGNLMSQARGDVAGGLVMDID---------NCSVMAVDCE
DRRYCFQITSFDGKKSSILQAESKKDYEE------------------WICTINNISKQIY
LSENPEEIAARVNQTALEAVTPSPSFQQRHESMRPTMQ-SRPPAARTSSTGSLGSESAAL
SALSLDSLVAPDTPIQFDIISPVSEDLPGQAKSSGQSGRRTN---PFGESGGSKSETE--
-------DSILH------QLFIVRFLGSMEVKSDESPDVVYETMRQILAARAIHNVFRMT
ESHLVVTCDCL------KLIDPQTQVTRLRFPLPNVVLYATHQENKRLFGFVLRTSGGRV
ESRQTSVCYIFESNNEGEKICDSVGLAKQIAFHAELDRKASEKQKEIDRVKEKQQKELNK
QKQIEKDLEEQSRLIAASSRSNQSSGEGQFVVLSSSQSEDSDLGEDGKKKRESEA
>Leptosomatiformes_Leptosomus_discolor_R05714
------------------------------------------------------------
------------------------------------------------------------
------------------------------------------------------------
-----------------------------------------------------------Q
TRSLLGVFEEDAAAISNYINQLFQAMHRIYDAQNELSAATHLTSKLLKEYEKQ-------
-----RFPLGGDDEVMTSTLQQFAKVIDEA--------STC------------LSSCHAV
LSTQLADAMMFPITQFK----ERDLKEI-LTLKEVFQIASNDHDAAITRYSRLSKRREN-
-----EKIKAEVTEDVYTSRKKQHQTMMHYFCALNTLQYKKKIAMLEPLLGYMQAQ----
---ISFFKMGSESLTEQLEEFLSN---------IGTSVQNVRREMD----------CE--
------VENMQQTIEDLEVA-SDPLYLPDPDTMKFPVHRNLTRKAGYLNARN-----KTG
LVSSSWERQ------FYFTQGGNLMSQARGDVAGGLVMDID---------NCSVMAVDCE
DRRYCFQITSFDGKKSSILQAESKKDYEE------------------WICTINNISKQIY
LSENPEEIAARVNQSALEAVTPSPSFQQRHESMRPTVH-SRPPAARTSSTGSLGSESAAL
SALSLDSLVAPDTPIQFDIISPVSEDLPGQAKSTGQSGRRTN---PFGESGGSKSETE--
-------DSILH------QLFIVRFLGSMEVKSDESPDVVYETMRQILAARAIHNVFRMT
ESHLLVTCDCL------KLIDPQTQVTRLRFPLPNVVLYATHQENKRLFGFVLRTSGGRA
ESRQTSICYIFESNNEGEKICDSVGLAQQIAFHAELDRKASEKQKEIDRVKEKQQKELNK
QKQIEKDLEEQSRLIAASSRSTQSSGEGQFVVLSSSQSEDSDLGEDGKKKRESEA
>Psittaciformes_Melopsittacus_undulatus_R02776
------------------------------------------------------------
-------------------SGR----GRQC-------------------CGW--------
-----------------------------------------------------------C
R-RW-RC--------------GSGGVG-----------PAAAMPGIDKLPIEETLEDSPQ
TRSLLGVFEEDAAAISNYVNQLFQAMHRIYDAQNELSAATHLTSKLLKEYEKQ-------
-----RFPLGGDDEVMTSTLQQFAKVIDEA--------SACI-CFT--YL---LISCHAV
LSTQLADAMMFPITQFK----ERDLKEI-LTLKEVFQIASNDHDAAITRYGRLSKRREN-
-----EKIKAEVMEDVYTSRKKQHQTMMHYFCALNTLQYKKKIAMLEPLLGYMQAQ----
---ISFFKMGSENLTEQLEEFLTN---------IGTSVQNVRREMD----------CE--
------VENMQQTIEDLEVA-SDPLYLPDPDTTKFPVHRNLTRKAGYLNARN-----KTG
LVSSSWERQ------FYFTQGGNLMSQARGDVAGGLVMDID---------NCSVMAVDCE
DRRYCFQITSFDGKKSSILQAESKKDYEE------------------WICTINNISKQIY
LSENPEEIAARVNQSALEAVTPSPSFQQRHESMRPTVQ-SRPPAARTSSTGSLGSESAGL
SALSLDSLVAPDTPIQFDIISPVSEDFPGQTKSSGQSGRRTN---PFGELGGSKSETE--
-------DSILH------QLFIVRFLGSMEVKSDESPDVVYETMRQILAARAIHNVFRMT
ESHLLVTCGCL------KLIDPQTQVTRLRFPLPNVVLYATHQENKRLFGFVLRTSGGRV
ESCQTSICYIFESNNEGEKICDSVGLAKQIAFHAELDRKASEKQKEIDRVKEKQQKELNK
QKQIEKDLEEQSRLIAASSRSNQNSGEGQFVVLSSSQSEDSDLGEDGKKKRESEA
>Coraciiformes_Merops_nubicus_R05506
------------------------------------------------------------
------------------------------------------------------------
------------------------------------------------------------
-----------------------------------------------------------Q
TRSLLGVFEEDAAAISNYINQLFQAMHRIYDAQNELSAATHLTSKLLKEYEKQ-------
-----RFPLGGDDEVMTSTLQQFAKVIDEA--------STCI-----------LSSCHAV
LSTQLADAMMFPITQFK----ERDLKEI-LTLKEVFQIASNDHDAAITRYSRLSKRREN-
-----EKIKAEVTEDVYTSRKKQHQTMMHYFCALNTLQYKKKIAMLEPLLGYMQAQ----
---ISFFKMGSENLTEQLEEFLTN---------IGTSVQNVRREME----------CE--
------VENMQQTIEDLEVA-SDPLYLPDPDPTKFPVHRNLTRKAGYLNARN-----KTG
LVSSIWERQ------FYFTQGGNLMSQARGDVAGGLVMDID---------NCSVMAVDCE
DRRYCFQITSFDGKKSSILQAESKKDYEE------------------WICTINNISKQIY
LSENPEEIAARVNQSALEAVTPSPSFQQRHESMRPAVQ-SRPPAARTSSTGSLGSESAAL
SALSLDSLVAPDTPIQFDIVSPVSEDLPGQGKSSGQSGRRTN---PFGESGGSKSETE--
-------DSILH------QLFIVRFLGSMEVKSDESPDVVYETMRQILAARAIHNVFRMT
ESHLLVTCDCL------KLIDPQTQVTRLRFPLPNVVLYATHQENKRLFGFVLRTSGGRV
ESRHTSICYIFESNNEGEKICDSVGLAKQIALHAELDRKASEKQKEINRVKEKQQKELNK
QKQIEKDLEEQSRLIAASSRSNQSSGEGQFVVLSSSQSEDSDLGEDGKKKRESEA
>Mesitornithiformes_Mesitornis_unicolor_R03591
------------------------------------------------------------
------------------------------------------------------------
------------------------------------------------------------
-----------------------------------------------------------Q
TRSLLGVFEEDAAAISNYINQLFQAMHRIYDAQNELSAATHLTSKLLKEYEKQ-------
-----RFPLGGDDEVMTSTLQQFAKVIDEA--------SARI-CFT--SFAN-LSSCHAV
LSTQLADAMMFPITQFK----ERDLKEI-LTLKEVFQIASNDHDAAITRYSRLSKRREN-
-----EKIKAEVTEDVYTSRKKQHQTMMHYFCALNTLQYKKKIAMLEPLLGYMQAQ----
---ISFFKMGSENLTEQLEEFLTN---------IGTSVQNVRREME----------CE--
------VENMQQTIEDLEVA-SDPLYLPDPDPTKFPVHRNLTRKAGYLNARN-----KTG
LVSSSWERQ------FYFTQGGNLMSQARGDVAGGLVMDID---------NCSVMAVDCE
DRRYCFQITSFDGKKSSILQAESKKDYEE------------------WICTINNISKQIY
LSENPEEIAARVNQSALEAVTPSPSFQQRHESMRPAVQ-SRPPAARTSSTGSLGSESTAL
SALSLDSLVAPDTPIQFDIISPVSEDLPGQAKSSAQSGRRTN---PFGESGGSKSETE--
-------DSILH------QLFIVRFLGSMEVKSDGSPDVVYETMRQILAARAIHNIFRMT
ESHLVVTCDCL------KLIDPQTQVTRLRFPLPNVVLYATHQENKRLFGFVLRTSGGRV
ENRQTSVCYIFESNNEGEKICDSVGLAKQIAFHAELDRKASEKQKEIDRVKEKQQKELNK
QKQIEKDLEEQSRLIAASSRSNQSSGEGQFVVLSSSQSEDSDLGEDGKKKRESEA
>Psittaciformes_Nestor_notabilis_R07086
------------------------------------------------------------
------------------------------------------------------------
------------------------------------------------------------
-----------------------------------------------------------Q
TRSLLGVFEEDAAAISNYVNQLFQAMHRIYDAQNELSAATHLTSKLLKEYEKQ-------
-----RFPLGGDDEVMTSTLQQFAKVIDEA--------STYI-CFT--YL---LISCHAV
LSTQLADAMMFPITQFK----ERDLKEI-LTLKEVFQISSNDHDAAITRYGRLSKRREN-
-----EKIKAEVMEDVYTSRKKQHQTMMHYFCALNTLQYKKKIAMLEPLLGYMQAQ----
---ISFFKMGSENLTEQLEEFLTN---------IGTSVQNVRREMD----------CE--
------VENMQQTIEDLEVA-SDPLYLPDPDTTKFPVHRNLTRKAGYLNARN-----KTG
LVSSSWERQ------FYFTQGGNLMSQARGDVAGGLVMDID---------NCSVMAVDCE
DRRYCFQITSFDGKKSSILQAESKKDYEE------------------WICTINNISKQIY
LSENPEEIAARVNQSALEAVTPSPSFQQRHESMRPTVQ-SRPPAPRTSSTGSLGSESAGL
SALSLDSLVAPDTPIQFDIISPVSEDFPGQTKSSGQSGRRTN---PFGELGGSKSETE--
-------DSILH------QLFIVRFLGSMEVKSDESPDVVYETMRQILAARAIHNVFRMT
ESHLLVTCDCL------KLIDPQTQVTRLRFPLPNVVLYATHQENKRLFGFVLRTSGGRV
ESRQTSICYIFESNNEGEKICDSVGLAKQIAFHAELDRKASEKQKEIDRVKEKQQKELNK
QKQIEKDLEEQSRLIAASSRSNQNSGEGQFVVLSSSQSEDSDLGEDGKKKRESEA
>Pelecaniformes_Nipponia_nippon_R05949
------------------------------------------------------------
------------------------------------------------------------
------------------------------------------------------------
-----------------------------------------------------------Q
TRSLLGVFEEDAAAISNYINQLFQAMHRIYDAQNELSAATHLTSKLLKEYEKQ-------
-----RFPLGGDDEVMTSTLQQFAKVIDEA--------STCL-----------------L
LSTQLADAMMFPITQFK----ERDLKEI-LTLKEVFQIASNDHDAAITRYSRLSKRREN-
-----EKIKAEVTEDVYTSRKKQHQTMMHYFCALNTLQYKKKIAMLEPLLGYMQAQ----
---ISFFKMGSENLTEQLEDFLTN---------IGTSVQNVRREME----------CE--
------VENMQQTIEDLEVA-SDPLYLPDPDTMKFPVHRNLTRKAGYLNARN-----KTG
LVSSSWDRQ------FYFTQGGNLMSQARGDVAGGLVMDID---------NCSVMAVDCE
DRRYCFQITSFDGKKSSILQAESKKDYEE------------------WICTINNISKQIY
LSENPEEIAARVNQSALEAVTPSPSFQQRHESMRPAVQ-SRPPAARTSSTGSLGSESAAL
SALSLDSLVAPDTPIQFDIISPVSEDLPGQAKSSGQSGRRTN---PFGESGGSKSETE--
-------DSILH------QLFIVRFLGSMEVKSDESPDVVYETMRQILAARAIHNIFRMT
ESHLLVTCDCL------KLIDPQTQVTRLRFPLPNVVLYATHQENKRLFGFVLRTSGGRV
ESRQTSVCYIFESNNEGEKICDSVGLAKQIAFHAELDRKASEKQKEIEKEKEKQQKELNK
QKQIEKDLEEQSRLIAASSRSNQSSGEGQFVVLSSSQSEDSDLGDDGKKKRESE-
>Opisthocomiformes_Opisthocomus_hoazin_R03439
------------------------------------------------------------
------------------------------------------------------------
------------------------------------------------------------
-----------------------------------------------------------Q
TRSLLGVFEEDAAAISNYVNQLFQAMHRIYDAQNELSAATHLTSKLLKEYEKQ-------
-----RFPLGGDDEVMTSTLQQFAKVIDEA--------STCI-CFT--L----LISCHAV
LSTQLADAMMFPITQFK----ERDLKEI-LTLKEVFQIASNDHDAAITRYSRLSKRREN-
-----EKIKAEVTEDVYTSRKKQHQTMMHYFCALNTLQYKKKISMLEPLLGYMQAQ----
---ISFFKMGSENLTEQLEEFLTN---------IGTSVQNVRREME----------CE--
------VENMQQTIEDLEVA-SDPLYLPDPDPTKFPVHRNLTRKAGYLNARN-----KTG
LVSSSWERQ------FYFTQGGNLMSQARGDVAGGLVMDID---------NCSVMAVDCE
DRRYCFQITSFDGKKSSILQAESKKDYEE------------------WICTINNISKQIY
LSENPEEIAARVNQSALEAVTPSPSFQQRHESMRPAAQ-SRPPAARTSSTGSLGSESATL
SALSLDSLVAPDTPIQFDIISPVSEDLPGQAKSSGQSGRRTN---PFGESGGSKSETE--
-------DSILH------QLFIVRFLGSMEVKSDESPDVVYETMRQILAARAIHNIFRMT
ESHLLVTCDCL------KLIDPQTQVTRLRFPLPNVVLYATHQENKRLFGFVLRTSGGRI
ESRQTSVCYIFESNNEGEKICDSVGLAKQIAFHAELDRKASEKQKEIDRVKEKQQKELNK
QKQIEKDLEEQSRLISASSRSNQSSGEGQFVVLSSSQSEDSDLGEDGKKKRESEA
>Pelecaniformes_Pelecanus_crispus_R03035
------------------------------------------------------------
------------------------------------------------------------
------------------------------------------------------------
------------------------------------------------------------
------------------------------------------------------------
-----------------------------------------------------LSSCHAV
LSTQLADAMMFPITQFK----ERDLKEI-LTLKEVFQIASNDHDAAITRYSRLSKRREN-
-----EKIKAEVTEDVYTSRKKQHQTMMHYFCALNTLQYKKKIAMLEPLLGYMQAQ----
---ISFFKMGSENLTEQLEEFLTN---------IGTSVQNVRREME----------CE--
------VENMQQTIEDLEVA-SDPLYLPDPDPTKFPVHRNLTRKAGYLNARN-----KTG
LVSSSWERQ------FYFTQGGNLMSQARGDVAGGLVMDID---------NCSVMAVDCE
DRRYCFQITSFDGKKSSILQAESKKDYEE------------------WICTINNISKQIY
LSENPEEIAARVNQSALEAVTPSPSFQQRHESMRPPVQ-SRPPAARTSSTGSLGSESAAL
SALSLDSLVAPDTPIQFDIISPVSEDLPGQAKSSGQSGRRTN---PFGESGGSKSETE--
-------DSILH------QLFIVRFLGSMEVKSDESPDVVYETMRQILAARAIHNIFRMT
ESHLLVTCDCL------KLIDPQTQVTRLRFPLPNVVLYATHQENKRLFGFVLRTSGGRA
ESRQTSVCYIFESNNEGEKICDSVGLAKQIAFHAELDRKASEKQKEIDRVKEKQQKELNK
QKQIEKDLEEQSRLIAASSRSNQSSGEGQFVVLSSSQSEDSDLGEDGKKKRESEA
>Phaethontiformes_Phaethon_lepturus_R11080
------------------------------------------------------------
------------------------------------------------------------
------------------------------------------------------------
-----------------------------------------------------------Q
TRSLLGVFEEDAAAISNYINQLFQAMHRIYDAQNELSAATHLTSKLLKEYEKQ-------
-----RFPLGGDDEVMTSTLQQFAKVIDEA--------STCI-C---------FISCHAV
LSTQLADAMMFPITQFK----ERDLKEI-LTLKEVFQISSNDHDAAITRYGRLSKRREN-
-----EKIKAEVTEDVYTSRKKQHQTMMHYFCALNTLQYKKKTAMLEPLLGYMQAQ----
---ISFFKMGSENLTEQLEEFLTN---------IGTSVQNVRREME----------CE--
------VENMQQTIEDLEVA-SDPLYLPDPDPTKFPVHRNLTRKAGYLNARN-----KTG
LVSSSWERQ------FYFTQGGNLMSQARGDVAGGLVMDID---------NCSVMAVDCE
DRRYCFQITSFDGKKSSILQAESKKDYEE------------------WICTINNISKQIY
LSENPEEIAARVNQSALEAVTPSPSFQQRHESMRPTVQ-SR-PAARTSSTGSLGSESAAL
SALSLDSLVAPDTPIQFDIISPVSEDLPGQGKSSGQSGRRTN---PFGESGGSKSETE--
-------DSILH------QLFIVRFLGSMEVKSDESPDVVYETMRQILAARAIHNIFRMT
ESHLLVTCDCL------KLIDPQTQVTRLQFPLPNVVLYATHQENKRLFGFVLRTSGGRV
ESRQTSVCYIFESNNEGEKICDSVGLAKQIAFHAELDRRASEKQKEIDRVKEKQQKELNK
QKQIEKDLEEQSRLIAASSRSNQSSGEGQFVVLSSSQSEDSDLGEDGKKKRESEA
>Pelecaniformes_Phalacrocorax_carbo_R01021
------------------------------------------------------------
------------------------------------------------------------
------------------------------------------------------------
-----------------------------------------------------------Q
TRSLLGVFEEDATAISNYINQLFQAMHRIYDAQNELSAATHLTSKLLKEYEKQ-------
-----RFPLGGDDEVMTSTLQQFAKVIDEA--------STCI-CFT--YFAN-LSSCHAV
LSTQLADAMMFPISQFK----ERDLKEI-LTLKEVFQIASNDHDAAITRYSRLSKRREN-
-----EKIKAEVTEDVYTSRKKQHQTMMHYFCALNTLQYKKKIAMLEPLLGYMQAQ----
---ISFFKMGSENLTEQLEEFLTN---------IGTSVQNVRREME----------CE--
------VENMQQTIEDLEVA-SDPLYLPDPDTTKFPVHRNLTRKAGYLNARN-----KTG
LVSSSWERQ------FYFTQGGNLMSQARGDVAGGLVMDID---------NCSVMAVDCE
DRRYCFQITSFDGKKSSILQAESKKDYEE------------------WICTINNISKQIY
LSENPEEIAARVNQSALEAVTPSPSFQQRHESMRPSVQ-SRPPAARTSSTGSLGSESAAL
SALSLNSLVAPDTPIQFDIISPVSEDLPGQAKSSGQLGRRTN---PFGESGGSKSETE--
-------DSILH------QLFIVRFLGSMEVKSDESPDVVYETMRQILAARAIHNIFRMT
ESHLLVTCDCL------KLIDPQTQVTRLRFPLPNVVLYATHQENKRLFGFVLRTSGGRV
ESRQTSVCYIFESNNEGEKICDSVGLAKQIALHAELDRKASEKQKEIDRVKEKQQKQLNK
QKQIEKDLEEQSRLIAASSRSNQSSGEGQFVVLSSSQSEDSDLGEDGKKKRESEA
>Phoenicopteriformes_Phoenicopterus_ruber_R01682
------------------------------------------------------------
------------------------------------------------------------
------------------------------------------------------------
-----------------------------------------------------------Q
TRSLLGVFEEDAAAISNYINQLFQAMHRIYDAQNELSAATHLTSKLLKEYEKQ-------
-----RFPLGGDDEVMTSTLQQFAKVIDEA--------STCI-CFT--YFAN-LSSCHAV
LSTQLADAMMFPITQFK----ERDLKEI-LTLKEVFQIASNDHDAAITRYGRLSKRREN-
-----EKIKAEVTEDVYTSRKKQHQTMMHYFCALNTLQYKKKIAMLEPLLGYMQAQ----
---ISFFKMGSENLTEQLEEFLTN---------IGTSVQNVRREME----------CE--
------VENMQQTIEDLEVA-SDPLYLPDPDTTKFPVHRNLTRKAGYLNARN-----KTG
LVSSSWERQ------FYFTQGGNLMSQARGDVAGGLVMDID---------NCSVMAVDCE
DRRYCFQITSFDGKKSSILQAESKKDYEE------------------WICTINNISKQIY
LSENPEEIAARVNQSALEAVTPSPSFQQRHESMRPTVQ-SRPPAARTSSTGSLGSESAAL
SALSLDSLVAPDTPIQFDIISPVSEDLPGQAKSSGQLGRRTN---PFGESGGSKSETE--
-------DSILH------QLFIVRFLGSMEVKSDESPDVVYETMRQILAARAIHNIFRMT
ESHLLVTCDCL------KLIDPQTQVTRLRFPLPNVVLYATHQENKRLFGFVLRTSGGRV
ESRQTSVCYIFESNNEGEKICDSVGLAKQIAFHAELDRKATEKQKEIDRVKEKQQKELNK
QKQIEKDLEEQSRLIAASSRSNQSSGEGQFVVLSSSQSEDSDLGDDGKKKRESEA
>Piciformes_Picoides_pubescens_R07528
------------------------------------------------------------
------------------------------------------------------------
------------------------------------------------------------
-----------------------------------------------------------Q
TRSLLGVFEEDAAAISNYINQLFQAMNRIYDAQNELSAATHLTSKLLKEYEKQ-------
-----RFPLGGDDEVMTSTLQQFAKVIDEA--------STCI-CFT--YFDNILSSCHAV
LSTQLADAMMFPITQFK----ERDLKEI-LTLKEVFQIASNDHDAAITRYSRLSKKREN-
-----EKIKAEVTEDVYTSRKKQHQTMMHYFCALNSLQYKKKIAMLEPLLGYMQAQ----
---ISFFKMGSENLTEQLEEFLTN---------IGTSVQNVRREMD----------CE--
------VENMQQTIEDLEVA-SDPLYLPDPDPTKFPVHRNLTRKAGYLNARN-----KTG
LVSSSWERQ------FYFTQGGNLMSQARGDVAGGLVMDID---------NCSVMAVDCE
DRRYCFQITSFDGKKSSILQAESKKDYEE------------------WICTINNISKQIY
LSENPEEIAARVNQSALEAVTPSPSFQQRHESMRPAVQ-SRPPAVRTSSTGSLGSESATL
SALSLDSLVAPDTPIQFDIISPVSEDLPGQAKSSGQSGRRTN---PFGESGGSKSETE--
-------DSILH------QLFIVRFLGSTEVKSDDSPDVVYETMRQILAARAIHNVFRMT
ESHLLVTCDCL------KLIDPQTQVTRLRFPLPSVVLYATHQENKRLFGFVLRTSGWKA
ESRQTSVCYIFESNNEGEKICDSVGLAKQIAFHAELDRKASEKQKEIDRVKEKQQKELNK
QKQIEKDLEEQSRLIAASSRSNQSSAEGQFVVLSSSQSEDSDLGEDGKKKRESEA
>Phoenicopteriformes_Podiceps_cristatus_R06475
------------------------------------------------------------
------------------------------------------------------------
------------------------------------------------------------
------------------------------------------------------------
------------------------------------------------------------
------FPLGGDDEVMTSTLQQFAKVIDEA--------STCI-CFT--YFAN-LSSCHAV
LSTQLADAMMFPITQFK----ERDLKEI-LTLKEVFQIASNDHDAAITRYSRLSKRREN-
-----EKIKAEVTEDVYTSRKKQHQTMMHYFCALNTLQYKKKIAMLEPLLGYMQAQ----
---ISFFKMGSENLTEQLEEFLTN---------IGTSVQNVRREME----------CE--
------VENMQQTIEDMEVA-SDPLYLPDPDTTKFPVHRNLTRKAGYLNARN-----KTG
LVSSSWERQ------FYFTQGGNLMSQARGDVAGGLVMDID---------NCSVMAVDCE
DRRYCFQITSFDGKKSSILQAESKKDYEE------------------WICTINNISKQIY
LSENPEEIAARVNQSALEAVTPSPSFQQRHESMRPTVQ-SRPPAARTSSTGSLGSESAAL
SALSLDSLVAPDTPIQFDIISPVSEDLPGQAKSSGQSGRRTN---PFGESEGSKSETE--
-------DSILH------QLFIVRFLGSMEVKSDESPDVVYETMRQILAARAIHNIFRMT
ESHLLVTCDCL------KLIDPQTQVTRLRFPLPNVVLYATHQENKRLFGFVLRTSGGRV
ESRQTSVCYIFESNNEGEKICDSVGLAKQIAFHAELDRKATEKQKEIDRVKEKQQKELNK
QKQIEKDLEEQSRLIAASSRSNQSSGEGQFVVLSSSQSEDSDLGEDGKKKRESEA
>Pterocliformes_Pterocles_gutturalis_R05622
------------------------------------------------------------
------------------------------------------------------------
------------------------------------------------------------
-----------------------------------------------------------Q
TRSLLGVFEEDAAAISSYINQLFQAMHRIYDAQNELSAATHLTSKLLKEYEKQ-------
-----RFPLGGDDEVMTSTLQQFAKVIDEA--------STCI-----------------L
LSTQLADAMMFPITQFK----ERDLKEI-LTLKEVFQIASNDHDAAITRYSRLSKRREN-
-----EKIKAEVTEDVYTSRKKQHQTMMHYFCALNTLQYKKKIAMLEPLLGYMQAQ----
---ISFFKMGSENLTEQLEEFLTN---------IGTSVQNVRREME----------CE--
------VENMQQTIEDLEVA-SDPLYLPDPDTMKFPVHRNLTRKAGYLNARN-----KTG
LVSSIWERQ------FYFTQGGNLMSQARGDVAGGLVMDID---------NCSVMAVDCE
DRRYCFQITSFDGKKSSILQAESKKDYEE------------------WICTINNISKQIY
LSENPEEIAARVNQSALEAVTPSPSFQQRHESMRPAVQ-SRPPAARTSSTGSLGSESATL
SALSLDSLVAPDTPIQFDIISPVSEDLPGQGKSSGQSGRRTN---PFGESGGSKSETE--
-------DSILH------QLFIVRFLGSMEVKSDESPDVVYETMRQILAARAIHNIFRMT
ESHLLVTCDCL------KLIDPQTQVTRLRFPLPSVVLYATHQENKRLFGFVLRTSGGRV
ESRQTSICYIFESNNEGEKICDSVGLAKQIAFHAELDRKASEKQKEIDRVKEKQQKELNK
QKQIEKDLEEQSRLIAASSRSNQSSGEGQFVVLSSSQSEDSDLGEDGKKKRESEA
>Sphenisciformes_Pygoscelis_adeliae_R06275
------------------------------------------------------------
------------------------------------------------------------
------------------------------------------------------------
-----------------------------------------------------------Q
TRSLLGVFEEDAAAISNYINQLFQAMHRIYDAQNELSAATHLTSKLLKEYEKQ-------
-----RFPLGGDDEVMTSTLQQFAKVIDEA--------STCI-SLT--L----LISCHAV
LSTQLADAMMFPISQFK----ERDLKEI-LTLKEVFQIASNDHDAAITRYSRLSKRREN-
-----EKIKAEVTEDVYTSRKKQHQTMMHYFCALNTLQYKKKIAMLEPLLGYMQAQ----
---ISFFKMGSENLTEQLEEFLTN---------IGTSVQNVRREME----------CE--
------VENMQQTIEDLEVA-SDPLYLPDPDTTKFPVHRNLTRKAGYLNARN-----KTG
LVSSSWERQ------FYFTQGGNLMSQARGDVAGGLVMDID---------NCSVMAVDCE
DRRYCFQITSFDGKKSSILQAESKKDYEE------------------WICTINNISKQIY
LSENPEEIAARVNQSALEAVTPSPSFQQRHESMRPTVQ-SRPPAARTGSTGSQGSESAAL
FALSLDSLVAPDTPIQFDIISPVSEDLPGQAKSSGQLGRRTN---PFGESGGSKSETE--
-------DLILH------QLFIVRFLGSMEVKSDESPDVVYETMRQILAARAIHNIFRMT
ESHLLVTCDCL------KLIDPQTQVTRLRFPLPSVVLYATHQENKRLFGFVLRTSGGRV
ESRQTSVCYIFESNNEGEKICDSVGLAKQIAFHAELDRKASEKQKEIDRVKEKQQKELNK
QKQIEKDLEEQSRLIAASSRPNQSSGEGQFVVLSSSQSEDSDLGDDGKKKRESEA
>Struthioniformes_Struthio_camelus_R03203
------------------------------------------------------------
------------------------------------------------------------
------------------------------------------------------------
-----------------------------------------------------------Q
TRSLLGVFEEDAAAISNYINQLFQAMHRIYDAQNELSAATHLTSKLLKEYEKQ-------
-----RFPLGGDDEVMNSTLQQFAKL----------------------------SSCHAV
LSTQLADAMMFPITQFK----ERDLKEI-LTLKEVFQIASNDHDAAIARYSRLSKRREN-
-----EKIKAEVTEDIYTSRKKQHQTMMHYFCALNTLQYKKKIAMLEPLLGYMQAQ----
---ISFFKMGSENLNEQLEEFLTN---------IGTSVQNVRREME----------CE--
------VETMQQTIEDLEVA-SDPLYLPDPDTTKFPVHRNLTRKAGYLNARS-----KTG
LVSSSWERQ------FYFTQGGNLMSQARGDVAGGLVMDID---------NCSVMAVDCE
DRRYCFQITSFDGKKSSILQAESKKDYEE------------------WICTINNISKQIY
LSENPEEIAARVNQSALEAVTPSPSFQQRHESMRPTVQ-SRPPAARTSSTGSMGSESAAL
SALSLDSLVAPDTPIQFDIISPVSEDQPGQAKTSGQLGRRTN---PFGESGGSKSETE--
-------DSILH------QLFIVRFLGSMEVKYDESPDVVYETMRQILAARAIHNIFRMT
ESHLLVTCDCL------KLIDPQTQVTRLRFPLPNVVLYATHQENKRLFGFVLRTAGGRA
DSRQTSVCYIFESNNEGEKICDSVGLAKQIAFHAELDRKASEKQKEIDRVKEKQQKELNK
QKQIEKDLEEQSRLIAASSRLNQSIGEGQFVVLSSSQSEDSDLGEDGKKKRESEA
>Musophagiformes_Tauraco_erythrolophus_R01276
------------------------------------------------------------
------------------------------------------------------------
------------------------------------------------------------
-----------------------------------------------------------Q
TRSLLGVFEEDAAAISNYINQLFQAMHRIYDAQNELSAATHLTSKLLKEYEKQ-------
-----RFPLGGDDEVMTSTLQQFAKVIDEA--------STCI-PFT--YFAK-LSSCHAV
LSTQLADAMMFPITQFK----ERDLKEI-LTLKEVFQIASNDHDAAITRYSRLSKRREN-
-----EKVKAEVTEDVYTSRKKQHQTMMHYFCALNTLQYKKKIAMLEPLLGYMQAQ----
---ISFFKMGSENLTEQLEEFLTN---------IGTSVQNVRREME----------CE--
------VENMQQTIEDLEVA-SDPLYLPDPDPTKFPVHRNLTRKAGYLNARN-----KTG
LVSSSWERQ------FYFTQGGNLMSQARGDVAGGLVMDID---------NCSVMAVDCE
DRRYCFQITSFDGKKSSILQAESKKDYEE------------------WICTINNISKQIY
LSENPEEIAARVNQSALEAVTPSPSFQQRHESMRPTVQ-SRPPAARTSSTGSLGSESAAL
STLSLDSLVAPDTPIQFDIISPVSEDLPGQGKSSGQSGRRTN---PFGESGGSKSETE--
-------DSILH------QLFIVRFLGSMEVKSDESPDVVYETMRQILAARAIHNVFRMT
ESHLLVTCDCL------KLIDPQTQVTRLRFPLPNVVLYATHQENKRLFGFVLRTSGGRV
ESHQTSVCYIFESNNEGEKICDSVGLAKQIAFHAELDRKASEKQKEIDRVKEKQQKELNK
QKQIEKDLEEQSRLIAASSRSNQSGGEGQFVVLSSSQSEDSDLGEDGKKKRESEA
>Tinamiformes_Tinamus_guttatus_R07698
------------------------------------------------------------
------------------------------------------------------------
------------------------------------------------------------
-----------------------------------------------------------Q
TRSLLGVFEEDAAAISNYVSQLFQAMHRIYDAQNELSAATHLTSKLLKEYEKQ-------
-----RFPLGGDDEVMSSTLQQFAKVIDEA--------SAC------------LSSCHAV
LSTQLADAMMFPITQFK----ERDLKEI-LTLKEVFQIASNDHDAAITRYSRLSKRREN-
-----EKIKAEVTEDVYTSRKKQHQTMMHYFCALNTLQYKKKIAMLEPLLGYMQAQ----
---ISFFKMGSENLNEQLEEFLTN---------IGTSVQNVRREMD----------CE--
------VETMQQTIEDLEIA-SDPLYLPDPDTTKFPVHRNLTRKAGYLNARN-----KTG
LVSSSWERQ------FYFTQGGNLMSQARGDVAGGLVMDID---------NCSVMAVDCE
DRRYCFQITSFDGKKSSILQAESKKDYEE------------------WICTINNISKQIY
LSENPEEIAARVNQSALEAVTPSPSFQQRHESMRPPAQ-SRPPAARTSSTGSLGSEAAAL
SALSLDSLVAPDTPIQFDIISPVSEDQPGQAKTSGQSGRRTN---PFGESGGSKSETE--
-------DSILH------QLFIVRFLGSMEVKYDESPDVVYETMRQILAARAIHNIFRMT
ESHLLVTCDCL------KLIDPQTTVTRLRFPLPNVVLYATHQENRRLFGFVLRTAAGRA
ETRHTSVCYIFESNNEGEKICDSVGLAKQIAFHAELDRKASEKQKEIDRVKEKQQKELSK
QKQIEKDLEEQSRLIAASSRANQSSGEGQFVVLSSSQSEDSDLGEDGKKKRESEA
>Strigiformes_Tyto_alba_R03971
------------------------------------------------------------
------------------------------------------------------------
------------------------------------------------------------
-----------------------------------------------------------Q
TRSLLGVFEEDAAAISNYINQLFQAMHRIYDAQNELSAATHLTSKLLKEYEKQ-------
-----RFPLGGDDEVMTSTLQQFAKVIDEA--------STCI-CFT--YFAN-LSSCHAV
LSTQLADAMMFPITQFK----ERDLKEI-LTLKEVFQIASNDHDAAITRYSRLSKRREN-
-----EKIKAEVIEDVYTSRKKQHQTMMHYFCALNTLQYKKKIAMLEPLLGYMQAQ----
---ISFFKMGSENLTEQLEEFLTN---------IGTSVQNVRREME----------CE--
------VENMQQTIEDLEVA-SDPLYLPDPDPTKFPVHRNLTRKAGYLNARN-----KTG
LVSSSWERQ------FYFTQGGNLMSQARGDVAGGLVMDID---------NCSVMAVDCE
DRRYCFQITSFDGKKSSILQAESKKDYEE------------------WICTINNISKQIY
LSENPEEIAARVNQSALEAVTPSPSFQQRHESMRPTVQ-SRPPAARTSSTGSLGSESAAL
SALSLDSLVAPDTPIQFDIISPVSEDLPGQAKSSGQSGRRTN---PFGESGGSKSETE--
-------DSILH------QLFIVRFLGSMEVKSDESPDVVYETMRQILAARAIHNVFRMT
ESHLLVTCDCL------KLIDPQTQVTRLRFPLPNVVLCATHQENKRLFGFVLRTSGGRT
ESRQTSVCYIFESNNEGEKICDSVGLAKQIAFHAELDRKASEKQKELDRVKEKQQKELNK
QKQIEKDLEEQSRLIAASSRSNQSSGEGQFVVLSSSQSEDSDLGEDGKKKRESEA
>Passeriformes_Menura_novaehollandiae_R04732
------------------------------------------------------------
------------------------------------------------------------
------------------------------------------------------------
-----------------------------------------------------------Q
TRSLLGVFEEDAAAISNYINQLFQAMHRIYDAQNELSAATHLTSKLLKEYEKQ-------
-----RFPLGGDDEVMTSTLQQFAKVIDE------------------------LSSCHAV
LSTQLADAMMFPITQFK----ERDLKEI-LTLKEVFQIASNDHDAAITRYSRLSKRREN-
-----EKIKAEVTEDVYTSRKKQHQTMMHYFCALNTLQYKKKIALLEPLLGYMQAQ----
---ISFFKMGSENLTEQLEEFLTN---------IGTSVQNVRREMD----------CE--
------VENMQQTIEDLEVA-SDPLYLPDPDPTKFPAHRNLTRKAGYLNARN-----KTG
LVSSSWERQ------FYFTQGGNLMSQARGDVAGGLVMDID---------NCSVMAVDCE
DRRYCFQITSFDGKKSSILQAESKKDYEE------------------WICTINNISKQIY
LSENPEEIAARVNQSALEAVTPSPSFQQRHESMRPAGQ-SRPPAARTSSTGSLGSDSAAL
SSLSLDSLVAPDTPIQFDIISPVSEDLPGQAKSSGQAGRRTN---PFGESGGSKSETE--
-------DSILH------QLFIVRFLGSMEVKSDESPDVVYETMRQILAARAIHNVFRMT
ESHLLVTCDCL------KLIDPQTQVTRLRFPLPNVVLYATHQENKRLFGFVLRTSGGRV
ESRQTSICYIFESNNEGEKICDSVGLAKQIAFHAELDRKASEKQKEIDRVKEKQQKELNK
QKQIEKDLEEQSRLIAASSRSNQSSGEGQFVVLSSSQSEDSDLGEDGKKKRESEA
>Otidiformes_Ardeotis_kori_R09060
------------------------------------------------------------
------------------------------------------------------------
------------------------------------------------------------
-----------------------------------------------------------Q
TRSLLGVFEEDAAAISNYVNQLFQAMHRIYDAQNELSAATHLTSKLLKEYEKQ-------
-----RFPLGGDDEVMTSTLQQFAK----------------------------LSSCHAV
LSTQLADAMMFPITQFK----ERDLKEI-LTLKEVFQIASNDHDAAITRYSRLSKRREN-
-----EKIKAEVTEDVYTSRKKQHQTMMHYFCALNTLQYKKKIAMLEPLLGYMQAQ----
---ISFFKMGSENLTDQLEEFLTN---------IGTSVQNVRREME----------CE--
------VENMQQTIEDLEVA-SDPLYLPDPDTMKFPVHRNLTRKAGYLNARN-----KTG
LVSSIWERQ------FYFTQGGNLMSQARGDVAGGLVMDID---------NCSVMAVDCE
DRRYCFQITSFDGKKSSILQAESKKDYEE------------------WICTINNISKQIY
LSENPEEIAARVNQSALEAVTPSPSFQQRHESMRPAVQ-SRPAAARTSSTGSLGSESAAL
STLSLDSLVAPDTPIQFDIISPVSEDLPGQAKSSGQSGRRTN---PFGETGGSKSETE--
-------DSILH------QLFIVRFLGSMEVKSDESPDVVYETMRQILAARAIHNIFRMT
ESHLLVTCDCL------KLIDPQTQVTRLRFPLPNVVLYATHQENKRLFGFVLRTSGGRV
GSRQTSVCYIFESNNEGEKICDSVGLAKQIAFHAELDRKASEKQKEIDRVKEKQQKELNK
QKQIEKDLEEQSRLIAASSRSNQSS-EGQFVVLSSSQSEDSDLGEDGKKKRESEA
>Cuculiformes_Ceuthmochares_aereus_R10699
------------------------------------------------------------
------------------------------------------------------------
------------------------------------------------------------
-----------------------------------------------------------Q
TRSLLGVFEEDAAAISNYINQLFQAMHRIYDAQNELSAATHLTSKLLKEYEKQ-------
-----RFPLGGDDEVMTSTLQQFAKVIDEA--------KRL--SFS--YLLQ-LSSCHAV
LSTQLADAMMFPITQFK----ERDLKEI-LTLKEVFQIASNDHDAAITRYSRLSKRREN-
-----EKVKAEVIEDVYTSRKKQHQTMMHYFCALNTLQYKKKIAMLEPLLGYMQAQ----
---ISFFKMGSENLTEQLEEFLTN---------IGTSVQNVRREME----------CE--
------VENMQQTIEDLEVA-SDPLYLPDPDTTKFPVHRNLTRKAGYLNARN-----KTG
LVSSSWERQ------FYFTQGGNLMSQARGDVAGGLVMDID---------NCSVMAVDCE
DRRYCFQITSFDGKKSSILQAESKKDYEE------------------WICTINNISKQIY
LSENPEEIAARVNQSALEAVTPSPSFQQRHESMRPTAQ-SRPPAARTSSTGSLGSESAAL
SALSLDSLVAPDTPIQFDIISPVSEDLPGQAKSSGQSGRRTN---PFGESGGSKSETE--
-------DSILH------QLFIVRFLGSMEVKSDESPDIVYETMRQILAARAIHNIFRMT
ESHLLVTCDCL------KLIDPQTQVTRLRFPLPNVVLYATHQENKRLFGFVLRTSGGRV
ESRQTSVCYIFESNNEGEKICDSVGLAKQIAFHAELDRKASEKQKEIDRVKEKQQKELNK
QKQIEKDLEEQSRLIAASSRSNQSSGEGQFVVLSSSQSEDSDLGEDGKKKRESEA
>Pelecaniformes_Cochlearius_cochlearius_R03488
------------------------------------------------------------
--------------------------GEQMVPFTNNRLGRL--------GGRTNGKAKRA
-----AGGE--------------GGGTS----GAKRGGGARVVTGGRGR---------GA
A-GWAGC--------------GVRELQ-RR------RAPAAAMPGIDKLPIEETLEDSPQ
TRSLLGVFEEDAAAISNYINQLFQAMHRIYDAQNELSAATHLTSKLLKEYEKQ-------
-----RFPLGGDDEVMTSTLQQFAKVIDEA--------STC------------LSSCHAV
LSTQLADAMMFPITQFK----ERDLKEI-LTLKEVFQIASNDHDAAITRYSRLSKRREN-
-----EKIKAEVTEDVYTSRKKQHQTMMHYFCALNTLQYKKKIAMLEPLLGYMQAQ----
---ISFFKMGSENLTEQLEEFLTN---------IGTSVQNVRREME----------CE--
------VENMQQTIEDLEVA-SDPLYLPDPDTTKFPVHRNLTRKAGYLNARN-----KTG
LVSSSWERQ------FYFTQGGNLMSQARGDVAGGLVMDID---------NCSVMAVDCE
DRRYCFQITSFDGKKSSILQAESKKDYEE------------------WICTINNISKQIY
LSENPEEIAARVNQSALEAVTPSPSFQQRHESMRPTIQ-SRPPAARTSSTGSLGSESAAL
SALSLDSLVAPDTPIQFDIISPVSEDLPGQAKSSGQSGRRTN---PFGESGGSKSETE--
-------DSILH------QLFIVRFLGSMEVKSDESPDVVYETMRQILAARAIHNIFRMT
ESHLLVTCDCL------KLIDPQTQVTRLRFPLPNVVLYATHQENKRLFGFVLRTSGGRV
ESRQTSVCYIFESNNEGEKICDSVGLAKQIAFHAELDRKASEKQKEIDRVKEKQQKELSK
QKQIEKDLEEQSRLIAASSRSNQSSGEGQFVVLSSSQSEDSDLGEDGKRKRESEA
>Cuculiformes_Geococcyx_californianus_R05976
------------------------------------------------------------
------------------------------------------------------------
------------------------------------------------------------
-----------------------------------------------------------Q
TRSLLGVFEEDAAAISNYVNQLFQAMHRIYDAQNELSAATHLTSKLLKEYEKQ-------
-----RFPLGGDDEVMTSTLQQFAKVIDEA--------STCI-YFT--YFASTLSSCHAV
LSTQLADAMMFPITQFK----ERDLKEI-LTLKEVFQIASNDHDAAITRYSRLSKRREN-
-----EKIKAEVIEDVYTSRKKQHQTMMHYFCALNTLQYKKKIAMLEPLLGYMQAQ----
---ISFFKMGSENLTEQLEEFLTN---------IGTSVQNVRREME----------CE--
------VENMQQTIEDLEIA-SDPLYLPDPDTTKFPVHRNLTRKAGYLNARN-----KTG
LVSSSWERQ------FYFTQGGNLMSQARGDVAGGLVMDID---------NCSVMAVDCE
DRRYCFQITSFDGKKSSILQAESKKDYEE------------------WICTINNISKQIY
LSENPEEIAARVNQSALEAVTPSPSFQQRHESMRPTPQ-SRPPAARTSSTGSLGSESAAL
SALSLDSLVAPDTPIQFDIISPVSEDLPGQAKSSGQSGRRTN---PFGESGGSKSETE--
-------DSILH------QLFIVRFLGSMEVKSDESPDIVCETMRQILAARAIHNIFRMT
ESHLLVTCDCL------KLIDPQTQVTRLRFPLPNVVLYATHQENKRLFGFVLRTSGGRV
ESRQTSICYIFESNNEGEKICDSVGLAKQIAFHAELDRKASEKQKEIDRVKEKQQKELNK
QKQIEKDLEEQSRLIAASSRSNQSS-EGQFVVLSSSQSEDSDLGEDGKKKRESEA
>Charadriiformes_Glareola_pratincola_R03749
------------------------------------------------------------
------------------------------------------------------------
------------------------------------------------------------
-----------------------------------------------------------Q
TRSLLGVFEEDAAAISNYINQLFQAMHRIYDAQNELSAATHLTSKLLKEYEKQ-------
-----RFPLGGDDEVMTSTLQQFAKVIDEA--------STCI-CFT--YSAN-LSSCHAV
LSTQLADAMMFPITQFK----ERDLKEI-LTLKEVFQIASNDHDAAITRYSRLSKRREN-
-----EKIKAEVTEDVYTSRKKQHQTMMHYFCALNTLQYKKKIALLEPLLGYMQAQ----
---ISFFKMGSENLTEQLEEFLTN---------IGTSVQNVRREME----------CE--
------GENMQQTIEDLEVA-SDPLYLPDPDTTKFPVHRNLTRKAGYLNARN-----KTG
LVSSSWERQ------FYFTQGGNLMSQARGDVAGGLVMDID---------NCSVMAVDCE
DRRYCFQITSFDGKKSSILQAESKKDYEE------------------WICTINNISKQIY
LSENPEEIAARVNQSALEAVTPSPSFQQRHESMRPTVQ-SRPPAARTSSTGSLGSESAAL
SALSLDSLVAPDTPIQFDIISPVSEDLPGQAKSSGQSGRRTN---PFGESGGSKSETE--
-------DSILH------QLFIVRFLGSMEVKSDESPDVVYETMRQILAARAIHNIFRMT
ESHLLVTCDCL------KLIDPQTQVTRLRFPLPNVVLYATHQENKRLFGFVLRTSGGRV
ESRQTSICYIFESNNEGEKICDSVGLAKQIAFHAELDRKASEKQKEIERVKEKQQKELNK
QKQIEKDLEEQSRLIAASSRSNQSSGEGQFVVLSSSQSEDSDLGEDGKKKRESEA
>Caprimulgiformes_Nyctibius_bracteatus_R02226
------------------------------------------------------------
--------------------------GRTRSPIT-----RW--------AGCVEEPIERP
------SGQR-------------GRGGT---SGGKRGRGGCVVTGGKGR---------GP
V-SWACC--------------GVREPQRRT------VSPAAAMPGIDKLPIEETLEDSPQ
TRSLLGVFEEDAAAISNYINQLFQAMHRIYDAQNELSAATHLTSKLLKEYEKQ-------
-----RFPLGGDDEVMTSTLQQFAKVIDEA--------STCI-CFT--PFAN-LSSCHAV
LSTQLADAMMFPITQFK----ERDLKEI-LTLKEVFQIASNDHDAAITRYGRLSKRREN-
-----EKIKAEVIEDVYTSRKKQHQTMMHYFCALNTLQYKKKIAMLEPLLGYMQAQ----
---ISFFKMGSENLTEQLEEFLTN---------IGTSVQNVRREME----------CE--
------VENMQQTIEDLEVA-SDPLYLPDPDTTKFPVHRNLTRKAGYLNARN-----KTG
LVSSSWERQ------FYFTQGGNLMSQARGDVAGGLVMDID---------NCSVMAVDCE
DRRYCFQITSFDGKKSSILQAESKKDYEE------------------WICTINNISKQIY
LSENPEEIAARVNQSALEAVTPSPSFQQRHESMRPTVQ-SRPPAARTSSIGSLGSESAAL
SALSLDSLVAPDTPIQFDIISPVSEDLPGQAKSSGQSGRRTN---PFGESGGSKSETE--
-------DSILH------QLFIVRFLGSMEVKSDESPDVVYETMRQILAARAIHNIFRMT
ESHLLVTCDCL------KLIDPQTQVTRLRFPLPNVVLYATHQENKRLFGFVLRTSGGRV
ESHETSICYIFESNNEGEKICDSVGLAKQIAFHAELDRKASEKQKEIDRVKEKQQKELNK
QKQIEKDLEEQSRLIAASSRSNQSSGEGQFVVLSSSQSEDSDLGEDGKKKRESEA
>Procellariiformes_Oceanites_oceanicus_R03967
------------------------------------------------------------
------------------------------------------------------------
------------------------------------------------------------
-----------------------------------------------------------Q
TRSLLGVFEEDAAAISNYINQLFQAMHRIYDAQNELSAATHLTSKLLKEYEKQ-------
-----RFPLGGDDEVMTSTLQQFAKVIDEA--------STCI-CFT--YFA---------
--------------------------DI-LTLKEVFQIASNDHDAAITRYGRLSKRREN-
-----EKIKAEVTEDVYTSRKKQHQTMMHYFCALNTLQYKKKIAMLEPLLGYMQAQ----
---ISFFKMGSENLTEQLEEFLTN---------IGTSVQNVRREME----------CE--
------VENMQQTIEDLEVA-SDPLYLPDPDPTKFPVHRNLTRKAGYLNARN-----KTG
LVSSSWERQ------FYFTQGGNLMSQARGDVAGGLVMDID---------NCSVMAVDCE
DRRYCFQITSFDGKKSSILQAESKKDYEE------------------WICTINNISKQIY
LSENPEEIAARVNQSALEAVTPSPSFQQRHESMRPTVQ-SRPLAARTSSTGSLGSESAAL
SALSLDSLVAPDTPIQFDIISPVSEDLPGQAKSSGQSGRRTN---PFGESGGSKSETEDI
-------ESLVT------NVICMN-----------------VSLKK--KKRSVFTFRKMT
EPH----CKCVGTSFNISIFDP-----FWQFPLPNVVLYATHQENKRLFGFVLRTSGGRV
ESRQASICYIFESNNEGEKICDSVGLAKQIAFHAEL-----------VRVFLGQGVLVNR
R---ESDLEEQSRLIAASSRSNQSSGEGQFVVLSSSQSEDSDLGEDGKKKRESEA
>Passeriformes_Rhodinocichla_rosea_R00035
------------------------------------------------------------
------------------------------------------------------------
------------------------------------------------------------
-----------------------------------------------------------Q
TRSLLGVFEEDAAAISNYINQLFQAMHRIYDAQNELSAATHLTSKLLKEYEKQ-------
-----RFPLGGDDEVMTSTLQQFAKVIDE------------------------LSSCHAV
LSTQLADAMMFPITQFK----ERDLKEI-LTLKEVFQIASNDHDAAITRYSRLSKRKEN-
-----EKIKAEVTEDVYTSRKKQHQTMMHYFCALNTLQYKKKISLLEPLLGYMQAQ----
---ISFFKMGSENLTEQLEEFLTN---------IGTSVQNVRREMD----------CE--
------VENMQQTIEDLEVA-SDPLYLPDPDPTKFPAHRNLTRKAGYLNARN-----KTG
LVSSSWERQ------FYFTQGGNLMSQARGDVAGGLVMDID---------NCSVMAVDCE
DRRYCFQITSFDGKKSSILQAESKKDYEE------------------WICTINNISKQIY
LSENPEEIAARVNQSALEAVTPSPSFQQRHESLRPAVQ-SRPPAARTSSTGSLGSDSAAL
SALSLDSLVAPDTPIQFDIISPVSEDLPGQAKSSGQSGRRTN---PFGESGGSKPETE--
-------DSILH------QLFIVRFLGSMEVRCDESPDVVYETMRQILAARAIHNVFRMT
ESHLLVTCDCL------KLIDPQTQVTRLRFPLPNVVLYATHQENKRLFGFVLRTSGGRV
ESRQTSICYIFESNNEGEKICDSVGLAKQIALHAELDRKASEKQKEIDRVKEKQQKELNK
QKQIEKDLEEQSRLIAASSRSNQSSTEGQFVVLSSSQSEDSDLGEDGKKKRESEA
>Passeriformes_Ptilorrhoa_leucosticta_R09456
------------------------------------------------------------
------------------------------------------------------------
------------------------------------------------------------
-----------------------------------------------------------Q
TRSLLGVFEEDAAAISNYINQLFQAMHRIYDAQNELSAATHLTSKLLKEYEKQ-------
-----RFPLGGDDEVMTSTLQQFAKVIDE------------------------LSSCHAV
LSTQLADAMMFPITQFK----ERDLKGR-ELDQILFFINSSNHDAAITRYSRLSKRREN-
-----EKIKAEVTEDVYTSRKKQHQTMMHYFCALNTLQYKKKISLLEPLLGYMQAQ----
---ISFFKMGSENLTEQLEEFLTN---------IGTSVQNVRREMD----------CE--
------VENMQQTIEDLEVA-SDPLYLPDPDPTKFPAHRNLTRKAGYLNARN-----KTG
LVSSSWERQ------FYFTQGGNLMSQARGDVAGGLVMDID---------NCSVMAVDCE
DRRYCFQITSFDGKKSSILQAESKKDYEE------------------WICTINNISKQIY
LSENPEEIAARVNQSALEAVTPSPSFQQRHESMRPTVQ-SRPPAARTSSTGSLGSDSAAL
SALSLDSLVAPDTPIQFDIISPVSEDLPGQAKSSGQSGRRTN---PFGESGGSKPETE--
-------DSILH------QLFIVRFLGSMEVKSDESPDVVYETMRQILAARAIHNVFRMT
ESHLLVTCDCL------KLIDPQTQVTRLRFPLPNVVLYATHQENKRLFGFVLRTSGGRV
ESRQTSICYIFESNNEGEKICDSVGLAKQIAFHAELDRKASEKQKEIDRVKEKQQKELNK
QKQIEKDLEEQSRLIAASSRSNQSSAEGQFVVLSSSQSEDSDLGEDGKKKRESEA
>Passeriformes_Chaetorhynchus_papuensis_R04708
------------------------------------------------------------
------------------------------------------------------------
------------------------------------------------------------
-----------------------------------------------------------Q
TRSLLGVFEEDAAAISNYINQLFQAMHRIYDAQNELSAATHLTSKLLKEYEKQ-------
-----RFPLGGDDEVMTSTLQQFAKVIDE------------------------LSSCHAV
LSTQLADAMMFPITQFK----ERDLKEI-LTLKEVFQIASNDHDAAITRYSRLSKRREN-
-----EKIKAEVTEDVYTSRKKQHQTMMHYFCALNTLQYKKKISLLEPLLGYMQAQ----
---ISFFKMGSENLTEQLEEFLTN---------IGTSVQNVRREMD----------CE--
------VENMQQTIEDLEVA-SDPLYLPDPDPTKFPAHRNLTRKAGYLNARN-----KTG
LVSSSWERQ------FYFTQGGNLMSQARGDVAGGLVMDID---------NCSVMAVDCE
DRRYCFQITSFDGKKSSILQAESKKDYEE------------------WICTINNISKQIY
LSENPEEIAARVNQSALEAVTPSPSFQQRHESMRPAVQ-SRPPAARTSSTGSLGSDSAAL
SALSLDSLVAPDTPIQFDIISPVSEDLPGQAKSSGQSGRRTN---PFGESGGSKPETE--
-------DSILH------QLFIVRFLGSMEVKSDESPDVVYETMRQILAARAIHNVFRMT
ESHLLVTCDCL------KLIDPQTQVTRLRFPLPNVVLYATHQENKRLFGFVLRTSGGRV
ESRQTSICYIFESNNEGEKICDSVGLAKQIAFHAELDRKASEKQKEIDRVKEKQQKELNK
QKQIEKDLEEQSRLIAASSRSNQSSTEGQFVVLSSSQSEDSDLGEDGKKKRESEA
>Passeriformes_Smithornis_capensis_R05914
------------------------------------------------------------
------------------------------------------------------------
------------------------------------------------------------
-----------------------------------------------------------Q
TRSLLGVFEEDAAAISNYINQLFQAMHRIYDAQNELSAATHLTSKLLKEYEKQ-------
-----RFPLGGDDEVMTSTLQQFAKVIDE------------------------LSSCHAV
LSTQLADAMMFPITQFK----ERDLKEI-LTLKEVFQIASNDHDAAITRYSRLSKRREN-
-----EKIKAEVTEDVYTSRKKQHQTMMHYFCALNTLQYKKKIALLEPLLGYMQAQ----
---ISFFKMGSENLNEQLEEFLNN---------IGTSVQNVRREMD----------CE--
------VENMQQTIEDLEVA-SDPLYLPDPDPTKFPVHRNLTRKAGYLNARN-----KTG
LVSSIWERQ------FYFTQGGNLMSQARGDVAGGLVMDID---------NCSVMAVDCE
DRRYCFQITSFDGKKSSILQAESKKDYEE------------------WICTINNISKQIY
LSENPEEMAARVNQSALEAVTPSPSFQQRHESLRPSVQ-SRGPAGRTSSTGSLGSDSAAL
SALSLDSLVAPDTPIQFDIISPVSEDLPGQAKSSGQSGRRTN---PFGESGGSKSETE--
-------DSILH------QLFIVRFLGSMEVKSDESPDVVYETMRQILAARAIHNVFRMT
ESHLLVTCDCL------KLIDPQTQVTRLRFPLPSVVLCATHQENKRLFGFVLRTSGGRA
ESRQTSICYIFESNNEGEKICDSVGLAKQIAFHAELDRKASEKQKEIERVKEKQQKELNK
QKQIEKDLEEQSRLIAASSRSNQSSGEGQFVVLSSSQSEDSDLGEDGKKKRESEA
>Cariamiformes_Chunga_burmeisteri_R05535
------------------------------------------------------------
------------------------------------------------------------
------------------------------------------------------------
-----------------------------------------------------------Q
TRSLLGVFEEDAAAISNYINQLFQAMHRIYDAQNELSAATHLTSKLLKEYEKQ-------
-----RFPLGGDDEVMTSTLQQFAKVIDEA--------STC------------LSSCHAV
LSTQLADAMMFPITQFK----ERDLKEI-LTLKEVFQIASNDHDAAITRYSRLSKRREN-
-----EKIKAEVTEDVYTSRKKQHQTMMHYFCALNTLQYKKKIAMLEPLLGYMQAQ----
---INFFKMGSENLTEQLEEFLTN---------IGTSVQNVRREME----------CE--
------VENMQQTIEDLEVA-SDPLYLPDPDTTKFPVHRNLTRKAGYLNARN-----KTG
LVSSSWERQ------FYFTQGGNLMSQARGDVAGGLVMDID---------NCSVMAVDCE
DRRYCFQITSFDGKKSSILQAESKKDYEE------------------WICTINNISKQIY
LSENPEEIAARVNQSALEAVTPSPSFQQRHESMRPTVQ-SRPPAARTSSTGSLGSESAAL
SALSLDSLVAPDTPIQFDIISPVSEDLPGQAKSSGQSGRRTN---PFGESGGSKSETE--
-------DSILH------QLFIVRFLGSMEVKSNESPDVVYETMRQILAARAIHNVFRMT
ESHLLVTCDCL------KLIDPQTQVTRLRFPLPNVVLYATHQENKRLFGFVLRTSGGRV
ESRQTSICYIFESNNEGEKICDSVGLAKQIAFHAELDQKASEKQKEIDRVKEKQQKELNK
QKQIEKDLEEQSRLIAASSRSNQSSGEGQFVVLSSSQSEDSDLGEDGKKKRESEA
>Otidiformes_Lophotis_ruficrista_R14348
------------------------------------------------------------
------------------------------------------------------------
------------------------------------------------------------
-----------------------------------------------------------Q
TRSLLGVFEEDAAAISNYVNQLFQAMHRIYDAQNELSAATHLTSKLLKEYEKQ-------
-----RFPLGGDDEVMTSTLQQFAKVIDEA--------STWI-CLT--Y------SCHAV
LSTQLADAMMFPITQFK----ERDLKEI-LTLKEVFQIASNDHDAAITRYSRLSKRREN-
-----EKIKAEVTEDVYTSRKKQHQTMMHYFCALNTLQYKKKIAMLEPLLGYMQAQ----
---ISFFKMGSENLTDQLEEFLTN---------IGTSVQNVRREME----------CE--
------VENMQQTIEDLEVA-SDPLYLPDPDTMKFPVHRNLTRKAGYLNARN-----KTG
LVSSIWERQ------FYFTQGGNLMSQARGDVAGGLVMDID---------NCSVMAVDCE
DRRYCFQITSFDGKKSSILQAESKKDYEE------------------WICTINNISKQIY
LSENPEEIAARVNQSALEAVTPSPSFQQRHESMRPTVQ-SRPAAARTSSTGSLGSESAAL
STLSLDSLVAPDTPIQFDIISPVSEDLPGQAKSSGQSGRRTN---PFGESGGSKSETE--
-------DSILH------QLFIVRFLGSMEVKSDESPDVVYETMRQILAARAIHNIFRMT
ESHLLVTCDCL------KLIDPQTQVTRLRFPLPNVVLYATHQENKRLFGFVLRTSGGRV
ESRQTSVCYIFESNNEGEKICDSVGLAKQIAFHAELDRKASEKQKEIDRVKEKQQKELNK
QKQIEKDLEEQSRLIAASSRSNQSSGEGQFVVLSSSQSEDSDLGEDGKKKRESEA
>Pelecaniformes_Anhinga_anhinga_R14084
------------------------------------------------------------
------------------------------------------------------------
------------------------------------------------------------
-----------------------------------------------------------Q
TRSLLGVFEEDAAAISNYINQLFQAMHRIYDAQNELSAATHLTSKLLKEYEKQ-------
-----RFPLGGDDEVMTSTLQQFAKVIDEA--------STCI-CFT--YFSN-LSSCHAV
LSTQLADAMMFPITQFK----ERDLKEI-LTLKEVFQIASNDHDAAITRYSRLSKRREN-
-----EKIKAEVTEDVYTSRKKQHQTMMHYFCALNTLQYKKKIAMLEPLLGYMQAQ----
---ISFFKMGSENLTEQLEEFLTN---------IGTSVQNVRREME----------CE--
------VENMQQTIEDLEVA-SDPLYLPDPDPMKFPVHRNLTRKAGYLNARN-----KTG
LVSSSWERQ------FYFTQGGNLMSQARGDVAGGLVMDID---------NCSVMAVDCE
DRRYCFQITSFDGKKSSILQAESKKDYEE------------------VSLQEENVSSYFF
PISVLQEIAARVNQSALEAVTPSPSFQQRHESMRPTVQ-SRPPAARTSSTGSLGSESAAL
SALSLDSLVAPDTPIQFDIISPVSEDLPGQGKSSGQLGRRTN---PFGESGGSKSETE--
-------DSILH------QLFIVRFLGSMEVKSDESPDVVYETMRQILAARAIHNIFRMT
ESHLLVTCDCL------KLIDPQTQVTRLRFPLPNVVLYATHQENKRLFGFVLRTSGGRV
ESHQTSVCYIFESNNEGEKICDSVGLAKQIAFHAELDRKASEKQKEIDRVKEKQQKELNK
QKQIEKDLEEQSRLIAASSRSNQSSGEGQFVVLSSSQSEDSDLGEDGKKKRESEA
>Musophagiformes_Corythaeola_cristata_R03449
------------------------------------------------------------
------------------------------------------------------------
------------------------------------------------------------
------------------------------------------------------------
------------------------------------------------------------
------FPLGGDDEVMSSTLQQFAKVIDEA--------STCI-CFT--YFAN-LSSCHAV
LSTQLADAMMFPITQFK----ERDLKEI-LTLKEVFQIASNDHDAAITRYSRLSKRREN-
-----EKIKAEVTEDVYTSRKKQHQTMMHYFCALNTLQYKKKIAMLEPLLGYMQAQ----
---ISFFKMGSENLTEQLEEFLTN---------IGTSVQNVRREME----------CE--
------VENMQQTIEDLEVA-SDPLYLPDPDPTKFPVHRNLTRKAGYLNARKTNLLLKNS
IIFNFGKRKAKEVYLFFF----KL---AR------LILHTWF-----------------S
KQKLSFPFFSF---RSSILQAESKKDYEE------------------WICTINNISKQIY
LSENPEEIAARVNQSALEAVTPSPSFQQRHESMRPAVQ-SRPPAARTSSTGSLGSESAAL
STLSLDSLVAPDTPIQFDIISPVSEDLPGQAKSSGQSGSSLF-SILF-------------
----FVLDSILH------QLFIVRFLGSMEVKSDESPDVVYETMRQILAARAIHNVFRMT
ESHLLVTCDCL------K------------------------------------------
------------------------------------------------------------
-------------------------------------------------------
>Passeriformes_Callaeas_wilsoni_R02364
------------------------------------------------------------
------------------------------------------------------------
------------------------------------------------------------
-----------------------------------------------------------Q
TRSLLGVFEEDAAAISNYINQLFQAMHRIYDAQNELSAATHLTSKLLKEYEKQ-------
-----RFPLGGDDEVMTSTLQQFAKVIDE------------------------LSSCHAV
LSTQLADAMMFPITQFK----ERDLKEI-LTLKEVFQIASNDHDAAITRYSRLSKRKEN-
-----EKIKAEVTEDVYTSRKKQHQTMMHYFCALNTLQYKKKISLLEPLLGYMQAQ----
---ISFFKMGSENLTEQLEEFLTN---------IGTSVQNVRREMD----------CE--
------VENMQQTIEDLEVA-SDPLYLPDPDPVKFPAHRNLTQKAGYLNARN-----KTG
LVSSSWERQ------FYFTQGGNLMSQARGDVAGGLVMDID---------NCSVMAVDCE
DRRYCFQITSFDGKKSSILQAESKKDYEE------------------WICTINNISKQIY
LSENPEEIAARVNQSALEAVTPSPSFQQRHESIRPAVQ-SRPPAARTSSTVSLGSDSAAL
SALSLDSLVAPDTPIQFDIISPVSEDLPGQAKSSGQSGRRTN---PFGESGGSKPETE--
-------DSILH------QLFIVRFLGSMEVKSDESPDVVYETMRQILAARAIHNIFRMT
ESHLLVTCDCL------KLIDPQTQVTRLRFPLPNIMLYTTHQENKRLFGFVLRTSGGRA
ESRQTSVCYIFESNNEGEKICDSIGLAKQIAFHAELDRKASEKQKEIDRIKEKQQKELNK
QKQIEKDLEEQSRLIAASSRSNQSSTEGQFVVLSSSQSEDSDLGENGKKKRESEA
>Casuariiformes_Casuarius_casuarius_R02111
------------------------------------------------------------
------------------------------------------------------------
------------------------------------------------------------
-----------------------------------------------------------Q
TRSLLGVFEEDAAAISNYINQLFQAMHRIYDAQNELSAATHLTSKLLKEFEKQ-------
-----RFPLGGDDEVMSSTLQQFAKVIDEA--------STC------------LSSCHAV
LSTQLADAMMFPITQFK----ERDLKEI-LTLKEVFQIASNDHDAAITRYSRLSKRREN-
-----EKIKAEVTEDVYTSRKKQHQTMMHYFCALNTLQYKKKIAMLEPLLGYMQAQ----
---ISFFKMGSENLNEQLEEFLTN---------IGTSVQNVRREME----------CE--
------VETMQQTIEDLEVA-SDPLYLPDPDTTKFPVHRNLTRKAGYLNARN-----KTG
LVSSSWERQ------FYFTQGGNLMSQARGDVAGGLVMDID---------NCSVMAVDCE
DRRYCFQITSFDGKKSSILQAESKKDYEE------------------WICTINNISKQIY
LSENPEEIAARVNQSALEAVTPSPSFQQRHESMRPTVL-SRPPTARTSSTGSLGSESAAL
SALSLDSLVAPDTPIQFDIISPVSEDQPGQAKTSGQSGRRTN---PFGESGGSKSETE--
-------DSILH------QLFIVRFLGSMEVKYDESPDVVYETMRQILAARAIHNIFRMT
ESHLLVTCDCL------KLIDPQTQVTRLRFPLPNVVLYATHQENKRLFGFVLRTSGGRV
DSRQTSVCYIFESNNEGEKICDSVGLAKQIAFHAELDRKASEKQKEIDRVKEKQQKELNK
QKQIEKDLEEQSRLIAASSRSNQSSGEGQFVVLSSSQSEDSDLGEDGKKKRESEA
>Tinamiformes_Crypturellus_soui_R12805
------------------------------------------------------------
------------------------------------------------------------
------------------------------------------------------------
---------------------------------------AAAMPGIDKLPIEETLEDSPQ
TRSLLGVFEEDAAAISNYVNQLFQAMHRIYDAQNELSAATHLTSKLLKEYEKQ-------
-----RFPLGGDDEVMSSTLQQFAKVIDEAIFRKFLALSSLL----------QLSSCHAV
LSTQLADAMMFPITQFK----ERDLKEI-LTLKEVFQIASNDHDAAITRYSRLSKRREN-
-----EKIKAEVTEDVYTSRKKQHQTMMHYFCALNTLQYKKKIAMLEPLLGYMQAQ----
---ISFFKMGSENLNEQLEEFLTN---------IGTSVQNVRREMD----------CE--
------VETMQQTIEDLEIA-SDPLYLPDPDTTKFPVHRNLTRKAGYLNARN-----KTG
LVSSSWERQ------FYFTQGGNLMSQARGDVAGGLVMDID---------NCSVMAVDCE
DRRYCFQITSFDGKKSSILQAESKKDYEE------------------WICTINNISKQIY
LSENPEEIAARVNQSALEAVTPSPSFQQRHESMRPPAQ-SRPPAARTSSTGSLGSESAAL
SALSLDSLVAPDTPIQFDIISPVSEDQPGQAKTSGQSGRRTN---PFGESGGSKSETE--
-------DSILH------QLFIVRFLGSMEVKYDESPDVVYETMRQILAARAIHNIFRMT
ESHLLVTCDCL------KLIDPQTQVTRLRFPLPSVVLYATHQENRRLFGFVLRTAAGRA
ESRHTSICYIFESNNEGEKICDSVGLAKQIAFHAELDRKASEKQKEIDRVKEKQQKELSK
QKQIEKDLEEQSRLIAASSRANQSSGEGQFVVLSSSQSEDSDLGEDGKKKRESEA
>Tinamiformes_Crypturellus_undulatus_R13958
------------------------------------------------------------
------------------------------------------------------------
------------------------------------------------------------
---------------------GRGELRRWQG---CA---AAAMPGIDKLPIEETLEDSPQ
TRSLLGVFEEDAAAISNYVNQLFQAMHRIYDAQNELSAATHLTSKLLKEYEKQ-------
-----RFPLGGDDEVMSSTLQQFAKVIDEAIFLKFLALSSLL----------QLSSCHAV
LSTQLADAMMFPITQFK----ERDLKEI-LTLKEVFQIASNDHDAAITRYSRLSKRREN-
-----EKIKAEVTEDVYTSRKKQHQTMMHYFCALNTLQYKKKIAMLEPLLGYMQAQ----
---ISFFKMGSENLNEQLEEFLTN---------IGTSVQNVRREMD----------CE--
------VETMQQTIEDLEIA-SDPLYLPDPDTTKFPVHRNLTRKAGYLNARN-----KTG
LVSSSWERQ------FYFTQGGNLMSQARGDVAGGLVMDID---------NCSVMAVDCE
DRRYCFQITSFDGKKSSILQAESKKDYEE------------------WICTINNISKQIY
LSENPEEIAARVNQSALEAVTPSPSFQQRHESMRPPAQ-SRPPAARTSSTGSLGSESAAL
SALSLDSLVAPDTPIQFDIISPVSEDQPGQAKTSGQSGRRTN---PFGESGGSKSETE--
-------DSILH------QLFIVRFLGSMEVKYDESPDVVYETMRQILAARAIHNIFRMT
ESHLLVTCDCL------KLIDPQTQVTRLRFPLPSVVLYATHQENRRLFGFVLRTAAGRA
ESRHTSICYIFESNNEGEKICDSVGLAKQIAFHAELDRKASEKQKEIDRVKEKQQKELSK
QKQIEKDLEEQSRLIAASSRANQSSGEGQFVVLSSSQSEDSDLGEDGKKKRESEA
>Passeriformes_Cephalopterus_ornatus_R11612
------------------------------------------------------------
------------------------------------------------------------
------------------------------------------------------------
-----------------------------------------------------------Q
TRSLLGVFEEDAAAISNYINQLFQAMHRIYDAQNELSAATHLTSKLLKEYEKQ-------
-----RFPLGGDDEVMTSTLQQFAKVIDEA--------SASA-YFA-----DLVISCHAV
LSTQLADAMMFPITQFK----ERDLKEI-LTLKEVFQIASNDHDAAITRYSRLSKRREN-
-----EKIKAEVTEDVYTSRKKQHQTMMHYFCALNTLQYKKKISLLEPLLGYMQAQ----
---ISFFKMGSENLTEQLEEFLTN---------IGTSVQNVRREMD----------CE--
------VENMQQTIEDLEVA-SDPLYLPDPDPTKFPVHRNLTRKAGYLNARN-----KTG
LVSSSWERQ------FYFTQGGNLMSQARGDVAGGLVMDID---------NCSVMAVDCE
DRRYCFQITSFDGKKSSILQAESKKDYEE------------------WICTINNISKQIY
LSENPEEMAARVNQSALEAVTPSPSFQQRHESMRPAAQ-SRPPAARTSSTGSLGSDSAAL
SALSLDSLVAPDTPIQFDIISPVSEDLPGQAKSSGQSGRRTN---PFGESGGSKSETE--
-------DSILH------QLFIVRFLGSMEVKSDESPDVVYETMRQILAARAIHNVFRMT
ESHLLVTCDCL------KLIDPQTQVTRLRFPLPSVVLYATHQENKRLFGFVLRTSGGRV
ESRQTSICYIFESNNEGEKICDSVGLAKQIAFHAELDRKATEKQKEIERVKEKQQKELNK
QKQIEKDLEEQSRLIAASSRSNQSSGEGQFVVLSSSQSEDSDLGEDAKKKRESE-
>Passeriformes_Grallaria_varia_R11860
------------------------------------------------------------
------------------------------------------------------------
------------------------------------------------------------
-----------------------------------------------------------Q
TRSLLGVFEEDAAAISNYINQLFQAMHRIYDAQNELSAATHLTSKLLKEYEKQ-------
-----RFPLGGDDEVMTSTLQQFAKVIDEA--------SAS------------LSSCHAV
LSTQLADAMMFPITQFK----ERDLKEI-LTLKEVFQIASNDHDAAITRYSRLSKRREN-
-----EKIKAEVTEDVYTSRKKQHQTMMHYFCALNTLQYKKKISLLEPLLGYMQAQ----
---ISFFKMGSENLTEQLEEFLTN---------IGTSVQNVRREMD----------CE--
------VENMQQTIEDLEVA-SDPLYLPDPDPTKFPVHRNLTRKAGYLNARN-----KTG
LVSSSWERQ------FYFTQGGNLMSQARGDVAGGLVMDID---------NCSVMAVDCE
DRRYCFQITSFDGKKSSILQAESKKDYEE------------------WICTINNISKQIY
LSENPEEIAARVNQSALEAVTPSPSFQQRHESMRPAVQ-SRPPAARTSSTGSLGSDSAAL
SALSLDSLVAPDTPIQFDIISPVSEDLPGQAKSSGQLGRRTN---PFGESGGSKSETE--
-------DSILH------QLFIVRFLGSMEVKTDESPDVVYETMRQILAARAIHNVFRMT
ESHLLVTCDCL------KLIDPQTQVTRLRFPLPSVVLYATHQENKRLFGFVLRTSGGRA
ESRQTSICYIFESNNEGEKICDSVGLAKQIAFHAELDRKASEKQKEIERVKEKQQKELNK
QKQIEKDLEEQSRLIAASSRSNQSSGEGQFVVLSSSQSEDSDLGEDGKKKRESE-
>Passeriformes_Sclerurus_mexicanus_R02730
------------------------------------------------------------
------------------------------------------------------------
------------------------------------------------------------
-----------------------------------------------------------Q
TRSLLGVFEEDAAAISNYINQLFQAMHRIYDAQNELSAATHLTSKLLKEYEKQ-------
-----RFPLGGDDEVMTSTLQQFAKVIDEA--------SASI-CFV-----NAVISCHAV
LSTQLADAMMFPITQFK----ERDLKEI-LTLKEVFQIASNDHDAAITRYSRLSKRREN-
-----EKIKAEVTEDVYTSRKKQHQTMMHYFCALNTLQYKKKISLLEPLLGYMQAQ----
---ISFFKMGSENLTEQLEEFLTN---------IGTSVQNVRREMD----------CE--
------VENMQQTIEDLEVA-SDPLYLPDPDPTKFPVHRNLTRKAGYLNARN-----KTG
LVSSSWERQ------FYFTQGGNLMSQARGDVAGGLVMDID---------NCSVMAVDCE
DRRYCFQITSFDGKKSSILQAESKKDYEE------------------WICTINNISKQIY
LSENPEEIAARVNQSALEAVTPSPSFQQRHESMRPAVQ-SRPPAARTSSTGSLGSDSAAL
SALSLDSLVAPDTPIQFDIISPVSEDLPGQAKSSGQSGRRTN---PFGESGGSKSETE--
-------DSILH------QLFIVRFLGSMEVKSDESPDVVYETMRQILAARAIHNVFRMT
ESHLLVTCDCL------KLIDPQTQVTRLRFPLPSVVLYATHQENKRLFGFVLRTSGGRA
ESHQTSICYIFESNNEGEKICDSVGLAKQIAFHAELDRKASEKQKEIERVREKQQQELNK
QKQIEKDLEEQSRLIAASSRSNQSSGEGQFVVLSSSQSEDSDLGEDGKKKRESE-
>Piciformes_Eubucco_bourcierii_R12902
------------------------------------------------------------
------------------------------------------------------------
------------------------------------------------------------
-----------------------------------------------------------Q
TRSLLGVFEEDAAAISNYINQLFQAMHRIYDAQNELSAATHLTSKLLKEYEKQ-------
-----RFPLGGDDEVMTSTLQQFAKVIDEA--------STCI-----------------L
LSTQLADAMMFPITQFK----ERDLKEI-LTLKEVFQIASNDHDAAITRYSRLSKRREN-
-----EKIKAEVTEDVYTSRKKQHQTMMHYFCALNSLQYKKKIALLEPLLGYMQAQ----
---ISFFKMGSENLTEQLEEFLTN---------IGTSVQNVRREMD----------CE--
------VENMQQTIEDLEVA-SDPLYLPDPDPTKFPVHRNLTRKAGYLNTRN-----KTG
LVSSIWERQ------FYFTQGGNLMSQARGDVAGGLVMDID---------NCSVMAVDCE
DRRYCFQITSFDGKKSSILQAESKKDYEE------------------WICTINNISKQIY
LSENPEEIAARVNQSALEAVTPSPSFQQRHESMRPAVQ-SRLPAARTSSTGSLGSESAAL
SALSLDSLVAPDTPIQFDIISPVSEDIPGQAKSSGLSGRRTN---PFGESGGSKSETE--
-------DSILH------QLFIVRFLGSMEVKTDESPDVVYETMRQILAARAIHNVFRMT
ESHLLVTCDCL------KLIDPQTQVTRLRFPLPSVVLYATHQENKRLFGFVLRTSGGKA
ESYQTSICYIFESNNEGEKICDSVGLAKQIAFHAELDRKASEKQKEIDRVKEKQQKELNK
QKQIEKDLEEQSRLIAASSRSNQSSGEGQFVVLSSSQSEDSDLGEDGKKKRESE-
>Passeriformes_Sakesphorus_luctuosus_R00012
------------------------------------------------------------
------------------------------------------------------------
------------------------------------------------------------
-----------------------------------------------------------Q
TRSLLGVFEEDAAAISNYINQLFQAMHRIYDAQNELSAATHLTSKLLKEYEKQ-------
-----RFPLGGDDEVMTSTLQQFAKVIDE--------------------------SCHAV
LSTQLADAMMFPITQFK----ERDLKEI-LTLKEVFQIASNDHDAAITRYSRLSKRREN-
-----EKIKAEVTEDVYTSRKKQHQTMMHYFCALNTLQYKKKISLLEPLLGYMQAQ----
---ISFFKMGSENLTEQLEEFLTN---------IGTSVQNVRREMD----------CE--
------VENMQQTIEDLEVA-SDPLYLPDPDPTKFPVHRNLTRKAGYLNARN-----KTG
LVSSSWERQ------FYFTQGGNLMSQARGDVAGGLVMDID---------NCSVMAVDCE
DRRYCFQITSFDGKKSSILQAESKKDYEE------------------WICTINNISKQIY
LSENPEEIAARVNQSALEAVTPSPSFQQRHESMRPAVQ-PRPPAARTSSTGSLGSDSAAL
SALSLDSLVAPDTPIQFDIISPVSEDLPGQAKSSGQSGRRTN---PFGESGGSKSETE--
-------DSILH------QLFIVRFLGSMEVKSDESPDVVYETMRQILAARAIHNVFRMT
ESHLLVTCDCL------KLIDPQTQVTRLRFPLPSVVLYATHQENKRLFGFVLRTSGGRA
ESRQTSICYIFESNNEGEKICDSVGLAKQIAFHAELDRKASEKQKEIERVKEKQQKELNK
QKQIEKDLEEQSRLIAASSRSNQSSGEGQFVVLSSSQSEDSDLGEDGKKKRESE-
>Strigiformes_Ciccaba_nigrolineata_R05651
------------------------------------------------------------
------------------------------------------------------------
------------------------------------------------------------
-----------------------------------------------------------Q
TRSLLGVFEEDAAAISNYINQLFQAMHRIYDAQNELSAATHLTSKLLKEYEKQ-------
-----RFPLGGDDEVMTSTLQQFAKVIDEA--------STCI-----------------L
LSTQLADAMMFPITQFK----ERDLKEI-LTLKEVFQIASNDHDAAITRYSRLSKRREN-
-----EKIKAEVTEDVYTSRKKQHQTMMHYFCALNTLQYKKKIAMLEPLLGYMQAQ----
---ISFFKMGSENLTEQLEEFLTN---------IGTSVQNVRREME----------CE--
------VENMQQTIEDLEVA-SDPLYLPDPDPMKFPVHRNLTRKAGYLNARN-----KTG
LVSSSWERQ------FYFTQGGNLMSQARGDVAGGLVMDID---------NCSVMAVDCE
DRRYCFQITSFDGKKSSILQAESKKDYEE------------------WICTINNISKQIY
LSENPEENG---------VLXPSPSFQQRHESMRPTVQ-SRPPAARTSSTGSLGSESAAL
SALSLDSLVAPDTPIQFDIISPVSEDLPGQAKSSGQSGRRTN---PFGESGGSKSETE--
-------DSILH------QLFIVRFLGSMEVKSDESPDVVYETMRQILAARAIHNVFRMT
ESHLLVTCDCL------KLIDPQTQVTRLRFPLPNVVLYATHQENKRLFGFVLRTSGGRV
ESRQTSICYIFESNNEGEKICDSVGLAKQIAFHAELDRKASEKQKEIDRVKEKQQKELNK
QKQIEKDLEEQSRLIAASSRSNQSSGEGQFVVLSSSQSEDSDLGEDGKKKRESE-
>Galliformes_Penelope_pileata_R15042
------------------------------------------------------------
------------------------------------------------------------
------------------------------------------------------------
-----------------------------------------------------------Q
TRSLLGVFEEDAAAISNYVNQLFQAMHRVYDAQNELSAATHLTSKLLKEYEKQ-------
-----HFPLGGDDEVMNSTLQQFAKVIDEA-----------------------TSSCHAV
LSTQLADAMMFPITQFK----ERDLKEI-LTLKEVFQIASNDHDAAITRYSRLSKRREN-
-----EKIKAEVTEDVYTSRKKQHQTMMHYFCALNSLQYKKKIAMLEPLLGYMQAQ----
---ISFFKMGSENLTEQLEEFLTN---------IGTSVQNVRREME----------CE--
------IENMQQTIEDLEVA-SDPLYLPDPDPTKFPVHRNLTRKAGYLNARN-----KTG
LVSSSWERQ------FYFTQGGNLMSQARGDVAGGLVMDID---------NCSVMAVDCE
DRRYCFQITSFDGKKSSILQAESKKDYEE------------------WICTINNISKQIY
LSENPEEIAARVNQSALEAVTPSPSFQQRHESMRPAVQ-SRPPAARTSSTGSLGSESAAL
SALSLDSLVAPDTPIQFDIISPVSEDLPGQAKSSGQSGRRTN---PFGESGGSKSETE--
-------DSILH------QLFIVRFLGSMEVKSDESPDVVYETMRQILAARAIHNIFRMT
ESHLLVTCDCL------KLIDPQTQVTRLRFPLPNVVLYATHQENKRLFGFVLRTSGGRA
DNRQTSICYIFESNNEGEKICDSVGLAKQIALHAELDRKASEKQKEIERVKEKQQKELTK
QKQIEKDLEEQSRLIAASNRSNPSSGEGQFVVLSSSQSEDSDLGEDGKKKRESE-
>Passeriformes_Campylorhamphus_procurvoides_R05941
------------------------------------------------------------
------------------------------------------------------------
------------------------------------------------------------
-----------------------------------------------------------Q
TRSLLGVFEEDAAAISNYINQLFQAMHRIYDAQNELSAATHLTSKLLKEYEKQ-------
-----RFPLGGDDEVMTSTLQQFAKVIDEA--------SASI-CFA-----NVVISCHAV
LSTQLADAMMFPITQFK----ERDLKEI-LTLKEVFQIASNDHDAAITRYSRLSKRREN-
-----EKIKAEVTEDVYTSRKKQHQTMMHYFCALNTLQYKKKISLLEPLLGYMQAQ----
---ISFFKMGSENLTEQLEEFLTN---------IGTSVQNVRREMD----------CE--
------VENMQQTIEDLEVA-SDPLYLPDPDPTKFPVHRNLTRKAGYLNARN-----KTG
LVSSIWERQ------FYFTQGGNLMSQARGDVAGGLVMDID---------NCSVMAVDCE
DRRYCFQITSFDGKKSSILQAESKKDYEE------------------WICTINNISKQIY
LSENPEEIAARVNQSALEAVTPSPSFQQRHESMRPVVQ-SRPPAARTSSTGSLGSDSAAL
SALSLDSLVAPDTPIQFDIISPVSEDLPGQAKSSGQSGRRTN---PFGESGGSKSETE--
-------DSILH------QLFIVRFLGSMEVKSDESPDVVYETMRQILAARAIHNVFRMT
ESHLLVTCDCL------KLIDPQTQVTRLRFPLPSVVLYATHQENKRLFGFVLRTSGGRA
ESRQTCICYIFESNNEGEKICDSVGLAKQIAFHAELDRKASEKQKEIERVKEKQQQELNK
QKQIEKDLEEQSRLIAASSRSNQSSGEGQFVVLSSSQSEDSDLGEDGKKKRESE-
>Passeriformes_Alaudala_cheleensis_R01765
------------------------------------------------------------
------------------------------------------------------------
------------------------------------------------------------
-----------------------------------------------------------Q
TRSLLGVFEEDAAAISNYINQLFQAMHRIYDAQNELSAATHLTSKLLKEYEKQ-------
-----RFPLGGDDEVMTSTLQQFAKVIDE------------------------LSSCHAV
LSTQLADAMMFPITQFK----ERDLKEI-LTLKEVFQIASNDHDAAITRYSRLSKRKEN-
-----EKIKAEVIEDVYTSRKKQHQTMMHYFCALNTLQYKKKISLLEPLLGYMQAQ----
---ISFFKMGSENLTEQLEEFLTN---------IGTSVQNVRREMD----------CE--
------VENMQQTIEDLEVA-SDPLYLPDPDPIKFPAHRNLTRKAGYLNARN-----KTG
LVSSSWERQ------FYFTQGGNLMSQARGDVAGGLVMDID---------NCSVMAVDCE
DRRYCFQITSFDGKKSSILQAESKKDYEE------------------WICTINNISKQIY
LSENPEEIAARVNQSALEAVTPSPSFQQRHESMRPAVQ-SRPPAARTSSTGSLGSDSTAL
SALSLDSLVAPDTPIQFDIISPVSEDLPGQAKSSGQSGRRTN---PFGESGGSKPETE--
-------DSILH------QLFIVRFLGSMEVKSDESPDVVYETMRQILAARAIHNVFRMT
ESHLLVTCDCL------KLIDPQTQVTRLQFPLPSVVLYATHQENRRLFGFVLRTSAGRA
ESRQTSICYIFESNNEGEKICDSVGLAKQIAFHAELDRKASEKQKEIDRVKEKQQKELNK
QKQIEKDLEEQSRLIAASSRSNQSSTEGQFVVVSSSQSEDSDLGEDGKKKRESEA
>Piciformes_Bucco_capensis_R02345
------------------------------------------------------------
------------------------------------------------------------
------------------------------------------------------------
----------------------------------------------------------PQ
TRSLLGVFEEDAAAISNYVNQLFQAMHRIYDAQNELSAATHLTSKLLKEYEKQ-------
-----RFPLGGDDEVMTSTLQQFAKVIDE--------------------------SCHAV
LSTQLADAMMFPITQFK----ERDLKEI-LTLKEVFQIASNDHDAAITRYSRLSKRREN-
-----EKIKAEVTEDVYTSRKKQHQTMMHYFCALNTLQYKKKIAMLEPLLGYMQAQ----
---ISFFKMGSENLTEQLEEFLTN---------IGTSVQNVRREME----------CE--
------VENMQQTIEDLEVA-SDPLYLPDPDPTKFPVHRNLTRKAGYLNARN-----KTG
LVSSSWERQ------FYFTQGGNLMSQARGDVAGGLVMDID---------NCSVMAVDCE
DRRYCFQITSFDGKKSSILQAESKKDYEE------------------WICTINNISKQIY
LSENPEEMAARVNQSALEAVTPSPSFQQRHESMRPTAQ-SRPPAARTSSTGSLGSESAAL
SALSLDSLVAPDTPIQFDIISPVSEDLPGQAKSSGQSGRRTN---PFGETGGSKSETE--
-------DSILH------QLFIVRFLGSMEVKSDESPDVVYETMRQILAARAIHNVFRMT
ESHLLVTCDCL------KLIDPQTQVTRLRFPLPNVVLYATHQENKRLFGFVLRTSGGRA
ESHQTAICYIFESNNEGEKICDSVGLAKQIAFHAELDRKASEKQKERERVKEKQQKELNK
QKQIEKDLEEQSRLIAASSRSNQSSGEGQFVVLSSSQSEDSDLGEDGKKKRESE-
>Passeriformes_Catharus_fuscescens_R01355
------------------------------------------------------------
------------------------------------------------------------
------------------------------------------------------------
-----------------------------------------------------------Q
TRSLLGVFEEDAAAISNYINQLFQAMHRIYDAQNELSAATHLTSKLLKEYEKQ-------
-----RFPLGGDDEVMTSTLQQFAKVIDE------------------------LSSCHAV
LSTQLADAMMFPITQFK----ERDLKEI-LTLKEVFQIASNDHDAAITRYSRLSKRKEN-
-----EKIKAEVTEDVYTSRKKQHQTMMHYFCALNTLQYKKKISLLEPLLGYMQAQ----
---ISFFKMGSENLTEQLEEFLTN---------IGTSVQNVRREMD----------CE--
------VENMQQTIEDLEVA-SDPLYLPDPDPTKFPAHRNLTRKAGYLNARN-----KTG
LVSSSWERQ------FYFTQGGNLMSQARGDVAGGLVMDID---------NCSVMAVDCE
DRRYCFQITSFDGKKSSILQAESKKDYEE------------------WICTINNISKQIY
LSENPEEIAARVNQSALEAVTPSPSFQQRHESMRPAVQ-SRPPAARTSSTGSLGSDSTAL
SALSLDSLVAPDTPIQFDIISPVSEDLPGQAKSSGQSGRRTN---PFGESGGSKPETE--
-------DSILH------QLFIVRFLGSMEVKSDESPDVVYETMRQILAARAIHNVFRMT
ESHLLVTCDCL------KLIDPQTQVTRLRFPLPNVVLYATHQENKRLFGFVLRTSGGRV
ESRQTSICYIFESNNEGEKICDSVGLAKQIAFHAELDRKASEKQKEIDRVKEKQQKELNK
QKQIEKDLEEQSRLIAASSRSNQSSTEGQFVVLSSSQSEDSDLGEDGKKKRESE-
>Passeriformes_Regulus_satrapa_R12737
------------------------------------------------------------
------------------------------------------------------------
------------------------------------------------------------
-----------------------------------------------------------Q
TRSLLGVFEEDAAAISNYINQLFQAMHRIYDAQNELSAATHLTSKLLKEYEKQ-------
-----RFPLGGDDEVMTSTLQQFAKVIDE------------------------LSSCHAV
LSTQLADAMMFPITQFK----ERDLKEI-LTLKEVFQIASNDHDAAITRYSRLSKRKEN-
-----EKIKAEVTEDVYTSRKKQHQTMMHYFCALNTLQYKKKISLLEPLLGYMQAQ----
---ISFFKMGSENLTEQLEEFLTN---------IGTSVQNVRREMD----------CE--
------VENMQQTIEDLEVA-SDPLYLPDPDPTKFPAHRNLTRKAGYLNARN-----KTG
LVSSSWERQ------FYFTQGGNLMSQARGDVAGGLVMDID---------NCSVMAVDCE
DRRYCFQITSFDGKKSSILQAESKKDYEE------------------WICTINNISKQIY
LSENPEEIAARVNQSALEAVTPSPSFQQRHESMRPAVQ-SRPPAARTSSTGSLGSDSATL
SALSLDSLVAPDTPIQFDIISPVSEDLPGQAKSSGQSGRRTN---PFGESGGSKPETE--
-------DSILH------QLFIVRFLGSMEVKSDESPEVVYETMRQILAARAIHNVFRMT
ESHLLVTCDCL------KLIDPQTQVTRLRFPLPNVVLYATHQENKRLFGFVLRTAGGRV
ESRQTSICYIFESNNEGEKICDSVGLAKQIAFHAELDRKASEKQKEIDRVKEKQQKELNK
QKQIEKDLEEQSRLIAASSRSNQSSTEGQFVVLSSSQSEDSDLGEDGKKKRESEA
>Passeriformes_Loxia_leucoptera_R10498
------------------------------------------------------------
------------------------------------------------------------
------------------------------------------------------------
-----------------------------------------------------------Q
TRSLLGVFEEDAAAISNYINQLFQAMHRIYDAQNELSAATHLTSKLLKEYEKQ-------
-----RFPLGGDDEVMTSTLQQFAKVIDEA--------SPCI-------------SCHAV
LSTQLADAMMFPITQFK----ERDLKEI-LTLKEVFQIASNDHDAAITRYSRLSKRKEN-
-----EKIKAEVTEDVYTSRKKQHQTMMHYFCALNTLQYKKKISLLEPLLGYMQAQ----
---ISFLGMGSENLTEQLEEFLTN---------IGTSVQNVRREMD----------CE--
------VENMQQTIEDLEVA-SDPLYLPDPDPTKFPAHRNLTRKAGYLNARN-----KTG
LVSSSWERQ------FYFTQGGNLMSQARGDVAGGLVMDID---------NCSVMAVDCE
DRRYCFQITSFDGKKSSILQAESKKDYEE------------------WICTINNISKQIY
LSENPEEIAARVNQSALEAVTPSPSFQQRHESLRPAVQ-SRPPAARTSSTGSLGSDSAAL
SALSLDSLVAPDTPIQFDIISPVSEDLPGQAKSSGQSGRRTN---PFGESGGSKPETE--
-------DSILH------QLFIVRFLGSMEVRSDESPDVVYETMRQILAARAIHNVFRMT
ESHLLVTCDCL------KLIDPQTQVTRLRFPLPNVVLYATHQENKRLFGFVLRTSGGRM
ESRQTSICYIFESNNEGEKICDSLGLAKQIALHAELDRKASEKQKEIDRVKEKQQKELNK
QKQIEKDLEEQSRLIAASSRSNQSSTEGQFVILSSSQSEDSDLGEDGKKKRESE-
>Charadriiformes_Stercorarius_parasiticus_R13830
------------------------------------------------------------
------------------------------------------------------------
------------------------------------------------------------
------------------------------------------------------------
TRSLLGVFEEDAAAISNYINQLFQAMHRIYDAQNELSAATHLTSKLLKEYEKQ-------
-----RFPLGGDDEVMTSTLQQFAKVIDEA--------SLCI-CFT--YFAN-LSSCHAV
LSTQLADAMMFPITQFK----ERDLKEI-LTLKEVFQIASNDHDAAITRYSRLSKRREN-
-----EKIKAEVTEDVYTSRKKQHQTMMHYFCALNTLQYKKKIAMLEPLLGYMQAQ----
---ISFFKMGSENLTEQLEEFLTN---------IGTSVQNVRREME----------CE--
------GENMQQTIEDLEVA-SDPLYLPDPDTTKFPVHRNLTRKAGYLNARN-----KTG
LVSSSWERQ------FYFTQGGNLMSQARGDVAGGLVMDID---------NCSVMAVDCE
DRRYCFQITSFDGKKSSILQAESKKDYEE------------------WICTINNISKQIY
LSENPEEIAARVNQSALEAVTPSPSFQQRHESVRPTVQ-SRPPAARTSSTGSLGSESAAL
SALSLDSLVAPDTPIQFDIISPVSEDLPGQAKSSGQSGRRTN---PFGESGGSKSETE--
-------DSILH------QLFIVRFLGSMEVKSDESPDVVYETMRQILAARAIHNIFRMT
ESHLLVTCDCL------KLIDPQTQVTRLRFPLPNVVLYATHQENKRLFGFVLRTSGGRV
ESRQTSICYIFESNNEGEKICDSVGLAKQIAFHAELDRKASEKQKEIDRVKEKQQKELNK
QKQIEKDLEEQSRLIAASSRSNQSSGEGQVVVLSSSQSEDSDLGEDGKKKRESEA
>Coraciiformes_Baryphthengus_martii_R12563
------------------------------------------------------------
------------------------------------------------------------
------------------------------------------------------------
------------------------------------------------------------
TRSLLGVFEEDAAAISNYINQLFQAMHRIYDAQNELSAATHLTSKLLKEYEKQ-------
-----RFPLGGDDEVMTSTLQQFAKVIDE------------------------LSSCHAV
LSTQLADAMMFPITQFK----ERELKEI-LTLKEVFQIASNDHDAAITRYSRLSKRREN-
-----EKIKAEVTEDVYTSRKKQHQTMMHYFCALNTLQYKKKIAMLEPLLGYMQAQ----
---ISFFKMGSENLTEQLEEFLTN---------IGTSVQNVRREME----------CE--
------VENMQQTIEDLEVA-SDPLYLPDPDPTKFPVHRNLTRKAGYLNARN-----KTG
LVSSSWERQ------FYFTQGGNLMSQARGDVAGGLVMDID---------NCSVMAVDCE
DRRYCFQITSFDGKKSSILQAESKKDYEE------------------WICTINNISKQIY
LSENPEEIAARVNQSALEAVTPSPSFQQRHESMRPTVQ-SRPPAARTSSTGSLGSESAAL
SALSLDSLVAPDTPIQFDIISPVSEDLPGQAKSSGQSGRRTN---PFGESGGSKSETE--
-------DSILH------QLFIVRFLGSMEVKSDESPDVVYETMRQILAARAIHNVFRMT
ESHLLVTCDCL------KLIDPQTQVTRLRFPLPNVVLYATHQENKRLFGFVLRTSGGRA
ESRQTSICYIFESNNEGEKICDSVGLAKQIAFHAELDRKASEKQKEIDRVKEKQQKELNK
QKQIEKDLEEQSRLIAASSRSNQSSGEGQFVVLSSSQSEDSDLGEDGKKKRESEA
>Passeriformes_Vireo_altiloquus_R14473
------------------------------------------------------------
------------------------------------------------------------
------------------------------------------------------------
------------------------------------------------------------
TRSLLGVFEEDAAAISKYINQLFQAMHRIYDAQNELSAATHLTSKLLKEYEKQ-------
-----RFPLGGDDEVMTSTLQQFAKVIDE------------------------LSSCHAV
LSTQLADAMMFPITQFK----ERDLKEI-LTLKEVFQIASNDHDAAITRYSRLSKRREN-
-----EKIKAEVTEDVYTSRKKQHQTMMHYFCALNTLQYKKKISLLEPLLGYMQAQ----
---ISFFKMGSENLTEQLEEFLTN---------IGTSVQNVRREMD----------CE--
------VENMQQTIEDLEVA-SDPLYLPDPDPTKFPAHRNLTRKAGYLNARN-----KTG
LVSSSWERQ------FYFTQGGNLMSQARGDVAGGLVMDID---------NCSVMAVDCE
DRRYCFQITSFDGKKSSILQAESKKDYEE------------------WICTINNISKQIY
LSENPEEIAARVNQSALEAVTPSPSFQQRHESMRPAVQ-SRPPAAHTSSTGSLGSDSAAL
SALSLDSLVAPDTPIQFDIISPVSEDLPGQAKSSGQSGRRTN---PFGESGGSKPETE--
-------DSILH------QLFIVRFLGSMEVKSDESPDVVYETMRQILAARAIHNVFRMT
ESHLLVTCDCL------KLIDPQTQVTRLRFPLPNVVLYATHQENKRLFGFVLRTSGGRV
ESRQTSICYIFESNNEGEKICDSVGLAKQIAFHAELDRKASEKQKEIDRVKEKQQKELNK
QKQIEKDLEEQSRLIAASSRSNQSSSEGQFVVLSSSQSEDSDLGEDGKKKRESEA
>Caprimulgiformes_Hemiprocne_comata_R14122
------------------------------------------------------------
------------------------------------------------------------
------------------------------------------------------------
---------------------------RAD------STPAAAMPGIDKLPIEETLEDSPQ
TRSLLGVFEEDAAAISNYINQLFQAMHRIYDAQNELSAATHLTSKLLKEYEKQ-------
-----RFPLGGDDEVMTSTLQQFAKVIDEA--------STCL-CFT--YLPN-LSSCHAV
LSTQLADAMMFPITQFK----ERDLKEI-LTLKEVFQIASNDHDAAITRYGRLSKRREN-
-----EKIKAEVTEDVYTSRKKQHQTMMHYFCALNSLQYKKKIAVLEPLLGYMQAQ----
---ISFFKMGSENLTEQLEEFLTN---------IGTSVQNVRREME----------CE--
------VENMQQTIEDLEVA-SDPLYLPDPDTTKFPVHRNLTRKAGYLNARN-----KTG
LVSSSWERQ------FYFTQGGNLMSQARGDVAGGLVMDID---------NCSVMAVDCE
DRRYCFQITSFDGKKSSILQAESKKDYEE------------------WICTINNISKQIY
LSENPEEIAARVNQSALEAVTPSPSFQQRHESMRPTLP-SRPPAARTSSTGSLGSESAAL
SALSLDSLVAPDTPIQFDIISPVSEDLPGQAKSSGQAGRRTN---PFGESEGSKSETE--
-------DSILH------QLFIVRFLGSMEVKSDESPDVVYETMRQILAARAIHNIFRMT
ESHLLVTCDCL------KLIDPQTQVTRLRFPLPNVVLYATHQENKRLFGFVLRTSGGRV
ESRQASICYIFESNNEGEKICDSVGLAKQIAFHAELDRKASEKQKEMERVKEKQQKELNK
QKQIEKDLEEQSRLIAASSRSNQSSGEGQFVVLSSSQSEDSDLGEDGKKKRESEA
>Piciformes_Psilopogon_haemacephalus_R04556
------------------------------------------------------------
------------------------------------------------------------
------------------------------------------------------------
------------------------------------------------------------
-RSLLGVFEEDAAAISNYINQLFQAMHRIYDAQNELSAATHLTSKLLKEYEKQ-------
-----RFPLGGDDEVMTSTLQQFAKVIDEA--------STCT-CFI--YFEN-LSSCHAV
LSTQLADAMMFPITQFK----ERDLKEI-LTLKEVFQIASNDHDAAITRYSRLSKRREN-
-----EKIKAEVTEDVYTSRKKQHQTMMHYFCALNSLQYKKKIALLEPLLGYMQAQ----
---ISFFKMGSENLTEQLEEFLTN---------IGTSVQNVRREMD----------CE--
------VENMQQTIEDLEVA-SDPLYLPDPDPTKFPVHRNLTRKAGYLNARN-----KTG
LVSSSWERQ------FYFTQGGNLMSQARGDVAGGLVMDID---------NCSVMAVDCE
DRRYCFQITSFDGKKSSILQAESKKDYEE------------------WICTINNISKQIY
LSENPEEIAARVNQSALEAVTPSPSFQQRHESMRPAVQ-SRPPAARTSSTGSLGSESAVL
SALSLDSLVAPDTPIQFDIISPVSEDLPGQAKSSGQSGRRTN---PFGETGGSKSETE--
-------DSILH------QLFIVRFLGSMEVKSDESPDVVYETMRQILAARAIHNVFRMT
ESHLLVTCDCL------KLIDPQTQVTRLRFPLPSVILYATHQENKRLFGFVLRTSGGKA
ESHQTSICYIFESNNEGEKICDSVGLAKQIAFHAELDRKASEKQKEIDRVKEKQQKELNK
QKQIEKDLEEQSRLIAASSRSNQNSGEGQFVVLSSSQSEDSDLGEDGKKKRESEA
>Passeriformes_Edolisoma_coerulescens_R12133
------------------------------------------------------------
------------------------------------------------------------
------------------------------------------------------------
------------------------------------------------------------
TRSLLGVFEEDAAAISNYINQLFQAMHRIYDAQNELSAATHLTSKLLKEYEKQ-------
-----RFPLGGDDEVMTSTLQQFAKVIDE------------------------LSSCHAV
LSTQLADAMMFPITQFK----ERDLKEI-LTLKEVFQIASNDHDAAITRYSRLSKRREN-
-----EKIKAEVTEDVYTSRKKQHQTMMHYFCALNTLQYKKKISLLEPLLGYMQAQ----
---ISFFKMGSENLTEQLEEFLTN---------IGTSVQNVRREMD----------CE--
------VENMQQTIEDLEVA-SDPLYLPDPDPTKFPAHRNLTRKAGYLNARN-----KTG
LVSSSWERQ------FYFTQGGNLMSQARGDVAGGLVMDID---------NCSVMAVDCE
DRRYCFQITSFDGKKSSILQAESKKDYEE------------------WICTINNISKQIY
LSENPEEIAARVNQSALEAVTPSPSFQQRHESMRPAVQ-SRPPAARTSSTGSLGSDSAPL
SALSLDSLVAPDTPIQFDIISPVSEDLPGQAKSSGQSGRRTN---PFGESGGSKPETE--
-------DSILH------QLFIVRFLGSMEVKSDESPDVVYETMRQILAARAIHNVFRMT
ESHLLVTCDCL------KLIDPQTQVTRLRFPLPNVVLYATHQENKRLFGFVLRTSGGRV
ESRQTSICYIFESNNEGEKICDSVGLAKQIAFHAELDRKASEKQKEIDRVKEKQQKELNK
QKQIEKDLEEQSRLIAASSRSNQSSTEGQFVVLSSSQSEDSDLGEDGKKKRESEA
>Passeriformes_Irena_cyanogastra_R04352
------------------------------------------------------------
------------------------------------------------------------
------------------------------------------------------------
-----------------------------------------------------------Q
TRSLLGVFEEDAAAISNYINQLFQAMHRIYDAQNELSAATHLTSKLLKEYEKQ-------
-----RFPLGGDDEVMTSTLQQFAKVIDE------------------------LSSCHAV
LSTQLADAMMFPITQFK----ERDLKEI-LTLKEVFQIASNDHDAAITRYSRLSKRKEN-
-----EKIKAEVTEDVYTSRKKQHQTMMHYFCALNTLQYKKKISLLEPLLGYMQAQ----
---ISFFKMGSENLTEQLEEFLTN---------IGTSVQNVRREMD----------CE--
------VENMQQTIEDLEVA-SDPLYLPDPDTTKFPAHRNLTRKAGYLNARN-----KTG
LVSSSWERQ------FYFTQGGNLMSQARGDVAGGLVMDID---------NCSVMAVDCE
DRRYCFQITSFDGKKSSILQAESKKDYEE------------------WICTINNISKQIY
LSENPEEIAARVNQSALEAVTPSPSFQQRHESMRPAVQ-SRPPAARTSSTGSLGSDSTAL
SALSLDSLVAPDTPIQFDIISPVSEDLPGQAKSSGQSGRRTN---PFGESGGSKPETE--
-------DSILH------QLFIVRFLGSMEVKSDESPDVVYETMRQILAARAIHNVFRMT
ESHLLVTCDCL------KLIDPQTQVTRLRFPLPNVVLYATHQENKRLFGFVLRTSGGRV
ESRQTSICYIFESNNEGEKICDSVGLAKQIALHAELDRKASEKQKEIDRVKEKQQKELNK
QKQIEKDLEEQSRLIAASSRSNQSSTEGQFVVLSSSQSEDSDLGEDGKKKRESE-
>Passeriformes_Sterrhoptilus_dennistouni_R05640
------------------------------------------------------------
------------------------------------------------------------
------------------------------------------------------------
------------------------------------------------------------
TRSLLGVFEEDAAAISSYINQLFQAMHRMYDAQNELSAATHLTSKLLKEYEKQ-------
-----RFPLGGDDEVMTSTLQQFAKVIDE------------------------LSSCHAV
LSTQLADAMMFPITQFK----ERDLKEI-LTLKEVFQIASNDHDAAITRYSRLSKRKEN-
-----EKIKAEVTEDVYTSRKKQHQTMMHYFCALNSLQYKKKISLLEPLLGYMQAQ----
---ISFFKMGSENLTEQLEEFLTN---------IGTSVQNVRREMD----------CE--
------VENMQQTIEDLEVA-SDPLYLPDPDPIKFPAHRNLTRKAGYLNTRN-----KTG
LVSSSWERQ------FYFTQGGNLMSQARGDVAGGLVMDID---------NCSVMAVDCE
DRRYCFQITSFDGKKSSILQAESKKDYEE------------------WICTINNISKQIY
LSENPEEIAARVNQSALEAVTPSPSFQQRHESMRPAVQ-SRPPAARTSSAGSLGADSASL
SALSFDSLVAPDTPIQFDIISPVSEDLPGQAKSSGQSGRRTN---PFGESGGSKPETE--
-------DSILH------QLFIVRFLGSMEVKSDESPDVVYETMRQILAARAIHNVFRMT
ESHLLVTCDCL------KLIDPQTQVTRLQFPLPNVVLYATHQENKRLFGFVLRTSGGRV
ESRQTSICYIFESNNEGEKICDSVGLAKQIAFHAELDRKASEKQKEIDRVKEKQQKELNK
QKQIEKDLEEQSRLIAASSRSNQSSTEGQFVVVSSSQSEDSDLGEDGKKKRESEA
>Passeriformes_Pachycephala_philippinensis_R01948
------------------------------------------------------------
------------------------------------------------------------
------------------------------------------------------------
-----------------------------------------------------------Q
TRSLLGVFEEDAAAISNYINQLFQAMHRIYDAQNELSAATHLTSKLLKEYEKQ-------
-----RFPLGGDDEVMTSTLQQFAKVIDE------------------------LSSCHAV
LSTQLADAMMFPITQFK----ERDLKEI-LTLKEVFQIASNDHDAAITRYSRLSKRREN-
-----EKIKAEVTEDVYTSRKKQHQTMMHYFCALNTLQYKKKISLLEPLLGYMQAQ----
---ISFFKMGSENLTEQLEEFLTN---------IGTSVQNVRREMD----------CE--
------VENMQQTIEDLEVA-SDPLYLPDPDPTKFPAHRNLTRKAGYLNARN-----KTG
LVSSSWERQ------FYFTQGGNLMSQARGDVAGGLVMDID---------NCSVMAVDCE
DRRYCFQITSFDGKKSSILQAESKKDYEE------------------WICTINNISKQIY
LSENPEEIAARVNQSALEAVTPSPSFQQRHESMRPAVQ-SRPPAARTSSTGSLGSDSAAL
SALSLDSLVAPDTPIQFDIISPVSEDLPGQAKSSGQSGRRTN---PFGESGGSKPETE--
-------DSILH------QLFIVRFLGSMEVKSDESPDVVYETMRQILAARAIHNVFRMT
ESHLLVTCDCL------KLIDPQTQVTRLRFPLPNVVLYATHQENKRLFGFVLRTSGGRV
ESRQTSICYIFESNNEGEKICDSVGLAKQIAFHAELDRKASEKQKEIDRVKEKQQKELNK
QKQIEKDLEEQSRLIAASSRSNQSSTEGQFVVLSSSQSEDSDLGEDGKKKKESEA
>Passeriformes_Rhabdornis_inornatus_R12189
------------------------------------------------------------
------------------------------------------------------------
------------------------------------------------------------
-----------------------------------------------------------Q
TRSLLGVFEEDAAAISNYINQLFQAMHRIYDAQNELSAATHLTSKLLKEYEKQ-------
-----RFPLGGDDEVMTSTLQQFAKVIDE------------------------LSSCHAV
LSTQLADAMMFPITQFK----ERDLKEI-LTLKEVFQIASNDHDAAITRYSRLSKKKEN-
-----EKIKAEVTEDVYTSRKKQHQTMMHYFCALNTLQYKKKISLLEPLLGYMQAQ----
---ISFFKMGSENLTEQLEEFLTN---------IGTSVQNVRREMD----------CE--
------VENMQQTIEDLEVA-SDPLYLPDPDPTKFPAHRNLTRKAGYLNARN-----KTG
LVSSSWERQ------FYFTQGGNLMSQARGDVAGGLVMDID---------NCSVMAVDCE
DRRYCFQITSFDGKKSSILQAESKKDYEE------------------WICTINNISKQIY
LSENPEEIAARVNQSALEAVTPSPSFQQRHESMRPAVQ-SRPPAARTSSTGSLGSDSTAL
SALSLDSLVAPDTPIQFDIISPVSEDLPGQAKSSGQSGRRTN---PFGESGGSKPETE--
-------DSILH------QLFIVRFLGSMEVKSDESPDVVYETMRQILAARAIHNVFRMT
ESHLLVTCDCL------KLIDPQTQVTRLRFPLPSVVLYATHQENKRLFGFVLRTSGGRV
ESRQTSICYIFESNNEGEKICDSVGLAKQIAFHAELDRKASEKQKEIDRVKEKQQKELNK
QKQIEKDLEEQSRLIAASSRSNQSSTEGQFVVLSSSQSEDSDLGEDGKKKRESE-
>Piciformes_Ramphastos_sulfuratus_R13087
------------------------------------------------------------
------------------------------------------------------------
------------------------------------------------------------
-----------------------------------------------------------Q
TRSLLGVFEEDAAAISNYINQLFQAMHRIYDAQNELSAATHLTSKLLKEYEKQ-------
-----RFPLGGDDEVMTSTLQQFAKVIDEA--------STCI-CFT--SFDN-LSSCHAV
LSTQLADAMMFPITQFK----ERDLKEI-LTLKEVFQIASNDHDAAITRYSRLSKRREN-
-----EKIKAEVTEDVYTSRKKQHQTMMHYFCALNSLQYKKKIALLEPLLGYMQAQ----
---ISFFKMGSENLTEQLEEFLTN---------IGTSVQNVRREMD----------CE--
------VENMQQTIEDLEVA-SDPLYLPDPDPTKFPVHRNLTRKAGYLNTRN-----KTG
LVSSIWERQ------FYFTQGGNLMSQARGDVAGGLVMDID---------NCSVMAVDCE
DRRYCFQITSFDGKKSSILQAESKKDYEE------------------WICTINNISKQIY
LSENPEEIAARVNQSALEAVTPSPSFQQRHESMRPAVQ-SRLPAARTSSTGSLGSESAAL
SALSLDSLVAPDTPIQFDIISPVSEDIPGQAKSSGQSGRRTN---PFGESGGSKSETE--
-------DSILH------QLFIVRFLGSMEVKTDESPDVVYETMRQILAARAIHNVFRMT
ESHLLVTCDCL------KLIDPQTQVTRLRFPLPSVVLYATHQENKRLFGFVLRTSGGKA
ESRQTSICYIFESNNEGEKICDSVGLAKQIAFHAELDRKASEKQKEIDRVKEKQQKELNK
QKQIEKDLEEQSRLIAASSRSNQSSGEGQFVVLSSSQSEDSDLGEDGKKKRESEA
>Passeriformes_Quiscalus_mexicanus_R09521
------------------------------------------------------------
------------------------------------------------------------
------------------------------------------------------------
-----------------------------------------------------------Q
TRSLLGVFEEDAAAISNYINQLFQAMHRIYDAQNELSAATHLTSKLLKEYEKQ-------
-----RFPLGGDDEVMTSTLQQFAKVIDE------------------------LSSCHAV
LSTQLADAMMFPITQFK----ERDLKEI-LTLKEVFQIASNDHDAAITRYSRLSKRKEN-
-----EKIKAEVTEDVYTSRKKQHQTMMHYFCALNTLQYKKKISLLEPLLGYMQAQ----
---ISFFKMGSENLTEQLEEFLTN---------IGTSVQNVRREMD----------CE--
------VENMQQTIEDLEVA-SDPLYLPDPDPTKFPAHRNLTRKAGYLNARN-----KTG
LVSSSWERQ------FYFTQGGNLMSQARGDVAGGLVMDID---------NCSVMAVDCE
DRRYCFQITSFDGKKSSILQAESKKDYEE------------------WICTINNISKQIY
LSENPEEIAARVNQSALEAVTPSPSFQQRHESLRPAVQ-SRPPAARTSSTGSLGSDSAAL
SALSLDSLVAPDTPIQFDIISPVSEDLPGQAKSSGQSGRRTN---PFGESGGSKPETE--
-------DSILH------QLFIVRFLGSMEVRCDESPDVVYETMRQILAARAIHNVFRMT
ESHLLVTCDCL------KLIDPQTQVTRLRFPLPNVVLYATHQENKRLFGFVLRTSGGRV
DSHQTSICYIFESNNEGEKICDSVGLAKQIALHAELDRKASEKQKEIDRVKEKQQKELNK
QKQIEKDLEEQSRLIAASSRSNQSSTEGQFVVLSSSQSEDSDLGEDGKKKRESE-
>Procellariiformes_Hydrobates_tethys_R05400
------------------------------------------------------------
------------------------------------------------------------
---------------------------------------XGVVSGGRGR---------GP
V-SWACC--------------GVRALQRRR------VSPAAAMPGIDKLPIEETLEDSPQ
TRSLLGVFEEDAAAISNYINQLFQAMHRIYDAQNELSAATHLTSKLLKEYEKQ-------
-----RFPLGGDDEVMTSTLQQFAKVIDEA--------STCI-CFT--YFASVVISCHAV
LSTQLADAMMFPITQFK----ERDLKEI-LTLKEVFQIASNDHDAAITRYSRLSKRREN-
-----EKIKAEVTEDVYTSRKKQHQTMMHYFCALNTLQYKKKIAMLEPLLGYMQAQ----
---ISFFKMGSENLTEQLEEFLTN---------IGTSVQNVRREME----------CE--
------VENMQQTIEDLEVA-SDPLYLPDPDPMKFPVHRNLTRKAGYLNARN-----KTG
LVSSSWERQ------FYFTQGGNLMSQARGDVAGGLVMDID---------NCSVMAVDCE
DRRYCFQITSFDGKKSSILQAESKKDYEE------------------WICTINNISKQIY
LSENPEEIAARVNQSALEAVTPSPSFQQRHESMRPTVQ-SRPPAARTSSTGSLGSESAAL
SALSLDSLVAPDTPIQFDIISPVSEDLPGQAKSSGQSGRRTN---PFGESGGSKSETE--
-------DSILH------QLFIVRFLGSMEVKSDESPDVVYETMRQILAARAIHNIFRMT
ESHLLVTCDCL------KLIDPQTQVTRLRFPLPNVVLYATHQENKRLFGFVLRTSGGRV
ESRQASICYIFESNNEGEKICDSVGLAKQIALHAELDRKASEKQKEIDRVKEKQQKELNK
QKQIEKDLEEQSRLIAASSRSNQSSGEGQFVVLSSSQSEDSDLGEDGKKKRESE-
>Passeriformes_Myiagra_hebetior_R14688
------------------------------------------------------------
------------------------------------------------------------
------------------------------------------------------------
-----------------------------------------------------------Q
TRSLLGVFEEDAAAISNYINQLFQAMHRIYDAQNELSAATHLTSKLLKEYEKQ-------
-----RFPLGGDDEVMTSTLQQFAKVIDE------------------------LSSCHAV
LSTQLADAMMFPITQFK----ERDLKEI-LTLKEVFQIASNDHDAAITRYSRLSKRREN-
-----EKIKAEVTEDVYTSRKKQHQTMMHYFCALNTLQYKKKISLLEPLLGYMQAQ----
---ISFFKMGSENLTEQLEEFLTN---------IGTSVQNVRREMD----------CE--
------VENMQQTIEDLEVA-SDPLYLPDPDPTKFPAHRNLTRKAGYLNARN-----KTG
LVSSSWERQ------FYFTQGGNLMSQARGDVAGGLVMDID---------NCSVMAVDCE
DRRYCFQITSFDGKKSSILQAESKKDYEE------------------WICTINNISKQIY
LSENPEEIAARVNQSALEAVTPSPSFQQRHESMRPAVQ-SRPPAARTSSTGSLGSDSAAL
SALSLDSLVAPDTPIQFDIISPVSEDLPGQAKSSGQSGRRTN---PFGESGGSKPETE--
-------DSILH------QLFIVRFLGSMEVKSDESPDVVYETMRQILAARAIHNVFRMT
ESHLLVTCDCL------KLIDPQTQVTRLRFPLPNVVLYATHQENKRLFGFVLRTSGGRV
ESHQTSICYIFESNNEGEKICDSVGLAKQIAFHAELDRKASEKQKEIDRVKEKQQKELNK
QKQIEKDLEEQSRLIAASSRSNQSSAEGQFVVLSSSQSEDSDLGEDGKKKRESE-
>Passeriformes_Dicaeum_eximium_R04786
------------------------------------------------------------
------------------------------------------------------------
------------------------------------------------------------
-----------------------------------------------------------Q
TRSLLGVFEEDAAAISNYINQLFQAMHRIYDAQNELSAATHLTSKLLKEYEKQ-------
-----RFPLGGDDEVMTSTLQQFAKVIDE------------------------LSSCHAV
LSTQLADAMMFPITQFK----ERDLKEI-LTLKEVFQISSNDHDAAITRYSRLSKRKEN-
-----EKIKAEVTEDVYTSRKKQHQTMMHYFCALNTLQYKKKISLLEPLLGYMQAQ----
---ISFFKMGSENLTEQLEEFLTN---------IGTSVQNVRREMD----------CE--
------VENMQQTIEDLEVA-SDPLYLPDPDPTKFPAHRNLTRKAGYLNARN-----KTG
LVSSSWERQ------FYFTQGGNLMSQARGDVAGGLVMDID---------NCSVMAVDCE
DRRYCFQITSFDGKKSSILQAESKKDYEE------------------WICTINNISKQIY
LSENPEEIAARVNQSALEAVTPSPSFQQRHESMRPAVQ-SRPPAARTSSTGSLGSDSTAL
SALSLDSLVAPDTPIQFDIISPVSEDLPGQAKSSGQTGSFPDWSPPLVLNGKPKMQFVFF
QYFSFFLDSILH------QLFIVRFLGSMEVKSDESPDVVYETMRQILAARAIHNVFRMT
ESHLLVTCDCL------KLIDPQTQVTRLRFPLPNVVLYAAHQENKRLFGFVLRTSGGRV
ESRQTSICYIFESNNEGEKICDSVGLAKQIAFHAELDRKASEKQKEIDRVKEKQQKELNK
QKQIEKDLEEQSRLIAASSRSNQSSTEGQFVVLSSSQSEDSDLGEDGKKKRESEA
>Passeriformes_Leptocoma_aspasia_R12048
------------------------------------------------------------
------------------------------------------------------------
------------------------------------------------------------
-----------------------------------------------------------Q
TRSLLGVFEEDAAAISNYINQLFQAMHRIYDAQNELSAATHLTSKLLKEYEKQ-------
-----RFPLGGDDEVMTSTLQQFAKVIDE------------------------LSSCHAV
LSTQLADAMMFPITQFK----ERDLKEI-LTLKEVFQIASNDHDAAITRYSRLSKRKEN-
-----EKIKAEVTEDVYTSRKKQHQTMMHYFCALNTLQYKKKISLLEPLLGYMQAQ----
---ISFFKMGSENLTEQLEEFLTN---------IGTSVQNVRREMD----------CE--
------VENMQQTIEDLEVA-SDPLYLPDPDPTKFPAHRNLTRKAGYLNARN-----KTG
LVSSSWERQ------FYFTQGGNLMSQARGDVAGGLVMDID---------NCSVMAVDCE
DRRYCFQITSFDGKKSSILQAESKKDYEE------------------WICTINNISKQIY
LSENPEEIAARVNQSALEAVTPSPSFQQRHESMRPAVQ-SRPPAARTSSTGSLGSDSTAL
SALSLDSLVAPDTPIQFDIISPVSEDLPGQAKSSGQTGRRTN---PFGESGGSKPETE--
-------DSILH------QLFIVRFLGSMEVKSDESPDVVYETMRQILAARAIHNVFRMT
ESHLLVTCDCL------KLIDPQTQVTRLRFPLPNVVLYATHQENKRLFGFVLRTSGGRV
ESHQTSICYIFESNNEGEKICDSVGLAKQIAFHAELDRKASEKQKEIDRVKEKQQKELNK
QKQIEKDLEEQSRLIAASSRSNQSSTEGQFVVLSSSQSEDSDLGEDGKKKRESEA
>Passeriformes_Zosterops_hypoxanthus_R04079
------------------------------------------------------------
------------------------------------------------------------
------------------------------------------------------------
------------------------------------------------------------
TRSLLGVFEEDADAISNYINQLFQAMHRIYDAQNELSAATHVTSKLLKEYEKQ-------
-----RFPLGGDDEVMTSTLQQFAKVIDE------------------------LSSCHAV
LSTQLADAMMFPITQFK----ERDLKEI-LTLKEVFQIASNDHDAAITRYSRLSKRKEN-
-----EKIKAEVTEDVYTSRKKQHQTMMHYFCALNSLQYKKKISLLEPLLGYMQAQ----
---ISFFKMGSENLTEQLEEFLTN---------IGTSVQNVRREMD----------CE--
------VENMQQTIEDLEVA-SDPLYLPDPDPIKFPAHRNLTRKAGYLNTRN-----KTG
LVSSSWERQ------FYFTQGGNLMSQARGDVAGGLVMDID---------NCSVMAVDCE
DRRYCFQITSFDGKKSSILQAESKKDYEE------------------WICTINNISKQIY
LSENPEEIAARVNQSALEAVTPSPSFQQRHESMRPAVQ-SRPPAARTSSAGSLGADSASL
SALSLDSLVAPDTPIQFDIISPVSEDLPGQAKSSGQSGRRTN---PFGESGGSKPETE--
-------DSILH------QLFIVRFLGSMEVKSDESPDVVYETMRQILAARAIHNVFRMT
ESHLLVTCDCL------KLIDPQTQVTRLQFRLPNVVLYATHQENKRLFGFVLRTSGGRV
ESRQTSICYIFESNNEGEKICDSVGLAKQIAFHAELDRKASEKQKEIDRVKEKQQKELNK
QKQIEKDLEEQSRLIAASSRSNQSSTEGQFVVVSSSQSEDSDLGEDGKKKRESEA
>Passeriformes_Tyrannus_savana_R11210
------------------------------------------------------------
------------------------------------------------------------
------------------------------------------------------------
-----------------------------------------------------------Q
TRSLLGVFEEDAAAISNYINQLFQAMHRIYDAQNELSAATHLTSKLLKEYEKQ-------
-----RFPLGGDDEVMTSTLQQFAKVIDEA--------SASI-PFA------DLSSCHAV
LSTQLADAMMFPITQFK----ERDLKEI-LTLKEVFQIASNDHDAAITRYSRLSKRREN-
-----EKIKAEVTEDVYTSRKKQHQTMMHYFCALNTLQYKKKISLLEPLLGYMQAQ----
---ISFFKMGSENLTEQLEEFLTN---------IGTSVQNVRREMD----------CE--
------VENMQQTIEDLEVA-SDPLYLPDPDPTKFPVHRNLTRKAGYLNARN-----KTG
LVSSSWERQ------FYFTQGGNLMSQARGDVAGGLVMDID---------NCSVMAVDCE
DRRYCFQITSFDGKKSSILQAESKKDYEE------------------WICTINNISKQIY
LSENPEEMAARVNQSALEAVTPSPSFQQRHESMRPAGQ-SRPPAARTSSTGSLGSDSAAL
SALSLDSLVAPDTPIQFDIISPVSEDLPGQAKSSGQSGRRTN---PFGESGGSKSETE--
-------DSILH------QLFIVRFLGSMEVKCDESPDVVYETMRQILAARAIHNVFRMT
ESHLLVTCDCL------KLIDPQTQVTRLRFPLPSVVLCATHQENKRLFGFVLRTSGGRA
ESRQTSICYIFESNNEGEKICDSVGLAKQIAFHAELDRKATEKQKEIERVKEKQQKELNK
QKQIEKDLEEQSRLIAASSRSNQSSGEGQFVVLSSSQSEDSDLGEDGKKKRESEA
>Galliformes_Alectura_lathami_R14004
------------------------------------------------------------
------------------------------------------------------------
------------------------------------------------------------
-----------------------------------------------------------Q
TRSLLGVFEEDAAAISNYINQLFQAMHRVYDAQNELSAATHLTSKLLKEYEKQ-------
-----HFPLGGDDEVMNSTLQQFAKVIDEA--------STC------------LSSCHAV
LSTQLADAMMFPITQFK----ERDLKEI-LTLKEVFQIASNDHDAAIARYSRLSKRREN-
-----EKIKAEVTEDVYTSRKKQHQTMMHYFCALNTLQYKKKIAMLEPLLGYMQAQ----
---ISFFKIGSENLTEQLQEFLTN---------IGTSVQNVRREME----------CE--
------IENMQQTIEDLEVA-SDPLYLPDPDPAKFPVHRNLTRKAGYLNARN-----KTG
LVSSSWERQ------FYFTQGGNLMSQARGDVAGGLVMDID---------NCSVMAVDCE
DRRYCFQITSFDGKKSSILQAESKKDYEE------------------WICTINNISKQIY
LSENPEEIAARVNQSALEAVTPSPSFQQRHESMRPTVQ-PHPPAARTSSTGSLGSESAAL
SALSLDSLVAPDTPIQFDIISPVSEDLPGQAKSSGQSGRRTN---PFGESGGSKSETE--
-------DSILH------QLFIVRFLGSMEVKSDESPDVVYETMRQILAARAIHNIFRMT
ESHLLVTCDCL------KLIDPQTQVTRLRFPLPNVVLYATHQENKRLFGFVLRTSGGRV
DSRQTSICYIFESNNEGEKICDSVGLAKQIAFHAELDRKASEKQKEIERVKEKQQKELTK
QKQIEKDLEEQSRLIAASNRANPSSGEGQFVVLSSSQSEDSDLGEDGKKKRESET
>Caprimulgiformes_Podargus_strigoides_R02624
------------------------------------------------------------
------------------------------------------------------------
------------------------------------------------------------
-----------------------------------------------------------Q
TRSLLGVFEEDAAAISNYINQLFQAMHRIYDAQNELSAATHLTSKLLKEYEKQ-------
-----RFPLGGDDEVMTSTLQQFAKVIDE------------------------LSSCHAV
LSTQLADAMMFPITQFK----ERDLKEI-LTLKEVFQIASNDHDAAITRYGRLSKRREN-
-----EKIKAEVTEDVYTSRKKQHQTMMHYFCALNTLQYKKKVAMLEPLLGYMQAQ----
---ISFFKMGSENLTEQLEEFLTN---------IGTSVQNVRREMD----------CE--
------VENMQQTIEDLEVA-SDPLYLPDPDPTKFPVHRNLTRKAGYLNTRN-----KTG
LVSSSWERQ------FYFTQGGNLMSQARGDVAGGLVMDID---------NCSVMAVDCE
DRRYCFQITSFDGKKSSILQAESKKDYEE------------------WICTINNISKQIY
LSENPEEIAARVNQSALEAVTPSPSFQQRHESMRPTVQ-SR-PAARTSSTGSLGSESAAL
SALSLDSLVAPDTPIQFDIISPVSEDLPGQAKSSGQSGRRTN---PFGESGGSKSETE--
-------DSILH------QLFIVRFLGSMEVKSDESPDVVYETMRQILAARAIHNIFRMT
ESHLLVTCDCL------KLIDPQTQVTRLRFPLPNVVLYATHQENKRLFGFVLRTSGGRA
ESRQTSICYIFESNNEGEKICDSVGLAKQIAFHAELDRKASEKQKEIDRVKEKQQKELNK
QKQIEKDLEEQSRLIAASSRSNQSSGDGQFVVLSSSQSEDSDLGEDGKKKRESEA
>Passeriformes_Formicarius_rufipectus_R06417
------------------------------------------------------------
------------------------------------------------------------
------------------------------------------------------------
-----------------------------------------------------------Q
TRSLLGVFEEDAAAISNYINQLFQAMHRIYDAQNELSAATHLTSKLLKEYEKQ-------
-----RFPLGGDDEVMTSTLQQFAKVIDEA--------SGAI-CFA------KLSSCHAV
LSTQLADAMMFPITQFK----ERDLKEI-LTLKEVFQIASNDHDAAITRYSRLSKRREN-
-----EKIKAEVTEDVYTSRKKQHQTMMHYFCALNTLQYKKKISLLEPLLGYMQAQ----
---ISFFKMGSENLTEQLEEFLTN---------IGTSVQNVRREMD----------CE--
------VENMQQTIEDLEVA-SDPLYLPDPEPTKFPVHRNLTRKAGYLNARN-----KTG
LVSSSWERQ------FYFTQGGNLMSQARGDVAGGLVMDID---------NCSVMAVDCE
DRRYCFQITSFDGKKSSILQAESKKDYEE------------------WICTINNISKQIY
LSENPEEMAARVNQSALEAVTPSPSFQQRHESMRPALQ-SRPPAARTSSTGSLGSDSAAL
SALSLDSLVAPDTPIQFDIISPVSEDLPGQAKSSGQLGRRTN---PFGESGGSKSETE--
-------DSILH------QLFIVRFLGSMEVKSDESPDVVYETMRQILAARAIHNVFRMT
ESHLLVTCDCL------KLIDPQTQVTRLRFPLPSVVLYATHQENKRLFGFVLRTSGGNA
ESRQTSICYIFESNNEGEKICDSVGLAKQIAFHAELDRKASEKQKEIERVKEKQQQELNK
QKQIEKDLEEQSRLIAASSRSNQSSGEGQFVVLSSSQSEDSDLGEDGKKKRESEA
>Pelecaniformes_Mesembrinibis_cayennensis_R02764
------------------------------------------------------------
------------------------------------------------------------
------------------------------------------------------------
-----------------------------------------------------------Q
TRSLLGVFEEDAAAISNYINQLFQAMHRIYDAQNELSAATHLTSKLLKEYEKQ-------
-----RFPLGGDDEVMTSTLQQFAKVIDEA--------STCI-CST--YFAN-LSSCHAV
LSTQLADAMMFPITQFK----ERDLKEI-LTLKEVFQIASNDHDAAITRYSRLSKRREN-
-----EKIKAEVTEDVYTSRKKQHQTMMHYFCALNTLQYKKKIAMLEPLLGYMQAQ----
---ISFFKMGSENLTEQLEDFLTN---------IGTSVQNVRREME----------CE--
------VENMQQTIEDLEVA-SDPLYLPDPDTMKFPVHRNLTRKAGYLNARN-----KTG
LVSSSWDRQ------FYFTQGGNLMSQARGDVAGGLVMDID---------NCSVMAVDCE
DRRYCFQITSFDGKKSSILQAESKKDYEE------------------WICTINNISKQIY
LSENPEEIAARVNQSALEAVTPSPSFQQRHESMRPAVQ-SRPPAARTSSTGSLGSESATL
SALSLDSLVAPDTPIQFDIISPVSEDLPGQAKSSGQSGRRTN---PFGESGGSKSETE--
-------DSILH------QLFIVRFLGSMEVKSDESPDVVYETMRQILAARAIHNIFRMT
ESHLLVTCDCL------KLIDPQTQVTRLRFPLPNVVLYATHQENKRLFGFVLRTAGGRV
ESRQASVCYIFESNNEGEKICDSVGLAKQIAFHAELDRKASEKQKEIDRVKEKQQKELNK
QKQIEKDLEEQSRLIAASSRSNQSSGEGQFVVLSSSQSEDSDLGEEGKKKRESEA
>Passeriformes_Setophaga_kirtlandii_R09436
------------------------------------------------------------
------------------------------------------------------------
------------------------------------------------------------
-----------------------------------------------------------Q
TRSLLGVFEEDAAAISNYINQLFQAMHRIYDAQNELSAATHLTSKLLKEYEKQ-------
-----RFPLGGDDEVMTSTLQQFAKVIDE------------------------LSSCHAV
LSTQLADAMMFPITQFK----ERDLKEI-LTLKEVFQIASNDHDAAITRYSRLSKRKEN-
-----EKIKAEVTEDVYTSRKKQHQTMMHYFCALNTLQYKKKISLLEPLLGYMQAQ----
---ISFFKMGSENLTEQLEEFLTN---------IGTSVQNVRREMD----------CE--
------VENMQQTIEDLEVA-SDPLYLPDPDPTKFPAHRNLTRKAGYLNARN-----KTG
LVSSSWERQ------FYFTQGGNLMSQARGDVAGGLVMDID---------NCSVMAVDCE
DRRYCFQITSFDGKKSSILQAESKKDYEE------------------WICTINNISKQIY
LSENPEEIAARVNQSALEAVTPSPSFQQRHESLRPTVQ-SRPPAARTSSTGSLGSDSAAL
SALSLDSLVAPDTPIQFDIISPVSEDLPGQAKSAGQSGRRTN---PFGESGGSKPETE--
-------DSILH------QLFIVRFLGSMEVRCDESPDVVYETMRQILAARAIHNVFRMT
ESHLLVTCDCL------KLIDPQTQVTRLRFPLPHVVLYATHQENKRLFGFVLRSSGGRV
DSRQTSICYIFESNNEGEKICDSVGLAKQIALHAELDRKASEKQKEIDRVKEKQQKELNK
QKQIEKDLEEQSRLIAASSRSNQSSTEGQFVVLSSSQSEDSDLGEDGKKKRESE-
>Psittaciformes_Amazona_guildingii_R07075
------------------------------------------------------------
--------------------------GKQAGPLTNKKP-----------SSWERQPIAKP
-----NGGRDIRRA--------AGGGGSVV-AGAGTG-------------------LAEC
G-SW-RC--------------GSGGVS-----------PAAAMPGIDKLPIEETLEDSPQ
TRSLLGVFEEDATAISNYVNQLFQAMHRIYDAQNELSAATHLTSKLLKEYEKQ-------
-----RFPLGGDDEVMTSTLQQFAKVIDEA--------SACI-YFT--YL---LISCHAV
LSTQLADAMMFPITQFK----ERDLKEI-LTLKEVFQIASNDHDAAITRYGRLSKRREN-
-----EKIKAEVMEDVYTSRKKQHQTMMHYFCALNTLQYKKKIAMLEPLLGYMQAQ----
---ISFFKMGSENLTEQLEEFLTN---------IGTSVQNVRREMD----------CE--
------VENMQQTIEDLEVA-SDPLYLPDPDTTKFPVHRNLTRKAGYLNTRN-----KTG
LVSSSWERQ------FYFTQGGNLMSQARGDVAGGLVMDID---------NCSVMAVDCE
DRRYCFQITSFDGKKSSILQAESKKDYEE------------------WICTINNISKQIY
LSENPEEIAARVNQSALEAVTPSPSFQQRHESMRPAVQ-SRPLAARTSSTGSLGSESAGL
SALSLDSLVAPETPIQFDIISPVSEDFPGQTKSSGQSGRRTN---PFGELGGSKSETE--
-------DSILH------QLFIVRFLGSMEVKSDESPDVVYETMRQILAARAIHNVFRMT
ESHLLVTCDCL------KLIDPQTQVTRLRFPLPNVVLYATHQENKRLFGFVLRTSGGRV
ESRQTSICYIFESNNEGEKICDSVGLAKQIAFHAELDRKASEKQKEIDRVKEKQQKELNK
QKQIEKDLEEQSRLIAASSRSNQNSGEGQFVVLSSSQSEDSDLGEDGKKKRESE-
>Pelecaniformes_Ciconia_maguari_R05841
------------------------------------------------------------
------------------------------------------------------------
------------------------------------------------------------
-----------------------------------------------------------Q
TRSLLGVFEEDAAAISNYINQLFQAMHRIYDAQNELSAATHLTSKLLKEYEKQ-------
-----RFPLGGDDEVMTSTLQQFAKVIDEA--------STCI-------------SCHAV
LSTQLADAMMFPITQFK----ERDLKEI-LTLKEVFQIASNDHDAAITRYSRLSKRREN-
-----EKVKAEVTEDVYTSRKKQHQTMMHYFCALNTLQYKKKIAMLEPLLGYMQAQ----
---ISFFKMGSENLTEQLEEFLTN---------IGTSVQNVRREME----------CE--
------VENMQQTIEDLEVA-SDPLYLPDPDTTKFPVHRNLTRKAGYLNARN-----KTG
LVSSSWERQ------FYFTQGGNLMSQARGDVAGGLVMDID---------NCSVMAVDCE
DRRYCFQITSFDGKKSSILQAESKKDYEE------------------WICTINNISKQIY
LSENPEEMAARVNQSALEAVTPSPSFQQRHESMRPTVQ-PRPPAARTSSTGSLGSESAAL
SALSLDSLVAPDTPIQFDIISPVSEDLPGQAKSAGQSGRRTN---PFGESGGSKSETE--
-------DSILH------QLFIVRFLGSMEVKSDESPDVVYETMRQILAARAIHNIFRMT
ESHLLVTCDCL------KLIDPQTQVTRLRFPLPNVVLYATHQENKRLFGFVLRTSGGRV
ESRETSICYIFESNNEGEKICDSVGLAKQIAFHAELDRKASEKQKEIDRVKEKQQKELNK
QKQIEKDLEEQSRLIAASSRANQSSGEGQFVVLSSSQSEDSDLGEDGKKKRESE-
>Passeriformes_Dicrurus_megarhynchus_R07122
------------------------------------------------------------
------------------------------------------------------------
------------------------------------------------------------
-----------------------------------------------------------Q
TRSLLGVFEEDAAAISNYINQLFQAMHRIYDAQNELSAATHLTSKLLKEYEKQ-------
-----RFPLGGDDEVMTSTLQQFAKVIDE------------------------LSSCHAV
LSTQLADAMMFPITQFK----ERDLKEI-LTLKEVFQIASNDHDAAITRYSRLSKRREN-
-----EKIKAEVTEDVYTSRKKQHQTMMHYFCALNTLQYKKKISLLEPLLGYMQAQ----
---ISFFKMGSENLTEQLEEFLTN---------IGTSVQNVRREMD----------CE--
------VENMQQTIEDLEVA-SDPLYLPDPDPTKFPAHRNLTRKAGYLNARN-----KTG
LVSSSWERQ------FYFTQGGNLMSQARGDVAGGLVMDID---------NCSVMAVDCE
DRRYCFQITSFDGKKSSILQAESKKDYEE------------------WICTINNISKQIY
LSENPEEIAARVNQSALEAVTPSPSFQQRHESMRPAVQ-SRPPAARTSSTGSLGSDSAAL
SALSLDSLVAPDTPIQFDIISPVSEDLPGQAKSSGQSGRRTN---PFGESGGSKPETE--
-------DSILH------QLFIVRFLGSMEVKSDESPDVVYETMRQILAARAIHNVFRMT
ESHLLVTCDCL------KLIDPQTQVTRLRFPLPNVVLYATHQENKRLFGFVLRTSGGRV
ESHQTSICYIFESNNEGEKICDSVGLAKQIAFHAELDRKASEKQKEIDRVKEKQQKELNK
QKQIEKDLEEQSRLIAASSRSNQSSTEGQFVVLSSSQSEDSDLGEDGKKKRESE-
>Passeriformes_Rhipidura_dahli_R00099
------------------------------------------------------------
------------------------------------------------------------
------------------------------------------------------------
-----------------------------------------------------------Q
TRSLLGVFEEDAAAISNYINQLFQAMHRIYDAQNELSAATHLTSKLLKEYEKQ-------
-----RFPLGGDDEVMTSTLQQFAKVIDE------------------------LSSCHAV
LSTQLADAMMFPITQFK----ERDLKEI-LTLKEVFQIASNDHDAAITRYSRLSKRREN-
-----EKIKAEVTEDVYTSRKKQHQTMMHYFCALNTLQYKKKISLLEPLLGYMQAQ----
---ISFFKMGSENLTEQLEEFLTN---------IGTSVQNVRREMD----------CE--
------VENMQQTIEDLEVA-SDPLYLPDPDPTKFPAHRNLTRKAGYLNARN-----KTG
LVSSSWERQ------FYFTQGGNLMSQARGDVAGGLVMDID---------NCSVMAVDCE
DRRYCFQITSFDGKKSSILQAESKKDYEE------------------WICTINNISKQIY
LSENPEEIAARVNQSALEAVTPSPSFQQRHESMRPAGQ-PRPPAARTSSTGSLGSDSAAL
SALSLDSLVAPDTPIQFDIISPVSEDLPGQAKSSGQSGRRTN---PFGESGGSKPETE--
-------DSILH------QLFIVRFLGSMEVKSDESPDVVYETMRQILAARAIHNVFRMT
ESHLLVTCDCL------KLIDPQTQVTRLRFPLPNVVLYATHQENKRLFGFVLRTSGGRV
ESHQTSICYIFESNNEGEKICDSVGLAKQIAFHAELDRKASEKQKEIDRVKEKQQKELNK
QKQIEKDLEEQSRLIAASSRSNQSSTEGQFVVLSSSQSEDSDLGEDGKKKRESE-
>Galliformes_Odontophorus_gujanensis_R11297
-----------------------------------------------NRRVPS-------
-HRRPPRRERGP-------PYA----GRQMGPLTNSKL-----------GSREAEPIARA
------GGRR-------------VGGTS----GSGRGRTSC---------C-----AGG-
A-RPAGR--------------GERVLQPRR------SVPAAAMPGIDKLPIEETLEDSPQ
TRSLLGVFEEDAAAISNYINQLFQAMHRVYDAQNELSAATHLTSKLLKEYEKQ-------
-----HFPLGGDDEVMNSTLQQFAKVIDEA--------STCI-YFI--YLTN-LSSCHAV
LSTQLADAMMFPITQFK----ERDLKEI-LTLKEVFQIASNDHDAAITRYSRLSKRREN-
-----EKIKAEVTEDVYTSRKKQHQTMMHYFCALNTLQYKKKIAVLEPLLGYMQAQ----
---ISFFKMGSENLTEQLEEFLTN---------IGTSVQNVRREME----------CE--
------IENMQQTIEDLEVA-SDPLYLPDPDPTKFPVHRNLTRKAGYLNARN-----KTG
LVSSSWERQ------FYFTQGGNLMSQARGDVAGGLVMDID---------NCSVMAVDCE
DRRYCFQITSFDGKKSSILQAESKKDYEE------------------WICTINNISKQIY
LSENPEEIAARVNQSALEAVTPSPSFQQRHERMRPAVQ-SCPPAARTSSTGSLGSESTAL
SALSLDSIVAPDTPIQFDIISPVSEDLPGQAKSSGQSGRRTN---PFGETGGSKSETE--
-------DSILH------QLFIVRFLGSMEVKSDESADVVYETMRQILAARAIHNIFRMT
ESHLLVTCDCL------KLIDPQTQVTRLRFPLPNVVLYATHQENKRLFGFVLRTSGGRA
DSRQTSICYIFESNNEGEKISDSVGLAKQIALHAELDRKASEKQKEMERVKEKQQRELSK
QKQIEKDLEEQSRLIAASNRSNPGSGEGQFVVLSSSQSEDSDLGEDGKKKRESET
>Gruiformes_Heliornis_fulica_R07403
------------------------------------------------------------
------------------------------------------------------------
-------GRE-------------GGGIS----GAERGC-----------QCCDWREEGGA
A-SWACG--------------AVRELQRR-------STPAAAMPGIDKLPIEETLEDSPQ
TRSLLGVFEEDAAAISNYINQLFQAMHRIYDAQNELSAATHLTSKLLKEYEKQ-------
-----RFPLGGDDEVMTSTLQQFAKVIDEA--------STCF-------------SCHAV
LSTQLADAMMFPITQFK----ERELKEI-LTLKEVFQIASNDHDAAITRYSRLSKRREN-
-----EKIKAEVTEDVYTSRKKQHQTMMHYFCALNTLQYKKKIAMLEPLLGYMQAQ----
---ISFFKMGSENLTEQLEEFLTN---------IGTSVQNVRREME----------CE--
------VENMQQTIEDLEIA-SDPLYLPDPDPTKFPVHRNLTRKAGYLNARN-----KTG
LVSSSWERQ------FYFTQGGNLMSQARGDVAGGLVMDID---------NCSVMAVDCE
DRRYCFQITSFDGKKSSILQAESKKDYEE------------------WICTINNISKQIY
LSENPEEIAARVNQSALEAVTPSPSFQQRHESMRPAVQ-SRPPTARTSSTGSLGSESAAL
SALSLDSLVAPDTPIQFDIISPVSEDLPGQAKSSGQGGRRTN---PFGESGGSKSETE--
-------DSILH------QLFIVRFLGSMEVKSDESPDVVYETMRQILAARAIHNIFRMT
ESHLLVTCDCL------KLIDPQTQVTRLRFPLPNVVLYATHQENKRLFGFVLRTSGGRA
ESRQTSVCYIFESNNEGEKICDSVGLAKQIAFHAELDRKASEKQKEIERVKEKQQKELNK
QKQIEKDLEEQSRLIAASSRSNQSSGEGQFVVLSSSQSEDSDLGEDGKKKRESE-
>Caprimulgiformes_Nyctibius_grandis_R01888
------------------------------------------------------------
---------------------V----GKQRDPLTNNK------------VGWVEEPIERP
------SGRR------------VGGGTS----GGKRGGGGRVVTGGR-----------GP
V-SWTCC--------------GVRELQRRT------VSPAAAMPGIDKLPIEETLEDSPQ
TRSLLGVFEEDAAAISNYINQLFQAMHRIYDAQNELSAATHLTSKLLKEYEKQ-------
-----RFPLGGDDEVMTSTLQQFAKVIDEA--------STCI-----------------L
LSTQLADAMMFPITQFK----ERDLKEI-LTLKEVFQIASNDHDAAITRYGRLSKRREN-
-----EKIKAEVIEDVYTSRKKQHQTMMHYFCALNTLQYKKKIAMLEPLLGYMQAQ----
---ISFFKMGSENLTEQLEEFLTN---------IGTSVQNVRREME----------CE--
------VENMQQTIEDLEVA-SDPLYLPDPDTTKFPVHRNLTRKAGYLNARN-----KTG
LVSSSWERQ------FYFTQGGNLMSQARGDVAGGLVMDID---------NCSVMAVDCE
DRRYCFQITSFDGKKSSILQAESKKDYEE------------------WICTINNISKQIY
LSENPEEIAARVNQSALEAVTPSPSFQQRHESMRPTVQ-SRPPAARTSSIGSLGSESAAL
SALSLDSLVAPDTPIQFDIISPVSEDLPGQAKSSGQSGRRTN---PFGESGGSKSETE--
-------DSILH------QLFIVRFLGSMEVKSDESPDVVYETMRQILAARAIHNIFRMT
ESHLLVTCDCL------KLIDPQTQVTRLRFPLPNVVLYATHQENKRLFGFVLRTSGGRV
ESRQTSICYIFESNNEGEKICDSVGLAKQIAFHAELDRKASEKQKEIDRVKEKQQKELNK
QKQIEKDLEEQSRLIAASSRSNQSSGEGQFVVLSSSQSEDSDLGEDGKKKRESE-
>Anseriformes_Anseranas_semipalmata_R06938
------------------------------------------------------------
------------------------------------------------------------
------------------------------------------------------------
---------------------------------------------------------SLQ
TRSLLGVFEEDAAAISNYINQLFQAMHRVYDAQNELSAATHLTSKLLKEYEKQ-------
-----HFPLGGDDEVMTSTLQQFAKVIDEA--------STCI-YFI--YCANVCSSCHAV
LSTQLADAMMFPITQFK----ERDLKEI-LTLKEVFQIASNDHDAAITRYSRLSKRREN-
-----EKIKAEVTEDVYTSRKKQHQTMMHYFCALNTLQYKKKIAMLEPLLGYMQAQ----
---ISFFKMGSENLTEQLEEFLTN---------IGTSVQNVRREME----------CE--
------IENMQQTIEDLEVA-SDPLYLPDPDTTKFPVHRNLTRKAGYLNARN-----KTG
LVSSSWERQ------FYFTQGGNLMSQARGDVAGGLVMDID---------NCSVMAVDCE
DRRYCFQITSFDGKKSSILQAESKKDYEE------------------WICTINNISKQIY
LSENPEEIAARVNQSALEAVTPSPSFQQRHESMRPTVQ-SRPTAARTSSTGSLGSESAAL
SALSLDSLVAPDTPIQFDIISPVSEDLPGQAKSSGQAGRRTN---PFGESGGSKSETE--
-------DSILH------QLFIVRFLGSMAVKSDESPDVVYETMRQILAARAIHNIFRMT
ESHLLVTCDCL------KLIDPQTQVTRLRFPLPNVVLYATHQENKRLFGFVLKTSGGRV
DSRQTSVCYIFESNNEGEKICDSVGLAKQIAFHAELDRKASEKQKEIERVKEKQQKELSK
QKQIEKDLEEQSRLIAASSRSNPSGGEGQFVVLSSSQSEDSDLGEDGKKKRESET
>Gruiformes_Psophia_crepitans_R03066
------------------------------------------------------------
------------------------------------------------------------
------------------------------------------------------------
-----------------------------------------------------------Q
TRSLLGVFEEDAAAISNYINQLFQAMHRIYDAQNELSAATHLTSKLLKEYEKQ-------
-----RFPLGGDDEVMTSTLQQFAKVIDEA--------SISI-CFT--L----LISCHAV
LSTQLADAMMFPITQFK----ERELKEI-LTLKEVFQIASNDHDAAITRYSRLSKRREN-
-----EKIKAEVTEDVYTSRKKQHQTMMHYFCALNTLQYKKKIAMLEPLLGYMQAQ----
---ISFFKMGSENLTEQLEEFLTN---------IGTSVQNVRREME----------CE--
------VENMQQTIEDLEVA-SDPLYLPDPDPTKFPVHRNLTRKAGYLNARN-----KTG
LVSSSWERQ------FYFTQGGNLMSQARGDVAGGLVMDID---------NCSVMAVDCE
DRRYCFQITSFDGKKSSILQAESKKDYEE------------------WICTINNISKQIY
LSENPEEIAARVNQTALEAVTPSPSFQQRHESMRPVVQ-SRPPTARTSSTGSLGSESAAL
SALSLDSLVAPDTPIQFDIISPVSEDLPGQAKSSGQSGRRTN---PFGESGGSKSETE--
-------DSILH------QLFIVRFLGSMEVKSDESPDVVYETMRQILAARAIHNIFRMT
ESHLLVTCDCL------KLIDPQTQVTRLRFPLPNVVLYATHQENKRLFGFVLRTSGGRV
ESRQTSVCYIFESNNEGEKICDSVGLAKQIAFHAELDRKASEKQKELDRVKEKQQKELNK
QKQIEKDLEEQSRLIAASSRSNQSGGEGQFVVLSSSQSEDSDLGEDGKKKRESE-
>Coraciiformes_Chloroceryle_aenea_R00126
------------------------------------------------------------
------------------------------------------------------------
------------------------------------------------------------
-----------------------------------------------------------Q
TRSLLGVFEEDAAAISNYINQLFQAMHRIYDAQNELSAATHLTSKLLKEYEKQ-------
-----RFPLGGDDEVMTSTLQQFAKVIDEA--------SAC------------LSSCHAV
LSTQLADAMMFPITQFK----ERELKEI-LTLKEVFQIASNDHDAAITRYSRLSKRREN-
-----EKIKAEVTEDVYTSRKKQHQTMMHYFCALNTLQYKKKIAMLEPLLGYMQAQ----
---ISFFKMGSENLTEQLEEFLTD---------IGTSVQNVRREME----------CE--
------VENMQQTIEDLEVA-SDPLYLPDPDPTKFPVHRNLTRKAGYLNARN-----KTG
LVSSSWERQ------FYFTQGGNLMSQARGDVAGGLVMDID---------NCSVMAVDCE
DRRYCFQITSFDGKKSSILQAESKKDYEE------------------WICTINNISKQIY
LSENPEEIAARVNQSALEAVTPSPSFQQRHESMRPTIQ-SRPPAARTSSTGSLGSDSVAL
SALSLDSLVAPETPIQFDIISPVSEDLPGQAKSSGQSGRRTN---PFGESGGSKSETE--
-------DSILH------QLFIVRFLGSMEVKSDESPDVVYETMRQILAARAIHNVFRMT
ESHLLVTCDCL------KLIDPQTQVTRLRFPLPSVVLYATHQENKRLFGFVLRTSGGRA
ESHQTSICYIFESNNEGEKICDSVGLAKQIAFHAELDRKASEKQKEIDKVKEKQQKELNK
QKQIEKDLEEQSRLIAASSRSNQSSGEGQFVVLSSSQSEDSDLGEDGKKKRESE-
>Piciformes_Galbula_dea_R10166
------------------------------------------------------------
------------------------------------------------------------
------------------------------------------------------------
-----------------------------------------------------------Q
TRSLLGVFEEDAAAISNYINQLFQAMHRIYDAQNELSAATHLTSKLLKEYEKQ-------
-----RFPLGGDDEVMTSTLQQFAKVIDEA--------STWI-CFI--YARL-VISCHAV
LSTQLADAMMFPITQFK----ERDLKEI-LTLKEVFQIASNDHDAAIARYSRLSKRREN-
-----EKIKAEVTEDVYTSRKKQHQTMMHYFCALNTLQYKKKIAMLEPLLGYMQAQ----
---ISFFKMGSENLTEQLEEFLTN---------IGTSVQNVRREME----------CE--
------VENMQQTIEDLEVA-SDPLYLPDPDTTKFPVHRNLTRKAGYLNARN-----KTG
LVSSSWERQ------FYFTQGGNLMSQARGDVAGGLVMDID---------NCSVMAVDCE
DRRYCFQITSFDGKKSSILQAESKKDYEE------------------WICTINNISKQIY
LSENPEEIAARVNQSALEAVTPSPSFQQRHESMRPAVQ-SRPPAARTSSTGSLGSDSAAL
SALSLDSLVAPDTPIQFDIISPVSEDLPGQAKSSGQLGRRTN---PFGESGGSKSETE--
-------DSILH------QLFIVRFLGSMEVKSDESPDVVYETMRQILAARAIHNVFRMT
ESHLLVTCDCL------KLIDPQTQVTRLRFPLPNVVLYATHQENKRLFGFVLRTAGGRV
ESRQTSICYIFESNNEGEKICDSVGLAKQIAFHAELDRKASEKQKEIERVKEKKQKELNK
QKQIEKDLEEQSRLIAASSRSNQSSGEGQFVVLSSSQSEDSDLGEDGKKKRESE-
>Passeriformes_Donacobius_atricapilla_R08308
------------------------------------------------------------
------------------------------------------------------------
------------------------------------------------------------
-----------------------------------------------------------Q
TRSLLGVFEEDAAAISNYINQLFQAMHRIYDAQNELSAATHLTSKLLKEYEKQ-------
-----RFPLGGDDEVMTSTLQQFAKVIDE------------------------LSSCHAV
LSTQLADAMMFPITQFK----ERDLKEI-LTLKEVFQIASNDHDAAITRYSRLSKRKEN-
-----EKIKAEVTEDVYTSRKKQHQTMMHYFCALNTLQYKKKISLLEPLLGYMQAQ----
---ISFFKMGSENLTEQLEEFLTN---------IGTSVQNVRREMD----------CE--
------VENMQQTIEDLEVA-SDPLYLPDPDPIKFPAHRNLTRKAGYLNTRN-----KTG
LVSSSWERQ------FYFTQGGNLMSQARGDVAGGLVMDID---------NCSVMAVDCE
DRRYCFQITSFDGKKSSILQAESKKDYEE------------------WICTINNISKQIY
LSENPEEIAARVNQSALEAVTPSPSFQQRHESMRPAVQ-SRPPAARTSSTGSLGSDSAAL
SAFSLDSLVAPDTPIQFDIISPVSEDLPGQAKSSGQLGRRTN---PFGESGGSKPETE--
-------DSILH------QLFIVRFLGSMEVKSDESPDVVYETMRQILAARAIHNVFRMT
ESHLLVTCDCL------KLIDPQTQVTRLQFPLPNVVLYATHQENKRLFGFVLRTSGGRV
ESRQTSICYIFESNNEGEKICDSVGLAKQIAFHAELDRKASEKQKEIDRVKEKQQKELNK
QKQIEKDLEEQSRLIAASSRSNQSSTEGQLVVVSSSQSEDSDLGEDGKKKREPEA
>Charadriiformes_Burhinus_bistriatus_R03008
------------------------------------------------------------
------------------------------------------------------------
------------------------------------------------------------
-----------------------------------------------------------Q
TRSLLGVFEEDAAAISNYINQLFQAMHRIYDAQNELSAATHLTSKLLKEYEKQ-------
-----RFPLGGDDEVMTSTLQQFAKVIDE------------------------LSSCHAV
LSTQLADAMMFPITQFK----ERDLKVINYQNDHIFSLDCLDHDAAITRYSRLSKRREN-
-----EKIKAEVTEDVYTSRKKQHQTMMHYFCALNTLQYKKKIAMLEPLLGYMQAQ----
---ISFFKMGSENLTEQLEEFLTN---------IGTSVQNVRREME----------CE--
------VENMQQTIEDLEVA-SDPLYLPDPDTTKFPVHRNLTRKAGYLNTRN-----KTG
LVSSSWERQ------FYFTQGGNLMSQARGDVAGGLVMDID---------NCSVMAVDCE
DRRYCFQITSFDGKKSSILQAESKKDYEE------------------WICTINNISKQIY
LSENPEEIAARVNQSALEAVTPSPSFQQRHESMRPTVQ-SRPPAARTSSTGSLGSESAAL
SALSLDSLVAPDTPIQFDIISPVSEDLPGQAKSSGQSGRRTN---PFGESGGSKSETE--
-------DSILH------QLFIVRFLGSMEVKSDESPDVVYETMRQILAARAIHNIFRMT
ESHLLVTCDCL------KLIDPQTQVTRLRFPLPNVVLYATHQENKRLFGFVLRTSGGRV
ESRQTSVCYIFESNNEGEKICDSVGLAKQIAFHAELDRKASEKQKELDRVKEKQQKELNK
QKQIEKDLEEQSRLIAASSRSNQSSGEGQFVVLSSSQSEDSDLGEDGKKKRESEA
>Passeriformes_Lanius_ludovicianus_R05903
------------------------------------------------------------
------------------------------------------------------------
------------------------------------------------------------
-----------------------------------------------------------Q
TRSLLGVFEEDAAAISNYINQLFQAMHRIYDAQNELSAATHLTSKLLKEYEKQ-------
-----RFPLGGDDEVMTSTLQQFAKVIDE------------------------LSSCHAV
LSTQLADAMMFPITQFK----ERDLKEI-LTLKEVFQIASNDHDAAITRYSRLSKRREN-
-----EKIKAEVTEDVYTSRKKQHQTMMHYFCALNTLQYKKKISLLEPLLGYMQAQ----
---ISFFKMGSENLTEQLEEFLTN---------IGTSVQNVRREMD----------CE--
------VENMQQTIEDLEVA-SDPLYLPDPDPTKFPAHRNLTRKAGYLNARN-----KTG
LVSSSWERQ------FYFTQGGNLMSQARGDVAGGLVMDID---------NCSVMAVDCE
DRRYCFQITSFDGKKSSILQAESKKDYEE------------------WICTINNISKQIY
LSENPEEIAARVNQSALEAVTPSPSFQQRHESMRPAVQ-SRPPAARTSSTGSLGSDSAAL
SALSLDSLVAPDTPIQFDIISPVSEDLPGQAKSSGQSGRRTN---PFGESGGSKPETE--
-------DSILH------QLFIVRFLGSMEVKSDESPDVVYETMRQILAARAIHNVFRMT
ESHLLVTCDCL------KLIDPQTQVTRLRFPLPNVVLYATHQENKRLFGFVLRTSGGRV
ESHQTSICYIFESNNEGEKICDSVGLAKQIAFHAELDRKASEKQKEIDRVKEKQQKELNK
QKQIEKDLEEQSRLIAASSRSNQSSAEGQFVVLSSSQSEDSDLGEDGKKKRESE-
>Passeriformes_Polioptila_caerulea_R09235
------------------------------------------------------------
------------------------------------------------------------
------------------------------------------------------------
-----------------------------------------------------------Q
TRSLLGVFEEDAAAISNYINQLFQAMHRIYDAQNELSAATHLTSKLLKEYEKQ-------
-----RFPLGGDDEVMTSTLQQFAKVIDE------------------------LSSCHAV
LSTQLADAMMFPITQFK----ERDLKEI-LTLKEVFQIASNDHDAAITRYSRLSKRKEN-
-----EKIKAEVTEDVYTSRKKQHQTMMHYFCALNTLQYKKKISLLEPLLGYMQAQ----
---ISFFKMGSENLTEQLEEFLTN---------IGTSVQNVRREMD----------CE--
------VENMQQTIEDLEVA-SDPLYLPDPDPTKFPAHRNLTRKAGYLNARN-----KTG
LVSSSWERQ------FYFTQGGNLMSQARGDVAGGLVMDID---------NCSVMAVDCE
DRRYCFQITSFDGKKSSILQAESKKDYEE------------------WICTINNISKQIY
LSENPEEIAARVNQSALEAVTPSPSFQQRHESMRPAVQ-SRPPAARTSSTGSLGSDSTAL
SALSLDSLVAPDTPIQFDIISPVSEDLPGQAKSSGQSGRRTN---PFGESGGSKPETE--
-------DSILH------QLFIVRFLGSMEVKSDESPDVVYETMRQILAARAIHNVFRMT
ESHLLVTCDCL------KLIDPQTQVTRLRFPLPNVVLYATHQENKRLFGFVLRTSGGRV
ESHQTSICYIFESNNEGEKICDSVGLAKQIAFHAELDRKASEKQKEMDRVKEKQQKELNK
QKQIEKDLEEQSRLIAASSRSNQSSTEGQFVVLSSSQSEDSDLGEDGKKKRESE-
>Passeriformes_Hirundo_rustica_R04017
------------------------------------------------------------
------------------------------------------------------------
------------------------------------------------------------
-----------------------------------------------------------Q
TRSLLGVFEEDAAAISNYINQLFQAMHRIYDAQNELSAATHLTSKLLKEYEKQ-------
-----RFPLGGDDEVMTSTLQQFAKVIDE------------------------LSSCHAV
LSTQLADAMMFPITQFK----ERDLKEI-LTLKEVFQIASNDHDAAITRYSRLSKRKEN-
-----EKIKAEVTEDVYTSRKKQHQTMMHYFCALNTLQYKKKISLLEPLLGYMQAQ----
---ISFFKMGSENLTEQLEEFLTN---------IGTSVQNVRREMD----------CE--
------VENMQQTIEDLEVA-SDPLYLPDPDPVKFPAHRNLTRKAGYLNTRN-----KTG
LVSSSWERQ------FYFTQGGNLMSQARGDVAGGLVMDID---------NCSVMAVDCE
DRRYCFQITSFDGKKSSILQAESKKDYEE------------------WICTINNISKQIY
LSENPEEIAARVNQSALEAVTPSPCFQQRHESMRPAVQ-SRPPAARTSSMGSLGSDSAAL
SALALDSLVAPDTPIQFDIISPVSEDLPGQAKASGQSGRRTN---PFGESGGSKPETE--
-------DSILH------QLFIVRFLGSMEVKSDESPDVVYETMRQILAARAIHNVFRMT
ESHLLVTCDCL------KLIDPQTQVTRLQFPLPNVVLYATHQENKRLFGFVLRTSGGRV
ESRQTSICYIFESNNEGEKICDSVGLAKQIAFHAELDRKASEKQKEIDRVKEKQQKELNK
QKQIEKDLEEQSRLIAASSRSNQSSTEGQFVVVSSSQSEDSDLGEDGKKKRESEA
>Passeriformes_Thryothorus_ludovicianus_R12935
------------------------------------------------------------
------------------------------------------------------------
------------------------------------------------------------
-----------------------------------------------------------Q
TRSLLGVFEEDAAAISNYINQLFQAMHRIYDAQNELSAATHLTSKLLKEYEKQ-------
-----RFPLGGDDEVMTSTLQQFAKVIDE------------------------LSSCHAV
LSTQLADAMMFPITQFK----ERDLKEI-LTLKEVFQIASNDHDAAITRYSRLSKRKEN-
-----EKIKAEVTEDVYTSRKKQHQTMMHYFCALNTLQYKKKISLLEPLLGYMQAQ----
---ISFFKMGSENLTEQLEEFLTN---------IGTSVQNVRREMD----------CE--
------VENMQQTIEDLEVA-SDPLYLPDPDPTKFPAHRNLTRKAGYLNARN-----KTG
LVSSSWERQ------FYFTQGGNLMSQARGDVAGGLVMDID---------NCSVMAVDCE
DRRYCFQITSFDGKKSSILQAESKKDYEE------------------WICTINNISKQIY
LSENPEEIAARVNQSALEAVTPSPSFQQRHESLRPAVQ-SRPPAARTSSTGSLGSDSTAL
SALSLDSLVAPDTPIQFDIISPVSEDLPGQAKSSGQSGRRTN---PFGESGGSKPETE--
-------DSILH------QLFIVRFLGSMEVKSDESPDVVYETMRQILAARAIHNVFRMT
ESHLLVTCDCL------KLIDPQTQVTRLRFPLPNVVLYATHQENKRLFGFVLRTSGGRV
ESHQTSICYIFESNNEGEKICDSVGLAKQIAFHAELDRKATEKQKEIDRVKEKQQKELNK
QKQIEKDLEEQSRLIAASSRSNQSSTEGQFVVLSSSQSEDSDLGEDGKKKRESE-
>Passeriformes_Cardinalis_cardinalis_R07506
------------------------------------------------------------
------------------------------------------------------------
------------------------------------------------------------
-----------------------------------------------------------Q
TRSLLGVFEEDAAAISNYINQLFQAMHRIYDAQNELSAATHLTSKLLKEYEKQ-------
-----RFPLGGDDEVMTSTLQQFAKVIDE------------------------LSSCHAV
LSTQLADAMMFPITQFK----ERDLKEI-LTLKEVFQIASNDHDAAITRYSRLSKRKEN-
-----EKIKAEVTEDVYTSRKKQHQTMMHYFCALNTLQYKKKISLLEPLLGYMQAQ----
---ISFFKMGSENLTEQLEEFLTN---------IGTSVQNVRREMD----------CE--
------VENMQQTIEDLEVA-SDPLYLPDPDPTKFPAHRNLTRKAGYLNARN-----KTG
LVSSSWERQ------FYFTQGGNLMSQARGDVAGGLVMDID---------NCSVMAVDCE
DRRYCFQITSFDGKKSSILQAESKKDYEE------------------WICTINNISKQIY
LSENPEEIAARVNQSALEAVTPSPSFQQRHESLRPAVQ-SRPPAARTSSTGSLGSDSAAL
SALSLDSLVAPDTPIQFDIISPVSEDLPGQAKSSGQSGRRTN---PFGESGGSKPETE--
-------DSILH------QLFIVRFLGSMEVRCDESPDVVYETMRQILAARAIHNVFRMT
ESHLLVTCDCL------KLIDPQTQVTRLRFPLPNVVLYATHQENKRLFGFVLRTSGGRV
DSRQTSICYIFESNNEGEKICDSVGLAKQIALHAELDRKASEKQKEIDRVKEKQQKELNK
QKQIEKDLEEQSRLIAASSRSNQSSTEGQFVVLSSSQSEDSDLGEDGKKKRESE-
>Passeriformes_Hylia_prasina_R09867
------------------------------------------------------------
------------------------------------------------------------
------------------------------------------------------------
-----------------------------------------------------------Q
TRSLLGVFEEDAAAISNYINQLFQAMHRIYDAQNELSAATHLTSKLLKEYEKQ-------
-----RFPLGGDDEVMTSTLQQFAKVIDE------------------------LSSCHAV
LSTQLADAMMFPITQFK----ERDLKEI-LTLKEVFQIASNDHDGAITRYSRLSKRKEN-
-----EKIKTEVTEDVYTSRKKQHQTMMHYFCALNTLQYKKKISLLEPLLGYMQAQ----
---ISFFKMGSENLTEQLEEFLTN---------IGTSVQNVRREMD----------CE--
------VENMQQTIEDLEVA-SDPLYLPDPDPIKFPAHRNLTRKAGYLNTRN-----KTG
LVSSSWERQ------FYFTQGGNLMSQARGDVAGGLVMDID---------NCSVMAVDCE
DRRYCFQITSFDGKKSSILQAESKKDYEE------------------WICTINNISKQIY
LSENPEEIAARVNQSALEAVTPSPSFQQRHESMRPAVQ-SCPPAARTSSTGSLGSDSATL
PALCLDSLVAPDTPIQFDIISPVSEDLPGQAKSSGQSGRRTN---PFGESGGSKPETE--
-------DSILH------QLFIVRFLGSMEVKSDESADVVYETMRQILAARAIHNVFRMT
ESHLLVTCDCL------KLIDPQTQVTRLQFPLPNVVLYATHQENKRLFGFVLRTSGGRV
ESRQTSICYIFESNNEGEKICDSVGLAKQIAFHAELDRKASEKQKEIDRVKEKQQKELNK
QKQIEKDLEEQSRLIAASSRSSQSSTEGQFVVVSSSQSEDSDLREDGKKKRESE-
>Passeriformes_Dyaphorophyia_castanea_R12720
------------------------------------------------------------
------------------------------------------------------------
------------------------------------------------------------
-----------------------------------------------------------Q
TRSLLGVFEEDAAAISNYINQLFQAMHRIYDAQNELSAATHLTSKLLKEYEKQ-------
-----RFPLGGDDEVMTSTLQQFAKVIDE------------------------LSSCHAV
LSTQLADAMMFPITQFK----ERDLKEI-LTLKEVFQIASNDHDAAITRYSRLSKRREN-
-----EKIKAEVTEDVYTSRKKQHQTMMHYFCALNTLQYKKKISLLEPLLGYMQAQ----
---ISFFKMGSENLTEQLEEFLTN---------IGTSVQNVRREMD----------CE--
------VENMQQTIEDLEVA-SDPLYLPDPDPTKFPAHRNLTRKAGYLNARN-----KTG
LVSSSWERQ------FYFTQGGNLMSQARGDVAGGLVMDID---------NCSVMAVDCE
DRRYCFQITSFDGKKSSILQAESKKDYEE------------------WICTINNISKQIY
LSENPEEIAARVNQSALEAVTPSPSFQQRHESMRPAVQ-SRPPATRTSSTGSLGSDSAAL
SALSLDSLVAPDTPIQFDIISPVSEDLPGQAKSSGQSGRRTN---PFGESGGSKSETE--
-------DSILH------QLFIVRFLGSMEVKSDESPDVVYETMRQILAARAIHNVFRMT
ESHLLVTCDCL------KLIDPQTQVTRLRFPLPNVVLYATHQENKRLFGFVLRTSGGRV
ESRQTSICYIFESNNEGEKICDSVGLAKQIAFHAELDRKASEKQKEIDRVKEKQQKELNK
QKQIEKDLEEQSRLIAASSRSNQSSAEGQFVVLSSSQSEDSDLGEDGKKKRESE-
>Passeriformes_Pachyramphus_minor_R04650
------------------------------------------------------------
------------------------------------------------------------
------------------------------------------------------------
-----------------------------------------------------------Q
TRSLLGVFEEDAAAISNYINQLFQAMHRIYDAQNELSAATHLTSKLLKEYEKQ-------
-----RFPLGGDDEVMTSTLQQFAKVIDEA--------SASI-YFA------DLSSCHAV
LSTQLADAMMFPITQFK----ERDLKEI-LTLKEVFQIASNDHDAAITRYSRLSKRREN-
-----EKIKAEVTEDVYTSRKKQHQTMMHYFCALNTLQYKKKISLLEPLLGYMQAQ----
---ISFFKMGSENLTEQLEEFLTN---------IGTSVQNVRREMD----------CE--
------VENMQQTIEDLEVA-SDPLYLPDPDPTKFPVHRNLTRKAGYLNARN-----KTG
LVSSSWERQ------FYFTQGGNLMSQARGDVAGGLVMDID---------NCSVMAVDCE
DRRYCFQITSFDGKKSSILQAESKKDYEE------------------WICTINNISKQIY
LSENPEEMAARVNQSALEAVTPSPSFQQRHESMRPAVQ-SRPPAARTSSTGSLGSDSAAL
SALSLDSLVAPDTPIQFDIISPVSEDLPGQAKSSGQSGRRTN---PFGESGGSKSETE--
-------DSILH------QLFIVRFLGSMEVKSDESPDVVYETMRQILAARAIHNVFRMT
ESHLLVTCDCL------KLIDPQTQVTRLRFPLPSVVLYATHQENKRLFGFVLRTSGGRA
ESRQTSICYIFESNNEGEKICDSVGLAKQIAFHAELDRKATEKQKEIERVKEKQQKELNK
QKQIEKDLEEQSRLIAASSRSNQSSGEGQFVVLSSSQSEDSDLGEDGKKKRESEA
>Passeriformes_Oenanthe_oenanthe_R01604
------------------------------------------------------------
------------------------------------------------------------
------------------------------------------------------------
-----------------------------------------------------------Q
TRSLLGVFEEDAAAISNYINQLFQAMHRIYDAQNELSAATHLTSKLLKEYEKQ-------
-----RFPLGGDDEVMTSTLQQFAKVIDE------------------------LSSCHAV
LSTQLADAMMFPITQFK----ERDLKEI-LTLKEVFQIASNDHDAAITRYSRLSKRKEN-
-----EKIKAEVTEDVYTSRKKQHQTMMHYFCALNTLQYKKKISLLEPLLGYMQAQ----
---ISFFKMGSENLTEQLEEFLTN---------IGTSVQNVRREMD----------CE--
------VENMQQTIEDLEVA-SDPLYLPDPDPTKFPAHRNLTRKAGYLNARN-----KTG
LVSSSWERQ------FYFTQGGNLMSQARGDVAGGLVMDID---------NCSVMAVDCE
DRRYCFQITSFDGKKSSILQAESKKDYEE------------------WICTINNISKQIY
LSENPEEIAARVNQSALEAVTPSPSFQQRHESMRPAVQ-SRPPAARTSSTGSLGSDS-AL
SALSLDSLVAPDTPIQFDIISPVSEDLPGQAKSSGQSGRRTN---PFGESGGSKPETE--
-------DSILH------QLFIVRFLGSMEVKSDESPDVVYETMRQILAARAIHNVFRMT
ESHLLVTCDCL------KLIDPQTQVTRLRFPLPNVVLYATHQENKRLFGFVLRTSGGRV
ESRQTSICYIFESNNEGEKICDSVGLAKQIAFHAELDRKASEKQKEIDRVKEKQQKELNK
QKQIEKDLEEQSRLIAASGRSNQSSTEGQFVVLSSSQSEDSDLGEDGKKKRESEA
>Passeriformes_Motacilla_alba_R04531
------------------------------------------------------------
------------------------------------------------------------
------------------------------------------------------------
-----------------------------------------------------------Q
TRSLLGVFEEDAAAISNYINQLFQAMHRIYDAQNELSAATHLTSKLLKEYEKQ-------
-----RFPLGGDDEVMTSTLQQFAKVIDE------------------------LSSCHAV
LSTQLADAMMFPITQFK----ERDLKEI-LTLKEVFQIASNDHDAAITRYSRLSKRKEN-
-----EKIKAEVTEDVYTSRKKQHQTMMHYFCALNTLQYKKKISLLEPLLGYMQAQ----
---ISFFKMGSENLTEQLEEFLTN---------IGTSVQNVRREMD----------CE--
------VENMQQTIEDLEVA-SDPLYLPDPDPTKFPAHRNLTRKAGYLNARN-----KTG
LVSSSWERQ------FYFTQGGNLMSQARGDVAGGLVMDID---------NCSVMAVDCE
DRRYCFQITSFDGKKSSILQAESKKDYEE------------------WICTINNISKQIY
LSENPEEIAARVNQSALEAVTPSPSFQQRHESMRPAVQ-SRPPAARTSSTGSLGSESAAL
SALSLDSLVAPDTPIQFDIISPVSEDLPGQAKSSGQSGRRTN---PFGESGGSKPETE--
-------DSILH------QLFIVRFLGSMEVRSDESPDVVYETMRQILAARAIHNVFRMT
ESHLLVTCDCL------KLIDPQTQVTRLRFPLPNVVLYATHQENKRLFGFVLRTSGGRM
ESRQTSICYIFESNNEGEKICDSVGLAKQIALHAELDRKASEKQKEIDRVKEKQQKELNK
QKQIEKDLEEQSRLIAASSRSNQSSTEGQFVVLSSSQSEDSDLGEDGKKKRESE-
>Passeriformes_Cinclus_mexicanus_R03884
------------------------------------------------------------
--------------------SL--------------------------------------
------------------------------------------------------------
-----------------------------------------------------------Q
TRSLLGVFEEDAAAISNYINQLFQAMHRIYDAQNELSAATHLTSKLLKEYEKQ-------
-----RFPLGGDDEVMTSTLQQFAKVIDE------------------------LSSCHAV
LSTQLADAMMFPITQFK----ERDLKEI-LTLKEVFQIASNDHDAAITRYSRLSKRKEN-
-----EKIKAEVTEDVYTSRKKQHQTMMHYFCALNTLQYKKKISLLEPLLGYMQAQ----
---ISFFKMGSENLTEQLEEFLTN---------IGTSVQNVRREMD----------CE--
------VENMQQTIEDLEVA-SDPLYLPDPDPTKFPAHRNLTRKAGYLNARN-----KTG
LVSSSWERQ------FYFTQGGNLMSQARGDVAGGLVMDID---------NCSVMAVDCE
DRRYCFQITSFDGKKSSILQAESKKDYEE------------------WICTINNISKQIY
LSENPEEIAARVNQSALEAVTPSPSFQQRHESMRPAIQ-SRPPAARTSSTGSLGSDSTAL
SALSLDSLVAPDTPIQFDIISPVSEDLPGQAKSSGQSGRRTN---PFGESGGSKPETE--
-------DSILH------QLFIVRFLGSMEVKSDESPDVVYETMRQILAARAIHNVFRMT
ESHLLVTCDCL------KLIDPQTQVTRLRFPLPNVVLYATHQENKRLFGFVLRTSGGRV
ESHQTSICYIFESNNEGEKICDSVGLAKQIAFHAELDRKASEKQKEIDRVKEKQQKELNK
QKQIEKDLEEQSRLIAASSRSNQSSTEGQFVVLSSSQSEDSDLGEDGKKKKESEA
>Piciformes_Indicator_maculatus_R05503
------------------------------------------------------------
------------------------------------------------------------
------------------------------------------------------------
-----------------------------------------------------------Q
TRSLLGVFEEDAAAISNYVNQLFQAMHRIYDAQNELSAATHLTSKLLKEYEKQ-------
-----RFPLGGDDEVMTSTLQQFAKVIDEA--------STCI-CFT--YNDN-LSSCHAV
LSTQLADAMMFPITQFK----ERDLKEI-LTLKEVFQIASNDHDAAITRYSRLSKRREN-
-----EKIKAEVTEDVYTSRKKQHQTMMHYFCALNSLQYKKKIAMLEPLLGYMQAQ----
---ISFFKMGSENLTEQLEEFLTN---------IGTSVQNVRREMD----------CE--
------VENMQQTIEDLEVA-SDPLYLPDPDPTKFPVHRNLTRKAGYLNARN-----KTG
LVSSNWERQ------FYFTQGGNLMSQARGDVAGGLVMDID---------NCSVMAVDCE
DRRYCFQITSFDGKKSSILQAESKKDYEE------------------WICTINNISKQIY
LSENPEEIAARVNQSALEAVTPSPSFQQRHESMRPAIQ-SRPLAARTSSTGSLGSESAAL
SALSLDSLVAPDTPIQFDIISPVSEDLPGQAKSSGQSGRRTN---PFGESGGSKSETE--
-------DSILH------QLFIVRFLGSMEVKSDESPDVVYETMRQILAARAIHNVFRMT
ESHLLVTCDCL------KLIDPQTQVTRLRFPLPSVVLYATHQENKRLFGFVLRTSGGKA
ESRQTSICYIFESNNEGEKICDSVGLAKQIAFHAELDRKASEKQKEIDRVKEKQQKELNK
QKQIEKDLEEQSRLIAASSRSNQSSAEGQFVVLSSSQSEDSDLGEDGKKKRESEA
>Passeriformes_Ploceus_nigricollis_R07012
------------------------------------------------------------
------------------------------------------------------------
------------------------------------------------------------
-----------------------------------------------------------Q
TRSLLGVFEEDAAAISNYINQLFQAMHRIYDAQNELSAATHLTSKLLKEYEKQ-------
-----RFPLGGDDEVMTSTLQQFAKVIDE------------------------LSSCHAV
LSTQLADAMMFPITQFK----ERDLKEI-LTLKEVFQIASNDHDAAITRYSRLSKRKEN-
-----EKIKAEVTEDVYTSRKKQHQTMMHYFCALNTLQYKKKISLLEPLLGYMQAQ----
---ISFFKMGSENLTEQLEEFLTN---------IGTSVQNVRREMD----------CE--
------VENMQQTIEDLELA-SDPLYLPDPDPTKFPAHRNLTRKAGYLNARN-----KTG
LVSSSWERQ------FYFTQGGNLMSQARGDVAGGLVMDID---------NCSVMAVDCE
DRRYCFQITSFDGKKSSILQAESKKDYEE------------------WICTINNISKQIY
LSENPEEIAARVNQSALEAVTPSPSFQQRHESMRPAVQ-SRPPAARTSSTGSLGSDSANL
SALSLDSLVAPDTPIQFDIISPVSEDLPGQAKSSGQSGRRTN---PFGESGGSKPETE--
-------DSILH------QLFIVRFLGSMEVRSDESPDVVYETMRQILAARAIHNVFRMT
ESHLLVTCDCL------KLIDPQTQVTRLRFPLPNVVLYATHQENKRLFGFVLRTSGGRV
ESRQTSICYIFESNNEGEKICDSVGLAKQIALHAELDRKASEKQKEIDRVKEKQQKELNK
QKQIEKDLEEQSRLIAASSRSNQSSTEGQFVVLSSSQSEDSDLGEDGKKKRESE-
>Passeriformes_Illadopsis_cleaveri_R10985
------------------------------------------------------------
------------------------------------------------------------
------------------------------------------------------------
-----------------------------------------------------------Q
TRSLLGVFEEDAAAISSYINQLFQAMHRIYDAQNELSAATHLTSKLLKEYEKQ-------
-----RFPLGGDDEVMTSTLQQFAKVIDE------------------------LSSCHAV
LSTQLADAMMFPITQFK----ERDLKEI-LTLKEVFQIASNDHDAAITRYSRLSKRKEN-
-----EKIKAEVTEDVYTSRKKQHQTMMHYFCALNSLQYKKKISLLEPLLGYMQAQ----
---ISFFKMGSENLTEQLEEFLTN---------IGTSVQNVRREMD----------CE--
------VENMQQTIEDLEVA-SDPLYLPDPDPVKFPAHRNLTRKAGYLNTRN-----KTG
LVSSSWERQ------FYFTQGGNLMSQARGDVAGGLVMDID---------NCSVMAVDCE
DRRYCFQITSFDGKKSSILQAESKKDYEE------------------WICTINNISKQIY
LSENPEEIAARVNQSALEAVTPSPSFQQRHESLRPAVQ-SRPHAARTSSTGSLGSDSAAL
SALSLDSLVAPDTPIQFDIISPVSEDLPGQAKSSGQSGRRTN---PFGESGGSKPETE--
-------DSILH------QLFIVRFLGSMEVKSDESPDVVYETMRQILAARAIHNVFRMT
ESHLLVTCDCL------KLIDPQTQVTRLQFPLPNVVLYATHQENKRLFGFVLRTSAGRV
ESRQTSICYIFESNNEGEKICDSVGLAKQIAFHAELDRKASEKQKEIDRVKEKQQKELNK
QKQIEKDLEEQSRLIAASSRSNQSSTEGQFVVVSSSQSEDSDLGEDGKKKRESE-
>Passeriformes_Leucopsar_rothschildi_R14097
------------------------------------------------------------
------------------------------------------------------------
------------------------------------------------------------
-----------------------------------------------------------Q
TRSLLGVFEEDAAAISNYINQLFQAMHRIYDAQNELSAATHLTSKLLKEYEKQ-------
-----RFPLGGDDEVMTSTLQQFAKVIDE------------------------LSSCHAV
LSTQLADAMMFPITQFK----ERDLKEI-LTLKEVFQIASNDHDAAITRYSRLSKRKEN-
-----EKIKAEVTEDVYTSRKKQHQTMMHYFCALNTLQYKKKISLLEPLLGYMQAQ----
---ISFFKMGSENLTEQLEEFLTN---------IGTSVQNVRREMD----------CE--
------VENMQQTIEDLEVA-SDPLYLPDPDPTKFPAHRNLTRKAGYLNARN-----KTG
LVSSSWERQ------FYFTQGGNLMSQARGDVAGGLVMDID---------NCSVMAVDCE
DRRYCFQITSFDGKKSSILQAESKKDYEE------------------WICTINNISKQIY
LSENPEEIAARVNQSALEAVTPSPSFQQRHESMRPAVQ-SRPPAARTSSTGSLGSDS-AL
SALSLDSLVAPDTPIQFDIISPVSEDLPGQAKSSGQSGRRTN---PFGESGGSKPETE--
-------DSILH------QLFIVRFLGSMEVKSDESPDVVYETMRQILAARAIHNVFRMT
ESHLLVTCDCL------KLIDPQTQVTRLRFPLPNVVLCATHQENKRLFGFVLRTSGGRV
ESRQTSICYIFESNNEGEKICDSVGLAKQIAFHAELDRKASEKQKEIDRVKEKQQKELNK
QKQIEKDLEEQSRLIAASSRSNQSSTEGQFVVLSSSQSEDSDLGEDGKKKRESE-
>Passeriformes_Serilophus_lunatus_R01914
------------------------------------------------------------
------------------------------------------------------------
------------------------------------------------------------
-----------------------------------------------------------Q
TRSLLGVFEEDAAAISNYINQLFQAMQRIYDAQNELSAATHLTSKLLKEYEKQ-------
-----RFPLGGDDEVMTSTLQQFAKVIDE------------------------LSSCHAV
LSTQLADAMMFPITQFK----ERDLKEI-LTLKEVFQIASNDHDAAITRYSRLSKRREN-
-----EKIKAEVTEDVYTSRKKQHQTMMHYFCALNTLQYKKKIALLEPLLGYMQAQ----
---ISFFKMGSENLTEQLEEFLNN---------IGTSVQNVRREMD----------CE--
------VENMQQTIEDLEVA-SDPLYLPDPDPMKFPVHRNLTRKAGYLNARN-----KTG
LVSSSWERQ------FYFTQGGNLMSQARGDVAGGLVMDID---------NCSVMAVDCE
DRRYCFQITSFDGKKSSILQAESKKDYEE------------------WICTINNISKQIY
LSENPEEIAARVNQSALEAVTPSPSFQQRHESMRPSVQ-SRPPTARTSSTGSLGSDSAAL
AALSLDSLVAPDTPIQFDIISPVSEDLPGQAKSSGQSGRRTN---PFGESGGSKSETE--
-------DSILH------QLFIVRFLGSMEVKSDESPDVVYETMRQILAARAIHNVFRMT
ESHLLVTCDCL------KLIDPQTQVTRLRFPLPSVVLCATHQENKRLFGFVLRTSGGRV
ESRQTSICYIFESNNEGEKICDSVGLAKQIAFHAELDRKASEKQKEIERVKEKQQKELNK
QKQIEKDLEEQSRLIAASSRSNQSSGEGQFVVLSSSQSEDSDLGEDGKKKRESE-
>Passeriformes_Gymnorhina_tibicen_R10171
------------------------------------------------------------
------------------------------------------------------------
------------------------------------------------------------
-----------------------------------------------------------Q
TRSLLGVFEEDAAAISNYINQLFQAMHRIYDAQNELSAATHLTSKLLKEYEKQ-------
-----RFPLGGDDEVMTSTLQQFAKVIDE------------------------LSSCHAV
LSTQLADAMMFPITQFK----ERDLKEI-LTLKEVFQIASNDHDAAITRYSRLSKRREN-
-----EKIKAEVTEDVYTSRKKQHQTMMHYFCALNTLQYKKKISLLEPLLGYMQAQ----
---ISFFKMGSENLTEQLEEFLTN---------IGTSVQNVRREMD----------CE--
------VENMQQTIEDLEVA-SDPLYLPDPDPTKFPAHRNLTRKAGYLNARN-----KTG
LVSSSWERQ------FYFTQGGNLMSQARGDVAGGLVMDID---------NCSVMAVDCE
DRRYCFQITSFDGKKSSILQAESRKDYEE------------------WICTINNISKQIY
LSENPEEIAARVNQSALEAVTPSPSFQQRHESMRPAVQ-SRPPAARTSSTGSLGSDSAAL
SALSLDSLVAPDTPIQFDIISPVSEDLPGQAKSSGQSGRRTN---PFGESGGSKPETE--
-------DSILH------QLFIVRFLGSMEVKSDESPDVVYETMRQILAARAIHNVFRMT
ESHLLVTCDCL------KLIDPQTQVTRLRFPLPNVVLYATHQENKRLFGFVLKTSGGRV
ESRQTSICYIFESNNEGEKICDSVGLAKQIAFHAELDRKASEKQKEIDRVKEKQQKELNK
QKQIEKDLEEQSRLIAASSRSNQSSAEGQFVVLSSSQSEDSDLGEDGKKKRESE-
>Passeriformes_Oxyruncus_cristatus_R11869
------------------------------------------------------------
------------------------------------------------------------
------------------------------------------------------------
-----------------------------------------------------------Q
TRSLLGVFEEDAAAISNYINQLFQAMHRIYDAQNELSAATHLTSKLLKEYEKQ-------
-----RFPLGGDDEVMTSTLQQFAKVIDEA--------SAS------------LSSCHAV
LSTQLADAMMFPITQFK----ERDLKEI-LTLKEVFQIASNDHDAAITRYSRLSKRREN-
-----EKIKAEVTEDVYTSRKKQHQTMMHYFCALNTLQYKKKISLLEPLLGYMQAQ----
---ISFFKMGSENLTEQLEEFLTN---------IGTSVQNVRREMD----------CE--
------VENMQQTIEDLEVA-SDPLYLPDPDPTKFPVHRNLTRKAGYLNARN-----KTG
LVSSSWERQ------FYFTQGGNLMSQARGDVAGGLVMDID---------NCSVMAVDCE
DRRYCFQITSFDGKKSSILQAESKKDYEE------------------WICTINNISKQIY
LSENPEEMAARVNQSALEAVTPSPSFQQRHESMRPTVQ-SRPPAARTSSTGSLGSDSAAL
SALSLDSLVAPDTPIQFDIISPVSEDLPGQAKSLGQSGRRTN---PFGESGGSKSETE--
-------DSILH------QLFIVRFLGSMEVKSDESPDVVYETMRQILAARAIHNVFRMT
ESHLLVTCDCL------KLIDPQTQVTRLRFPLPSVVLYATHQENKRLFGFVLRTSGGGA
ESRQTSICYIFESNNEGEKICDSVGLAKQIAFHAELDRKATEKQKEIERVKEKQQKELNK
QKQIEKDLEEQSRLIAASSRSNQSSGEGQFVVLSSSQSEDSDLGEDGKKKRESE-
>Passeriformes_Sinosuthora_webbiana_R10200
------------------------------------------------------------
------------------------------------------------------------
------------------------------------------------------------
-----------------------------------------------------------Q
TRSLLGVFEEDAAAISNYINQLFQAMHRIYDAQNELSAATHLTSKLLKEYEKQ-------
-----RFPLGGDDEVMTSTLQQFAKVIDE------------------------LSSCHAV
LSTQLADAMMFPITQFK----ERDLKEI-LTLKEVFQIASNDHDAAITRYSRLSKRKEN-
-----EKIKAEVTEDVYTSRKKQHQTMMHYFCALNTLQYKKKISLLEPLLGYMQAQ----
---ISFFKMGSENLTEQLEEFLTN---------IGTSVQNVRREMD----------CE--
------VENMQQTIEDLEVA-SDPLYLPDPDPIKFPAHRNLTRKAGYLNTRN-----KTG
LVSSSWERQ------FYFTQGGNLMSQARGDVAGGLVMDID---------NCSVMAVDCE
DRRYCFQITSFDGKKSSILQAESKKDYEE------------------WICTINNISKQIY
LSENPEEIAARVNQSALEAVTPSPSFQQRHESMRPAVQ-SRPPAARTSSTGSLGSDSAAL
SALSLDSLVAPDTPIQFDIISPVSEDLPGQAKSSGQSGRRTN---PFGESGGSKPETE--
-------DSILH------QLFIVRFLGSMEVKSDESPDVVYETMRQILAARAIHNVFRMT
ESHLLVTCDCL------KLIDPQTQVTRLQFPLPNVVLYATHQENKRLFGFVLRTSGGRV
ESRQTSICYIFESNNEGEKICDSVGLAKQIAFHAELDRKASEKQKEMDRVKEKQQKELNK
QKQIEKDLEEQSRLIAASSRSNQSSTEGQFVVVSSSQSEDSDLGEDGKKKRESE-
>Passeriformes_Locustella_ochotensis_R02864
------------------------------------------------------------
------------------------------------------------------------
------------------------------------------------------------
-----------------------------------------------------------Q
TRSLLGVFEEDAAAISNYINQLFQAMHRIYDAQNELSAATHLTSKLLKEYEKQ-------
-----RFPLGGDDEVMTSTLQQFAKVIDE------------------------LSSCHAV
LSTQLADAMMFPITQFK----ERDLKEI-LTLKEVFQIASNDHDAAITRYSRLSKRKEN-
-----EKIKAEVTEDVYTSRKKQHQTMMHYFCALNTLQYKKKISLLEPLLGYMQAQ----
---ISFFKMGSENLTEQLEEFLTN---------IGTSVQNVRREMD----------CE--
------VENMQQTIEDLEVA-SDPLYLPDPDPVKFPAHRNLTRKAGYLNSRS-----KTG
LVSSSWERQ------FYFTQGGNLMSQARGDVAGGLVMDID---------NCSVMAVDCE
DRRYCFQITSFDGKKSSILQAESKKDYEE------------------WICTINNISKQIY
LSENPEEIAARVNQSALEAVTPSPSFQQRHDSMRPAVQ-SRPPAARTSSTGSLGSDSAAL
SALSLDSLVAPDTPIQFDIISPVSEDLPGQAKSSGQSGRRTN---PFGESGGSKPETE--
-------DSILH------QLFIVRFLGSVEVKSDESPDVVYETMRQILAARAIHNIFRMT
ESHLLVTCDCL------KLIDPQTQVTRLQFPLPNVVLYATHQENKRLFGFVLRTSGGRV
ESRQTSICYIFESNNEGEKICDSVGLAKQIAFHAELDRKASEKQKEIDRVKEKQQKELNK
QKQIEKDLEEQSRLIAASSRSNQSSTEGQFVVVSSSQSEDSDLGEDGKKKRESE-
>Passeriformes_Aegithalos_caudatus_R11652
------------------------------------------------------------
------------------------------------------------------------
------------------------------------------------------------
-----------------------------------------------------------Q
TRSLLGVFEEDAAAISNYINQLFQAMHRIYDAQNELSAATHLTSKLLKEYEKQ-------
-----RFPLGGDDEVMTSTLQQFAKVIDE------------------------LSSCHAV
LSTQLADAMMFPITQFK----ERDLKEI-LTLKEVFQISSNDHDAAITRYSRLSKRKEN-
-----EKIKAEVTEDVYTSRKKQHQTMMHYFCALNTLQYKKKISLLEPLLGYMQAQ----
---ISFFKMGSENLTEQLEEFLSN---------IGTSVQNVRREMD----------CE--
------VENMQQTIEDLEVA-SDPLYLPDPDPIKFPAHRNLTRKAGYLNTRN-----KTG
LVSSSWERQ------FYFTQGGNLMSQARGDVAGGLVMDID---------NCSVMAVDCE
DRRYCFQITSFDGKKSSILQAESKKDYEE------------------WICTINNISKQIY
LSENPEEMAARVNQSALEAVTPSPSFQQRHESMRPAVQ-SRPPAARTSSTGSLGSDSAAL
SALSLDSLVAPDTPIQFDIISPVSEDLPGQAKSSGQSGRRTN---PFGESGGSKPETE--
-------DSILH------QLFIVRFLGSMEVKSDESPDVVYETMRQILAARAIHNVFRMT
ESHLLVTCDCL------RLIDPQTQVTRLQFPLPNVVLYATHQENKRLFGFVLRASAGRV
ESRRTSICYIFESNNEGEKICDSVGLAKQIAFHAELDRKASEKQKEIDRVKEKQQKELNK
QKQIEKDLEEQSRLIAASSRSNQSNTEGQFVVVSSSQSEDSDLGEDGKKKRESE-
>Gruiformes_Aramus_guarauna_R13681
------------------------------------------------------------
------------------------------------------------------------
------------------------------------------------------------
-----------------------------------------------------------Q
TRSLLGVFEEDAAAISNYINQLFQAMHRIYDAQNELSAATHLTSKLLKEYEKQ-------
-----RFPLGGDDEVMTSTLQQFAKVIDEA--------STCI-----------------L
LSTQLADAMMFPITQFK----ERELKEI-LTLKEVFQIASNDHDAAITRYSRLSKRREN-
-----EKIKAEVTEDVYTSRKKQHQTMMHYFCALNTLQYKKKIAMLEPLLGYMQAQ----
---ISCFKMGSENLTEQLEEFLTN---------IGTSVQNVRREME----------CE--
------VENMQQTIEDLEVA-SDPLYLPDPDPTKFPVHRNLTRKAGYLNARN-----KTG
LVSSSWERQ------FYFTQGGNLMSQARGDVAGGLVMDID---------NCSVMAVDCE
DRRYCFQITSFDGKKSSILQAESKKDYEE------------------WICTINNISKQIY
LSENPEEIAARVNQSALEAVTPSPSFQQRHESMRPTVQ-SRPPAARTSSTGSLGSESAAL
SALSLDSLVAPDTPIQFDIISPVSEDLPGQAKSSGQSGRRTN---PFGESGGSKSETE--
-------DSILH------QLFIVRFLGSMEVKSDESPDVVYETMRQILAARAIHNIFRMT
ESHLLVTCDCL------KLIDPQTQVTRLRFPLPNVVLYATHQENKRLFGFVLRTSGGRV
ESRQTSVCYIFESNNEGEKICDSVGLAKQIAFHAELDRKATEKQKEIDRVKEKQQKELNK
QKQIEKDLEEQSRLIAASSRSNQSSGEGQFVVLSSSQSEDSDLGEDGKKKRESE-
>Charadriiformes_Himantopus_himantopus_R06015
------------------------------------------------------------
------------------------------------------------------------
------------------------------------------------------------
------------------------------------------------------------
TRSLLGVFEEDAAAISNYINQLFQAMHRIYDAQNELSAATHLTSKLLKEYEKQ-------
-----RFPLGGDDEVMTSTLQQFAKVIDE------------------------LSSCHAV
LSTQLADAMMFPITQFK----ERDLKVINLINDHKFSLDCLDHDAAITRYSRLSKRREN-
-----EKIKAEVTEDVYTSRKKQHQTMMHYFCALNTLQYKKKIAMLEPLLGYMQAQ----
---ISFFKMGSENLTEQLEEFLTN---------IGTSVQNVRREME----------CE--
------VENMQQTIEDLEVA-SDPLYLPDPDTTKFPVHRNLTRKAGYLNARN-----KTG
LVSSSWERQ------FYFTQGGNLMSQARGDVAGGLVMDID---------NCSVMAVDCE
DRRYCFQITSFDGKKSSILQAESKKDYEE------------------WICTINNISKQIY
LSENPEEIAARVNQSALEAVTPSPSFQQRHESMRPTVQ-SRPPAARTSSTGSLGSESAAL
SALSLDSLVAPDTPIQFDIISPVSEDLPGQAKSSGQSGRRTN---PFGESGGSKSETE--
-------DSILH------QLFIVRFLGSMEVKSDESPDVVYETMRQILAARAIHNIFRMT
ESHLLVTCDCL------KLIDPQTQVTRLRFPLPNVVLYATHQENKRLFGFVLRTSGGRV
ESRQTSVCYIFESNNEGEKICDSVGLAKQIAFHAELDRKASEKQKEIDRVKEKQQKELNK
QKQIEKDLEEQSRLIAASSRSNQSGGEGQFVVLSSSQSEDSDLGEDGKKKRESEA
>Charadriiformes_Nycticryphes_semicollaris_R00393
------------------------------------------------------------
------------------------------------------------------------
------------------------------------------------------------
-----------------------------------------------------------Q
TRSLLGVFEEDAAAISNYINQLFQAMHRIYDAQNELSAATHLTSKLLKEYEKQ-------
-----RFPLGGDDEVMTSTLQQFAKVIDEA--------STCI-CFT--YFAD-LSSCHAV
LSTQLADAMMFPITQFK----ERDLKEI-LTLKEVFQIASNDHDAAITRYSRLSKRREN-
-----EKIKAEVIEDVYTSRKKQHQTMMHYFCALNTLQYKKKIAMLEPLLGYMQAQ----
---ISFFKMGSENLTEQLEEFLTN---------IGTSVQNVRREME----------CE--
------GENMQQTIEDLEVA-SDPLYLPDPDTTKFPVHRNLTRKAGYLNARN-----KTG
LVSSSWERQ------FYFTQGGNLMSQARGDVAGGLVMDID---------NCSVMAVDCE
DRRYCFQITSFDGKKSSILQAESKKDYEE------------------WICTINNISKQIY
LSENPEEIAARVNQSALEAVTPSPSFQQRHESMRPTVQ-SRPPAARTSSTGSLGSESAAL
SALSLDSLVAPDTPIQFDIISPVSEDLPGQAKSSGQSGRRTN---PFGESGGSKSETE--
-------DSILH------QLFIVRFLGSMEVKSDESPDVVYETMRQILAARAIHNIFRMT
ESHLLVTCDCL------KLIDPQTQVTRLRFPLPNVVLYATHQENKRLFGFVLRTSGRIV
ESRQTSICYIFESNNEGEKICDSVGLAKQIAFHAELDRKASEKQKEIDRVKEKQQKELNK
QKQIEKDLEEQSRLIAASSRSNQSSGEGQFVVLSSSQSEDSDLGEDGKKKRESEA
>Passeriformes_Toxostoma_redivivum_R07829
------------------------------------------------------------
------------------------------------------------------------
------------------------------------------------------------
-----------------------------------------------------------Q
TRSLLGVFEEDAAAISNYINQLFQAMHRIYDAQNELSAATHLTSKLLKEYEKQ-------
-----RFPLGGDDEVMTSTLQQFAKVIDE------------------------LSSCHAV
LSTQLADAMMFPITQFK----ERDLKEI-LTLKEVFQIASNDHDAAITRYSRLSKRKEN-
-----EKIKAEVTEDVYTSRKKQHQTMMHYFCALNTLQYKKKISLLEPLLGYMQAQ----
---ISFFKMGSENLTDQLEEFLTN---------IGTSVQNVRREMD----------CE--
------VENMQQTIEDLEVA-SDPLYLPDPDPTKFPAHRNLTRKAGYLNARN-----KTG
LVSSSWERQ------FYFTQGGNLMSQARGDVAGGLVMDID---------NCSVMAVDCE
DRRYCFQITSFDGKKSSILQAESKKDYEE------------------WICTINNISKQIY
LSENPEEIAARVNQSALEAVTPSPSFQQRHESMRPAVQ-TRPPAARTSSTGSLGSDSTAL
SALSLDSLVAPDTPIQFDIISPVSEDLPGQAKSSGQSGRRTN---PFGESGGSKPETE--
-------DSILH------QLFIVRFLGSMEVKSDESPDVVYETMRQILAARAIHNVFRMT
ESHLLVTCDCL------KLIDPQTQVTRLRFPLPNVVLYATHQENKRLFGFVLRTSGGRV
ESHQTSICYIFESNNEGEKICDSVGLAKQIAFHAELDRKASEKQKEIDRVKEKQQKELNK
QKQIEKDLEEQSRLIAASSRSNQSSTEGQFVVLSSSQSEDSDLGEDGKKKRESE-
>Charadriiformes_Rynchops_niger_R00102
------------------------------------------------------------
------------------------------------------------------------
------------------------------------------------------------
-----------------------------------------------------------Q
TRSLLGVFEEDAAAISNYINQLFQAMHRIYDAQNELSAATHLTSKLLKEYEKQ-------
-----RFPLGGDDEVMTSTLQQFAKVIDEA--------STCI-----------------L
LSTQLADAMMFPITQFK----ERDLKEI-LTLKEVFQIASNDHDAAITRYSRLSKRREN-
-----EKIKAEVTEDVYTSRKKQHQTMMHYFCALNTLQYKKKIAMLEPLLGYMQAQ----
---ISFFKMGSENLTEQLEEFLTN---------IGTSVQNVRREME----------CE--
------GENMQQTIEDLEVA-SDPLYLPDPDTTKFPVHRNLTRKAGYLNARN-----KTG
LVSSSWERQ------FYFTQGGNLMSQARGDVAGGLVMDID---------NCSVMAVDCE
DRRYCFQITSFDGKKSSILQAESKKDYEE------------------WICTINNISKQIY
LSENPEEIAARVNQSALEAVTPSPSFQQRHESMRPTVQ-SRPPAARTSSTGSLGSESAAL
SALSLDSLVAPDTPIQFDIISPVSEDLPGQAKSSGQSGRRTN---PFGESGGSKSETE--
-------DSILH------QLFIVRFLGSMEVKSDESPDVVYETMRQILAARAIHNIFRMT
ESHLLVTCDCL------KLIDPQTQVTRLRFPLPNVVLYATHQENKRLFGFVLRTSGGRV
ESRQTSICYIFESNNEGEKICDSVGLAKQIAFHAELDRKASEKQKEIDRVKEKQQKELNK
QKQIEKDLEEQSRLIAASSRSNQSTGEGQFVVLSSSQSEDSDLGEDGKKKRESE-
>Passeriformes_Hippolais_icterina_R13749
------------------------------------------------------------
------------------------------------------------------------
------------------------------------------------------------
-----------------------------------------------------------Q
TRSLLGVFEEDAAAISNYINQLFQAMHRIYDAQNELSAATHLTSKLLKEYEKQ-------
-----RFPLGGDDEVMTSTLQQFAKVIDE------------------------LSSCHAV
LSTQLADAMMFPITQFK----ERDLKEI-LTLKEVFQIASNDHDAAITRYSRLSKRKEN-
-----EKIKAEVTEDVYTSRKKQHQTMMHYFCALNTLQYKKKISLLEPLLGYMQAQ----
---ISFFKMGSENLTEQLEEFLTN---------IGTSVQNVRREMD----------CE--
------VENMQQTIEDLEVA-SDPLYLPDPDPIKFPAHRNLTQKAGYLNTRN-----KTG
LVSSSWERQ------FYFTQGGNLMSQARGDVAGGLVMDID---------NCSVMAVDCE
DRRYCFQITSFDGKKSSILQAESKKDYEE------------------WICTINNISKQIY
LSENPEEIAARVNQSALEAVTPSPSFQQRHESMRPAVQ-SRPSAARTSSTGSLGSDSAAL
SALSLDSLVAPNTPIQFDIISPVSEDLSGQAKSSGQSGRRTN---PFGESGGSKPETE--
-------DSILH------QLFIVRFLGSMEVKSDESPDVVYETMRQILAARAIHNVFRMT
ESHLLVTCDCL------KLIDPQTQVTRLQFPLPNVVLYATHQENKRLFGFVLRTSGGRV
DSRQSSICYIFESNNEGEKICDSVGLAKQIAFHAELDRKASEKQKEVDRVKEKQQKELNK
QKQIEKDLEEQSRLIAASSRSNQSGTEGQFVVVSSSQSEDSDLGEDGKKKRESE-
>Passeriformes_Sylvia_borin_R10889
------------------------------------------------------------
------------------------------------------------------------
------------------------------------------------------------
-----------------------------------------------------------Q
TRSLLGVFEEDAAAISSYINQLFQAMHRIYDAQNELSAATHLTSKLLKEYEKQ-------
-----RFPLGGDDEVMTSTLQQFAKVIDE------------------------LSSCHAV
LSTQLADAMMFPITQFK----ERDLKEI-LTLKEVFQIASNDHDAATTRYSRLSKRKEN-
-----EKIKAEVTEDVYTSRKKQHQTMMHYFCALNTLQYKKKISLLEPLLGYMQAQ----
---ISFFKMGSENLTEQLEEFLTN---------IGTSVQNVRREMD----------CE--
------VENMQQTIEDLEVA-SDPLYLPDPDPLKFPAHRNLTRKAGYLNTRN-----KTG
LVSSSWERQ------FYFTQGGNLMSQARGDVAGGLVMDID---------NCSVMAVDCE
DRRYCFQITSFDGKKSSILQAESKKDYEE------------------WICTINNISKQIY
LSENPEEIAARVNQSALEAVTPSPSFQQRHESMRPAVQ-SRPPAARTSSTGSLGSDSAAL
SALSLDSLVAPDTPIQFDIISPVSEDVPGQAKSSGQSGRRTN---PFGESGGSKPDTE--
-------DSILH------QLFIVRFLGSMEVKSDESPDVVYETMRQILAARAIHNVFRMT
ESHLLVTCDCL------RLIDPQTQVTRLQFPLPNVVLYATHQENKRLFGFVLRTSGGRV
ESRQTSICYIFESNNEGEKICDSVGLAKQIAFHAELDRKASEKQKEIDRVKEKQQKELNK
QKQIEKDLEEQSRLIAASSRSNQSSTDGQFVVVSSSQSEDSDLGEDGKKKRESE-
>Passeriformes_Certhia_brachydactyla_R00016
------------------------------------------------------------
------------------------------------------------------------
------------------------------------------------------------
-----------------------------------------------------------Q
TRSLLGVFEEDAAAISNYINQLFQAMHRIYDAQNELSAATHLTSKLLKEYEKQ-------
-----RFPLGGDDEVMTSTLQQFAKVIDE------------------------LSSCHAV
LSTQLADAMMFPITQFK----ERDLKEI-LTLKEVFQIASNDHDAAITRYSRLSKRREN-
-----EKIKAEVTEDVYTSRKKQHQTMMHYFCALNTLQYKKKISLLEPLLGYMQAQ----
---ISFFKMGSENLTEQLEEFLTN---------IGTSVQNVRREMD----------CE--
------VENMQQTIEDLEVA-SDPLYLPDPDPTKFPAHRNLTRKAGYLNARN-----KTG
LVSSSWERQ------FYFTQGGNLMSQARGDVAGGLVMDID---------NCSVMAVDCE
DRRYCFQITSFDGKKSSILQAESKKDYEE------------------WICTINNISKQIY
LSENPEEIAARVNQSALEAVTPSPSFQQRHESMRPAVQ-SRPPAARTSSTGSLGSDSAAL
SALSLDSLVAPDTPIQFDIISPVSEDLPGQAKSSGQSGRRTN---PFGESGGLKPETE--
-------DSILH------QLFIVRFLGSMEVKSDESPDVVYETMRQILAARAIHNVFRMT
ESHLLVTCDCL------KLIDPQTQVTRLRFPLPCVVLYATHQENKRLFGFVLRTSGGRV
ESRQTSICYIFESNNEGEKICDSVGLAKQIAFHAELDRKASEKQKEIDRVKEKQQKELNK
QKQIEKDLEEQSRLIAASSRSNQSSTEGQFVVLSSSQSEDSDLGEDGKKKRESE-
>Passeriformes_Paradisaea_raggiana_R07766
------------------------------------------------------------
------------------------------------------------------------
------------------------------------------------------------
-----------------------------------------------------------Q
TRSLLGVFEEDAAAISNYINQLFQAMHRIYDAQNELSAATHLTSKLLKEYEKQ-------
-----RFPLGGDDEVMTSTLQQFAKVIDE------------------------LSSCHAV
LSTQLADAMMFPITQFK----ERDLKEI-LTLKEVFQIASNDHDAAITRYSRLSKRREN-
-----EKIKAEVTEDVYTSRKKQHQTMMHYFCALNTLQYKKKISLLEPLLGYMQAQ----
---ISFFKMGSENLTEQLEEFLTN---------IGTSVQNVRREMD----------CE--
------VENMQQTIEDLEVA-SDPLYLPDPDPTKFPAHRNLTRKAGYLNARN-----KTG
LVSSSWERQ------FYFTQGGNLMSQARGDVAGGLVMDID---------NCSVMAVDCE
DRRYCFQITSFDGKKSSILQAESKKDYEE------------------WICTINNISKQIY
LSENPEEIAARVNQSALEAVTPSPSFQQRHESMRPAVQ-SRPPAARTSSTGSLGSDSAAL
SALSLDSLVAPDTPIQFDIISPVSEDLPGQAKSSGQSGRRTN---PFGESGGSKPETE--
-------DSILH------QLFIVRFLGSMEVKSDESPDVVYETMRQILAARAIHNVFRMT
ESHLLVTCDCL------KLIDPQTQVTRLRFPLPNVVLYATHQENKRLFGFVLRTSGGRV
ESHQTSICYIFESNNEGEKICDSVGLAKQIAFHAELDRKASEKQKEIDRVKEKQQKELNK
QKQIEKDLEEQSRLIAASSRSNQSSAEGQFVVLSSSQSEDSDLGEDGKKKRESE-
>Passeriformes_Bombycilla_garrulus_R11905
------------------------------------------------------------
------------------------------------------------------------
------------------------------------------------------------
-----------------------------------------------------------Q
TRSLLGVFEEDAAAISNYINQLFQAMHRIYDAQNELSAATHLTSKLLKEYEKQ-------
-----RFPLGGDDEVMTSTLQQFAKVIDE------------------------LSSCHAV
LSTQLADAMMFPITQFK----ERDLKEI-LTLKEVFQIASNDHDAAITRYSRLSKRKEN-
-----EKIKAEVTEDVYTSRKKQHQTMMHYFCALNTLQYKKKISLLEPLLGYMQAQ----
---ISFFKMGSENLTEQLEEFLTN---------IGTSVQNVRREMD----------CE--
------VENMQQTIEDLEVA-SDPLYLPDPDTTKFPAHRNLTRKAGYLNARN-----KTG
LVSSSWERQ------FYFTQGGNLMSQARGDVAGGLVMDID---------NCSVMAVDCE
DRRYCFQITSFDGKKSSILQAESKKDYEE------------------WICTINNISKQIY
LSENPEEIAARVNQSALEAVTPSPSFQQRHESMRPSVQ-SRPPAARTSSTGSLGSDSTAL
SALSLDSLVAPDTPIQFDIISPVSEDLPGQAKSSGQSGRRTN---PFGESGGSKPETE--
-------DSILH------QLFIVRFLGSMEVKSDESPDVVYETMRQILAARAIHNVFRMT
ESHLLVTCDCL------KLIDPQTQVTRLRFPLPNVVLYATHQENKRLFGFVLRTSGGRV
ESRQTSICYIFESNNEGEKICDSVGLAKQIAFHAELDRKASEKQKEIERVKEKQQKELNK
QKQIEKDLEEQSRLIAASSRSNQSSTEGQFVVLSSSQSEDSDLGEDGKKKRESE-
>Passeriformes_Oriolus_oriolus_R06245
------------------------------------------------------------
------------------------------------------------------------
------------------------------------------------------------
-----------------------------------------------------------Q
TRSLLGVFEEDAAAISNYINQLFQAMHRIYDAQNELSAATHLTSKLLKEYEKQ-------
-----RFPLGGDDEVMTSTLQQFAKVIDE------------------------LSSCHAV
LSTQLADAMMFPITQFK----ERDLKEI-LTLKEVFQIASNDHDAAITRYSRLSKRREN-
-----EKIKAEVTEDVYTSRKKQHQTMMHYFCALNTLQYKKKISLLEPLLGYMQAQ----
---ISFFKMGSENLTEQLEEFLTN---------IGTSVQNVRREMD----------CE--
------VENMQQTIEDLEVA-SDPLYLPDPDPTKFPAHRNLTRKAGYLNARN-----KTG
LVSSSWERQ------FYFTQGGNLMSQARGDVAGGLVMDID---------NCSVMAVDCE
DRRYCFQITSFDGKKSSILQAESKKDYEE------------------WICTINNISKQIY
LSENPEEIAARVNQSALEAVTPSPSFQQRHESMRPAVQ-SRPPAARTSSTGSLGSDSTAL
SALSLDSLVAPDTPIQFDIISPVSEDLPGQAKSSGQSGRRTN---PFGESGGSKPETE--
-------DSILH------QLFIVRFLGSMEVKSDESPDVVYETMRQILAARAIHNVFRMT
ESHLLVTCDCL------KLIDPQTQVTRLRFPLPNVVLYATHQENKRLFGFVLRTSGGRV
ESRQTSICYIFESNNEGEKICDSVGLAKQIAFHAELDRKASEKQKEIDRVKEKQQKELNK
QKQIEKDLEEQSRLIAASSRSNQSSAEGQFVVLSSSQSEDSDLGEDGKKKRESE-
>Passeriformes_Sitta_europaea_R11293
------------------------------------------------------------
------------------------------------------------------------
------------------------------------------------------------
-----------------------------------------------------------Q
TRSLLGVFEEDAAAISNYINQLFQAMHRIYDAQNELSAATHLTSKLLKEYEKQ-------
-----RFPLGGDDEVMTSTLQQFAKVIDE------------------------LSSCHAV
LSTQLADAMMFPITQFK----ERDLKEI-LTLKEVFQIASNDHDAAITRYSRLSKRKEN-
-----EKIKAEVTEDVYTSRKKQHQTMMHYFCALNTLQYKKKISLLEPLLGYMQAQ----
---ISFFKMGSENLTEQLEEFLTN---------IGTSVQNVRREMD----------CE--
------VENMQQTIEDLEVA-SDPLYLPDPDPTKFPAHRNLTRKAGYLNARN-----KTG
LVSSSWERQ------FYFTQGGNLMSQARGDVAGGLVMDID---------NCSVMAVDCE
DRRYCFQITSFDGKKSSILQAESKKDYEE------------------WICTINNISKQIY
LSENPEEIAARVNQSALEAVTPSPSFQQRHESMRPAVQ-SRPPAVRTSSTGSLGSDSAAL
SALSLDSLVAPDTPIQFDIISPVSEDLPGQAKSSGQSGRRTN---PFGESGGSKPETE--
-------DSILH------QLFIVRFLGSMEVKSDESPDVVYETMRQILAARAIHNVFRMT
ESHLLVTCDCL------KLIDPQTQVTRLRFPLPNVVLYATHQENKRLFGFVLRTSGGRV
ESRQTSICYIFESNNEGEKICDSVGLAKQIAFHAELDRKASEKQKEIDRVKEKQQKELNK
QKQIEKDLEEQSRLIAASSRSNQSSTEGQFVVLSSSQSEDSDLGEDGKKKRESE-
>Passeriformes_Rhadina_sibilatrix_R03028
------------------------------------------------------------
------------------------------------------------------------
------------------------------------------------------------
-----------------------------------------------------------Q
TRSLLGVFEEDAAAISNYINQLFQAMHRIYDAQNELSAATHLTSKLLKEYEKQ-------
-----RFPLGGDDEVMTSTLQQFAKVIDE------------------------LSSCHAV
LSTQLADAMMFPITQFK----ERDLKEI-LTLKEVFQIASNDHDAAITRYSRLSKRKEN-
-----EKIKAEVIEDVYTSRKKQHQTMMHYFCALNTLQYKKKISLLEPLLGYMQAQ----
---ISFFKMGSENLTEQLEEFLTN---------IGTSVQNVRREMD----------CE--
------VENMQQTVEDLEVA-SDPLYLPDPDPIKFPAHRNLTRKAGYLNTRN-----KTG
LVSSSWERQ------FYFTQGGNLMSQARGDVAGGLVMDID---------NCSVMAVDCE
DRRYCFQITSFDGKKSSILQAESKKDYEE------------------WICTINNISKQIY
LSENPEEIAARVNQSALEAVTPSPSFQQRHESMRPAVQ-SRPPAARTSSTGSLGSDSAAL
SALSLDSLVAPDTPIQFDIISPVSEDLPGQAKSSGQSGRRTN---PFGESGGSKPETE--
-------DSILH------QLFIVRFLGSMEVKSDESPDVVYETMRQILAARAIHNVFRMT
ESHLLVTCDCL------KLIDPQTQVTRLQFPLPNVVLYATHQENKRLFGFVLSTSGGRV
ESRQTSICYIFESNNEGEKICDSVGLAKQIAFHAELDRKASEKQKEIDRVKEKQQKELNK
QKQIEKDLEEQSRLIAASSRSNQSSTEGQFVVVSSSQSEDSDLGEDGKKKRESE-
>Charadriiformes_Larus_smithsonianus_R09266
------------------------------------------------------------
------------------------------------------------------------
------------------------------------------------------------
------------------------------------------------------------
------------------------------------------------------------
---------------F-------------S--------LDCL------------------
-----------------------------------------DHDAAITRYSRLSKRREN-
-----EKIKAEVTEDVYTSRKKQHQTMMHYFCALNTLQYKKKIAMLEPLLGYMQAQ----
---ISFFKMGSENLTEQLEEFLTN---------IGTSVQNVRREME----------CE--
------GENMQQTIEDLEVA-SDPLYLPDPDTTKFPVHRNLTRKAGYLNARN-----KTG
LVSSSWERQ------FYFTQGGNLMSQARGDVAGGLVMDID---------NCSVMAVDCE
DRRYCFQITSFDGKKSSILQAESKKDYEE------------------WICTINNISKQIY
LSENPEEIAARVNQSALEAVTPSPSFQQRHESMRPTVQ-SRPPAARTSSTGSLGSESAAL
SALSLDSLVAPDTPIQFDIISPVSEDLPGQAKSSGQSGRRTN---PFGESGGSKSETE--
-------DSILH------QLFIVRFLGSMEVKSDESPDVVYETMRQILAARAIHNIFRMT
ESHLLVTCDCL------KLIDPQTQVTRLRFPLPNVVLYATHQENKRLFGFVLRTSGGRV
ESRQTSICYIFESNNEGEKICDSVGLAKQIAFHAELDRKASEKQKEIDRVKEKQQKELNK
QKQIEKDLEEQSRLIAASSRSNQSSGEGQFVVLSSSQSEDSDLGEDGKKKRESEA
>Passeriformes_Cisticola_juncidis_R06506
------------------------------------------------------------
------------------------------------------------------------
------------------------------------------------------------
-----------------------------------------------------------Q
TRSLLGVFEEDAAAISNYINRLFQAMHRIYDAQNELSAATHMTSKLLKEYEKQ-------
-----RFPLGGDDEVMTSTLQQFAKVIDE------------------------LSSCHAV
LSTQLADAMMFPITQFK----ERDLKEI-LTLKEVFQIASNDHDAAITRYSRLSKRKEN-
-----EKIKAEVTEDVYTSRKKQHQTMMHYFCALNTLQYKKKISLLEPLLGYMQAQ----
---ITFFKMGSENLTEQLEEFLTN---------IGTSVQNVRREMD----------CE--
------VENMQQTIEDLEVA-SDPLYLPDPDPIKFPAHRNLTRKAGYLNTRN-----KTG
LVSSSWERQ------FYFTQGGNLMSQARGDVAGGLVMDID---------NCSVMAVDCE
DRRYCFQITSFDGKKSSILQAESKKDYEE------------------WICTINNISKQIY
LSENPEEIAARVNQSALEAVTPSPSFQQRHESMRPAVQ-SRPPAARTSSTGSLGSDSAAL
SALSLDSLVAPDTPIQFDIISPVSEDLPGQAKSSGQSGRRTN---PFGESGGSKPETE--
-------DSILH------QLFIVRFLGSMEVKADESPDVVYETMRQILAARAIHNVFRMT
ESHLLVTCDCL------KLIDPQTQVTRLQFPLPNVVLYATHQENKRLFGFVLRTSGGRV
ESRQTSICYIFESNNEGEKICDSVGLAKQIAFHAELDRKASEKQKEIDRVKEKQQKELNK
QKQIEKDLEEQSRLIAASSRSNQSSTEGQFVVV-TSQSEDSDLGEDGKKKRESE-
>Passeriformes_Phainopepla_nitens_R05389
------------------------------------------------------------
------------------------------------------------------------
------------------------------------------------------------
-----------------------------------------------------------Q
TRSLLGVFEEDAAAISNYINQLFQAMHRIYDAQNELSAATHLTSKLLKEYEKQ-------
-----RFPLGGDDEVMTSTLQQFAKVIDE------------------------LSSCHAV
LSTQLADAMMFPITQFK----ERDLKEI-LTLKEVFQIASNDHDAAITRYSRLSKRKEN-
-----EKIKAEVTEDVYTSRKKQHQTMMHYFCALNTLQYKKKISLLEPLLGYMQAQ----
---ISFFKMGSENLTEQLEEFLTN---------IGTSVQNVRREMD----------CE--
------VENMQQTIEDLEVA-SDPLYLPDPDTTKFPAHRNLTRKAGYLNARN-----KTG
LVSSSWERQ------FYFTQGGNLMSQARGDVAGGLVMDID---------NCSVMAVDCE
DRRYCFQITSFDGKKSSILQAESKKDYEE------------------WICTINNISKQIY
LSENPEEIAARVNQSALEAVTPSPSFQQRHESMRPAVQ-SRSPAARTSSTGSLGSDSTAL
SALSLDSLVAPDTPIQFDIISPVSEDLPGQAKSSGQSGRRTN---PFGESGGSKPETE--
-------DSILH------QLFIVRFLGSMEVKSDESPDVVYETMRQILAARAIHNVFRMT
ESHLLVTCDCL------KLIDPQTQVTRLRFPLPNVVLYATHQENKRLFGFVLRTSGGRV
ESRQTSICYIFESNNEGEKICDSVGLAKQIAFHAELDRKASEKQKEIERVKEKQQKELNK
QKQIEKDLEEQSRLIAASSRSNQSSTEGQFVVLSSSQSEDSDLGEDGKKKRESEA
>Bucerotiformes_Rhinopomastus_cyanomelas_R01174
------------------------------------------------------------
------------------------------------------------------------
------------------------------------------------------------
-----------------------------------------------------------Q
TRSLLGVFEEDAAAISNYINQLFQAMHRIYDAQNELSAATHLTSKLLKEYEKQ-------
-----RFPLGGDDEVMTSTLQQFAKVIDEA--------STCI-C---------LSSCHAV
LSTQLADAMMFPITQFK----ERDLKEI-LTLKEVFQIASNDHDAAITRYSRLSKRREN-
-----EKIKAEVIEDVYTSRKKQHQTMMHYFCALNTLQYKKKIAMLEPLLGYMQAQ----
---ISFFKMGSENLTEQLEEFLTN---------IGTSVQNVRREME----------CE--
------VENMQQTIEDLEVA-SDPLYLPDPDPAKFPVHRNLTRKAGYLNARN-----KTG
LVSSSWERQ------FYFTQGGNLMSQARGDVAGGLVMDID---------NCSVMAVDCE
DRRYCFQITSFDGKKSSILQAESKKDYEE------------------WICTINNISKQIY
LSENPEEIAARVNQSALEAVTPSPSFQQRHESMRPTLQ-SRPPAARTSSTGSLGSDSAAL
SALSLDSLVAPDTPIQFDIISPVSEDLPGQAKSSGQSGRRTN---PFGECGGSKSETE--
-------DSILH------QLFIVRFLGSMEVKADETPDVVYETMRQILAARAIHNVFRMT
ESHLLVTCDCL------KLIDPQTQVTRLRFPLPNVVLYATHQENKRLFGFVLRTSGGRV
ESRQTSICYIFESNNEGEKICDSVGLAKQIAFHAELDRKASEKQKEIDRVKEKQQKELNK
QKQIEKDLEEQSRLIAASSRSNQSGGEGQFVVLSSSQSEDSDLGEDGKKKRESE-
>Charadriiformes_Rhinoptilus_africanus_R04031
------------------------------------------------------------
------------------------------------------------------------
------------------------------------------------------------
-----------------------------------------------------------Q
TRSLLGVFEEDAAAISNYINQLFQAMHRIYDAQNELSAATHLTSKLLKEYEKQ-------
-----RFPLGGDDEVMTSTLQQFAKVIDEA-----------------------ISSCHAV
LSTQLADAMMFPITQFK----ERDLKEI-LTLKEVFQIASNDHDAAITRYSRLSKRREN-
-----EKIKAEVTEDVYTSRKKQHQTMMHYFCALNTLQYKKKIALLEPLLGYMQAQ----
---ISFFKMGSENLTEQLEEFLTN---------IGTSVQNVRREME----------CE--
------GENMQQTIEDLEVA-SDPLYLPDPDTTKFPVHRNLTRKAGYLNARN-----KTG
LVSSSWERQ------FYFTQGGNLMSQARGDVAGGLVMDID---------NCSVMAVDCE
DRRYCFQITSFDGKKSSILQAESKKDYEE------------------WICTINNISKQIY
LSENPEEIAARVNQSALEAVTPSPSFQQRHESMRPAVQ-SRPPAARTSSTGSLGSESAAL
SALSLDSLVAPDTPIQFDIISPVSEDLPGQAKSSGQSGRRTN---PFGESGGSKSETE--
-------DSILH------QLFIVRFLGSMEVKSDESPDVVYETMRQILAARAIHNIFRMT
ESHLLVTCDCL------KLIDPQTQVTRLRFPLPNVVLYATHQENKRLFGFVLRTSGGRV
ESRQTSICYIFESNNEGEKICDSVGLAKQIAFHAELDRKASEKQKEIERVKEKQQKELNK
QKQIEKDLEEQSRLIAASSRSNQSSGEGQFVVLSSSQSEDSDLGEDGKKKRESE-
>Piciformes_Tricholaema_leucomelas_R00139
------------------------------------------------------------
------------------------------------------------------------
------------------------------------------------------------
-----------------------------------------------------------Q
TRSLLGVFEEDAAAISNYINQLFQAMHRIYDAQNELSAATHLTSKLLKEYEKQ-------
-----RFPLGGDDEVMTSTLQQFAKVIDEA--------SSF--------------SCHAV
LSTQLADAMMFPITQFK----ERDLKEI-LTLKEVFQIASNDHDAAITRYSRLSKRREN-
-----EKIKAEVTEDVYTSRKKQHQTMMHYFCALNSLQYKKKISLLEPLLGYMQAQ----
---ISFFKMGSENLTEQLEEFLNN---------IGTSVQNVRREMD----------CE--
------VENMQQTIEDLEVA-SDPLYLPDPDPTKFPVHRNLTRKAGYLNARN-----KTG
LVSSSWERQ------FYFTQGGNLMSQARGDVAGGLVMDID---------NCSVMAVDCE
DRRYCFQITSFDGKKSSILQAESKKDYEE------------------WICTINNISKQIY
LSENPEEIAARVNQSALEAVTPSPSFQQRHESMRPAVQ-SRPPAARTSSTGSLGSESAAL
SALSLDSLVAPDTPIQFDIISPVSEDLPGQAKSSGQSGRRTN---PFGESGGSKSETE--
-------DSILH------QLFIVRFLGSMEVKSDESPDVVYETMRQILAARAIHNVFRMT
ESHLLVTCDCL------KLIDPQTQVTRLRFPLPNVVLYATHQENKRLFGFVLRTSGGKA
ESRQTSICYIFESNNEGEKICDSVGLAKQIAFHAELDRKASEKQKEIDRVKEKQQKELNK
QKQIEKDLEEQSRLIAASSRSNQNSGEGQFVVLSSSQSEDSDLGEDGKRKRESEA
>Passeriformes_Nicator_chloris_R05528
------------------------------------------------------------
------------------------------------------------------------
------------------------------------------------------------
-----------------------------------------------------------Q
TRSLLGVFEEDAAAISNYINQLFQAMHRIYDAQNELSAATHLTSKLLKEYEKQ-------
-----RFPLGGDDEVMTSTLQQFAKVIDE------------------------LSSCHAV
LSTQLADAMMFPITQFK----ERDLKEI-LTLKEVFQIASNDHDAAITRYSRLSKRKEN-
-----EKIKAEVTEDVYTSRKKQHQTMMHYFCALNTLQYKKKISLLEPLLGYMQAQ----
---ISFFKMGSENLTEQLEEFLTN---------IGTSVQNVRREMD----------CE--
------VENMQQTIEDMEVA-SDPLYLPDPDPVKFPAHRNLTRKAGYLNARN-----KTG
LVSSSWERQ------FYFTQGGNLMSQARGDVAGGLVMDID---------NCSVMAVDCE
DRRYCFQITSFDGKKSSILQAESKKDYEE------------------WICTINNISKQIY
LSENPEEIAARVNQSALEAVTPSPSFQQRHESMRPAVQ-SRPPAARTSSTGSLGSDSAAL
SALSLDSLVAPDTPIQFDIISPVSEDLPGQAKSSGQSGRRTN---PFGESGGSKHETE--
-------DSILH------QLFIVRFLGSMEVKSDESPDVVYETMRQILAARAIHNVFRMT
ESHLLVTCDCL------KLIDPQTQVTRLQFPLPNVVLYATHQENKRLFGFVLRTSGGRV
ESRQTSICYIFESNNEGEKICDSVGLAKQIAFHAELDRKASEKQKEIDRVKQKQQKELNK
QKQIEKDLEEQSRLIAASSRSNQSSTEGQFVVVSSSQSEDSDLGEDGKKKRESEA
>Passeriformes_Pycnonotus_jocosus_R02080
------------------------------------------------------------
------------------------------------------------------------
------------------------------------------------------------
-----------------------------------------------------------Q
TRSLLGVFEEDAAAISNYINQLFQAMHRIYDAQNELSAATHLTSKLLKEYEKQ-------
-----RFPLGGDDEVMTSTLQQFAKVIDE------------------------LSSCHAV
LSTQLADAMMFPITQFK----ERDLKEI-LTLKEVFQIASSDHDAAITRYSRLSKRKEN-
-----EKIKAEVTEDVYTSRKKQHQTMMHYFCALNTLQYKKKISLLEPLLGYMQAQ----
---ISFFKMGSENLTEQLEEFLTN---------IGTSVQNVRREMD----------CE--
------VENMQQTIEDLEVA-SDPLYLPDPDPLKFPAHRNLTRKAGYLNTRN-----KTG
LVSSSWERQ------FYFTQGGNLMSQARGDVAGGLVMDID---------NCSVMAVDCE
DRRYCFQITSFDGKKSSILQAESKKDYEE------------------WICTINNISKQIY
LSENPEEIAARVNQSALEAVTPSPSFQQRHENMRPAVQ-SRPPAARTSSPGSLGSDS-AL
SALSLDSLVAPDTPIQFDIISPVSEDLPGQAKSSGQSGRRTN---PFGESGGSKPETE--
-------DSILH------QLFIVRFLGSMEVKSDESPDVVYETMRQILAARAIHNVFRMT
ESHLLVTCDCL------KLIDPQTQVTRLQFPLPNVVLYATHQENKRLFGFVLRTSGGRV
ESRQTSICYIFESNNEGEKICDSVGLAKQIAFHAELDRKASEKQKEIDRVKEKQQKELNK
QKQIEKDLEEQSRLIAASSRSNQSSTEGQFVVVSSSQSEDSDLGEDGKKKRESE-
>Passeriformes_Leiothrix_lutea_R02774
------------------------------------------------------------
------------------------------------------------------------
------------------------------------------------------------
-----------------------------------------------------------Q
TRSLLGVFEEDAAAISSYINQLFQAMHRIYDAQNELSAATHLTSKLLKEYEKQ-------
-----RFPLGGDDEVMTSTLQQFAKVIDE------------------------LSSCHAV
LSTQLADAMMFPITQFK----ERDLKEI-LTLKEVFQIASNDHDAAITRYSRLSKRKEN-
-----EKIKAEVTEDVYTSRKKQHQTMMHYFCALNSLQYKKKISLLEPLLGYMQAQ----
---ISFFKMGSENLTEQLEEFLTN---------IGTSVQNVRREMD----------CE--
------VENMQQTIEDLEVA-SDPLYLPDPDPIKFPAHRNLTRKAGYLNTRN-----KTG
LVSSSWERQ------FYFTQGGNLMSQARGDVAGGLVMDID---------NCSVMAVDCE
DRRYCFQITSFDGKKSSILQAESKKDYEE------------------WICTINNISKQIY
LSENPEEIAARVNQSALEAVTPSPSFQQRHESMRPAVQ-SRPPAARTSSTGSLGSDSAAL
SALSLDSLVAPDTPIQFDIISPVSEDLPGQAKSSGQSGRRTN---PFGECGGSKPETE--
-------DSILH------QLFIVRFLGSMEVKSDESPDVVYETMRQILAARAIHNVFRMT
ESHLLVTCDCL------KLIDPQTQVTRLQFPLPSVVLYATHQENKRLFGFVLRTSAGRA
ESHQTSICYIFESNNEGEKICDSVGLAKQIAFHAELDRKASEKQKEIDRVKEKQQKELNK
QKQIEKDLEEQSRLIAASSRSNQSSTEGQFVVVSSSQSEDSDLGEDGKKKRESE-
>Passeriformes_Scytalopus_superciliaris_R01312
------------------------------------------------------------
------------------------------------------------------------
------------------------------------------------------------
-----------------------------------------------------------Q
TRSLLGVFEEDAAAISNYINQLFQAMHRIYDAQNELSAATHLTSKLLKEYEKQ-------
-----RFPLGGDDEVMTSTLQQFAKVIDEA--------SASI-CFA------KLSSCHAV
LSTQLADAMMFPITQFK----ERDLKEI-LTLKEVFQIASNDHDAAITRYSRLSKRREN-
-----EKIKAEVTEDVYTSRKKQHQTMMHYFCALNTLQYKKKISLLEPLLGYMQAQ----
---ISFFKMGSENLTEQLEEFLTN---------IGTSVQNVRREMD----------CE--
------VENMQQTIEDLEVA-SDPLYLPDPDPTKFPVHRNLTRKAGYLNARN-----KTG
LVSSSWERQ------FYFTQGGNLMSQARGDVAGGLVMDID---------NCSVMAVDCE
DRRYCFQITSFDGKKSSILQAESKKDYEE------------------WICTINNISKQIY
LSENPEEIAARVNQSALEAVTPSPSFQQRHESMRPAVQ-SRPPAARTSSTGSLGSDSAAL
SALSLDSLVAPDTPIQFDIISPVSEDLPGQAKSSGQSGRRTN---PFGESGGSKSETE--
-------DSILH------QLFIVRFLGSMEVKSDESPDVVYETMRQILAARAIHNVFRMT
ESHLLVTCDCL------KLIDPQTQVTRLRFPLPSVVLYATHQENKRLFGFVLRTSGGRA
ESRQTSICYIFESNNEGEKICDSVGLAKQIAFHAELDRKASEKQKEIERVKEKQQQELNK
QKQIEKDLEEQSRLIAASSRSNQSSGEGQFVVLSSSQSEDSDLGEDGKKKRESE-
>Charadriiformes_Thinocorus_orbignyianus_R00069
------------------------------------------------------------
------------------------------------------------------------
------------------------------------------------------------
-----------------------------------------------------------Q
TRSLLGVFEEDAAAISNYINQLFQAMHRIYDAQNELSAATHLTSKLLKEYEKQ-------
-----RFPLGGDDEVMTSTLQQFAKVIDEA--------STCI-YFT--L----LISCHAV
LSTQLADAMMFPITQFK----ERDLKEI-LTLKEVFQIASNDHDAAITRYSRLSKRREN-
-----EKIKAEVTEDVYTSRKKQHQTMMHYFCALNTLQYKKKIAMLEPLLGYMQAQ----
---ISFFKMGSENLTEQLEEFLTN---------IGTSVQNVRREME----------CE--
------GENMQQTIEDLEVA-SDPLYLPDPDTTKFPVHRNLTRKAGYLNARN-----KTG
LVSSSWERQ------FYFTQGGNLMSQARGDVAGGLVMDID---------NCSVMAVDCE
DRRYCFQITSFDGKKSSILQAESKKDYEE------------------WICTINNISKQIY
LSENPEEIAARVNQSALEAVTPSPSFQQRHESMRPAVQ-SRPPAARTSSTGSLGSESAAL
SALSLDSLVAPDTPIQFDIISPVSEDLPGQAKSSGQSGRRTN---PFGESGGSKSETE--
-------DSILH------QLFIVRFLGSMEVKSDESPDVVYETMRQILAARAIHNIFRMT
ESHLLVTCDCL------KLIDPQTQVTRLRFPLPYVVLYATHQENKRLFGFVLRTSGGRV
ESRQTSICYIFESNNEGEKICDSVGLAKQIAFHAELDRKASEKQKEIDRVKEKQQKELNK
QKQIEKDLEEQSRLIAASSRSNQSSGEGQFVVLSSSQSEDSDLGEDGKKKRESEA
>Pelecaniformes_Sula_dactylatra_R07919
------------------------------------------------------------
------------------------------------------------------------
------------------------------------------------------------
-----------------------------------------------------------Q
TRSLLGVFEEDAAAISNYINQLFQAMHRIYDAQNELSAATHLTSKLLKEYEKQ-------
-----RFPLGGDDEVMTSTLQQFAKVIDEA-----------------------ISSCHAV
LSTQLADAMMFPITQFK----ERDLKEI-LTLKEVFQIASNDHDAAITRYSRLSKRREN-
-----EKIKAEVTEDVYTSRKKQHQTMMHYFCALNTLQYKKKIAMLEPLLGYMQAQ----
---ISFFKMGSENLTDQLEEFLTN---------IGTSVQNVRREME----------CE--
------VENMQQTIEDLEVA-SDPLYLPDPDPTKFPVHRNLTRKAGYLNARN-----KTG
LVSSSWERQ------FYFTQGGNLMSQARGDVAGGLVMDID---------NCSVMAVDCE
DRRYCFQITSFDGKKSSILQAESKKDYEE------------------WICTINNISKQIY
LSENPEEIAARVNQSALEAVTPSPSFQQRHESMRPAVQ-SRAPAARTSSTGSLGSESAAL
SALSLDSLVAPDTPIQFDIISPVSEDLPGQAKSSGQSGRRTN---PFGESGGLKSETE--
-------DSILH------QLFIVRFLGSMEVKSDESPDVVYETMRQILAARAIHNIFRMT
ESHLLVTCDCL------KLIDPQTQVTRLQFPLPNVVLYATHQENKRLFGFVLRTAGGRV
ESRQTSICYIFESNNEGEKICDSVGLAKQIAFHAELDRKASEKQKELDRVKEKQQKELNK
QKQIEKDLEEQSRLIAASSRPNQSSGEGQFVVLSSSQSEDSDLGEDGKKKRESE-
>Passeriformes_Vidua_macroura_R12599
------------------------------------------------------------
------------------------------------------------------------
------------------------------------------------------------
------------------------------------------------------------
------------------------------------------------------------
------------------------------------------------------------
------------------------------------------------------------
------------------------------------------------------------
------------------------------------------------------------
---------------------------------------------------S-----KTG
LVSSSWERQ------FYFTQGGNLMSQARGDVAGGLVMDID---------NCSVMAVDCE
DRRYCFQITSFDGKKSSILQAESKKDYEE------------------WICTINNISKQIY
LSENPEEIAARVNQSALEAVTPSPSFQQRHESMRPAVQ-SRPPAARTSSSGSLGSDSAAL
SALSLDSLVAPDTPIQFDIISPVSEDLPGQAKSSGQSGRRTN---PFGESGGSKPETE--
-------DSILH------QLFIVRFLGSMEVRSDESPDVVYETMRQILAARAIHNVFRMT
ESHLLVTCDCL------KLIDPQTQVTRLRFPLPNVVLYATHQENKRLFGFVLRTSGGRV
ESRQTSICYIFESNNEGEKICDSVGLAKQIALHAELDRKASEKQKEIDRVKEKQQKELNK
QKQIEKDLEEQSRLIAASSRSNQSSTEGQFVVLSSSQSEDSDLGEDGKKKRESE-
>Coraciiformes_Eurystomus_gularis_R01067
------------------------------------------------------------
------------------------------------------------------------
------------------------------------------------------------
-----------------------------------------------------------Q
TRSLLGVFEEDAAAISNYINQLFQAMHRIYDAQNELSAATHLTSKLLKEYEKQ-------
-----RFPLGGDDEVMTSTLQQFAKVIDEA--------STRTVPLS--L----LISCHAV
LSTQLADAMMFPITQFK----ERDLKEI-LTLKEVFQIASNDHDAAITRYSRLSKRREN-
-----EKIKAEVTEDVYTSRKKQHQTMMHYFCALNTLQYKKKIAMLEPLLGYMQAQ----
---ISFFKMGSENLTEQLEEFLTN---------IGTSVQNVRREMD----------CE--
------VENMQQTIEDLEVA-SDPLYLPDPDPTKFPIHRNLTRKAGYLNARN-----KTG
LVSSSWERQ------FYFTQGGNLMSQARGDVAGGLVMDID---------NCSVMAVDCE
DRRYCFQITSFDGKKSSILQAESKKDYEE------------------WICTINNISKQIY
LSENPEEIAARVNQSALEAVTPSPSFQQRHESMRPAVQ-SRPPAARTSSTGSLGSESAAL
SGLSLDSLVAPDTPIQFDIISPVSEDLPGQAKSAGQSGRRTN---PFGESGGSKSETE--
-------DSILH------QLFIVRFLGSMEVKADESPDVVYETMRQILAARAIHNVFRMT
ESHLLVTCDCL------KLIDPQTQVTRLRFPLPNVVLYATHQENKRLFGFVLRTSGGRV
ESRQTSVCYIFESNNEGEKICDSVGLAKQIAFHAELDRKASEKQKEIERVKEKQQKELNK
QKQIEKDLEEQSRLIAASSRPSQSSGEGQFVVLSSSQSEDSDLGEDGKKKRESE-
>Passeriformes_Peucedramus_taeniatus_R08468
------------------------------------------------------------
------------------------------------------------------------
------------------------------------------------------------
-----------------------------------------------------------Q
TRSLLGVFEEDAAAISNYINQLFQAMHRIYDAQNELSAATHLTSKLLKEYEKQ-------
-----RFPLGGDDEVMTSTLQQFAKVIDE------------------------LSSCHAV
LSTQLADAMMFPITQFK----ERDLKEI-LTLKEVFQIASNDHDAAITRYSRLSKRKEN-
-----EKIKAEVTEDVYTSRKKQHQTMMHYFCALNTLQYKKKISLLEPLLGYMQAQ----
---ISFFKMGSENLTEQLEEFLTN---------IGTSVQNVRREMD----------CE--
------VENMQQTIEDLEVA-SDPLYLPDPDPTKFPAHRNLTRKAGYLNARN-----KTG
LVSSSWERQ------FYFTQGGNLMSQARGDVAGGLVMDID---------NCSVMAVDCE
DRRYCFQITSFDGKKSSILQAESKKDYEE------------------WICTINNISKQIY
LSENPEEIAARVNQSALEAVTPSPSFQQRHESMRPAVQ-SRPPAARTSSTGSLGSDSPSL
SALSLDSLVAPDTPIQFDIISPVSEDLPGQAKSSGQSGRRTN---PFGESGGSKPETE--
-------DSILH------QLFIVRFLGSMEVRSDESPDVVYETMRQILAARAIHNVFRMT
ESHLLVTCDCL------KLIDPQTQVTRLRFPLPNVVLYATHQENKRLFGFVLRTSGGRV
ESRQTSICYIFESNNEGEKICDSVGLAKQIALHAELDRKASEKQKEIDRVKEKQQKELNK
QKQIEKDLEEQSRLIAASSRSNQSSTEGQFVVLSSSQSEDSDLGEDGKKKRESE-
>Passeriformes_Pitta_sordida_R14211
------------------------------------------------------------
------------------------------------------------------------
------------------------------------------------------------
-----------------------------------------------------------Q
TRSLLGVFEEDAAAISNYINQLFQAMHRIYDAQNELSAATHLTSKLLKEYEKQ-------
-----RFPLGGDDEVMTSTLQQFAKVIDE------------------------LSSCHAV
LSTQLADAMMFPITQFK----ERDLKEI-LTLKEVFQIASNDHDAAITRYSRLSKRREN-
-----EKIKAEVTEDVYTSRKKQHQTMMHYFCALNTLQYKKKIALLEPLLGYMQAQ----
---ISFFKMGSENLTEQLEEFLNN---------IGTSVQNVRREMD----------CE--
------VENMQQTIEDLEVA-SDPLYLPDPDPTKFPVHRNLTRKAGYLNARN-----KTG
LVSSSWERQ------FYFTQGGNLMSQARGDVAGGLVMDID---------NCSVMAVDCE
DRRYCFQITSFDGKKSSILQAESKKDYEE------------------WICTINNISKQIY
LSENPEEIAARVNQSALEAVTPSPSFQQRHESLRPSVQ-SRPPAARTSSTGSLGSDSAAL
SALSLDSLVAPDTPIQFDIISPVSEDLPGQPKSSGQSGRRTN---PFGESGGSKSETE--
-------DSILH------QLFIVRFLGSMEVKSDESPDVVYETMRQILAARAIHNVFRMT
ESHLLVTCDCL------KLIDPQTQVTRLRFPLPSVVLCATHQENKRLFGFVLRTSGGRV
ESRQTSICYIFESNNEGEKICDSVGLAKQIAFHAELDRKASEKQKEIERVKEKQQKELNK
QKQIEKDLEEQSRLIAASSRSNQSGGEGQFVVLSSSQSEDSDLGEDGKKKRESE-
>Passeriformes_Calyptomena_viridis_R01176
------------------------------------------------------------
------------------------------------------------------------
------------------------------------------------------------
-----------------------------------------------------------Q
TRSLLGVFEEDAAAISNYINQLFQAMHRIYDAQNELSAATHLTSKLLKEYEKQ-------
-----RFPLGGDDEVMTSTLQQFAKVIDE------------------------LSSCHAV
LSTQLADAMMFPITQFK----ERDLKEI-LTLKEVFQIASNDHDAAITRYSRLSKRREN-
-----EKIKAEVTEDVYTSRKKQHQTMMHYFCALNTLQYKKKIALLEPLLGYMQAQ----
---ISFFKMGSENLTEQLEEFLNN---------IGTSVQNVRREMD----------CE--
------VENMQQTIEDLEVA-SDPLYLPDPDPTKFPVHRNLTRKAGYLNARN-----KTG
LVSSSWERQ------FYFTQGGNLMSQARGDVAGGLVMDID---------NCSVMAVDCE
DRRYCFQITSFDGKKSSILQAESKKDYEE------------------WICTINNISKQIY
LSENPEEIAARVNQSALEAVTPSPSFQQRHESMRPSVQ-SRPPAARTSSTGSLGSDSAAL
SALSLDSLVAPDTPIQFDIISPVSEDLPGQAKSSGQSGRRTN---PFGESGGSKSETE--
-------DSILH------QLFIVRFLGSMEVKSDESSDVVYETMRQILAARAIHNVFRMT
ESHLLVTCDCL------KLIDPQTQVTRLRFPLPSVVLCATHQENKRLFGFVLRTSGGRV
ESRQTSICYIFESNNEGEKICDSVGLAKQIAFHAELDRKASEKQKEIERVKEKQQKELNK
QKQIEKDLEEQSRLIAASSRSNQSSGEGQFVVLSSSQSEDSDLGEDGKKKRESEA
>Passeriformes_Dryoscopus_gambensis_R10437
------------------------------------------------------------
------------------------------------------------------------
------------------------------------------------------------
-----------------------------------------------------------Q
TRSLLGVFEEDAAAISNYINQLFQAMHRIYDAQNELSAATHLTSKLLKEYEKQ-------
-----RFPLGGDDEVMTSTLQQFAKVIDE------------------------LSSCHAV
LSTQLADAMMFPITQFK----ERDLKEI-LTLKEVFQIASNDHDAAITRYSRLSKRREN-
-----EKIKAEVTEDVYTSRKKQHQTMMHYFCALNTLQYKKKISLLEPLLGYMQAQ----
---ISFFKMGSENLTEQLEEFLTN---------IGTSVQNVRREMD----------CE--
------VENMQQTIEDLEVA-SDPLYLPDPDPTKFPAHRNLTRKAGYLNARN-----KTG
LVSSSWERQ------FYFTQGGNLMSQARGDVAGGLVMDID---------NCSVMAVDCE
DRRYCFQITSFDGKKSSILQAESKKDYEE------------------WICTINNISKQIY
LSENPEEMAARVNQSALEAVTPSPSFQQRHESLRPAVQ-SRPPAARTSSTGSLGSDSAAL
SALSLDSLVAPDTPIQFDIISPVSEDLPGQAKSSGQSGRRTN---PFGESGGSKSETE--
-------DSILH------QLFIVRFLGSMEVKSDESPDVVYETMRQILAARAIHNVFRMT
ESHLLVTCDCL------KLIDPQTQVTRLRFPLPNVVLYATHQENKRLFGFVLRTSGGRV
ESRQTSICYIFESNNEGEKICDSVGLAKQIAFHAELDRKASEKQKEIDRVKEKQQKELNK
QKQIEKDLEEQSRLIAASSRSNQSSAEGQFVVLSSSQSEDSDLGEDGKKKRESE-
>Passeriformes_Erpornis_zantholeuca_R01228
------------------------------------------------------------
------------------------------------------------------------
------------------------------------------------------------
-----------------------------------------------------------Q
TRSLLGVFEEDAAAISNYINQLFQAMHRIYDAQNELSAATHLTSKLLKEYEKQ-------
-----RFPLGGDDEVMTSTLQQFAKVIDE------------------------LSSCHAV
LSTQLADAMMFPITQFK----ERDLKEI-LTLKEVFQIASNDHDAAITRYSRLSKRREN-
-----EKIKAEVTEDVYTSRKKQHQTMMHYFCALNTLQYKKKISLLEPLLGYMQAQ----
---VI---SDSERRTERPREFLPGQFLCVSVLPPGSSVHVLGTQI------------P--
------LQGLQQ-----------------PSPAATNTH----------------------
--SAAFSKR------LWW----------EGDVAGGLVMDID---------NCSVMAVDCE
DRRYCFQITSFDGKKSSILQAESKKDYEE------------------WICTINNISKQIY
LSENPEEIAARVNQSALEAVTPSPSFQQRHESMRPAVQ-SRPPATRTSSTGSLGSDSAAL
SALSLDSLVAPDTPIQFDIISPVSEDLPGQAKSSGQSGRRTN---PFGESGGSKPETE--
-------DSILH------QLFIVRFLGSMEVKSDESPDVVYETMRQILAARAIHNVFRMT
ESHLLVTCDCL------KLIDPQTQVTRLRFPLPNVVLYATHQENKRLFGFVLRTSGGRV
ESRQTSICYIFESNNEGEKICDSVGLAKQIAFHAELDRKASEKQKEIDRVKEKQQKELNK
QKQIEKDLEEQSRLIAASSRSNQSSAEGQFVVLSSSQSEDSDLGEDGKKKRESE-
>Charadriiformes_Jacana_jacana_R12243
------------------------------------------------------------
------------------------------------------------------------
------------------------------------------------------------
-----------------------------------------------------------Q
TRSLLGVFEEDAAAISNYINQLFQAMHRIYDAQNELSAATHLTSKLLKEYEKQ-------
-----RFPLGGDDEVMTSTLQQFAKVIDE--------------------------SCHAV
LSTQLADAMMFPITQFK----ERDLKEI-LTLKEVFQIASNDHDAAITRYSRLSKRREN-
-----EKTKAEVTEDVYTSRKKQHQTMMHYFCALNTLQYKKKIAMLEPLLGYMQAQ----
---ISFFKMGSENLTEQLEEFLTN---------IGTSVQNVRREME----------CE--
------GENMQQTIEDLEIA-SDPLYLPDPDPTKFPVHRNLTRKAGYLNARN-----KTG
LVSSSWERQ------FYFTQGGNLMSQARGDVAGGLVMDID---------NCSVMAVDCE
DRRYCFQITSFDGKKSSILQAESKKDYEE------------------WICTINNISKQIY
LSENPEEIAARVNQSALEAVTPSPSFQQRHESMRPALQ-SRPPAVRTSSTGSLGSESAAL
SALSLDSLVAPDTPIQFDIISPVSEDLPGQAKSSGQSGRRTN---PFGESGGSKSETE--
-------DSILH------QLFIVRFLGSMEVKSDESPDVVYETMRQILAARAIHNIFRMT
ESHLLVTCDCL------KLIDPQTQVTRLRFPLPNVVLYATHQENKRLFGFVLRTSGGRV
ESHQTAVCYIFESNNEGEKICDSVGLAKQIAFHAELDRKASEKQKEIDRVKEKQQKELNK
QKQIEKDLEEQSRLIAASSRSNQSSGEGQFVVLSSSQSEDSDLGEDGKKKRESE-
>Passeriformes_Erythrocercus_mccallii_R05358
------------------------------------------------------------
------------------------------------------------------------
------------------------------------------------------------
-----------------------------------------------------------Q
TRSLLGVFEEDAAAISNYINQLFQAMHRIYDAQNELSAATHLTSKLLKEYEKQ-------
-----RFPLGGDDEVMTSTLQQFAKVIDE------------------------LSSCHAV
LSTQLADAMMFPITQFK----ERDLKEI-LTLKEVFQIASNDHDAAITRYSRLSKRKEN-
-----EKIKAEVTEDVYTSRKKQHQTMMHYFCALNTLQYKKKISLLEPLLGYMQAQ----
---ISFFKMGSENLTEQLEEFLTN---------IGTSVQNVRREMD----------CE--
------VENMQQTIEDLEVA-SDPLYLPDPDPIKFPAHRNLTRKAGYLNTRN-----KTG
LVSSSWDRQ------FYFTQGGNLMSQARGDVAGGLVMDID---------NCSVMAVDCE
DRRYCFQITSFDGKKSSILQAESKKDYEE------------------WICTINNISKQIY
LSENPEEIAARVNQSALEAVTPSPSFQQRHESMRPAVQ-SRPPAARTSSTGSLGSDSAAL
SALSLDSLVAPDTPIQFDIISPVSEDLPGQAKSSGQSGRRTN---PFGESGGSKPETE--
-------DSILH------QLFIVRFLGSMEVKSDESPDVVYETMRQILAARAIHNVFRMT
ESHLLVTCDCL------KLIDPQTQVTRLQFPLPNVVLYATHQENKRLFGFVLRTSGGRV
ESRQTSICYIFESNNEGEKICDSVGLAKQIAFHAELDRKASEKQKEIERVKEKQQKELNK
QKQIEKDLEEQSRLIAASSRSNQSSTEGHFVVASSSQSEDSDLGEDGKKKRESE-
>Passeriformes_Pomatostomus_ruficeps_R10927
------------------------------------------------------------
------------------------------------------------------------
------------------------------------------------------------
-----------------------------------------------------------Q
TRSLLGVFEEDAAAISNYINQLFQAMHRIYDAQNELSAATHLTSKLLKEYEKQ-------
-----RFPLGGDDEVMTSTLQQFAKVIDE------------------------LSSCHAV
LSTQLADAMMFPITQFK----ERDLKEI-LTLKEVFQIASNDHDAAITRYSRLSKRREN-
-----EKIKAEVTEDVYTSRKKQHQTMMHYFCALNTLQYKKKISLLEPLLGYMQAQ----
---ISFFKMGSENLTEQLEEFLTN---------IGTSVQNVRREMD----------CE--
------VENMQQTIEDLEVA-SDPLYLPDPDPTKFPAHRNLTRKAGYLNARN-----KTG
LVSSSWERQ------FYFTQGGNLMSQARGDVAGGLVMDID---------NCSVMAVDCE
DRRYCFQITSFDGKKSSILQAESKKDYEE------------------WICTINNISKQIY
LSENPEEMAARVNQSALEAVTPSPSFQQRHESMRPAVQ-SRPPAARTSSTGSLGSDSAAL
SALSLDSLVAPDTPIQFDIISPVSEDLPGQTKSSGQSGRRTN---PFGESGGSKPETE--
-------DSILH------QLFIVRFLGSMEVKSDESPDVVYETMRQILAARAIHNVFRMT
ESHLLVTCDCL------KLIDPQTQVTRLRFPLPNVVLYATHQENKRLFGFVLRTSGGRV
ESRQTSICYIFESNNEGEKICDSVGLAKQIAFHAELDRKASEKQKEIDRVKEKQQKELNK
QKQIEKDLEEQSRLIAASSRSNQSSAEGQFVVLSSSQSEDSDLGEDGKKKRESE-
>Passeriformes_Neodrepanis_coruscans_R08711
------------------------------------------------------------
------------------------------------------------------------
------------------------------------------------------------
-----------------------------------------------------------Q
TRSLLGVFEEDAAAISNYINQLFQAMHRIYDAQNELSAATHLTSKLLKEYEKQ-------
-----RFPLGGDDEVMTSTLQQFAKVIDE------------------------LSSCHAV
LSTQLADAMMFPITQFK----ERDLKEI-LTLKEVFQIASNDHDAAITRYSRLSKRREN-
-----EKIKAEVTEDVYTSRKKQHQTMMHYFCALNTLQYKKKIALLEPLLGYMQAQ----
--VIS-------------------------------DSESCRSERR----------CKS-
----MKADVLKSVVRPSAVQERKWRKRPSPSPSQSCCHEHSAELLILFLSFS-----KTG
LVSSSWERQ------FYFTQGGNLMSQARGDVAGGLVMDID---------NCSVMAVDCE
DRRYCFQITSFDG-KNLILTF--------------------------WFC----------
-----------------------------------CRQ-SRPPTARTSSTGSLGSDSAAL
SALSLDSLVAPDTPIQFDIISPVSEDLPGQAKSSGQSGR---------------------
------------------------------------------------------------
------------------------------------------------------------
------------------------------------------------------------
-------------------------------------------------------
>Passeriformes_Oxylabes_madagascariensis_R00762
------------------------------------------------------------
------------------------------------------------------------
------------------------------------------------------------
-----------------------------------------------------------Q
TRSLLGVFEEDAAAISNYINQLFQAMHRIYDAQNELSAATHLTSKLLKEYEKQ-------
-----RFPLGGDDEVMTSTLQQFAKVIDE------------------------LSSCHAV
LSTQLADAMMFSALFCKSLIYENDHK---------FSLDCLDHDAAITRYSRLSKRKEN-
-----EKV-----------------------C-------KKKILII------FREE----
---IIFXA-----L------FCSP-----------------RKEMEKKTHPSTSLSCHSC
YPDRAIIENMQQTIEDLEVA-SDPLYLPDPDPIKFPAHRNLTRKAGYLNTRN-----RTG
LVSSSWERQ------FYFTQGGNLMSQARGDVAGGLVMDID---------NCSVMA----
--------------KGEKVLKQATQVFNQVCLENLTNNLFSLP-LFQWICTINNISKQIY
LSENPEEIAARVNQSALEAVTPSPSFQQRHESMRPAVQ-SRPPAARTSSTGSLGCDSAAL
SALSLDSITTALS------MNGSCNLTPALMFSS--FNRRTN---PFGESGGSKPETE--
-------DSILH------QLFIVRFLGSMEVKSDESPDVVYETMRQILAARAIHNVFRMT
ESHLLVTCDCL------KLIDPQTQVTRLQFPLPNVVLYATHQENKRLFGFVLRTSGGRV
ESRQTSICYIFESNNEGEKICDSVGLAKQIAFHAELDRKASEKQKEIDRVKEKQQKELNK
QKQIEKDLEEQSRLIAASSRSNQSSTEGQFVVVSSSQSEDSDLGEDGKKKRESEA
>Passeriformes_Mystacornis_crossleyi_R06878
------------------------------------------------------------
------------------------------------------------------------
------------------------------------------------------------
-----------------------------------------------------------Q
TRSLLGVFEEDAAAISNYINQLFQAMHRIYDAQNELSAATHLTSKLLKEYEKQ-------
-----RFPLGGDDEVMTSTLQQFAKVIDE------------------------LSSCHAV
LSTQLADAMMFPITQFK----ERDLKEI-LTLKEVFQIASNDHDAAITRYSRLSKRREN-
-----EKVKAEVTEDVYTSRKKQHQTMMHYFCALNTLQYKKKISLLEPLLGYMQAQ----
---ISFFKMGSENLTEQLEEFLTN---------IGTSVQNVRREMD----------CE--
------VENMQQTIEDLEVA-SDPLYLPDPDPTKFPAHRNLTRKAGYLNARN-----KTG
LVSSSWERQ------FYFTQGGNLMSQARGDVAGGLVMDID---------NCSVMAVDCE
DRRYCFQITSFDGKKSSILQAESKKDYEE------------------WICTINNISKQIY
LSENPEEIAARVNQSALEAVTPSPSFQQRHESMRPAVQ-SRPPAARTSSTGSLGSDSAAL
SALSLDSLVAPDTPIQFDIISPVSEDLPGQAKSSGQSGRRTN---PFGESGGSKSETE--
-------DSILH------QLFIVRFLGSMEVKSDESPDVVYETMRQILAARAIHNVFRMT
ESHLVVTCDCL------KLIDPQTQVTRLRFPLPNVVLYATHQENKRLFGFVLRTSGGRV
ESRQTSTCYIFESNNEGEKICDSVGLAKQIAFHAELDRKASEKQKEIERVKEKQQKELNK
QKQIEKDLEEQSRLITASSRSNQSSAEGQFVVLSSSQSEDSDLGEDGKKKRESEA
>Passeriformes_Furnarius_figulus_R00148
------------------------------------------------------------
------------------------------------------------------------
------------------------------------------------------------
-----------------------------------------------------------Q
TRSLLGVFEEDAAAISNYINQLFQAMHRIYDAQNELSAATHLTSKLLKEYEKQ-------
-----RFPLGGDDEVMTSTLQQFAKVIDEA--------SAS------------LSSCHAV
LSTQLADAMMFPITQFK----ERDLKEI-LTLKEVFQIASNDHDAAITRYSRLSKRREN-
-----EKIKAEVTEDVYTSRKKQHQTMMHYFCALNTLQYKKKISLLEPLLGYMQAQ----
---ISFFKMGSENLTEQLEEFLTN---------IGTSVQNVRREMD----------CE--
------VENMQQTIEDLEVA-SDPLYLPDPDPTKFPVHRNLTRKAGYLNARN-----KTG
LVSSSWERQ------FYFTQGGNLMSQARGDVAGGLVMDID---------NCSVMAVDCE
DRRYCFQITSFDGKKSSILQAESKKDYEE------------------WICTINNISKQIY
LSENPEEIAARVNQSALEAVTPSPSFQQRHESMRPAVQ-SRPPAARTSSTGSLGSDSAAL
SALSLDSLVAPDTPIQFDIISPVSEDLPGQAKSSGQSGRRTN---PFGESGGSKSETE--
-------DSILH------QLFIVRFLGSMEVKSDESPDVVYETMRQILAARAIHNVFRMT
ESHLLVTCDCL------KLIDPQTQVTRLRFPLPSVVLYATHQENKRLFGFVLRTSGGRA
DSRQTCICYIFESNNEGEKICDSVGLAKQIAFHAELDRKASEKQKEIERVKEKQQQELNK
QKQIEKDLEEQSRLIAASSRSNQSSGEGQFVVLSSSQSEDSDLGEDGKKKRESE-
>Passeriformes_Mionectes_macconnelli_R12913
------------------------------------------------------------
------------------------------------------------------------
------------------------------------------------------------
-----------------------------------------------------------Q
TRSLLGVFEEDAAAISNYINQLFQAMHRIYDAQNELSAATHLTSKLLKEYEKQ-------
-----RFPLGGDDEVMTSTLQQFAKVIDEA--------SASI-YFA------DLSSCHAV
LSTQLADAMMFPITQFK----ERDLKEI-LTLKEVFQIASNDHDAAITRYSRLSKRREN-
-----EKIKAEVTEDVYTSRKKQHQTMMHYFCALNTLQYKKKISLLEPLLGYMQAQ----
---ISFFKMGSENLTEQLEEFLTN---------IGTSVQNVRREMD----------CE--
------VENMQQTIEDLEVA-SDPLYLPDPDPTKFPVHRNLTRKAGYLNARN-----KTG
LVSSSWERQ------FYFTQGGNLMSQARGDVAGGLVMDID---------NCSVMAVDCE
DRRYCFQITSFDGKKSSILQAESKKDYEE------------------WICTINNISKQIY
LSENPEEMAARVNQSALEAVTPSPSFQQRHESMRPAVQ-SRPPAARTSSTGSLGSDSAAL
SALSLDSLVAPDTPIQFDIISPVSEDLPGQAKSSGQSGRRTN---PFGESGGSKSETE--
-------DSILH------QLFIVRFLGSMEVKSDESPDVVYETMRQILAARAIHNVFRMT
ESHLLVTCDCL------KLIDPQTQVTRLRFPLPCVVLYATHQENKRLFGFVLRTSGGRA
ESRQTSICYIFESNNEGEKICDSVGLAKQIAFHAELDRKATEKQKEIERVKEKQQKELNK
QKQIEKDLEEQSRLIAASSRSNQSSGEGQFVVLSSSQSEDSDLGEDGKKKRESEA
>Cuculiformes_Crotophaga_sulcirostris_R09253
------------------------------------------------------------
------------------------------------------------------------
------------------------------------------------------------
-----------------------------------------------------------Q
TRSLLGVFEEDAAAISNYVNQLFQAMHRIYDAQNELSAATHLTSKLLKEYEKQ-------
-----RFPLGGDDEVMTSTLQQFAKVIDEA--------STCI-C---------FTSCHAV
LSTQLADAMMFPITQFK----ERDLKEI-LTLKEVFQIASNDHDAAITRYSRLSKRREN-
-----EKIKAEVIEDVYTSRKKQHQTMMHYFCALNTLQYKKKIAMLEPLLGYMQAQ----
---ISFFKMGSENLTEQLEEFLTN---------IGTSVQNVRREME----------CE--
------VENMQQTIEDLEVA-SDPLYLPDPDTTKFPVHRNLTRKAGYLNARN-----KTG
LVSSSWERQ------FYFTQGGNLMSQARGDVAGGLVMDID---------NCSVMAVDCE
DRRYCFQITSFDGKKSSILQAESKKDYEE------------------WICTINNISKQIY
LSENPEEIAARVNQSALEAVTPSPSFQQRHESMRPTAQ-SRPPAARTSSTGSLGSESAAL
SALSLDSLVAPDTPIQFDIISPVSEDLPGQAKSSGQSGRRTN---PFGESEGSKSETE--
-------DSILH------QLFIVRFLGSMEVKSDESPDIVYETMRQILAARAIHNIFRMT
ESHLLVTCDCL------KLIDPQTQVTRLRFPLPNVVLYATHQENKRLFGFVLRTSGGRV
ESRQTSVCYIFESNNEGEKICDSVGLAKQIAFHAELDRKASEKQKEIDRVKEKQQKELNK
QKQIEKDLEEQSRLIAASTRSNQSSGEGQFVVLSSSQSEDSDLGEDGKKKRESEA
>Passeriformes_Neopipo_cinnamomea_R03172
------------------------------------------------------------
------------------------------------------------------------
------------------------------------------------------------
-----------------------------------------------------------Q
TRSLLGVFEEDAAAISNYINQLFQAMHRIYDAQNELSAATHLTSKLLKEYEKQ-------
-----RFPLGGDDEVMTSTLQQFAKVIDEA--------SAS------------LSSCHAV
LSTQLADAMMFPITQFK----ERDLKEI-LTLKEVFQIASNDHDAAITRYSRLSKRREN-
-----EKIKAEVTEDVYTSRKKQHQTMMHYFCALNTLQYKKKISLLEPLLGYMQAQ----
---ISFFKMGSENLTEQLEEFLTN---------IGTSVQNVRREMD----------CE--
------VENMQQTIEDMEVA-SDPLYLPDPDPTKFPVHRNLTRKAGYLNARN-----KTG
LVSSSWERQ------FYFTQGGNLMSQARGDVAGGLVMDID---------NCSVMAVDCE
DRRYCFQITSFDGKKSSILQAESKKDYEE------------------WICTINNISKQIY
LSENPEEMAARVNQSALEAVTPSPSFQQRHESMRPAVQ-SRPPAARTSSTGSLGSDSAAL
SALSLDSLVAPDTPIQFDIISPVSEDLPGQAKSSGQSGRRTN---PFGESGGSKSETE--
-------DSILH------QLFIVRFLGSMEVKSDESPDVVYETMRQILAARAIHNVFRMT
ESHLLVTCDCL------KLIDPQTQVTRLRFPLPSVVLYATHQENKRLFGFVLRTSGGRV
ESRQTSICYIFESNNEGEKICDSVGLAKQIAFHAELDRKATEKQKEIERVKEKQQKELNK
QKQIEKDLEEQSRLIAASSRSNQSSGEGQFVVLSSSQSEDSDLGEDGKKKRESE-
>Charadriiformes_Arenaria_interpres_R12582
------------------------------------------------------------
------------------------------------------------------------
------------------------------------------------------------
-----------------------------------------------------------Q
TRSLLGVFEEDAAAISNYINQLFQAMHRIYDAQNELSAATHLTSKLLKEYEKQ-------
-----RFPLGGDDEVMTSTLQQFAKVIDEA--------STCI-----------------F
LSTQLADAMMFPITQFK----ERDLKEI-LTLKEVFQIASNDHDAAITRYSRLSKRREN-
-----EKIKAEVTEDVYTSRKKQHQTMMHYFCALNTLQYKKKIAMLEPLLGYMQAQ----
---ISFFKMGSENLTEQLEEFLTN---------IGTSVQNVRREME----------CE--
------GENMQQTIEDLEVA-SDPLYLPDPDTTKFPVHRNLTRKAGYLNARN-----KTG
LVSSSWERQ------FYFTQGGNLMSQARGDVAGGLVMDID---------NCSVMAVDCE
DRRYCFQITSFDGKKSSILQAESKKDYEE------------------WICTINNISKQIY
LSENPEEIAARVNQSALEAVTPSPSFQQRHESMRPTVQ-SRPPAARTSSTGSLGSESAAL
SALSLDSLVAPDTPIQFDIISPVSEDLPGQAKSSGQSGRRTN---PFGESGGSKSETE--
-------DSILH------QLFIVRFLGSMEVKSDESPDVVYETMRQILAARAIHNIFRMT
ESHLLVTCDCL------KLIDPQTQVTRLRFPLPNVVLYATHQENKRLFGFVLRTSGGRV
ESRQTSVCYIFESNNEGEKICDSVGLAKQIAFHAELDRKASEKQKEIDRVKEKQQKELNK
QKQIEKDLEEQSRLIAASSRSNQSSGEGQFVVLSSSQSEDSDLGEDGKKKRESE-
>Falconiformes_Herpetotheres_cachinnans_R01510
------------------------------------------------------------
------------------------------------------------------------
------------------------------------------------------------
-----------------------------------------------------------Q
TRSLLGVFEEDAAAISNYINQLFQAMHRIYDAQNELSAATHLTSKLLKEYEKQ-------
-----RFPLGGDDEVMTSTLQQFAKVIDEA--------SACI-SFT--YFAT-LSSCHAV
LSTQLADAMMFPISQFK----ERDLKEI-LTLKEVFQIASNDHDAAITRYSRLSKRREN-
-----EKIKAEVTEDVYTSRKKQHQTMMHYFCALNTLQYKKKIAMLEPLLGYMQAQ----
---ISFFKMGSENLTEQLEEFLTN---------IGTSVQNVRREME----------CE--
------VENMQQTIEDLEVA-SDPLYLPDPDTTKFPVHRNLTRKAGYLNARN-----KTG
LVSSSWERQ------FYFTQGGNLMSQARGDVAGGLVMDID---------NCSVMAVDCE
DRRYCFQITSFDGKKSSILQAESKKDYEE------------------WICTINNISKQIY
LSENPEEIAARVNQSALEAVTPSPSFQQRHESMRPTVQ-SR-PAARTSSTGSLGSESVTL
SALSLDSLVAPDTPIQFDIISPVSEDLPGQAKSSGQSGRRTN---PFGESGGSKSETE--
-------DSILH------QLFIVRFLGSMEVKSDESPDVVYETMRQILAARAIHNVFRMT
ESHLLVTCDCL------KLIDPQTQVTRLRFPLPNVVLYATHQENKRLFGFVLRTSGGRV
ESRQTSICYIFESNNEGEKICDSVGLAKQIAFHAELDRKASEKQKEIDRVKEKQQKELNK
QKQIEKDLEEQSRLIAASSRSNQSSGEGQFVVLSSSQSEDSDLGEEGKKKRESEA
>Columbiformes_Alopecoenas_beccarii_R12622
------------------------------------------------------------
------------------------------------------------------------
------------------------------------------------------------
-----------------------------------------------------------Q
TRSLLGVFEEDAAAISNYINQLFQAMHRIYDAQNELSAATHLTSKLLKEYEKQ-------
-----RFPLGGDDEVMTSTLQQFAKVIDEA--------STCI-CSA--N----LSSCHAV
LSTQLADAMMFPITQFK----ERDLKEI-LTLKEVFQIASNDHDAAITRYGRLSKRREN-
-----EKIKAEVIEDVYTSRKKQHQTMMHYFCALNTLQYKKKIALLEPLLGYMQAQ----
---ISFFKMGSENLTEQLEEFLTN---------IGTSVQNVRREME----------CE--
------VENMQQTIEDLEVA-SDPLYLPDPDTTKFPVHRNLTRKAGYLNARN-----KTG
LVSSSWERQ------FYFTQGGNLMSQARGDVAGGLVMDID---------NCSVMAVDCE
DRRYCFQITSFDGKKSSILQAESKKDYEE------------------WICTINNISKQIY
LSENPEEIAARVNQSALEAVTPSPSFQQRHESLRPAAQ-PRPPAVRTSSTGSLGSESAAL
SALSLDSLVAPDTPIQFDIISPVSEDLPGQGKSSGQTGRRTN---PFGESGGSKSETE--
-------DSILH------QLFIVRFLGSMEVKSDDSPDVVYETMRQILAARAIHNIFRMT
ESHLLVTCDCL------KLIDPQTQVTRLRFPLPNVVLYAAHQENKRLFGFVLRTSGGRV
ESRQTSICYIFESNNEGEKICDSVGLAKQIALHAELDRKASEKQKEIDRVKEKQQKELNK
QKQIEKDLEEQSRLIAASSRAPPGSGDAQLVVLSSSQSEDSDLGEDGKRKRESEA
>Procellariiformes_Fregetta_grallaria_R10304
------------------------------------------------------------
------------------------------------------------------------
------------------------------------------------------------
-----------------------------------------------------------Q
TRSLLGVFEEDAAAISNYINQLFQAMHRIYDAQNELSAATHLTSKLLKEYEKQ-------
-----RFPLGGDDEVMTSTLQQFAKVIDEA--------STCI-CFT--YFAD-LSSCHAV
LSTQLADAMMFPITQFK----ERDLKEI-LTLKEVFQIASNDHDAAITRYSRLSKRREN-
-----EKIKAEVTEDVYTSRKKQHQTMMHYFCALNTLQYKKKIAMLEPLLGYMQAQ----
---ISFFKMGSENLTEQLEEFLTN---------IGTSVQNVRREME----------CE--
------VENMQQTIEDLEVA-SDPLYLPDPDPTKFPVHRNLTRKAGYLNARN-----KTG
LVSSSWERQ------FYFTQGGNLMSQARGDVAGGLVMDID---------NCSVMAVDCE
DRRYCFQITSFDGKKSSILQAESKKDYEE------------------WICTINNISKQIY
LSENPEEIAARVNQSALEAVTPSPSFQQRHESMRPTVQ-SRPLAARTSSTGSLGSESAAL
SALSLDSLVAPDTPIQFDIISPVSEDLPGQAKSSGQLGRRTN---PFGESGGSKSETEVY
VQY----SKCVHLRLGKNSVYNSCSRGLQNLKT-----------YPLVSLKKIHLKFRSP
PSFRNENAKYF----NISIFDP-----FWQFPLPNVVLYATHQENKRLFGFVLRTSGGRV
ESRQASVCYIFESNNEGEKICDSVGLAKQIAFHAELDRKASEKQKEIDRVKEKQQKELNK
QKQIEKDLEEQSRLIAASSRSNQSSGEGQFVVLSSSQSEDSDLGEDGKKKRESEA
>Charadriiformes_Rostratula_benghalensis_R05227
------------------------------------------------------------
------------------------------------------------------------
------------------------------------------------------------
-----------------------------------------------------------Q
TRSLLGVFEEDAAAISNYINQLFQAMHRIYDAQNELSAATHLTSKLLKEYEKQ-------
-----RFPLGGDDEVMTSTLQQFAKVIDEA--------STC------------LSSCHAV
LSTQLADAMMFPITQFK----ERDLKEI-LTLKEVFQIASNDHDAAITRYSRLSKRREN-
-----EKIKAEVIEDVYTSRKKQHQTMMHYFCALNTLQYKKKIAMLEPLLGYMQAQ----
---ISFFKMGSENLTEQLEEFLTN---------IGTSVQNVRREME----------CE--
------GENMQQTIEDLEVA-SDPLYLPDPDTTKFPVHRNLTRKAGYLNARN-----KTG
LVSSSWERQ------FYFTQGGNLMSQARGDVAGGLVMDID---------NCSVMAVDCE
DRRYCFQITSFDGKKSSILQAESKKDYEE------------------WICTINNISKQIY
LSENPEEIAARVNQSALEAVTPSPSFQQRHESMRPIAQ-SRPPAARTSSTGSLGSESAAL
SALSLDSLVAPDTPIQFDIISPVSEDLPGQAKSSGQSGRRTN---PFGESGGSKSETE--
-------DSILH------QLFIVRFLGSMEVKSDESPDVVYETMRQILAARAIHNIFRMT
ESHLLVTCDCL------KLIDPQTQVTRLRFPLPNVVLYATHQENKRLFGFVLRTSGRIV
ESRQTSICYIFESNNEGEKICDSVGLAKQIAFHAELDRKASEKQKEIDRVKEKQQKELNK
QKQIEKDLEEQSRLIAASSRSNQSSGEGQFVVLSSSQSEDSDLGEDGKKKRESEA
>Passeriformes_Piprites_chloris_R02018
------------------------------------------------------------
------------------------------------------------------------
------------------------------------------------------------
-----------------------------------------------------------Q
TRSLLGVFEEDAAAISNYINQLFQAMHRIYDAQNELSAATHLTSKLLKEYEKQ-------
-----RFPLGGDDEVMTSTLQQFAKVIDEA--------SPSL-CFA-----DVIISCHAV
LSTQLADAMMFPITQFK----ERDLKEI-LTLKEVFQIASNDHDAAITRYSRLSKRREN-
-----EKIKAEVTEDVYTSRKKQHQTMMHYFCALNTLQYKKKISLLEPLLGYMQAQ----
---ISFFKMGSENLTEQLEEFLTN---------IGTSVQNVRREMD----------CE--
------VENMQQTIEDLEVA-SDPLYLPDPDPTKFPVHRNLTRKAGYLNARN-----KTG
LVSSSWERQ------FYFTQGGNLMSQARGDVAGGLVMDID---------NCSVMAVDCE
DRRYCFQITSFDGKKSSILQAESKKDYEE------------------WICTINNISKQIY
LSENPEEMAARVNQSALEAVTPSPSFQQRHESMRPAVQ-SRPPAARTSSTGSLGSDSAAL
SALSLDSLVAPDTPIQFDIISPVSEDLPGQAKSSGQSGRRTN---PFGESGGSKSETE--
-------DSILH------QLFIVRFLGSMEVKSDESPDVVYETMRQILAARAIHNVFRMT
ESHLLVTCDCL------KLIDPQTQVTRLRFPLPSVVLCATHQENKRLFGFVLRTSGGRA
ESRQTSICYIFESNNEGEKICDSVGLAKQIAFHAELDRKATEKQKEIERVKEKQQKELNK
QKQIEKDLEEQSRLIAASSRSNQSSGEGQFVVLSSSQSEDSDLGEDGKKKRESE-
>Trogoniformes_Trogon_melanurus_R01709
------------------------------------------------------------
------------------------------------------------------------
-------GRDIRR--------QAGWGQPR--CDRARGG----------------------
--------------------LGRRELQRRR-----VSAPAAAMPGIDKLPIEETLEDSPQ
TRSLLGVFEEDAAAISNYVNQLFQAMHRIYDAQNELSAATHLTSKLLKEYEKQ-------
-----RFPLGGDDEVMTSTLQQFAKVIDEA--------SACI-CFI--YFAN-LSSCHAV
LSTQLADAMMFPITQFK----ERDLKEI-LTLKEVFQIASNDHDAAITRYSRLSKRREN-
-----EKIKAEVTEDVYTSRKKQHQTMMHYFCALNSLQYKKKIAMLEPLLGYMQAQ----
---ISFFKMGSENLTEQLEEFLTN---------IGTSVQNVRREME----------RE--
------VENMQQTIEDLEVA-SDPLYLPDPDTTKFPVHRNLTRKAGYLNARN-----KTG
LVSSSWERQ------FYFTQGGNLMSQARGDVAGGLVMDID---------NCSVMAVDCE
DRRYCFQITSFDGKKSSILQAESKKDYEE------------------WICTINNISKQIY
LSENPEEIAARVNQSALEAVTPSPSFQQRHESMRPAVQ-SRPPAARTSSTGSLGSDSAAL
SALSLDSLVAPDTPIQFDIISPVSEDLPGQAKFSGQSGRRTN---PFGESGGSKSETE--
-------DSILH------QLFIVRFLGSMEVKSDESPEVVYETMRQILAARAIHNVFRMT
ESHLLVTCDCL------KLIDPQTQVTRLRFPLPNVVLYATHQENKRLFGFVLRTSGGRV
ESCQTSICYIFESNNEGEKICDSIGLAKQIAFHAELDRQASEKQKEIDRVKEKQQKELNK
QKQIEKDLEEQSRLIAASSRSNQSSGEGQFVVLSSSQSEDSDLGEDGKKKRESEA
>Accipitriformes_Spizaetus_tyrannus_R06359
------------------------------------------------------------
------------------------------------------------------------
------------------------------------------------------------
-----------------------------------------------------------Q
TRSLLGVFEEDAAAISNYINQLFQAMHRIYDAQNELSAATHLTSKLLKEYEKQ-------
-----RFPLGGDDEVMTSTLQQFAKVIDEA--------STCI-----------------L
LSTQLADAMMFPITQFK----ERDLKEI-LTLKEVFQIASNDHDAAITRYSRLSKRREN-
-----EKIKAEVTEDVYTSRKKQHQTMMHYFCALNTLQYKKKIAMLEPLLGYMQAQ----
---ISFFKMGSENLTEQLEEFLTN---------IGTSVQNVRREME----------CE--
------VENMQQTIEDLEVA-SDPLYLPDPDPTKFPVHRNLTRKAGYLNARN-----KTG
LVSSSWERQ------FYFTQGGNLMSQARGDVAGGLVMDID---------NCSVMAVDCE
DRRYCFQITSFDGKKSSILQAESKKDYEE------------------WICTINNISKQIY
LSENPEEIAARVNQTALEAVTPSPSFQQRHESMRPTMQ-SRPPAARTSSTGSLGSESAAL
SALSLDSLVAPDTPIQFDIISPVSEDLPGQAKSSGQSGRRTN---PFGESGGSKSETE--
-------DSILH------QLFIVRFLGSMEVKSDESPDVVYETMRQILAARAIHNVFRMT
ESHLVVTCDCL------KLIDPQTQVTRLRFPLPNVVLYATHQENKRLFGFVLRTSGGRV
ESRQTSICYIFESNNEGEKICDSVGLAKQIAFHAELDRKASEKQKEIDRVKEKQQKELNK
QKQIEKDLEEQSRLIAASSRSNQSSGEGQFVVLSSSQSEDSDLGEDGKKKRESE-
>Caprimulgiformes_Chordeiles_acutipennis_R02970
------------------------------------------------------------
------------------------------------------------------------
------------------------------------------------------------
-----------------------------------------------------------Q
TRSLLGVFEEDAAAISNYINQLFQAMHRIYDAQNELSAATHLTSKLLKEYEKQ-------
-----RFPLGGDDEVMTSTLQQFAKVIDEA--------SACI-CFT--L----LISCHAV
LSTQLADAMMFPITQFK----ERDLKEI-LTLKEVFQIASNDHDAAITRYSRLSKRREN-
-----EKIKAEVTEDVYTSRKKQHQTMMHYFCALNTLQYKKKIAMLEPLLGYMQAQ----
---ISFFKMGSENLTEQLEEFLTN---------IGTSVQNVRREME----------CE--
------VENMQQTIEDLEVA-SDPLYLPDPDTTKFPVHRNLTRKAGYLNARN-----KTG
LVSSSWERQ------FYFTQGGNLMSQARGDVAGGLVMDID---------NCSVMAVDCE
DRRYCFQITSFDGKKSSILQAESKKDYEE------------------WICTINNISKQIY
LSENPEEIAARVNQSALEAVTPSPSFQQRHESMRPTIQ-SRPPAARTSSTGSLGSESAAL
SALSLDSLVAPDTPIQFDIISPVSEDLPGQAKSSGQLGRRTN---PFGESGGSKSETE--
-------DSILH------QLFIVRFLGSMEVKSDESPDVVYETMRQILAARAIHNIFRMT
ESHLLVTCDCL------KLIDPQTQVTRLRFPLPNVVLYATHQENKRLFGFVLRTSGGRV
ESRQTSVCYIFESNNEGEKICDSVGLAKQIAFHAELDRKASEKQKEIDRVKEKQQKELNK
QKQIEKDLEEQSRLIAASSRSNQSSGEGQFVVLSSSQSEDSDLGEDGKKKRESEA
>Strigiformes_Glaucidium_brasilianum_R07390
------------------------------------------------------------
------------------------------------------------------------
-----QAG-------------GVGAGHP---ARSGRGR-----------LCCGWGQGEGS
S-QLGAL--------------GCGSCSGAE------STPAAAMPGIDKLPIEETLEDSPQ
TRSLLGVFEEDAAAISNYINQLFQAMHRIYDAQNELSAATHLTSKLLKEYEKQ-------
-----RFPLGGDDEVMTSTLQQFAKVIDEA--------STCI-CFP--YLAN-LSSCHAV
LSTQLADAMMFPITQFK----ERDLKEI-LTLKEVFQIASNDHDAAITRYSRLSKRREN-
-----EKIKAEVTEDVYTSRKKQHQTMMHYFCALNTLQYKKKIAMLEPLLGYMQAQ----
---ISFFKMGSENLTEQLEEFLTN---------IGTSVQNVRREME----------RE--
------VENMQQTIEDLEVA-SDPLYLPDPDPMKFPVHRNLTRKAGYLNARN-----KTG
LVSSSWERQ------FYFTQGGNLMSQARGDVAGGLVMDID---------NCSVMAVDCE
DRRYCFQITSFDGKKSSILQAESKKDYEE------------------WICTINNISKQIY
LSENPEEIAARVNQSALEAVTPSPSFQQRHESMRPTVQ-SRPPAARTSSTGSLGSESPAL
SALSLDSLVAPDTPIQFDIISPVSEDLPGQAKSSGQSGRRTN---PFGESGGSKSEME--
-------DSILH------QLFIVRFLGSMEVKSDESPDVVYETMRQILAARAIHNVFRMT
ESHLLVTCDCL------KLIDPQTQVTRLRFPLPNVVLYATHQENKRLFGFVLRTSGGRV
ESRQTSICYIFESNNEGEKICDSVGLAKQIAFHAELDRKASEKQKEIDRVKEKQQKELNK
QKQIEKDLEEQSRLIAASSRSNQSSGEGQFVVLSSSQSEDSDLGEDGKKKRESEA
>Phoenicopteriformes_Podilymbus_podiceps_R03105
------------------------------------------------------------
--------------------------GWMKEPIE-----RP--------SGR--------
-----------------------GGGTS----GAKRGEGPCVVTGEKGR---------GP
V-RWARC--------------GCRSCSGAE------SAPAAAMPGIDKLPIEETLEDSPQ
TRSLLGVFEEDAAAISNYINQLFQAMHRIYDAQNELSAATHLTSKLLKEYEKQ-------
-----RFPLGGDDEVMTSTLQQFAKVIDEA--------STCI-CFT--YFAN-LSSCHAV
LSTQLADAMMFPITQFK----ERDLKEI-LTLKEVFQIASNDHDAAITRYSRLSKRREN-
-----EKIKAEVTEDVYTSRKKQHQTMMHYFCALNTLQYKKKIAMLEPLLGYMQAQ----
---ISFFKMGSENLTEQLEEFLTN---------IGTSVQNVRREME----------CE--
------VENMQQTIEDMEVA-SDPLYLPDPDTTKFPVHRNLTRKAGYLNARN-----KTG
LVSSSWERQ------FYFTQGGNLMSQARGDVAGGLVMDID---------NCSVMAVDCE
DRRYCFQITSFDGKKSSILQAESKKDYEE------------------WICTINNISKQIY
LSENPEEIAARVNQSALEAVTPSPSFQQRHESMRPTVQ-SRPPAARTSSTGSLGSESATL
SALSLDSLVAPDTPIQFDIISPVSEDLPGQAKSSGQSGRRTN---PFGESEGSKSETE--
-------DSILH------QLFIVRFLGSMEVKSDESPDVVYETMRQILAARAIHNIFRMT
ESHLLVTCDCL------KLIDPQTQVTRLRFPLPNVVLYATHQENKRLFGFVLRTSGGRV
ESRQTSVCYIFESNNEGEKICDSVGLAKQIAFHAELDRKATEKQKEIDRVKEKQQKELNK
QKQIEKDLEEQSRLIAASSRSNQSSGEGQFVVLSSSQSEDSDLGEDGKKKRESEA
>Charadriiformes_Phaetusa_simplex_R11932
------------------------------------------------------------
------------------------------------------------------------
------------------------------------------------------------
-----------------------------------------------------------Q
TRSLLGVFEEDAAAISNYINQLFQAMHRIYDAQVALM-------KFLN------------
-----RFPLGGDDEVMTSTLQQFAKVIDEA--------STCI-CFT--YFAN-LSSCHAV
LSTQLADAMMFPITQFK----ERDLKEI-LTLKEVFQIASNDHDAAITRYSRLSKRREN-
-----EKIKAEVTEDVYTSRKKQHQTMMHYFCALNTLQYKKKIAMLEPLLGYMQAQ----
---ISFFKMGSENLTEQLEEFLTN---------IGTSVQNVRREME----------CE--
------GENMQQTIEDLEVA-SDPLYLPDPDTTKFPVHRNLTRKAGYLNARN-----KTG
LVSSSWERQ------FYFTQGGNLMSQARGDVAGGLVMDID---------NCSVMAVDCE
DRRYCFQITSFDGKKSSILQAESKKDYEE------------------WICTINNISKQIY
LSENPEEIAARVNQSALEAVTPSPSFQQRHEIMRPTVQ-SRPPAARTSSTGL-----QVC
EIITCSYLMQHETTTLF--ISASCNLTPGLMFSF--FNRRTN---PFGESGGSKSETE--
-------DSILH------QLFIVRFLGSMEVKSDESPDVVYETMRQILAARAIHNIFRMT
ESHLLVTCDCL------KLIDPQTQVTRLRFPLPNVVLYATHQENKRLFGFVLRTSGGRV
ESRQTSICYIFESNNEGEKICDSVGLAKQIAFHAELDRKASEKQKEIDRVKEKQQKELNK
QKQIEKDLEEQSRLIAASSRSNQSSGEGQFVVLSSSQSEDSDLGEDGKKKRESEA
>Passeriformes_Sylvietta_virens_R08351
------------------------------------------------------------
------------------------------------------------------------
------------------------------------------------------------
-----------------------------------------------------------Q
TRSLLGVFEEDAAAISNYINQLFQAMHRIYDAQNELSAKKKKTSKLLKEYEKQ-------
-----RFPLGGDDEVMTSTLQQFAKVIDE------------------------LSSCHAV
LSTQLADAMMFPITQFK----ERDLKGRGLAQILFFINSSNNKTIAFNLHSSCFTKKKKP
LIFRLSKIKAEVTEDVYTSRKKQHQTMMHYFCALNTLQYKKKISLLEPLLGYMQKKKKSD
SGSCSFFKMGSENLTEQLEEFLTN---------IGTSVQNVRREMD----------CE--
------VENMQQTIEDLEVA-SDPLYLPDPDPIKFPAHKNLTRKAGYLNTRN-----KTG
LVSSSWERQ------FYFTQGGNLMSQARGDVAGGLVMDID---------NCSVMAVDCE
DRRYCFQITSFDGKKSSILQAESKKDYEE------------------WICTINKKKKKIY
LSENPEEIAARVNQSALEAVTPSPSFQQRHESMRPAVQ-SRPPAARTSSTGSLGSDSAAL
SALSLDSLVAPDTPIQFDIISPVSEDLPGQAKSAGQSGRRTN---PFGEKKKTKPETE--
-------DSILH------QLFKKKKLGSMEVKSDESPDVVYEKKKKILAARAIHNVFRMT
ESHLLVTCDCL--NFNVSVSDP------WQFPLPNVVLYATHQENKRLFGFVLRTSGGRV
ESRQTAICYIFESNNEGEKICDSVGLAKQIAFHAEL-------QKEIDRVKEKKKKKLNK
QKQIEKDLEEQKKKIAASSRSNQNSTEGQFVKKKNSQSEDSDLGEDGKKKRKKKK
>Accipitriformes_Circaetus_pectoralis_R10820
------------------------------------------------------------
------------------------------------------------------------
------------------------------------------------------------
-----------------------------------------------------------Q
TRSLLGVFEEDAAAISNYINQLFQAMHRIYDAQNELSAATHLTSKLLKEYEKQ-------
-----RFPLGGDDEVMTSTLQQFAKVIDEA--------STCI-CFT--YFAN-LSSCHAV
LSTQLADAMMFPITQFK----ERDLKEI-LTLKEVFQIASNDHDAAITRYSRLSKRREN-
-----EKIKAEVTEDVYTSRKKQHQTMMHYFCALNTLQYKKKIAMLEPLLGYMQAQ----
---ISFFKMGSENLTEQLEEFLTN---------IGTSVQNVRREME----------CE--
------VENMQQTIEDLEVA-SDPLYLPDPDPTKFPVHRNLTRKAGYLNARN-----KTG
LVSSSWERQ------FYFTQGGNLMSQARGDVAGGLVMDID---------NCSVMAVDCE
DRRYCFQITSFDGKKSSILQAESKKDYEE------------------WICTINNISKQIY
LSENPEEIAARVNQTALEAVTPSPSFQQRHESMRPTMQ-SRPPAARTSSTGSLGSESAAL
SALSLDSLVAPDTPIQFDIISPVSEDLPGQAKSSGQLGRRTN---PFGESGGSKSETE--
-------DSILH------QLFIVRFLGSMEVKSDESPDVVYETMRQILAARAIHNVFRMT
ESHLVVTCDCL------KLIDPQTQVTRLRFPLPNVVLYATHQENKRLFGFVLRTSGGRV
ESRQTSVCYIFESNNEGEKICDSVGLAKQIAFHAELDRKASEKQKEIDRVKEKQQKELNK
QKQIEKDLEEQSRLIAASSRSNQSSGEGQFVVLSSSQSEDSDLGEDGKKKRESEA
>Musophagiformes_Corythaixoides_concolor_R09377
------------------------------------------------------------
------------------------------------------------------------
------------------------------------------------------------
-----------------------------------------------------------Q
TRSLLGVFEEDAAAISNYINQLFQAMHRIYDAQNELSAATHLTSKLLKEYEKQ-------
-----RFPLGGDDEVMTSTLQQFAKVIDEA--------STCI-CFT--YFAN-LSSCHAV
LSTQLADAMMFPITQFK----ERDLKEI-LTLKEVFQIASNDHDAAITRYSRLSKRREN-
-----EKIKAEVTEDVYTSRKKQHQTMMHYFCALNTLQYKKKIAMLEPLLGYMQAQ----
---ISFFKMGSENLTEQLEEFLTN---------IGTSVQNVRREME----------CE--
------VENMQQTIEDLEVA-SDPLYLPDPDPTKFPVHRNLTRKAGYLNARN-----KTG
LVSSSWERQ------FYFTQGGNLMSQARGDVAGGLVMDID---------NCSVMAVDCE
DRRYCFQITSFDGKKSSILQAESKKDYEE------------------WICTINNISKQIY
LSENPEEIAARVNQSALEAVTPSPSFQQRHESMRPTVQ-SRPPAARTSSTGSLGSESAAL
STLSLDSLVAPDTPIQFDIISPVSEDLPGQAKSSGQSGRRTN---PFGESGGSKSETE--
-------DSILH------QLFIVRFLGSMEVKSDESPDVVYETMRQILAARAIHNVFRMT
ESHLLVTCDCL------KLIDPQTQVTRLRFPLPNVVLYATHQENKRLFGFVLRTSGGRV
ESRQTSVCYIFESNNEGEKICDSVGLAKQIAFHAELDRKASEKQKEIDRVKEKQQKELNK
QKQIEKDLEEQSRLIAASSRSNQSGGEGQFVVLSSSQSEDSDLGEDGKKKRESEA
>Passeriformes_Anthoscopus_minutus_R03881
------------------------------------------------------------
------------------------------------------------------------
------------------------------------------------------------
-----------------------------------------------------------Q
TRSLLGVFEEDAAAISNYINQLFQAMHRIYDAQNELSAATHLTSKLLKEYEKQ-------
-----RFPLGGDDEVMTSTLQQFAKVIDE------------------------LSSCHAV
LSTQLADAMMFPITQFK----ERDLKEI-LTLKEVFQIASNDHDAAITRYSRLSKRKEN-
-----EKIKAEVTEDVYTSRKKQHQTMMHYFCALNTLQYKKKIYLLEPLLGYMQAQ----
---ISFFKMGSENLTEQLEEFLTN---------IGTSVQNVRREMD----------CE--
------VENMQQTIEDLEVA-SDPLYLPDPDPIKFPAHRNLTRKAGYLNARS-----KTG
LVSSSWERQ------FYFTQGGNLMSQARGDVAGGLVMDID---------NCSVMAVDCE
DRRYCFQITSFDGKKSSILQAESKKDYEE------------------WICTINNISKQIY
LSENPEEIAARVNQSALEAVTPSPSFQQRHESMRPAGQ-ARPPAARTSSTGSLGSDSAAL
SALSLDSLVAPDTPIQFDIISPVSEDLPGQAKSSGQSGRRTN---PFGESGGSKPETE--
-------DSILH------QLFIVRFLGSMEVKSDESPDVVYETMRQILAARAIHNVFRMT
ESHLLVTCDCL------KLIDPQTQVTRLRFPLPNVVLYATHQENKRLFGFVLRTSGGRV
ESHQTSICYIFESNNEGEKICDSVGLAKQIAFHAELDRKASEKQKEIDRVKEKQQKELNK
QKQIEKDLEEQSRLIAASSRSNQSSTEGQFVVLSSSQSEDSDLGEDGKKKRESE-
>Gruiformes_Zapornia_atra_R11957
------------------------------------------------------------
------------------------------------------------------------
------------------------------------------------------------
------------------------------------------------------------
------------------------------------------------------------
------------------------------------------------------------
-----------------------------------FSLDCLDHDAAITRYSRLSKRREN-
-----EKVKAEVTEDVYTSRKKQHQTMMHYFCALNTLQYKKKIAMLEPLLGYMQAQ----
---ISFFKMGSENLTEQLEEFLTN---------IGTSVQNVRREME----------RE--
------VENMQQTIEDLEVA-SDPLYLPDPDPTKFPVHRNLTRKAGYLNTRN-----KTG
LVSSSWERQ------FYFTQGGNLMSQARGDVAGGLVMDID---------NCSVMAVDCE
DRRYCFQITSFDGKKSSILQAESKKDYEE------------------WICTINNISKQIY
LSENPEEIAARVNQSALEAVTPSPSFQQRHESMRPAVQ-SRPPAARTSSTGSLGSESAAL
STLSLDSLVAPDTPIQFDIISPVSEDLPGQGKSSGQAGRRTN---PFGESGGSKSETE--
-------DSILH------QLFIVRFLGSMEVKSDESPDVVYETMRQILAARAIHNIFRMT
ESHLLVTCDCL------KLIDPQTQVTRLRFPLPNVILYATHQENKRLFGFVLRTSGGRV
ESRQTSVCYIFESNNEGEKICDSVGLAKQIAFHAELDRKASEKQKEIDRVKEKQQKELNK
QKQIEKDLEEQSRLIAASSRSNQSSGEGQFVVLSSSQSEDSDLGEDGKKKRESE-
>Passeriformes_Buphagus_erythrorhynchus_R02705
------------------------------------------------------------
------------------------------------------------------------
------------------------------------------------------------
-----------------------------------------------------------Q
TRSLLGVFEEDAAAISNYINQLFQAMHRIYDAQNELSAATHLTSKLLKEYEKQ-------
-----RFPLGGDDEVMTSTLQQFAKVIDE------------------------LSSCHAV
LSTQLADAMMFPITQFK----ERDLKEI-LTLKEVFQIASNDHDAAITRYSRLSKRKEN-
-----EKIKAEVTEDVYTSRKKQHQTMMHYFCALNTLQYKKKISLLEPLLGYMQAQ----
---ISFFKMGSENLTEQLEEFLTN---------IGTSVQNVRREMD----------CE--
------VENMQQTIEDLEVA-SDPLYLPDPDPTKFPAHRNLTRKAGYLNARN-----KTG
LVSSSWERQ------FYFTQGGNLMSQARGDVAGGLVMDLDNCSVMAVDYNCSVMAVDCE
DRRYCFQITSFDGKKSSILQAESKKDYEE------------------WICTINNISKQIY
LSENPEEIAARVNQSALEAVTPSPSFQQRHESMRPAVQ-SRPPAARTSSTGSLGSDSTAL
SALSLDSLVAPDTPIQFDIISPVSEDLPGQAKSSGQSGRRTN---PFGESGGSKPETE--
-------DSILH------QLFIVRFLGSMEVKSDESPDVVYETMRQILAARAIHNVFRMT
ESHLLVTCDCL------KLIDPQTQVTRLRFPLPNVVLYATHQENKRLFGFVLRTSGGRV
ESRQTSICYIFESNNEGEKICDSVGLAKQIAFHAELDRKASEKQKEIDRVKEKQQKELNK
QKQIEKDLEEQSRLIAASSRSNQSSTEGQFVVLSSSQSEDSDLGENGKKKRESEA
>Passeriformes_Ptilonorhynchus_violaceus_R02578
------------------------------------------------------------
------------------------------------------------------------
------------------------------------------------------------
-----------------------------------------------------------Q
TRSLLGVFEEDAAAISNYINQLFQAMHRIYDAQNELSAATHLTSKLLKEYEKQ-------
-----RFPLGGDDEVMTSTLQQFAKVIDE------------------------LSSCHAV
LSTQLADAMMFPITQFK----ERDLKEI-LTLKEVFQIASNDHDAAITRYSRLSKRREN-
-----EKIKAEVTEDVYTSRKKQHQTMMHYFCALNTLQYKKKIALLEPLLGYMQAQ----
---ISFFKMGSENLTDQLEEFLTN---------IGTSVQNVRREMD----------CE--
------VENMQQTIEDLEVA-SDPLYLPDPDPTKFPAHRNLTRKAGYLNARN-----KTG
LVSSSWERQ------FYFTQGGNLMSQARGDVAGGLVMDID---------NCSVMAVDCE
DRRYCFQITSFDGKKSSILQAESKKDYEE------------------WICTINNISKQIY
LSENPEEMAARVNQSALEAVTPSPSFQQRHESMRPAVQ-SRPPAARTSSTGSLGSDSTAL
SALSLDSLVAPDTPIQFDIISPVSEDLPGQAKSSGQSGRRTN---PFGESGGSKSETE--
-------DSILH------QLFIVRFLGSMEVKSDESPDVVYETMRQILAARAIHNVFRMT
ESHLLVTCDCL------KLIDPQTQVTRLRFPLPNVVLYATHQENKRLFGFVLRTSGGRV
ESRQTSICYIFESNNEGEKICDSVGLAKQIAFHAELDRKASEKQKEIDRVKEKQQKELNK
QKQIEKDLEEQSRLIAASSRSNQSSGEGQFVVLSSSQSEDSDLGEDGKKKRESE-
>Charadriiformes_Pluvianellus_socialis_R12671
------------------------------------------------------------
--RTSQRQRPHA-------RGY----GKQMGPLTNSEP-----------GRW--------
------GGTTNRKAKRRAGHPACGGGGGVV-TGEG------------------------P
V-SWARC--------------GCGSCSGAE------SAPAAAMPGIDKLPIEETLEDSPQ
TRSLLGVFEEDAAAISNYVNQLFQAMHRIYDAQNELSAATHLTSKLLKEYEKQ-------
-----RFPLGGDDEVMSSTLQQFAKVIDE------------------------LSSCHAV
LSTQLADAMMFPITQFK----ERDLKEI-LTLKEVFQIASNDHDAAITRYSRLSKRREN-
-----EKIKAEVIEDVYTSRKKQHQTMMHYFCALNTLQYKKKIAMLEPLLGYMQAQ----
---ISFFKMGSENLTEQLEEFLTN---------IGTSVQNVRREME----------CE--
------VENMQQTIEDLEVA-SDPLYLPDPDTTKFPVHRNLTRKAGYLNARN-----KTG
LVSSSWERQ------FYFTQGGNLMSQARGDVAGGLVMDID---------NCSVMAVDCE
DRRYCFQITSFDGKKSSILQAESKKDYEE------------------WICTINNISKQIY
LSENPEEIAARVNQSALEAVTPSPSFQQRHESMRPTAQ-SRPPAARTSSTGSLGSESAAL
SALSLDSLVAPDTPIQFDIISPVSEDLPGQAKSSGQSGRRTN---PFGESGGSKSETE--
-------DSILH------QLFIVRFLGSMEVKSGESPDIVYETMRQILAARAIHNIFRMT
ESHLLVTCDCL------KLIDPQTQVTRLRFPLPNVVLYATHQENKRLFGFVLRTSGGRV
ESRQTSVCYIFESNNEGEKICDSVGLAKQIAFHAELDRKASEKQKELDRVKEKQQKELNK
QKQIEKDLEEQSRLIAASSRSNQNSGEGQFVVLSSSQSEDSDLGEDGKKKRESEA
>Passeriformes_Picathartes_gymnocephalus_R12524
------------------------------------------------------------
------------------------------------------------------------
------------------------------------------------------------
-----------------------------------------------------------Q
TRSLLGVFEEDAAAISNYINQLFQAMHRIYDAQNELSAATHLTSKLLKEYEKQ-------
-----RFPLGGDDEVMTSTLQQFAKVIDE------------------------LSSCHAV
LSTQLADAMMFPITQFK----ERDLKEI-LTLKEVFQIASNDHDAAITRYSRLSKRKEN-
-----EKIKAEVIEDVYTSRKKQHQTMMHYFCALNTLQYKKKISLLEPLLGYMQAQ----
---ISFFKMGSENLTEQLEEFLTN---------IGTSVQNVRREMD----------CE--
------VENMQQTIEDLEVA-SDPLYLPDPDPTKFPAHRNLTRKAGYLNARN-----KTG
LVSSSWERQ------FYFTQGGNLMSQARGDVAGGLVMDID---------NCSVMAVDCE
DRRYCFQITSFDGKKSSILQAESKKDYEE------------------WICTINNISKQIY
LSENPEEIAARVNQSALEAVTPSPSFQQRHDSMRPAVQ-SRPPTARTSSTGSLGSDSAAL
SALSLDSLVAPDTPIQFDIISPVSEDMPGQAKSSGQLGRRTN---PFGESGGSKPETE--
-------DSILH------QLFIVRFLGSMEVKSDENPDVVYETMRQILAARAIHNIFRMT
ESHLLVTCDCL------KLIDPQTQVTRLRFPLPNVVLYATHQENKRLFGFVLRTSGGRV
ESHQTSICYIFESNNEGEKICDSVGLAKQIAFHAELDRKASEKQKEIDRVKEKQQKELNK
QKQIEKDLEEQSRLIAASSRSNQSCTEGQFVVLSSSQSEDSDLGEDGKKKRESEA
>Bucerotiformes_Upupa_epops_R00069
------------------------------------------------------------
------------------------------------------------------------
------------------------------------------------------------
-----------------------------------------------------------Q
TRSLLGVFEEDAAAISNYINQLFQAMHRIYDAQNELSAATHLTSKLLKEYEKQ-------
-----RFPLGGDDEVMTSTLQQFAKVIDEA--------STCI-----------------L
LSTQLADAMMFPITQFK----ERDLKEI-LTLKEVFQIASNDHDAAITRYSRLSKRREN-
-----EKVKAEVIEDVYTSRKKQHQTMMHYFCALNTLQYKKKIAMLEPLLGYMQAQ----
---ISFFKMGSENLTEQLEEFLTN---------IGTSVQNVRREME----------CE--
------VENMQQTIEDLEVA-SDPLYLPDPDPTKFPVHRNLTRKAGYLNTRN-----KTG
LVSSSWERQ------FYFTQGGNLMSQARGDVAGGLVMDID---------NCSVMAVDCE
DRRYCFQITSFDGKKSSILQAESKKDYEE------------------WICTINNISKQIY
LSENPEEIAARLNQSALEAVTPSPSFQQRHESMRPAVQ-SRPPAVRTSSTGSLGSESPAL
SALSLDSLVAPDTPIQFDIISPVSEDLPGQAKSSGQSGRRTN---PFGECGGSKSETE--
-------DSILH------QLFIVRFLGSMEVKADETPDVVYETMRQILAARAIHNVFRMT
ESHLLVTCDCL------KLIDPQTQVTRLRFPLPSVVLYATHQENKRLFGFVLRTSGGRV
ESCQTSICYIFESNNEGEKICDSVGLAKQIAFHAELDRKASEKQKEIDRVKEKQQKELNK
QKQIEKDLEEQSRLIAASSRSNQNSGEGQFVVLSSSQSEDSDLGENGRKKRESE-
>Passeriformes_Urocynchramus_pylzowi_R07047
------------------------------------------------------------
------------------------------------------------------------
------------------------------------------------------------
-----------------------------------------------------------Q
TRSLLGVFEEDAAAISNYINQLFQAMHRIYDAQNELSAATHLTSKLLKEYEKQ-------
-----RFPLGGDDEVMTSTLQQFAKVIDEA--------SPCI-------------SCHAV
LSTQLADAMMFPITQFK----ERDLKEI-LTLKEVFQIASNDHDAAITRYSRLSKRKEN-
-----EKIKAEVTEDVYTSRKKQHQTMMHYFCALNTLQYKKKISLLEPLLGYMQTQ----
---ISFFKMGSENLTEQLEEFLTN---------IGTSVQNVRREMD----------CE--
------VENMQQTIEDLEVA-SEPLYLPDPDPTKFPAHRNLTRKAGYLNARN-----KTG
LVSSSWERQ------FYFTQGGNLMSQARGDVAGGLVMDID---------NCSVMAVDCE
DRRYCFQITSFDGKKSSILQAESKKDYEE------------------WICTINNISKQIY
LSENPEEIAARLNQSALEAVTPSPSFQQRHESMRPAVQ-SRPPAAHTSSTGSLGSDSATL
SALSLDSLVAPDTPIQFDIISPVSEDLPGQAKSSGHSGRRTN---PFGESGGSKPETE--
-------DSILH------QLFIVRFLGSMEVRSDESPDVVYETMRQILAARAIHNVFRMT
ESHLLVTCDCL------KLIDPQTQVTRLRFPLPNVVLYATHQENKRLFGFVLRTSGGRV
ESHQTSICYIFESNNEGEKICDSVGLAKQIALHAELDRKASEKQKEIDRVKEKQQKELNK
QKQIEKDLEEQSRLIAASSRSNQSSTEGQFVVLSSSQSEDSDLGEDGKKKRESE-
>Passeriformes_Chaetops_frenatus_R10891
------------------------------------------------------------
------------------------------------------------------------
------------------------------------------------------------
-----------------------------------------------------------Q
TRSLLGVFEEDAAAISNYINQLFQAMHRIYDAQNELSAATHLTSKLLKEYEKQ-------
-----RFPLGGDDEVMTSTLQQFAKVIDE------------------------LSSCHAV
LSTQLADAMMFPITQFK----ERDLKEI-LTLKEVFQIASNDHDAAITRYSRLSKRKEN-
-----EKIKAEVTEDVYTSRKKQHQTMMHYFCALNTLQYKKKISLLEPLLGYMQAQ----
---ISFFKMGSENLTEQLEEFLTN---------IGTSVQNVRREMD----------CE--
------IENMQQTIEDLEVA-SDPLYLPDPDPTKFPAHRNLTRKAGYLNARN-----KTG
LVSSSWERQ------FYFTQGGNLMSQARGDVAGGLVMDID---------NCSVMAVDCE
DRRYCFQITSFDGKKSSILQAESKKDYEE------------------WICTINNISKQIY
LSENPEEIAARVNQSALEAVTPSPSFQQRHDSMRPPVQ-PRPPTARTSSTGSLGSDSAAL
STLSLDSLVAPDTPIQFDIISPVSEDMPGQAKSSGQSGRRTN---PFGESGGSKPETE--
-------DSILH------QLFIVRFLGSMEVKSDESPDVVYETMRQILAARAIHNIFRMT
ESHLLVTCDCL------KLIDPQTQVTRLRFPLPSVVLYATHQENKRLFGFVLRTSGGRV
ESRQTSICYIFESNNEGEKICDSVGLAKQIAFHAELDRKASEKQKEIDRVKEKQQKELNK
QKQIEKDLEEQSRLIAASSRSNQSSTEGQFVVLSSSQSEDSDLGEDGKKKRESEA
>Procellariiformes_Pelecanoides_urinatrix_R05544
------------------------------------------------------------
------------------------------------------------------------
------------------------------------------------------------
-----------------------------------------------------------Q
TRSLLGVFEEDAAAISNYINQLFQAMHRIYDAQNELSAATHLTSKLLKEYEKQ-------
-----RFPLGGDDEVMTSTLQQFAKVIDEA--------STCI-CFA--YFAN-LSSCHAV
LSTQLADAMMFPITQFK----ERDLKEI-LTLKEVFQIASNDHDAAITRYSRLSKRREN-
-----EKIKAEVTEDVYTSRKKQHQTMMHYFCALNTLQYKKKIAMLEPLLGYMQAQ----
---ISFFKMGSENLTEQLEEFLTN---------IGTSVQNVRREME----------CE--
------VENMQQTIEDLEVA-SDPLYLPDSDPTKFPVHRNLTRKAGYLNARN-----KTG
LVSSSWERQ------FYFTQGGNLMSQARGDVAGGLVMDID---------NCSVMAVDCE
DRRYCFQITSFDGKKSSILQAESKKDYEE------------------WICTINNISKQIY
LSENPEEIAARVNQSALEAVTPSPSFQQRHESMRPTLQ-SRPPAARTSSTGSLGSESAAL
SALSLDSLVAPDTPIQFDIISPVSEDLPGQAKSSGQSGRRTN---PFGESGGSKSETE--
-------DSILH------QLFIVRFLGSMEVKSDESPDVVYETMRQILAARAIHNIFRMT
ESHLLVTCDCL------KLIDPQTQVTRLRFPLPNVVLYATHQENKRLFGFVLRTSGGRV
ESRQASVCYIFESNNEGEKICDSVGLAKQIAFHAELDRKASEKQKEIDRVKEKQQKELNK
QKQIEKDLEEQSRLIAASSRSNQSSGEGQFVVLSSSQSEDSDLGEDGKKKRESEA
>Passeriformes_Prunella_fulvescens_R06354
------------------------------------------------------------
------------------------------------------------------------
------------------------------------------------------------
-----------------------------------------------------------Q
TRSLLGVFEEDAAAISNYINQLFQAMHRIYDAQNELSAATHLTSKLLKEYEKQ-------
-----RFPLGGDDEVMTSTLQQFAKVIDE------------------------LSSCHAV
LSTQLADAMMFPITQFK----ERDLKEI-LTLKEVFQIASNDHDAAITRYSRLSKRKEN-
-----EKIKAEVTEDVYTSRKKQHQTMMHYFCALNTLQYKKKISLLEPLLGYMQAQ----
---ISFFKMGSENLTEQLEEFLTN---------IGTSVQNVRREMD----------CE--
------VENMQQTIEDLEVA-SDPLYLPDPDPTKFPAHRNLTRKAGYLNARN-----KTG
LVSSSWERQ------FYFTQGGNLMSQARGDVAGGLVMDID---------NCSVMAVDCE
DRRYCFQITSFDGKKSSILQAESKKDYEE------------------WICTINNISKQIY
LSENPEEIAARVNQSALEAVTPSPSFQQRHESMRPAVQ-SRPPAARTSSTGSLGSDSTAL
SALSLDSLVAPDTPIQFDIISPVSEDLPGQAKSSGQSGRRTN---PFGESGGSKPETE--
-------DSILH------QLFIVRFLGSMEVRSDESPDVVYETMRQILAARAIHNVFRMT
ESHLLVTCDCL------KLIDPQTQVTRLRFPLPNVVLYATHQENKRLFGFVLRTSGGRV
ESRQTSICYIFESNNEGEKICDSVGLAKQIALHAELDRKASEKQKEIDRVKEKQQKELNK
QKQIEKDLEEQSRLIAASSRSNQSSTEGQFVVLSSSQSEDSDLGEDGKKKRESEA
>Coraciiformes_Brachypteracias_leptosomus_R06375
------------------------------------------------------------
--------------------------GRQAGLLTNNKLGEL--------SGRTNRKAKR-
------GGRDIR----------CGAGSGCPCCGWGEGEGPS--PGVRGG-----------
--EWSRS--------------G------AE------ATPAAAMPGIDKLPIEETLEDSPQ
TRSLLGVFEEDAAAISNYINQLFQAMHRIYDAQNELSAATHLTSKLLKEYEKQ-------
-----RFPLGGDDEVMTSTLQQFAKVIDEA--------STCI-----------LSSCHAV
LSTQLADAMMFPITQFK----ERDLKEI-LTLKEVFQIASNDHDAAITRYSRLSKRREN-
-----EKIKAEVTEDVYTSRKKQHQTMMHYFCALNTLQYKKKIAMLEPLLGYMQAQ----
---ISFFKMGSENLTEQLEEFLTN---------IGTSVQNVRREME----------CE--
------VENMQQTIEDLEVA-SDPLYLPDPDPTKFPVHRNLTRKAGYLNARN-----KTG
LVSSSWERQ------FYFTQGGNLMSQARGDVAGGLVMDID---------NCSVMAVDCE
DRRYCFQITSFDGKKSSILQAESKKDYEE------------------WICTINNISKQIY
LSENPEEIAARVNQSALEAVTPSPSFQQRHESMRPTVQ-SRSPAARTSSTGSLGSESAAL
LALSLDSLVAPDTPIQFDIISPVSEDLPGQAKSSGQSGRRTN---PFGESGGSKSETE--
-------DSILH------QLFIVRFLGSMEVKSDESPDVVYETMRQILAARAIHNVFRMT
ESHLLVTCDCL------KLIDPQTQVTRLRFPLPNVVLYATHQENKRLFGFVLRTSGGRA
ESRQTSICYIFESNNEGEKICDSVGLAKQIAFHAELDRKASEKQKEIDRVKEKQQKELNK
QKQIEKDLEEQSRLIAASSRSNQSSGEGQFVVLSSSQSEDSDLGEDGKKKRESEA
>Charadriiformes_Dromas_ardeola_R09935
------------------------------------------------------------
------------------------------------------------------------
------------------------------------------------------------
-----------------------------------------------------------Q
TRSLLGVFEEDAAAISNYINQLFQAMHRIYDAQNELSAATHLTSKLLKEYEKQ-------
-----RFPLGGDDEVMTSTLQQFAKVIDEA--------STCI-CFT--YFAN-LSSCHAV
LSTQLADAMMFPITQFK----ERDLKEI-LTLKEVFQIASNDHDAAITRYSRLSKRREN-
-----EKIKAEVTEDVYTSRKKQHQTMMHYFCALNTLQYKKKIAMLEPLLGYLQAQ----
---ISFFKMGSENLTEQLEEFLTN---------IGTSVQNVRREME----------CE--
------GENMQQTIEDLEVA-SDPLYLPDPDTTKFPVHRNLTRKAGYLNARN-----KTG
LVSSSWERQ------FYFTQGGNLMSQARGDVAGGLVMDID---------NCSVMAVDCE
DRRYCFQITSFDGKKSSILQAESKKDYEE------------------WICTINNISKQIY
LSENPEEIAARVNQSALEAVTPSPSFQQRHESMRPTIQ-SRPPAARTSSTGSLGSESAAL
SALSLDSLVAPDTPIQFDIISPVSEDLPGQAKSSGQSGRRTN---PFGESGGSKSETE--
-------DSILH------QLFIVRFLGSMEVKSDESPDVVYETMRQILAARAIHNIFRMT
ESHLLVTCDCL------KLIDPQTQVTRLQFPLPSVVLYATHQENKRLFGFVLRTSGGRV
ESRQTSICYIFESNNEGEKICDSVGLAKQIAFHAELDRKASEKQKERDRVKEKQQKELNK
QKQIEKDLEEQSRLIAASSRSNQSSGEGQFVVLSSSQSEDSDLGEDGKKKRESEA
>Gruiformes_Grus_americana_R01137
------------------------------------------------------------
------------------------------------------------------------
------------------------------------------------------------
-----------------------------------------------------------Q
TRSLLGVFEEDAAAISNYINQLFQAMHRIYDAQNELSAATHLTSKLLKEYEKQ-------
-----RFPLGGDDEVMTSTLQQFAKVIDEA--------STCI-CFT--YFAN-LSSCHAV
LSTQLADAMMFPITQFK----ERELKVV-YQNDHKFSLDCLDHDAAITRYSRLSKRREN-
-----EKIKAEVTEDVYTSRKKQHQTMMHYFCALNTLQYKKKIAMLEPLLGYMQAQ----
---ISFFKMGSENLTEQLEEFLTN---------IGTSVQNVRREME----------CE--
------VENMQQTIEDLEIA-SDPLYLPDPDPTKFPVHRNLTRKAGYLNARN-----KTG
LVSSSWERQ------FYFTQGGNLMSQARGDVAGGLVMDID---------NCSVMAVDCE
DRRYCFQITSFDGKKSSILQAESKKDYEE------------------WICTINNISKQIY
LSENPEEIAARVNQSALEAVTPSPSFQQRHESMRPTVQ-SRPPAARTSSTGSLGSESAAL
SALSLDSLVAPDTPIQFDIISPVSEDLPGQAKSSGQSGRRTN---PFGESGGSKSETE--
-------DSILH------QLFIVRFLGSMEVKSDESPDVVYETMRQILAARAIHNIFRMT
ESHLLVTCDCL------KLIDPQTQVTRLRFPLPNVVLYATHQENKRLFGFVLRTSGGRV
ESRQTSVCYIFESNNEGEKICDSVGLAKQIAFHAELDRKASEKQKEIDRVKEKQQKELNK
QKQIEKDLEEQSRLIAASSRSNQSSGEGQFVVLSSSQSEDSDLGEDGKKKRESEA
>Bucerotiformes_Bucorvus_abyssinicus_R03270
------------------------------------------------------------
------------------------------------------------------------
------------------------------------------------------------
-----------------------------------------------------------Q
TRSLLGVFEEDAAAISNYINQLFQAMHRIYDAQNELSAATHLTSKLLKEYEKQ-------
-----RFPLGGDDEVMTSTLQQFAKVIDEA--------STYI-CFT--YFANALSSCHAV
LSTQLADAMMFPITQFK----ERDLKEI-LTVKEVFQIASNDHDAAITRYGRLSKRREN-
-----EKIKAEVTEDVYTSRKKQHQTMMHYFCALNTLQYKKKIAMLEPLLGYMQAQ----
---ISFFKMGSENLTEQLEEFLTN---------IGTSVQNVRREME----------CE--
------VENMQQTIEDLEVA-SDPLYLPDPDTTKFPVHRNLTRKAGYLNARN-----KTG
LVSSSWERQ------FYFTQGGNLMSQARGDVAGGLVMDID---------NCSVMAVDCE
DRRYCFQITSFDGKKSSILQAESKKDYEE------------------WICTINNISKQIY
LSENPEEIAARVNQSALEAVTPSPSFQQRHESMRPAVQ-SRPPAARTSSTGSLGSESAAL
STLSLDSLVAPDTPIQFDIISPVSEDLPGQAKSSGQSGRRTN---PFGESGGSKSETE--
-------DSILH------QLFIVRFLGSMEVKSDESPDVVYETMRQILAARAIHNVFRMT
ESHLLVTCDCL------KLIDPQTQVTRLRFPLPSVVLYATHQENKRLFGFVLRTSGGRV
ESRQTSICYIFESNNEGEKICDSVGLAKQIAFHAELDRKASEKQKEMERVKEKQQKELNK
QKQIEKDLEEQSRLIAASSRANQSSGEGQFVVLSSSQSEDSDLGEDGKKKRESEA
>Passeriformes_Prunella_himalayana_R10508
------------------------------------------------------------
------------------------------------------------------------
------------------------------------------------------------
-----------------------------------------------------------Q
TRSLLGVFEEDAAAISNYINQLFQAMHRIYDAQNELSAATHLTSKLLKEYEKQ-------
-----RFPLGGDDEVMTSTLQQFAKVIDE------------------------LSSCHAV
LSTQLADAMMFPITQFK----ERDLKEI-LTLKEVFQIASNDHDAAITRYSRLSKRKEN-
-----EKIKAEVTEDVYTSRKKQHQTMMHYFCALNTLQYKKKISLLEPLLGYMQAQ----
---ISFFKMGSENLTEQLEEFLTN---------IGTSVQNVRREMD----------CE--
------VENMQQTIEDLEVA-SDPLYLPDPDPTKFPAHRNLTRKAGYLNARN-----KTG
LVSSSWERQ------FYFTQGGNLMSQARGDVAGGLVMDID---------NCSVMAVDCE
DRRYCFQITSFDGKKSSILQAESKKDYEE------------------WICTINNISKQIY
LSENPEEIAARVNQSALEAVTPSPSFQQRHESMRPAVQ-SRPPAARTSSTGSLGSDSTAL
SALSLDSLVAPDTPIQFDIISPVSEDLPGQAKSSGQSGRRTN---PFGESGGSKPETE--
-------DSILH------QLFIVRFLGSMEVRSDESPDVVYETMRQILAARAIHNVFRMT
ESHLLVTCDCL------KLIDPQTQVTRLRFPLPNVVLYATHQENKRLFGFVLRTSGGRV
ESRQTSICYIFESNNEGEKICDSVGLAKQIALHAELDRKASEKQKEIDRVKEKQQKELNK
QKQIEKDLEEQSRLIAASSRSNQSSTEGQFVVLSSSQSEDSDLGEDGKKKRESEA
>Passeriformes_Emberiza_fucata_R05970
------------------------------------------------------------
---------------------M----GGEGGPM--GKP-----------GA----PMGKA
-------GRA-------------GGGTS----GARRA-------------------GVGA
G-RSGRA--------------GAGAAEPRG------LSAVAAMPGIDKLPIEETLEDSPQ
TRSLLGVFEEDAAAISNYINQLFQAMHRIYDAQNELSAATHLTSKLLKEYEKQ-------
-----RFPLGGDDEVMTSTLQQFAKVIDE------------------------LSSCHAV
LSTQLADAMMFPITQFK----ERDLKEI-LTLKEVFQIASNDHDAAITRYSRLSKRKEN-
-----EKIKAEVTEDVYTSRKKQHQTMMHYFCALNTLQYKKKISLLEPLLGYMQAQ----
---ISFFKMGSENLTEQLEEFLTN---------IGTSVQNVRREMD----------CE--
------VENMQQTIEDLEVA-SDPLYLPDPDPTKFPAHRNLTRKAGYLNARN-----KTG
LVSSSWERQ------FYFTQGGNLMSQARGDVAGGLVMDID---------NCSVMAVDCE
DRRYCFQITSFDGKKSSILQAESKKDYEE------------------WICTINNISKQIY
LSENPEEIAARVNQSALEAVTPSPSFQQRHESLRPAVQ-SRPPAARTSSSGSLGSDSAAL
SALSLDSLVAPDTPIQFDIISPVSEDLPGQAKSSGQSGSLFF---SFS------------
----FFLDSILH------QLFIVRFLGSMEVRCDESPDVVYETMRQILAARAIHNVFRMT
ESHLLVTCDCL------KLIDPQTQVTRLRFPLPNVVLYATHQENKRLFGFVLRTSGGRV
ESRQTSICYIFESNNEGEKICDSVGLAKQIALHAELDRKASEKQKEIDRVKEKQQKELNK
QKQIEKDLEEQSRLIAASSRSNQSSTEGQFVVLSSSQSEDSDLGEDGKKKRESEA
>Passeriformes_Calcarius_ornatus_R09165
------------------------------------------------------------
------------------------------------------------------------
------------------------------------------------------------
-----------------------------------------------------------Q
TRSLLGVFEEDAAAISNYINQLFQAMHRIYDAQNELSAATHLTSKLLKEYEKQ-------
-----RFPLGGDDEVMTSTLQQFAKVIDE------------------------LSSCHAV
LSTQLADAMMFPITQFK----ERDLKEI-LTLKEVFQIASNDHDAAITRYSRLSKRKEN-
-----EKIKAEVTEDVYTSRKKQHQTMMHYFCALNTLQYKKKISLLEPLLGYMQAQ----
---ISFFKMGSENLTEQLEEFLTN---------IGTSVQNVRREMD----------CE--
------VENMQQTIEDLEVA-SDPLYLPDPDPTKFPAHRNLTRKAGYLNARN-----KTG
LVSSSWERQ------FYFTQGGNLMSQARGDVAGGLVMDID---------NCSVMAVDCE
DRRYCFQITSFDGKKSSILQAESKKDYEE------------------WICTINNISKQIY
LSENPEEIAARVNQSALEAVTPSPSFQQRHESLRPAVQ-SRPPAARTSSTGSLGSDSPAL
SALSLDSLVAPDTPIQFDIISPVSEDLPGQAKSSGQSGRRTN---PFGESGGSKPETE--
-------DSILH------QLFIVRFLGSMEVRCDESPDVVYETMRQILAARAIHNVFRMT
ESHLLVTCDCL------KLIDPQTQVTRLRFPLPNVVLYATHQENKRLFGFVLRTSGGRV
ESRQTSICYIFESNNEGEKICDSVGLAKQIALHAELDRKASEKQKEIDRVKEKQQKELNK
QKQIEKDLEEQSRLIAASSRSNQSSTEGQFVVLSSSQSEDSDLGEDGKKKRESEA
>Cuculiformes_Centropus_bengalensis_R00190
------------------------------------------------------------
------------------------------------------------------------
------------------------------------------------------------
------------------------------------------------------------
TRSLLGVFEEDAAAISNYINQLFQAMHRIYDAQNELSAATHLTSKLLKEYEKQ-------
-----RFPLGGDDEVMTSTLQQFAKVIDEA--------STCL-----------------L
LSTQLADAMMFPITQFK----ERDLKEI-LTLKEVFQIASNDHDAAITRYSRLSKRREN-
-----EKIKAEVIEDVYTSRKKQHQTMMHYFCALNTLQYKKKIAMLEPLLGYMQAQ----
---V------SECSVAQTSAF-------------------VRREME----------CE--
------VENMQQTIEDLEVA-SDPLYLPDPDPTKFPVHRNLTRKAGYLNTRN-----KTG
LVSSSWERQ------FYFTQGGNLMSQARGDVAGGLVMDID---------NCSVMAVDCE
DRRYCFQITSFDGKKSSILQAESKKDYEE------------------WICTINNISKQIY
LSENPEEIAARVNQSALEAVTPSPSFQQRHESMRPAAQ-SRPPAARTSSTGSLGSESAAL
SALSLDSLVAPDTPIQFDIISPVSEDLPGQAKSSGQSGRRTN---PFGESEGSKSETE--
-------DSILH------QLFIVRFLGSMEVKSDESPDIVYETMRQILAARAIHNIFRMT
ESHLLVTCDCL------KLIDPQTQVTRLRFPLPNVVLYATHQENKRLFGFVLRTSGGRV
ESRQTSVCYIFESNNEGEKICDSVGLAKQIALHAELDRKASEKQKEMDRVKEKQQKELNK
QKQIEKDLEEQSRLIAASSRSNQSGGEGQFVVLSSSQSEDSDLGEDGKKKRESEA
>Cuculiformes_Centropus_unirufus_R09395
------------------------------------------------------------
------------------------------------------------------------
------------------------------------------------------------
------------------------------------------------------------
TRSLLGVFEEDAAAISNYINQLFQAMHRIYDAQNELSAATHLTSKLLKEYEKQ-------
-----RFPLGGDDEVMTSTLQQFAKVIDEA--------STCL-----------------L
LSTQLADAMMFPITQFK----ERDLKEI-LTLKEVFQIASNDHDAAITRYSRLSKRREN-
-----EKIKAEVIEDVYTSRKKQHQTMMHYFCALNTLQYKKKIAMLEPLLGYMQAQ----
---ISFFKMGSENLTEQLEEFLTN---------IGTSVQNVRREME----------CE--
------VENMQQTIEDLEVA-SDPLYLPDPDPTKFPVHRNLTRKAGYLNTRN-----KTG
LVSSSWERQ------FYFTQGGNLMSQARGDVAGGLVMDID---------NCSVMAVDCE
DRRYCFQITSFDGKKSSILQAESKKDYEE------------------WICTINNISKQIY
LSENAEEIAARVNQSALEAVTPSPSFQQRHESMRPAAQ-SRPPAARTSSTGSLGSESAAL
SALSLDSLVAPDTPIQFDIISPVSEDLPGQAKSSGQSGRRTN---PFGESGGSKSETE--
-------DSILH------QLFIVRFLGSMEVKSDESPDIVYETMRQILAARAIHNIFRMT
ESHLLVTCDCL------KLIDPQTQVTRLRFPLPNVVLYATHQENKRLFGFVLRTSGGRV
ESRQTSVCYIFESNNEGEKICDSVGLAKQIALHAELDRKASEKQKEMDRVKEKQQKELNK
QKQIEKDLEEQSRLIAASSRSNQSGGEGQFVVLSSSQSEDSDLGDDGKKKRESEA
>Psittaciformes_Probosciger_aterrimus_R14430
------------------------------------------------------------
------------------------------------------------------------
------------------------------------------------------------
------------------------------------------------------------
------------------------------------------------------------
------------------------------------------------------------
-----------------------------------------DHDAAITRYGRLSKRREN-
-----EKIKAEVMEDVYTSRKKQHQTMMHYFCALNTLQYKKKIAMLEPLLGYMQAQ----
---ISFFKMGSENLTDQLEEFLTN---------IGTSVQNVRREMD----------CE--
------VENMQQTIEDLEVA-SDPLYLPDPDTTKFPVHRNLTRKAGYLNARN-----KTG
LVSSSWERQ------FYFTQGGNLMSQARGDVAGGLVMDID---------NCSVMAVDCE
DRRYCFQITSFDGKKSSILQAESKKDYEE------------------WICTINNISKQIY
LSENPEEIAARVNQSALEAVTPSPSFQQRHESMRPTVQ-SRPLAARTSSTGSLGSESAGL
SALSLDSLVAPDTPIQFDIISPVSEDFPGQTKSSGQSGRRTN---PFGELGGSKSETE--
-------DSILH------QLFIVRFLGSMEVKSDESPDVVYETMRQILAARAIHNVFRMT
ESHLLVTCDCL------KLIDPQTQVTRLRFPLPNVVLYATHQENKRLFGFVLRTSGGRV
ESCQTSICYIFESNNEGEKICDSVGLAKQIAFHAELDRKASEKQKEIDRVKEKQQKELNK
QKQIEKDLEEQSRLIAASSRSNQNSGEGQFVVLSSSQSEDSDLGEDGKKKRESE-
>Columbiformes_Columbina_picui_R11646
------------------------------------------------------------
------------------------------------------------------EPMERP
------GG---------------AGGTS---GGAG-----------------------AA
V-LWPGRRG------GS--LRSGAELQRRT------ARPAAAMPGIDKLPIEETLEDSPQ
TRSLLGVFEEDAAAISNYINQLFQAMHRIYDAQNELSAATHLTSKLLKEYEKQ-------
-----RFPLGGDDEVMTSTLQQFAKVIDEA--------STC------------LSSCHAV
LSTQLADAMMFPITQFK----ERDLKEI-LTLKEVFQIASNDHDAAITRYGRLSKRREN-
-----EKIKAEVIEDVYTSRKKQHQTMMHYFCALNTLQYKKKIALLEPLLGYMQAQ----
---ISFFKMGSENLTEQLEEFLTN---------IGTSVQNVRREME----------CE--
------VENMQQTIEDLEVA-SDPLYLPDPDTTKFPVHRNLTRKAGYLNARN-----KTG
LVSSSWDRQ------FYFTQGGNLMSQARGDVAGGLVMDID---------NCSVMAVDCE
DRRYCFQITSFDGKKSSILQAESKKDYEE------------------WICTINNISKQIY
LSENPEEIAARVNQSALEAVTPSPSFQQRHESLRPALQ-SRPTAVRTSSTGSLGSESAAL
SALSLDSLVAPDTPIQFDIISPVSEDLPGQAKSAGQSGRRTN---PFGESGGSKSETE--
-------DSILH------QLFIVRFLGSMEVKSDESPDVVYETMRQILAARAIHNIFRMT
ESHLLVTCDCL------KLIDPQTQVTRLRFPLPNVVLYAAHQENKRLFGFVLRTAGGRV
ESRQTSICYIFESNNEGEKICDSVGLAKQIALHAELDRKASEKQKEIDRVKEKQQKELNK
QKQIEKDLEEQSRLIAASSRANQSSGDGQFVVLSSSQSEDSDLGEDGKKKRESEA
>Charadriiformes_Chroicocephalus_maculipennis_R01312
------------------------------------------------------------
------------------------------------------------------------
------------------------------------------------------------
-----------------------------------------------------------Q
TRSLLGVFEEDAAAISNYINQLFQAMHRIYDAQNELSAATHLTSKLLKEYEKQVLCKSFL
STIFLKFP--------S---------------------FPCL--------PQ-LSSCHAV
LSTQLADAMMFPITQFK----ERDLKEI-LTLKEVFQIASNDHDAAITRYSRLSKRREN-
-----EKIKAEVTEDVYTSRKKQHQTMMHYFCALNTLQYKKKIAMLEPLLGYMQAQ----
---ISFFKMGSENLTEQLEEFLTN---------IGTSVQNVRREME----------CE--
------GENMQQTIEDLEVA-SDPLYLPDPDTTKFPVHRNLTRKAGYLNARN-----KTG
LVSSSWERQ------FYFTQGGNLMSQARGDVAGGLVMDID---------NCSVMAVDCE
DRRYCFQITSFDGKKSSILQAESKKDYEE------------------WICTINNISKQIY
LSENPEEIAARVNQSALEAVTPSPSFQQRHESMRPTVQ-SRPPAARTSSTGSLGSESAAL
SALSLDSLVAPDTPIQFDIISPVSEDLPGQAKSSGQSGRRTN---PFGESGGSKSETE--
-------DSILH------QLFIVRFLGSMEVKSDESPDVVYETMRQILAARAIHNIFRMT
ESHLLVTCDCL------KLIDPQTQVTRLRFPLPNVVLYATHQENKRLFGFVLRTSGGRV
ESRQTSICYIFESNNEGEKICDSVGLAKQIAFHAELDRKASEKQKEIDRVKEKQQKELNK
QKQIEKDLEEQSRLIAASSRSNQSSGEGQFVVLSSSQSEDSDLGEDGKKKRESEA
>Coraciiformes_Halcyon_senegalensis_R00104
------------------------------------------------------------
------------------------------------------------------------
------------------------------------------------------------
-----------------------------------------------------------Q
TRSLLGVFEEDAAAISNYINQLFQAMHRIYDAQNELSAATHLTSKLLKEYEKQ-------
-----RFPLGGDDEVMTSTLQQFAKVIDEA--------STC------------LSSCHAV
LSTQLADAMMFPITQFK----ERELKEI-LTLKEVFQIASNDHDAAITRYSRLSKRREN-
-----EKIKAEVMEDVYTSRKKQHQTMMHYFCALNTLQYKKKIAMLEPLLGYMQAQ----
---ISFFKMGSENLTEQLEEFLTN---------IGTSVQNVRREME----------CE--
------VENMQQTIEDLEVA-SDPLYLPDPDPTKFPVHRNLTRKAGYLNARN-----KTG
LVSSSWERQ------FYFTQGGNLMSQARGDVAGGLVMDID---------NCSVMAVDCE
DRRYCFQITSFDGKKSSILQAESKKDYEE------------------WICTINNISKQIY
LSENPEEIAARVNQSALEAVTPSPSFQQRHESMRPTIQ-SRPPAVRTSSTGSLGSESAAL
SALSLDSLVAPDTPIQFDIISPVSEDLPGQAKSSGQSGRRTN---PFGESGGSKSETE--
-------DSILH------QLFIVRFLGSMEVKSDESPDVVYETMRQILAARAIHNVFRMT
ESHLLVTCDCL------KLIDPQTQVTRLRFPLPNVVLYATHQENKRLFGFVLRTSGGRA
ESHQTSVCYIFESNNEGEKICDSVGLAKQIAFHAELDRKASEKQKEIDRVKEKQQKELNK
QKQIEKDLEEQSRLIAASSRSNQSSGEGQFVVLSSSQSEDSDLGEDGKKKRESEA
>Psittaciformes_Eolophus_roseicapilla_R05597
------------------------------------------------------------
------------------------------------------------------------
------------------------------------------------------------
-----------------------------------------------------------Q
TRSLLGVFEEDAAAISNYVNQLFQAMHRIYDAQ---------------------------
-----RFPLGGDDEVMTSTLQQFAKVIDE------------------------LSSCHAV
LSTQLADAMMFPITQFK----ERDLKEI-LTLKEVFQIASNDHDAAITRYGRLSKRREN-
-----EKIKAEVMEDVYTSRKKQHQTMMHYFCALNTLQYKKKIAMLEPLLGYMQAQ----
---ISFFKMGSENLTEQLEEFLTN---------IGTSVQNVRREMD----------CE--
------VENMQQTIEDLEVA-SDPLYLPDPDTTKFPVHRNLTRKAGYLNARN-----KTG
LVSSSWERQ------FYFTQGGNLMSQARGDVAGGLVMDID---------NCSVMAVDCE
DRRYCFQITSFDGKKSSILQAESKKDYEE------------------WICTINNISKQIY
LSENPEEIAARVNQSALEAVTPSPSFQQRHESMRPTVQ-SRPLAARTSSTGSLGSESAGL
SALSLDSLVAPDTPIQFDIISPVSEDFPGQTKSSGQSGRRTN---PFGELGGSKSETE--
-------DSILH------QLFIVRFLGSMEVKSDESPDVVYETMRQILAARAIHNVFRMT
ESHLLVTCDCL------KLIDPQTQVTRLRFPLPNVVLYATHQENKRLFGFVLRTSGGRV
ESRQTSICYIFESNNEGEKICDSVGLAKQIAFHAELDRKASEKQKEIDRVKEKQQKELNK
QKQIEKDLEEQSRLIAASSRSNQNSGEGQFVVLSSSQSEDSDLGEDGKKKRESEA
>Pterocliformes_Pterocles_burchelli_R12807
------------------------------------------------------------
------------------------------------------------------------
------------------------------------------------------------
-----------------------------------------------------------Q
TRSLLGVFEEDAAAISNYINQLFQAMHRIYDAQNELSAATHLTSKLLKEYEKQ-------
-----RFPLGGDDEVMTSTLQQFAKVIDEA--------STCI-----------------L
LSTQLADAMMFPITQFK----ERDLKEI-LTLKEVFQIASNDHDAAITRYSRLSKRREN-
-----EKIKAEVTEDVYTSRKKQHQTMMHYFCALNTLQYKKKIAMLEPLLGYMQAQ----
---ISFFKMGSENLTEQLEEFLTN---------IGTSVQNVRREME----------CE--
------VENMQQTIEDLEVA-SDPLYLPDPDTMKFPVHRNLTRKAGYLNARN-----KTG
LVSSIWERQ------FYFTQGGNLMSQARGDVAGGLVMDID---------NCSVMAVDCE
DRRYCFQITSFDGKKSSILQAESKKDYEE------------------WICTINNISKQIY
LSENPEEIAARVNQSALEAVTPSPSFQQRHESMRPTVQ-SRPSAARTSSTGSLGSESATL
SALSLDSLVAPDTPIQFDIISPVSEDLPGQGKSSGQSGRRTN---PFGESGGSKSETE--
-------DSILH------QLFIVRFLGSMEVKSDESPDVVYETMRQILAARAIHNIFRMT
ESHLLVTCDCL------KLIDPQTQVTRLRFPLPSVVLYATHQENKRLFGFVLRTSGGRV
ESRQTSICYIFESNNEGEKICDSVGLAKQIAFHAELDRKASEKQKEIDRVKEKQQKELNK
QKQIEKDLEEQSRLIAASSRSNQSSGEGQFVVLSSSQSEDSDLGEDGKKKRESEA
>Passeriformes_Onychorhynchus_coronatus_R12028
------------------------------------------------------------
------------------------------------------------------------
------------------------------------------------------------
-----------------------------------------------------------Q
TRSLLGVFEEDAAAISNYINQLFQAMHRIYDAQNELSAATHLTSKLLKEYEKQ-------
-----RFPLGGDDEVMTSTLQQFAKVIDEA--------SASI-YFA------ALSSCHAV
LSTQLADAMMFPITQFK----ERDLKEI-LTLKEVFQIASNDHDAAITRYSRLSKRREN-
-----EKIKAEVTEDVYTSRKKQHQTMMHYFCALNTLQYKKKISLLEPLLGYMQAQ----
---ISFFKMGSENLTEQLEEFLTN---------IGTSVQNVRREMD----------CE--
------VENMQQTIEDLEVA-SDPLYLPDPDPTKFPVHRNLTRKAGYLNARN-----KTG
LVSSSWERQ------FYFTQGGNLMSQARGDVAGGLVMDID---------NCSVMAVDCE
DRRYCFQITSFDGKKSSILQAESKKDYEE------------------WICTINNISKQIY
LSENPEEMAARVNQSALEAVTPSPSFQQRHESMRPAVQ-SRPPAARTSSTGSLGSESAAL
SALSLDSLVAPDTPIQFDIISPVSEDLPGQAKSAGQSGRRTN---PFGESGGSKSETE--
-------DSILH------QLFIVRFLGSMEVKSDESPDVVYETMRQILAARAIHNVFRMT
ESHLLVTCDCL------KLIDPQTQVTRLRFPLPSVVLYATHQENKRLFGFVLRTSGGRA
ESRQTSICYIFESNNEGEKICDSVGLAKQIAFHAELDRKATEKQKEIERVKEKQQKELNK
QKQIEKDLEEQSRLIAASNRSNQSSGEGQFVVLSSSQSEDSDLGEDGKKKRESEA
>Pelecaniformes_Anhinga_rufa_R03734
------------------------------------------------------------
------------------------------------------------------------
------------------------------------------------------------
------------------------------------------------------------
------------------------------------------------------------
------FPLGGDDEVMTSTLQQFAKVIDEA--------SACI-CFT--YFSN-LSSCHAV
LSTQLADAMMFPITQFK----ERDLK---------------DHDAAITRYSRLSKRREN-
-----EKIKAEVTEDVYTSRKKQHQTMMHYFCALNTLQYKKKIAMLEPLLGYMQAQ----
---ISFFKMGSENLTEQLEEFLTN---------IGTSVQNVRREME----------CE--
------VENMQQTIEDLEVA-SDPLYLPDPDTMKFPVHRNLTRKAGYLNARN-----KTG
LVSSSWERQ------FYFTQGGNLMSQARGDVAGGLVMDID---------NCSVMAVDCE
DRRYCFQITSFDGKKSSILQAESKKDYEE------------------WICTINNISKQIY
LSENPEEIAARVNQSALEAVTPSPSFQQRHESMRPTVQ-SRPPAARTSSTGSLGSESAAL
SALSLDSLVAPDTPIQFDIISPVSEDLPGQGKSSGQLGRRTN---PFGESGGSKSETE--
-------DSILH------QLFIVRFLGSMEVKSDESPDVVYETMRQILAARAIHNIFRMT
ESHLLVTCDCL------KLIDPQTQVTRLRFPLPNVVLYATHQENKRLFGFVLRTSGGRV
ESHQTSVCYIFESNNEGEKICDSVGLAKQIAFHAELDRKASEKQKEIDRVKEKQQKELNK
QKQIEKDLEEQSRLIAASSRSNQSSGEGQFVVLSSSQSEDSDLGEDGKKKRESEA
>Passeriformes_Orthonyx_spaldingii_R11597
------------------------------------------------------------
------------------------------------------------------------
------------------------------------------------------------
-----------------------------------------------------------Q
TRSLLGVFEEDAAAISNYINQLFQAMHRIYDAQNELSAATHLTSKLLKEYEKQ-------
-----RFPLGGDDEVMTSTLQQFAKVIDE------------------------LSSCHAV
LSTQLADAMMFPITQFK----ERDLKEI-LTLKEVFQIASNDHDAAITRYSRLSKRREN-
-----EKIKAEVTEDVYTSRKKQHQTMMHYFCALNTLQYKKKISLLEPLLGYMQAQ----
---ISFFKMGSENLTEQLEEFLTN---------IGTSVQNVRREMD----------CE--
------VENMQQTIEDLEVA-SDPLYLPDPDPTKFPAHRNLTRKAGYLNARN-----KTG
LVSSSWERQ------FYFTQGGNLMSQARGDVAGGLVMDID---------NCSVMAVDCE
DRRYCFQITSFDGKKSSILQAESKKDYEE------------------WICTINNISKQIY
LSENPEEIAARVNQSALEAVTPSPSFQQRHESMRPTVQ-SRPPAARTSSTGSLGSDSAAL
SALSLDSLVAPDTPIQFDIISPVSEDVPGQAKSAGQSGRRTN---PFGESGGSKPETE--
-------DSILH------QLFIVRFLGSMEVKSDESPDVVYETMRQILAARAIHNVFRMT
ESHLLVTCDCL------KLIDPQTQVTRLRFPLPSVVLYATHQENKRLFGFVLRTSGGRV
ESHQTSICYIFESNNEGEKICDSVGLAKQIAFHAELDRKASEKQKEIDRVKEKQQKELNK
QKQIEKDLEEQSRLIAASSRSNQSSAEGQFVVLSSSQSEDSDLGEDGKKKRESE-
>Passeriformes_Struthidea_cinerea_R06412
------------------------------------------------------------
------------------------------------------------------------
------------------------------------------------------------
-----------------------------------------------------------Q
TRSLLGVFEEDAAAISNYINQLFQAMHRIYDAQNELSAATHLTSKLLKEYEKQ-------
-----RFPLGGDDEVMTSTLQQFAKVIDE------------------------LSSCHAV
LSTQLADAMMFPITQFK----ERDLKEI-LTLKEVFQIASNDHDAAITRYSRLSKRREN-
-----EKIKAEVTEDVYTSRKKQHQTMMHYFCALNTLQYKKKISLLEPLLGYMQAQ----
---ISFFKMGSENLTEQLEEFLTN---------IGTSVQNVRREMD----------CE--
------VENMQQTIEDLEVA-SDPLYLPDPDPTKFPAHRNLTRKAGYLNARN-----KTG
LVSSSWERQ------FYFTQGGNLMSQARGDVAGGLVMDID---------NCSVMAVDCE
DRRYCFQITSFDGKKSSILQAESKKDYEE------------------WICTINNISKQIY
LSENPEEIAARVNQSALEAVTPSPSFQQRHESMRPAVQ-SRPPAARTSSTGSLGSDSAAL
SALSLDSLVAPDTPIQFDIISPVSEDLPGQAKSSGQSGRRTN---PFGESGGSKPETE--
-------DSILH------QLFIVRFLGSMEVKSDESPDVVYETMRQILAARAIHNVFRMT
ESHLLVTCDCL------KLIDPQTQVTRLRFPLPNVVLYATHQENKRLFGFVLRTSGGRA
ESRQTSICYIFESNNEGEKICDSVGLAKQIAFHAELDRKASEKQKEIDRVKEKQQKELNK
QKQIEKDLEEQSRLIAASSRSNQSSAEGQFVVLSSSQSEDSDLGDDRKKKRESE-
>Passeriformes_Aleadryas_rufinucha_R13092
------------------------------------------------------------
------------------------------------------------------------
------------------------------------------------------------
-----------------------------------------------------------Q
TRSLLGVFEEDAAAISNYINQLFQAMHRIYDAQNELSAATHLTSKLLKEYEKQ-------
-----RFPLGGDDEVMTSTLQQFAKVIDE------------------------LSSCHAV
LSTQLADAMMFPITQFK----ERDLKEI-LTLKEVFQIASNDHDAAITRYSRLSKRREN-
-----EKIKAEVTEDVYTSRKKQHQTMMHYFCALNSLQYKKKISLLEPLLGYMQAQ----
---ISFFKMGSENLTEQLEEFLTN---------IGTSVQNVRREMD----------CE--
------VENMQQTIEDLEVA-SDPLYLPDPDPTKFPAHRNLTRKAGYLNARN-----KTG
LVSSSWERQ------FYFTQGGNLMSQARGDVAGGLVMDID---------NCSVMAVDCE
DRRYCFQITSFDGKKSSILQAESKKDYEE------------------WICTINNISKQIY
LSENPEEIAARVNQSALEAVTPSPSFQQRHESMRPAVQ-SRPPAARTSSTGSLGSDSAAL
SALSLDSLVAPDTPIQFDIISPVSEDLPGQAKSAGQSGRRTN---PFGESGGSKPETE--
-------DSILH------QLFIVRFLGSMEVKSDESPDVVYETMRQILAARAIHNVFRMT
ESHLLVTCDCL------KLIDPQTQVTRLRFPLPNVVLYATHQENKRLFGFVLRTSGGRV
ESRQTSICYIFESNNEGEKICDSVGLAKQIAFHAELDRKASEKQKEIDRVKEKQQKELNK
QKQIEKDLEEQSRLIAASSRSNQSSAEGQFVVLSSSQSEDSDLGEDGKKKRESEA
>Passeriformes_Melanocharis_versteri_R05965
------------------------------------------------------------
------------------------------------------------------------
------------------------------------------------------------
-----------------------------------------------------------Q
TRSLLGVFEEDAAAISNYINQLFQAMHRIYDAQNELSAATHLTSKLLKEYEKQ-------
-----RFPLGGDDEVMTSTLQQFAKVIDE------------------------LSSCHAV
LSTQLADAMMFPITQFK----ERDLKEI-LTLKEVFQIASNDHDAAITRYSRLSKRKEN-
-----EKIKAEVTEDVYTSRKKQHQTMMHYFCALNTLQYKKKISLLEPLLGYMQAQ----
---ISFFKMGSENLTEQLEEFLTN---------IGTSVQNVRREMD----------CE--
------VENMQQTIEDLEVA-SDPLYLPDPDPTKFPAHRNLTRKAGYLNARN-----KTG
LVSSSWERQ------FFFTQGGNLMSQARGDVAGGLVMDID---------NCSVMAVDCE
DRRYCFQITSFDGKKSSILQAESKKDYEE------------------WICTINNISKQIY
LSENPEEIAARVNQSALEAVTPSPSFQQRHESMRPAIQ-SRPPAARTSSTGSLGSDSAAL
SALSLDSLVAPDTPIQFDIISPVSEDLPGQAKSSGQSGRRTN---PFGESEGSKPETE--
-------DSILH------QLFIVRFLGSMEVKSDESPDVVYETMRQILAARAIHNVFRMT
ESHLVVTCDCL------KLIDPQTQVTRLRFPLPNVVLYATHQENKRLFGFVLRTSGGRV
ESRQTSICYIFESNNEGEKICDSVGLAKQIAFHAELDRKASEKQKEIDKVKEKQQKELNK
QKQIEKDLEEQSRLIAASSRSNQSSAEGQFVVLSSSQSEDSDLGEDGKKKRESE-
>Passeriformes_Cnemophilus_loriae_R11662
------------------------------------------------------------
------------------------------------------------------------
------------------------------------------------------------
-----------------------------------------------------------Q
TRSLLGVFEEDAAAISNYINQLFQAMHRIYDAQNELSAATHLTSKLLKEYEKQ-------
-----RFPLGGDDEVMTSTLQQFAKVIDE------------------------LSSCHAV
LSTQLADAMMFPITQFK----ERDLKEI-LTLKEVFQIASNDHDAAITRYSRLSKRKEN-
-----EKIKAEVTEDVYTSRKKQHQTMMHYFCALNTLQYKKKISLLEPLLGYMQAQ----
---ISFFKMGSENLTEQLEEFLTN---------IGTSVQNVRREMD----------CE--
------VENMQQTIEDLEVA-SDPLYLPDPDPTKFPAHRNLTRKAGYLNARN-----KTG
LVSSSWERQ------FYFTQGGNLMSQARGDVAGGLVMDID---------NCSVMAVDCE
DRRYCFQITSFDGKKSSILQAESKKDYEE------------------WICTINNISKQIY
LSENPEEIAARVNQSALEAVTPSPSFQQRHESMRPAVQ-SRPPAARTGSTGSLGSDSAAL
SALSLDSLVAPDTPIQFDIISPVSEDLPGQAKSSGQSGRRTN---PFGESGGSKPETE--
-------DSILH------QLFIVRFLGSMEVKSDESPDIVYETMRQILAARAIHNVFRMT
ESHLLVTCDCL------KLIDPQTQVTRLRFPLPNVVLYATHQENKRLFGFVLRTSGVRA
ESHQTSICYIFESNNEGEKICDSVGLAKQIAFHAELDRKASEKQKEIERVKEKQQKELNK
QKQIEKDLEEQSRLIAASSRSNQSSAEGQFVVLSSSQSEDSDVGEDGKKKRESE-
>Passeriformes_Eulacestoma_nigropectus_R13967
------------------------------------------------------------
------------------------------------------------------------
------------------------------------------------------------
-----------------------------------------------------------Q
TRSLLGVFEEDAAAISNYINQLFQAMHRIYDAQNELSAATHLTSKLLKEYEKQ-------
-----RFPLGGDDEVMTSTLQQFAKVIDE------------------------LSSCHAV
LSTQLADAMMFPITQFK----ERDLKEI-LTLKEVFQIASNDHDAAITRYSRLSKRREN-
-----EKIKAEVTEDVYTSRKKHHQTMMHYFCALNTLQYKKKISLLEPLLGYMQAQ----
---ISFFKMGSENLTEQLEEFLTN---------IGTSVQNVRREMD----------CE--
------VENMQQTIEDLEVA-SDPLYLPDPDPTKFPAHRNLTRKAGYLNARN-----KTG
LVSSSWERQ------FYFTQGGNLMSQARGDVAGGLVMDID---------NCSVMAVDCE
DRRYCFQITSFDGKKSSILQAESKKDYEE------------------WICTINNISKQIY
LSENPEEIAARVNQSALEAVTPSPSFQQRHESMRPAVQ-SRPPAARTSSTGSLGSDSAAL
SALSLDSLVAPDTPIQFDIISPVSEDLPGQAKSSGQSGRRTN---PFGESGGSKPETE--
-------DSILH------QLFIVRFLGSMEVKSDESPDVVYETMRQILAARAIHNVFRMT
ESHLLVTCDCL------KLIDPQTQVTRLQFPLPNVVLYATHQENKRLFGFVLRTSGGRV
ESRQTSICYIFESNNEGEKICDSVGLAKQIAFHAELDRKASEKQKEIDRVKEKQQKELNK
QKQIEKDLEEQSRLIAASSRSNQSCAEGQFVVLSSSQSEDSDLGEDVKKKRESE-
>Passeriformes_Rhagologus_leucostigma_R12302
------------------------------------------------------------
------------------------------------------------------------
------------------------------------------------------------
-----------------------------------------------------------Q
TRSLLGVFEEDAAAISNYINQLFQAMHRIYDAQNELSAATHLTSKLLKEYEKQ-------
-----RFPLGGDDEVMTSTLQQFAKVIDE------------------------LSSCHAV
LSTQLADAMMFPITQFK----ERDLKEI-LTLKEVFQIASNDHDAAITRYSRLSKRREN-
-----EKIKAEVTEDVYTSRKKQHQTMMHYFCALNTLQYKKKISLLEPLLGYMQAQ----
---ISFFKMGSENLTEQLEEFLTN---------IGTSVQNVRREMD----------CE--
------VENMQQTIEDLEVA-SDPLYLPDPDPTKFPAHRNLTRKAGYLNARN-----KTG
LVSSSWERQ------FYFTQGGNLMSQARGDVAGGLVMDID---------NCSVMAVDCE
DRRYCFQITSFDGKKSSILQAESKKDYEE------------------WICTINNISKQIY
LSENPEEIAARVNQSALEAVTPSPSFQQRHESMRPAVQ-SRPPAARTSSTGSLGSDSAAL
SALSLDSLVAPDTPIQFDIISPVSEDLPGQAKSSGQSGRRTN---PFGESGGSKPETE--
-------DSILH------QLFIVRFLGSMEVKSDESPDVVYETMRQILAARAIHNVFRMT
ESHLLVTCDCL------KLIDPQTQVTRLRFPLPNVVLYATHQENKRLFGFVLRTSGGRV
ENRQTSICYIFESNNEGEKICDSVGLAKQIAFHAELDRKASEKQKEIDRVKEKQQKELNK
QKQIEKDLEEQSRLIAASSRSNQSSAEGQFVVLSSSQSEDSDLGEDGKKKRESE-
>Passeriformes_Ifrita_kowaldi_R01581
------------------------------------------------------------
------------------------------------------------------------
------------------------------------------------------------
-----------------------------------------------------------Q
TRSLLGVFEEDAAAISNYINQLFQAMHRIYDAQNELSAATHLTSKLLKEYEKQ-------
-----RFPLGGDDEVMSSTLQQFAKVIDE------------------------LSSCHAV
LSTQLADAMMFPITQFK----ERDLKEI-LTLKEVFQIASNDHDAAITRYSRLSKRREN-
-----EKIKAEVTEDVYTSRKKQHQTMMHYFCALNTLQYKKKISLLEPLLGYMQAQ----
---ISFFKMGSENLTEQLEEFLTN---------IGTSVQNVRREMD----------CE--
------VENMQQTIEDLEVA-SDPLYLPDPDPTKFPAHRNLTRKAGYLNARN-----KTG
LVSSSWERQ------FYFTQGGNLMSQARGDVAGGLVMDID---------NCSVMAVDCE
DRRYCFQITSFDGKKSSILQAESKKDYEE------------------WICTINNISKQIY
LSENPEEIAARVNQSALEAVTPSPSFQQRHESMRPAVQ-SRPPAARTSSTGSLGSDSAAL
SALSLDSLVAPDTPIQFDIISPVSEDLPGQAKSSGQSGRRTN---PFGESGGSKPETE--
-------DSILH------QLFIVRFLGSMEVKSDESPDVVYETMRQILAARAIHNVFRMT
ESHLLVTCDCL------KLIDPQTQVTRLRFPLPNVVLYATHQENKRLFGFVLRTSGGRV
ESRQTSICYIFESNNEGEKICDSVGLAKQIAFHAELDRKASEKQKEIDRVKEKQQKELNK
QKQIEKDLEEQSRLIAASSRSNQSSAEGQFVVLSSSQSEDSDLGEDGKKKKESEA
>Passeriformes_Oreocharis_arfaki_R08074
------------------------------------------------------------
------------------------------------------------------------
------------------------------------------------------------
-----------------------------------------------------------Q
TRSLLGVFEEDAAAISNYINQLFQAMHRIYDAQNELSAATHLTSKLLKEYEKQ-------
-----RFPLGGDDEVMTSTLQQFAKVIDE------------------------LSSCHAV
LSTQLADAMMFPITQFK----ERDLKEI-LTLKEVFQIASNDHDAAITRYSRLSKRREN-
-----EKIKAEVTEDVYTSRKKQHQTMMHYFCALNTLQYKKKISLLEPLLGYMQAQ----
---ISFFKMGSENLTEQLEEFLTN---------IGTSVQNVRREMD----------CE--
------VENMQQTIEDLEVA-SDPLYLPDPDPTKFPAHRNLTRKAGYLNARN-----KTG
LVSSSWERQ------FYFTQGGNLMSQARGDVAGGLVMDID---------NCSVMAVDCE
DRRYCFQITSFDGKKSSILQAESKKDYEE------------------WICTINNISKQIY
LSENPEEIAARVNQSALEAVTPSPSFQQRHESMRPAVQ-SRPPAARTSSTGSLGSDSAGL
SALSLDSLVAPDTPIQFDIISPVSEDLPGQAKSSGQSGRRTN---PFGESGGSKPETE--
-------DSILH------QLFIVRFLGSMEVKCDESPDVVYETMRQILAARAIHNVFRMT
ESHLLVTCDCL------KLIDPQTQVTRLRFPLPNVVLYATHQENKRLFGFVLRTAGARV
ESRQTSICYIFESNNEGEKICDSVGLAKQIAFHAELDRKASEKQKEIDRVKEKQQKELNK
QKQIEKDLEEQSRLIAASSRSNQSSAEGQFVVLSSSQSEDSDLGEDGKKKRESEA
>Passeriformes_Machaerirhynchus_nigripectus_R01590
------------------------------------------------------------
------------------------------------------------------------
------------------------------------------------------------
-----------------------------------------------------------Q
TRSLLGVFEEDAAAISNYINQLFQAMHRIYDAQNELSAATHLTSKLLKEYEKQ-------
-----RFPLGGDDEVMTSTLQQFAKVIDE------------------------LSSCHAV
LSTQLADAMMFPITQFK----ERDLKEI-LTLKEVFQIASNDHDAAITRYSRLSKRREN-
-----EKIKAEVTEDVYTSRKKQHQTMMHYFCALNTLQYKKKISLLEPLLGYMQAQ----
---ISFFKMGSENLTEQLEEFLTN---------IGTSVQNVRREMD----------CE--
------VENMQQTIEDLEVA-SDPLYLPDPDPTKFPAHRNLTRKAGYLNARN-----KTG
LVSSSWERQ------FYFTQGGNLMSQARGDVAGGLVMDID---------NCSVMAVDCE
DRRYCFQITSFDGKKSSILQAESKKDYEE------------------WICTINNISKQIY
LSENPEEIAARVNQSALEAVTPSPSFQQRHESMRPAVQ-SRPPAARTSSTGSLGSDSAAL
SALSLDSLVAPDTPIQFDIISPVSEDLPGQAKSSGQSGRRTN---PFGESGGSKPETE--
-------DSILH------QLFIVRFLGSMEVKSDESPDVVYETMRQILAARAIHNVFRMT
ESHLLVTCDCL------KLIDPQTQVTRLRFPLPNVVLYATHQENKRLFGFVLRTSGGRV
ESHQTSICYIFESNNEGEKICDSVGLAKQIAFHAELDRKASEKQKEIDRVKEKQQKELNK
QKQIEKDLEEQSRLIAASSRSNQSSAEGQFVVLSSSQSEDSDLGEDGKKKRESE-
>Passeriformes_Malurus_elegans_R12476
------------------------------------------------------------
------------------------------------------------------------
------------------------------------------------------------
-----------------------------------------------------------Q
TRSLLGVFEEDAAAISNYINQLFQAMHRIYDAQNELSAATHLTSKLLKEYEKQ-------
-----RFPLGGDDEVMTSTLQQFAKVIDE------------------------LSSCHAV
LSTQLADAMMFPITQFK----ERDLKEI-LTLKEVFQIASNDHDAAITRYSRLSKRREN-
-----EKIKAEVTEDVYTSRKKQHQTMMHYFCALNSLQYKKKISLLEPLLGYMQAQ----
---ISFFKMGSENLTEQLEEFLTN---------IGTSVQNVRREMD----------CE--
------VENMQQTIEDLEVA-SDPLYLPDPDPTKFPAHRNLTRKAGYLNARN-----KTG
LVSSSWERQ------FYFTQGGNLMSQARGDVAGGLVMDID---------NCSVMAVDCE
DRRYCFQITSFDGKKSSILQAESRKDYEE------------------WICTINNISKQIY
LSENPEEIAARVNQSALEAVTPSPSFQQRHESMRPAVQ-SRPPATRTSSTGSLGSDSAAL
SALSLDSLVAPDTPIQFDIISPVSEDLPGQAKSSGQSGRRTN---PFGESGGSKPETE--
-------DSILH------QLFIVRFLGSMEVKSDESPDVVYETMRQILAARAIHNVFRMT
ESHLLVTCDCL------KLIDPQTQVTRLRFPLPNVVLYATHQENKRLFGFVLRTSGGRV
ESHQTSICYIFESNNEGEKICDSVGLAKQIAFHAELDRKASEKQKEIDRVKEKQQKELNK
QKQIEKDLEEQSRLIAASSRSNQSSAEGQFVVLSSSQSEDSDLGEDGKKKRESEA
>Charadriiformes_Turnix_velox_R09687
------------------------------------------------------------
------------------------------------------------------------
------------------------------------------------------------
-----------------------------------------------------------Q
TRSLLGVFEEDAAAISNYINQLFQAMHRIYDAQNELSAATHLTSKLLKEYEKQ-------
-----RFPLGGDDEVMTSTLQQFAKVIDEA--------STCI-CLT--L----LISCHAV
LSTQLADAMMFPITQFK----ERDLKEI-LTLKEVFQIASNDHDAAITRYSRLSKRREN-
-----EKIKAEVTEDVYTSRKKQHQTMMHYFCALNTLQYKKKIAMLEPLLGYMQAQ----
---ISFFKMGSENLTEQLEEFLTN---------IGTSVQNVRREMD----------CE--
------GENMQQTIEDLEVA-SDPLYLPDPDTTKFPVHRNLTRKAGYLNARN-----KTG
LVSSSWERQ------FYFTQGGNLMSQARGDVAGGLVMDID---------NCSVMAVDCE
DRRYCFQITSFDGKKSSILQAESKKDYEE------------------WIITINNISKQIY
LSENPEEIAARVNQSALEAVTPSPSFQQRHESMRPTAQ-SRPPAARTSSTGSVGSESAAL
SSLSLDSIVAPDTPIQFDIISPVSEDLPGQAKSSGQSGRRTN---PFGESGGSKSETE--
-------DSILH------QLFIVRFLGSMEVKTDESPDVVYETMRQILAARAIHNIFRMT
ESHLLVTCDCL------KLIDPQTQVTRLRFPLPNVVLYATHQENKRLFGFVLRTSGGRV
ESRQTSICYIFESNNEGEKICDSVGLAKQIAFHAELDRRASEKQKEMDRVKEKQQKELNK
QKQIEKDLEEQSRLIAASSRSNQSSGEGQFVVLSSSQSEDSDLGEEAKKKRESEA
>Passeriformes_Daphoenositta_chrysoptera_R08375
------------------------------------------------------------
------------------------------------------------------------
------------------------------------------------------------
-----------------------------------------------------------Q
TRSLLGVFEEDAAAISNYINQLFQAMHRIYDAQNELSAATHLTSKLLKEYEKQ-------
-----RFPLGGDDEVMTSTLQQFAKVIDE------------------------LSSCHAV
LSTQLADAMMFPITQFK----ERDLKEI-LTLKEVFQIASNDHDAAITRYSRLSKRREN-
-----EKIKAEVTEDVYTSRKKQHQTMMHYFCALNTLQYKKKISLLEPLLGYMQAQ----
---ISFFKMGSENLTEQLEEFLTN---------IGTSVQNVRREMD----------CE--
------VENMQQTIEDLEVA-SDPLYLPDPDPTKFPAHRNLTRKAGYLNARN-----KTG
LVSSSWERQ------FYFTQGGNLMSQARGDVAGGLVMDID---------NCSVMAVDCE
DRRYCFQITSFDGKKSSILQAESKKDYEE------------------WICTINNISKQIY
LSENPEEIAARVNQSALEAVTPSPSFQQRHESMRPAGQ-SRPPAARTSSTGSLGSDSAAL
SALSLDSLVAPDTPIQFDIISPVSEDLPGQAKSSGQSGRRTN---PFGESGGSKPETE--
-------DSILH------QLFIVRFLGSMEVKSDESPDVVYETMRQILAARAIHNVFRMT
ESHLLVTCDCL------KLIDPQTQVTRLRFPLPNVVLYATHQENKRLFGFVLRTSGGRV
ESHQTSICYIFESNNEGEKICDSVGLAKQIAFHAELDRKASEKQKEIDRVKEKQQKELNK
QKQIEKDLEEQSRLIAASSRSNQSSAEGQFVVLSSSQSEDSDLGEDGKKKRESE-
>Passeriformes_Dasyornis_broadbenti_R02169
------------------------------------------------------------
------------------------------------------------------------
------------------------------------------------------------
-----------------------------------------------------------Q
TRSLLGVFEEDAAAISNYINQLFQAMHRIYDAQNELSAATHLTSKLLKEYEKQ-------
-----RFPLGGDDEVMTSTLQQFAKVIDE------------------------LSSCHAV
LSTQLADAMMFPITQFK----ERDLKEI-LTLKEVFQIASNDHDAAITRYSRLSKRREN-
-----EKIKAEVTEDVYTSRKKQHQTMMHYFCALNTLQYKKKISLLEPLLGYMQAQ----
---ISFFKMGSENLTEQLEEFLTN---------IGTSVQNVRREMD----------CE--
------VENMQQTIEDLEVA-SDPLYLPDPDPMKFPAHRNLTRKAGYLNARN-----KTG
LVSSSWERQ------FYFTQGGNLMSQARGDVAGGLVMDID---------NCSVMAVDCE
DRRYCFQITSFDGKKSSILQAESKKDYEE------------------WICTINNISKQIY
LSENPEEIAARVNQSALEAVTPSPSFQQRHESMRPTVQ-SRPPAARTSSTGSLGSDSAAL
SALSLDSLVAPDTPIQFDIISPVSEDLPGQAKSSGQSGRRTN---PFGESGGSKPETE--
-------DSILH------QLFIVRFLGSMEVKSDESPDVVYETMRQILAARAIHNVFRMT
ESHLLVTCDCL------KLIDPQTQVTRLRFPLPNVVLYATHQENKRLFGFVLRTSGGRV
ESRQTSICYIFESNNEGEKICDSVGLAKQIAFHAELDRKASEKQKEIDRVKEKQQKELNK
QKQIEKDLEEQSRLIAASSRSNQSSAEGQFVVLSSSQSEDSDLGEDGKKKRESE-
>Passeriformes_Grantiella_picta_R02782
------------------------------------------------------------
------------------------------------------------------------
------------------------------------------------------------
-----------------------------------------------------------Q
TRSLLGVFEEDAAAISNYINQLFQAMHRIYDAQNELSAATHLTSKLLKEYEKQ-------
-----RFPLGGDDEVMTSTLQQFAKVIDE------------------------LSSCHAV
LSTQLADAMMFPITQFK----ERDLKEI-LTLKEVFQIASNDHDAAITRYSRLSKRREN-
-----EKIKAEVTEDVYTSRKKQHQTMMHYFCALNTLQYKKKISLLEPLLGYMQAQ----
---ISFFKMGSENLTEQLEEFLTN---------IGTSLQNVRREMD----------CE--
------VENMQQTIEDLEVA-SDPLYLPDPDPTKFPAHRNLTRKAGYLNARN-----KTG
LVSSSWERQ------FYFTQGGNLMSQARGDVAGGLVMDID---------NCSVMAVDCE
DRRYCFQITSFDGKKSSILQAESKKDYEE------------------WICTINNISKQIY
LSENPEEIAARVNQSALEAVTPSPSFQQRHESMRPTVQ-SRPPAARTSSTGSLGSDSTAL
SALSLDSLVAPDTPIQFDIISPVSEDLPGQAKSSGQSGRRTN---PFGESGGSKPETE--
-------DSILH------QLFIVRFLGSMEVKSDESPDVVYETMRQILAARAIHNVFRMT
ESHLLVTCDCL------KLIDPQTQVTRLRFPLPNVVLYATHQENKRLFGFVLRTSGGRV
ESRQTSICYIFESNNEGEKICDSVGLAKQIAFHAELDRKASEKQKEIDRVKEKQQKELNK
QKQIEKDLEEQSRLIAASSRSNQSSTEGQFVVLSSSQSEDSDLGEEGKKKRESEA
>Passeriformes_Pardalotus_punctatus_R03769
------------------------------------------------------------
------------------------------------------------------------
------------------------------------------------------------
-----------------------------------------------------------Q
TRSLLGVFEEDAAAISNYINQLFQAMHRIYDAQNELSAATHLTSKLLKEYEKQ-------
-----RFPLGGDDEVMTSTLQQFAKVIDE------------------------LSSCHAV
LSTQLADAMMFPITQFK----ERDLKEI-LTLKEVFQIASNDHDAAITRYSRLSKRREN-
-----EKIKAEVTEDVYTSRKKQHQTMMHYFCALNTLQYKKKISLLEPLLGYMQAQ----
---ISFFKMGSENLTEQLEEFLTN---------IGTSVQNVRREMD----------CE--
------VENMQQTIEDLEVA-SDPLYLPDPDPTKFPAHRNLTRKAGYLNARN-----KTG
LVSSSWERQ------FYFTQGGNLMSQARGDVAGGLVMDID---------NCSVMAVDCE
DRRYCFQITSFDGKKSSILQAESKKDYEE------------------WICTINNISKQIY
LSENPEEIAARVNQSALEAVTPSPSFQQRHESMRPAVQ-SRPPAVRTSSTGSLGSDSAAL
SALSLDSLVAPDTPIQFDIISPVSEDLPGQAKSSGQAGRRTN---PFGESGGSKPETE--
-------DSILH------QLFIVRFLGSMEVKSDESPDVVYETMRQILAARAIHNVFRMT
ESHLLVTCDCL------KLIDPQTQVTRLRFPLPNVVLYATHQENKRLFGFVLRTSGGRV
ESRQTSICYIFESNNEGEKICDSVGLAKQIAFHAELDRKASEKQKEIDRVKEKQQKELNK
QKQIEKDLEEQSRLIAASSRSNQSSAEGQFVVLSSSQSEDSDLGEDGKKKRESEA
>Passeriformes_Origma_solitaria_R10493
------------------------------------------------------------
------------------------------------------------------------
------------------------------------------------------------
-----------------------------------------------------------Q
TRSLLGVFEEDAAAISNYINQLFQAMHRIYDAQNELSAATHLTSKLLKEYEKQ-------
-----RFPLGGDDEVMTSTLQQFAKVIDE------------------------LSSCHAV
LSTQLADAMMFPITQFK----ERDLKEI-LTLKEVFQIASNDHDAAITRYSRLSKRREN-
-----EKIKAEVTEDVYTSRKKQHQTMMHYFCALNTLQYKKKISLLEPLLGYMQAQ----
---ISFFKMGSENLTEQLEEFLTN---------IGTSVQNVRREMD----------CE--
------VENMQQTIEDLEVA-SDPLYLPDPDPTKFPAHRNLTRKAGYLNARN-----KTG
LVSSSWERQ------FYFTQGGNLMSQARGDVAGGLVMDID---------NCSVMAVDCE
DRRYCFQITSFDGKKSSILQAESKKDYEE------------------WICTINNISKQIY
LSENPEEIAARVNQSALEAVTPSPSFQQRHESMRPTVQ-SRPPAARTSSTGSLGSDSAAL
SALSLDSLVAPDTPIQFDIISPVSEDLPGQAKSSGQSGRRTN---PFGESGGSKPETE--
-------DSILH------QLFIVRFLGSMEVKSDESPDVVYETMRQILAARAIHNVFRMT
ESHLLVTCDCL------KLIDPQTQVTRLRFPLPNVVLYATHQENKRLFGFVLRTSGGRV
ESHQTSICYIFESNNEGEKICDSVGLAKQIAFHAELDRKASEKQKEIDRVKEKQQKELNK
QKQIEKDLEEQSRLIAASSRSNQSSAEGQFIVLSSSQSEDSDLGENGKKKRESEA
>Passeriformes_Climacteris_rufus_R00783
------------------------------------------------------------
------------------------------------------------------------
------------------------------------------------------------
-----------------------------------------------------------Q
TRSLLGVFEEDAAAISNYINQLFQAMHRIYDAQNELSAATHLTSKLLKEYEKQ-------
-----RFPLGGDDEVMTSTLQQFAKVIDE------------------------LSSCHAV
LSTQLADAMMFPITQFK----ERDLKEI-LTLKEVFQIASNDHDAAITRYSRLSKRREN-
-----EKIKAEVTEDVYTSRKKQHQTMMHYFCALNTLQYKKKISLLEPLLGYMQAQ----
---ISFFKMGSENLTEQLEEFLTN---------IGTSVQNVRREMD----------CE--
------VENMQQTIEDLEVA-SDPLYLPDPDPTKFPAHRNLTRKAGYLNARN-----KTG
LVSSSWERQ------FYFTQGGNLMSQARGDVAGGLVMDID---------NCSVMAVDCE
DRRYCFQITSFDGKKSSILQAESKKDYEE------------------WICTINNISKQIY
LSENPEEMAARVNQSALEAVTPSPSFQQRHESMRPAGQ-SRPPARRTSSTGSLGSDSAAL
SALSLDSLVAPDTPIQFDIISPVSEDLPGQAKSSGQSGRRTN---PFGESGGSKSETE--
-------DSILH------QLFIVRFLGSMEVKSDESPDVVYETMRQILAARAIHNVFRMT
ESHLLVTCDCL------KLIDPQTQVTRLRFPLPNVVLCATHQENKRLFGFVLRTAGGRA
ESRQTSICYIFESNNEGEKICDSVGLAKQIAFHAELDRKASEKQKEIDRVKEKQQKELNK
QKQIEKDLEEQSRLIAASSRSNQSSAEGQFVVLSSSQSEDSDLGEDGKKKRESEA
>Eurypygiformes_Rhynochetos_jubatus_R02508
------------------------------------------------------------
---------------------V----SKQRDPLTNNKLRRL--------GSRTNRKAERA
------AGRK-------------GGGTS----GAKRGGGARVVTG-RGR---------GP
V-SWARR--------------GCGSCSGAE------SAPAAAMPGIDKLPIEETLEDSPQ
TRSLLGVFEEDAAAISNYVNQLFQAMHRIYDAQNELSAATHLTSKLLKEYEKQ-------
-----RFPLGGDDEVMTSTLQQFAK----------------------------LSSCHAV
LSTQLADAMMFPITQFK----ERDLKEI-LTLKEVFQIASNDHDAAITRYSRLSKRREN-
-----EKIKSEVTEDVYTSRKKQHQTMMHYFCALNSLQYKKKIALLEPLLGYMQAQ----
---ISFFKMGSENLTEQLEEFLTN---------IGTSVQNVRREME----------CE--
------VENMQQTIEDLEVA-SDPLYLPDPDPAKFPVHRNLTRKAGYLNARN-----KTG
LVSSSWERQ------FYFTQGGNLMSQARGDVAGGLVMDID---------NCSVMAVDCE
DRRYCFQITSFDGKKSSILQAESKKDYEE------------------WICTINNISKQIY
LSENPEEIAARVNQSALEAVTPSPSFQQRHESMRPMVQ-SRPPAARTSSTGSLGSESAAL
STLSLDSLVAPDTPIQFDIISPVSEDLPGQAKSSGQSGRRTN---PFGESGGSKSETE--
-------DSILH------QLFIVRFLGSMEVKSDESPDVVYETMRQILAARAIHNIFRMT
ESHLVVTCDCL------KLIDPQTQVTRLRFPLPNVVLYATHQENKRLFGFVLRTSGGRV
ESRQTSVCYIFESNNEGEKICDSVGLAKQIAFHAELDRKASEKQKEIERVKEKQQKELNK
QKQIEKDLEEQSRLIAASSRSNQSGGEGQFVVLSSSQSEDSDLGEDGKKKRESEA
>Passeriformes_Atrichornis_clamosus_R05524
------------------------------------------------------------
------------------------------------------------------------
------------------------------------------------------------
-----------------------------------------------------------Q
TRSLLGVFEEDAAAISNYINQLFQAMHRIYDAQNELSAATHLTSKLLKEYEKQ-------
-----RFPLGGDDEVMTSTLQQFAKVIDE------------------------LSSCHAV
LSTQLADAMMFPITQFK----ERDLKEI-LTLKEVFQISSNDHDAAITRYSRLSKRREN-
-----EKIKAEVTEDVYTSRKKQHQTMMHYFCALNTLQYKKKIALLEPLLGYMQAQ----
---ISFFKMGSENLTEQLEEFLTN---------IGTSVQNVRREMD----------CE--
------VENMQQTIEDLEVA-SDPLYLPDPDPTKFPAHRNLTRKAGYLNARN-----KTG
LVSSSWERQ------FYFTQGGNLMSQARGDVAGGLVMDID---------NCSVMAVDCE
DRRYCFQITSFDGKKSSILQAESKKDYEE------------------WICTINNISKQIY
LSENPEEIAARVNQSALEAVTPSPSFQQRHESMRPAGQ-SRPPAARTSSTGSLGSDSAAL
SALSLDSLVAPDTPIQFDIISPVSEDLPGQAKSSGQSGRRTN---PFGESGGSKSETE--
-------DSILH------QLFIVRFLGSMEVKSDESPDVVYETMRQILAARAIHNVFRMT
ESHLLVTCDCL------KLIDPQTQVTRLRFPLPNVVLYATHQENKRLFGFVLRTAGGRA
ESHQTSICYIFESNNEGEKICDSVGLAKQIAFHAELDRKASEKQKEIDRVKEKQQKELNK
QKQIEKDLEEQSRLIAASSRSNQSSGEGQFVVLSSSQSEDSDLGEDGKKKRESEA
>Passeriformes_Notiomystis_cincta_R05157
------------------------------------------------------------
------------------------------------------------------------
------------------------------------------------------------
-----------------------------------------------------------Q
TRSLLGVFEEDAAAISNYINQLFQAMHRIYDAQNELSAATHLTSKLLKEYGKQ-------
-----RFPLGGDDEVMTSTLQQFAKVIDE------------------------LSSCHAV
LSTQLADAMMFPITQFK----ERDLKEI-LTLKEVFQIASNDHDAAITRYSRLSKRKEN-
-----EKIKAEVTEDVYTSRKKQHQTMMHYFCALNTLQYKKKISLLEPLLGYMQAQ----
---ISFFKMGSENLTEQLEEFLTN---------IGTSVQNVRREMD----------CE--
------VENMQQTIEDLEVA-SDPLYLPDPDPTKFPAHRNLTRKAGYLNARN-----KTG
LVSSSWERQ------FYFTQGGNLMSQARGDVAGGLVMDID---------NCSVMAVDCE
DRRYCFQITSFDGKKSSILQAESKKDYEE------------------WICTINNISKQIY
LSENPEEIAARVNQSALEAVTPSPSFQQRHESMRPAVQ-SRPPAARTSSTGSLGSDSAAL
SALSLDSLVTPDTPIQFDIISPVSEDLPGQAKSSGQSGRRTN---PFGESGGSKPETE--
-------DSILH------QLFIVRFLGSMEVKSDESPDVVYETMRQILAARAIHNVFRMT
ESHLLVTCDCL------KLIDPQTQVTRLRFPLPNVVLYATHQENKRLFGFVLRTSGGRV
ESCQTSICYIFESNNEGEKICDSVGLAKQIAFHAELDRKASEKQKEIDRVKEKQQKELNK
QKQIEKDLEEQSRLIAASSRSNQSSTEGQFVVLSSSQSEDSDLGEDG-KKRESEA
>Caprimulgiformes_Aegotheles_bennettii_R05952
------------------------------------------------------------
------------------------------------------------------------
------------------------------------------------------------
-----------------------------------------------------------Q
TRSLLGVFEEDAAAISNYINQLFQAMHRIYDAQNELSAATHLTSKLLKEYEKQ-------
-----RFPLGGDDEVMTSTLQQFAKVIDEA--------STCI-CFT--CSAN-LSSCHAV
LSTQLADAMMFPITQFK----ERDLKEI-LTLKEVFQIASNDHDAAITRYGRLSKRREN-
-----EKIKAEVTEDVYTSRKKQHQTMMHYFCALNTLQYKKKIAVLEPLLGYMQAQ----
---ISFFKMGSENLTEQLEEFLTN---------IGTSVQNVRREME----------CE--
------VENMQQTIEDLEVA-SDPLYLPDPDPTKFPVHRNLTRKAGYLNTRN-----KTG
LVSSSWERQ------FYFTQGGNLMSQARGDVAGGLVMDID---------NCSVMAVDCE
DRRYCFQITSFDGKKSSILQAESKKDYEE------------------WICTINNISKQIY
LSENPEEIAARVNQSALEAVTPSPSFQQRHESMRPAVQ-SRPPTARTSSTGSLGSESAAL
SALSLDSLVAPDTPIQFDIISPVSEDLPGQAKSSGQSGRRTN---PFGESGGSKSETE--
-------DSILH------QLFIVRFLGSMEVKSDESPDVVYETMRQILAARAIHNIFRMT
ESHLLVTCDCL------KLIDPQTQVTRLRFPLPNVVLYATHQENKRLFGFVLRTSGGRV
ESRQTSVCYIFESNNEGEKICDSVGLAKQIAFHAELDRKASEKQKEIERVKEKQQKELNK
QKQIEKDLEEQSRLIAASSRSNQSSGEGQFVVLSSSQSEDSDLGEDGKKKRESEA
>Passeriformes_Falcunculus_frontatus_R07586
------------------------------------------------------------
------------------------------------------------------------
------------------------------------------------------------
-----------------------------------------------------------Q
TRSLLGVFEEDAAAISNYINQLFQAMHRIYDAQNELSAATHLTSKLLKEYEKQ-------
-----RFPLGGDDEVMTSTLQQFAKVIDE------------------------LSSCHAV
LSTQLADAMMFPITQFK----ERDLKEI-LTLKEVFQIASNDHDAAITRYSRLSKRREN-
-----EKIKAEVTEDVYTSRKKQHQTMMHYFCALNTLQYKKKISLLEPLLGYMQAQ----
---ISFFKMGSENLTEQLEEFLTN---------IGTSVQNVRREMD----------CE--
------VENMQQTIEDLEVA-SDPLYLPDPDPTKFPAHRNLTRKAGYLNARN-----KTG
LVSSSWERQ------FYFTQGGNLMSQARGDVAGGLVMDID---------NCSVMAVDCE
DRRYCFQITSFDGKKSSILQAESKKDYEE------------------WICTINNISKQIY
LSENPEEIAARVNQSALEAVTPSPSFQQRHESMRPAVQ-SRPPAVRTSSTGSLGSDSAAL
SALSLDSLVAPDTPIQFDIISPVSEDLPGQAKSSGQSGRRTN---PFGESGGSKPETE--
-------DSILH------QLFIVRFLGSMEVKSDESPDVVYETMRQILAARAIHNVFRMT
ESHLLVTCDCL------KLIDPQTQVTRLRFPLPNVVLYATHQENKRLFGFVLRTSGGRV
ESRQTSICYIFESNNEGEKICDSVGLAKQIAFHAELDRKASEKQKEIDRVKEKQQKELNK
QKQIEKDLEEQSRLIAASSRSNQSSAEGQFVVLSSSQSEDSDLGEDGKKKRESEA
>Charadriiformes_Pedionomus_torquatus_R07394
------------------------------------------------------------
------------------------------------------------------------
------------------------------------------------------------
-----------------------------------------------------------Q
TRSLLGVFEEDAAAISNYINQLFQAMHRIYDAQNELSAATHLTSKLLKEYEKQ-------
-----RFPLGGDDEVMTSTLQQFAKVIDEA--------SSCI-CFT--L----LISCHAV
LSTQLADAMMFPITQFK----ERDLKEI-LTLKEVFQIASNDHDAAITRYSRLSKRREN-
-----EKIKTEVTEDVYTSRKKQHQTMMHYFCALNTLQYKKKIAMLEPLLGYMQAQ----
---ISFFKMGSENLTEQLEEFLTN---------IGTSVQNVRREME----------CE--
------GENMQQTIEDLEVA-SDPLYLPDPDTTKFPVHRNLTRKAGYLNARN-----KTG
LVSSSWERQ------FYFTQGGNLMSQARGDVAGGLVMDID---------NCSVMAVDCE
DRRYCFQITSFDGKKSSILQAESKKDYEE------------------WICTINNISKQIY
LSENPEEIAARVNQSALEAVTPSPSFQQRHESMRPTVQ-SRPAAARTSSTGSLGSESATL
SALSLDSLVAPDTPIQFDIISPVSEDLPGQGKSSGQSGRRTN---PFGESGGSKSETE--
-------DSILH------QLFIVRFLGSMEVKSDESPDVVYETMRQILAARAIHNIFRMT
ESHLLVTCDCL------KLIDPQTQVTRLRFPLPNVVLYATHQENKRLFGFVLRTSGQRV
ESRQTSICYIFESNNEGEKICDSVGLAKQIAFHAELDRKASEKQKEIDRVKEKQQKELNK
QKQIEKDLEEQSRLIAASSRSNQSSGEGQFVVLSSSQSEDSDLGEDGKKKRESEA
>Passeriformes_Drymodes_brunneopygia_R02560
------------------------------------------------------------
------------------------------------------------------------
------------------------------------------------------------
-----------------------------------------------------------Q
TRSLLGVFEEDAAAISNYINQLFQAMHRIYDAQNELSAATHLTSKLLKEYEKQ-------
-----RFPLGGDDEVMTSTLQQFAKVIDE------------------------LSSCHAV
LSTQLADAMMFPITQFK----ERDLKEI-LTLKEVFQIASNDHDAAITRYSRLSKRKEN-
-----EKIKAEVTEDVYTSRKKQHQTMMHYFCALNTLQYKKKISLLEPLLGYMQAQ----
---ISFFKMGSENLTEQLEEFLTN---------IGTSVQNVRREMD----------CE--
------VENMQQTIEDLEVA-SDPLYLPDPDLARFPAHRNLTRKAGYLNARS-----KTG
LVSSSWERQ------FYFTQGGNLMSQARGDVAGGLVMDID---------NCSVMAVDCE
DRRYCFQITSFDGKKSSILQAESKKDYEE------------------WICTINNISKQIY
LSENPEEMAARVNQSALEAVTPSPSFQQRHESMRPAVQ-SRPPAARTSSTGSLGSESAAL
SALSLDSLVAPDTPIQFDIISPVSEDLPGQAKSSGQSGRRTN---PFGESGSSKPETE--
-------DSILH------QLFIVRFLGSMEVKFDESPDVVYETMRQILAARAIHNVFRMT
ESHLLVTCDCL------KLIDPQTQVTRLRFPLPNVVLYATHQENKRLFGFVLRTSGGRV
ESHQTSICYIFESNNEGEKICDSVGLAKQIAFHAELDRKASEKQKEIDRVKEKQQKELNK
QKQIEKDLEEQSRLIAASSRSNQSSAEGQFVVLSSSQSEDSDLGEDGKKKRESEA
>Passeriformes_Panurus_biarmicus_R03747
------------------------------------------------------------
------------------------------------------------------------
------------------------------------------------------------
-----------------------------------------------------------Q
TRSLLGVFEEDAAAISNYINQLFQAMHRIYDAQVVFVNG--------RKHCKQ--RNPFL
Q----RFPLGGDDEVMTSTLQQFAKVIDE------------------------LSSCHAV
LSTQLADAMMFPITQFK----ERDLKEI-LTLKEVFQIASNDHDAAITRYSRLSKRKEN-
-----EKIKAEVTEDVYTSRKKQHQTMMHYFCALNTLQYKKKISLLEPLLGYMQAQ----
---ISFFKMGSENLTEQLEEFLTN---------IGTSVQNVRREMD----------CE--
------VENMQQTIEDLEVA-SDPLYLPDPDPIKFPAHRNLTRKAGYLNARN-----KTG
LVSSSWERQ------FYFTQGGNLMSQARGDVAGGLVMDID---------NCSVMAVDCE
DRRYCFQITSFDGKKSSILQAESKKDYEE-------------------------------
VSLQPE------------LTDPKFAF------LVCCRQ-SRPAAARTSSTGSLGSDSAAL
SALSLDSLVAPDTPIQFDIISPVSEDLPGQAKSSGQTGRRTN---PFGESGGSKPETE--
-------DSILH------QLFIVRFLGSMEVKSDESPDVVYETMRQILAARAIHNVFRMT
ESHLLVTCDSL------KLIDPQTQVTRLQFPLPSVVLYAAHQDNKRLFGFVLRASAGRV
ESRQTAICYIFESNNEGEKICDSVGLAKQIAFHAELDRKASEKQKEIDRVKEKQQKELNK
QKQIEKDLEEQSRLIAASSRSNQSSTEGQFVVVSSSQSEDSDLGEDGKKKRESE-
>Passeriformes_Mohoua_ochrocephala_R06577
------------------------------------------------------------
------------------------------------------------------------
------------------------------------------------------------
-----------------------------------------------------------Q
TRSLLGVFEEDAAAISNYINQLFQAMHRIYDAQNELSAATHLTSKLLKEYEKQ-------
-----RFPLGGDDEVMTSTLQQFAKVIDE------------------------LSSCHAV
LSTQLADAMMFPITQFK----ERDLKEI-LTLKEVFQISSNDHDAAITRYSRLSKRREN-
-----EKIKAEVTEDVYTSRKKQHQTMMHYFCALNTLQYKKKISLLEPLLGYMQAQ----
---ISFFKMGSENLTEQLEEFLTN---------IGTSVQNVRREMD----------CE--
------VENMQQTIEDLEVA-SDPLYLPDPDPTKFPAHRNLTRKAGYLNARN-----KTG
LVSSSWERQ------FYFTQGGNLMSQARGDVAGGLVMDID---------NCSVMAVDCE
DRRYCFQITSFDGKKSSILQAESKKDYEE------------------WICTINNISKQIY
LSENPEEIAARVNQSALEAVTPSPSFQQRHESMRPAVQ-SRPPAARTSSTGSLGSDSAAL
SALSLDSLVAPDTPIQFDIISPVSEDLPGQAKSSGQSGRRTN---PFGESGGSKPETE--
-------DSILH------QLFIVRFLGSMEVKSDESPDVVYETMRQILAARAIHNVFRMT
ESHLLVTCDCL------KLIDPQTQVTRLRFPLPNVVLYATHQENKRLFGFVLRTSGGRV
DSRQTSICYIFESNNEGEKICDSVGLAKQIAFHAELDRKASEKQKEIDRVKEKQQKELNK
QKQIEKDLEEQSRLIAASSRSNQSSAEGQFVVLSSSQSEDSDLGEDGKKKRESEA
>Charadriiformes_Ibidorhyncha_struthersii_R14086
------------------------------------------------------------
------------------------------------------------------------
------------------------------------------------------------
-----------------------------------------------------------Q
TRSLLGVFEEDAAAISNYVNQLFQAMHRIYDAQNELSAATHLTSKLLKEYEKQ-------
-----RFPLGGDDEVMTSTLQQFAKVIDE------------------------LSSCHAV
LSTQLADAMMFPITQFK----ERDLKVINLINDHKFSLDCLDHDAAITRYSRLSKRREN-
-----EKIKAEVTEDVYTSRKKQHQTMMHYFCALNTLQYKKKIAMLEPLLGYMQAQ----
---ISFFKMGSENLTEQLEEFLTN---------IGTSVQNVRREME----------CE--
------VENMQQTIEDLEVA-SDPLYLPDPDTTKFPVHRNLTRKAGYLNARN-----KTG
LVSSSWERQ------FYFTQGGNLMSQARGDVAGGLVMDID---------NCSVMAVDCE
DRRYCFQITSFDGKKSSILQAESKKDYEE------------------WICTINNISKQIY
LSENPEEIAARVNQSALEAVTPSPSFQQRHESMRPTVQ-SRPPAARTSSTGSLGSESAAL
SALSLDSLVAPDTPIQFDIISPVSEDLPGQAKSSGQSGRRTN---PFGESGGSKSETE--
-------DSILH------QLFIVRFLGSMEVKSDESPDVVYETMRQILAARAIHNIFRMT
ESHLLVTCDCL------KLIDPQTQVTRLRFPLPNVVLYATHQENKRLFGFVLRTSGGRV
ESRQTSVCYIFESNNEGEKICDSVGLAKQIAFHAELDRKASEKQKEIDRVKEKQQKELNK
QKQIEKDLEEQSRLIAASSRSNQSSGEGQFVVLSSSQSEDSDLGEDGKKKRESEA
>Passeriformes_Sapayoa_aenigma_R09023
------------------------------------------------------------
------------------------------------------------------------
------------------------------------------------------------
-----------------------------------------------------------Q
TRSLLGVFEEDAAAISNYINQLFQAMHRIYDAQNELSAATHLTSKLLKEYEKQ-------
-----RFPLGGDDEVMTSTLQQFAKVIDE------------------------LSSCHAV
LSTQLADAMMFPITQFK----ERDLKEI-LTLKEVFQIASNDHDAAITRYSRLSKRREN-
-----EKIKAEVTEDVYTSRKKQHQTMMHYFCALNTLQYKKKIALLEPLLGYMQAQ----
---ISFFKMGSENLTEQLEEFLNN---------IGTSVQNVRREMD----------CE--
------VENMQQTIEDLEVA-SDPLYLPDPDPTKFPVHRNLTRKAGYLNARN-----KTG
LVSSSWERQ------FYFTQGGNLMSQARGDVAGGLVMDID---------NCSVMAVDCE
DRRYCFQITSFDGKKSSILQAESKKDYEE------------------WICTINNISKQIY
LSENPEEIAARVNQSALEAVTPSPSFQQRHEGLRPSVQ-PRPPAARTSSTGSLGSDSAAL
SALSLDSLVAPDTPIQFDIISPVSEDLPGQAKSSGQSGRRTN---PFGESGGSKSETE--
-------DSILH------QLFIVRFLGSMEVKCDESPDVVYETMRQILAARAIHNVFRMT
ESHLLVTCDCL------KLIDPQTQVTRLRFPLPSVVLCATHQENKRLFGFVLRTAGGRA
ESRQTSICYIFESNNEGEKICDSVGLAKQIAFHAELDRKASEKQKEIERVKEKQQKELNK
QKQIEKDLEEQSRLIAASSRSNQSSGEGQFVVLSSSQSEDSDLGEDGKKKRESEA
>Coliiformes_Urocolius_indicus_R06646
------------------------------------------------------------
------------------------------------------------------------
------------------------------------------------------------
-----------------------------------------------------------Q
TRSLLGVFEEDAAAISNYINQLFQAMHRIYDAQNELSAATHLTSKLLKEYEKQ-------
-----RFPLGGDDEVMTSTLQQFAKVIDEA--------STR------------LSSCHAV
LSTQLADAMMFPITQFK----ERDLKEI-LTLKEVFQIASNDHDAAITRYSRLSKRREN-
-----EKIKSEVTEDVYTSRKKQHQTMMHYFCALNTLQYKKKIAMLEPLLGYMQAQ----
---ISFFKMGSENLTEQLEEFLTN---------IGTSVQNVRREME----------CE--
------VENMQQTIEDLEVA-SDPLYLPDPDTTKFPVHRNLTRKAGYLNARN-----KTG
LVSSSWDRQ------FYFTQGGNLMSQARGDVAGGLVMDID---------NCSVMAVDCE
DRRYCFQITSFDGKKSSILQAESKKDYEE------------------WICTINNISKQIY
LSENPEEIAARVNQSALEAVTPSPSFQQRHESMRPAVP-SRPPAARTGSTGSLGSESAAL
SALSLDSLVAPDTPIQFDIISPVSEDLPGQAKSSGQSGRRTN---PFGETGGSKSETE--
-------DSILH------QLFIVRFLGSMEVKFDESPDVVYETMRQILAARAIHNVFRMT
ESHLLVTCDCL------KLIDPQTQVTRLRFPLPNVVLYATHQENKRLFGFVLRTSGGRV
ESRQTSICYIFESNNEGEKICDSVGLAKQIAFHAELDRKASEKQKEIDRVKEKQQKELNK
QKQIEKDLEEQSRLIAASSRSNQNSGEGQFVVLSSSQSEDSDLGEDGKKKRESEA
>Casuariiformes_Dromaius_novaehollandiae_R13686
------------------------------------------------------------
----------------------------------------------------AEEPIERA
------DGER-------------EGGTS----GARRGRPCC-----------DWREGGGA
QSAGCAV--------------GCGSCSGAE------SIPAAAMPGIDKLPIEETLEDSPQ
TRSLLGVFEEDAAAISNYINQLFQAMHRIYDAQNELSAATHLTSKLLKEFEKQ-------
-----RFPLGGDDEVMSSTLQQFAKVIDEA--------STC------------LSSCHAV
LSTQLADAMMFPITQFK----ERDLKEI-LTLKEVFQIASNDHDAAITRYSRLSKRREN-
-----EKIKAEVTEDVYTSRKKQHQTMMHYFCALNTLQYKKKIAMLEPLLGYMQAQ----
---ISFFKMGSENLNEQLEEFLTN---------IGTSVQNVRREME----------CE--
------VETMQQTIEDLEVA-SDPLYLPDPDTTKFPVHRNLTRKAGYLNARN-----KTG
LVSSSWERQ------FYFTQGGNLMSQARGDVAGGLVMDID---------NCSVMAVDCE
DRRYCFQITSFDGKKSSILQAESKKDYEE------------------WICTINNISKQIY
LSENPEEIAARVNQSALEAVTPSPSFQQRHESMRPTVL-SRPPTARTSSTGSLGSESAAL
SALSLDSLVAPDTPIQFDIISPVSEDQPGQAKTSGQSGRRTN---PFGESGGSKSETE--
-------DSILH------QLFIVRFLGSMEVKYDESPDVVYETMRQILAARAIHNIFRMT
ESHLLVTCDCL------KLIDPQTQVTRLRFPLPNVVLYATHQENKRLFGFVLRTSGGRV
DSRQTSVCYIFESNNEGEKICDSVGLAKQIAFHAELDRKASEKQKEIDRVKEKQQKELNK
QKQIEKDLEEQSRLIAASSRSNQSSGEGQFVVLSSSQSEDSDLGEDGKKKRESEA
>Passeriformes_Elachura_formosa_R04579
RR---------------------------------------------EGSCPP-------
-----PLRSRCPLEPQ---PSLRPEGPRAGNPALSPAPPRQQAGPPA--NGQPGRGAGGP
IG---ESGVR-------------EAGRP---VRGGRGS----------------------
--VRLGSVRLGLVRFGSVRLGSVRAGRPRGQRSRGAAAAIVAMPGIDKLPIEETLEDSPQ
TRSLLGVFEEDAAAISNYINQLFQAMHRIYDAQNELSAATHLTSKLLKEYEKQ-------
-----RFPLGGDDEVMTSTLQQFAKVIDE------------------------LSSCHAV
LSTQLADAMMFPITQFK----ERDLKEI-LTLKEVFQIASNDHDAAITRYSRLSKRKEN-
-----EKIKAEVTEDVYTSRKKQHQTMMHYFCALNTLQYKKKISLLEPLLGYMQAQ----
---ISFFKMGSENLTEQLEEFLTN---------IGTSVQNVRREMD----------CE--
------VENMQQTIEDLEVA-SDPLYLPDPDPTKFPAHRNLTRKAGYLNARN-----KTG
LVSSSWERQ------FYFTQGGNLMSQARGDVAGGLVMDID---------NCSVMAVDCE
DRRYCFQITSFDGKKSSILQAESKKDYEE------------------WICTINNISKQIY
LSENPEEIAARVNQSALEAVTPSPSFQQRHESMRPAVQ-SRPPAARTSSTGSLGSDSTAL
SALSLDSLVAPDTPIQFDIISPVSEDLPGQAKSSGQSGRRTN---PFGESGGSKPETE--
-------DSILH------QLFIVRFLGSMEVKSDESPDVVYETMRQILAARAIHNVFRMT
ESHLLVTCDCL------KLIDPQTQVTRLRFPLPNVVLYATHQENKRLFGFVLRTSGGRV
ESRQTSICYIFESNNEGEKICDSVGLAKQIAFHAELDRKASEKQKEIDRVKEKQQKELNK
QKQIEKDLEEQSRLIAASSKSNQSSTEGQFVVLSSSQSEDSDLGEDGKKKRESEA
>Tinamiformes_Eudromia_elegans_R13088
------------------------------------------------------------
------------------------------------------------------------
------------------------------------------------------------
-----------------------------------------------------------Q
TRSLLGVFEEDAAAISNYVNQLFQAMHRIYDAQNELSAATHLTSKLLKEYEKQ-------
-----RFPLGGDDEVMSSTLQQFAKVIDEAIFLKFFALYSLL----------QLSSCHAV
LSTQLADAMMFPITQFK----ERDLKEI-LTLKEVFQIASNDHDATITRYSRLSKRREN-
-----EKIKAEITEDVYTSRKKQHQTMMHYFCALNTLQYKKKIAMLEPLLGYMQAQ----
---ISFFKMGSENLNEQLEEFLTN---------IGTSVQNVRREMD----------CE--
------VETMQQTIEDLEIA-SDPLYLPDPDTTKFPVHRNLTRKAGYLNARN-----KTG
LVSSIWERQ------FYFTQGGNLMSQARGDVAGGLVMDID---------NCSVMAVDCE
DRRYCFQITSFDGKKSSILQAESKKDYEE------------------WICTINNISKQIY
LSENPEEIAARVNQSALEAVTPSPSFQQRHESMRPPVQ-SRPLAARASSTGSLGSDSAAL
SALSLDSLVAPDTPIQFDIISPVSEDQPGQAKTSGQSGRRTN---PFGESGGSKSETE--
-------DSILH------QLFIVRFLGSMEVKYDESPDVVYETMRQILAARAIHNIFRMT
ESHLLVTCDCL------KLIDPQTQVTRLRFPLPSVVLYATHQENRRLFGFVLRTAGGRM
ESRQTSVCYIFESNNEGEKICDSVGLAKQIALHEELDRKASEKQKEIDRVKEKQQKELSK
QKQIEKDLEEQSRLIAASSRANQSSGEGQFVVLSSSQSEDSDLGEDGKKKRESEA
>Passeriformes_Pteruthius_melanotis_R14541
------------------------------------------------------------
------------------------------------------------------------
------------------------------------------------------------
-----------------------------------------------------------Q
TRSLLGVFEEDAAAISNYINQLFQAMHRIYDAQNELSAATHLTSKLLKEYEKQ-------
-----RFPLGGDDEVMTSTLQQFAKVIDE------------------------LSSCHAV
LSTQLADAMMFPITQFK----ERDLKEI-LTLKEVFQIASNDHDAAITRYSRLSKRREN-
-----EKIKAEVTEDVYTSRKKQHQTMMHYFCALNTLQYKKKISLLEPLLGYMQAQ----
---ISFFKMGSENLTEQLEEFLTN---------IGTSVQNVRREMD----------CE--
------IENMQQTIEDLEVA-SDPLYLPDPDPTKFPAHRNLTRKAGYLNARN-----KTG
LVSSSWERQ------FYFTQGGNLMSQARGDVAGGLVMDID---------NCSVMAVDCE
DRRYCFQITSFDGKKSSILQAESKKDYEE------------------WICTINNISKQIY
LSENPEEIAARVNQSALEAVTPSPSFQQRHESMRPPVQ-SRPPAARTSSTGSLGSDSAAL
SALSLDSLVAPDTPIQFDIISPVSEDLPGQAKSSGQSGRRTN---PFGESGGSKPETE--
-------DSILH------QLFIVRFLGSMEVKSDESPDVVYETMRQILAARAIHNVFRMT
ESHLLVTCDCL------KLIDPQTQVTRLRFPLPNVVLYATHQENKRLFGFVLRTSGGRA
ESHQTSICYIFESNNEGEKICDSVGLAKQIAFHAELDRKASEKQKEIDRVKEKQQKELNK
QKQIEKDLEEQSRLIAASSRSNQSSAEGQFVVLSSSQSEDSDLGEDGKKKRESEA
>Passeriformes_Chloropsis_hardwickii_R05830
------------------------------------------------------------
------------------------------------------------------------
------------------------------------------------------------
-----------------------------------------------------------Q
TRSLLGVFEEDAAAISNYINQLFQAMHRIYDAQNELSAATHLTSKLLKEYEKQ-------
-----RFPLGGDDEVMTSTLQQFAKVIDE------------------------LSSCHAV
LSTQLADAMMFPITQFK----ERDLKEI-LTLKEVFQIASNDHDAAITRYSRLSKRKEN-
-----EKIKAEVTEDVYTSRKKQHQTMMHYFCALNTLQYKKKISLLEPLLGYMQAQ----
---ISFFKMGSENLTEQLEEFLTN---------IGTSVQNVRREMD----------CE--
------VENMQQTIEDLEVA-SDPLYLPDPDPTKFPVHRNLTRKAGYLNARN-----KTG
LVSSSWERQ------FYFTQGGNLMSQARGDVAGGLVMDID---------NCSVMAVDCE
DRRYCFQITSFDGKKSSILQAESKKDYEE------------------WICTINNISKQIY
LSENPEEIAARVNQSALEAVTPSPSFQQRHESMRPAVQ-SRPPAARTSSTGSLGSDSAAL
SALSLDSLVAPDTPIQFDIISPVSEDLPGQAKSSGQSGRRTN---PFGESGGSKPETE--
-------DSILH------QLFIVRFLGSMEVKSDESPDVVYETMRQILAARAIHNVFRMT
ESHLLVTCDCL------KLIDPQTQVTRLRFPLPNVVLYATHQENKRLFGFVLRTSGGRV
ESRQTSICYIFESNNEGEKICDSVGLAKQIAFHAELDRKASEKQKEIDRVKEKQQKELNK
QKQIEKDLEEQSRLIAASSRSNQSSTEGQFVVLSSSQSEDSDLGEDGKKKRESEA
>Passeriformes_Pomatorhinus_ruficollis_R12184
------------------------------------------------------------
------------------------------------------------------------
------------------------------------------------------------
-----------------------------------------------------------Q
TRSLLGVFEEDAAAISSYINQLFQAMHRIYDAQNELSAATHLTSKLLKEYEKQ-------
-----RFPLGGDDEVMTSTLQQFAKVIDE------------------------LSSCHAV
LSTQLADAMMFPITQFK----ERDLKEI-LTLKEVFQIASNDHDAAITRYSRLSKRKEN-
-----EKIKAEVTEDVYTSRKKQHQTMMHYFCALNSLQYKKKISLLEPLLGYMQAQ----
---ISFFKMGSENLTEQLEEFLTN---------IGTSVQNVRREMD----------CE--
------VENMQQTIEDLEVA-SDPLYLPDPDPIKFPAHRNLTRKAGYLNTRN-----KTG
LVSSSWERQ------FYFTQGGNLMSQARGDVAGGLVMDID---------NCSVMAVDCE
DRRYCFQITSFDGKKSSILQAESKKDYEE------------------WICTINNISKQIY
LSENPEEIAARVNQSALEAVTPSPSFQQRHESMRPAVQ-SRPPAARTSSTGSLGSDSAAL
SALSLDSLVAPDTPIQFDIISPVSEDLPGQTKSAGQSGRRTN---PFGESGGSKPETE--
-------DSILH------QLFIVRFLGSMEVKSDESPDVVYETMRQILAARAIHNVFRMT
ESHLLVTCDSL------KLIDPQTQVTRLQFPLPSVVLYATHQENKRLFGFVLRTSGGRV
ESRQTSICYIFESNNEGEKICDSVGLAKQIAFHAELDRKASEKQKEIDRVKEKQQKELNK
QKQIEKDLEEQSRLIAASSRSNQSSTEGQFVVVSSSQSEDSDLGEDGKKKRESEA
>Tinamiformes_Nothocercus_julius_R11402
------------------------------------------------------------
------------------------------------------------------------
------------------------------------------------------------
-----------------------------------------------------------Q
TRSLLGVFEEDAAAISNYVNQLFQAMHRIYDAQNELSAATHLTSKLLKEYEKQ-------
-----RFPLGGDDEVMSSTLQQFAK----------------------------LSSCHAV
LSTQLADAMMFPITQFK----ERDLKEI-LTLKEVFQIASNDHDAAITRYSRLSKRREN-
-----EKIKAEVTEDVYTSRKKQHQTMMHYFCALNTLQYKKKIAMLEPLLGYMQAQ----
---ISFFKMGSENLNEQLEEFLTN---------IGTSVQNVRREMD----------CE--
------VETMQQTIEDLEIA-SDPLYLPDPDTTKFPVHRNLTRKAGYLNARN-----KTG
LVSSIWERQ------FYFTQGGNLMSQARGDVAGGLVMDID---------NCSVMAVDCE
DRRYCFQITSFDGKKLNTLFLFF---FFQ------------------WICTINNISKQIY
LSENPEEIAARVNQSALEAVTPSPSFQQRHESMRPPVQ-SRPPAARTSSTGSLGSESAAL
SALSLDSLVAPDTPIQFDIISPVSEDQPGQAKTSGQSGRRTN---PFGESGGSKSETE--
-------DSILH------QLFIVRFLGSMEVKYDESPDVVYETMRQILAARAIHNIFRMT
ESHLLVTCDCL------KLIDPQTQVTRLRFPLPNVVLYATHQENRRLFGFVLRTAASRM
ESHHTSVCYIFESNNEGEKICDSVGLAKQIAFHSELDRKASEKQKEIDRVKEKQQKELTK
QKQIEKDLEEQSRLIAASSRANQSSGEGQFVVLSSSQSEDSDLGEDGRKKRESEA
>Tinamiformes_Nothocercus_nigrocapillus_R09903
------------------------------------------------------------
------------------------------------------------------------
------------------------------------------------------------
-----------------------------------------------------------Q
TRSLLGVFEEDAAAISNYVNQLFQAMHRIYDAQNELSAATHLTSKLLKEYEKQ-------
-----RFPLGGDDEVMSSTLQQFAKVIDEAILAMQCSDARC------------ISSCHAV
LSTQLADAMMFPITQFK----ERDLKEI-LTLKEVFQIASNDHDAAITRYSRLSKRREN-
-----EKIKAEVTEDVYTSRKKQHQTMMHYFCALNTLQYKKKIAMLEPLLGYMQAQ----
---ISFFKMGSENLNEQLEEFLTN---------IGTSVQNVRREMD----------CE--
------VETMQQTIEDLEIA-SDPLYLPDPDTTKFPVHRNLTRKAGYLNARN-----KTG
LVSSSWERQ------FYFTQGGNLMSQARGDVAGGLVMDID---------NCSVMAVDCE
DRRYCFQITSFDGKKSSILQAESKKDYEE------------------WICTINNISKQIY
LSENPEEIAARVNQSALEAVTPSPSFQQRHESMRPPVQ-SRPPAARTSSTGSLGSESAAL
SALSLDSLVAPDTPIQFDIISPVSEDQPGQAKTSGQSGRRTN---PFGESGGSKSETE--
-------DSILH------QLFIVRFLGSMEVKYDESPDVVYETMRQILAARAIHNIFRMT
ESHLLVTCDCL------KLIDPQTQVTRLQFPLPNVVLYATHQENRRLFGFVLRTAASRM
ESHHTSVCYIFESNNEGEKICDSVGLAKQIAFHSELDRKASEKQKEIDRVKEKQQKELTK
QKQIEKDLEEQSRLIAASSRANQSSGEGQFVVLSSSQSEDSDLGEDGRKKRESEA
>Tinamiformes_Nothoprocta_ornata_R06349
------------------------------------------------------------
------------------------------------------------------------
------------------------------------------------------------
-----------------------------------------------------------Q
TRSLLGVFEEDAAAISNYVNQLFQAMHRIYDAQNELSAATHLTSKLLKEYEKQ-------
-----RFPLGGDDEVMSSTLQQFAKVIDE------------------------LSSCHAV
LSTQLADAMMFPITQFK----ERDLKEV-LFHK--FFFVCLDHDAAITRYGRLSKRREN-
-----EKIKAEVTEDVYTSRKKQHQTMMHYFCALNTLQYKKKIAMLEPLLGYMQAQ----
---ISFFKMGSENLNEQLEEFLTN---------IGTSVQNVRREMD----------CE--
------VETMQQTIEDLEIA-SDPLYLPDPDTTKFPVHRNLTRKAGYLNARN-----KTG
LVSSSWERQ------FYFTQGGNLMSQARGDVAGGLVMDID---------NCSVMAVDCE
DRRYCFQITSFDGKKSSILQAESKKDYEE------------------WICTINNISKQIY
LSENPEEIAARVNQSALEAVTPSPSFQQRHESMRPPVQ-SRPPAARTSSTGSLGSESAAL
SALSLDSLVAPDTPIQFDIISPVSEDLPGQAKTSGQSGRRTN---PFGESGGSKSETE--
-------DSILH------QLFIVRFLGSMEVKYDESPDVVYETMRQILAARAIHNIFRMT
ESHLLVTCDCL------KLIDPQTQVTRLRFPLPNVVLYATHQENRRLFGFVLRTAAGRT
ESRQTSVCYIFESNNEGEKICDSVGLAKQIAFHAELDRKASEKQKEIDRVKEKQQKELSK
QKQIEKDLEEQSRLIAASSRANQSSGEGQFVVLSSSQSEDSDLGEDGKKKRESEA
>Tinamiformes_Nothoprocta_pentlandii_R07882
------------------------------------------------------------
------------------------------------------------------------
------------------------------------------------------------
-----------------------------------------------------------Q
TRSLLGVFEEDAAAISNYVNQLFQAMHRIYDAQNELSAATHLTSKLLKEYEKQ-------
-----RFPLGGDDEVMSSTLQQFAKVIDE------------------------LSSCHAV
LSTQLADAMMFPITQFK----ERDLKEV-LFHK--FFLVCLDHDAAITRYGRLSKRREN-
-----EKIKAEVTEDVYTSRKKQHQTMMHYFCALNTLQYKKKIAMLEPLLGYMQAQ----
---ISFFKMGSENLNEQLEEFLTN---------IGTSVQNVRREMD----------CE--
------VETMQQTIEDLEIA-SDPLYLPDPDTTKFPVHRNLTRKAGYLNARN-----KTG
LVSSSWERQ------FYFTQGGNLMSQARGDVAGGLVMDID---------NCSVMAVDCE
DRRYCFQITSFDGKKSSILQAESKKDYEE------------------WICTINNISKQIY
LSENPEEIAARVNQSALEAVTPSPSFQQRHESMRPPVQ-SRPPAARTSSTGSLGSESAAL
SALSLDSLVAPDTPIQFDIISPVSEDLPGQAKTSGQSGRRTN---PFGESGGSKSETE--
-------DSILH------QLFIVRFLGSMEVKYDESPDVVYETMRQILAARAIHNIFRMT
ESHLLVTCDCL------KLIDPQTQVTRLRFPLPNVVLYATHQENRRLFGFVLRTAAGRT
ESRQTSVCYIFESNNEGEKICDSVGLAKQIAFHAELDRKASEKQKEIDRVKEKQQKELSK
QKQIEKDLEEQSRLIAASSRANQSSGEGQFVVLSSSQSEDSDLGEDGKKKRESEA
>Charadriiformes_Chionis_minor_R04062
------------------------------------------------------------
------------------------------------------------------------
-----------------------------------------------------------P
V-SWARC--------------GCGSCSGAE------SAPAAAMPGIDKLPIEETLEDSPQ
TRSLLGVFEEDAAAISNYVNQLFQAMHRIYDAQNELSAATHLTSKLLKEYEKQ-------
-----RFPLGGDDEVMSSTLQQFAKVIDE------------------------LSSCHAV
LSTQLADAMMFPITQFK----ERDLKEI-LTLKEVFQIASNDHDAAITRYSRLSKRREN-
-----EKIKAEVIEDVYTSRKKQHQTMMHYFCALNTLQYKKKIAMLEPLLGYMQAQ----
---ISFFKMGSENLTEQLEEFLTN---------IGTSVQNVRREME----------CE--
------VENMQQTIEDLEVA-SDPLYLPDPDTTKFPVHRNLTRKAGYLNARN-----KTG
LVSSSWERQ------FYFTQGGNLMSQARGDVAGGLVMDID---------NCSVMAVDCE
DRRYCFQITSFDGKKSSILQAESKKDYEE------------------WICTINNISKQIY
LSENPEEIAARVNQSALEAVTPSPSFQQRHESMRPTVQ-SRPPAARTSSTGSLGSESAAL
SALSLDSLVAPDTPIQFDIISPVSEDLPGQAKSSGQSGRRTN---PFGESGGSKSETE--
-------DSILH------QLFIVRFLGSMEVKSDESPDIVYETMRQILAARAIHNIFRMT
ESHLLVTCDCL------KLIDPQTQVTRLRFPLPNVVLYATHQENKRLFGFVLRTSGGRV
ESRQTSVCYIFESNNEGEKICDSVGLAKQIAFHAELDRKASEKQKELDRVKEKQQKELNK
QKQIEKDLEEQSRLIAASSRSNQNSGEGQFVVLSSSQSEDSDLGEDGKKKRESEA
>Passeriformes_Promerops_cafer_R06804
------------------------------------------------------------
------------------------------------------------------------
------------------------------------------------------------
-----------------------------------------------------------Q
TRSLLGVFEEDAAAISNYINQLFQAMHRIYDAQNELSAATHLTSKLLKEYEKQ-------
-----RFPLGGDDEVMTSTLQQFAKVIDE------------------------LSSCHAV
LSTQLADAMMFPITQFK----ERDLKG--RGLDQILHVINAKSQTFL--FSLLLSV--S-
-----LQIKAEVTEDVYTSRKKQHQTMMHYFCALNTLQYKKKISLLEPLLGYMQAQ----
---ISFFKMGSENLTEQLEEFLTN---------IGTSVQNVRREMD----------CE--
------VENMQQTIEDLEVA-SDPLYLPDPDPTKFPAHRNLTRKAGYLNARN-----KTG
LVSSSWERQ------FYFTQGGNLMSQARGDVAGGLVMDID---------NCSVMAVDCE
DRRYCFQITSFDGKKSSILQAESKKDYEE------------------WICTINNISKQIY
LSENPEEIAARVNQSALEAVTPSPSFQQRHESMRPAVQ-SRPPAARTSSTGSLGSDSAAL
SALSLDSLVAPDTPIQFDIISPVSEDLPGQAKSSGQLGRRTN---PFGESGGSKPETE--
-------DSILH------QLFIVRFLGSMEVKSDESPDVVYETMRQILAARAIHNVFRMT
ESHLLVTCDCL------KLIDPQTQVTRLRFPLPNVVLYATHQENKRLFGFVLRTSGGRV
ESRQTCICYIFESNNEGEKICDSVGLAKQIAFHAELDRKASEKQKEIDRVKEKQQKELNK
QKQIEKDLEEQSRLIAASSRSNQSSTEGQFVVLSSSQSEDSDLGEDGKKKRESEA
>Galliformes_Coturnix_japonica_R13896
-----------------------------------------SRGLNPNHTTPP-------
-FRQPPRRAQSP-------RYV----DRLKAPLSNKKP-----------GSWAMEPIVKA
------GGRQ-------------EGGTS----CSGRGQVF----------A-----AGGP
V-QLGEL--------------REREQQRRR------S-PAAAMPGIDKLPIEETLEDSPQ
TRSLLGVFEEDAAAISNYVNQLFQAMHRVYDAQNELSAATHLTSKLLKEYEKQ-------
-----HFPLGGDDEIMNSTLQQFAKVIDEA--------STCL-YFI--YFAN-LSSCHAV
LSTQLADAMMFPITQFK----ERDLKEI-LTLKEVFQIASNDHDAAITRYSRLSKRREN-
-----EKIKAEVTEDVYTSRKKQHQTMMHYFCALNTLQYKKKIAVLEPLLGYMQAQ----
---ISFFKMGSENLTDQLEEFLTN---------IGTSVQNVRREME----------CE--
------IENMQQTIEDLEVA-SDPLYLPDPDPTKFPVHRNLTRKAGYLNARN-----KTG
LVSSSWERQ------FYFTQGGNLMSQARGDVAGGLVMDID---------NCSVMAVDCE
DRRYCFQITSFDGKKSSILQAESKKDYEE------------------WICTINNISKQIY
LSENPEEIAARVNQSALEAVTPSPSFQQRHESMRPTVQ-SRPPAARTSSTGSLGSESPAL
SALSLDSLVAPDTPIQFDIISPVSEDLPGQAKSSGQSGRRTN---PFGETGGSKSETE--
-------DSILH------QLFIVRFLGSMEVKSDESPDVVYETMRQILAARAIHNIFRMT
ESHLLVTCDCL------KLIDPQTQVTRLRFPLPCVVLYATHQENKRLFGFVLRTSGGRA
DSRQTSICYIFESNNEGEKICDSVGLAKQIAFHAELDRKASEKQKEMERVKEKQQKELTK
QKQIEKDLEEQSRLIAASNRSNPSSGEGQFVVLSSSQSEDSDLGEDGKKKRESET
>Passeriformes_Sturnus_vulgaris_R03115
------------------------------------------------------------
------------------------------------------------------------
------------------------------------------------------------
-----------------------------------------------------------Q
TRSLLGVFEEDAAAISNYINQLFQAMHRIYDAQNELSAATHLTSKLLKEYEKQ-------
-----RFPLGGDDEVMTSTLQQFAKVIDE------------------------LSSCHAV
LSTQLADAMMFPITQFK----ERDLKEI-LTLKEVFQIASNDHDAAITRYSRLSKRKEN-
-----EKIKAEVTEDVYTSRKKQHQTMMHYFCALNTLQYKKKISLLEPLLGYMQAQ----
---ISFFKMGSENLTEQLEEFLTN---------IGTSVQNVRREMD----------CE--
------VENMQQTIEDLEVA-SDPLYLPDPDPTKFPAHRNLTRKAGYLNARN-----KTG
LVSSSWERQ------FYFTQGGNLMSQARGDVAGGLVMDID---------NCSVMAVDCE
DRRYCFQITSFDGKKSSILQAESKKDYEE------------------WICTINNISKQIY
LSENPEEIAARVNQSALEAVTPSPSFQQRHESMRPAVQ-SRPPAARTSSTGSLGSDSTAL
SALSLDSLVAPDTPIQFDIISPVSEDLPGQAKSSGQSGRRTN---PFGESGGSKPETE--
-------DSILH------QLFIVRFLGSMEVKSDESPDVVYETMRQILAARAIHNVFRMT
ESHLLVTCDCL------KLIDPQTQVTRLRFPLPNVVLCATHQENKRLFGFVLRTSGGRV
ENRQTSICYIFESNNEGEKICDSVGLAKQIAFHAELDRKASEKQKEIDRVKEKQQKELNK
QKQIEKDLEEQSRLIAASSRSNQSSTEGQFVVLSSSQSEDSDLGEDGKKKRESEA
>Passeriformes_Zosterops_lateralis_R07103
------------------------------------------------------------
------------------------------------------------------------
------------------------------------------------------------
-----------------------------------------------------------Q
TRSLLGVFEEDADAISNYINQLFQAMHRIYDAQNELSAATHVTSKLLKEYEKQ-------
-----RFPLGGDDEVMTSTLQQFAKVIDE------------------------LSSCHAV
LSTQLADAMMFPITQFK----ERDLKEI-LTLKEVFQIASNDHDAAITRYSRLSKRKEN-
-----EKIKAEVTEDVYTSRKKQHQTMMHYFCALNSLQYKKKISLLEPLLGYMQAQ----
---ISFFKMGSENLTEQLEEFLTN---------IGTSVQNVRREMD----------CE--
------VENMQQTIEDLEVA-SDPLYLPDPDPIKFPAHRNLTRKAGYLNTRN-----KTG
LVSSSWERQ------FYFTQGGNLMSQARGDVAGGLVMDID---------NCSVMAVDCE
DRRYCFQITSFDGKKSSILQAESKKDYEE------------------WICTINNISKQIY
LSENPEEIAARVNQSALEAVTPSPSFQQRHESMRPAVQ-SRPPAARTSSAGSLGADSASL
SALSLDSLVAPDTPIQFDIISPVSEDLPGQAKSSGQSGRRTN---PFGESGGSKPETE--
-------DSILH------QLFIVRFLGSMEVKSDESPDVVYETMRQILAARAIHNVFRMT
ESHLLVTCDCL------KLIDPQTQVTRLQFPLPNVVLYATHQENKRLFGFVLRTSGGRV
ESRQTSICYIFESNNEGEKICDSVGLAKQIAFHAELVRKASEKQKEIDRVKEKQQKELNK
QKQIEKDLEEQSRLIAASSRSNQSSTEGQFVVVSSSQSEDSDLGEDGKKKRESEA
>Galliformes_Meleagris_gallopavo_R01795
------------------------------------------------------------
------------------------------------------------------------
------------------------------------------------------------
-----------------------------------------------------------Q
TRSLLGVFEEDAAAISNYVNQLFQAMHRVYDAQNELSAATHLTSKLLKEYEKQ-------
-----HFPLGGDDEVMNSTLQQFAKVIDEA--------STCI-YF--------------I
LSTQLADAMMFPITQFK----ERDLKEI-LTLKEVFQIASNDHDAAIIRYSRLSKRREN-
-----EKIKAEVTEDVYTSRKKQHQTMMHYFCALNTLQYKKKIAVLEPLLGYMQAQ----
---ISFFKMGSENLTEQLEEFLTN---------IGTSVQNVRREME----------CE--
------IENMQQTIEDLEVA-SDPLYLPDPDPAKFPVHRNLTRKAGYLNARN-----KTG
LVSSSWERQ------FYFTQGGNLMSQARGDVAGGLVMDID---------NCSVMAVDCE
DRRYCFQITSFDGKKSSILQAESKKDYEE------------------WICTINNISKQIY
LSENPEEIAARVNQSALEAVTPSPSFQQRHESMRPTVQ-PRPPA-RTSSTGSLGSESAAL
SALSLDSLVAPDTPIQFDIISPVSEDLPGQAKSSGQSGRRTN---PFGETGGSKSETE--
-------DSILH------QLFIVRFLGSMEVKSDESPDVVYETMRQILAARAIHNIFRMT
ESHLLVTCDCL------KLIDPQTQVTRLRFPLPNVVLYATHQENKRLFGFVLRTSGGRA
DSRQTSICYIFESNNEGEKICDSVGLAKQIAFHAELDRKASEKQKEMERVKEKQQKELTK
Q-QIEKDLEEQSRLIAASNRSNPSSGEGQFVVLSSSQSEDSDLGEDGKKKRESET
>Apterygiformes_Apteryx_australis_R08814
------------------------------------------------------------
------------------------------------------------------------
------------------------------------------------------------
-----------------------------------------------------------Q
TRSLLGVFEEDAAAISNYVNQLFQAMHRIYDAQNELSAATHLTSKLLKEYEQQ-------
-----RFPLGGDDEVMSSTLQQFAKVIDE--------------------------SCHAV
LSTQLADAMMFPITQFK----ERDLKEI-LTLKEVFQIASNDHDAAITRYSRLSKRREN-
-----EKIKAEVTEDVYTSRKKQHQTMMHYFCALNTLQYKKKIAMLEPLLGYMQAQ----
---ISFFKMGSENLNEQLEEFLTN---------IGTSVQNVRREME----------CE--
------VETMQQTIEDLEVA-SDPLYLPDPDPTKFPVHRNLTRKAGYLNARN-----KTG
LVSSSWERQ------FYFTQGGNLMSQARGDVAGGLVMDID---------NCSVMAVDCE
DRRYCFQITSFDGKKSSILQAESKKDYEE------------------WICTINNISKQIY
LSENPEEIAARVNQSALEAVTPSPSFQQRHESMRPTVQ-SRPPATRTSSTGSLGSESAAL
SALSLDSLVAPDTPIQFDIISPVSEDQPGQAKTSGQSGRRTN---PFGETGGSKSETE--
-------DSILH------QLFIVRFLGSMEVKYDESPDVVYETMRQILAARAIHNIFRMT
ESHLLVTCDCL------KLIDPQTQVTRLRFPLPNVVLYATHQENKRLFGFVLRTSGGRV
DSRQTSVCYIFESNNEGEKICDSVGLAKQIAFHAELDRKASEKQKEIDRVKEKQQKELNK
QKQIEKDLEEQSRLIAASSRSNQSSGEGQFVVLSSSQSEDSDLGEDGKKKRESE-
>Falconiformes_Falco_cherrug_R11914
------------------------------------------------------------
------------------------------------------------------------
------------------------------------------------------------
-----------------------------------------------------------Q
TRSLLGVFEEDAAAISNYINQLFQAMHRIYDAQNELSAATHLTSKLLKEYEKQ-------
-----RFPLGGDDEVMTSTLQQFAKVIDEA-----------------------ISSCHAV
LSTQLADAMMFPITQFK----ERDLKEI-LTLKEVFQIASNDHDAAITRYSRLSKRREN-
-----EKIKAEVTEDVYTSRKKQHQTMMHYFCALNSLQYKKKIAMLEPLLGYMQAQ----
---ISFFKMGSENLTEQLEEFLTN---------IGTSVQNVRREME----------CE--
------VENMQQTIEDLEVA-SDPLYLPDPDPTKFPVHRNLTRKAGYLNARN-----KTG
LVSSSWERQ------FYFTQGGNLMSQARGDVAGGLVMDID---------NCSVMAVDCE
DRRYCFQITSFDGKKSSILQAESKKDYEE------------------WICTINNISKQIY
LSENPEEIAARVNQSALEAVTPSPSFQQRHESMRPAVQ-SRPPAARTSSTGSLGSESAAL
SALSLDSLVAPDTPIQFDIISPVSEDLPGQAKSSGQSGRRTN---PFGESGGSKSETE--
-------DSILH------QLFIVRFLGSMEVKSDESPDVVYETMRQILAARAIHNVFRMT
ESHLLVTCDCL------KLIDPQTQVTRLRFPLPNVVLYATHQENKRLFGFVLRTSGGRV
ESRQTSICYIFESNNEGEKICDSVGLAKQIAFHAELDRKASEKQKEIDRVKEKQQKELNK
QKQIEKDLEEQSRLIAASSRSNQGSGEGQFVVLSSSQSEDSDLGEEGKKKRESE-
>Passeriformes_Zonotrichia_albicollis_R11143
------------------------------------------------------------
--------------------SL--------------------------------------
------------------------------------------------------------
-----------------------------------------------------------Q
TRSLLGVFEEDAAAISNYINQLFQAMHRIYDAQNELSAATHLTSKLLKEYEKQ-------
-----RFPLGGDDEVMTSTLQQFAKVIDE------------------------LSSCHAV
LSTQLADAMMFPITQFK----ERDLKEI-LTLKEVFQIASNDHDAAITRYSRLSKRKEN-
-----EKIKAEVTEDVYTSRKKQHQTMMHYFCALNTLQYKKKISLLEPLLGYMQAQ----
---ISFFKMGSENLTEQLEEFLTN---------IGTSVQNVRREMD----------CE--
------VENMQQTIEDLEVA-SDPLYLPDPDPTKFPAHRNLTRKAGYLNARN-----KTG
LVSSSWERQ------FYFTQGGNLMSQARGDVAGGLVMDID---------NCSVMAVDCE
DRRYCFQITSFDGKKSSILQAESKKDYEE------------------WICTINNISKQIY
LSENPEEIAARVNQSALEAVTPSPSFQQRHESLRPAVQ-SRPPAARTSSSGSLGSDSAAL
SALSLDSLVAPDTPIQFDIISPVSEDLPGQAKSSGQSGRRTN---PFGESGGSKPETE--
-------DSILH------QLFIVRFLGSMEVRCDESPDVVYETMRQILAARAIHNVFRMT
ESHLLVTCDCL------KLIDPQTQVTRLRFPLPSVVLYATHQENKRLFGFVLRTSGGRV
ESRQTSICYIFESNNEGEKICDSVGLAKQIALHAELDRKASEKQKEIDRVKEKQQKELNK
QKQIEKDLEEQSRLIAASSRSNQSSTEGQFVVLSSSQSEDSDLGDDGKKKRESE-
>Passeriformes_Lepidothrix_coronata_R14618
------------------------------------------------------------
------------------------------------------------------------
------------------------------------------------------------
-----------------------------------------------------------Q
TRSLLGVFEEDAAAISNYINQLFQAMHRIYDAQNELSAATHLTSKLLKEYEKQ-------
-----RFPLGGDDEVMTSTLQQFAKVIDEA--------SASI-YFA------DLSSCHAV
LSTQLADAMMFPITQFK----ERDLKEI-LTLKEVFQIASNDHDAAITRYSRLSKRREN-
-----EKIKAEVTEDVYTSRKKQHQTMMHYFCALNTLQYKKKISLLEPLLGYMQAQ----
---ISFFKMGSENLTEQLEEFLTN---------IGTSVQNVRREMD----------CE--
------VENMQQTIEDLEVA-SDPLYLPDPDPTKFPVHRNLTRKAGYLNARN-----KTG
LVSSSWERQ------FYFTQGGNLMSQARGDVAGGLVMDID---------NCSVMAVDCE
DRRYCFQITSFDGKKSSILQAESKKDYEE------------------WICTINNISKQIY
LSENPEEMAARVNQSALEAVTPSPSFQQRHESMRPAVQ-SRPPAARTSSTGSLGSDSAAL
SALSLDSLVAPDTPIQFDIISPVSEDLPGQAKSSGQSSRRTN---PFGESGGSKSETE--
-------DSILH------QLFIVRFLGSMEVKSDESPDVVYETMRQILAARAIHNVFRMT
ESHLLVTCDCL------KLIDPQTQVTRLRFPLPSVVLYATHQENKRLFGFVLRTSGGRA
ESRQTSICYIFESNNEGEKICDSVGLAKQIAFHAELDRKATEKQKEIERVKEKQQKELNK
QKQIEKDLEEQSRLIAASSRSNQSSGEGQFVVLSSSQSEDSDLGEDGKKKRESEA
>Anseriformes_Anser_cygnoid_R14044
------------------------------------------------------------
------------------------------------------------------------
------------------------------------------------------------
------------------------------------------------------------
------------------------------------------------------------
----------------S-------------------------------------------
------------------------------------------------------------
------------------------------------------------------------
------------------------------------------------------------
---------------------------------------------------------KKG
LVSSIWERQ------FSFTQDGNLMSQARGDVAGGLVMDID---------NCSVMAVDCE
DRHYCFQITSFDG-----------KNYEKINV----FSFFSFPSLFQWICTINNIPKQIY
LSENPEVTSLRLLVS-LNLLSTNLKLTHLHVHFLFRFRQSRPTAARTSSTGSLGSESATL
SALPLDSFVAPDTPIQFDIISPVSEDLPGQAKSSGQAGRCTN---SFGESGGSKSETE--
-------DSILH------QLFIVRFLGSMVVKSDESPDIVYESMRUILAARAIHNIFRMT
ESHLLVTCDCL------KLIDPQTQVTRLRFPLPNVVLYARYQENKHLFGFVLKTSGGRV
DNUKTSVCYIFESNNEGEKICDSVGLAKQIAFHAELDRKASEKAKEI--VKDKQQKELSK
QKQIKKDLEEQSRLIAASSRSNPRGGEGQFVVLRSSQSEDSNLGEDGKKKRESET
>Passeriformes_Setophaga_coronata_R08999
------------------------------------------------------------
------------------------------------------------------------
------------------------------------------------------------
-----------------------------------------------------------Q
TRSLLGVFEEDAAAISNYINQLFQAMHRIYDAQNELSAATHLTSKLLKEYEKQ-------
-----RFPLGGDDEVMTSTLQQFAKVIDE------------------------LSSCHAV
LSTQLADAMMFPITQFK----ERDLKEI-LTLKEVFQIASNDHDAAITRYSRLSKRKEN-
-----EKIKAEVTEDVYTSRKKQHQTMMHYFCALNTLQYKKKISLLEPLLGYMQAQ----
---ISFFKMGSENLTEQLEEFLTN---------IGTSVQNVRREMD----------CE--
------VENMQQTIEDLEVA-SDPLYLPDPDPTKFPAHRNLTRKAGYLNARN-----KTG
LVSSSWERQ------FYFTQGGNLMSQARGDVAGGLVMDID---------NCSVMAVDCE
DRRYCFQITSFDGKKSSILQAESKKDYEE------------------WICTINNISKQIY
LSENPEEIAARVNQSALEAVTPSPSFQQRHESLRPTVQ-SRPPAARTSSTGSLGSDSAAL
SALSLDSLVAPDTPIQFDIISPVSEDLPGQAKSAGQSGRRTN---PFGESGGSKPETE--
-------DSILH------QLFIVRFLGSMEVRCDESPDVVYETMRQILAARAIHNVFRMT
ESHLLVTCDCL------KLIDPQTQVTRLRFPLPHVVLYATHQENKRLFGFVLRSSGGRV
DSRQTSICYIFESNNEGEKICDSVGLAKQIALHAELDRKASEKQKEIDRVKEKQQKELNK
QKQIEKDLEEQSRLIAASSRSNQSSTEGQFVVLSSSQSEDSDLGEDGKKKRESEA
>Passeriformes_Ficedula_albicollis_R08434
------------------------------------------------------------
------------------------------------------------------------
------------------------------------------------------------
-----------------------------------------------------------Q
TRSLLGVFEEDAAAISNYINQLFQAMHRIYDAQNELSAATHLTSKLLKEYEKQ-------
-----RFPLGGDDEVMTSTLQQFAKVIDE------------------------LSSCHAV
LSTQLADAMMFPITQFK----ERDLKEI-LTLKEVFQIASNDHDAAITRYSRLSKRKEN-
-----EKIKAEVTEDVYTSRKKQHQTMMHYFCALNTLQYKKKISLLEPLLGYMQAQ----
---ISFFKMGSENLTEQLEEFLTN---------IGTSVQNVRREMD----------CE--
------VENMQQTIEDLEVA-SDPLYLPDPDPTKFPAHRNLTRKAGYLNARN-----KTG
LVSSSWERQ------FYFTQGGNLMSQARGDVAGGLVMDID---------NCSVMAVDCE
DRRYCFQITSFDGKKSSILQAESKKDYEE------------------WICTINNISKQIY
LSENPEEIAARVNQSALEAVTPSPSFQQRHESMRPAVQ-SRPAAARTSSTGSLGSDSTAL
SALSLDSLVAPDTPIQFDIISPVSEDLPGQAKSSGQSGRRTN---PFGESGGSKPETE--
-------DSILH------QLFIVRFLGSMEVKSDESPDVVYETMRQILAARAIHNVFRMT
ESHLLVTCDCL------KLIDPQTQVTRLRFPLPNVVLYATHQENKRLFGFVLRTSGGRV
ESRQTSICYIFESNNEGEKICDSVGLAKQIAFHAELDRKASEKQKEIDRVKEKQQKELNK
QKQIEKDLEEQSRLIAASSRSNQSSTEGQFVVLSSSQSEDSDLGEDGKKKRESEA
>Passeriformes_Taeniopygia_guttata_R15211
------------------------------------------------------------
------------------------------------------------------------
------------------------------------------------------------
-----------------------------------------------------------Q
TRSLLGVFEEDAAAISNYINQLFQAMHRIYDAQNELSAATHLTSKLLKEYEKQ-------
-----RFPLGGDDEVMTSTLQQFAKVIDE------------------------LSSCHAV
LSTQLADAMMFPITQFK----ERDLKEI-LTLKEVFQIASNDHDAAITRYSRLSKRKEN-
-----EKIKAEVTEDVYTSRKKQHQTMMHYFCALNTLQYKKKISLLEPLLGYMQAQ----
---ISFFKMGSENLTEQLEEFLTN---------IGTSVQNVRREMD----------CE--
------VENMQQTIEDLEVA-SDPLYLPDPDPTKFPAHRNLTRKAGYLNARN-----KTG
LVSSSWERQ------FYFTQGGNLMSQARGDVAGGLVMDID---------NCSVMAVDCE
DRRYCFQITSFDGKKSSILQAESKKDYEE------------------WICTINNISKQIY
LSENPEEIAARVNQSALEAVTPSPSFQQRHESMRPAVQ-SRPPAARTSSSGSLGSDSATL
SALSLDSLVAPDTPIQFDIISPVSEDLPGQAKSSGQSGRRTN---PFGESGGSKPETE--
-------DSILH------QLFIVRFLGSMEVRSDESPDVVYETMRQILAARAIHNVFRMT
ESHLLVTCDCL------KLIDPQTQVTRLRFPLPSVVLYATHQENKRLFGFVLRTSGGRV
ESRQTSICYIFESNNEGEKICDSVGLAKQIALHAELDRKASEKQKEIERVKEKQQKELNK
QKQIEKDLEEQSRLIAASSRSNQSSTEGQFVVLSSSQSEDSDLGEDGKKKRESEA
>Accipitriformes_Aquila_chrysaetos_R05159
------------------------------------------------------------
------------------------------------------------------------
------------------------------------------------------------
-----------------------------------------------------------Q
TRSLLGVFEEDAAAISNYINQLFQAMHRIYDAQNELSAATHLTSKLLKEYEKQ-------
-----RFPLGGDDEVMTSTLQQFAKVIDEA--------STCI-CFT--YFANDLSSCHAV
LSTQLADAMMFPITQFK----ERDLKEI-LTLKEVFQIASNDHDAAITRYSRLSKRREN-
-----EKIKAEVTEDVYTSRKKQHQTMMHYFCALNTLQYKKKIAMLEPLLGYMQAQ----
---ISFFKMGSENLTEQLEEFLTN---------IGTSVQNVRREME----------CE--
------VENMQQTIEDLEVA-SDPLYLPDPDPTKFPVHRNLTRKAGYLNARN-----KTG
LVSSSWERQ------FYFTQGGNLMSQARGDVAGGLVMDID---------NCSVMAVDCE
DRRYCFQITSFDGKKSSILQAESKKDYEE------------------WICTINNISKQIY
LSENPEEIAARVNQTALEAVTPSPSFQQRHESMRPTMQ-SRPPAARTSSTGSLGSESAAL
SALSLDSLVAPDTPIQFDIISPVSEDLPGQAKSSGQSGRRTN---PFGESGGSKSETE--
-------DSILH------QLFIVRFLGSMEVKSDESPDVVYETMRQILAARAIHNVFRMT
ESHLVVTCDCL------KLIDPQTQVTRLRFPLPNVVLYATHQENKRLFGFVLRTSGGRV
ESRQTSICYIFESNNEGEKICDSVGLAKQIAFHAELDRKASEKQKEIDRVKEKQQKELNK
QKQIEKDLEEQSRLIAASSRSNQSSGEGQFVVLSSSQSEDSDLGEDGKKKRESEA
>Charadriiformes_Calidris_pugnax_R07585
------------------------------------------------------------
---------------------V----GEQMDPLANKKPGRP--------GGRTNRKAEGV
-----------------------GGGTS----GAKRGGGGCVVTGEKG----------GL
QSAGRAA--------------GSGSCSGTE------SAPAAAMPGIDKLPIEETLEDSPQ
TRSLLGVFEEDAAAISNYVNQLFQAMHRIYDAQNELSAATHLTSKLLKEYEKQ-------
-----RFPLGGDDEVMTSTLQQFAKVIDEA--------SICI-C---------LSSCHAV
LSTQLADAMMFPITQFK----ERDLKEI-LTLKEVFQIASNDHDAAITRYSRLSKRREN-
-----EKIKAEVTEDVYTSRKKQHQTMMHYFCALNTLQYKKKIAMLEPLLGYMQAQ----
---ISFFKMGSENLTEQLEEFLTN---------IGTSVQNVRREME----------CE--
------GENMQQTIEDLEVA-SDPLYLPDPDTTKFPVHRNLTRKAGYLNARN-----KTG
LVSSSWERQ------FYFTQGGNLMSQARGDVAGGLVMDID---------NCSVMAVDCE
DRRYCFQITSFDGKKSSILQAESKKDYEE------------------WICTINNISKQIY
LSENPEEIAARVNQSALEAVTPSPSFQQRHESMRPTVQ-SRPPAARTSSTGSLGSESAAL
SALSLDSLVAPDTPIQFDIISPVSEDLPGQAKSSGQSGRRTN---PFGESGGSKSETE--
-------DSILH------QLFIVRFLGSMEVKSDESPDVVYETMRQILAARAIHNIFRMT
ESHLLVTCDCL------KLIDPQTQVTRLRFPLPNVVLYATHQENKRLFGFVLRTSGGRV
ESRQTSVCYIFESNNEGEKICDSVGLAKQIAFHAELDRKASEKQKEIDRVKEKQQKELNK
QKQIEKDLEEQSRLIAASSRSNQSSGEGQFVVLSSSQSEDSDLGEDGKKKRESEA
>Passeriformes_Pseudopodoces_humilis_R08462
------------------------------------------------------------
------------------------------------------------------RGADRP
MG---KPGAR-------------GEGRP---ARGGRGS----------------------
--VWVGS--------------GAGGTEPRG------LSAAAAMPGIDKLPIEETLEDSPQ
TRSLLGVFEEDAAAISNYINQLFQAMHRIYDAQNELSAATHLTSKLLKEYEKQ-------
-----RFPLGGDDEVMTSTLQQFAKVIDE------------------------LSSCHAV
LSTQLADAMMFPITQFK----ERDLKEI-LTLKEVFQIASNDHDAAITRYSRLSKRKEN-
-----EKIKAEVTEDVYTSRKKQHQTMMHYFCALNTLQYKKKISLLEPLLGYMQAQ----
---ISFFKMGSENLTEQLEEFLTN---------IGTSVQNVRREMD----------CE--
------VENMQQTIEDLEVA-SDPLYLPDPDPIKFPAHRNLTRKAGYLNARN-----KTG
LVSSSWERQ------FYFTQGGNLMSQARGDVAGGLVMDID---------NCSVMAVDCE
DRRYCFQITSFDGKKSSILQAESKKDYEE------------------WICTINNISKQIY
LSENPEEIAARVNQSALEAVTPSPSFQQRHESMRPAVQ-SRPPAVRTSSTGSLGSDSAAL
SALSLDSLVAPDTPIQFDIISPVSEDLPGQAKSSGQSGRRTN---PFGESGGSKPETE--
-------DSILH------QLFIVRFLGSMEVKSDESPDVVYETMRQILAARAIHNVFRMT
ESHLLVTCDCL------KLIDPQTQVTRLRFPLPNVVLYATHQENKRLFGFVLRTSGGRV
ESYQTSICYIFESNNEGEKICDSVGLAKQIAFHAELDRKASEKQKEIDRVKEKQQKELNK
QKQIEKDLEEQSRLIAASSRSNQSSTEGQFVVLSSSQSEDSDLGEDGKKKRESEA
>Passeriformes_Serinus_canaria_R06058
------------------------------------------------------------
------------------------------------------------------------
------------------------------------------------------------
-----------------------------------------------------------Q
TRSLLGVFEEDAAAISNYINQLFQAMHRIYDAQNELSAATHLTSKLLKEYEKQ-------
-----RFPLGGDDEVMTSTLQQFAKVIDE------------------------LSSCHAV
LSTQLADAMMFPITQFK----ERDLKEI-LTLKEVFQIASNDHDAAITRYSRLSKRKEN-
-----EKIKAEVTEDVYTSRKKQHQTMMHYFCALNTLQYKKKISLLEPLLGYMQAQ----
---ISFFKMGSENLTEQLEEFLTN---------IGTSVQNVRREMD----------CE--
------VENMQQTIEDLEVA-SDPLYLPDPDPTKFPAHRNLTRKAGYLNARN-----KTG
LVSSSWERQ------FYFTQGGNLMSQARGDVAGGLVMDID---------NCSVMAVDCE
DRRYCFQITSFDGKKSSILQAESKKDYEE------------------WICTINNISKQIY
LSENPEEIAARVNQSALEAVTPSPSFQQRHESLRPAVQ-SRPPAARTSSTGSLGSDSAAL
SALSLDSLVAPDTPIQFDIISPVSEDLPGQAKSSGQSGRRTN---PFGESGGSKPETE--
-------DSILH------QLFIVRFLGSMEVRSDESPDVVYETMRQILAARAIHNVFRMT
ESHLLVTCDCL------KLIDPQTQVTRLRFPLPNVVLYATHQENKRLFGFVLRTSGGRV
ESRQTSICYIFESNNEGEKICDSLGLAKQIALHAELDRKASEKQKEIDRVKEKQQKELNK
QKQIEKDLEEQSRLIAASSRSNQSSTEGQFVILSSSQSEDSDLGEDGKKKRESEA
>Columbiformes_Patagioenas_fasciata_R08125
------------------------------------------------------------
--------------------------------LTNNKR-----------G----RPGGRT
NGKAKRGGRDIRR----------GAGRGRLCCGRG-------------------------
--EGAGRS------------AEAAELQRRT------VRPAAAMPGIDKLPIEETLEDSPQ
TRSLLGVFEEDAAAISNYINQLFQAMHRIYDAQNELSAATHLTSKLLKEYEKQ-------
-----RFPLGGDDEVMTSTLQQFAKVIDEA--------STC------------LSSCHAV
LSTQLADAMMFPITQFK----ERDLKEI-LTLKEVFQIASNDHDAAITRYGRLSKRREN-
-----EKIKAEVIEDVYTSRKKQHQTMMHYFCALNTLQYKKKIALLEPLLGYMQAQ----
---ISFFKMGSENLTEQLEEFLTN---------IGTSVQNVRREME----------CE--
------VENMQQTIEDLEVA-SDPLYLPDPDTTKFPVHRNLTRKAGYLNARN-----KTG
LVSSSWDRQ------FYFTQGGNLMSQARGDVAGGLVMDID---------NCSVMAVDCE
DRRYCFQITSFDGKKSSILQAESKKDYEE------------------WICTINNISKQIY
LSENPEEIAARVNQSALEAVTPSPSFQQRHESLRPPAQ-SRPAAVRTSSTGSLGSESAAL
SALSLDSLVAPDTPIQFDIISPVSEDLPGQAKSSGQSGRRTN---PFGESGGSKSETE--
-------DSILH------QLFIVRFLGSMEVKSDESPDVVYETMRQILAARAIHNIFRMT
ESHLLVTCDCL------KLIDPQTQVTRLRFPLPNVVLCAAHQENKRLFGFVLRTSGGRA
ESRQTSICYIFESNNEGEKICDSVGLAKQIALHAELDRKATEKQKEMDRVKEKQQKELNK
QKQIEKDLEEQSRLIAASSRANQSSGDGQFVVLSSSQSEDSDLGEDGKKKRESEA
>Passeriformes_Corvus_cornix_R07788
------------------------------------------------------------
------------------------------------------------------------
------------------------------------------------------------
-----------------------------------------------------------Q
TRSLLGVFEEDAAAISNYINQLFQAMHRIYDAQNELSAATHLTSKLLKEYEKQ-------
-----RFPLGGDDEVMTSTLQQFAKVIDE------------------------LSSCHAV
LSTQLADAMMFPITQFK----ERDLKEI-LTLKEVFQIASNDHDAAITRYSRLSKRREN-
-----EKIKAEVTEDVYTSRKKQHQTMMHYFCALNTLQYKKKISLLEPLLGYMQAQ----
---ISFFKMGSENLTEQLEEFLTN---------IGTSVQNVRREMD----------CE--
------VENMQQTIEDLEVA-SDPLYLPDPDPTKFPAHRNLTRKAGYLNARN-----KTG
LVSSSWERQ------FYFTQGGNLMSQARGDVAGGLVMDID---------NCSVMAVDCE
DRRYCFQITSFDGKKSSILQAESKKDYEE------------------WICTINNISKQIY
LSENPEEIAARVNQSALEAVTPSPSFQQRHESMRPAVQ-SRPPAARTSSTGSLGSDSAAL
SALSLDSLVAPDTPIQFDIISPVSEDLPGQAKSSGQSGRRTN---PFGESGGSKPETE--
-------DSILH------QLFIVRFLGSMEVKSDESPDVVYETMRQILAARAIHNVFRMT
ESHLLVTCDCL------KLIDPQTQVTRLRFPLPNVVLYATHQENKRLFGFVLRTSGGRV
ESRQTSICYIFESNNEGEKICDSVGLAKQIAFHAELDRKASEKQKEIDRVKEKQQKELNK
QKQIEKDLEEQSRLIAASSRSNQSSAEGQFVVLSSSQSEDSDLGEDGKKKRESEA
>Passeriformes_Passer_domesticus_R12718
------------------------------------------------------------
------------------------------------------------------------
------------------------------------------------------------
-----------------------------------------------------------Q
TRSLLGVFEEDAAAISNYINQLFQAMHRIYDAQNELSAATHLTSKLLKEYEKQ-------
-----RFPLGGDDEVMTSTLQQFAKVIDE------------------------LSSCHAV
LSTQLADAMMFPITQFK----ERDLKEI-LTLKEVFQIASNDHDAAITRYSRLSKRKEN-
-----EKIKAEVTEDVYTSRKKQHQTMMHYFCALNTLQYKKKISLLEPLLGYMQAQ----
---ISFFKMGSENLTEQLEEFLTN---------IGTSVQNVRREMD----------CE--
------VENMQQTIEDLEVA-SDPLYLPDPDPAKFPAHRNLTRKAGYLNARN-----KTG
LVSSSWERQ------FYFTQGGNLMSQARGDVAGGLVMDID---------NCSVMAVDCE
DRRYCFQITSFDGKKSSILQAESKKDYEE------------------WICTINNISKQIY
LSENPEEIAARVNQSALEAVTPSPSFQQRHESMRPAVQ-SRPPAARTSSTGSLGSDSTAL
SALSLDSLVAPDTPIQFDIISPVSEDLPGQAKSSGQSGRRTN---PFGESGGSKPETE--
-------DSILH------QLFIVRFLGSMEVRSDESPDVVYETMRQILAARAIHNVFRMT
ESHLLVTCDCL------KLIDPQTQVTRLRFPLPSVVLYATHQENKRLFGFVLRTSGGRV
ESRQTSICYIFESNNEGEKICDSVGLAKQIALHAELDRKASEKQKEIDRVKEKQQKELNK
QKQIEKDLEEQSRLIAASSRSNQSSTEGQFVVLSSSQSEDSDLGEDGKKKRESE-
>Passeriformes_Parus_major_R03925
------------------------------------------------------------
------------------------------------------------------------
------------------------------------------------------------
-----------------------------------------------------------Q
TRSLLGVFEEDAAAISNYINQLFQAMHRIYDAQNELSAATHLTSKLLKEYEKQ-------
-----RFPLGGDDEVMTSTLQQFAKVIDE------------------------LSSCHAV
LSTQLADAMMFPITQFK----ERDLKEI-LTLKEVFQIASNDHDAAITRYSRLSKRKEN-
-----EKIKAEVTEDVYTSRKKQHQTMMHYFCALNTLQYKKKISLLEPLLGYMQAQ----
---ISFFKMGSENLTEQLEEFLTN---------IGTSVQNVRREMD----------CE--
------VENMQQTIEDLEVA-SDPLYLPDPDPIKFPAHRNLTRKAGYLNARN-----KTG
LVSSSWERQ------FYFTQGGNLMSQARGDVAGGLVMDID---------NCSVMAVDCE
DRRYCFQITSFDGKKSSILQAESKKDYEE------------------WICTINNISKQIY
LSENPEEIAARVNQSALEAVTPSPSFQQRHESMRPAVQ-SRPPAVRTSSTGSLGSDSAAL
SALSLDSLVAPDTPIQFDIISPVSEDLPGQAKSSGQSGRRTN---PFGESGGSKPETE--
-------DSILH------QLFIVRFLGSMEVKSDESPDVVYETMRQILAARAIHNVFRMT
ESHLLVTCDCL------KLIDPQTQVTRLRFPLPNVVLYATHQENKRLFGFVLRTSGGRV
ESYQTSICYIFESNNEGEKICDSVGLAKQIAFHAELDRKASEKQKEIDRVKEKQQKELNK
QKQIEKDLEEQSRLIAASSRSNQSSTEGQFVVLSSSQSEDSDLGEDGKKKRESE-
>Galliformes_Colinus_virginianus_R08533
---------------------------------------------------PP-------
-VRRPPRRERGP-------RRA----ARQTGPLTNSKL-----------GSLEAEPIARA
------GGRR-------------VGGTS----CSGRGHTSC---------C------GGP
A-SWASR--------------GERELQRRR------SVPAAAMPGIDKLPIEETLEDSPQ
TRSLLGVFEEDAAAISNYINQLFQAMHRVYDAQNELSAATHLTSKLLKEYEKQ-------
-----HFPLGGDDEVMNSTLQQFAKVIDEA--------STCI-YFI--HLTD-LSSCHAV
LSTQLADAMMFPITQFK----ERDLKEI-LTLKEVFQIASNDHDAAITRYSRLSKRREN-
-----EKIKAEVTEDVYTSRKKQHQTMMHYFCALNTLQYKKKIAVLEPLLGYMQAQ----
---ISFFKMGSENLTDQLEEFLTN---------IGTSVQNVRREME----------CE--
------IENMQQTIEDLEVA-SDPLYLPDPDPTKFPVHRNLTRKAGYLNARN-----KTG
LVSSSWERQ------FYFTQGGNLMSQARGDVAGGLVMDID---------NCSVMAVDCE
DRRYCFQITSFDGKKSSILQAESKKDYEE------------------WICTINNISKQIY
LSENPEEIAARVNQSALEAVTPSPSFQQRHERMRPAVQ-SCPPAARAGSTGSLGSESTAL
SALSLDSIVAPDTPIQFDIISPVSEDLPGQAKSSGQSGRRTN---PFGETGGSKSETE--
-------DSILH------QLFIVRFLGSMEVKSDESADVVYETMRQILAARAIHNIFRMT
ESHLLVTCDCL------KLIDPQTQVTRLRFPLPNVVLYATHQENKRLFGFVLRTSGGRV
DSRQTSICYIFESNNEGEKISDSVGLAKQIALHAELDRKASEKQKEMERVKEKQQRELSK
QKQIEKDLEEQSRLIAASSRQNPGSGEGQFVVLSSSQSEDSDLGEDGKKKRESET
>Galliformes_Callipepla_squamata_R11104
LLVVTDPGR---APQAIPRAEDEAMRQQARCDAALSGGARTAR----SRRAPP-------
-VRRPPRRERGP-------RRA----ARQTGPLTNSKS-----------GSLEAEPIARA
------GGRR-------------VGGTS----CSGRGHASC---------C-----GGGP
A-SWASR--------------GERELQRRR------SVPAAAMPGIDKLPIEETLEDSPQ
TRSLLGVFEEDAAAISNYINQLFQAMHRVYDAQNELSAATHLTSKLLKEYEKQ-------
-----HFPLGGDDEVMNSTLQQFAKVIDEA--------STC------------LSSCHAV
LSTQLADAMMFPITQFK----ERDLKEI-LTLKEVFQIASNDHDAAITRYSRLSKRREN-
-----EKIKAEVTEDVYTSRKKQHQTMMHYFCALNTLQYKKKIAVLEPLLGYMQAQ----
---ISFFKMGSENLTEQLEEFLTN---------IGTSVQNVRREME----------CE--
------IENMQQTIEDLEVA-SDPLYLPDPDPAKFPVHRNLTRKAGYLNARN-----KTG
LVSSSWERQ------FYFTQGGNLMSQARGDVAGGLVMDID---------NCSVMAVDCE
DRRYCFQITSFDGKKSSILQAESKKDYEE------------------WICTINNISKQIY
LSENPEEIAARVNQSALEAVTPSPSFQQRHERMRPAVQ-SCPPAARTGSTGSLGSESTAL
SALSLDSIVAPDTPIQFDIISPVSEDLPGQAKSSGQSGRRTN---PFGETGGSKSETE--
-------DSILH------QLFIVRFLGSMEVKSDESADVVYETMRQILAARAIHNIFRMT
ESHLLVTCDCL------KLIDPQTQVTRLRFPLPNVVLYATHQENKRLFGFVLRTSGGRV
DSRQTSICYIFESNNEGEKISDSVGLAKQIALHAELDRKASEKQKEMERVKEKQQRELSK
QKQIEKDLEEQSRLIAASSRQNPGSGEGQFMVLSSSQSEDSDLGEDGKKKRESET
>Passeriformes_Sporophila_hypoxantha_R03049
------------------------------------------------------------
------------------------------------------------------------
------------------------------------------------------------
-----------------------------------------------------------Q
TRSLLGVFEEDAAAISNYINQLFQAMHRIYDAQNELSAATHLTSKLLKEYEKQ-------
-----RFPLGGDDEVMTSTLQQFAKVIDE------------------------LSSCHAV
LSTQLADAMMFPITQFK----ERDLKEI-LTLKEVFQIASNDHDAAITRYSRLSKRKEN-
-----EKIKAEVTEDVYTSRKKQHQTMMHYFCALNTLQYKKKISLLEPLLGYMQAQ----
---ISFFKMGSENLTEQLEEFLTN---------IGTSVQNVRREMD----------CE--
------VENMQQTIEDLEVA-SDPLYLPDPDPTKFPAHRNLTRKAGYLNARN-----KTG
LVSSSWERQ------FYFTQGGKLMSQARGDVAGGLVMDID---------NCSVMAVDCE
DRRYCFQITSFDGKKSSILQAESKKDYEE------------------WICTINNISKQIY
LSENPEEIAARVNQSALEAVTPSPSFQQRHESLRPAVQ-SRPPAARTSSTGSLGSDSAAL
SALSLDSLVAPDTPIQFDIISPVSEDLPGQAKSSGQSGRRTN---PFGESGGSKPETE--
-------DSILH------QLFIVRFLGSMEVRCDESPDVVYETMRQILAARAIHNVFRMT
ESHLLVTCDCL------KLIDPQTQVTRLRFPLPNVVLYATHQENKRLFGFVLRTSGGRV
ESRQTSICYIFESNNEGEKICDSVGLAKQIALHAELDRKASEKQKEIDRVKEKQQKELNK
QKQIEKDLEEQSRLIAASSRSNQSSTEGQFVVLSSSQSEDSELGEDGKKKRESEA
>Pelecaniformes_Phalacrocorax_pelagicus_R09313
------------------------------------------------------------
------------------------------------------------------------
------------------------------------------------------------
-----------------------------------------------------------Q
TRSLLGVFEEDATAISNYINQLFQAMHRIYDAQNELSAATHLTSKLLKEYEKQ-------
-----RFPLGGDDEVMTSTLQQFAKVIDEA--------STCI-CFT--YFAN-LSSCHAV
LSTQLADAMMFPITQFK----ERDLKEI-LTLKEVFQIASNDHDAAITRYSRLSKRREN-
-----EKIKAEVTEDVYTSRKKQHQTMMHYFCALNTLQYKKKIAMLEPLLGYMQAQ----
---ISFFKMGSENLTEQLEEFLTN---------IGTSVQNVRREME----------CE--
------VENMQQTIEDLEVA-SDPLYLPDPDTTKFPVHRNLTRKAGYLNARN-----KTG
LVSSSWERQ------FYFTQGGNLMSQARGDVAGGLVMDID---------NCSVMAVDCE
DRRYCFQITSFDGKKSSILQAESKKDYEE------------------WICTINNISKQIY
LSENPEEIAARVNQSALEAVTPSPSFQQRHESMRPTVQ-SRPPAARTSSTGSLGSESAAL
SALSLNSLVAPDTPIQFDIISPVSEDLPGQAKSSGQLGRRTN---PFGESGGSKSETE--
-------DSILH------QLFIVRFLGSMEVKSDESPDVVYETMRQILAARAIHNIFRMT
ESHLLVTCDCL------KLIDPQTQVTRLRFPLPNVVLYATHQENKRLFGFVLRTSGGRV
ESRQTSVCYIFESNNEGEKICDSVGLAKQIALHAELDRKASEKQKEIDRVKEKQQKQLNK
QKQIEKDLEEQSRLIAASSRSNQSSGEGQFVVLSSSQSEDSDLGEDGKKKRESEA
>Pelecaniformes_Phalacrocorax_auritus_R03179
------------------------------------------------------------
------------------------------------------------------------
------------------------------------------------------------
-----------------------------------------------------------Q
TRSLLGVFEEDATAISNYINQLFQAMHRIYDAQNELSAATHLTSKLLKEYEKQ-------
-----RFPLGGDDEVMTSTLQQFAKVIDEA--------STCI-CFT--YFAN-LSSCHAV
LSTQLADAMMFPITQFK----ERDLKEI-LTLKEVFQIASNDHDAAITRYSRLSKRREN-
-----EKIKAEVTEDVYTSRKKQHQTMMHYFCALNTLQYKKKIAMLEPLLGYMQAQ----
---ISFFKMGSENLTEQLEEFLTN---------IGTSVQNVRREME----------CE--
------VENMQQTIEDLEVA-SDPLYLPDPDTTKFPVHRNLTRKAGYLNARN-----KTG
LVSSSWERQ------FYFTQGGNLMSQARGDVAGGLVMDID---------NCSVMAVDCE
DRRYCFQITSFDGKKSSILQAESKKDYEE------------------WICTINNISKQIY
LSENPEEIAARVNQSALEAVTPSPSFQQRHESMRPTVQ-SRPPAARTSSTGSLGSESAAL
SALSLNSLVAPDTPIQFDIISPVSEDLPGQAKSSGQLGRRTN---PFGESGGSKSETE--
-------DSILH------QLFIVRFLGSMEVKSDESPDVVYETMRQILAARAIHNIFRMT
ESHLLVTCDCL------KLIDPQTQVTRLRFPLPNVVLYATHQENKRLFGFVLRTSGGRV
ESRQTSVCYIFESNNEGEKICDSVGLAKQIALHAELDRKASEKQKEIDRVKEKQQKQLNK
QKQIEKDLEEQSRLIAASSRSNQSSGEGQFVVLSSSQSEDSDLGEDGKKKRESEA
>Pelecaniformes_Phalacrocorax_harrisi_R09456
------------------------------------------------------------
------------------------------------------------------------
------------------------------------------------------------
-----------------------------------------------------------Q
TRSLLGVFEEDATAISNYINQLFQAMHRIYDAQNELSAATHLTSKLLKEYEKQ-------
-----RFPLGGDDEVMTSTLQQFAKVIDEA--------STCI-CFT--YFAN-LSSCHAV
LSTQLADAMMFPITQFK----ERDLKEI-LTLKEVFQIASNDHDAAITRYSRLSKRREN-
-----EKIKAEVTEDVYTSRKKQHQTMMHYFCALNTLQYKKKIAMLEPLLGYMQAQ----
---ISFFKMGSENLTEQLEEFLTN---------IGTSVQNVRREME----------CE--
------VENMQQTIEDLEVS-SDPLYLPDPDTTKFPVHRNLTRKAGYLNARN-----KTG
LVSSSWERQ------FYFTQGGNLMSQARGDVAGGLVMDID---------NCSVMAVDCE
DRRYCFQITSFDGKKSSILQAESKKDYEE------------------WICTINNISKQIY
LSENPEEIAARVNQSALEAVTPSPSFQQRHESMRPTVQ-SRPPAARTSSTGSLGSESAAL
SALSLNSLVAPDTPIQFDIISPVSEDLPGQAKSSGQLGRRTN---PFGESGGSKSETE--
-------DSILH------QLFIVRFLGSMEVKSDESPDVVYETMRQILAARAIHNIFRMT
ESHLLVTCDCL------KLIDPQTQVTRLRFPLPNVVLYATHQENKRLFGFVLRTSGGRV
ESRQTSVCYIFESNNEGEKICDSVGLAKQIALHAELDRKASEKQKEIDRVKEKQQKQLNK
QKQIEKDLEEQSRLIAASSRSNQSSGEGQFVVLSSSQSEDSDLGEDGKKKRESEA
>Pelecaniformes_Phalacrocorax_brasilianus_R06016
------------------------------------------------------------
------------------------------------------------------------
------------------------------------------------------------
-----------------------------------------------------------Q
TRSLLGVFEEDATAISNYINQLFQAMHRIYDAQNELSAATHLTSKLLKEYEKQ-------
-----RFPLGGDDEVMTSTLQQFAKVIDEA--------STCI-CFT--YFAN-LSSCHAV
LSTQLADAMMFPITQFK----ERDLKEI-LTLKEVFQIASNDHDAAITRYSRLSKRREN-
-----EKIKAEVTEDVYTSRKKQHQTMMHYFCALNTLQYKKKIAMLEPLLGYMQAQ----
---ISFFKMGSENLTEQLEEFLTN---------IGTSVQNVRREME----------CE--
------VENMQQTIEDLEVA-SDPLYLPDPDTTKFPVHRNLTRKAGYLNARN-----KTG
LVSSSWERQ------FYFTQGGNLMSQARGDVAGGLVMDID---------NCSVMAVDCE
DRRYCFQITSFDGKKSSILQAESKKDYEE------------------WICTINNISKQIY
LSENPEEIAARVNQSALEAVTPSPSFQQRHESMRPTVQ-SRPPAARTSSTGSLGSESAAL
SALSLNSLVAPDTPIQFDIISPVSEDLPGQAKSSGQLGRRTN---PFGESGGSKSETE--
-------DSILH------QLFIVRFLGSMEVKSDESPDVVYETMRQILAARAIHNIFRMT
ESHLLVTCDCL------KLIDPQTQVTRLRFPLPNVVLYATHQENKRLFGFVLRTSGGRV
ESRQTSVCYIFESNNEGEKICDSVGLAKQIALHAELDRKASEKQKEIDRVKEKQQKQLNK
QKQIEKDLEEQSRLIAASSRSNQSSGEGQFVVLSSSQSEDSDLGEDGKKKRESEA
>Passeriformes_Lonchura_striata_R06408
------------------------------------------------------------
------------------------------------------------------------
------------------------------------------------------------
-----------------------------------------------------------Q
TRSLLGVFEEDAAAISNYINQLFQAMHRIYDAQNELSAATHLTSKLLKEYEKQ-------
-----RFPLGGDDEVMTSTLQQFAKVIDE------------------------LSSCHAV
LSTQLADAMMFPITQFK----ERDLKEI-LTLKEVFQIASNDHDAAITRYSRLSKRKEN-
-----EKIKAEVTEDVYTSRKKQHQTMMHYFCALNTLQYKKKISLLEPLLGYMQAQ----
---ISFFKMGSENLTEQLEEFLTN---------IGTSVQNVRREMD----------CE--
------VENMQQTIEDLEVA-SDPLYLPDPDPTKFPAHRNLTRKAGYLNARN-----KTG
LVSSSWERQ------FYFTQGGNLMSQARGDVAGGLVMDID---------NCSVMAVDCE
DRRYCFQITSFDGKKSSILQAESKKDYEE------------------WICTINNISKQIY
LSENPEEIAARVNQSALEAVTPSPSFQQRHESMRPAVQ-SRPPAARTSSSGSLGSDSATL
SALSLDSLVAPDTPIQFDIISPVSEDLPGQAKSSGQSGRRTN---PFGESGGSKPETE--
-------DSILH------QLFIVRFLGSMEVRSDESPDVVYETMRQILAARAIHNVFRMT
ESHLLVTCDCL------KLIDPQTQVTRLRFPLPSVVLYATHQENKRLFGFVLRTSGGRV
ESRQTSICYIFESNNEGEKICDSVGLAKQIALHAELDRKASEKQKEIERVKEKQQKELNK
QKQIEKDLEEQSRLIAASSRSNQSSTEGQFVVLSSSQSEDSDLGEDGKKKRESEA
>Anseriformes_Anas_zonorhyncha_R16705
------------------------------------------------------------
------------------------------------------------------------
------------------------------------------------------------
-----------------------------------------------------------Q
TRSLLGVFEEDAAAISNYINQLFQAMHRVYDAQNELSAATHLTSKLLKEYEKQ-------
-----HFPLGGDDEVMTSTLQQFSK----------------------------LSSCHAV
LSTQLADAMMFPITQFK----ERDLKEI-LTLKEVFQIASNDHDAAITRYSRLSKRREN-
-----EKIKAEVTEDVYTSRKKQHQTMMHYFCALNTLQYKKKIAMLEPLLGYMQAQ----
---ISFFKMGSENLSEQLEEFLTN---------IGTSVQNVRREME----------CE--
------IENMQQTIEDLEVA-SDPLYLPDPDPTKFPVHRNLTRKAGYLNARN-----KTG
LVSSIWERQ------FYFTQGGNLMSQARGDVAGGLVMDID---------NCSVMAVDCE
DRRYCFQITSFDGKKSSILQAESKKDYEE------------------WICTINNISKQIY
LSENPEEIAARINQSALEAVTPSPSFQQRHESIRPLVQ-SRPTAAHTSSTGSVGSESATL
SALSLDSLVAPDTPIQFDIISPASEDLPGQAKSSGQAGRRAN---PFGESGGSKSETE--
-------DSILH------QLFIVRFLGSMAVKSDESPDVVYETMRQILAARAIHNIFRMT
ESHLLVTCDCL------KLIDPQTQVTRLRFPLPNVVLYATHQENKRLFGFVLKTSGGRV
DNRQTSICYIFESNNEGEKICDSVGLAKQIALHAELDRKASEKAKEIERVREKQQKELSK
QKQIEKDLEEQSRLIAASSRSNPSGGEGHFVVLSSSQSEDSDLGEDGKKKKEYET
>Passeriformes_Phylloscopus_trochilus_R12889
------------------------------------------------------------
------------------------------------------------------------
------------------------------------------------------------
-----------------------------------------------------------Q
TRSLLGVFEEDAAAISSYINQLFQAMHRIYDAQNELSAATHLTSKLLKEYEKQ-------
-----RFPLGGDDEVMTSTLQQFAKVIDE------------------------LSSCHAV
LSTQLADAMMFPITQFK----ERDLKEI-LTLKEVFQIASNDHDAAITRYSRLSKRKEN-
-----EKIKAEVTEDVYTSRKKQHQTMMHYFCALNTLQYKKKISLLEPLLGYMQAQ----
---ISFFKMGSENLTEQLEEFLTN---------IGTSVQNVRREMD----------CE--
------VENMQQTVEDLEVA-SDPLYLPDPDPIKFPAHRNLTRKAGYLNTRN-----KTG
LVSSSWERQ------FYFTQGGNLMSQARGDVAGGLVMDID---------NCSVMAVDCE
DRRYCFQITSFDGKKSSILQAESKKDYEE------------------WICTINNISKQIY
LSENPEEIAARVNQSALEAVTPSPSFQQRHESMRPAVQ-SRPPAARTSSTGSLGSDSAAL
SALSLDSLVAPDTPIQFDIISPVSEDLPGQAKSSGQSGRRTN---PFGESGGSKPETE--
-------DSILH------QLFIVRFLGSMEVKSDESPDVVYETMRQILAARAIHNVFRMT
ESHLLVTCDCL------KLIDPQTQVTRLQFPLPNVVLYATHQENKRLFGFVLSTSGGRV
ESRQTSICYIFESNNEGEKICDSVGLAKQIAFHAELDRKASEKQKEIDRVKEKQQKELNK
QKQIEKDLEEQSRLIAASSRSNQSSTEGQFVVVSSSQSEDSDLGEDGKKKRESEA
>Passeriformes_Saxicola_maurus_R04543
------------------------------------------------------------
------------------------------------------------------------
------------------------------------------------------------
-----------------------------------------------------------Q
TRSLLGVFEEDAAAISNYINQLFQAMHRIYDAQNELSAATHLTSKLLKEYEKQ-------
-----RFPLGGDDEVMTSTLQQFAKVIDE------------------------LSSCHAV
LSTQLADAMMFPITQFK----ERDLKEI-LTLKEVFQIASNDHDAAITRYSRLSKRKEN-
-----EKIKAEVTEDVYTSRKKQHQTMMHYFCALNTLQYKKKISLLEPLLGYMQAQ----
---ISFFKMGSENLTEQLEEFLTN---------IGTSVQNVRREMD----------CE--
------VENMQQTIEDLEVA-SDPLYLPDPDPTKFPAHRNLTRKAGYLNARN-----KTG
LVSSSWERQ------FYFTQGGNLMSQARGDVAGGLVMDID---------NCSVMAVDCE
DRRYCFQITSFDGKKSSILQAESKKDYEE------------------WICTINNISKQIY
LSENPEEIAARVNQSALEAVTPSPSFQQRHESMRPAVQ-SRPPAARTSSTGSLGSDSTAL
SALSLDSFVAPDTPIQFDIISPVSEDLPGQAKSSGQSGRRTN---PFGESGGSKPETE--
-------DSILH------QLFIVRFLGSMEVKSDESPDVVYETMRQILAARAIHNVFRMT
ESHLLVTCDCL------KLIDPQTQVTRLRFPLPNVVLYATHQENKRLFGFVLRTSGGRV
ESRQTSICYIFESNNEGEKICDSVGLAKQIAFHAELDRKASEKQKEIDRVKEKQQKELNK
QKQIEKDLEEQSRLIAASSRSNQSSTEGQFVVLSSSQSEDSDLGEDGKKKRESEA
>Charadriiformes_Uria_lomvia_R03262
------------------------------------------------------------
------------------------------------------------------------
------------------------------------------------------------
-----------------------------------------------------------Q
TRSLLGVFEEDAAAISNYINQLFQAMHRIYDAQNELSAATHLTSKLLKEYEKQ-------
-----RFPLGGDDEVMTSTLQQFAKVIDEA--------SACI-CFT--HFAN-LSSCHAV
LSTQLADAMMFPITQFK----ERDLKEI-LTLKEVFQIASNDHDAAITRYSRLSKRREN-
-----EKIKAEVTEDVYTSRKKQHQTMMHYFCALNTLQYKKKIAMLEPLLGYMQAQ----
---ISFFKMGSENLTEQLEEFLTN---------IGTSVQNVRREME----------CE--
------GENMQQTIEDLEVA-SDPLYLPDPDTTKFPVHRNLTRKAGYLNARN-----KTG
LVSSSWERQ------FYFTQGGNLMSQARGDVAGGLVMDID---------NCSVMAVDCE
DRRYCFQITSFDGKKSSILQAESKKDYEE------------------WICTINNISKQIY
LSENPEEIAARVNQSALEAVTPSPSFQQRHESLRPAGQSSRPPAARTSSTGSLGSESAAL
SALSLDSLVAPDTPIQFDIISPVSEDLPGQAKSSGQSGRRTN---PFGESGGSKSETE--
-------DSILH------QLFIVRFLGSMEVKSDESPDVVYETMRQILAARAIHNIFRMT
ESHLLVTCDCL------KLIDPQTQVTRLRFPLPNVVLYATHQENKRLFGFVLRTSGGRV
ESRQTSICYIFESNNEGEKICDSVGLAKQIAFHAELDRKASEKQKEIDRVKEKQQKELNK
QKQIEKDLEEQSRLIAASSRSNQSSGEGQFVVLSSSQSEDSDLGEDGKKKRESEA
>Strigiformes_Strix_occidentalis_caurina_R08027
------------------------------------------------------------
--------------------------GKRMDPLTSNELGRLREEPIEWPSGR--------
----------------------RGGGTS----GAERAGAPVLWLGPRG----------GE
Q-SAGRC--------------GVRELQ-RR------RTPAAAMPGIDKLPIEETLEDSPQ
TRSLLGVFEEDAAAISNYINQLFQAMHRIYDAQNELSAATHLTSKLLKEYEKQ-------
-----RFPLGGDDEVMTSTLQQFAKVIDEA--------STCI-CFT--YFAN-LSSCHAV
LSTQLADAMMFPITQFK----ERDLKEI-LTLKEVFQIASNDHDAAITRYSRLSKRREN-
-----EKIKAEVTEDVYTSRKKQHQTMMHYFCALNTLQYKKKIAMLEPLLGYMQAQ----
---ISFFKMGSENLTEQLEEFLTN---------IGTSVQNVRREME----------CE--
------VENMQQTIEDLEVA-SDPLYLPDPDPMKFPVHRNLTRKAGYLNARN-----KTG
LVSSSWERQ------FYFTQGGNLMSQARGDVAGGLVMDID---------NCSVMAVDCE
DRRYCFQITSFDGKKSSILQAESKKDYEE------------------WICTINNISKQIY
LSENPEEIAARVNQSALEAVTPSPSFQQRHESMRPTVQ-SRPPAARTSSTGSLGSESAAL
SALSLDSLVAPDTPIQFDIISPVSEDLPGQAKSSGQSGRRTN---PFGESGGSKSETE--
-------DSILH------QLFIVRFLGSMEVKSDESPDVVYETMRQILAARAIHNVFRMT
ESHLLVTCDCL------KLIDPQTQVTRLRFPLPNVVLYATHQENKRLFGFVLRTSGGRV
ESRQTSICYIFESNNEGEKICDSVGLAKQIAFHAELDRKASEKQKEIDRVKEKQQKELNK
QKQIEKDLEEQSRLIAASSRSNQSSGEGQFVVLSSSQSEDSDLGEDGKKKRESEA
>Anseriformes_Anas_platyrhynchos_R07656
------------------------------------------------------------
------------------------------------------------------------
------------------------------------------------------------
-----------------------------------------------------------Q
TRSLLGVFEEDAAAISNYINQLFQAMHRVYDAQNELSAATHLTSKLLKEYEKQ-------
-----HFPLGGDDEVMTSTLQQFSK----------------------------LSSCHAV
LSTQLADAMMFPITQFK----ERDLKEI-LTLKEVFQIASNDHDAAITRYSRLSKRREN-
-----EKIKAEVTEDVYTSRKKQHQTMMHYFCALNTLQYKKKIAMLEPLLGYMQAQ----
---ISFFKMGSENLSEQLEEFLTN---------IGTSVQNVRREME----------CE--
------IENMQQTIEDLEVA-SDPLYLPDPDPTKFPVHRNLTRKAGYLNARN-----KTG
LVSSIWERQ------FYFTQGGNLMSQARGDVAGGLVMDID---------NCSVMAVDCE
DRRYCFQITSFDGKKSSILQAESKKDYEE------------------WICTINNISKQIY
LSENPEEIAARINQSALEAVTPSPSFQQRHESIRPLVQ-SRPTAAHTSSTGSVGSESATL
SALSLDSLVAPDTPIQFDIISPVSEDLPGQAKSSGQAGRRAN---PFGESGGSKSETE--
-------DSILH------QLFIVRFLGSMAVKSDESPDVVYETMRQILAARAIHNIFRMT
ESHLLVTCDCL------KLIDPQTQVTRLRFPLPNVVLYATHQENKRLFGFVLKTSGGRV
DNRQTSICYIFESNNEGEKICDSVGLAKQIALHAELDRKASEKAKEIERVREKQQKELSK
QKQIEKDLEEQSRLIAASSRSNPSGGEGHFVVLSSSQSEDSDLGEDGKKKKEYET
>Psittaciformes_Agapornis_roseicollis_R05517
------------------------------------------------------------
------------------------------------------------------------
------------------------------------------------------------
-----------------------------------------------------------Q
TRSLLGVFEEDAAAISNYVNQLFQAMHRIYDAQNELSAATHLTSKLLKEYEKQ-------
-----RFPLGGDDEVMTSTLQQFAKVIDEA--------SACI-RFT--YL---LISCHAV
LSTQLADAMMFPITQFK----ERDLKEI-LTLKEVFQIASNDHDAAITRYGRLSKRREN-
-----EKIKAEVMEDVYTSRKKQHQTMMHYFCALNTLQYKKKIAVLEPLLGYMQAQ----
---ISFFKMGSENLTEQLEEFLTN---------IGTSVQNVRREMD----------CE--
------VENMQQTIEDLEVA-SDPLYLPDPDTTKFPVHRNLTRKAGYLNARN-----KTG
LVSSSWERQ------FYFTQGGNLMSQARGDVAGGLVMDID---------NCSVMAVDCE
DRRYCFQITSFDGKKSSILQAESKKDYEE------------------WICTINNISKQIY
LSENPEEIAARVNQSALEAVTPSPSFQQRHESMRPTVQ-SRPLAARTSSTGSLGSESAGL
SALSLDSLVAPDTPIQFDIISPVSEDFPGQTKSSGQSGRRTN---PFGELGGSKSETE--
-------DSILH------QLFIVRFLGSMEVKSDESPDVVYETMRQILAARAIHNVFRMT
ESHLLVTCGCL------KLIDPQTQVTRLRFPLPNVVLYATHQENKRLFGFVLRTSGGRV
ESRQTSICYIFESNNEGEKICDSVGLAKQIAFHAELDRKASEKQKEIDRVKEKQQKELNK
QKQIEKDLEEQSRLIAASSRPNQNSGEGQFVVLSSSQSEDSDLGEDGKKKRESE-
>Caprimulgiformes_Oreotrochilus_melanogaster_R07286
------------------------------------------------------------
------------------------------------------------------------
------------------------------------------------------------
------------------------------------------------------------
------------------------------------------------------------
------------------------------------------------------------
--------------------------EI-LTLKEVFQIASNDHDAAITRYGRLSKRREN-
-----EKIKAEVTEDVYTSRKKQHQTMMHYFCALNTLQYKKKIAVLEPLLGYMQAQ----
---ISFFKMGSENLTEQLEEFLTN---------IGTSVQNVRREME----------CE--
------VENMQQTIEDLEVA-SDPLYLPDPDTTKFPVHRNLTRKAGYLNARN-----KTG
LVSSSWERQ------FYFTQGGNLMSQARGDVAGGLVMDID---------NCSVMAVDCE
DRRYCFQITSFDGKKSSILQAESKKDYEE------------------WICTINNISKQIY
LSENPE------------------------------------------------------
------------------------------------------------------------
------------------------------------------------------------
------------------------------------------------------------
------------------------------------------------------------
-------------------------------------------------------
>Charadriiformes_Alca_torda_R07615
------------------------------------------------------------
------------------------------------------------------------
------------------------------------------------------------
-----------------------------------------------------------Q
TRSLLGVFEEDAAAISNYINQLFQAMHRIYDAQNELSAATHLTSKLLKEYEKQ-------
-----RFPLGGDDEVMTSTLQQFAKVIDEA-----------------------ISSCHAV
LSTQLADAMMFPITQFK----ERDLKEI-LTLKEVFQIASNDHSAAITRYVSVVKKK-N-
-----EKIKAEVTEDVYTSRKKQHQTMMHYFCALNTLQYKKKIAMLEPLLGYMQAQ----
---ISFFKMGSENLTEQLEEFLTN---------IGTSVQNVRREME----------CE--
------GENMQQTIEDLEVA-SDPLYLPDPDTTKFPVHRNLTRKAGYLNARN-----KTG
LVSSSWERQ------FYFTQGGNLMSQARGDVAGGLVMDID---------NCSVMAVDCE
DRRYCFQITSFDGKKSSILQAESKKDYEE------------------WICTINNISKQIY
LSENPEEIAARVNQSALEAVTPSPSFQQRHESMRPAGQSSRSPAARTSSTGSLGSESAAL
SALSLDSLVAPDTPIQFDIISPVSEDLPGQAKSSGQSGRRTN---PFGESGGSKSETE--
-------DSILH------QLFIVRFLGSMEVKSDESPDVVYETMRQILAARAIHNIFRMT
ESHLLVTCDCL------KLIDPQTQVTRLRFPLPNVVLYATHQENKRLFGFVLRTSGGRV
ESRQTSICYIFESNNEGEKICDSVGLAKQIAFHAELDRKASEKQKEIDRVKEKQQKELNK
QKQIEKDLEEQSRLIAASSRSNQSSGEGQFVVLSSSQSEDSDLGEDGKKKKESE-
>Caprimulgiformes_Steatornis_caripensis_R07245
------------------------------------------------------------
------------------------------------------------------------
----------------------------------------------------------GP
V-SWVRC--------------GVRELQRR-------SAPAAAMPGIDKLPIEETLEDSPQ
TRSLLGVFEEDATAISNYINQLFQAMHRIYDAQNELSAATHLTSKLLKEYEKQ-------
-----RFPLGGDDEVMTSTLQQFAKVIDEA--------S--------------LSSCHAV
LSTQLADAMMFPITQFK----ERDLKEI-LTLKEVFQIASNDHDAAITRYGRLSKRREN-
-----EKIKAEVIEDVYTSRKKQHQTMMHYFCALNSLQYKKKIAMLEPLLGYMQAQ----
---ISFFKMGSENLTEQLEEFLTN---------IGTSVQNVRREME----------CE--
------VETMQQTIEDLEVA-SDPLYLPDPDTTKFPVHRNLTRKAGYLNARN-----KTG
LVSSSWERQ------FYFTQGGNLMSQARGDVAGGLVMDID---------NCSVMAVDCE
DRRYCFQITSFDGKKSSILQAESKKDYEE------------------WICTINNISKQIY
LSENPEEIAARVNQSALEAVTPSPSFQQRHESLRPTVQ-SRPPAARTSSTGSLGSESAAL
SALSLDSLVAPDTPIQFDIISPVSEDLPGQAKSSGQSGRRTN---PFGESGGSKSETE--
-------DSILH------QLFIVRFLGSMEVKSDESPDVVYETMRQILAARAIHNIFRMT
ESHLLVTCDCL------KLIDPQTQVTRLRFPLPNVVLYATHQENKRLFGFVLRTSGGRV
ESRQTSICYIFESNNEGEKICDSIGLAKQIAFHAELDRKASEKQKEMDRVKEKQQKELNK
QKQIEKDLEEQSRLIAASSRSNQSGGEGQFVVLSSSQSEDSDLGEDGKKKRESEA
>Columbiformes_Caloenas_nicobarica_R03314
------------------------------------------------------------
------------------------------------------------------------
------------------------------------------------------------
-----------------------------------------------------------Q
TRSLLGVFEEDAAAISNYINQLFQAMHRIYDAQNELSAATHLTSKLLKEYEKQ-------
-----RFPLGGDDEVMTSTLQQFAKVIDEA--------SACI-CFT--CLANVVISCHAV
LSTQLADAMMFPITQFK----ERDLKEI-LTLKEVFQIASNDHDAAITRYGRLSKRREN-
-----EKIKAEVIEDVYTSRKKQHQTMMHYFCALNTLQYKKKIALLEPLLGYMQAQ----
---ISFFKMGSENLTEQLEEFLTN---------IGTSVQNVRREME----------CE--
------VENMQQTIEDLEVA-SDPLYLPDPDTTKFPVHRNLTRKAGYLNARN-----KTG
LVSSSWERQ------FYFTQGGNLMSQARGDVAGGLVMDID---------NCSVMAVDCE
DRRYCFQITSFDGKKSSILQAESKKDYEE------------------WICTINNISKQIY
LSENPEEIAARVNQSALEAVTPSPSFQQRHESLRPAPQ-SRPPAVRTSSTGSLGSESAAL
SALSLDSLVAPDTPIQFDIISPVSEDLPGQAKSSGQLGRRTN---PFGESGGSKSETE--
-------DSILH------QLFIVRFLGSMEVKSDESPDVVYETMRQILAARAIHNIFRMT
ESHLLVTCDCL------KLIDPQTQVTRLRFPLPNVVLYAAHQENKRLFGFVLRTSGGRV
ESRQTSICYIFESNNEGEKICDSVGLAKQIALHAELDRKASEKQKEIDRVKEKQQKELNK
QKQIEKDLEEQSRLIAASSRANQSSGDGQFVVLSSSQSEDSDLGEDGKKKRESE-
>Passeriformes_Melospiza_melodia_R14668
------------------------------------------------------------
--------------------SL--------------------------------------
------------------------------------------------------------
-----------------------------------------------------------Q
TRSLLGVFEEDAAAISNYINQLFQAMHRIYDAQNELSAATHLTSKLLKEYEKQ-------
-----RFPLGGDDEVMTSTLQQFAKVIDE------------------------LSSCHAV
LSTQLADAMMFPITQFK----ERDLKEI-LTLKEVFQIASNDHDAAITRYSRLSKRKEN-
-----EKIKAEVTEDVYTSRKKQHQTMMHYFCALNTLQYKKKISLLEPLLGYMQAQ----
---ISFFKMGSENLTEQLEEFLTN---------IGTSVQNVRREMD----------CE--
------VENMQQTIEDLEVA-SDPLYLPDPDPTKFPAHRNLTRKAGYLNARN-----KTG
LVSSSWERQ------FYFTQGGNLMSQARGDVAGGLVMDID---------NCSVMAVDCE
DRRYCFQITSFDGKKSSILQAESKKDYEE------------------WICTINNISKQIY
LSENPEEIAARVNQSALEAVTPSPSFQQRHESLRPTVQ-SRPPAARTSSSGSLGSDSAAL
SALSLDSLVAPDTPIQFDIISPVSEDLPGQAKSSGQSGRRTN---PFGESGGSKPETE--
-------DSILH------QLFIVRFLGSMEVRCDESPDVVYETMRQILAARAIHNVFRMT
ESHLLVTCDCL------KLIDPQTQVTRLRFPLPNVVLYATHQENKRLFGFVLRTSGGRV
ESRQTSICYIFESNNEGEKICDSVGLAKQIALHAELDRKASEKQKEIDRVKEKQQKELNK
QKQIEKDLEEQSRLIAASSRSNQSSTEGQFVVLSSSQSEDSDLGEDGKKKRESEA
>Passeriformes_Rhegmatorhina_hoffmannsi_R00584
------------------------------------------------------------
------------------------------------------------------------
------------------------------------------------------------
-----------------------------------------------------------Q
TRSLLGVFEEDAAAISNYINQLFQAMHRIYDAQNELSAATHLTSKLLKEYEKQ-------
-----RFPLGGDDEVMTSTLQQFAKVIDEA--------SASI-CFA------NLSSCHAV
LSTQLADAMMFPITQFK----ERDLKEI-LTLKEVFQIASNDHDAAITRYSRLSKRREN-
-----EKIKAEVTEDVYTSRKKQHQTMMHYFCALNTLQYKKKISLLEPLLGYMQAQ----
---ISFFKMGSENLTEQLEEFLTN---------IGTSVQNVRREMD----------CE--
------VENMQQTIEDLEVA-SDPLYLPDPDPTKFPVHRNLTRKAGYLNARN-----KTG
LVSSSWERQ------FYFTQGGNLMSQARGDVAGGLVMDID---------NCSVMAVDCE
DRRYCFQITSFDGKKSSILQAESRKDYEE------------------WICTINNISKQIY
LSENPEEIAARVNQSALEAVTPSPSFQQRHESMRPAVQ-SRPPAARTSSTGSLGSDSAAL
SALSLDSLVAPDTPIQFDIISPVSEDLPGQAKSSGQLGRRTN---PFGESGGSKSETE--
-------DSILH------QLFIVRFLGSMEVKSDESPDVVYETMRQILAARAIHNVFRMT
ESHLLVTCDCL------KLIDPQTQVTRLRFPLPSVVLYATHQENKRLFGFVLRTSGGRA
ESRQTSICYIFESNNEGEKICDSVGLAKQIAFHAELDRKASEKQKEIERVKEKQQKELNK
QKQIEKDLEEQSRLIAASSRSNQSSGEGQFVVLSSSQSEDSDLGEDGKKKRESEA
>Passeriformes_Loxia_curvirostra_R09290
------------------------------------------------------------
------------------------------------------------------------
------------------------------------------------------------
-----------------------------------------------------------Q
TRSLLGVFEEDAAAISNYINQLFQAMHRIYDAQNELSAATHLTSKLLKEYEKQ-------
-----RFPLGGDDEVMTSTLQQFAKVIDE------------------------LSSCHAV
LSTQLADAMMFPITQFK----ERDLKEI-LTLKEVFQIASNDHDAAITRYSRLSKRKEN-
-----EKIKAEVTEDVYTSRKKQHQTMMHYFCALNTLQYKKKISLLEPLLGYMQAQ----
---ISFFKMGSENLTEQLEEFLTN---------IGTSVQNVRREMD----------CE--
------VENMQQTIEDLEVA-SDPLYLPDPDPTKFPAHRNLTRKAGYLNARN-----KTG
LVSSSWERQ------FYFTQGGNLMSQARGDVAGGLVMDID---------NCSVMAVDCE
DRRYCFQITSFDGKKSSILQAESKKDYEE------------------WICTINNISKQIY
LSENPEEIAARVNQSALEAVTPSPSFQQRHESLRPAVQ-SRPPAARTSSTGSLGSDSAAL
SALSLDSLVAPDTPIQFDIISPVSEDLPGQAKSSGQSGRRTN---PFGESGGSKPETE--
-------DSILH------QLFIVRFLGSMEVRSDESPDVVYETMRQILAARAIHNVFRMT
ESHLLVTCDCL------KLIDPQTQVTRLRFPLPNVVLYATHQENKRLFGFVLRTSGGRV
ESRQTSICYIFESNNEGEKICDSLGLAKQIALHAELDRKASEKQKEIDRVKEKQQKELNK
QKQIEKDLEEQSRLIAASSRSNQSSTEGQFVILSSSQSEDSDLGEDGKKKRESEA
>Passeriformes_Junco_hyemalis_R08584
------------------------------------------------------------
--------------------SL--------------------------------------
------------------------------------------------------------
-----------------------------------------------------------Q
TRSLLGVFEEDAAAISNYINQLFQAMHRIYDAQNELSAATHLTSKLLKEYEKQ-------
-----RFPLGGDDEVMTSTLQQFAKVIDE------------------------LSSCHAV
LSTQLADAMMFPITQFK----ERDLKEI-LTLKEVFQIASNDHDAAITRYSRLSKRKEN-
-----EKIKAEVTEDVYTSRKKQHQTMMHYFCALNTLQYKKKISLLEPLLGYMQAQ----
---ISFFKMGSENLTEQLEEFLTN---------IGTSVQNVRREMD----------CE--
------VENMQQTIEDLEVA-SDPLYLPDPDPTKFPAHRNLTRKAGYLNARN-----KTG
LVSSSWERQ------FYFTQGGNLMSQARGDVAGGLVMDID---------NCSVMAVDCE
DRRYCFQITSFDGKKSSILQAESKKDYEE------------------WICTINNISKQIY
LSENPEEIAARVNQSALEAVTPSPSFQQRHESLRPALQ-PRPPAARTSSSGSLGSDSAAL
SALSLDSLVAPDTPIQFDIISPVSEDLPGQAKSSGQSGRRTN---PFGESGGSKPETE--
-------DSILH------QLFIVRFLGSMEVRCDESPDVVYETMRQILAARAIHNVFRMT
ESHLLVTCDCL------KLIDPQTQVTRLRFPLPSVVLYATHQENKRLFGFVLRTSGGRV
ESRQTSICYIFESNNEGEKICDSVGLAKQIALHAELDRKASEKQKEIDRVKEKQQKELNK
QKQIEKDLEEQSRLIAASSRSNQSSTEGQFVVLSSSQSEDSDLGEDGKKKRESEA
>Passeriformes_Sylvia_atricapilla_R03481
------------------------------------------------------------
------------------------------------------------------------
------------------------------------------------------------
-----------------------------------------------------------Q
TRSLLGVFEEDAAAISSYINQLFQAMHRIYDAQNELSAATHLTSKLLKEYEKQ-------
-----RFPLGGDDEVMTSTLQQFAKVIDE------------------------LSSCHAV
LSTQLADAMMFPITQFK----ERDLKEI-LTLKEVFQIASNDHDAATTRYSRLSKRKEN-
-----EKIKAEVTEDVYTSRKKQHQTMMHYFCALNTLQYKKKISLLEPLLGYMQAQ----
---ISFFKMGSENLTEQLEEFLTN---------IGTSVQNVRREMD----------CE--
------VENMQQTIEDLEVA-SDPLYLPDPDPLKFPAHRNLTRKAGYLNTRN-----KTG
LVSSSWERQ------FYFTQGGNLMSQARGDVAGGLVMDID---------NCSVMAVDCE
DRRYCFQITSFDGKKSSILQAESKKDYEE------------------WICTINNISKQIY
LSENPEEIAARVNQSALEAVTPSPSFQQRHESMRPAVQ-SRPPAARTSSTGSLGSDS-AL
SALSLDSLVAPDTPIQFDIISPVSEDLPGQAKSSGQSGRRTN---PFGESGGSKPETE--
-------DSILH------QLFIVRFLGSMEVKSDESPDVVYETMRQILAARAIHNVFRMT
ESHLLVTCDCL------RLIDPQTQVTRLQFPLPNVVLYATHQENKRLFGFVLRTSGGRV
ESRQTSICYIFESNNEGEKICDSVGLAKQIAFHAELDRKASEKQKEIDRVKEKQQKELNK
QKQIEKDLEEQSRLIAASSRSNQSSTDGQFVVVSSSQSEDSDLGEDGKKKRESEA
>Passeriformes_Erithacus_rubecula_R09964
------------------------------------------------------------
------------------------------------------------------------
------------------------------------------------------------
-----------------------------------------------------------Q
TRSLLGVFEEDAAAISNYINQLFQAMHRIYDAQNELSAATHLTSKLLKEYEKQ-------
-----RFPLGGDDEVMTSTLQQFAKVIDE------------------------LSSCHAV
LSTQLADAMMFPITQFK----ERDLKEI-LTLKEVFQIASNDHDAAITRYSRLSKRKEN-
-----EKIKAEVTEDVYTSRKKQHQTMMHYFCALNTLQYKKKISLLEPLLGYMQAQ----
---ISFFKMGSENLTEQLEEFLTN---------IGTSVQNVRREMD----------CE--
------VENMQQTIEDLEVA-SDPLYLPDPDPTKFPAHRNLTRKAGYLNARN-----KTG
LVSSSWERQ------FYFTQGGNLMSQARGDVAGGLVMDID---------NCSVMAVDCE
DRRYCFQITSFDGKKSSILQAESKKDYEE------------------WICTINNISKQIY
LSENPEEIAARVNQSALEAVTPSPSFQQRHESMRPAVQ-SRPPAARTSSTGSLGSDSTAL
SALSLDSLVAPDTPIQFDIISPVSEDLPGQAKSSGQSGRRTN---PFGESGGSKPETE--
-------DSILH------QLFIVRFLGSMEVKSDESPDVVYETMRQILAARAIHNVFRMT
ESHLLVTCDCL------KLIDPQTQVTRLRFPLPNVVLYATHQENKRLFGFVLRTSGGRV
ESHQTSICYIFESNNEGEKICDSVGLAKQIAFHAELDRKASEKQKEIDRVKEKQQKELNK
QKQIEKDLEEQSRLIAASSRSNQSSTEGQFVVLSSSQSEDSDLGEEGKKKRESEA
>Charadriiformes_Limosa_lapponica_R09483
------------------------------------------------------------
------------------------------------------------------------
------------------------------------------------------------
-----------------------------------------------------------Q
TRSLLGVFEEDAAAISNYINQLFQAMHRIYDAQNELSAATHLTSKLLKEYEKQ-------
-----RFPLGGDDEVMTSTLQQFAKVIDEA--------STFI-C---------LSSCHAV
LSTQLADAMMFPITQFK----ERDLKEI-LTLKEVFQIASNDHDAAITRYSRLSKRREN-
-----EKIKAEVTEDVYTSRKKQHQTMMHYFCALNTLQYKKKIAMLEPLLGYMQAQ----
---ISFFKMGSENLTEQLEEFLTN---------IGTSVQNVRREME----------CE--
------GENMQQTIEDLEVA-SDPLYLPDPDTTKFPVHRNLTRKAGYLNARN-----KTG
LVSSSWERQ------FYFTQGGNLMSQARGDVAGGLVMDID---------NCSVMAVDCE
DRRYCFQITSFDGKKSSILQAESKKDYEE------------------WICTINNISKQIY
LSENPEEIAARVNQSALEAVTPSPSFQQRHESMRPTVQ-PRPPAARTSSTGSLGSESAAL
SALSLDSLVAPDTPIQFDIISPVSEDLPGQAKSSGQSGRRTN---PFGECGGSKSETEVL
PCQ---------------FIAVVVCRGLQNLKT-----------YPLQSLKKIHLKFLSP
PSFRSKNAKYF----NISIFDP-----FWQFPLPNVVLYATHQENKRLFGFVLRTSGGRV
ESRQTSVCYIFESNNEGEKICDSVGLAKQIAFHAELDRKASEKQKEIDRVKEKQQKELNK
QKQIEKDLEEQSRLIAASSRSNQSSGEGQFVVLSSSQSEDSDLGEDGKKKRESEA
>Passeriformes_Passerina_amoena_R07380
------------------------------------------------------------
------------------------------------------------------------
------------------------------------------------------------
-----------------------------------------------------------Q
TRSLLGVFEEDAAAISNYINQLFQAMHRIYDAQ--VVAIVNGTANNITLFS-Q-------
-----RFPLGGDDEVMTSTLQQFAKVIDE------------------------LSSCHAV
LSTQLADAMMFPITQFK----ERDLKEI-LTLKEVFQIASNDHDAAITRYSRLSKRKEN-
-----EKIKAEVTEDVYTSRKKQHQTMMHYFCALNTLQYKKKISLLEPLLGYMQAQ----
---ISFFKMGSENLTEQLEEFLTN---------IGTSVQNVRREMD----------CE--
------VENMQQTIEDLEVA-SDPLYLPDPDPTKFPAHRNLTRKAGYLNARN-----KTG
LVSSSWERQ------FYFTQGGNLMSQARGDVAGGLVMDID---------NCSVMAVDCE
DRRYCFQITSFDGKKSSILQAESKKDYEE------------------WICTINNISKQIY
LSENPEEIAARVNQSALEAVTPSPSFQQRHESLRPAVQ-SRPPAARTSSTGSLGSDSAAL
SALSLDSLVAPDTPIQFDIISPVSEDLPGQAKSSGQSGRRTN---PFGESGGSKPETE--
-------DSILH------QLFIVRFLGSMEVRCDESPDVVYETMRQILAARAIHNVFRMT
ESHLLVTCDCL------KLIDPQTQVTRLRFPLPNVVLYATHQENKRLFGFVLRTSGGRV
DSRQTSICYIFESNNEGEKICDSVGLAKQIALHAELDRKASEKQKEIDRVKEKQQKELNK
QKQIEKDLEEQSRLIAASSRSNQSSTEGQFVVLSSSQSEDSDLGEDGKKKRESEA
>Passeriformes_Pheucticus_melanocephalus_R12778
------------------------------------------------------------
--------------------------GRA-------------------------RG----
-G---TSGARRA---------GVGAGQS--------------------------------
--GWA----------------GAGAAEPRG------LSAVAAMPGIDKLPIEETLEDSPQ
TRSLLGVFEEDAAAISNYINQLFQAMHRIYDAQNELSAATHLTSKLLKEYEKQ-------
-----RFPLGGDDEVMTSTLQQFAKVIDE------------------------LSSCHAV
LSTQLADAMMFPITQFK----ERDLKEI-LTLKEVFQIASNDHDAAITRYSRLSKRKEN-
-----EKIKAEVIEDVYTSRKKQHQTMMHYFCALNTLQYKKKISLLEPLLGYMQAQ----
---ISFFKMGSENLTEQLEEFLTN---------IGTSVQNVRREMD----------CE--
------VENMQQTIEDLEVA-SDPLYLPDPDPTKFPAHRNLTRKAGYLNARN-----KTG
LVSSSWERQ------FYFTQGGNLMSQARGDVAGGLVMDID---------NCSVMAVDCE
DRRYCFQITSFDGKKSSILQAESKKDYEE------------------WICTINNISKQIY
LSENPEEIAARVNQSALEAVTPSPSFQQRHESLRPAVQ-SRPHAARTSSTGSLGSDSAAL
SALSLDSLVAPDTPIQFDIISPVSEDLPGQAKSSGQSGRRTN---PFGESGGSKPETE--
-------DSILH------QLFIVRFLGSMEVRCDESPDVVYETMRQILAARAIHNVFRMT
ESHLLVTCDCL------KLIDPQTQVTRLRFPLPNVVLYATHQENKRLFGFVLRTSGGRV
DSRQTSICYIFESNNEGEKICDSVGLAKQIALHAELDRKASEKQKEIDRVKEKQQKELNK
QKQIEKDLEEQSRLIAASSRSNQSSTEGQFVVLSSSQSEDSDLGEDGKKKRESEA
>Charadriiformes_Uria_aalge_R04369
------------------------------------------------------------
------------------------------------------------------------
------------------------------------------------------------
-----------------------------------------------------------Q
TRSLLGVFEEDAAAISNYINQLFQAMHRIYDAQNELSAATHLTSKLLKEYEKQ-------
-----RFPLGGDDEVMTSTLQQFAKVIDEA--------SACI-CFT--HFAN-LSSCHAV
LSTQLADAMMFPITQFK----ERDLKEI-LTLKEVFQIASNDHDAAITRYSRLSKRREN-
-----EKIKAEVTEDVYTSRKKQHQTMMHYFCALNTLQYKKKIAMLEPLLGYMQAQ----
---ISFFKMGSENLTEQLEEFLTN---------IGTSVQNVRREME----------CE--
------GENMQQTIEDLEVA-SDPLYLPDPDTTKFPVHRNLTRKAGYLNARN-----KTG
LVSSSWERQ------FYFTQGGNLMSQARGDVAGGLVMDID---------NCSVMAVDCE
DRRYCFQITSFDGKKSSILQAESKKDYEE------------------WICTINNISKQIY
LSENPEEIAARVNQSALEAVTPSPSFQQRHESLRPAGQSSRPPAARTSSTGSLGSESAAL
SALSLDSLVAPDTPIQFDIISPVSEDLPGQAKSSGQSGRRTN---PFGESGGSKSETE--
-------DSILH------QLFIVRFLGSMEVKSDESPDVVYETMRQILAARAIHNIFRMT
ESHLLVTCDCL------KLIDPQTQVTRLRFPLPNVVLYATHQENKRLFGFVLRTSGGRV
ESRQTSICYIFESNNEGEKICDSVGLAKQIAFHAELDRKASEKQKEIDRVKEKQQKELNK
QKQIEKDLEEQSRLIAASSRSNQSSGEGQFVVLSSSQSEDSDLGEDGKKKRESEA
>Charadriiformes_Cepphus_grylle_R13958
PSSPFLTGGGRGPPG------------GTRSLSALRG----------GARLPPGETEGGV
QHHAPTQRRDAPHGANNLTRAA----GEQMDPLANKKLGRP--------GGRANRKVKRA
VG--AGGGRDIR----------REAGRVC--CDWGEGGAPV-------------------
--SWARC--------------GERELQ-RR------RAPAAAMPGIDKLPIEETLEDSPQ
TRSLLGVFEEDAAAISSYINQLFQAMHRIYDAQNELSAATHLTSKLLKEYEKQ-------
-----RFPLGGDDEVMTSTLQQFAKVIDEA--------SACI-CFT--DFAN-LSSCHAV
LSTQLADAMMFPITQFK----ERDLKEI-LTLKEVFQIASNDHDAAITRYSRLSKRREN-
-----EKIKAEVTEDVYTSRKKQHQTMMHYFCALNTLQYKKKIAMLEPLLGYMQAQ----
---ISFFKMGSENLTEQLEEFLTN---------IGTSVQNVRREME----------CE--
------GENMQQTIEDLEVA-SDPLYLPDPDPTKFPVHRNLTRKAGYLNARN-----KTG
LVSSSWERQ------FYFTQGGNLMSQARGDVAGGLVMDID---------NCSVMAVDCE
DRRYCFQITSFDGKKSSILQAESKKDYEE------------------WICTINNISKQIY
LSENPEEIAARVNQSALEAVTPSPSFQQRHESMRPAGQ-SRPPAARTSSTGSLGSESAAL
SALSLDSLVAPDTPIQFDIISPVSEDLPGQAKSSGQSGRRTN---PFGESGGSKSETE--
-------DSILH------QLFIVRFLGSMEVKSDESPDVVYETMRQILAARAIHNIFRMT
ESHLLVTCDCL------KLIDPQTQVTRLRFPLPNVVLYATHQENKRLFGFVLRTSGGRV
ESRQTSVCYIFESNNEGEKICDSVGLAKQIAFHAELDRKASEKQKEIDRVKEKQQKELNK
QKQIEKDLEEQSRLIAASSRSNQSSGEGQFVVLSSSQSEDSDLGEDGKKKRESEA
>Charadriiformes_Rissa_tridactyla_R00104
------------------------------------------------------------
------------------------------------------------------------
------------------------------------------------------------
-----------------------------------------------------------Q
TRSLLGVFEEDAAAISNYINQLFQAMHRIYDAQNELSAATHLTSKLLKEYEKQ-------
-----RFPLGGDDEVMTSTLQQFAKVIDEA--------STCI-CFT--YFAN-LSSCHAV
LSTQLADAMMFPITQFK----ERDLKEI-LTLKEVFQIASNDHDAAITRYSRLSKRREN-
-----EKIKAEVTEDVYTSRKKQHQTMMHYFCALNTLQYKKKIAMLEPLLGYMQAQ----
---ISFFKMGSENLTEQLEEFLTN---------IGTSVQNVRREME----------CE--
------GENMQQTIEDLEVA-SDPLYLPDPDTTKFPVHRNLTRKAGYLNARN-----KTG
LVSSSWERQ------FYFTQGGNLMSQARGDVAGGLVMDID---------NCSVMAVDCE
DRRYCFQITSFDGKKSSILQAESKKDYEE------------------WICTINNISKQIY
LSENPEEIAARVNQSALEAVTPSPSFQQRHESMRPTVQ-SRPPAARTSSTGSLGSESAAL
SALSLDSLVAPDTPIQFDIISPVSEDLPGQAKSSGQSGRRTN---PFGESGGSKSETE--
-------DSILH------QLFIVRFLGSMEVKSDESPDVVYETMRQILAARAIHNIFRMT
ESHLLVTCDCL------KLIDPQTQVTRLRFPLPNVVLYATHQENKRLFGFVLRTSGGRV
ESRQTSICYIFESNNEGEKICDSVGLAKQIAFHAELDRKASEKQKEIDRVKEKQQKELNK
QKQIEKDLEEQSRLIAASSRSNQSSGEGQFVVLSSSQSEDSDLGEDGKKKRESEA
>Passeriformes_Aphelocoma_coerulescens_R02382
------------------------------------------------------------
------------------------------------------------------------
------------------------------------------------------------
-----------------------------------------------------------Q
TRSLLGVFEEDAAAISNYINQLFQAMHRIYDAQNELSAATHLTSKLLKEYEKQ-------
-----RFPLGGDDEVMTSTLQQFAKVIDE------------------------LSSCHAV
LSTQLADAMMFPITQFK----ERDLKEI-LTLKEVFQIASNDHDAAITRYSRLSKRREN-
-----EKIKAEVTEDVYTSRKKQHQTMMHYFCALNTLQYKKKISLLEPLLGYMQAQ----
---ISFFKMGSENLTEQLEEFLTN---------IGTSVQNVRREMD----------CE--
------VENMQQTIEDLEVA-SDPLYLPDPDPTKFPAHRNLTRKAGYLNARN-----KTG
LVSSSWERQ------FYFTQGGNLMSQARGDVAGGLVMDID---------NCSVMAVDCE
DRRYCFQITSFDGKKSSILQAESKKDYEE------------------WICTINNISKQIY
LSENPEEIAARVNQSALEAVTPSPSFQQRHESMRPAVQ-SRPPAARTSSTGSLGSDSAAL
SALSLDSLVAPDTPIQFDIISPVSEDLPGQAKSSGQSGRRTN---PFGESGGSKPETE--
-------DSILH------QLFIVRFLGSMEVKSDESPDVVYETMRQILAARAIHNVFRMT
ESHLLVTCDCL------KLIDPQTQVTRLRFPLPNVVLCATHQENKRLFGFVLRTSGGRV
ESRQTSICYIFESNNEGEKICDSVGLAKQIAFHAELDRKASEKQKEIDRVKEKQQKELNK
QKQIEKDLEEQSRLIAASSRSNQSSAEGQFVVLSSSQSEDSDLGEDGKKKRESEA
>Passeriformes_Poecile_atricapillus_R13744
------------------------------------------------------------
------------------------------------------------------RGADRP
MG---KPGAR-------------GAGRP---ARGGRGS----------------------
--VWVGS--------------GAGGTEPRG------LSAAAAMPGIDKLPIEETLEDSPQ
TRSLLGVFEEDAAAISNYINQLFQAMHRIYDAQNELSAATHLTSKLLKEYEKQ-------
-----RFPLGGDDEVMTSTLQQFAKVIDE------------------------LSSCHAV
LSTQLADAMMFPITQFK----ERDLKEI-LTLKEVFQIASNDHDAAITRYSRLSKRKEN-
-----EKIKAEVTEDVYTSRKKQHQTMMHYFCALNTLQYKKKISLLEPLLGYMQAQ----
---ISFFKMGSENLTEQLEEFLTN---------IGTSVQNVRREMD----------CE--
------VENMQQTIEDLEVA-SDPLYLPDPDPIKFPAHRNLTRKAGYLNARN-----KTG
LVSSSWERQ------FYFTQGGNLMSQARGDVAGGLVMDID---------NCSVMAVDCE
DRRYCFQITSFDGKKSSILQAESKKDYEE------------------WICTINNISKQIY
LSENPEEIAARVNQSALEAVTPSPSFQQRHESMRPAVQ-SRPPAVRTSSTGSLGSDSAAL
SALSLDSLVAPDTPIQFDIISPVSEDLPGQAKSSGQSGRRTN---PFGESGGSKPETE--
-------DSILH------QLFIVRFLGSMEVKSDESPDVVYETMRQILAARAIHNVFRMT
ESHLLVTCDCL------KLIDPQTQVTRLRFPLPNVVLYATHQENKRLFGFVLRTSGGRV
ESYQTSICYIFESNNEGEKICDSVGLAKQIAFHAELDRKASEKQKEIDRVKEKQQKELNK
QKQIEKDLEEQSRLIAASSRSNQSSTEGQFVVLSSSQSEDSDLGEDGKKKRESEA
>Passeriformes_Cercotrichas_coryphaeus_R11602
------------------------------------------------------------
------------------------------------------------------------
------------------------------------------------------------
-----------------------------------------------------------Q
TRSLLGVFEEDAAAISNYINQLFQAMHRIYDAQNELSAATHLTSKLLKEYEKQ-------
-----RFPLGGDDEVMTSTLQQFAKVIDE------------------------LSSCHAV
LSTQLADAMMFPITQFK----ERDLKEI-LTLKEVFQIASNDHDAAITRYSRLSKRKEN-
-----EKIKTEVTEDVYTSRKKQHQTMMHYFCALNTLQYKKKISLLEPLLGYMQAQ----
---ISFFKMGSENLTEQLEEFLTN---------IGTSVQNVRREMD----------CE--
------VENMQQTIEDLEVA-SDPLYLPDPDPTKFPAHRNLTRKAGYLNARN-----KTG
LVSSSWERQ------FYFTQGGNLMSQARGDVAGGLVMDID---------NCSVMAVDCE
DRRYCFQITSFDGKKSSILQAESKKDYEE------------------WICTINNISKQIY
LSENPEEIAARVNQSALEAVTPSPSFQQRHESMRPAVQ-SRPPAARTSSTGSLGSDSTAL
SALSLDSLVAPDTPIQFDIISPVSEDLPGQAKSSGQSGRRTN---PFGESGGSKPETE--
-------DSILH------QLFIVRFLGSMEVKSDESPDVVYETMRQILAARAIHNVFRMT
ESHLLVTCDCL------KLIDPQTQVTRLRFPLPNVVLYATHQENKRLFGFVLRTSGGRV
ESHQTSICYIFESNNEGEKICDSVGLAKQIAFHAELDRKASEKQKEIDRVKEKQQKELNK
QKQIEKDLEEQSRLIAASSRSNQSSTEGQFVVLSSSQSEDSDLGEDGKKKRESEA
>Procellariiformes_Calonectris_borealis_R05231
------------------------------------------------------------
------------------------------------------------------------
------------------------------------------------------------
-----------------------------------------------------------Q
TRSLLGVFEEDAAAISNYINQLFQAMHRIYDAQNELSAATHLTSKLLKEYEKQ-------
-----RFPLGGDDEVMTSTLQQFAKVIDEA--------STCI-CFT--DFAN-LSSCHAV
LSTQLADAMMFPITQFK----ERDLKEI-LTLKEVFQIASNDHDAAITRYSRLSKRREN-
-----EKIKAEVTEDVYTSRKKQHQTMMHYFCALNTLQYKKKIAMLEPLLGYMQAQ----
---ISFFKMGSENLTEQLEEFLTN---------IGTSVQNVRREME----------CE--
------VENMQQTIEDLEVA-SDPLYLPDPDPTKFPVHRNLTRKAGYLNARN-----KTG
LVSSSWERQ------FYFTQGGNLMSQARGDVAGGLVMDID---------NCSVMAVDCE
DRRYCFQITSFDGKKSSILQAESKKDYEE------------------WICTINNISKQIY
LSENPEEIAARVNQSALEAVTPSPSFQQRHESMRPTVQ-SRPPAARTSSTGSLGSESAAL
SALSLDSLVAPDTPIQFDIISPVSEDLPGQAKSSGQSGRRTN---PFGESGGLKSETE--
-------DSILH------QLFIVRFLGSMEVKSDESADVVYETMRQILAARAIHNIFRMT
ESHLLVTCDCL------KLIDPQTQVTRLRFPLPNVVLYATHQENKRLFGFVLRTSGGRV
ESRQASICYIFESNNEGEKICDSVGLAKQIAFHAELDRKASEKQKEIDRVKEKQQKELNK
QKQIEKDLEEQSRLIAASSRSNQSSGEGQFVVLSSSQSEDSDLGEDGKKKRESEA
>Apterygiformes_Apteryx_haastii_R11522
------------------------------------------------------------
------------------------------------------------------------
------------------------------------------------------------
-----------------------------------------------------------Q
TRSLLGVFEEDAAAISNYVNQLFQAMHRIYDAQNELSAATHLTSKLLKEYEQQ-------
-----RFPLGGDDEVMSSTLQQFAKL----------------------------SSCHAV
LSTQLADAMMFPITQFK----ERDLKEI-LTLKEVFQIASNDHDAAITRYSRLSKRREN-
-----EKIKAEVTEDVYTSRKKQHQTMMHYFCALNTLQYKKKIAMLEPLLGYMQAQ----
---ISFFKMGSENLNEQLEEFLTN---------IGTSVQNVRREME----------CE--
------VETMQQTIEDLEVA-SDPLYLPDPDPTKFPVHRNLTRKAGYLNARN-----KTG
LVSSSWERQ------FYFTQGGNLMSQARGDVAGGLVMDID---------NCSVMAVDCE
DRRYCFQITSFDGKKSSILQAESKKDYEE------------------WICTINNISKQIY
LSENPEEIAARVNQSALEAVTPSPSFQQRHESMRPTVQ-SRPPATRTSSTGSLGSESAAL
SALSLDSLVAPDTPIQFDIISPVSEDQPGQAKTSGQLGRRTN---PFGETGGSKSETE--
-------DSILH------QLFIVRFLGSMEVKYDESPDVVYETMRQILAARAIHNIFRMT
ESHLLVTCDCL------KLIDPQTQVTRLRFPLPNVVLYATHQENKRLFGFVLRTSGGRV
DSRQTSVCYIFESNNEGEKICDSVGLAKQIAFHAELDRKASEKQKEIDRVKEKQQKELNK
QKQIEKDLEEQSRLIAASSRSNQSSGEGQFVVLSSSQSEDSDLGEDGKKKRESEA
>Apterygiformes_Apteryx_owenii_R03777
------------------------------------------------------------
------------------------------------------------------------
------------------------------------------------------------
-----------------------------------------------------------Q
TRSLLGVFEEDAAAISNYVNQLFQAMHRIYDAQNELSAATHLTSKLLKEYEQQ-------
-----RFPLGGDDEVMSSTLQQFAKL----------------------------SSCHAV
LSTQLADAMMFPITQFK----ERDLKEI-LTLKEVFQIASNDHDAAITRYSRLSKRREN-
-----EKIKAEVTEDVYTSRKKQHQTMMHYFCALNTLQYKKKIAMLEPLLGYMQAQ----
---ISFFKMGSENLNEQLEEFLTN---------IGTSVQNVRREME----------CE--
------VETMQQTIEDLEVA-SDPLYLPDPDPTKFPVHRNLTRKAGYLNARN-----KTG
LVSSSWERQ------FYFTQGGNLMSQARGDVAGGLVMDID---------NCSVMAVDCE
DRRYCFQITSFDGKKSSILQAESKKDYEE------------------WICTINNISKQIY
LSENPEEIAARVNQSALEAVTPSPSFQQRHESMRPTVQ-SRPPATRTSSTGSLGSESAAL
SALSLDSLVAPDTPIQFDIISPVSEDQPGQAKTSGQLGRRTN---PFGETGGSKSETE--
-------DSILH------QLFIVRFLGSMEVKYDESPDVVYETMRQILAARAIHNIFRMT
ESHLLVTCDCL------KLIDPQTQVTRLRFPLPNVVLYATHQENKRLFGFVLRTSGGRV
DSRQTSVCYIFESNNEGEKICDSVGLAKQIAFHAELDRKASEKQKEIDRVKEKQQKELNK
QKQIEKDLEEQSRLIAASSRSNQSSGEGQFVVLSSSQSEDSDLGEDGKKKRESEA
>Apterygiformes_Apteryx_rowi_R05050
------------------------------------------------------------
------------------------------------------------------------
------------------------------------------------------------
-----------------------------------------------------------Q
TRSLLGVFEEDAAAISNYVNQLFQAMHRIYDAQNELSAATHLTSKLLKEYEQQ-------
-----RFPLGGDDEVMSSTLQQFAKL----------------------------SSCHAV
LSTQLADAMMFPITQFK----ERDLKEI-LTLKEVFQIASNDHDAAITRYSRLSKRREN-
-----EKIKAEVTEDVYTSRKKQHQTMMHYFCALNTLQYKKKIAMLEPLLGYMQAQ----
---ISFFKMGSENLNEQLEEFLTN---------IGTSVQNVRREME----------CE--
------VETMQQTIEDLEVA-SDPLYLPDPDPTKFPVHRNLTRKAGYLNARN-----KTG
LVSSSWERQ------FYFTQGGNLMSQARGDVAGGLVMDID---------NCSVMAVDCE
DRRYCFQITSFDGKKSSILQAESKKDYEE------------------WICTINNISKQIY
LSENPEEIAARVNQSALEAVTPSPSFQQRHESMRPTVQ-SRPPATRTSSTGSLGSESAAL
SALSLDSLVAPDTPIQFDIISPVSEDQPGQAKTSGQSGRRTN---PFGETGGSKSETE--
-------DSILH------QLFIVRFLGSMEVKYDESPDVVYETMRQILAARAIHNIFRMT
ESHLLVTCDCL------KLIDPQTQVTRLRFPLPNVVLYATHQENKRLFGFVLRTSGGRV
DSRQTSVCYIFESNNEGEKICDSVGLAKQIAFHAELDRKASEKQKEIDRVKEKQQKELNK
QKQIEKDLEEQSRLIAASSRSNQSSGEGQFVVLSSSQSEDSDLGEDGKKKRESEA
>Tinamiformes_Crypturellus_cinnamomeus_R04343
------------------------------------------------------------
------------------------------------------------------------
------------------------------------------------------------
------------------------ELRRQQG---CA---AAAMPGIDKLPIEETLEDSPQ
TRSLLGVFEEDAAAISNYVNQLFQAMHRIYDAQNELSAATHLTSKLLKEYEKQ-------
-----RFPLGGDDEVMSSTLQQFAKVIDEAIFLKFLALSSLL----------QLSSCHAV
LSTQLADAMMFPITQFK----ERDLKEI-LTLKEVFQIASNDHDAAITRYSRLSKRREN-
-----EKIKAEVTEDVYTSRKKQHQTMMHYFCALNTLQYKKKIAMLEPLLGYMQAQ----
---ISFFKMGSENLNEQLEEFLTN---------IGTSVQNVRREMD----------CE--
------VETMQQTIEDLEIA-SDPLYLPDPDTTKFPVHRNLTRKAGYLNARN-----KTG
LVSSSWERQ------FYFTQGGNLMSQARGDVAGGLVMDID---------NCSVMAVDCE
DRRYCFQITSFDGKKSSILQAESKKDYEE------------------WICTINNISKQIY
LSENPEEIAARVNQSALEAVTPSPSFQQRHESMRPPAQ-SRPPAARTSSTGSLGSESAAL
SALSLDSLVAPDTPIQFDIISPVSEDQPGQAKTSGQSGRRTN---PFGESGGSKSETE--
-------DSILH------QLFIVRFLGSMEVKYDESPDVVYETMRQILAARAIHNIFRMT
ESHLLVTCDCL------KLIDPQTQVTRLRFPLPSVVLYATHQENRRLFGFVLRTAAARA
ESRHTSICYIFESNNEGEKICDSVGLAKQIAFHAELDRKASEKQKEIDRVKEKQQKELSK
QKQIEKDLEEQSRLIAASSRANQSSGEGQFVVLSSSQSEDSDLGEDGKKKRESEA
>Tinamiformes_Nothoprocta_perdicaria_R04728
------------------------------------------------------------
------------------------------------------------------------
------------------------------------------------------------
-----------------------------------------------------------Q
TRSLLGVFEEDAAAISNYVNQLFQAMHRIYDAQNELSAATHLTSKLLKEYEKQ-------
-----RFPLGGDDEVMSSTLQQFAKVIDEAIFLKFLVLSSLL----------QLSSCHAV
LSTQLADAMMFPITQFK----ERDLKEI-LTLKEVFQIASNDHDAAITRYGRLSKRREN-
-----EKIKAEVTEDVYTSRKKQHQTMMHYFCALNTLQYKKKIAMLEPLLGYMQAQ----
---ISFFKMGSENLNEQLEEFLTN---------IGTSVQNVRREMD----------CE--
------VETMQQTIEDLEIA-SDPLYLPDPDTTKFPVHRNLTRKAGYLNARN-----KTG
LVSSSWERQ------FYFTQGGNLMSQARGDVAGGLVMDID---------NCSVMAVDCE
DRRYCFQITSFDGKKSSILQAESKKDYEE------------------WICTINNISKQIY
LSENPEEIAARVNQSALEAVTPSPSFQQRHESMRPPVQ-SRPPAARTSSTGSLGSESAAL
SALSLDSLVAPDTPIQFDIISPVSEDLPGQAKTSGQLGRRTN---PFGESGGSKSETE--
-------DSILH------QLFIVRFLGSMEVKYDESPDVVYETMRQILAARAIHNIFRMT
ESHLLVTCDCL------KLIDPQTQVTRLRFPLPNVVLYATHQENRRLFGFVLRTAAGRT
ESRQTSVCYIFESNNEGEKICDSVGLAKQIAFHAELDRKASEKQKEIDRVKEKQQKELSK
QKQIEKDLEEQSRLIAASSRANQSSGEGQFVVLSSSQSEDSDLGEDGKKKRESEA
>Rheiformes_Rhea_americana_R04884
------------------------------------------------------------
------------------------------------------------------------
------------------------------------------------------------
-----------------------------------------------------------Q
TRSLLGVFEEDAAAISSYINQLFQAMHRIYDAQNELSAATHLTSKLLKEYEKQ-------
-----HFPLGGDDEVMSSTLQQFAKL----------------------------SSCHAV
LSTQLADAMMFPITQFK----ERDLKEI-LTLKEVFQIASNDHDAAITRYSRLSKRREN-
-----EKIKAEVTEDVYTSRKKQHQTMMHYFCALNSLQYKKKIAMLEPLLGYMQAQ----
---INFFKMGSENLNEQLEEFLTN---------IGTSVQNVRREME----------CE--
------VETMQQTIEDLEVA-SDPLYLPDPDTTKFPVHRNLTRKAGYLNARN-----KTG
LVSSSWERQ------FYFTQGGNLMSQARGDVAGGLVMDID---------NCSVMAVDCE
DRRYCFQITSFDGKKSSILQAESKKDYEE------------------WICTINNISKQIY
LSENPEEIAARVNQSALEAVTPSPSFQQRHESMRPTVQ-SRSPAARTSSTGSLGSESAAL
SALSLDSLVAPDTPIQFDIISPVSEDQPGQAKTSGQSGRRTN---PFGESGGSKSETE--
-------DSILH------QLFIVRFLGSMEVKYDESPDVVYETMRQILAARAIHNIFRMT
ESHLLVTCDCL------KLIDPQTQVTRLRFPLPNVVLYATHQENKRLFGFVLRTSGGRV
DSRQTSVCYIFESNNEGEKICDSVGLAKQIAFHAELDRKASEKQKEIDRVKEKQQKELNK
QKQIEKDLEEQSRLIAASSRSNQSSAEGQFVVLSSSQSEESDLGEDGKKKRESEA
>Rheiformes_Rhea_pennata_R14406
------------------------------------------------------------
------------------------------------------------------------
------------------------------------------------------------
-----------------------------------------------------------Q
TRSLLGVFEEDAAAISNYINQLFQAMHRIYDAQNELSAATHLTSKLLKEYEKQ-------
-----RFPLGGDDEVMSSTLQQFAKL----------------------------SSCHAV
LSTQLADAMMFPITQFK----ERDLKEI-LTLKEVFQIASNDHDAAITRYSRLSKRREN-
-----EKIKAEVTEDVYTSRKKQHQTMMHYFCALNSLQYKKKIAMLEPLLGYMQAQ----
---INFFKMGSENLNEQLEEFLTN---------IGTSVQNVRREME----------CE--
------VETMQQTIEDLEVA-SDPLYLPDPDTTKFPVHRNLTRKAGYLNARN-----KTG
LVSSSWERQ------FYFTQGGNLMSQARGDVAGGLVMDID---------NCSVMAVDCE
DRRYCFQITSFDGKKSSILQAESKKDYEE------------------WICTINNISKQIY
LSENPEEIAARVNQSALEAVTPSPSFQQRHESMRPTVQ-CRSPAARTSSTGSLGSESAAL
SALSLDSLVAPDTPIQFDIISPVSEDQPGQAKTSGQSGRRTN---PFGESGGSKSETE--
-------DSILH------QLFIVRFLGSMEVKYDESPDVVYETMRQILAARAIHNIFRMT
ESHLLVTCDCL------KLIDPQTQVTRLRFPLPNVVLYATHQENKRLFGFVLRTSGGRV
DSCQTSVCYIFESNNEGEKICDSVGLAKQIAFHAELDRKASEKQKEIDRVKEKQQKELNK
QKQIEKDLEEQSRLIAASSRSNQSSAEGQFVVLSSSQSEESDLGEDGKKKRESEA
>Passeriformes_Chlorodrepanis_virens_R07107
------------------------------------------------------------
------------------------------------------------------------
------------------------------------------------------------
-----------------------------------------------------------Q
TRSLLGVFEEDAAAISNYINQLFQAMHRIYDAQNELSAATHLTSKLLKEYEKQ-------
-----RFPLGGDDEVMTSTLQQFAKVIDE------------------------LSSCHAV
LSTQLADAMMFPITQFK----ERDLKEI-LTLKEVFQIASNDHDAAIARYSRLSKRKEN-
-----EKIKAEVTEDVYTSRKKQHQTMMHYFCALNTLQYKKKISLLEPLLGYMQAQ----
---ISFFKMGSENLTEQLEEFLTN---------IGTSVQNVRREMD----------CE--
------VENMQQTIEDLEVA-SDPLYLPDPDPTKFPAHRNLTRKAGYLNARN-----KTG
LVSSSWERQ------FYFTQGGNLMSQARGDVAGGLVMDID---------NCSVMAVDCE
DRRYCFQITSFDGKKSSILQAESKKDYEE------------------WICTINNISKQIY
LSENPEEIAARVNQSALEAVTPSPSFQQRHESLRPAVQ-SRPPVAHTSSTGSLGSDSAAL
SALSLDSLVAPDTPIQFDIISPVSEDLPGQAKSSGQSGRRTN---PFGESGGSKPETE--
-------DSILH------QLFIVRFLGSMEVRSDESPDVVYETMRQILAARAIHNVFRMT
ESHLLVTCDCL------KLIDPQTQVTRLRFPLPNVVLYATHQENKRLFGFVLRTSGGRV
ESRQTSICYIFESNNEGEKICDSVGLAKQIALHAELDRKASEKQKEIDRVKEKQQKELNK
QKQIEKDLEEQSRLIAASSRSNQSSTEGQFVVLSSSQSEDSDLGEDGKKKRESEA
>Passeriformes_Hemignathus_wilsoni_R13515
------------------------------------------------------------
------------------------------------------------------------
------------------------------------------------------------
-----------------------------------------------------------Q
TRSLLGVFEEDAAAISNYINQLFQAMHRIYDAQNELSAATHLTSKLLKEYEKQ-------
-----RFPLGGDDEVMTSTLQQFAKVIDE------------------------LSSCHAV
LSTQLADAMMFPITQFK----ERDLKEI-LTLKEVFQIASNDHDAAITRYSRLSKRKEN-
-----EKIKAEVTEDVYTSRKKQHQTMMHYFCALNTLQYKKKISLLEPLLGYMQAQ----
---ISFFKMGSENLTEQLEEFLTN---------IGTSVQNVRREMD----------CE--
------VENMQQTIEDLEVA-SDPLYLPDPDPTKFPAHRNLTRKAGYLNARN-----KTG
LVSSSWERQ------FYFTQGGNLMSQARGDVAGGLVMDID---------NCSVMAVDCE
DRRYCFQITSFDGKKSSILQAESKKDYEE------------------WICTINNISKQIY
LSENPEEIAARVNQSALEAVTPSPSFQQRHESLRPAVQ-SRPPAAHTSSTGSLGSDSAAL
SALSLDSLVAPDTPIQFDIISPVSEDLPGQAKSSGQSGRRTN---PFGESGGSKPETE--
-------DSILH------QLFIVRFLGSMEVRSDESPDVVYETMRQILAARAIHNVFRMT
ESHLLVTCDCL------KLIDPQTQVTRLRFPLPNVVLYATHQENKRLFGFVLRTSGGRV
ESRQTSICYIFESNNEGEKICDSVGLAKQIALHAELDRKASEKQKEIDRVKEKQQKELNK
QKQIEKDLEEQSRLIAASSRSNQSSTEGQFVVLSSSQSEDSDLGEDGKKKRESEA
>Anseriformes_Cairina_moschata_R03445
------------------------------------------------------------
------------------------------------------------------------
------------------------------------------------------------
-----------------------------------------------------------Q
TRSLLGVFEEDAAAISNYINQLFQAMHRVYDAQNELSAATHLTSKLLKEYEKQ-------
-----HFPLGGDDEVMTSTLQQFSKVIDEA--------STCI-YLI--YYAN-LSSCHAV
LSTQLADAMMFPITQFK----ERDLKEI-LTLKEVFQIASNDHDAAITRYSRLSKRREN-
-----EKIKAEVTEDVYTSRKKQHQTMMHYFCALNTLQYKKKIAMLEPLLGYMQAQ----
---ISFFKMGSENLTEQLEEFLTN---------IGTSVQNVRREME----------CE--
------IENMQQTVEDLEVA-SDPLYLPDPDPTKFPVHRNLTRKAGYLNARN-----KTG
LVSSIWERQ------FYFTQGGNLMSQARGDVAGGLVMDID---------NCSVMAVDCE
DRRYCFQITSFDGKKSSILQAESKKDYEE------------------WICTINNISKQIY
LSENPEEIAARINQSALEAVTPSPSFQQRHESIRPLVQ-SRPTAAHTSSTGSVGSESATL
SALSLDSLVAPDTPIQFDIISPVSEDLPGQAKSSGQTGRRAN---PFGESGGSKSETE--
-------DSILH------QLFIVRFLGSMAVKSDESPDIVYETMRQILAARAIHNIFRMT
ESHLLVTCDCL------KLIDPQTQVTRLRFPLPNVVLYATHQENKRLFGFVLKTSGGRV
DNRQTSICYIFESNNEGEKICDSVGLAKQIAFHAELDRKASEKAKEIERVREKQQKELSK
QKQIEKDLEEQSRLIAASSRSNPSGGEGHFLVLSSSQSEDSDLGEDGKKKKESET
>Passeriformes_Brachypodius_atriceps_R08426
------------------------------------------------------------
------------------------------------------------------------
------------------------------------------------------------
-----------------------------------------------------------Q
TRSLLGVFEEDAAAISNYINQLFQAMHRIYDAQNELSAATHLTSKLLKEYEKQ-------
-----RFPLGGDDEVMTSTLQQFAKVIDE------------------------LSSCHAV
LSTQLADAMMFPITQFK----ERDLKEI-LTLKEVFQIASNDHDAAITRYSRLSKRKEN-
-----EKIKAEVTEDVYTSRKKQHQTMMHYFCALNTLQYKKKISLLEPLLGYMQAQ----
---ISFFKMGSENLTEQLEDFLTN---------IGTSVQNVRREMD----------CE--
------VENMQQTIEDLEVA-SDPLYLPDPDPLKFPAHRNLTRKAGYLNTRN-----KTG
LVSSSWERQ------FYFTQGGNLMSQARGDVAGGLVMDID---------NCSVMAVDCE
DRRYCFQITSFDGKKSSILQAESKKDYEE------------------WICTINNISKQIY
LSENPEEIAARVNQSALEAVTPSPSFQQRHENMRPAVQ-SHPPAARTSSPGSLGSDS-AL
SALSLDSLVAPDTPIQFDIISPVSEDLPGQAKSSGQSGRRTN---PFGECGGSKPETE--
-------DSILH------QLFIVRFLGSMEVKSDESPDVVYETMRQILAARAIHNVFRMT
ESHLLVTCDCL------KLIDPQTQVTRLQFPLPNVVLYATHQENKRLFGFVLRTSGGRV
ESHQTSICYIFESNNEGEKICDSVGLAKQIAFHAELDRKASEKQKEIDRVKEKQQKELNK
QKQIEKDLEEQSRLIAASSRSNQSSTEGQFVVVSSSQSEDSDLGEDGKKKRESEA
>Passeriformes_Certhia_familiaris_R05570
------------------------------------------------------------
------------------------------------------------------------
------------------------------------------------------------
-----------------------------------------------------------Q
TRSLLGVFEEDAAAISNYINQLFQAMHRIYDAQNELSAATHLTSKLLKEYEKQ-------
-----RFPLGGDDEVMTSTLQQFAKVIDE------------------------LSSCHAV
LSTQLADAMMFPITQFK----ERDLKEI-LTLKEVFQIASNDHDAAITRYSRLSKRREN-
-----EKIKAEVTEDVYTSRKKQHQTMMHYFCALNTLQYKKKISLLEPLLGYMQAQ----
---ISFFKMGSENLTEQLEEFLTN---------IGTSVQNVRREMD----------CE--
------VENMQQTIEDLEVA-SDPLYLPDPDPTKFPAHRNLTRKAGYLNARN-----KTG
LVSSSWERQ------FYFTQGGNLMSQARGDVAGGLVMDID---------NCSVMAVDCE
DRRYCFQITSFDGKKSSILQAESKKDYEE------------------WICTINNISKQIY
LSENPEEIAARVNQSALEAVTPSPSFQQRHESMRPAVQ-SRPPAARTSSTGSLGSDSAAL
SALSLDSLVAPDTPIQFDIISPVSEDLPGQAKSSGQSGRRTN---PFGESGGLKPETE--
-------DSILH------QLFIVRFLGSMEVKSDESPDVVYETMRQILAARAIHNVFRMT
ESHLLVTCDCL------KLIDPQTQVTRLRFPLPCVVLYATHQENKRLFGFVLRTSGGRV
ESRQTSICYIFESNNEGEKICDSVGLAKQIAFHAELDRKASEKQKEIDRVKEKQQKELNK
QKQIEKDLEEQSRLIAASSRSNQSSTEGQFVVLSSSQSEDSDLGEDGKKKRESEA
>Accipitriformes_Haliaeetus_albicilla_R12772
------------------------------------------------------------
------------------------------------------------------------
------------------------------------------------------------
-----------------------------------------------------------Q
TRSLLGVFEEDAAAISNYINQLFQAMHRIYDAQNELSAATHLTSKLLKEYEKQ-------
-----RFPLGGDDEVMTSTLQQFAKVIDEA--------STCI-CFT--YFAN-LSSCHAV
LSTQLADAMMFPITQFK----ERDLKEI-LTLKEVFQIASNDHDAAITRYSRLSKRREN-
-----EKIKAEVTEDVYTSRKKQHQTMMHYFCALNTLQYKKKIAMLEPLLGYMQAQ----
---ISFFKMGSENLTDQLEEFLTN---------IGTSVQNVRREME----------CE--
------VENMQQTIEDLEVA-SDPLYLPDPDPTKFPVHRNLTRKAGYLNARN-----KTG
LVSSSWERQ------FYFTQGGNLMSQARGDVAGGLVMDID---------NCSVMAVDCE
DRRYCFQITSFDGKKSSILQAESKKDYEE------------------WICTINNISKQIY
LSENPEEIAARVNQTALEAVTPSPSFQQRHESMRPTMQ-SRPPAARTSSTGSLGSESAAL
SALSLDSLVAPDTPIQFDIISPVSEDLPGQAKSSGQSGRRTN---PFGESGGSKSETE--
-------DSILH------QLFIVRFLGSMEVKSDESPDVVYETMRQILAARAIHNVFRMT
ESHLVVTCDCL------KLIDPQTQVTRLRFPLPNVVLYATHQENKRLFGFVLRTSGGRV
ESRQTSVCYIFESNNEGEKICDSVGLAKQIAFHAELDRKASEKQKEIDRVKEKQQKELNK
QKQIEKDLEEQSRLIAASSRSNQSSGEGQFVVLSSSQSEDSDLGEDGKKKRESEA
>Charadriiformes_Charadrius_alexandrinus_R13526
------------------------------------------------------------
------------------------------------------------------------
------------------------------------------------------------
-----------------------------------------------------------Q
TRSLLGVFEEDAAAISNYINQLFQAMHRIYDAQNELSAATHLTSKLLKEYEKQ-------
-----RFPLGGDDEVMTSTLQQFAKVIDE------------------------LSSCHAV
LSTQLADAMMFPITQFK----ERDLKEI-LTLKEVFQIASNDHDAAITRYSRLSKRREN-
-----EKIKAEVTEDVYTSRKKQHQTMMHYFCALNTLQYKKKIAMLEPLLGYMQAQ----
---ISFFKMGSENLTEQLEEFLTN---------IGTSVQNVRREME----------CE--
------VENMQQTIEDLEVA-SDPLYLPDPDTTKFPVHRNLTRKAGYLNARN-----KTG
LVSSSWERQ------FYFTQGGNLMSQARGDVAGGLVMDID---------NCSVMAVDCE
DRRYCFQITSFDGKKSSILQAESKKDYEE------------------WICTINNISKQIY
LSENPEEIAARVNQSALEAVTPSPSFQQRHESMRPTVQ-PRPPAARTSSTGSLGSESAAL
LALSLDSLVAPDTPIQFDIISPVSEDLPGQAKSSGQSGRRTN---PFGESGGSKSETE--
-------DSILH------QLFIVRFLGSMEVKSDESPDVVYETMRQILAARAIHNIFRMT
ESHLLVTCDCL------KLIDPQTQVTRLRFPLPNVVLYATHQENKRLFGFVLRTSGGRV
ESRQTSVCYIFESNNEGEKICDSVGLAKQIAFHAELDRKASEKQKEIDRVKEKQQKELNK
QKQIEKDLEEQSRLIAASSRSNQSSGEGQFVVLSSSQSEDSDLGEDGKKKRESEA
>Passeriformes_Manacus_manacus_R13688
------------------------------------------------------------
------------------------------------------------------------
------------------------------------------------------------
-----------------------------------------------------------Q
TRSLLGVFEEDAAAISSYINQLFQAMHRIYDAQNELSAATHLTSKLLKEYEKQ-------
-----RFPLGGDDEVMTSTLQQFAKVIDEA--------S--------------LSSCHAV
LSTQLADAMMFPITQFK----ERDLKEI-LTLKEVFQIASNDHDAAITRYSRLSKRREN-
-----EKVKAEVTEDVYTSRKKQHQTMMHYFCALNTLQYKKKISLLEPLLGYMQAQ----
---ISFFKMGSENLTEQLEEFLTN---------IGTSVQNVRREMD----------CE--
------VENMQQTIEDLEVA-SDPLYLPDPDPTKFPVHRNLTRKAGYLNARN-----KTG
LVSSSWERQ------FYFTQGGNLMSQARGDVAGGLVMDID---------NCSVMAVDCE
DRRYCFQITSFDGKKSSILQAESKKDYEE------------------WICTINNISKQIY
LSENPEEMAARVNQSALEAVTPSPSFQQRHESMRPAVQ-SRPPAARTSSTGSLGSDSAAL
SALSLDSLVAPDTPIQFDIISPVSEDLPGQAKSSGQSSRRTN---PFGESGGSKSETE--
-------DSILH------QLFIVRFLGSMEVKSDESPDVVYETMRQILAARAIHNVFRMT
ESHLLVTCDCL------KLIDPQTQVTRLRFPLPSVVLYATHQENKRLFGFVLRTSGGRA
ETRQTSICYIFESNNEGEKICDSVGLAKQIAFHAELDRKATEKQKEIERVKEKQQKELNK
QKQIEKDLEEQSRLIAASSRSNQSSGEGQFVVLSSSQSEDSDLGEDGKKKRESEA
>Passeriformes_Vidua_chalybeata_R03183
------------------------------------------------------------
------------------------------------------------------------
------------------------------------------------------------
-----------------------------------------------------------Q
TRSLLGVFEEDAAAISNYINQLFQAMHRIYDAQNELSAATHLTSKLLKEYEKQ-------
-----RFPLGGDDEVMTSTLQQFAKVIDE------------------------LSSCHAV
LSTQLADAMMFPITQFK----ERDLKEI-LTLKEVFQIASNDHDAAITRYSRLSKRKEN-
-----EKIKAEVTEDVYTSRKKQHQTMMHYFCALNTLQYKKKISLLEPLLGYMQAQ----
---ISFFKMGSENLTEQLEEFLTN---------IGTSVQNVRREMD----------CE--
------VENMQQTIEDLEVA-SDPLYLPDPDPTKFPAHRNLTRKAGYLNARN-----KTG
LVSSSWERQ------FYFTQGGNLMSQARGDVAGGLVMDID---------NCSVMAVDCE
DRRYCFQITSFDGKKSSILQAESKKDYEE------------------WICTINNISKQIY
LSENPEEIAARVNQSALEAVTPSPSFQQRHESMRPAVQ-SRPPAARTSSSGSLGSDSAAL
SALSLDSLVAPDTPIQFDIISPVSEDLPGQAKSSGQSGR---------------------
------------------------------------------------------------
------------------------------------------------------------
------------------------------------------------------------
-------------------------------------------------------
>Passeriformes_Molothrus_ater_R01646
------------------------------------------------------------
------------------------------------------------------------
------------------------------------------------------------
-----------------------------------------------------------Q
TRSLLGVFEEDAAAISNYINQLFQAMHRIYDAQNELSAATHLTSKLLKEYEKQ-------
-----RFPLGGDDEVMTSTLQQFAKVIDE------------------------LSSCHAV
LSTQLADAMMFPITQFK----ERDLKEI-LTLKEVFQIASNDHDAAITRYSRLSKRKEN-
-----EKIKAEVTEDVYTSRKKQHQTMMHYFCALNTLQYKKKISLLEPLLGYMQAQ----
---ISFFKMGSENLTEQLEEFLTN---------IGTSVQNVRREMD----------CE--
------VENMQQTIEDLEVA-SDPLYLPDPDPTKFPAHRNLTRKAGYLNARN-----KTG
LVSSSWERQ------FYFTQGGNLMSQARGDVAGGLVMDID---------NCSVMAVDCE
DRRYCFQITSFDGKKSSILQAESKKDYEE------------------WICTINNISKQIY
LSENPEEIAARVNQSALEAVTPSPSFQQRHESLRPAVQ-SRPPAARTSSTGSLGSDSAAL
SALSLDSLVAPDTPIQFDIISPVSEDLPGQAKSSGQSGRRTN---PFGESGGSKPETE--
-------DSILH------QLFIVRFLGSMEVRCDESPDVVYETMRQILAARAIHNVFRMT
ESHLLVTCDCL------KLIDPQTQVTRLRFPLPNVVLYATHQENKRLFGFVLRTSGGRV
DSHQTSICYIFESNNEGEKICDSVGLAKQIALHAELDRKASEKQKEIDRVKEKQQKELNK
QKQIEKDLEEQSRLIAASSRSNQSSTEGQFVVLSSSQSEDSDLGEDGKKKRESEA
>Passeriformes_Agelaius_phoeniceus_R11666
------------------------------------------------------------
------------------------------------------------------------
------------------------------------------------------------
-----------------------------------------------------------Q
TRSLLGVFEEDAAAISNYINQLFQAMHRIYDAQNELSAATHLTSKLLKEYEKQ-------
-----RFPLGGDDEVMTSTLQQFAKVIDE------------------------LSSCHAV
LSTQLADAMMFPITQFK----ERDLKEI-LTLKEVFQIASNDHDAAITRYSRLSKRKEN-
-----EKIKAEVTEDVYTSRKKQHQTMMHYFCALNTLQYKKKISLLEPLLGYMQAQ----
---ISFFKMGSENLTEQLEEFLTN---------IGTSVQNVRREMD----------CE--
------VENMQQTIEDLEVA-SDPLYLPDPDPTKFPAHRNLTRKAGYLNARN-----KTG
LVSSSWERQ------FYFTQGGNLMSQARGDVAGGLVMDID---------NCSVMAVDCE
DRRYCFQITSFDGKKSSILQAESKKDYEE------------------WICTINNISKQIY
LSENPEEIAARVNQSALEAVTPSPSFQQRHESLRPAVQ-SRPPAARTSSTGSLGSDSAAL
SALSLDSLVAPDTPIQFDIISPVSEDLPGQAKSSGQSGRRTN---PFGESGGSKPETE--
-------DSILH------QLFIVRFLGSMEVRCDESPDVVYETMRQILAARAIHNVFRMT
ESHLLVTCDCL------KLIDPQTQVTRLRFPLPNVVLYATHQENKRLFGFVLRTSGGRV
DSHQTSICYIFESNNEGEKICDSVGLAKQIALHAELDRKASEKQKEIERVKEKQQKELNK
QKQIEKDLEEQSRLIAASSRSNQSSTEGQFVVLSSSQSEDSDLGEDGKKKRESEA
>Anseriformes_Asarcornis_scutulata_R03103
------------------------------------------------------------
------------------------------------------------------------
------------------------------------------------------------
-----------------------------------------------------------Q
TRSLLGVFEEDAAAISNYINQLFQAMHRVYDAQNELSAATHLTSKLLKEYEKQ-------
[truncated: 8,731 more chars]
