# Supplementary material for: Genomic insights into the secondary aquatic transition of penguins
Source: Nat Commun. 2022 Jul 19;13:3912. doi: 10.1038/s41467-022-31508-9 (PMC9296559; doi:10.1038/s41467-022-31508-9)
Supplement: Supplementary file 10 — Supplementary Data 7 [file 41467_2022_31508_MOESM10_ESM.zip › Supplementary Data 7. Protein genes/Suplementary Data 7.1 Gene Sequences/TNMD.pep.fasta]

>Sphenisciformes_Eudyptula_novaehollandiae_R11429
------------------------------------------------------------
--------PSQIYDMEHTFFSHGEKKKIVMEIDPLARTETFRSGNGSEEILEIHDFKNGI
TGIFFVGLQKCFIKTQTKVLPESTEAKIPELEGEEI-TTTYFEQSVVWVPGEKPIQNKEF
LKSSKIFDICRNVTIYWIHPTPIA--------------APE---LADLEGA--------E
EEDRELLADNQSWLDGGS------------EY-EV-EKDAQP-------GPKRR------
------ARQLTE----------EDLPVNDYSEN------------GLEFHPLWDERGYCC
--------AQCRRANRY--CRR-VCE---PLLGYYPYPYCYQGGRVICRIIMPCNWWIAR
MLGRV
>Sphenisciformes_Eudyptula_minor_minor_R03067
------------------------------------------------------------
--------PSQIYDMEHTFFSHGEKKKIVMEIDPLARTETFRSGNGSEEILEIHDFKNGI
TGIFFVGLQKCFIKTQTKVLPESTEAKIPELEGEEI-TTTYFEQSVVWVPGEKPIQNKEF
LKSSKIFDICRNVTIYWIHPTPIA--------------APE---LADLEGA--------E
EEDRELLADNQSWLDGGS------------EY-EV-EKDAQP-------GPKRR------
------ARQLTE----------EDLPVNDYSEN------------GLEFHPLWDERGYCC
--------AQCRRANRY--CRR-VCE---PLLGYYPYPYCYQGGRVICRIIMPCNWWIAR
MLGRV
>Sphenisciformes_Eudyptula_minor_albosignata_R12206
------------------------------------------------------------
--------PSQIYDMEHTFFSHGEKKKIVMEIDPLARTETFRSGNGSEEILEIHDFKNGI
TGIFFVGLQKCFIKTQTKVLPESTEAKIPELEGEEI-TTTYFEQSVVWVPGEKPIQNKEF
LKSSKIFDICRNVTIYWIHPTPIA--------------APE---LADLEGA--------E
EEDRELLADNQSWLDGGS------------EY-EV-EKDAQP-------GPKRR------
------ARQLTE----------EDLPVNDYSEN------------GLEFHPLWDERGYCC
--------AQCRRANRY--CRR-VCE---PLLGYYPYPYCYQGGRVICRIIMPCNWWIAR
MLGRV
>Sphenisciformes_Spheniscus_demersus_R02748
------------------------------------------------------------
--------PSQVYDMEHTFFSHGEKKKIVMEIDPLARTETFRSGNGSEEILEIHDFKNGI
TGIFFVGLQKCFIKTQTKVLPESTEAKIPELEGEEI-TTTYFEQSVVWVPGEKPIQNKEF
LKSSKIFDICRNVTIYWIHPTPIA--------------APE---LANLEGA--------E
EEDRELLVDNQSWLDGGS------------EY-EV-EKDAQP-------GPKRR------
------ARQLTE----------EDLPVNDYSEN------------GLEFHPLWDERGYCC
--------AQCRRANRY--CRR-VCE---PLLGYYPYPYCYQGGRVICRIIMPCNWWIAR
MLGRV
>Sphenisciformes_Spheniscus_magellanicus_R03370
------------------------------------------------------------
--------PSQVYDMEHTFFSHGEKKKIVMEIDPLARTETFRSGNGSEEILEIHDFKNGI
TGIFFVGLQKCFIKTQTKVLPESTEAKIPELEGEEI-TTTYFEQSVVWVPGEKPIQNKEF
LKSSKIFDICRNVTIYWIHPTPIA--------------APE---LANLEGA--------E
EEDRELLVDNQSWLDGGS------------EY-EV-EKDAQP-------GPKRR------
------ARQLTE----------EDLPVNDYSEN------------GLEFHPLWDERGYCC
--------AQCRRANRY--CRR-VCE---PLLGYYPYPYCYQGGRVICRIIMPCNWWIAR
MLGRV
>Sphenisciformes_Spheniscus_humboldti_R07212
------------------------------------------------------------
--------PSQVYDMEHTFFSHGEKKKIVMEIDPLARTETFRSGNGSEEILEIHDFKNGI
TGIFFVGLQKCFIKTQTKVLPESTEAKIPELEGEEI-TTTYFEQSVVWVPGEKPIQNKEF
LKSSKIFDICRNVTIYWIHPTPIA--------------APE---LANLEGA--------E
EEDRELLVDNQSWLDGGS------------EY-EV-EKDAQP-------GPKRR------
------ARQLTE----------EDLPVNDYSEN------------GLEFHPLWDERGYCC
--------AQCRRANRY--CRR-VCE---PLLGYYPYPYCYQGGRVICRIIMPCNWWIAR
MLGRV
>Sphenisciformes_Spheniscus_mendiculus_R00283
------------------------------------------------------------
--------PSQVYDMEHTFFSHGEKKKIVMEIDPLARTETFRSGNGSEEILEIHDFKNGI
TGIFFVGLQKCFIKTQTKVLPESTEAKIPELEGEEI-TTTYFEQSVVWVPGEKPIQNKEF
LKSSKIFDICRNVTIYWIHPTPIA--------------APE---LANLEGA--------E
EEDRELLVDNQSWLDGGS------------EY-EV-EKDAQP-------GPKRR------
------ARQLTE----------EDLPVNDYSEN------------GLEFHPLWDERGYCC
--------AQCRRANRY--CRR-VCE---PLLGYYPYPYCYQGGRVICRIIMPCNWWIAR
MLGRV
>Sphenisciformes_Megadyptes_antipodes_antipodes_R09895
------------------------------------------------------------
--------PSQIYDMEHTFFSHGEKKKIVMEIDPLARTETFRSGNGSEEILEIHDFKNGI
TGIFFVGLQKCFIKTQTKVLPETTEAKIPELEGEEI-TTTYFEQSVVWVPGEKPIQNKEF
LKSSKIFDICRNVTIYWIHPTPIA--------------APE---LADLEGA--------E
EEDRELLVDNQSWLDGGS------------EY-EV-EKDAQP-------GPKRQ------
------ARQLTE----------EDLPVNDYSEN------------GLEFHPLWDERGYCC
--------AQCRRANRY--CRR-VCE---PLLGYYPYPYCYQGGRVICRIIMPCNWWIAR
MLGRV
>Sphenisciformes_Eudyptes_pachyrhynchus_R04281
------------------------------------------------------------
--------PSQVYDMEHTFFSHGEKKKIVMEIDPLARTETFRSGNGSEEILEIHDFKNGI
TGIFFVGLQKCFIKTQTKVLPETTEAKIPELEGEEI-TTTYFEQSVVWVPGEKPIQNKEF
LKSSKIFDICRNVTIYWIHPTPIA--------------APE---LADLEGA--------E
EEDRELLVDNQSWLDGGS------------EY-EV-EKDAQP-------GPKRR------
------ARQLTE----------EDLPVNDYSEN------------GLEFHPLWDERGYCC
--------AQCRRANRY--CRR-VCE---PLLGYYPYPYCYQGGRVICRIIMPCNWWIAR
MLGRV
>Sphenisciformes_Eudyptes_chrysocome_chrysocome_R02683
MGGTARESPEDCRF--LDAEASKTRKKTCTRYQICGLLFSVLLISLILIFF---GVKYLW
NPT-----PRKVYDMEHTFFSHGEKKKIVMEIDPLARTETFRSGNGSEEILEIHDFKNGI
TGIFFVGLQKCFIKTQTKVLPETTEAKIPELEGEEI-TTTYFEQSVVWVPGEKPIQNKEF
LRSSKIFDICRNVTIYWIHPTPIA--------------APE---LADLEGA--------E
EEDRELLVDNQSWLDGGS------------EY-EV-EKDAQP-------GPKRR------
------ARQLTE----------EDLPVNDYSEN------------GLEFHPLWDERGYCC
--------AQCRRANRY--CRR-VCE---PLLGYYPYPYCYQGGRVICRIIMPCNWWIAR
MLGRV
>Sphenisciformes_Eudyptes_moseleyi_R02740
------------------------------------------------------------
--------PSQVYDMEHTFFSHGEKKKIVMEIDPLARTETFRSGNGSEEILEIHDFKNGI
TGIFFVGLQKCFIKTQTKVLPETTEAKIPELEGEEI-TTTYFEQSVVWVPGEKPIQNKEF
LKSSKIFDICRNVTIYWIHPTPIA--------------APE---LADLEGA--------E
EEDRELLVDNQSWLDGGS------------EY-EV-EKDAQP-------GPKRR------
------ARQLTE----------EDLPVNDYSEN------------GLEFHPLWDERGYCC
--------AQCRRANRY--CRR-VCE---PLLGYYPYPYCYQGGRVICRIIMPCNWWIAR
MLGRV
>Sphenisciformes_Eudyptes_chrysolophus_schlegeli_R02465
------------------------------------------------------------
--------PSQVYDMEHTFFSHGEKKKIVMEIDPLARTETFRSGNGSEEILEIHDFKNGI
TGIFFVGLQKCFIKTQTKVLPETTEAKIPELEGEEI-TTTYFEQSVVWVPGEKPIQNKEF
LKSSKIFDICRNVTIYWIHPTPIA--------------APE---LADLEGA--------E
EEDRELLVDNQSWLDGGS------------EY-EV-EKDAQP-------GPKRR------
------ARQLTE----------EDLPVNDYSEN------------GLEFHPLWDERGYCC
--------AQCRRANRY--CRR-VCE---PLLGYYPYPYCYQGGRVICRIIMPCNWWIAR
MLGRV
>Sphenisciformes_Eudyptes_robustus_R12217
------------------------------------------------------------
--------PSQVYDMEHTFFSHGEKKKIVMEIDPLARTETFRSGNGSEEILEIHDFKNGI
TGIFFVGLQKCFIKTQTKVLPETTEAKIPELEGEEI-TTTYFEQSVVWVPGEKPIQNKEF
LKSSKIFDICRNVTIYWIHPTPIA--------------APE---LADLEGA--------E
EEDRELLVDNQSWLDGGS------------EY-EV-EKDAQP-------GPKRR------
------ARQLTE----------EDLPVNDYSEN------------GLEFHPLWDERGYCC
--------AQCRRANRY--CRR-VCE---PLLGYYPYPYCYQGGRVICRIIMPCNWWIAR
MLGRV
>Sphenisciformes_Eudyptes_sclateri_R04374
MGGTARESPEDCRF--LDAEASKTRKKTCTRYQICGLLFSVLLISLILIFF---GVKYLW
NPT-----PRKVYDMEHTFFSHGEKKKIVMEIDPLARTETFRSGNGSEEILEIHDFKNGI
TGIFFVGLQKCFIKTQTKVLPETTEAKIPELEGEEI-TTTYFEQSVVWVPGEKPIQNKEF
LKSSKIFDICRNVTIYWIHPTPIA--------------APE---LADLEGA--------E
EEDRELLVDNQSWLDGGS------------EY-EV-EKDAQP-------GPKRR------
------ARQLTE----------EDLPVNDYSEN------------GLEFHPLWDERGYCC
--------AQCRRANRY--CRR-VCE---PLLGYYPYPYCYQGGRVICRIIMPCNWWIAR
MLGRV
>Sphenisciformes_Eudyptes_filholi_R09770
MGGTARESPEDCRF--LDAEASKTRKKTCTRYQICGLLFSVLLISLILIFF---GVKYLW
NPT-----PRKVYDMEHTFFSHGEKKKIVMEIDPLARTETFRSGNGSEEILEIHDFKNGI
TGIFFVGLQKCFIKTQTKVLPETTEAKIPELEGEEI-TTTYFEQSVVWVPGEKPIQNKEF
LKSSKIFDICRNVTIYWIHPTPIA--------------APE---LADLEGA--------E
EEDRELLVDNQSWLDGGS------------EY-EV-EKDAQP-------GPKRR------
------ARQLTE----------EDLPVNDYSEN------------GLEFHPLWDERGYCC
--------AQCRRANRY--CRR-VCE---PLLGYYPYPYCYQGGRVICRIIMPCNWWIAR
MLGRV
>Sphenisciformes_Eudyptes_chrysolophus_chrysolophus_R14695
------------------------------------------------------------
--------PSQVYDMEHTFFSHGEKKKIVMEIDPLARTETFRSGNGSEEILEIHDFKNGI
TGIFFVGLQKCFIKTQTKVLPETTEAKIPELEGEEI-TTTYFEQSVVWVPGEKPIQNKEF
LKSSKIFDICRNVTIYWIHPTPIA--------------APE---LADLEGA--------E
EEDRELLVDNQSWLDGGS------------EY-EV-EKDAQP-------GPKRR------
------ARQLTE----------EDLPVNDYSEN------------GLEFHPLWDERGYCC
--------AQCRRANRY--CRR-VCE---PLLGYYPYPYCYQGGRVICRIIMPCNWWIAR
MLGRV
>Sphenisciformes_Pygoscelis_papua_R06258
------------------------------------------------------------
--------PSQVYDMEHTFFSHGEKKKIVMEIDPLARTETFRSGNGSEEILEIHDFKNGI
TGIFFVGLQKCFIKTQTKVLPETTEAKIPELEGEEI-TTTYFEQSVVWVPGEKPIQNKEF
LKSSRIFDICRNVTIYWIHPTPIA--------------APE---LADLEGA--------E
EEDRELLVDNQSWLDGGS------------EY-EV-EKDAQP-------GPKRR------
------ARQLTE----------EDLPVNDYSEN------------GLEFHPLWDERGYCC
--------AQCRRANRY--CRR-VCE---PLLGYYPYPYCYQGGRVICRIIMPCNWWIAR
MLGRV
>Sphenisciformes_Pygoscelis_antarctica_R07257
MGGTARESPEDCRF--LDAEASKTRKKTCTRYQICGLLFSVLLISLILIFF---GVKYLW
NPT-----PRKVYDMEHTFFSHGEKKKIVMEIDPLARTETFRSGNGSEEILEIHDFKNGI
TGIFFVGLQKCFIKTQTKVLPETTEAKIPELEGEEI-TTTYFEQSVVWVPGEKPIQNKEF
LKSSKIFDICRNVTIYWIHPTPIA--------------APE---LADLEGA--------E
EEDRELLADNQSWLDGGS------------EY-EV-EKDAQP-------GPKRR------
------ARQLTE----------EDLPVNDYSEN------------GLEFHPLWDERGYCC
--------AQCRRANRY--CRR-VCE---PLLGYYPYPYCYQGGRVICRIIMPCNWWIAR
MLGRV
>Sphenisciformes_Aptenodytes_patagonicus_R06945
------------------------------------------------------------
--------PSQVYDMEHTFFSHGEKKKIVMEIDPLARTETFRSGNGSEEILEIHDFKNGI
TGIFFVGLQKCFIKTQTKVLPETTEAKIPELEGEEI-TTTYFEQSVVWVPGEKPIQNKEF
LKSSKIFDICRNVTIYWIHPTPIA--------------APE---LADLEGA--------E
EEDRELLVDNQSWLDGGS------------EY-EV-EKDAQP-------GPKRR------
------VRQLTE----------EDLPVNDYSEN------------GLEFHPLWDERGYCC
--------AQCRRANRY--CRR-VCE---PLLGYYPYPYCYQGGRVICRIIMPCNWWIAR
MLGRV
>Galliformes_Gallus_gallus_R12897
MGGTSRHGPEDCRF--LDAEASKTQKKTCTRYKVCGLLFGVLLIALILVLF---GVKHLW
NPA-----PRQVYDMEHTFFSHGEKKKIVMEIDPLTRTETFRSGNGSEEILEIHDFKNGI
TGIFFVGLQKCFIKTQTKVIPETTEAKIPELEGEEI-TTTYFEQSMVWVPGEKPIQNKEF
LKSSKIFNICRNVTIYWIHPTPIA--------------APE---LAGLEGT--------E
EDDTGLFTDEQSWLHGGN------------ER-GM-E-AALP-------GPKRR------
------ARQLTE----------EDLPVNDYTEN------------GLEFHPLWDERGYCC
--------AQCRRANRY--CRR-VCE---PLLGYYPYPYCYQGGRVICRIIMPCNWWIAR
MLGRV
>Charadriiformes_Charadrius_vociferus_R10041
MGGTARESPEDCRF--LDAEASKTRKKTCTRYQICGLLFGVLLISLILICF---GVKYLW
NPT-----PRKVYDMEHTFFSNGEKKKIVMEIDPLARTETFRSGNGSEEILEIHDFKNGI
TGIFFVGLQKCFIKTQTKVLPETTEAKIPELEGEEI-TTTYFEQSVVWVPGEKPIQNKEF
LKSSKIFDICRNVTIYWIHPTPIA--------------VPE---LADLEGA--------E
EEDPELLMDNQSWLDGGS------------EH-EE-EKDVQP-------GPKRR------
------ARQLTE----------EDLPVNDYSEN------------GLEFHPLWDERGYCC
--------AQCRRANRY--CRR-GCE---PLLGYYPYPYCYQGGRVICRIIMPCNWWIAR
MLGRV
>Passeriformes_Acanthisitta_chloris_R12856
------------------------------------------------------------
--------PSQVYDMEHTFFSNGEKKKIVMEIDPLARTETFSSGNGSEEILEIHDFKNGI
TGIFFVGLQKCFIKTQTKVLPETTEAKIPELEGEEI-TTTYFEQSVVWVPGEKPIQNKEF
LKNSKIFDICRNVTIFWIHPTPIA--------------APE---LANLEGA--------E
EEDPELLVDNQSWLDGGS------------EH-EV-EKDTQP-------GPKRR------
------ARQLTE----------EDLPVNDYSEN------------GLEFHPLWDERGYCC
--------AQCRRANRY--CRR-VCE---PLLGYYPYPYCYQGGRVICRIIMPCNWWIAR
MLGRV
>Trogoniformes_Apaloderma_vittatum_R09591
MGGTARESPEDCRF--LDAEASKRRKKTRTRYQICGLLFSVLLISLILIFF---GVRYLW
NPT-----PRKVYGMEHTFFSHGEKKKIVMEIDPLARTETFRSGNGSEEILEIHDFKNGI
TGIFFVGLQKCFIKTQTKVLPETTEAKIPELEGEEI-TTTYFEQSVVWVPGEKPIQNKEF
LKSSKIFDICRNVTIYWIHPTPIA--------------APE---LADLEGA--------E
EDDPELLIASQSWSDGGS------------EH-EV-EKDAQP-------GPKRR------
------ARQLTE----------EDLPINDYSEN------------GLEFHPLWDERGYCC
--------AQCRRANRY--CRR-----------YYPYPYCYQGGRVICRIIMPCNWWIAR
MLGRV
>Sphenisciformes_Aptenodytes_forsteri_R11350
------------------------------------------------------------
--------PSQVYDMEHTFFSHGEKKKIVMEIDPLARTETFRSGNGSEEILEIHDFKNGI
TGIFFVGLQKCFIKTQTKVLPETTEAKIPELEGEEI-TTTYFEQSVVWVPGEKPIQNKEF
LKSSKIFDICRNVTIYWIHPTPIA--------------APE---LADLEGA--------E
EEDRELLVDNQSWLDGGS------------EY-EV-EKDAQP-------GPKRR------
------VRQLTE----------EDLPVNDYSEN------------GLEFHPLWDERGYCC
--------AQCRRANRY--CRR-VCE---PLLGYYPYPYCYQGGRVICRIIMPCNWWIAR
MLGRV
>Gruiformes_Balearica_regulorum_R11646
MGGTARESPEDCRF--LDAEASKTRKKTCTRYQICGLLFSVLLISLILIFF---GVKYLW
SPT-----PRKVYDVEHTFFSHGEKKKIVMEIDPLARTETFRSGNGSEEILEIHDFKNGI
TGIFFVGLQKCFIKTQTKVLPETTEAKIPELEGEEI-TTTYFEQSVVWVPGEKPIQNKEF
LKSSKIFDICRNVTIYWIHPTPIA--------------APE---LADLEGA--------E
EEDPELLMENQSWLDGGS------------EH-EV-EKDAQT-------GPKRR------
------ARQLTE----------EDLPINDYSEN------------GLEFHPLWDERGYCC
--------AQ-------------VCE---PLLGYYPYPYCYQGGRVICRIIMPCNWWIAR
MLGRV
>Bucerotiformes_Buceros_rhinoceros_R10971
--------------------XSKPRKKTCPRYQICGLLLSALLIALILIFF---GVKFLW
NPT-----PRKIYDMEHTFFSHGEKKKIVMEIDPLARTETFRSGNGSEEILEIHDFKNGI
TGIFFVGLQKCFIKTQTKVLPETTEAKIPELEGEEI-TTTYFEQSVVWVPGEKPIQNKEF
LKSSKIFDICRNVTIYWIHPTPIA--------------APE---LANLEGT--------E
EEDPELLVDNQSWLDAGS------------EH-DV-EKDPQP-------GPKRR------
------ARQLTE----------EDLPINDYSEN------------GLEFHPLWDERGYCC
--------AQCRRANRY--CRR-VCE---PLLGYYPYPYCYQGGRVICRIIMPCNWWIAR
MLGRV
>Caprimulgiformes_Calypte_anna_R07250
MGGTARESPENCGF--PDAEASKTPKRTRTRYQLCGLLFSALLVSLILIFF---GVKYLW
NPA-----PRKVYDVEHTFFSHGEKKKIVMEIDPLARTETFRSGNGSEEILEIHDFKNGI
TGIVFVGLQKCFIKTQTKVLPETTEAKIPELEGEEI-TTTYIEQSMVWVPGEKPIQNKEF
LKDSKIFDICRNVTIYWIHPTPIA--------------APE---LADLEGA--------E
EDDTELLMDNQSWLDGGS------------KH-EV-EKDAQV-------GPKRQ------
------ARQLTE----------EDLPVNDYSEN------------GLEFHPLWDERGYCC
--------AQCRRANRY--CQR-VCE---PLLGYYPYPYCYQGGRVICRIIMPCNWWIAR
MLGRV
>Caprimulgiformes_Antrostomus_carolinensis_R04635
------------------------------------------------------------
----------QVYDMEHTFFSHGEKKKIVMEIDPLARTETFRTGNGSEEILEIHDFKNGI
TGIFFVGLQKCFIKTQTKVLPETTEAKIPELEGEEI-TTTYFEQSVVWVPGEKPIQNKEF
LKNSKIFDICRNVTIYWIHPTPIA--------------APQ---LADLEGV--------E
EDDPELLMDNQSWLDGGS------------EH-EV-EKDAQP-------GPKRR------
------ARQLTE----------EDLPVNDYSEN------------GLEFHPLWDERGYCC
--------AQCRRANRY--CRR-VCE---PLLGYYPYPYCYQGGRVICRIIMPCNWWIAR
MLGRV
>Cariamiformes_Cariama_cristata_R05917
MGGTARESPEDCRF--LDAEASKTRKKTCTRYQICGLLFSVLLISLILIFF---GVKYLW
NPT-----PRKVYDMEHTFFSHGEKKKIVMEIDPLARTETFRSGNGSEEILEIHDFKNGI
TGIFFVGLQKCFIKTQTKVLPETTEAKIPELEGEEI-TTTYFEQSVVWVPGEKPIQNKEF
LKSSKIFDICRNVTIYWIHPTPIA--------------APE---LANLEGA--------E
EEDPELLVDNQSWLDGGN------------EH-EV-EKDAQP-------GPKRR------
------ARQLTE----------EDLPVNDYSEN------------GLEFHPLWDERGYCC
--------AQCRRANRY--CRR-GCA--XPLLGYYPYPYCYQGGRVICRIIMPCNWWIAR
MLGRV
>Accipitriformes_Cathartes_aura_R11992
MGGTARESPEDCRF--LDAEASKRRKKTCTRYRICGLLFSVLFISLILIFF---GVKYLW
NPT-----PRKVYDMEHTFFSHGEKKKIVMEIDPLARTETFRSGNGSEEILEIHDFKNGI
TGIFFVGLQKCFIKTQTKVLPETTEAKIPELEGEEI-TTTYFEQSVVWVPGEKPIQNKEF
LKSSKIFDICRNVTIYWIHPTPIA--------------APE---LANLEGA--------E
EDDPELLVDNQSWLDGGS------------EH-EV-EKDAQP-------GPKRR------
------ARQLTE----------EDLPVNDYSEN------------GLEFHPLWDERGYCC
--------AQCRRANRY--CRR-VCE---PLLGYYPYPYCYQGGRVICRIIMPCNWWIAR
MLGRV
>Caprimulgiformes_Chaetura_pelagica_R08545
------------------------------------------------------------
--------PSQVYDMEHMFFSHGEKKKIVMEIDPLARTETFRSGNGSEEILEIHDFKNGI
TGIFFVGLQKCFIKTQTRVLPETTEAKIPELEGEEI-TATYFEQSVVWVPGEKPIQNKEF
LKDSKIFDICRNMTIYWIYPTPIA--------------APE---LADLEGA--------E
EEDPELLMDNQSWLDGGS------------EH-KV-EKDVQL-------GPKRR------
------ARQLTE----------EDLPVNDYSEN------------GLEFHPLWDERGYCC
--------P--------------------PLLGYYPYPYCYQGGRVICRIIMPCNWWIAR
MLGRV
>Otidiformes_Chlamydotis_macqueenii_R10889
MGGTARESPEDCRF--LDAEASKTRKKTCTRYRICGLLFSVLLVSLILIFF---GVKYLW
NPT-----PRKVYDMEHTFFSHGEKKKIVMEIDPLARTETFRSGNGSEEILEIHDFKNGI
TGIFFVGLQKCFIKTQTKVLPETTEAKIPELEGEEI-TTTYFEQSVVWVPGEKPIQNKEF
LKSSKIFDICRNVTIYWIHPTPIA--------------APE---LANLERA--------E
EEDPELLIDNQSWLDGGS------------KH-EV-EKDEQP-------GPKRR------
------ARQLTE----------EDLPVNDYSEN------------GLEFHPLWDERGYCC
--------AQ--------------------------------------------------
-----
>Coliiformes_Colius_striatus_R12298
------------------------------------------------IRW---GLRQVW
------FRPSQVYDMEHTFFSHGEKKKIVMEIDPLARTETFRSGNGSEEILEIHDFKNGI
TGIFFVGLQKCFIKTQTKVLPETTEAKIPELEGEEI-TTTYFEQSVVWVPGEKPIQNKEF
LKSSKIFDICRNVTIYWIHPTPIA--------------VPE---LAKLEGA--------E
EDDPEVFVDNQSWLDGES------------KH-EV-EKDVQP-------GPKRQ------
------ARQLTE----------EDLPINDYSEN------------GLEFHPLWDERGYCC
--------AQCRRANRY--CQR-VCE---PLLGYHPYPYCYQGGRVICRIIMPCNWWIAR
MLGRV
>Columbiformes_Columba_livia_R13151
MGGTARESLEDCRF--LDAEASKRQKKTCTRYQVCGLLLSVLLISLILIFF---GVKYLW
NPI-----PRKVYNMEHTFFSHGEKKKIVMEIDPLARTETFRSGNGSEEILEIHDFKNGI
TGIFFVGLQKCFIKAQTKVLPETTEAKIPELEGEEI-TSTYFEQSVVWVPGEKPIQNKEF
LKSSKIFDICRNVTIYWIHPTPIA--------------APE---LADLEGT--------E
EEDPELLVNNQSWLDGES------------ER-EV-EKDAQP-------GPKRQ------
------ARQLTE----------EDLPVNDYSEN------------GLEFHPLWDEQGYCC
--------AQCRRANRY--CRR-VCE---PLLGYYPYPYCYQGGRVICRIIMPCNWWIAR
MLGRV
>Passeriformes_Corvus_brachyrhynchos_R09058
------------------------------------------------------------
----------QVYDMEHTFFSNGEKKKIVMEIDPLARTETFSSGNGSEEILEIHDFKNGI
TGIFFVGLQKCFIKTQTKVLPETTEAKIPELEGEEI-TTTYFEQSVVWVPGEKPIQNKEF
LKSSKIFDICKNVTIFWIHPTPIA--------------APE---LANLEGA--------E
EEDPELLTDSQSWLDGGS------------EH-EL-EKDMQA-------GPKRR------
------ARQLTE----------EDLPVNDYVSE------------GI-------------
------------------------------------------------------------
-----
>Cuculiformes_Cuculus_canorus_R12990
MGGTARESPEDCRF--LDAEASKTRKKTCTRYQLCGLLFSALLISLILIFF---GVKYLW
NPT-----PRKVYDVEHTFFSHGEKQKIVMEIDPLSRTETFRSGNSSEEILEIHDFKNGI
TGIFFVGLQKCFIKAQTKVLPETTEAKIPELEGEEI-TTTYFEQSVVWVPGEKPIQNKEF
LKSSKIFDICRNVTIYWIHPTPIA--------------APE---LADLDGA--------D
EEDSELLVDNQDWLNGGS------------KH-EV-EKVVQL-------GPKRR------
------ARQLTE----------EDLPVNDYSEN------------GLEFHPLWDERGYCC
--------AQCRRANRY--CRR-VCE---PLLGYYPYPYCYQGGRVICRIIMPCNWWIAR
MLGRV
>Pelecaniformes_Egretta_garzetta_R05116
------------------------------------------------------------
--------PSQVYDMEHTFFSHGEKKKIVMEIDPLARTETFRSGNGSEEILEIHDFKNGI
TGIFFVGLQKCFIKTQTKVLPEMTEAKIPELEGEEI-TTTYLDQSMVWVPGEKPIQNKEF
LKSSKIFDICRNVTIYWIHPTPIA--------------APE---LADLEGA--------E
EENPELLVDNQTWLDGGS------------DR-EV-GKDAQL-------GPKRQ------
------ARQLTE----------EDLPVNDYSEN------------GLEFHPLWDERGYCC
--------AQCRRANRY--CRR-GCE---PPLGDCP------------------------
-----
>Eurypygiformes_Eurypyga_helias_R12005
MGGTARESPEDCRF--LDAEASKTRKKICTRYQTCGLLFSVLLISLILLFF---GFKYLW
NPA-----PRKVYDMEHMFFSHGEKKKIVMEIDPLARTETFRSGNGSEEILEIHDFKNGI
TGIFFVGLQKCFIKTQTKVLPETTEAKIPELEGEEI-TTTYFEQSVVWVPGEKPIQNKEF
LKNSKIFDICRNMTIYWIHPTPIA--------------APE---LANLEGA---------
AEDPELLVDNQSWLDAGS------------KQ-DV-EKDVEP-------GPKRR------
------ARQLTE----------EDLPVNDYSEN------------GLEFHPLWDEQGYCC
--------AQCRRANRY--CRR-VCE---PLLGYYPYPYGYQGGGVIC------------
-----
>Falconiformes_Falco_peregrinus_R00634
------------------------------------------------------------
--------PSQVYDMEHTFFSHGQKKKIVMEIDPLARTETFRSGNGSEEILEIHDFKNGI
TGIFFVGLQKCFIKTQTKVLPETTEAKIPELEGEEI-TTTYFEQSVVWVPGEKPIQNKEF
LKSSKIFDICRNVTIYWIHPTPIA--------------APE---LANLEGT--------E
DDDPELLLDNQSWLDGES------------EH-EA-EKDVQP-------GPKRR------
------ARQLTE----------EDLPVNDYSEN------------GLEFHPLWDERGYCC
--------AQCRRANRY--CRR-GCG---PLLGHYPPPHRHQG-----------------
-----
>Procellariiformes_Fulmarus_glacialis_R02298
------------------------------------------------------------
--------PSQVYDMEHTFFSRGEKKKIVMEIDPLARTETFRSGNGSEEILEIHDFKNGI
TGIFFVGLQKCFIKTQTKVLPETTEAKIPELEGEEI-TTTYFEQSVVWVPGEKPIQNKEF
LKSSKIFDICRNVTIYWIHPTPIA--------------APE---PADLEGA--------E
EDDPDLL-DNQSWLDGGS------------EH-EA-EKDAQ-------------------
------------------------------------------------------------
------------------------------------------------------------
-----
>Gaviiformes_Gavia_stellata_R12193
MGGTARESPEDCRF--LDAEASKTRKKTCTRYQICGLLFSVLLISLILIFF---GVKYLW
NPT-----PRKVYDMEHTFFSHGEKKKIVMEIDPLARTETFRSGNGSEEILEIHDFKNGI
TGIFFVGLQKCFIKTQTKVLPETTEAKIPELEGEEI-TTTYFEQSVVWVPGEKPIQNKEF
LKSSKIFDICRNVTIYWIHPTPIA--------------APE---LANLEGA--------E
EEDPELLVDKQGWLNGGS------------EH-E--------------------------
------------------------------------------------------------
------------------------------------------------------------
-----
>Passeriformes_Geospiza_fortis_R10845
------------------------------------------------------------
----------QVYDMEHTFFSNGEKKKIVMEIDPLARTETFSSGNGSEEILEIHDFKNGI
TGIFFVGLQKCFIKSQTKVLPETTEAKIPELEGQEI-TTTYFEQSVVWVPGEKPIQNKEF
LRSSKIFDICKNVTIFWIHPTPIA--------------APE---LANLEGA--------E
EEEPELQMDSQSWLDEGN------------EH-EL-EEDTRA-------GPKRR------
------ARQLTE----------EELPVNDYSEN------------GLEFHPLWDERGYCC
--------AQCRRA----------------------------------------------
-----
>Accipitriformes_Haliaeetus_leucocephalus_R06834
MGGTARESPEDCRF--LDAEASKPRKKTCTRYQICGLLFSVLLISLILIFF---GVKYLW
NPT-----PRKVYDMEHTFFSHGEKKKIVMEIDPLARTETFRSGNGSEEILEIHDFKNGI
TGIFFVGLQKCFIKTQTKVLPETTEAKIPELEGEEI-TTTYFEQSVVWVPGEKPIQNKEF
LKSSKIFDICRNVTIYWIHPTPIA--------------APE---LANLEGA--------E
EEYPELLIDNQSWLDGGS------------EH-EV-KKDAQA-------GPKRR------
------ARQLTE----------EDLPVNDYSEN------------GLEFHPLWDERGYCC
--------AQCRRANRY--CRR-VCE---PLLGYYPYPYCYQGGRVICRIIMPCNWWIAR
MLGRV
>Leptosomatiformes_Leptosomus_discolor_R08761
MGGTARESPEDCHF--LDAEASKTQKKTCTRYQICGLLFSVLLVSLILIFF---GVKYLW
NPT-----PRKVYDMEHTFFSHGEKKKIVMEIDPLARTETFRSGNGSEEILEIHDFKNGI
TGIFFVGLQKCFIKTQTKVLPETTEAKIPELEGEEI-TTTYFEQSVVWVPGEKPIQNKEF
LKSSKIFDICRNVTIYWIHPTPIA--------------APE---LANLEGA--------E
EEDPELLIDNQSWLDRGS------------EQ-EV-EKDAQP-------GPKRR------
------ARQLTE----------EDLPVNDYSEN------------GLEFHPLWDERGYCC
--------AQCRRANRY--CRR-GC-----------------------------------
-----
>Psittaciformes_Melopsittacus_undulatus_R06695
MGGTARDGPEDCRF--LDAEASKRQKRTCSRHQVCGLLFSVLLISLILIFL---GVKYLR
NPA-----PRKVYDMEHTFFSHGEKKKIVMEIDPLARTETFSSGNGSEEILEIHDFKNGI
TGIFFVGLQKCFIKTQTKVLPETTEAKIPELEGEEI-TTTYLEQSVVWVPGEKPIQNKEF
LKSSKIFDICRNVTIYWIHPTPIA--------------APE---LANLEGA--------E
EEDPELLMDNQSWLDGGS------------EH-EV-EKDAQP-------GPKRH------
------PRQLTE----------EDLPINDYSEN------------GLEFHPLWDERGYCC
--------AQCRRANRY--CRR-VCE---PLLGYYPYPYCYQGGRVICRIIMPCNWWIAR
MLGRV
>Coraciiformes_Merops_nubicus_R02270
MGGSARESSEDCRF--LDAEASKAQKKTCTRYQLCGLLLSVLLVSLILIFF---GVKYLW
NPT-----PRKVYDMEHTFFSHGEKKKIVMEIDPLARTETFRSGNGSEEILEIHDFKNGI
TGIFFVGLQKCFIKTQTKVLPETTEAKIPELEGEEI-TTTYFEQSVVWVPGEKPIQNKEF
LKSSKIFDICRNVTIYWIHPTPIA--------------APE---LANLEGA--------E
EEDPELLIDNQSWLDGRS------------EQ-EV-EKDAQP-------GPRRR------
------ARQLTE----------EDLPINDY------------------------------
------------------------------------------------------------
-----
>Mesitornithiformes_Mesitornis_unicolor_R02388
MGGTARESPEHCCF--LDAEASKMRKKTCTRYQICGLLFSVLLISLILIFF---GVKYLW
NST-----PRKVYDMEHTFFSHGEKKKIVMKIDPLARTETFRSGNGSEEILEIHDFKNGI
TGIFFVGLKKCFIKTQTKVLPETTEAKIPELEGEEI-TATYFEQSVVWVPGEKPIQNKEF
LKSSKIFDICRNMTIYWIHPTPIA--------------VPE---LASLEGA--------E
EEDPELLVDNQSWLDRGS------------KR-EV-EKDAQP-------GPKRR------
------ARQLTE----------EDLPINDYSEN------------GLEFHPLWDERGYCC
--------AQCRRANRY--CRR-VCE---PLLGYYPYPYCYEGGRVICRIIMPCNWWIAR
MLGRV
>Psittaciformes_Nestor_notabilis_R08782
MGGTARDSPEDCRF--LDAEVSKRRTRTCSRYQVCGLLFSVLLISLILIFF---GVKYLR
NPA-----PRKVYDMEHTFFSHGEKKKIVMEIDPLARTETFSSGNGSEEILEIHDFKNGI
TGIFFVGLQKCFIKTQTKVLPETTEAKIPELEGEEI-TTTYFEQSVVWVPGEKPIQNKEF
LKSSKIFDICRNVTIYWIHPTPIA--------------APE---LANLEGA--------E
EDDPELLIDNQSWLDGGS------------EH-EV-EKDEQP-------GPKRR------
------ARQLTE----------EDLPVNDYSEN------------GLEFHPLWDEHGY--
------------------------------------------------------------
-----
>Pelecaniformes_Nipponia_nippon_R09912
MGGTARESPEDCRF--LDAEASKTRKKTFTRYQICGLLFSVLLISLILIFF---GVKYLW
NPT-----PRKVYDMEHTFFSHGQKKKIVMEIDPLARTETFRSGNGSEEILEIHDFKNGI
TGIFFVGLQKCFIKTQTKVLPETTEAKIPELEGEEI-TTTYFEQSVVWVPGEKPIQNKEF
LKSSKIFDICRNVTIYWIHPTPIA--------------APE---LADLEGA--------E
EEDPELLVDNQSWLDGGS------------EH-EV--KNAQP-------GPKRR------
------ARQLTE----------EDLPVNDYSEN------------GLEFHPLWDEQGYCC
--------AQCRRANRY--CRG-VCE---PLLGYYPYPYCYQGGRVICRIIMPCNWWIAR
MLGRV
>Opisthocomiformes_Opisthocomus_hoazin_R06237
MGG---ESPEDCRF--LDAEASKTGKKTCTRYRVCGLLFGVLLVSLILMFF---GVKYLW
NPT-----ARKVYDMEHTFFSHGEKKKIVMEIDPLARTETFRSGNGSEEILEIHDFKNGI
TGIFFVGLQKCFIKTQTKVLPETTEAKIPELEGEEI-TTTYFEQSVVWVPGEKPIQNKEF
LKSSKIFDICRNVTIYWIHPTPIA--------------APE---LVSLEGA--------E
EEDPELLVDDQSWLDRGS------------EH-EV-EKNAQP-------GPKRR------
------ARQLTE----------EDLPVNDYSEN------------GLEFHPSWDEQGYCC
--------AQCR------------------------------------------------
-----
>Pelecaniformes_Pelecanus_crispus_R12771
MGGTARESPEDCRF--LDAEASKTRKKTCTRYQTCGLLFSVLLISLILIFF---GVKYLW
NPT-----PRKVYDMEHTFFSHGEKKKIVMEIDPLARTETFRSGNGSEEILEIHDFKNGI
TGIFFVGLQKCFIKTQTKVLPETTEAKIPELEGEEI-TTTYFEQSVVWVPGEKPIQNKEF
LKSSKIFDICRNVTIYWIHPTPIA--------------APE---LADLEGA--------E
EEDPQLLVDNQSWLDGGS------------EH-EV-DKDAQL-------GPKRR------
------ARQLTE----------EDLPVNDYSEN------------GLEFHPLWDERGYCC
--------AQC--------CRR-VCE---PLLGYYPYPYCYQGGRVICRIIMPCNWWIAR
MLGRV
>Phaethontiformes_Phaethon_lepturus_R12786
------------------------------------------------------------
--------PSQVYDMEHTFFSHGEKKKIVMEIDPLARTETFRSGNGSEEILEIHDFKNGI
TGIFFVGLQKCFIKTQTKVLPETTEAKIPELEGEEI-TTTYFEQSVVWVPGEKPIQNKEF
LKSSKIFDICRNVTIYWIHPTPIA--------------APE---LANLEGA--------E
EDDPELLLDNQSWWDGVS------------EH-EV-EKDAQP-------GPKRR------
------ARQLTE----------EDLPVNDYSEN------------GLEFHPLWDERGYCC
--------AQ--------------------------------------------------
-----
>Pelecaniformes_Phalacrocorax_carbo_R09526
MGGTARESPEDCRF--LDAEASKTRKKTCTRYQICGLLFSVLLISLILIFF---GVKYLW
SPT-----PRKVYDMEHTFFSHGEKKKIVMEIDPLTRTETFRSGNGSEEILEIHDFKNGI
TGIFFVGLQKCFIKTQTKVLPETTEAKIPELEGEEI-TTTYLEQSVVWVPGEKPIQNKEF
LKSSKIFDICRNVTIYWIHPTPIA--------------APE---LASLEGA---------
EEDPELLVDNQSWLDGGS------------EH-KV-EKDVQL-------GPKRR------
------ARQLTE----------EDLPINDYVSAENCILGCPSHGPGVSWLCSW-------
-----------------------------PLLGYYPYPYCYQGGRVICRIIMPCNWWIAR
MLGRV
>Phoenicopteriformes_Phoenicopterus_ruber_R02096
MGGTARESPEDCRF--LDAEASKTRKKTCTRYQICGLLFSVLLISLILIFF---GVKYLW
NPT-----PRKVYDMEHTFFSHGEKKKIVMEIDPLARTETFRSGNGSEEILEIHDFKNGI
TGIFFVGLQKCFIKTQTKVLPETTEAKIPELEGEEI-TTTYLEQSVVWVPGEKPIQNKEF
LKSSKIFDICRNVTIYWIHPTPIA--------------APE---LADLEGA--------E
EEDPELLVDNQSWLDGGS------------DH-EV-EKDAQP-------GPKRR------
------ARQLTE----------EDLPVNDYSEN------------GLEFHPLWDERGYCC
--------AQCRRANRSQPLRR-VCE---PLLGYYPYPYCYQGGRVICRIIMPCNWWIAR
MLGRV
>Piciformes_Picoides_pubescens_R01937
MGGTARESPEDCRF--LDAEASKTRRKTCTRYQICGLLLGVLLLSLILIFF---GVKYLW
NST-----PRKVYDMEHTFFSHGEKKKIMMEIDPLAQTETFRSGNGSEEILEIHDFKNGI
TGIFFVGLQKCFIKTQTKVLPETTEAKIPELEGEEI-TTTYFEQSVVWVPGEKPIQNKEF
LKSSKIFDICRNMTIYWIHPTPIA--------------APE---LASPEGA---------
EEDLELLIGNQSWLDGQS------------EH-EM-EKDTQP-------GLKRQ------
------ARQLTE----------EDLPVNDYSEN------------GLEFHPLWDERGYCC
--------AQCRRANRY--CRR-GWG---PLPGPPPPP----------------------
-----
>Phoenicopteriformes_Podiceps_cristatus_R06758
MGGTARESPEDCRF--LDAEASKTRKKTCTRYQICGLLLSVLLISLILVFF---GVKYLW
NPT-----PQKVYDMEHTFFSHGEKKKIVMEIDPLARTETFRSGNGSEEILEIHDFKNGI
TGIFFVGLQKCFIKTQTKVLPETTEAKIPELEGEEI-TTTYLEQSVVWVPGEKPIQNKEF
LKSSKIFDICRNVTIYWIHPTPIA--------------APE---LADLEGA--------E
EEDPEMLVDNQSWLDVGS------------EH-EV-EKDTQP-------GPKRR------
------RRQLTE----------EDLPVNDYVSE------------GI-------------
------------------------------------------------------------
-----
>Pterocliformes_Pterocles_gutturalis_R02339
MGGTARESLEDCRF--LDAEASKARKKTCTRYQICGLLVSALLISLILICF---GVKYLW
NPT-----PRKVYDMEHTFFSHGEKKKIVMEIDPLAKTETFRSGNGSEEILEIHDFKNGI
TGIFFVGLQKCFIKTQTKILPETTEAKIPELEGEEI-TTTFFEESVVWVPGEKPIQNKEF
LKSSKIFDICRNVTIYWIHPTPIT--------------APE---LANLEGA--------E
EEDPELLIDRQSWLDGRS------------EH-DV-EKDAQP-------GPKRR------
------ARQLTE----------EDLPINDYSEN------------GLEFHPLWDERGYCC
--------AQCRRANRY--CRR-VCE---PLLGYYPYPYCYQGGRVICRIIMPCNWWIAR
MLGRV
>Sphenisciformes_Pygoscelis_adeliae_R01108
------------------------------------------------------------
--------PSQVYDMEHTFFSHGEKKKIVMEIDPLARTETFRSGNGSEEILEIHDFKNGI
TGIFFVGLQKCFIKTQTKVLPETTEAKIPELEGEEI-TTTYFEQSVVWVPGEKPIQNKEF
LKSSKIFDICRNVTIYWIHPTPIA--------------APE---LADLEGA--------E
EEDRELLVDNQSWLDGGS------------EY-EV-EKDAQP-------GPKRR------
------ARQLTE----------EDLPVNDYVSA------------G--NHTLG------C
PGHGPGVR---RTGNRY--CRR-GCE---PLLGYYPYPYCYQGGRVICRIIMPCNWWIAR
MLGRV
>Struthioniformes_Struthio_camelus_R08761
------------------------------------------------------------
----------------------------------------------------------GI
TGIFFVGLQKCFIKTQTKVIAETTEAKIPELEGEEI-TSTYFEQSMVWVPGEKPIQNKEF
LKSSKIFDICRNVTIYWIHPTLIA--------------APE---LADLREG---------
EGDTELLVNNQNWLDGGN------------EH-EV-EKDAQP-------GPKRR------
------ARQLTE----------EDLPVNDYTEN------------GLEFHPLWDERGYCC
--------AQCRRANRY--CRR-GWG---PPLG--STTHCYQGGRVICRIIMPCNWWIAR
MLGRV
>Musophagiformes_Tauraco_erythrolophus_R02639
MGGTARESPEDCRF--LDAEASKTRKKTCNGYQVCGLLFSVLLISLILIVF---GAKYLW
NPT-----PRKVYDMEHTFFSHGEKKKIVMEIDPLARTETFRSGNGSEEILEIHDFKNGI
TGIFFVGLQKCFIKTQTKVLPETTEAKIPELEGEEI-TTTYFEQSMVWVPGERPIQNKEF
LKNSKIFDICRNVTIYWIHPTPIA--------------APE---LANLEGA--------E
EDDPELLVDNQSWLDGGS------------EH-EV-EKDAQP-------GPKRR------
------ARQLTE----------EDLPVNDYSEN------------GLEFHPLW-------
------------------------------------------------------------
-----
>Tinamiformes_Tinamus_guttatus_R09199
------QTPGYCSFAINQAEAAKPQKKTCTRCKTCALLFCVLVIFLILVFF---GAKYLW
SPT-----PKKLYGLERTFLSGSEKQKVVMEIDPLARTETFRTGNGSEEILEIHDFKNGI
TGIFFVGLQKCFIKTQTKVLPETTEAKIPELEGEEI-TSTYFEQSMVWVPGEKPIQNKEF
LKSSKIFDICRNVTIYWIHPTLIA--------------APE---LASLGEG---------
EDGAELLADNQSWLDGDS------------ER-GV-EKDARA-------GPKRR------
------ARQLTE----------EDLPVNDYVSA------------G--------------
------------------------------------------------------------
-----
>Passeriformes_Menura_novaehollandiae_R12192
MGGMARESPEDCRF--LDAEAAKPRKKSCPRYQLCGLLFSALLLSLILIFF---GVKYLW
SPT-----PRKVYDMEHTFFSNGEKKKIVMEIDPVARTETFSSGNGSEEILEIHDFKNGI
TGIFFVGLQKCFIKTQTKVLPETTEAKIPELEGEEI-TTTYFEQSVVWVPGEKPIQNKEF
LRSSKIFDICKNVTIFWIHPTPIA--------------APE---LASLEGA--------E
EEDPELLIDNQSWLDGGS------------EH-DL-EKDTQP-------GPKRR------
------ARQLTE----------EDLPVNDYSEN------------GLEFHPLWDERGYCC
--------AQCRRANRY--CRR-VCE---PLLGYYPYPYCYQGGRVICRIIMPCNWWIAR
MLGRV
>Otidiformes_Ardeotis_kori_R04024
MGGTARESPEDCRF--LDAEASKTRKKTCTRYRICGLLFSVLLVSLILIFF---GVKYLW
NPT-----PRKVYDMEHTFFSHGEKKKIVMEIDPLARTETFRSGNGSEEILEIHDFKNGI
TGIFFVGLQKCFIKTQTKVLPETTEAKIPELEGEEI-TTTYFEQSVVWVPGEKPIQNKEF
LKSSKIFDICRNVTIYWIHPTPIA--------------APE---LANLEGA--------E
EEDPELLIDNQSWLDGGS------------KH-EV-EKDEPS-------GPKRR------
------ARQLTE----------EDLPVNDYSEN------------GLEFHPLWDERGYCC
--------AQCRRANRY--CRR-VCE---PLLGYYPYPYCYQGGRVICRIIMPCNWWIAR
MLGRV
>Cuculiformes_Ceuthmochares_aereus_R01129
------------------------------------------------------------
--------PSQVYDMEHTFFSHGEKKKIVMEIDPLSRTETFRSGNGSEEILEIHDFKNGI
TGIFFVGLQKCFIKTQTTVLPETTEAKIPELEGEEI-TTTYIEQSMVWLPGEKPIQNKEF
LKSSKIFDICRNVTTYWIHPTPIA--------------APE---MGDLEGA--------E
EDDSELLIDNQSWLNGGS------------KH-EV-EKEVQL-------GPKRR------
------ARQLTE----------EDLPVNDYSEN------------GLEFHPLWDERGYCC
--------AQCRRANRY--CRR-VCE---PLLGYYPYPYCYQGGRVICRIIMPCNWWIAR
MLGRV
>Pelecaniformes_Cochlearius_cochlearius_R12340
MGGTARESPEDCRF--LDAEASKTRKKTCTRYQVCGLLFSVLLISLILIFF---GVKYLW
NPT-----PRKVYDMEHTFFSHGEKKKIVMEIDPLARTETFRSGNGSEEILEIHDFKNGI
TGIFFVGLQKCFIKTQTKVLPETTEAKIPELEGEEI-TTTYLEQSMVWVPGEKPIQNKEF
LKSSKIFDICRNVTIYWIHPTPIA--------------APE---LADLEGA--------E
EENPELLVDNQTWLDGGS------------DH-EA-GKDAQL-------GPKRR------
------ARQLTE----------EDLPVNDYSEN------------GLEFHPLWDERGYCC
--------AQCRRANRY--CRR-VCE---PLLGYYPYPYCYQGGRVICRIIMPCNWWIAR
MLGRV
>Cuculiformes_Geococcyx_californianus_R01535
MGGTARESPEDSRF--LDAEASKTRKQTCSRYQLCGLLFSVLLISLILIFF---GVKYLW
NPT-----PRKVYDMEHTFFSHGEKKKIVMEIDPLAKTETFRSGNGSEEILEIHDFKNGI
TGIFFVGLQKCFIKTQTKVLPETTEAKIPELEGEEI-KTTYFEQSVVWVPGEKPIQNKEF
LKSSKIFDICRNVTIYWIHPTPIA--------------APE---LAGLEGA---------
EEDSELLIDNQSWLDGGS------------KN-EM-EKDEQL-------GPKRR------
------ARQLTE----------EDLPVNDYSEN------------GLEFHPLWDERGYCC
--------AQCRRANRY--CRR-VCE---PLLGYYPYPYCYQGGRVICRIIMPCNWWIAR
MLGRV
>Charadriiformes_Glareola_pratincola_R02767
MGGTARESPEDRCF--LDAEASKTRKRTCTRHQVCGLLFCALLVSLILIFL---GVKYLW
NPT-----PRKVYDMEHTFFSHGEKKKIVMEIDPLARTETFRSGNGSEEILEIHDFKNGI
TGIFFVGLQKCFIKTQTKVLPETTEAKIPELEGEEI-TTTYFEQSVVWVPGEKPIQNKEF
LKGSRIFDICRNVTIYWIHPTPTA--------------APE---LADLEGA--------V
EEDPELLMDNQSWLDGGS------------EH-EV-EKDAQP-------GPKRR------
------ARQLTE----------EDLPVNDYSEN------------GLEFHPLWDERGYCC
--------AQCRRANRY--CRR-VCE---PLLGYYPYPYCYQGGRVICRIIMPCNWWIAR
MLGRV
>Caprimulgiformes_Nyctibius_bracteatus_R10917
MGGPAPESPEDCRF--LDAEASKTRKKTCTRYQICGLLFSVLLISLILIFF---GVKYLW
NPT-----PRTVYDMEHTFFSHGEKKKIVMEIDPLARTETFRSGNGSEEILEIHDFKNGI
TGIFFVGLQKCFIKTQTKVLPETTEAKIPELEGEEI-TTTYFEQSVVWVPGEKPIQNKEF
LKSSKIFDICRNVTIYWIHPTPIA--------------APE---LANLEGA--------E
EDDPELLVDNQSWLHGGS------------EH-EV-EKDAQP-------GPKRR------
------ARQLTE----------EDLPVNDYSEN------------GLEFHPLWDERGYCC
--------AQCRRANRY--CRR-VCE---PLLGYYPYPYCYQGGRVICRIIMPCNWWIAR
MLGRV
>Procellariiformes_Oceanites_oceanicus_R07794
MGGTARESPEDCRF--LDGEASKTRKKTCTRYQIYGLLFSMLLVSLILIFF---GVKYLW
NPT-----PRKVYDMEHTFFSRGEKKKIVMEIDPLARTETFRSGNGSEEILEIHDFKNGI
TGIFFVGLQKCFIKTQTKVLPETTEAKIPELEGEEI-TTTYFEQSVVWVPGEKPIQNKEF
LKSSKIFDICRNVTIYWIHPTPIA--------------APE---LADLEGA--------E
EEDPELLIDNQSWLDGRS------------KH-EV-EKDAQP-------GPKRQ------
------ARQLTE----------EDLPVNDYSEN------------GLEFHPLWDERGYCC
--------AQCHRANRY--CRR-VCE---PLLGYYPYPYCYQGGRVICRIIMPCNWWIAR
MLGRV
>Passeriformes_Rhodinocichla_rosea_R05611
------------------------------------------------------------
----------QVYDMEHTFFSNGEKKKIVMEIDPLARTETFSSGNGSEEILEIHDFKNGI
TGIFFVGLQKCFIKTQTKVLPETTEAKIPELEGQEI-TTTYFEQSVVWVPGEKPIQNKEF
LRSSKIFDICKNVTIFWIHPTPIA--------------APE---LANLEGA--------Q
EEEPELQMDSQSWLDGGN------------EH-EL-EEDTQA-------GPKRR------
------ARQLTE----------EDLPVNDYSEN------------GLEFHPLWDERGYCC
--------AQCRRAHRY--CRR-VCE---PLLGYYPYPYCYQGGRVICRVIMPCNWWIAR
MLGRV
>Passeriformes_Tachuris_rubrigastra_R14057
MGGTARESPEHCRF--LDAEAAKLRKKSCPRYQLCGLLLSVLLLCLILIFF---GVKYLW
KPT-----PRKVYDMEHTFFSNGEKKKIVMEIDPLARTETFTSSNGSEEILEIHDFKNGI
TGIFFVGLQKCFIKTQTKVLPETTEAKIPELEGEEI-TTTYFEQSVVWVPGEKPIQNKEF
LKSSKIFDICRNVTIFWIHPTPIA--------------APE---LANLEGA--------E
EEDPELLVDNQSWLDGGS------------EH-EV-EKDAQP-------GPKRR------
------ARQLTE----------EDLPVNDYSEN------------GLEFHPLWDERGYCC
--------AQCRRANRY--CRR-VCE---PLLGYYPYPYCYQGGRVICRIIMPCNWWIAR
MLGRV
>Passeriformes_Ptilorrhoa_leucosticta_R04101
MGGTARQSPQDCRF--PDAEAAKPRKKSCPRYQLCGLLFSALLLSLILIFF---GVKYLW
NPA-----PRKVYDMEHTFFSNGEKKKIVMEIDPLARTETFSSGNGSEEILEIHDFKNGI
TGIFFVGLQKCFIKTQTKVLPETTEAKIPELEGEEI-TTTYFEQSVVWVPGEKPIQNKEF
LKSSKIFDICKNVTIFWIHPTPIA--------------APE---LGNLEGA--------E
EEDPELLTDNQSWLDGGS------------EH-EL-QKDTQA-------GPKRR------
------ARQLTE----------EDLPVNDYSEN------------GLEFHPLWDERGYCC
--------AQCRRANRY--CRR-VCE---PLLGYHPYPYCYQGGRVICRIIMPCNWWIAR
MLGRV
>Passeriformes_Chaetorhynchus_papuensis_R12353
------------------------------------------------------------
----------QVYDMEHTFFSNGEKKKIVMEIDPLARTETFSSGNGSEEILEIHDFKNGI
TGIFFVGLQKCFIKTQTKVLPETTEAKIPELEGEEI-TATYFEQSVVWVPGEKPIQNKEF
LKSSKIFDICKNVTVFWIHPTPIA--------------VPE---LANLEGA--------E
EEDPELLTDSQSWLDGGS------------EH-EL-GKDTQA-------GPRRR------
------ARQLTE----------EDLPVNDYSEN------------GLEFHPLWDERGYCC
--------AQCRRANRY--CRR-VCE---PLLGYYPYPYCYQGGRVICRIIMPCNWWIAR
MLGRV
>Passeriformes_Smithornis_capensis_R06505
------------------------------------------------------------
--------PLQVYDMEHTFFSNGEKKKIVMEIDPLARTETFSSGNGSEEILEIHDFKNGI
TGIFFVGLQKCFIKTQTKVLPETTEAKIPELEGEEI-TTTYFEQSVVWVPGEKPIQNKEF
LKSSKIFDICRNVTIFWIHPTPIA--------------APE---LANLEGA--------E
EEDPELLADNQSWLDGGN------------EH-EV-EKDAQL-------GPKRR------
------ARQLTE----------EDLPVNDYSEN------------GLEFHPLWDERGYCC
--------AQCRRANRY--CRR-VCE---PLLGYYPYPYCYQGGRVICRIIMPCNWWIAR
MLGRV
>Cariamiformes_Chunga_burmeisteri_R08554
MGGTARESPEDCRF--LDAEASKTRKKTCTRYQICGLLFSVLLISLILIFF---GVKYLW
NPT-----PRKVYDMEHTFFSHGEKKKIVMEIDPLARTETFRSGNGSEEILEIHDFKNGI
TGIFFVGLQKCFIKTQTKVLPETTEAKIPELEGEEI-TTTYFEQSVVWVPGEKPIQNKEF
LKSSKIFDICRNVTIYWIHPTPIA--------------APE---LANLEGA--------E
EEDPELLVDNQSWLDGGN------------EH-EV-EKDAQP-------GPKRR------
------ARQLTE----------EDLPVNDYSEN------------GLEFHPLWDERGYCC
--------AQCRRANRY--CRR-VCE---PLLGYYPYPYCYQGGRVICRIIMPCNWWIAR
MLGRV
>Otidiformes_Lophotis_ruficrista_R13658
MGGTARESPEDCRF--LDAEASKTRKKTCTRYRICGLLFSVLLVSLILIFF---GVKYLW
NPT-----PRKVYDMEHTFFSHGEKKKIVMEIDPLARTETFRSGNGSEEILEIHDFKNGI
TGIFFVGLQKCFIKTQTKVLPETTEAKIPELEGEEI-TTTYFEQSVVWVPGEKPIQNKEF
LKSSKIFDICRNVTIYWIHPTPIA--------------APE---LANLEGA--------E
EEDPELLIDNQSWLDGGS------------KH-EV-EKDEQP-------GPKRR------
------ARQLTE----------EDLPVNDYSEN------------GLEFHPLWDERGYCC
--------AQCRRANRY--CRR-VCE---PLLGYYPYPYCYQGGRVICRIIMPCNWWIAR
MLGRV
>Pelecaniformes_Anhinga_anhinga_R07841
MGGTARESPEDCRF--LDAEASKTRKKTCTRYQICGLLFSVLLISLILIFF---GVKYLW
NPT-----PRKVYDMEHTFFSHGEKKKIVMEIDPLARTETFRSGNGSEEILEIHDFKNGI
TGIFFVGLQKCFIKTQTKVLPETTEAKIPELEGEEI-TTTYFEQSVVWVPGEKPIQNKEF
LKSSKIFDICRNVTIYWIHPTPIA--------------APE---LANLEGA--------E
EEDPELLVDNQSWLDGGS------------EH-EV-EKDAHL-------GPKRR------
------ARQLTE----------EDLPINDYSEN------------GLEFHPLWDEQGYCC
--------AQCRRANRY--CQR-VCE---PLLGYYPYPYCYQGGRVICRIIMPCNWWIAR
MLGRV
>Musophagiformes_Corythaeola_cristata_R06011
MGGTARESPEDCRF--LDAEASKTQKKTCSGYQVCGLLFSVLLISLILIGF---GAKYLW
NPT-----PRKVYDMEHTFFSHGEKKKIVMEIDPLARTETFRSGNGSEEILEIHDFKNGI
TGIFFVGLQKCFIKTQTKVLPETTEAKIPELEGEEI-TTTYFEQSVVWVPGEKPIQNKEF
LKNSKIFDICRNVTIYWIHPTPIA--------------ASE---LANLEGA--------E
EDDPELLVDNQSWLDGGS------------EH-EV-EKDAQP-------GPKRR------
------ARQLTE----------EDLPVNDYSEN------------GLEFHPLWDERGYCC
--------AQCRRANRY--CRR-VCE---PLLGYYPYPYCYQGGRVICRIIMPCNWWIAR
MLGRV
>Passeriformes_Callaeas_wilsoni_R00207
------------------------------------------------------------
----------QVYDMEHTFFSNGEKKKIVMEIDPLARTETFSSGNGSEEILEIHDFKNGI
TGIFFVGLQKCFIKTQTKVLPETTEAKIPELEGEEI-TTTYFEQSVVWVPGEKPIQNKEF
LKSSKIFDICKNVTIFWIHPTPIA--------------APE---LANLEGA--------E
EQDPELLIDNQSWLDGGS------------EH-EL-EKDTQA-------GPKRR------
------ARQLTE----------EDLPVNDYSEN------------GLEFHPLWDERGYCC
--------AQCRRANRY--CRR-VCE---PLLGYYPYPYCYQGGRVICRIIMPCNWWIAR
MLGRV
>Casuariiformes_Casuarius_casuarius_R13672
----------------IQAEASKARKKTCARYRLCGLLLCVLAIFLILVVF---GVKYLW
NPT-----PKKIYGLERTFLSGSEKQKVVMEIDPLARTETFRTGNGTEEILEIHDFKNGI
TGIFFVGLQKCFIKTQTKVIPETTEAKIPELEGEEI-TSTYFEQSMVWVPGEKPIQNKEF
LKSSKIFDICRNVTIYWIHPTLIA--------------APE---LADLGEG---------
AEDAELLVNNQSWLDGGD------------EH-EV-GKDAQP-------GPKRR------
------ARQLTE----------EDLPVNDYTEN------------GLEFHPLWDERGYCC
--------AQCRRANRY--CRR-VCE---PLLGYYPYPYCYQGGRVICRIIMPCNWWIAR
MLGRV
>Tinamiformes_Crypturellus_soui_R05107
------QTPGSCSFAIYQAEAAKLQKKTCTRCKTCALLFCVLVIFLILVFF---GAKYLW
SPT-----PKKLYGLERTFLSGGEKQKVVMEIDPLARTETFRTGNGSEEILEIHDFKNGI
TGIFFVGLQKCFIKTQTKVLPETTEAKIPELEGEEI-TSTYFEQSMVWVPGEKPIQNKEF
LKSSKIFDICRNVTIYWIHPTLIA--------------APE---LASLGEG---------
EDGAELLADNQSWLDGDS------------ER-GA-EKDVHA-------GPKRR------
------ARQLTE----------EDLPVNDYTEN------------GLEFHPLWDERGYCC
--------AQCRRANRY--CRR-VCE---PLLGYHPYPYCYQGGRVICRIIMPCNWWIAR
MLGRV
>Tinamiformes_Crypturellus_undulatus_R14295
---TPRQTPGSCSFAINQAEAAKPQKKTCTRCKTCALLFCVLVIFLILVFF---GAKYLW
SPT-----PKKLYGLERTFLSGGEKQKVVMEIDPLARTETFRTGNGSEEILEIHDFKNGI
TGIFFVGLQKCFIKTQTKVLPETTEAKIPELEGEEI-TSTYFEQSMVWVPGEKPIQNKEF
LKSSKIFDICRNVTIYWIHPTLIA--------------APE---LASLGEG---------
EDGAELLADNQSWLDGDS------------ER-GA-EKDART-------GPKRR------
------ARQLTE----------EDLPVNDYTEN------------GLEFHPLWDERGYCC
--------AQCRRANRY--CRR-VCE---PLLGYHPYPYCYQGGRVICRIIMPCNWWIAR
MLGRV
>Passeriformes_Cephalopterus_ornatus_R04686
MGGTARQSPEHCRF--LDAEAAKPRKKSCPRYQLCGLLLSVLLLSLILIFF---GVKYLW
NPT-----PRKVYDMEHTFFSNGEKKKIVMEIDPLARTETFSSGNGSEEILEIHDFKNGI
TGIFFVGLQKCFIKTQTKVLPETTEAKIPELEGEEI-TTTYFEQSVVWVPGEKPIQNKEF
LKSSKIFDICRNVTIFWIHPTPIA--------------APE---LANLEGV--------E
EEDPELLVDNQSWLDGGS------------EH-EV-EKDAQL-------GSKRR------
------TRQLTE----------EDLPVNDYSEN------------GLEFHPLWDERGYCC
--------AQCRRANRY--CRR-VCE---PLLGYYPYPYCYQGGRVICRIIMPCNWWIAR
MLGRV
>Passeriformes_Grallaria_varia_R00327
------------------------------------------------------------
--------PLQVYDMEHTFFSNGEKKKIVMEIDPLARTETFSSGNGSEEILEIHDFKNGI
TGIFFVGLQKCFIKTQTKVLPETTEAKIPELEGEEI-TTTYFEQSVVWVPGEKPIQNKEF
LRSSKIFDICRNVTIFWIHPTPIA--------------APE---LASLEGA--------E
EEDPELLIDNQSWLDGGS------------EH-EV-EKDAQL-------APKRR------
------ARQLTE----------EDLPVNDYSEN------------GLEFHPLWDERGYCC
--------AQCRRANRY--CQR-VCE---PLLGYYPYPYCYQGGRVICRIIMPCNWWIAR
MLGRV
>Passeriformes_Sclerurus_mexicanus_R07927
MGGTARESPEHCRF--LDAEAAKPRKKSCPRYQLCGLLLSVLLLSLILIFF---GVKYLW
NPT-----PRKVYDMEHTFFSNGEKKKIVMEIDPLARTETFSSGNGSEEILEIHDFKNGI
TGIFFVGLQKCFIKTQTKVLPETTEAKIPELEGEEI-TTTYFEQSIVWVPGEKPIQNKEF
LKSSKIFDICRNVTIFWIHPTPIA--------------APE---LASLEGG--------E
EEDPELLIDNQSWLDGGS------------EH-KV-EKDAQL-------GPKRR------
------ARQLTE----------EDLPVNDYSEN------------GLEFHPLWDERGYCC
--------AQCRRANRY--CRR-VCE---PLLGYYPYPYCYQGGRVICRIIMPCNWWIAR
MLGRV
>Piciformes_Eubucco_bourcierii_R13491
MGGTARESPEDCRF--LDAEASKTRRKTCSRYQICGLLFSVLLISLILVFF---GVKYLW
NSP-----PRKVYDMEHTFFSHGEKKKIVMEIDPLAKTETFRSGNGSEEILEIHDFKNGI
TGIFFVGLQKCFIKMQTKVLPETTEAKIPELEGEEI-TTTYFEQSVVWMPGEKPIQNKEF
LKSSKIFDICRNMTIYWIHPTPIA--------------APE---LANPEGV--------Q
EEDLELLVDSQSWLDGET------------EQ-EM-EMGTQS-------GPKRR------
------ARQLTE----------EDLPVNDYSEN------------GLEFHPLWDERGYCC
--------AQCRRANRY--CRR-VCE---PLLGYYPYPYCYQGGRVICRIIMPCNWWIAR
MLGRV
>Passeriformes_Sakesphorus_luctuosus_R09290
------------------------------------------------------------
--------PLQVYDMEHMFFSNGEKKKIVMEIDPLARTETFSTGNGSEEILEIHDFKNGI
TGIFFVGLQKCFIKTQTKVLPETTEAKIPELEGEEI-TTTYFEQSIVWVPGEKPIQNKEF
LKSSKIFDICRNMTIFWIHPTPIA--------------APE---LASLEGA--------E
EEDPELLIDNQSWLAGGS------------EH-EV-EKDAQV-------GPKRR------
------ARQLTE----------EDLPVNDYSEN------------GLEFHPLWDERGYCC
--------AQCRRANRY--CRR-VCE---PLLGYYPYPYCYQGGRVICRIIMPCNWWIAR
MLGRV
>Strigiformes_Ciccaba_nigrolineata_R14576
------------------------------------------------------------
--------PSQVYDMEHMFFSHGEKKKIVMEIDPLARTETFRSGNGSEEILEIHDFKNGI
TGIFFVGLQKCFIKTQTKVLPETTEAKIPELEGEEI-TTTYFEQSVVWVPGEKPIQNKEF
LKSSKIFDICRNVTIYWIHPTPIA--------------APG---LANLEGA--------E
EEDPELLVDNQSWLDGGS------------EQ-EV-EKDVQP-------GPKRR------
------ARQLTE----------EDLPVNDYSEN------------GLEFHPLWDERGYCC
--------AQCRRANRY--CRR-VCE---PLLGYYPYPYCYQGGRVICRIIMPCNWWIAR
MLGRV
>Galliformes_Penelope_pileata_R03707
MGGTSQHGPEDCRF--LDAEASKTQKKTCTRYKICGLLISVLLLSLILIFF---GVRYLW
TPA-----PRKVYDMEHTFFSHGEKTKIVMEIDPLARTETFRSGNGSEEILEIHDFKNGI
TGIFFVGLQKCFIKTQTKVIPETTEAKIPELEGEEI-TTTYFEQSMVWVPGEKPIQNKEF
LKSSKIFNICRNVTIYWIHPTPIA--------------APE---LAGLEGT--------E
EEDPELLADNRSW-DGDS------------EQ-GL-EKAALP-------GPKRR------
------VRQLTE----------EDLPVNDYTEN------------GLEFHPLWDERGYCC
--------AQCRRANRY--CRR-VCE---PLLGYYPYPYCYQGGRVICRVIMPCNWWIAR
MLGRV
>Passeriformes_Campylorhamphus_procurvoides_R05141
MGGTARESPEHCHF--LDAEATKPRKKSCPRYQLCGLLLSVLLLSLILIFF---GVKYLW
NPA-----PRKVYDMEHTFFSNGEKKKIVMEIDPLTRTETFSSGNGSEEILEIHDFKNGI
TGIFFVGLQKCFIKTQTKVLPETTEAKIPELEGEEI-TTTYFEQSIVWVPGEKPIQNKEF
LKNSKIFDICRNVTIFWIHPTPIA--------------APE---LASLEGA--------E
EEDPELLIDNQSWLDGGS------------EH-EV-EKDAEV-------GPKRR------
------ARQLTE----------EDLPVNDYSEN------------GLEFHPLWDERGYCC
--------AQCRRANRY--CRR-VCE---PLLGYYPYPYCYQGGRVICRIIMPCNWWIAR
MLGRV
>Passeriformes_Alaudala_cheleensis_R02810
------------------------------------------------------------
------------------------------------------------------------
-------------------------------QGQEI-TTTYFEQSVVWVPGEKPIQNKEF
LKSSKIFDICKNVTIFWIHPTPIA--------------APE---LASLEGT--------E
EEDPELLVDNQSWLDGGS------------EQ-EL-EKDTQA-------GPKRR------
------ARQLTE----------EDLPVNDYSEN------------GLEFHPLWDELGYCC
--------AQCRRANRY--CRR-VCE---PLLGYHPYPYCYQGGRVICRIIMPCNWWIAR
MLGRV
>Piciformes_Bucco_capensis_R13801
------------------------------------------------------------
--------PSQVYDMEHTFFSHGEKKKIVMEIDPLARTETFRSGNGSEEILEIHDFKNGI
TGIFFVGLQKCFIKTQTKVLPETTEAKIPELEGEEI-TTTYFEQSVVWVPGEKPIQNKEF
LKSSKIFDICRNVTIYWIHPTPIA--------------APE---LASLEGA--------E
EEDPELLIDNQSWLDRGS------------EP-EV-EKDEQP-------GPKRR------
------ARQLTE----------EDLPVNDYSEN------------GLEFHPLWDERGYCC
--------AQCRRANRY--CRR-VCE---PLLGYYPYPYCYQGGRVICRIIMPCNWWIAR
MLGRV
>Passeriformes_Catharus_fuscescens_R02411
MGGTARHSPDDCRF--LHAEAAKPRKKSCPRYQLCGLLLSLLLLSLILVFF---GVKYLW
NPA-----PRKVYDMEHTFFSNGEKKKIVMEIDPLARTETFSSGNGSEEILEIHDFKNGI
TGIFFVGLQKCFIKTQTKVLPETTEAKIPELEGQEI-TTTYFEQSVVWVPGEKPIQNKEF
LKSSKIFDICKNVTIFWIHPTPIA--------------APE---LANLEGA-------EE
AADPGLLMDSQGWLDGGS------------EQ-EL-QKDTQG-------GPKRR------
------ARQLTE----------EDLPINDYSEN------------GLEFHPLWDERGYCC
--------AQCRRANRY--CQR-VCE---PLLGYHPYPYCYQGGRVICRIIMPCNWWIAR
MLGRV
>Passeriformes_Regulus_satrapa_R06984
------------------------------------------------------------
----------QVYDMEHTFFSNGEKKKIVMEIDPLARTETFSSGNGSEEILEIHDFKNGI
TGIFFVGLQKCFIKTQTKVLPETTEAKIPELEGQEI-TTTYFEQSVVWVPGEKPIQNKEF
LKTSKIFDICKNVTIFWIHPTPIAASFKIPAEKNPSALQPQ-RHVASLTGTGQLTGGVEA
GWAPEL---PDA------------------ERGGV----------LDC-CPLSA------
-----SLSLLLD-------------PICSSSEN------------GLEFHPLWDERGYCC
--------ARCRRAKRY--CWR-VCE---PLLGYQPYPYCYQGGRVICRIIMPCNWWIAR
MLGRV
>Passeriformes_Loxia_leucoptera_R07454
------------------------------------------------------------
----------QVYDMEHTFFSNGEKKKIVMKIDPLARTETFSSGNGSEEILEIHDFKNGI
TGIFFVGLQKCFIKTQTKVLPETTEAKIPELEGQEI-TTTYFEQSVVWVPGEKPIQNKEF
LKSSKIFDICKNVTIFWIHPTPIA--------------APE---LANLEGA--------E
EEESELLMDSQSWLDGGS------------EH-EM-EEDTRA-------GPKRR------
------ARQLTE----------EDLPVNDYSEN------------GLEFHPLWDERGYCC
--------AQCRRANRY--CRR-VCE---PLLGYYPYPYCYQGGRVICRIIMPCNWWIAR
MLGRV
>Charadriiformes_Stercorarius_parasiticus_R11673
MGGTARESLEDRRF--LDAEASKTRKKTCTRHQICGLLFSALLISLILIFL---GVKYLW
NPT-----PRKVYDMEHTFFRHGEKKKIVMEIDPLARTETFRSGNGSEEILEIHDFKNGI
TGIFFVGLQKCFIKTQTKVLPETTEAKIPELEGEEI-TTTYFEQSVVWVPGEKPIQNKEF
LKSSKIFDICRNVTIYWIHPTPIA--------------APE---LADLEGA--------E
EDDPELLVDNQSWLDGGS------------EQ-EV-EKDAQL-------GPKRR------
------ARQLTE----------EDLPVNDYSEN------------GLEFHPLWDERGYCC
--------AQCRRANRY--CRR-VCE---PLLGYYPYPYCYQGGRVICRIIMPCNWWIAR
MLGRV
>Coraciiformes_Baryphthengus_martii_R03088
MGGTARESPEDCRF--LEAEASKTRKKTCTRYQICGLLFSVLLISLVLIFF---GVKYLW
NPT-----PRKVYDMEHTFFSHGEKKKIVMEIDPLARTETFRSGNGSEEILEIHDFKNGI
TGIFFVGLQKCFIKTQTKVLPETTETKIPELEGEEI-TATYFEQSVVWVPGEKPIQNKEF
LKSSKIFDICKNMTIYWIHPTPIA--------------APE---LANLEGA--------E
EEDPELLVDNQSWLDGRS------------EH-EV-EKDAQP-------GLKRQ------
------ARQLTE----------EDLPVNDYSEN------------GLEFHPLWDERGYCC
--------AQCRRANRY--CRR-VCE---PLLGYYPYPYCYQGGRVICRIIMPCNWWIAR
MLGRV
>Passeriformes_Vireo_altiloquus_R11932
MGGTARQSPQDCRF--LDAEAAKPRKKSCPRYQLCGLLFSTLLLSLILIFF---GVKYLW
NPA-----PRKVYDMEHTFFSNGEKKKIVMEIDPLARTETFSSGNGSEEILEIHDFKNGI
TGIFFVGLQKCFIKTQTKVLPETTEAKIPELEGEEI-TTTYFEQSVVWVPGEKPIQNKEF
LKSSKIFDICKNVTIFWIHPAPIA--------------APE---PANLEGA--------E
EEDPELLTDNQSWLDVGS------------EL-EP-EKDTQA-------GPKRR------
------ARQLTE----------EDLPVNDYSEN------------GLEFHPLWDERGYCC
--------AQCRRAHRY--CRR-VCE---PLLGYYPYPYCYQGGRVICRIIMPCNWWIAR
MLGRV
>Caprimulgiformes_Hemiprocne_comata_R00201
MGGTARESPEDCRF--LDAEASKTRKKTCTRYQICGLLFSVLLISLILIFF---GVKYLW
NPT-----PRKVYEMEHMFSSHGEKKKIVMEIDPLARTETFRSGNGSEEILEIHDFKNGI
TGIFFVGLQKCFIKTQTRVLPETTEAKIPELEGEEI-TTTYFEQSVVWVPGEKPIQNKEF
LKDSKIFDICRNMTIYWIHPMSIA--------------APE---LADLEGA--------E
EKDPELLMDNQSWSDGGS------------ER-KV-EKDVQL-------GPKRR------
------TRQLTE----------EDLPVNDYSEN------------GLEFHPLWDERGYCC
--------AQCRRANRY--CRR-VCE---PLLGYYPYPYCYQGGRVICRIIMPCNWWIAR
MLGRV
>Piciformes_Psilopogon_haemacephalus_R07563
MGGTARESPEDCRF--LEAEASKTRKKTCSRYQICGLLFSVLLISLILVCF---GVKYLW
NST-----PRKVYDMEHTFFSHGEKKKIVMEIDSLAKTETFRSGNGSEEILEIHDFKNGI
TGIFFVGLQKCFIKMQTKVLPETTEAKIPELEGEEI-TTTYFEQSVVWVPGEKPIQNKEF
LKSSKIFDICRNMTIYWIHPTPIA--------------APE---LANPEGV--------Q
EEDLELLVGSQSWLDGKT------------EQ-EM-E-DTHP-------GPKRR------
------ARQLTE----------EDLPVNDYSEN------------GLEFHPLWDERGYCC
--------AQCRRANRY--CRR-VCE---PLLGYYPYPYCYQGGRVICRIIMPCNWWIAR
MLGRV
>Passeriformes_Edolisoma_coerulescens_R13425
------------------------------------------------------------
----------QVYDMEHTFFSNGEKKKIVMEIDPLARTETFSSGNGSEEILEIHDFKNGI
TGIFFVGLQKCFIKTQTKVLPETTEAKIPELEGEEI-TTTYFEQSVVWVPGEKPIQNKEF
LKSSKIFDICKNVTIFWIHPTPIA--------------APE---LANLEGA--------E
EEDPELFTDNQSWLDGGS------------NH-EL-EKDTQA-------GPKRR------
------ARQLTE----------EDLPVNDYSEN------------GLEFHPLWDERGYCC
--------AQCRRANRY--CRR-VCEPLXPLLGYYPYPYCYQGGRVICRIIMPCNWWIAR
MLGRV
>Passeriformes_Irena_cyanogastra_R12709
------------------------------------------------------------
----------QVYDMEHTFFSKGEKKKIVMEIDPLARTETFSSGNGSEEILEIHDFKNGI
TGIFFVGLQKCFIKTQTKVLPETTEAKIPELEGQEI-TTTYFEQSVVWVPGEKPIQNKEF
LKSSKIFDICKNVTIFWIHPTPIA--------------APE---LANLEGA--------E
EEDPEVLMDSQSWLDGGS------------EQ-EL-QKDTRP-------GLRRR------
------ARQLTE----------EDLPVNDYSEN------------GLEFHPLWDERGYCC
--------AQCRRANRY--CRR-VCE---PLLGYYPYPYCYQGGRVICRIIMPCNWWIAR
MLGRV
>Passeriformes_Sterrhoptilus_dennistouni_R07084
------------------------------------------------------------
----------QVYDMEHTFFSNGEKKKIAMEIDPLARTETFSSGNGSEEILEIHDFKNGI
TGIFFVGLQKCFIKTQTKVLPETTEAKIPELEGQEI-TTTYFEQSVVWVPGEKPIQNKEF
LKSSKIFDICKNVTIFWIHPTPIA--------------APE---LANLEGE--------E
EEDPELLIDNQSWLDGGS------------EH-EL-GKDRQA-------GPKRR------
------ARQLTE----------EDLPVNDYSEN------------GLEFHPLWDERGYCC
--------AQCRRANRY--CRR-VCE---PLLGYYPYPYCYQGGRVICRIIMPCNWWIAR
MLGRV
>Passeriformes_Pachycephala_philippinensis_R10404
MGGTARHSPQDCRF--LDAEAAKPRKKGCPRYQLCGLLFSALLLSLILIFF---GVKYLW
NPA-----PRKVYDMEHTFFSNGQKKKIVMEIDPLARTETFSSRNGSEEILEIHDFKNGI
TGIFFVGLQKCFIKTQTKVLPETTEAKIPELEGEEI-TTTYFEQSVVWVPGEKPIQNKEF
LKSSKIFDICKNVTIFWIHPTPIA--------------APE---LANLEGA--------E
EEDPELLTESQSWLDGGS------------ER-EL-EKDTQA-------GPKRR------
------ARQLTE----------EDLPINDYSEN------------GLEFHPLWDERGYCC
--------AQCRRAHRY--CRR-VCE---PLLGYYPYPYCYQGGRVICRIIMPCNWWIAR
MLGRV
>Passeriformes_Rhabdornis_inornatus_R09973
------------------------------------------------------------
----------QVYDMEHTFFSNGEKKKIVMEIDPLARTETFSSGNGSEEILEIHDFKNGI
TGIFFVGLQKCFIKTQTKVLPETTEAKIPELEGQEI-TTTYFEQSVVWVPGEKPIQNKEF
LKSSKIFDICKNVTIFWIHPTPIA--------------APE---LANLEGA--------E
EEDPGLLIDNQSWLDGGS------------EQ-EL-EKDTQG-------GPKRR------
------ARQLTE----------EDLPVNDYSEN------------GLEFHPLWDERGYCC
--------AQCRRANRY--CRR-VCE---PLLGYYPYPYCYQGGRVICRIIMPCNWWIAR
MLGRV
>Piciformes_Ramphastos_sulfuratus_R08430
MGGTARESPEDCRF--LDAEASKTRRKTCSRYQICGLLFSVLLISLILVFF---GVKYLW
NSP-----PRKVYDMEHTFFSHGEKKKIVMEIDPLAKTETFRSGNGSEEILEIHDFKNGI
TGIFFMGLQKCFIKMQTKVLPETTEAKIPELEGEEI-TTTYFEQCVVWMPGEKPIQNKEF
LKNSKIFDICRNMTIYWIHPTPIA------------------------------------
------------------------------------------------------------
------------------------------------------------------------
------------------------------------------------------------
-----
>Passeriformes_Quiscalus_mexicanus_R10320
------------------------------------------------------------
----------QVYDMEHTFFSNGEKKKIVMEIDPLARTETFSSGNGSEEILEIHDFKNGI
TGIFFVGLQKCFIKSQTKVLPETTEAKIPELEGQEI-TTTYFEQSVVWVPGEKPIQNKEF
LRSSKIFDICKNVTIFWIHPTPIA--------------APE---LANLEGA--------E
EEEPELQMDSPSWLDGGK------------EH-EL-EEDTQA-------GPKRR------
------ARQLTE----------EELPVNDYSEN------------GLEFHPLWDERGYCC
--------AQCRRAHRY--CRR-VCE---PLLGYYPYPYCYQGGRVICRVIMPCNWWIAR
MLGRV
>Procellariiformes_Hydrobates_tethys_R12092
MGGTARESPEDCRF--LDAEGSKTRKKTCTRYQICGLLFSVLLISLILIFF---GVKYLW
NPT-----PRKVYDMEHRFFSRGEKKKIVMEIDPLARTETFRSGNGSEEILEIHDFKNGI
TGIFFVGLQKCFIKTQTKVLPETTEAKIPELEGEEI-TTTYFEQSVVWVPGEKPIQNKEF
LKSSKIFDICRNVTIYWIHPTPIA--------------APE---LADLEGA--------E
EDDPDLLMDNRSWLDGES------------EH-EV-EKDAQP-------GPKRR------
------ARQLTE----------EDLPVNDYSEN------------GLEFHPLWDERGYCC
--------AQCRRANRY--CRR-VCE---PLLGYYPYPYCYQGGRVICRIIMPCNWWIAR
MLGRV
>Passeriformes_Myiagra_hebetior_R02574
------------------------------------------------------------
----------QVYDMEHTFFSNGEKKKIVMEIDPLARTETFSSGNGSEEILEIHDFKNGI
TGIFFVGLQKCFIKTQTKVLPETTEAKIPELEGEEI-TTTYFEQSVVWVPGEKPIQNKEF
LKSSKIFDICKNVTIFWIHPTPIA--------------APE---LANLEGA--------E
EEDPELLRDSQSWLDGGS------------EH-EL-EEDTQA-------GPRRR------
------ARQLTE----------EDLPVNDYSEN------------GLEFHPLWDERGYCC
--------AQCRRANRY--CRR-GCE---PLLGYYPYPYCYQGGRVICRIIMPCNWWIAR
MLGRV
>Passeriformes_Dicaeum_eximium_R07641
------------------------------------------------------------
----------QVYDMEHTFFSNGEKKKIVMEIDPLARTETFSSGNGSEEILEIHDFKNGI
TGIFFVGLQKCFIKTQTKVLPETTEAKIPELEGQEI-TTTYFEQSVVWVPGEKPIQNKEF
LKSSKIFDICKNVTIFWIHPTPIA--------------APE---LASLEGA--------E
KADPELLMDEQSWLDGGS------------EQ-EL-EKDTRA-------GPKRR------
------ARQLTE----------EDLPVNDYSEN------------GLEFHPLWDERGYCC
--------AQCRRANRY--CRR-VCE---PLLGYHPYPYCYQGGRVICRIIMPCNWWIAR
MLGRV
>Passeriformes_Leptocoma_aspasia_R02188
------------------------------------------------------------
-PL-----ASQVYDMEHTFFSNGEKKKIVMEIDPLARTETFSSGNGSEEILEIHDFKNGI
TGIFFVGLQKCFIKTQTKVLPETTEAKIPELEGQEI-TTTYFEQSVVWVPGEKPIQNKEF
LKSSKIFDICKNVTIFWIHPTPIA--------------APE---LANLEGA--------E
EEDPELLMDNQSWLDGGS------------EH-EL-EKETQA-------GPKRR------
------ARQLTE----------EDLPVNDYSEN------------GLEFHPLWDERGYCC
--------AQCRRANRY--CRR-VCE---PLLGYHPYPYCYQGGRVICRIIMPCNWWIAR
MLGRV
>Passeriformes_Zosterops_hypoxanthus_R10172
------------------------------------------------------------
----------QVYDMEHTFFSNG-KKMIVMEIDPLARTETFSSRNGSEEILEIHDFKNGI
NGIFFVGLQKCFIKTQTKVLPEVTEAKIPELEGQEI-TTTYFEQSVVWVPGEKPIQNKEF
LKSSKIFDICKNVTVFWIHPTPIA--------------APE---LANLEGE--------E
EEDPELLIDNQSWLDGGS------------EH-EL-GKDRQA-------GPKRR------
------ARQLTE----------EDLPVNDYSEN------------GLEFHPLWDERGYCC
--------AQCRRANRY--CRR-VCE---PLLGYYPYPYCYQGGRVICRVIMPCNWWIAR
MLGRV
>Passeriformes_Tyrannus_savana_R10419
------------------------------------------------------------
------------------------------------------------------------
-------------------------------QGEEI-TTTYFEQSVVWVPGEKPIQNKEF
LKSSKIFDICRNVTIFWIHPTPIA--------------APE---LANLEGA--------E
EEDPELLVDNQSWLDGGS------------EH-EV-EKDAQL-------GPKRR------
------ARQLTE----------EDLPVNDYSEN------------GLEFHPLWDERGYCC
--------AQCRRANRY--CRR-VCE---PLLGYYPYPYCYQGGRVICRIIMPCNWWIAR
MLGRV
>Galliformes_Alectura_lathami_R10551
MGGTSRHSPEDCRF--LDAEASKTRKKTCARYKICGLLFGVLVISLILIFF---GVRYLW
NPA-----PRKVYDMEHTFFSHGEKKKIVMEIDPLARTETFRSGNGSEEILEIHDFKNGI
TGIFFVGLQKCFIKTQTKVIPETTEAKIPELEVQEI-TTTYFEQSMVWVPGEKPIQNKEF
LKSSKIFDICRNVTIYWIHPTPIA--------------APE---LAKLEGV--------E
EEDPELLAADQSWPDGGS------------EH-SL-EKAVPL-------GPRRQ------
------VRQLTE----------EDLPVNDYTEN------------GLEFHPLWDERGYCC
--------AQCRRANRY--CRR-VCE---PLLGYYPYPYCYQGGRVICRVIMPCNWWIAR
MLGRV
>Caprimulgiformes_Podargus_strigoides_R04898
MGGTARESPEDCHF--LDAEASKRRKKTCTRYQICGLLFSVLLISLILIFF---GVRYLW
NPT-----PRKVYDMEHTFFSRGEKKKIVMEIDPLARTETFRSGNGSEEILEIHDFKNGI
TGIFFVGLQKCFIKTQTKVLPETTEAKIPELEGEEI-TTTYFEQSVVWVPGEKPIQNKEF
LKTSKIFDICRNMTIYWIHPTPIA--------------APE---LANLEGA--------E
EEDPELLMDNQSWLDGGS------------RH-EV-EKDAQP-------GPKRQ------
------ARQLTE----------EDLPVNDYSEN------------GLEFHPLWDERGYCC
--------AQCRRANRY--CRR-VCE---PLLGYYPYPYCYQGGRVICRIIMPCNWWIAR
MLGRV
>Piciformes_Semnornis_frantzii_R05679
MGGTARESPEDCRF--LDAEASKTRRKTCSRYQICGLLFSVLLISLILVFF---GVKYLW
NSP-----PRKVYDMEHTFFSHGEKKKIVMEIDPLAKTETFRSGNGSEEILEIHDFKNGI
TGIFFMGLQKCFIKMQTKVLPETTEAKIPELEGEEI-TTTYFEQSVVWMPGEKPIQNKEF
LKSSKIFDICRNMTIYWIHPTPIA--------------APE---LANPEGV--------Q
EEDLELLVDSQSWLDGET------------EE-EM-EMETQS-------GPKRR------
------ARQLTE----------EDLPVNDYSEN------------GLEFHPLWDERGYCC
--------AQCRRANRY--CRR-VCE---PLLGYYPYPYCYQGGRVICRIIMPCNWWIAR
MLGRV
>Passeriformes_Formicarius_rufipectus_R10946
------------------------------------------------------------
--------PLQVYDMEHTFFSNGEKKKIVMEIDPLARTETFSSGNGSEEILEIHDFKNGI
TGIFFVGLQKCFIKTQTKVLPETTEAKIPELEGEEI-TTTYFEQSVVWVPGEKPIQNKEF
LKSSKIFDICRNVTIFWIHPTPIA--------------APE---LASLEGT--------E
EEDPELLVDNQSWLDGGS------------EH-EV-EKDAHL-------GPKRR------
------ARQLTE----------EDLPVNDYSEN------------GLEFHPLWDERGYCC
--------AQCRRANRY--CRR-VCE---PLLGYYPYPYCYQGGRVICRIIMPCNWWIAR
MLGRV
>Pelecaniformes_Mesembrinibis_cayennensis_R09157
MGGTARESPEDCRF--LDAEASKTRKKTCTRYQICGLLFSVLLISLILIFF---GVKYLW
NPT-----PRKVYDMEHTFFSHGQKKKIVMEIDPLARTETFRSGNGSEEILEIHDFKNGI
TGIFFVGLQKCFIKTQTKVLPETTEAKIPELEGEEI-TTTYFEQSVVWVPGEKPIQNKEF
LKSSKIFDICRNVTIYWIHPTPIA--------------APE---LADLEGA--------E
EEDPELLVDNQSWLDGGS------------EH-EV-EKDVQP-------GPKRR------
------ARQLTE----------EDLPVNDYSEN------------GLEFHPLWDEQGYCC
--------AQCRRANRY--CRR-VCE---PLLGYYPYPYCYQGGRVICRIIMPCNWWIAR
MLGRV
>Passeriformes_Setophaga_kirtlandii_R04889
------------------------------------------------------------
----------QVYDMEHTFFSNGEKKKIVMEIDPLARTETFSSGNGSEEILEIHDFKNGI
TGIFFVGLQKCFIKTQPKVLPETTEAKIPELEGQEI-TTTYFEQSVVWVPGEKPIQNKEF
LRSSKIFDICKNVTIFWIHPTPIA--------------APE---LANLEGA--------E
EEEPELQMDSQSWLDGGK------------EH-EL-EEDTQA-------GPKRR------
------ARQLTE----------EELPVNDYSEN------------GLEFHPLWDERGYCC
--------AQCRRAHRY--CRR-VCE---PLLGYYPYPYCYQGGRVMCRVIMPCNWWIAR
MLGRV
>Psittaciformes_Amazona_guildingii_R12816
MGGTARDSPEDCRF--LDAEASKRRKRTCSRYQVCGLLFSVLLISLILIFF---GVKYLR
NPA-----PRKVYDMEHTFFSHGEKKKIVMEIDPLARTETFSSGNGSEEILEIHDFKNGI
TGIFFVGLQKCFIKTQTKVLPETTEAKIPELEGEEI-TTTYLEQSMVWVPGEKPIQNKEF
LKSSKIFDICRNVTIYWIHPTPIA--------------APE---LANLEGA--------E
EEDPELLMDSQSWLDGGS------------EQ-EV-EKDAQP-------GPKRR------
------ARQLTE----------EDLPINDYSEN------------GLEFHPLWDERGYCC
--------AQCRRANRY--CRR-VCE---PLLGYYPYPYCYQGGRVICRIIMPCNWWIAR
MLGRV
>Pelecaniformes_Ciconia_maguari_R02497
MGGTARESPEDCRF--LDAEASKTRKKTCTRYQICGLLFSVLLISLILIFF---GVKYLW
NPT-----PRKVYDMEHTFFSHGEKKKIVMEIDPLARTETFRSGNGSEEILEIHDFKNGI
TGIFFVGLQKCFIKTQTKVLPETTEAKIPELEGEEI-TTTYFEQSVVWVPGEKPIQNKEF
LKSSKIFDICRNVTIYWIHPTPIA--------------APE---LADLEGA--------E
EEDPELLVDNQSWLDRES------------EH-EV-EKDAQP-------GPKRR------
------TRQLTE----------EDLPINDYSEN------------GLEFHPLWDEQGYCC
--------AQCRRANRY--CRR-VCE---PLLGYYPYPYCYQGGRVICRIIMPCNWWIAR
MLGRV
>Passeriformes_Dicrurus_megarhynchus_R04203
------------------------------------------------------------
----------QVYDMEHTFFSNGEKKKIVMEIDPLARTETFSSGNGSEEILEIHDFKNGI
TGIFFVGLQKCFIKTQTKVLPETTEAKIPELEGEEI-TTTYFEQSVVWVPGEKPIQNKEF
LKSSKIFDICKNVTIFWIHPTPIA--------------APE---LANLEGA--------E
EEDPELLTDNQSWLDGGS------------EH-EL-E-DTQA-------GPKRR------
------ARQLTE----------EDLPVNDYSEN------------GLEFHPLWDERGYCC
--------AQCRRANRY--CRR-VCE---PLLGYYPYPYCYQGGRVICRIIMPCNWWIAR
MLGRV
>Passeriformes_Rhipidura_dahli_R04493
------------------------------------------------------------
----------QVYDMEHTFFSNGEKKKIVMEIDPLARTETFSSGNGSEEILEIHDFKNGI
TGIFFVGLQKCFIKTQTKVLPETTEAKIPELEGEEI-TTTYFEQSVVWVPGEKPIQNKEF
LKSSKIFDICKNVTIFWIHPTPIA--------------APE---LANLEGA--------E
EEDPELLTDSQSWLDGGS------------EH-EL-KKDTQA-------GPKRR------
------ARQLTE----------EDLPVNDYSEN------------GLEFHPLWDERGYCC
--------AQCRRAHRY--CRR-VCE---PLLGYYPYPYCYQGGRVICRIIMPCNWWIAR
MLGRV
>Galliformes_Odontophorus_gujanensis_R11029
MGGTSRHGPEECHF--LDAEASKTQKKTCTRYKVCGLLFGVLLVALILVLF---GVKHLW
SSA-----PRQVYDMEHTFFSHGEKKKIVMEIDPLTRTETFRSGNGSEEILEIHDFKNGI
TGIFFVGLQKCFIKTQTKVIPETTEAKIPELEGEEI-TTTYFEQSMVWVPGEKPIQNKEF
LKSSKIFNICRNVTIYWIHPTPIA--------------APE---LAGLEGT---------
EEDTGLLTDDQSWLDGGS------------EH-EM-EKAALP-------GPKRR------
------ARQLTE----------EDLPVNDYTEN------------GLEFHPLWDERGYCC
--------AQCRRANRY--CRR-VCE---PLLGYYPYPYCYQGGRVICRVIMPCNWWIAR
MLGRV
>Gruiformes_Heliornis_fulica_R07678
------------------------------------------------------------
----------QVYDMEHTFFSHGEKKKIVMEIDPLAKTETFRSGNSSEEILEIHDFKNGI
TGIFFVGLQKCFIKTQTKVIPETTEAKIPELEGEEI-TTTYFEQSMVWVPGEKPIQNKEF
LKSSKIFDICRNMTIYWIHPTPIA--------------APE---LANLEGA--------E
EDEPELLMENQSWLDGGS------------EH-EV-EKDAQP-------GPKRR------
------ARQLTE----------EDLPVNDYSEN------------GLEFHPLWDEQGYCC
--------AQCRRANRY--CRR-VCE---PLLGYYPYPYCYQGGRVICRIIMPCNWWIAR
MLGRV
>Caprimulgiformes_Nyctibius_grandis_R10426
MGGPAPESPEDCRF--LDAKASKTRKKICTRYQICGLLFSVLLISLILIFF---GVKYLW
NPT-----PRKVYDMEHTFFSHGEKKKIVMEIDPLARTETFRSGNGSEEILEIHDFKNGI
TGIFFVGLQKCFIKTQTKVLPETTEAKIPELEGEEI-TTTYFEQSVVWVPGEKPIQNKEF
LKSSKIFDICRNVTIYWIHPTPIA--------------APE---LANLEGA--------E
E-DPELLVDNQSWLHGGS------------EH-EV-EKDAQP-------GPKRR------
------ARQLTE----------EDLPVNDYSEN------------GLEFHPLWDERGYCC
--------AQCRRANRY--CRR-VCE---PLLGYYPYPYCYQGGRVICRIIMPCNWWIAR
MLGRV
>Anseriformes_Anseranas_semipalmata_R07598
MGGTSRHGPEDCRF--LDAEASKTRKKTCSRYKVCGLLFSVLVISLILIFF---GVKYLW
NPT-----PRKVYDMEHTFFSHGEKKKIVMEIDPLARTETFRSGNGSEEILEIHDFKNGI
TGIFFVGLQKCFIKTQTKVIPETTEAKIPELEVQEI-TTTYFEQSMVWVPGEKPIQNKEF
LKSSKIFDICRNVTIYWIHPTPIA--------------APE---LADLEGA--------E
EEDPELLGDNQSWLDGGS------------KH-EV-EKDVQP-------GPKRQ------
------ARQLTE----------EDLPVNDYTEN------------GLEFHPLWDERGYCC
--------AQCRRANRY--CRR-VCE---PLLGYYPYPYCYQGGRVICRIIMPCNWWIAR
MLGRV
>Gruiformes_Psophia_crepitans_R09338
MGGTARESPEDCRF--LDAEASKPRKKTCSRYQICGLLFSVLLVSLILIFF---GVKYLW
SPT-----PRKVYDVEHTFFSHGEKKKIVMEIDPLARTETFRSGNGSEEILEIHDFKNGI
TGIFFVGLQKCFIKTQTKVLPETTEAKIPELEGEEI-TTTYFEQSVVWVPGEKPIQNKEF
LKSSKIFDICRNVTIYWIHPTPIA--------------APE---LADLEGT--------E
EEDPEVLMENQSWLDGGS------------EH-EV-EKDAQP-------GPKRR------
------ARQLTE----------EDLPVNDYSEN------------GLEFHPLWDERGYCC
--------AQCRRANRY--CRR-VCE---PLLGYYPYPYCYQGGRVICRIIMPCNWWIAR
MLGRV
>Coraciiformes_Chloroceryle_aenea_R01983
MGGTALESPEDCRF--LAAEASKTPKKTCTRYKICGLLLSVLLISLILIFF---GAKYLW
NPA-----PRKVYDMEHTFFSHGEKKKIVMEIDPLARTETFRSGNGSEEILEIHDFKNGI
TGIFFVGLQKCFIKTQTKVLPETTEAKIPELEGEEI-TTTYFEQSVVWVPGEKPIQNKEF
LKSSKIFDICRNVTIYWIHPTPIA--------------APE---LANLEGA--------E
EEAPELLVDNRSWLDGRS------------EH-EG-EKDVQT-------GPRRQ------
------ARQLTE----------EDLPVNDYSEN------------GLEFHPLWDERGYCC
--------AQCRRANRY--CRR-VCE---PLLGYYPYPYCYQGGRVICRIIMPCNWWIAR
MLGRV
>Piciformes_Galbula_dea_R10882
------------------------------------------------------------
--------PSQVYDMEHTFFSHGEKKKIVMEIDPLARTETFRSGNGSEEILEIHDFKNGI
TGIFFVGLQKCFIKTQTKILPETTEAKIPELEGEEI-TTTYFEQSVVWVPGEKPIQNKEF
LKNSKIFDICRNVTIYWIHPTPIA--------------APE---LASLEGA--------E
EDDPELLIDNQSWLDGGS------------KH-EM-EKDEPP-------GPRRQ------
------ARQLTE----------EDLPVNDYSEN------------GLEFHPLWDERGYCC
--------AQCRRANRY--CRR-VCE---PLLGYYPYPYCYQGGRVICRIIMPCNWWIAR
MLGRV
>Charadriiformes_Burhinus_bistriatus_R07004
MGGTARESPEDCRF--LDAEASKTRKKTCTRYQISGLLFSVLLISLILIFF---SVKYLW
NPT-----PRKVYDMEHTFFSQGEKKKIVMEIDPLARTETFRSGNGSEEILEIHDFKNGI
TGIFFVGLQKCFIKTQTKVLPETTEAKIPELEGEEI-TTSYFEHSVVWVPGEKPIQNKEF
LKNSKIFDICRNVTIYWIHSMPIA--------------APE---LANLEGA--------E
EEDPELLVNNQSWLDGGS------------EH-EV-EKDAQP-------GPKRR------
------ARQLTE----------EDLPVNDYSEN------------GLEFHPLWDERGYCC
--------AQCRRANRY--CRR-VCE---PLLGYYPYPYCYQGGRVICRIIMPCNWWIAR
MLGRV
>Passeriformes_Lanius_ludovicianus_R09216
------------------------------------------------------------
----------QVYDMEHTFFSNGEKKKIVMEIDPLARTETFSSGNGSEEILEIHDFKNGI
TGIFFVGLQKCFIKTQTKVLPETTEAKIPELEGEEI-TTTYFEQSVVWVPGEKPIQNKEF
LKSSKIFDICKNVTIFWIHPTPIA--------------APE---LASLEGA--------E
EEDPELLTDSQSWLDGGS------------EH-EL-DEDTQA-------GPKRR------
------ARQLTE----------EDLPVNDYSEN------------GLEFHPLWDERGYCC
--------AQCRRANRY--CRR-VCE---PLLGYYPYPYCYQGGRVICRIIMPCNWWIAR
MLGRV
>Passeriformes_Polioptila_caerulea_R02046
MGGTARHSPEDCRF--LDAEAAKPR-KSCPRYRLCGLLLSVLLLSLILIFF---GVKYLW
NPA-----PRKVYEMEHTFFSNGEKKRIVMEIDPLARTETFSSGNGSEEILEIHDFKNGI
TGIFFVGLQKCFIKTQTKVLPETTEAKIPELEGQEI-TTTYFEQSVVWVPGEKPIQNKEF
LKSSKIFDICQNVTIFWIHPTPIA--------------APE---LANLEGA--------E
EEDPELLTDSQGWLDGGS------------EH-EL-EKDTQA-------GPKRR------
------ARQLTE----------EDLPVNDYSEN------------GLEFHPLWDERGYCC
--------AQCRRANRY--CRR-VCE---PLLGYHPYPYCYQGGRVICRIIMPCNWWIAR
MLGRV
>Passeriformes_Hirundo_rustica_R08493
MGGTTRRSPEDCRF--LDAEAAKPRKKSCPGYQLCGLLFSVLLLSLILIFF---GVKYLW
NPS-----PRKVYDMEHTFFSNGEKKKIVMEIDPLARTETFSSGNGSEEILEIHDFKNGI
TGIFFVGLQKCFIKTQTKVLPETTEAKIPELEGQEI-TTTYFEQSVVWVPGEKPIQNKEF
LKSSKIFDICKNVTIFWIHPTPIA--------------APE---LANLEGA--------E
EEDPELLIDNQSWLE------------------EL-KKDKQA-------GPKRR------
------ARQLTE----------EDLPVNDYSEN------------GLEFHPLWDERGYCC
--------AQCRRANRY--CRR-VCE---PLLGYYPYPYCYQGGRVICRIIMPCNWWIAR
MLGRV
>Passeriformes_Thryothorus_ludovicianus_R05084
MGGTARHSPEHCRF--LDAEAAKPRQKSCPRYQLCGLLLSVLLLSLILIFF---GVKYLW
NPA-----PRKVYEMEHTFFSNGEKKNIVMEIDPVARTETFSSRNGSEEILEIHDFKNGI
TGIFFVGLQKCFIKTQTKVLPETTEAKIPELEGQEI-TTTYFEQSVVWVPGEKPIQNKEF
LKSSKIFDICKNVTIFWIHPTPIA--------------APE---LASLEGA--------E
EEEPELLTDNQSWLEGGS------------EH----GKDTQA-------GPKRR------
------ARQLTE----------EDLPVNDYSEN------------GLEFHPLWDERGYCC
--------AQCRRANRY--CRR-VCE---PLLGYHPYPYCYQGGRVICRIIMPCNWWIAR
MLGRV
>Passeriformes_Cardinalis_cardinalis_R09589
MGGTAGRSPERCRF--LDAEAAKPREKSCPRYQLCGLLLSLLLLSLILIFF---GVRYLW
SPA-----PRKVYDMEHTFFSNGEKKKIVMEIDPLARTETFSSGNGSEEILEIHDFKNGI
TGIFFVGLQKCFIKAQTKVLPETTEAKIPELEGQEI-TTTYFEQSVVWVPGEKPIQNKEF
LRSSKIFDICKNVTIFWIHPTPIA--------------APE---LANLEGA--------E
EEEPELQMDSQSWLDGGN------------EH-EL-EEDTRA-------GPKRR------
------ARQLTE----------EELPVNDYSEN------------GLEFHPLWDERGYCC
--------AQCRRAHRY--CRR-VCE---PLLGYYPYPYCYQGGRVICRVIMPCNWWIAR
MLGRV
>Passeriformes_Hylia_prasina_R08664
------------------------------------------------------------
----------QVYDMEHTFFSNGEKKKIVMEIDPLARTETFSSGNGSEEILEIHDFKNGI
TGIFFVGLQKCFIRTQTKVLPETTEAKIPELEGQEI-TTTYFEQSVVWVPGEKPIQNKEF
LKSSKIFDICKNVTIFWIHPTPIA--------------APE---LASLEGA--------E
EEDPELLIANQSWLGRGS------------EQ-EL-EKDRQA-------GPKRR------
------ARQLTE----------EDLPVNDYSEN------------GLEFHPLWDERGYCC
--------AQ----------------------XYPPYPYCYQGGRVICRIIMPCNWWIAR
MLGRV
>Passeriformes_Dyaphorophyia_castanea_R05093
------------------------------------------------------------
----------QVYDMEHTFFSKGEKKKIVMEIDPLARTETFSSGNGSEEILEIHDFKNGI
TGIFFVGLQKCFIKTQTKVLPETTEAKIPELEGEEI-TTTYFEQSVVWVPGEKPIQNKEF
LKSSKIFDICKNVTIFWIHPTPIA--------------APE---LANLEGA--------E
EEDPELLTDNQSWLDGAS------------EH-E----DTQA-------GPKRR------
------ARQLTE----------EDLPVNDYSEN------------GLEFHPLWDERGYCC
--------AQCRRANRY--CRR-VCE---PLLGYYPYPYCYQGGRVICRVIMPCNWWIAR
MLGRV
>Passeriformes_Pachyramphus_minor_R06580
MGGTVRESPEHCRF--LDAEAAKLRKKSCPRYQLCGLLLSVLLLSLILIFF---GVKYLW
NPT-----PRKVYDMEHTFFSNGEKKKIVMEIDPLARTETFSSGNGSEEILEIHDFKNGI
TGIFFVGLQKCFIKTQTKVLPETTEAKIPELEGEEI-TTTYFEQSVVWVPGEKPIQNKEF
LKSSKIFDICRNVTIFWIHPTPIA--------------APE---LANLEGA-------EE
EEDPELLVDNQSWLDGGS------------EH-EV-EKDTEL-------GPKRR------
------ARQLTE----------EDLPVNDYSEN------------GLEFHPLWDERGYCC
--------AQCRRANRY--CRR-VCE---PLLGYYPYPYCYQGGRVICRIIMPCNWWIAR
MLGRV
>Passeriformes_Oenanthe_oenanthe_R07970
MGGTARHSPEDCCF--LQAEAAKPRKKSCPRYQLCGLLFSLLLLSLILVFF---GVKYLW
SPA-----PRKVYDMEHTFFSNGEKKKIVMEIDPLARTETFSSGNGSEEILEIHDFKNGI
TGIFFVGLQKCFIKTQTKVLPETTEAKIPELEGQEI-TTTYFEQSVVWVPGEKPIQNKEF
LKSSKIFDICKNVTIFWIHPTPIA--------------APE---LANLEGA--------E
EEDPGLLIDQESWLDGGN------------EQ-EL-EKGTQG-------GPRRR------
------ARQLTE----------EDLPVNDYSEN------------GLEFHPLWDERGYCC
--------AQCRRAHRY--CRR-VCE---PLLGYHPYPYCYQGGRVICRVIMPCNWWIAR
MLGRV
>Passeriformes_Motacilla_alba_R06553
------------------------------------------------------------
----------QVYDMEHTFFSNGEKKKIVMEIDPLARTETFSSGNGSEEILEIHDFKNGI
TGIFFVGLQKCFIKTQTKVLPETTEAKIPELEGQEI-TTTYFEQSVVWVPGEKPIQNKEF
LKSSKIFDICKNVTIFWIHPTPIA--------------APE---LANLEGA--------E
EEEPEVLADSQSWLEGGS------------QH-EL-EEGTQA-------GPKRR------
------ARQLTE----------EDLPVNDYSEN------------GLEFHPLWDERGYCC
--------AQCRRANRY--CRR-VCE---PLLGYHPYPYCYQGGRVICRIIMPCNWWIAR
MLGRV
>Passeriformes_Cinclus_mexicanus_R03320
------------------------------------------------------------
----------QVYDMEHTFFSNGERKKIVMEIDPLARTETFSSGNGSEEILEIHDFKNGI
TGIFFVGLQKCFIKTQTKVLPETTEAKIPELEGQEI-TTTYFEQSVVWVPGEKPIQNKEF
LKSSKIFDICKNVTIFWIHPTPIA--------------APE---LASLEGA--------E
EEHPGLLIDNQSWLDGGS------------EQ-EL-EKDTQG-------GPKRR------
------ARQLTE----------EDLPINDYSEN------------GLEFHPLWDERGYCC
--------AQCRRANRY--CQR-VCE---PLLGYHPYPYCYQGGRVICRIIMPCNWWIAR
MLGRV
>Piciformes_Indicator_maculatus_R13352
------------------------------------------------------------
--------PSQVYDMEHTFFSHGE--KIMMEIDPLAKTETFRSGNGSEEILEIHDFKNGI
TGIFFVGLKKCFIKMQTKVLPETTEAKIPELEGEEI-TTTYFEQSVVWVPGKKPIQNKEF
LKSSKIFDICRNMTIYWIHPTPIA--------------AAE---LASPEGA---------
EDDLELLIDNQSWLDGRS------------EH-KM-EKDTQP-------APKRQ------
------ARQLTE----------EDLPVNDYSEN------------GLEFHPLWDERGYCC
--------AQCRRANRY--CRR-VCE---PLLGYYPYPYCYQGGRVICRIIMPCN-----
-----
>Passeriformes_Ploceus_nigricollis_R05809
------------------------------------------------------------
----------QVYDMEHTFFSNGEKKKIVMEIDPLARTETFSSGNGSEEILEIHDFKNGI
TGIFFVGLQKCFIKTQTKVLPETTEAKIPELEGQEI-TTTYFEQSVVWVPGEKPIQNKEF
LKSSKIFDICKNVTIFWIHPTPIA--------------APE---LANLEGA--------E
EEDPELLIDSQSWLDG--------------EH-EL-EEDTQA-------GPKRR------
------ARQLTE----------EDLPVNDYSEN------------GLEFHPLWDERGYCC
--------AQCRRANRY--CRR-VCE---PLLGYYPYPYCYQGGRVICRIIMPCNWWIAR
MLGRV
>Passeriformes_Leucopsar_rothschildi_R00765
------------------------------------------------------------
----------QVYDMEHTFFSNGEKKTIVMEIDPLARTETFSSGNGSEEILEIHDFKNGI
TGIFFVGLQKCFIKTQTKVLPETTEAKIPELEGQEI-TTTYFEQSVVWVPGEKPIQNKEF
LKSSKIFDICKNVTIFWIHPTPIA--------------APE---LANLEGA-------VE
EEDPGLLIDNQSWLDGGS------------EQ-EL-EKDPQG-------GPKRR------
------ARQLTE----------EDLPVNDYSEN------------GLEFHPLWDERGYCC
--------AQCRRANRY--CRR-VCE---PLLGYYPYPYCYQGGRVICRIIMPCNWWIAR
MLGRV
>Passeriformes_Serilophus_lunatus_R12415
MGGTARESPEDCRF--LDAEAAKPQKKSCPRYQLCGLLLSVLLLSLILIFF---GVKYLW
NPT-----PRKVYDMEHTFFSNGEKKKIVMEIDPLARTETFSSGNGSEEILEIHDFKNGI
TGIFFVGLQKCFIKTQTKVLPETTEAKIPELEGEEI-TTTYFEQSVVWVPGEKPIQNKEF
LKSSKIFDICRNVTIFWIHPTPIA--------------APE---LANLEGT--------E
EEDPELLVENQSWLDGGN------------EH-EV-EKDVQL-------GPRRR------
------ARQLTE----------EDLPVNDYSEN------------GLEFHPLWDERGYCC
--------AQCRRANRY--CRR-VCE---PLLGYYPYPYCYQGGRVICRIIMPCNWWIAR
MLGRV
>Passeriformes_Gymnorhina_tibicen_R03374
------------------------------------------------------------
----------QVYDMEHTFFSNGEKKKIVMEIDPLARTETFSSGNGSEEILEIHDFKNGI
TGIFFVGLQKCFIKTQTKVLPETTEAKIPELEGEEI-TTTYFEQSVVWVPGEKPIQNKEF
LKSSKIFDICKNVTIFWIHPTPIA--------------APE---LANLEGA--------E
EEDPELLTDSQSWLDAGS------------EH-KL-E-DTQA-------GPKRR------
------ARQLTE----------EDLPVNDYSEN------------GLEFHPLWDERGYCC
--------AQCRRANRY--CRR-VCE---PLLGYYPYPYCYQGGRVICRIIMPCNWWIAR
MLGRV
>Passeriformes_Oxyruncus_cristatus_R02019
MGGSARESPEHCRF--LDAEAAKLRKKSCPRYQLCGLLLSVLLLSLILIFF---GVKYLW
NPT-----PRKVYDMEHTFFSNGEKKKIVMEIDSLARTETFTSGNGSEEILEIHDFKNGI
TGIFFVGLQKCFIKTQTKVLPETTEAKIPELEGEEI-TTTYFEQSVVWVPGEKPIQNKEF
LKSSKIFDICRNVTIFWIHPIPIA--------------VPE---LANLEGA-------EE
EEDPELLLDNQSWLDGGS------------EH-EV-EKDAQL-------GPKRR------
------ARQLTE----------EDLPVNDYSEN------------GLEFHPLWDERGYCC
--------AQCRRANRY--CRR-VCE---PLLGYYPYPYCYQGGRVICRIIMPCNWWIAR
MLGRV
>Passeriformes_Sinosuthora_webbiana_R10601
------------------------------------------------------------
----------QVYDMEHTFFTSGE--KIVMEIDPLARTETFSSGNGSEEILEIHDFKNGI
TGIFFVGLQKCFIKTQTKVLPETTEAKTPELEGQEI-TTTYFEQSVVWVPGEKPIQNKEF
LKSSKIFDICKNVTIFWIHPTPIA--------------APE---LANLEGT---------
EEDPELLIDNQSWLDGGS------------KH-KL-EKDTEA-------GPKRR------
------ARQLTE----------EDLPVNDYSKN------------GLEFHPLWDERGYCC
--------AQCHHANRY--CRH-ICE---PLLDYYSYPYCYQGGRVICRIIMPCNWWIAR
MLGRV
>Passeriformes_Locustella_ochotensis_R09518
MGGTARHSPEDCCF--LDAEAAKPRKKSCPGYQPCGLLFSVLLLALILIFF---GVKYLW
NPA-----PRKVYDMEHTFFSSGEKKKIVMEIDPLARTETFSSGNGSEEILEIHDFKNGI
TGIFFVGLQKCFIKTQTKVLPETTEAKIPELEGQEI-TTTYFEQSVVWVPGEKPIQNKEF
LKSSKIFDICKNVTIFWIHPTPIA--------------AAE---LASLEGA--------E
EEDPELLTDKQSWVDGSS------------KQ-EL-EKDTQE-------GPKRR------
------ARQLTE----------EDLPVNDYSEN------------GLEFHPLWDERGYCC
--------AQCRRANRY--CRR-VCE---PLLGYYPYPYCYQGGRVICRIIMPCNWWIAR
MLGRV
>Passeriformes_Aegithalos_caudatus_R13944
------------------------------------------------------------
----------QVYGMEHTFFSNGEKRKMVMEIDPLARTETFSSGNGSEEILEIHDFKNGI
TGIFFVGLQKCFIRTQTKVLPETTEAKIPELEGQEI-TTTYFEQSVVWVPGEKPIQNKEF
LKSSKIFDICKNVTIFWIHPTPIA--------------APE---LASLEGA--------E
EEDPELLIDSQSWLDGGS------------E--EL-EKDTQA-------GPKRR------
------ARQLTE----------EDLPVNDYSEN------------GLEFHPLWDERGYCC
--------AQCRRAHRY--CRR-VCE---PLRGYHPYPYCYQGGRVICRIIMPCNWWIAR
MLGRV
>Gruiformes_Aramus_guarauna_R12525
MGGTARESPEDCRF--LDAEASKARKKTCTRYQICGLLFSGLLISLILIFF---GVKYLW
SPT-----PRKVYDMEHTFFSHGEKKKIVMEIDPLARTETFRSGNGSEEILEIHDFKNGI
TGIFFVGLQKCFIKTQTKVLPETTEAKIPELEGEEI-TTTYFEQSVVWVPGEKPIQNKEF
LKSSKIFDICRNVTIYWIHPTPIA--------------APE---LADLEGA--------E
EEDPELLMENQSWLDGGS------------EH-EV-EKDVQT-------GPKRR------
------ARQLTE----------EDLPINDYSEN------------GLEFHPLWDERGYCC
--------AQCRRANRY--CRR-VCE---PLLGYYPYPYCYQGGRVICRIIMPCNWWIAR
MLGRV
>Charadriiformes_Himantopus_himantopus_R00529
MGGTARESLEDCRF--LDAEASKTRKKTCTRYQICGLLFSVLLISLILIFF---GVKYLW
NPT-----PRKVYDMEHTFFSNGEKKKIVMEIDPLARTETFRSGNGSEEILEIHDFKNGI
TGIFFVGLQKCFIKTQTKVLPETTEAKIPELEGEEI-TTTYFEQSVVWVPGEKPIQNKEF
LKSSKIFDICRNVTIYWIHPTPIA--------------APE---LADLEGT--------E
EEDPELLVDNQSWLDGGS------------EH-EV-EKDVQP-------GPKRR------
------ARQLTE----------EDLPVNDYSEN------------GLEFHPLWDERGYCC
--------AQCRRANRY--CRR-VCE---PLLGYYPYPYCYQGGRVICRIIMPCNWWIAR
MLGRV
>Charadriiformes_Nycticryphes_semicollaris_R00752
MGGTARESPEDRRF--LDAKAPKRQKKTCTRYQICGLLFSVLLISLILIFF---GVKYLW
SPT-----PRKVYDMEHTFFSHGEKKKIVMEIDPLARMETFRSGNGSEEILEIHDFKNGI
TGIFFVGLQKCFIKTQTKVLPETTEAKIPELEGEEI-TTTYFEQSVVWVPGEKPIQNKEF
LKSSKIFDICRNMTIYWIHPTPIA--------------APE---LADLEGA--------E
EEDSELLMDNQSWLDGGS------------EH-EM-EKDVQL-------GPKRR------
------ARQLTE----------EDLPVNDYSEN------------GLEFHPLWDEQGYCC
--------AQCRRANRY--CRR-VCE---PLLGYYPYPYCYQGGRVICRIIMPCNWWIAR
MLGRV
>Passeriformes_Toxostoma_redivivum_R02667
------------------------------------------------------------
----------QVYDMEHTFFSNGEKKKIVMEIDPLARTETFSSGNGSEEILEIHDFKNGI
TGIFFVGLQKCFIKTQTKVLPETTEAKIPELEGQEI-TTTYFEQSVVWVPGEKPIQNKEF
LKSSKIFDICKNVTIFWIHPTPIA--------------APE---LANLEGA--------E
EEDPELLIDNQNWLDGGS------------EQ-EL-EKDTQG-------GPKRR------
------ARQLTE----------EDLPVNDYSEN------------GLEFHPLWDERGYCC
--------AQCRRANRY--CRR-VCE---PLLGYYPYPYCYQGGRVICRIIMPCNWWIAR
MLGRV
>Charadriiformes_Rynchops_niger_R00655
MGGTARESPEDRCF--LDVKASKTRKKTCTRHQICGLLFSALLVSLILIFL---GVKYLW
NPT-----PRKVYDMEHTFFSHGEKKKIAMEIDPLARTETFRSGNGSEEILEIHDFKNGI
TGIFFVGLQKCFIKTQTKVLPETTEAKIPELEGEEI-TTTYFEQSVVWVPGEKPIQNKEF
LKSSKIFDICRNVTIYWIHPTPIA--------------APE---LADLEGA--------E
EEDPELLVDNQSWLDGGS------------KH-EV-EKNAQL-------GPKRR------
------ARQLTE----------EDLPVNDYSEN------------GLEFHPLWDERGYCC
--------AQCRRANRY--CRR-VCE---PLLGYYPYPYCYQGGRVICRIIMPCNWWIAR
MLGRV
>Passeriformes_Hippolais_icterina_R01409
------------------------------------------------------------
----------QVYGMEHTFFSNGEKRKIVMEIDPLARTETFSSGNGSEEILEIHDFKNGI
TGIFFVGFQKCFIRTQTKVLPETTEAKIPELEGQEI-TTTYFEQSMVWVPGEKPIQNKEF
LKSSKIFDICKNVTIFWIHPTPIA--------------APE---LANLKGA--------E
EEDPERLIDNQSWLDGES------------EH-EL-DKDRQA-------GPKRR------
------ARQLTE----------EDLPVNDYVSE------------G--------------
------------------------------------------------------------
-----
>Passeriformes_Sylvia_borin_R02805
------------------------------------------------------------
----------QVYDMEHTFFSSGE--KIVMEIDPLARTETFSSGNGKEEILEIHDFKNGI
TGIFFVGLQKCFIKTQTKILPEMTEAKTPELEGQEI-TTTYFEQSVVWVPGEKPIQNKEF
LKSSKIFDICKNVTIFWIHPRPIA--------------AAHYTALA--------------
----EVVASEICWCN------YLLSL----THFQP-NEPVQK-------SLLRKLPVLCS
HRGTRHHSQLTE----------EDLPVNDYSEN------------GLEFHPLWDERGYCC
--------AQCRRANRY--CRR-VCE---PLLGYYPYPYCYQGGRVICRIIMPCHWWIAR
M----
>Passeriformes_Certhia_brachydactyla_R05190
------------------------------------------------------------
----------QVYEMEHTFFSNGEKKKIVMEIDPLARTETFSSGNGSEEILEIHDFKNGI
TGIFFVGLQKCFIKTQTKVLPETTEAKIPELEGQEI-TTTYFEQSVVWVPGEKPFQNKEF
LKSSKIFDICKNVTIFWIHPTPIA--------------APE---LANLEGA--------E
EEDPEVLVDNQSWLDGGS------------EH-EL-DKDTQA-------GPRRR------
------ARQLTE----------EDLPVNDYSEN------------GLEFHPLWDELGYCC
--------AQCRRANRY--CRR-VCE---PLLGYHPYPYCYQGGRVICRIIMPCNWWIAR
MLGRV
>Passeriformes_Paradisaea_raggiana_R11014
------------------------------------------------------------
----------QVYDMEHTFFSNGEKKKIVMEIDPLARTETFSSGNGSEEILEIHDFKNGI
TGIFFVGLQKCFIKTQTKVLPETTEAKIPELEGEEI-TTTYFEQSVVWVPGEKPIQNKEF
LKSSKIFDICKNVTIFWIHPTPIA--------------APE---LANLEGA--------E
EEDPELLTDSQSWLDGGS------------EH-EL-QEDTQA-------GPKRH------
------ARQLTE----------EDLPVNDYSEN------------GLEFHPLWDERGYCC
--------AQCRRANRY--CRR-VCE---PLLGYYPYPYCYQGGRVICRIIMPCNWWIAR
MLGRV
>Passeriformes_Bombycilla_garrulus_R00583
------------------------------------------------------------
----------QVYDMEHTFFSNGEKKKIVMEIDPLARTETFSSGNGSEEILEIHDFKNGI
TGIFFVGLQKCFIKTQTKVLPETTEAKIPELEGQEI-TTTYFEQSVVWVPGEKPIQNKEF
LKSSKIFDICKNVTIFWIHPTPIA--------------APE---LANLEGA--------E
KEDPELLMDNQSWLDEGS------------EQ-EL-DKDARA-------XKSSKIFDI--
------CKNLTE----------EDLPVNDYSEN------------GLEFHPLWDERGYCC
--------AQCRRANRY--CRR-VCE---PLLGYYPYPYCYQGGRGICRIIMPCNWWIAR
MLGRV
>Passeriformes_Oriolus_oriolus_R11117
------------------------------------------------------------
-PL-----ASQVYDMEHTFFSNGEKKKIAMEIDPLARTETFSSGNGSEEILEIHDFKNGI
TGIFFVGLQKCFIKTQTKVLPETTEAKIPELEGEEI-TTTYFEQSVVWVPGEKPIQNKEF
LKSSKIFDICKNVTIFWIHPTPIA--------------APE---LASLEGA--------E
EEDPELLTDSQSWLDGGS------------KH-EL-EKDTQA-------GPKRR------
------ARQLTE----------EDLPINDYSEN------------GLEFHPLWDERGYCC
--------AQCRRANRY--CRR-VCE---PLLGYYPYPYCYQGGRVICRVIMPCNWWIAR
MLGRV
>Passeriformes_Sitta_europaea_R01852
------------------------------------------------------------
----------QVYEMEHTFFSNGEKRKIVMEIDPLARTETFSSGNGSEEILEIHDFKNGI
TGIFFVGLQKCFIKTQTKVLPETTEAKIPELEGQEI-TTTYFEQSVVWVPGEKPIQNKEF
LKSSKIFDICKNVTIFWIHPTPIA--------------APE---LANLEGA--------E
EEDPELLTDKQSWLDGGS------------EH-EL-EEDTQA-------GPKRR------
------ARQLTE----------EDLPVNDYSEN------------GLEFHPLWDERGYCC
--------AQCRRANRY--CRR-VCE---PLLGYHPYPYCYQGGRVICRIIMPCNWWIAR
MLGRV
>Passeriformes_Rhadina_sibilatrix_R06773
------------------------------------------------------------
----------QVYDMEHTFFSNGEKKKIVMEIDPLARTETFSSGNGSEEILEIHDFKNGI
TGIFFVGFQKCFIRTQTKVLPETTEAKIPELEGQEI-TTTYFEQSVVWVPGEKPIQNKEF
LKSSKIFDICKNMTIFWIHPMPIA--------------APE---LASLEGA--------E
EQDPELLTDNQSWLDGGS------------EP-EL-EKSRQAG------GPKRR------
------ARQLTE----------EDLPVNDYSEN------------GLEFHPLWDERGYCC
--------AQCRRAHRY--CRR-VCE---PLLGYYPYPYCYQGGRVICRIIMPCNWWIAR
MLGRV
>Charadriiformes_Larus_smithsonianus_R03952
MGGTARESPEDRRF--LDAEASKTRKKTCTRHQICGLLFSALLVSLILIFL---GVKYLW
NPT-----PRKVYDMEHTFFSHGEKKKIVMEIDPLARTETFRSGNGSEEILEIHDFKNGI
TGIFFVGLQKCFIKTQTKVLPETTEAKIPELEGEEI-TTTYFEQSVVWVPGEKPIQNKEF
LKSSKIFDICRNVTIYWIHPTPIA------------------------------------
------------------------------------------------------------
------------------------------------------------------------
------------------------------------------------------------
-----
>Passeriformes_Cisticola_juncidis_R04931
------------------------------------------------------------
----------QVYDMEHTFFSNGEEKKIVMEIDPLARTETFSSGNGSEEILEIHDFKNGI
TGIFFVGLQKCFIKTQTKVLPETTEAKIPELEGQEI-TTTYFEQSVVWVPGEKPIQNKEF
LKSSKIFDICKNVTVFWIHPTPIA--------------APE---LANLEGA--------E
EEDPELLIDKQSWLDGGS------------EH-EL-EKDTQA-------GPKRR------
------VRQLTE----------EDLPVNDYSEN------------GLEFHPLWDERGYCC
--------AQCRRANRY--CRR-VCE---PLLGYYPYPYCYQGGRVICRIIMPCNWWIAR
MLGRV
>Passeriformes_Phainopepla_nitens_R05733
MGGTARHGPEDCRF--LDAEAAKPRKKSCPRYQLCGLLFSVLLLSLILIFF---GVKYLW
NPA-----PRKVYDMEHTFFSNGEKKKIVMEIDPWARTETFSSGNGSEEILEIHDFKNGI
TGIFFVGLQKCFIKTQTKVLPETTEAKIPELEGQEI-TTTYFEQSVVWVPGEKPIQNKEF
LKTSKIFDICKNVTIFWIHPTPIA--------------APE---PANLEGA--------E
EEDPELLMDNQSWLDGGS------------EQ-EL-EKDTEV-------GPKRR------
------ARQLTE----------EDLPVNDYSEN------------GLEFHPLWDERGYCC
--------AQCRRANRY--CRR-VCE---PLLGYHPYPYCYQGGRVICRLIMPCNWWIAR
MLGRV
>Bucerotiformes_Rhinopomastus_cyanomelas_R14941
MGGTAQESPEDCRY--LDAEASKPRRKSCTRYQSCGLLLSLLLAALVLIFL---SVKYLW
NPT-----PRKVYDMEHTFFSHGEKKKIVMEIDPWARTETFRSGNGSEEILEIHDFKNGI
TGIFFVGLQKCFIKTQTKVLPETTEAKIPELEGEEI-TTTYLEQSVVWVPGEKPIQNKEF
LKSSKIFDICRNVTTYWIHPTPIA--------------ASE---LGKLEGA--------E
EDDPELLIDNQSWLDGES------------ER-EV-EQDAQP-------GPKRR------
------ARQLTE----------EDLPVNDYSEN------------GLEFHPLWDERGYCC
--------AQCRRANRY--CRR-VCE---PLLGYYPYPYCYQGGRVICRIIMPCNWWIAR
MLGRV
>Charadriiformes_Rhinoptilus_africanus_R03748
MGGTARESPEDRRF--LDAEASKTRKKTCTRHQVCGLLFSALLVSLILIFL---GVKYLW
NPT-----PRKVYDMEHTFFSRGEKKKIVMEIDPLARTETFRSGNGSEEILEIHDFKNGI
TGIFFVGLQKCFIKTQTKVLPETTEAKIPELEGEEI-TTTYFEQSVVWVPGEKPIQNKEF
LKSSKIFDICRNVTIYWIHPTPIA--------------APE---LADLEGA--------V
EEDPELLMDNQSWLEGGS------------ER-EV-EKDAEP-------GPRRR------
------ARQLTE----------EDLPVNDYSEN------------GLEFHPLWDERGYCC
--------AQCRRANRY--CRR-VCE---PLLGYYPYPYCYQGGRVICRIIMPCNWWIAR
MLGRV
>Piciformes_Tricholaema_leucomelas_R13900
MGGTARESPEDCRF--LDAEASKTRRKTCSRYQICGLLLSVLLISLILVLF---GVKYLW
NST-----PRKVYDMEHTFFSHGEKKKIVMEIDPLAKTETFRSENGSEEILEIHDFKNGI
TGIFFVGLQKCFIKMQTKVLPETTEAKIPELEGEEI-TTTYFEQSVVWVPGEKPIQNKEF
LKSSKIFDICRNMTMYWIHPTPTA--------------APE---LANPEGV--------Q
EEDLELFVGSQSWLDGRT------------EQ-EM-EKDTQP-------GPKRR------
------ARQLTE----------EDLPVNDYSEN------------GLEFHPLWDERGYCC
--------AQCRRANRY--CRR-VCE---PLLGYYPYPYCYQGGRVICRIIMPCNWWIAR
MLGRV
>Passeriformes_Nicator_chloris_R07681
------------------------------------------------------------
----------QVYAMEHTFFSNGERRKMVMEIDPLARTETFSSGNGSEEILEIHDFKNGI
TGIFFVGLQKCFIKTQTKVLPETTEAKIPELEGQEI-TTTYFEQSVVWVPGEKPIQNKEF
LKSSKIFDICKNVTIFWIHPTPIA--------------APE---LANLEGA--------A
EEDPELLTDNQSWLDGGS------------KH-EQ-EKDVQA-------GPKRR------
------ARQLTE----------EDLPVNDYSEN------------GLEFHPLWDERGYCC
--------AQCRRANRY--CRR-VCE---PLLGYYPYPYCYQGGRVICRIIMPCNWWIAR
MLGRV
>Passeriformes_Leiothrix_lutea_R06598
MGGTARHSPEDCRF--LDAEAAKPRKRSCPGYQLCGLLFSVLLLSLILIFF---GVKYLW
NPA-----PRKVYDMEHTFFSNGAKKKIVMEIDPLARTETFSSGNGSEEILEIHDFKNGI
TGIFFVGLQKCFIKTQTKVLPETTEAKIPELEGQEI-TTTYFEQSVVWVPGEKPIQNKEF
LRSSKIFDICKNVTIFWIHPTPIA--------------APE---LANLEGAE------EE
EEDPELL-DDQSWLDGGS------------DH-GL-GKDRQA-------GPKRR------
------ARQLTE----------EDLPVNDYVSE------------G--------------
------------------------------------------------------------
-----
>Passeriformes_Scytalopus_superciliaris_R02420
MGGTARASPEHCRF--LDAEAAKPQKKSCPRYQLCGLLLSVLLLSLILIFF---GVKYLW
NPT-----PRKVYDMEHTFFNNGEKKKIVMEIDPLARTETFSSGNGSEEILEIHDFKNGI
TGIFFVGLQKCFIKTQTKVLPETTEAKIPELEGEEI-TTTYFEQSIVWVPGEKPIQNKEF
LKSSKIFDICRNVTIFWIHPTPIA--------------APE---LASLEGT--------E
EEDPELLIDKQSWLDGGS------------KH-EV-EKDAQL-------GPKRR------
------ARQLTE----------EDLPVNDYSEN------------GLEFHPLWDERGYCC
--------AQCRRANRY--CRR-VCE---PLLGYYPYPYCYQGGRVICRIIMPCNWWIAR
MLGRV
>Charadriiformes_Thinocorus_orbignyianus_R04030
MGGTARESPEDCRF--LEAEAPKRQKKTCTRYQICGLLSSVLLISLILIFF---GVKYLW
SPA-----PRKVYDMEHTFFSHGEKKKIVMEIDPLARMETFRSGNGSEEILEIHDFKNGI
TGIFFVGLQKCFIKTQTKVLPETTEAKIPELEGEEI-TTTYFEQSVVWVPGEKPIQNKEF
LKSSKIFDICRNMTIYWIHPTPIA--------------APE---LADLEGA--------E
EEDSELLVDNQSWLDGGS------------EH-EV-EKDVQP-------GPKRR------
------ARQLTE----------EDLPVNDYSEN------------GLEFHPLWDEQGYCC
--------AQCRRANRY--CQR-VCE---PLLGYYPYPYCYQGGRVICRIIMPCNWWIAR
MLGRV
>Pelecaniformes_Fregata_magnificens_R08569
MGGTARESPEDCRF--LDAEASKTRKKTCTRYQICGLLFSVLLISLILIFF---GVKYLW
NPT-----PRKVYDMEHTFFSHGEKKKIVMEIDPLARTETFRSGNGSEEILEIHDFKNGI
TGIFFVGLQKCFIKTQTKVLPETTEAKIPELEGEEI-TTTYFEQSVVWVPGEKPIQNKEF
LKSSKIFDICRNVTIYWIHPTPIA--------------APE---LADLEGA--------E
EEDPELLVDNQSWLDGGS------------EH-EV-EKDAQL-------GPKRR------
------ARQLTE----------EDLPVNDYSEN------------GLEFHPLWDERGYCC
--------AQCRRANRY--CRR-VCE---PLLGYYPYPYCYQGGRVICRIIMPCNWWIAR
MLGRV
>Pelecaniformes_Sula_dactylatra_R10136
MGGTARESPEDCRF--LDAEASKTRKKTCSRYQICGLLFSVLLISLILIFF---GVKYLW
NPT-----PRKVYDMEHTFFSHGEKKKIVMEIDPLARTETFRSGNGSEEILEIHDFKNGI
TGIFFVGLQKCFIKTQTKVLPETTEAKIPELEGEEI-TTTYFEQSVVWVPGEKPIQNKEF
LKSSKIFDICRNVTIYWIHPTPIA--------------APE---LADLEGA--------E
EEDPELLVDNQSWLDGGS------------EH-EV-EKDAQL-------GPKRR------
------ARQLTE----------EDLPINDYSEN------------GLEFHPLWDERGYCC
--------AQCRRANRY--CRR-VCE---PLLGYYPYPYCYQGGRVICRIIMPCNWWIAR
MLGRV
>Passeriformes_Vidua_macroura_R03742
------------------------------------------------------------
----------QVYDMEHTFFSNGEKKKIVMEIDPLARTETFSSGNGSEEILEIHDFKNGI
TGIFFVGLQKCFIKTQTKVLPETTEAKIPELEGQEI-TTTYFEQSVVWVPGEKPIQNKEF
LKSSKIFDICKNVTIFWIHPTPIA--------------APE---LANLEGA--------E
EEEPELLIGSQSWLDGGS------------EH-EP-EEDTQA-------GPRRR------
------ARQLTE----------EDLPVNDYSEN------------GLEFHPLWDERGYCC
--------AQCRRANRY--CRR-VCE---PLLGYYPYPYCYQGGRVICRIIMPCNWWIAR
MLGRV
>Coraciiformes_Eurystomus_gularis_R07465
MGGTARESSEDCRF--LDAEASKTRKKTCTRYQICGLLFSVLLISLILISF---GVKYLW
NPA-----PRKVYDMEHTFFSHGEKKKIVMEIDPLARTETFRSGNGSEEILEIHDFKNGI
TGIFFVGLQKCFIKTQTKVLPETTEAKIPELEGEEI-TTTYFEQSMVWVPGEKPIQNKEF
LKSSKIFDICRNVTIYWIHPTPIA--------------APE---LANLEGA--------E
EEDPELLIDNQSWLDGRS------------EH-EV-EKDAKP-------GPKRQ------
------ARQLTE----------EDLPVNDYSEN------------GLEFHPLWDERGYCC
--------AQCRRANRY--CRR-VCE---PLLGYYPYPYCYQGGRVICRIIMPCNWWIAR
MLGRV
>Passeriformes_Peucedramus_taeniatus_R03704
------------------------------------------------------------
----------QVYDMEHTFFSKGEKKKIVMEIDPLARTETFSSGNGSEEILEIHDFKNGI
TGIFFVGLQKCFIKTQTKVLPETTEAKIPELEGQEI-TTTYFEQSVVWVPGEKPIQNKEF
LKSSKIFDICKNVTIFWIHPTPIA--------------APE---LANLEGA--------E
EEDPELLIDSQSWLGGGS------------EQ-EL-EADTQA-------GPKRR------
------ARQLTE----------EDLPVNDYSEN------------GLEFHPLWDERGYCC
--------AQCRRANRY--CRR-VCE---PLLGYYPYPYCYQGGRVICRIIMPCNWWIAR
MLGRV
>Passeriformes_Pitta_sordida_R07967
------------------------------------------------------------
--------PLQVYDMEHTFFSNGEKKKIVMEIDPLARTETFSSGNGSEEILEIHDFKNGI
TGIFFVGLQKCFIKTQTKVLPETTEAKIPELEGEEI-TTTYFEQSVVWVPGEKPIQNKEF
LKSSKIFDICRNVTIFWIHPTPIA--------------APE---LANLEGA-------EE
EEDPELLVDSQSWLDGGN------------EL-EV-EKNMQL-------VLKRR------
------TRQLTE----------EDLPVNDYSEN------------GLEFHPLWDERGYCC
--------AQCRRANRY--CRR-VCE---PLLGYYPYPYCYQGGRVICRIIMPCNWWIAR
MLGRV
>Passeriformes_Calyptomena_viridis_R09786
MGGTARESPEDCCF--LDAEAAKPQKKSCPRYQLCGLLLSVLLLSLILIFF---GVKYLW
NPT-----PRKVYDMEHTFFSNGEKKKIVMEIDPLARTETFSSGNGSEEILEIHDFKNGI
TGIFFVGLQKCFIKTQTKVLPETTEAKIPELEGEEI-TTTYFEQSVVWVPGEKPIQNKEF
LRSSKIFDICRNVTIFWIHPTPIA--------------APE---LANLEGA--------E
EEDPELLVDNQSWLDGGN------------EH-VV-EKDVQL-------GPKRR------
------ARQLTE----------EDLPVNDYSEN------------GLEFHPLWDERGYCC
--------AQCRRANRY--CRR-VCE---PLLGYYPYPYCYQGGRVICRIIMPCNWWIAR
MLGRV
>Passeriformes_Dryoscopus_gambensis_R06571
MGGTARRSPQDCRF--LDAEAAKPRKKSCPRYQLCGLLFSALLLALILIFF---GVKYLW
NPA-----PRKVYDMEHTFFSNGEKKKIVMEIDPLARTETFSSGNGSEEILEIHDFKNGI
TGIFFVGLQKCFIKTQTKVLPETTEAKIPELEGEEI-TTTYFEQSVVWVPGEKPIQNKEF
LKSSKIFDICKNVTIFWIHPTPIA--------------APE---LANLEGA--------E
EEDPELLTDNQSWLDGGS------------EH-EL-E-DTQA-------GPKRR------
------ARQLTE----------EDLPVNDYSEN------------GLEFHPLWDERGYCC
--------AQCRRANRY--CRR-VCE---PLLGYYPYPYCYQGGRVICRIIMPCNWWIAR
MLGRV
>Passeriformes_Chloropsis_cyanopogon_R05575
------------------------------------------------------------
----------QVYDMEHTFFSNGEKKKIVMEIDPLARTETFSSGNGSEEILEIHDFKNGI
TGIVFVGLQKCFIKTQTKVVPETTEAKIPELEGQEI-TTTYFEQSVVWVPGEKPIQNKEF
LKSSKIFDICKNVTIFWIHPTPIA--------------APE---LANLEGA--------E
EADPELLTDGQSWLDGGS------------QH-EL-EKDTPA-------GPRRR------
------ARQLTE----------EDLPVNDYSEN------------GLEFHPLWDERGYCC
--------AQCRRAHRY--CRR-VCE---PLLGYYPYPYCYQGGRVICRIIMPCNWWIAR
MLGRV
>Passeriformes_Erpornis_zantholeuca_R11754
MGGTARQSPQDCRF--LDAEAAKPWKKSCPRYQLCGLLFSALLLSLILIFF---GVKYLW
NPA-----PRKVYDMEHTFFSNGEKKKIVMEIDPLARTETFSSGNGSEEILEIHDFKNGI
TGIFFVGLQKCFIKTQTKVLPETTEAKIPELEGEEI-TTTYFEQSVVWVPGEKPIQNKEF
LKSSKIFDICKNVTIFWIHPAPIA--------------APE---LANLEEA---------
EEDLELLMDNQSWLDGGS------------DH-EP-EKDMQA-------GPKRR------
------ARQLTE----------EDLPVNDYSEN------------GLEFHPLWDERGYCC
--------AQCRRAHRY--CRR-VCE---PLLGYYPYPYCYQGGRVICRIIMPCNWWIAR
MLGRV
>Charadriiformes_Jacana_jacana_R08534
MGGTAQESPEDCRF--LDAEAPKRQKKTCTRYQICGLLFSVLLISLILIFF---GVKYLW
SPT-----PRKVYDIEHTFFSHGEKKKIVMEIDPLARVETFRSGNGSEEILEIHDFKNGI
TGIFFVGLQKCFIKTQTKVLPETTEAKIPELEGEEI-TTTYFEQSVVWVPGEKPIQNKEF
LKSSKIFDICRNMTIYWIHPTPIA--------------APE---LADLEGA--------E
GEDSELLMDNQSWLDGGS------------EH-EV-EKDVQL-------GPKRR------
------ARQLTE----------EDLPVNDYSEN------------GLEFHPLWDEQGYCC
--------AQCRRANRY--CRR-VCE---PLLGYYPYPYCYQGGRVICRIIMPCNWWIAR
MLGRV
>Passeriformes_Erythrocercus_mccallii_R03643
------------------------------------------------------------
----------QVYDMEHTFFSNGEKKKIVMEIDPLARTETFSSGNGSEEILEIHDFKNGI
TGIFFVGLQKCFIRTQTKVLPETTEAKIPELEGQEI-TTTYFEQSVVWVPGEKPIQNKEF
LKSSKIFDICKNVTIFWIHPTPIA--------------APE---LASLEGA--------E
EEDPELLMDNQSWLDGGS------------EQ-EL-EKDGQG-------GPKRR------
------ARQLTE----------EDLPVNDYSEN------------GLEFHPLWDERGYCC
--------AQCRRANRY--CRR-VCE---PLRGYHPYPYCYQGGRVICRIIMPCNWWIAR
MLGRV
>Coraciiformes_Todus_mexicanus_R08502
------------------------------------------------------------
--------PSQIYDMEHTFFSRGEKKKIVMEIDPVARTETFRSGNGSEEILEIHDFKNGI
TGIFFVGLQKCFIKTQTKVLPETTEAKIPELEGEEI-TTTYFEQSVVWVPGEKPIQNKEF
LKSSKIFDICRNVTIYWIHPTPIA--------------APE---LANLEGA--------E
EEDPELLVDNQSWLDGRS------------EH-EV-EKGTQP-------GPKRR------
------ARQLTE----------EDLPVNDYSEN------------GLEFHPLWDERGYCC
--------AQCRRANRY--CRR-VCE---PLLGYYPYPYCYQGGRVICRIIMPCNWWIAR
MLGRV
>Pelecaniformes_Scopus_umbretta_R08906
MGGTARESPEDCRF--LDAEASKTRKKTCTRYQTCGLLFGLLLISLILIFF---GVKYLW
NPT-----PRKVYDMEHTFFSHGEKKKIVMEIDPLARTETFRSGNGSEEILEIHDFKNGI
TGIFFVGLQKCFIKTQTKVLPETTEAKIPELEGEEI-TTTYFEQSVVWVPGEKPIQNKEF
LKSSKIFDICRNVTIYWIHPTPIA--------------APE---LADLEGA--------E
EDDPQLLVDSQSWLDVGS------------EH-DV-EKDAQL-------GPKRR------
------ARQLTE----------EDLPVNDYSEN------------GLEFHPLWDERGYCC
--------AQCRRANRY--CRR-VCE---PLLGYYPYPYCYQGGRVICRIIMPCNWWIAR
MLGRV
>Passeriformes_Pomatostomus_ruficeps_R08427
------------------------------------------------------------
----------QVYDMEHTFFSNGEKKKIVMEIDPLARTETFSSGNGSEEILEIHDFKNGI
TGIFFVGLQKCFIKTQTKVLPETTEAKIPELEGEEI-TTTYFEQSVVWVPGEKPIQNKEF
LKSSKIFDICKNVTIFWIHPTPIA--------------APE---LANLEGA--------E
EEDPELLTENQSWLDGGS------------EH-EL-EKDTEP-------GPKRR------
------ARQLTE----------EDLPVNDYSEN------------GLEFHPLWDERGYCC
--------AQCRRANRY--CRR-VCE---PLLGYYPYPYCYQGGRVICRIIMPCNWWIAR
MLGRV
>Passeriformes_Neodrepanis_coruscans_R05531
------------------------------------------------------------
------------------------------------------------------------
-------------------------------QGEEI-TTTYFEQSVVWVPGEKPIQNKEF
LKSSKIFDICRNVTIFWIHPTPIA--------------APE---LANLEGA--------E
EEDPELLVENQSWLDGEN------------EQ-EV-EKDVQL-------GPRRR------
------ARQLTE----------EDLPINDYSEN------------GLEFHPLWDERGYCC
--------AQCRRANRY--CRR-VCE---PLLGYYPYPYCYQGGRVICRIIMPCNWWIAR
MLGRV
>Passeriformes_Mystacornis_crossleyi_R09380
------------------------------------------------------------
----------QVYDMEHTFFSNGEKKKIVMEIDPLARTETFSSGNGSEEILEIHDFKNGI
TGIFFVGLQKCFIKTQTKVLPETTEAKIPELEGEEI-TTTYFEQSVVWVPGEKPIQNKEF
LKSSKIFDICKNVTIFWIHPTPIA--------------APE---LANIEGA--------E
EEEPELLTDNQSWLDGGS------------EH-EL-E-DAQA-------GPKRR------
------ARQLTE----------EDLPVNDYSEN------------GLEFHPLWDERGYCC
--------AQCRRANRY--CRR-VCE---PLLGYYPYPYCYQGGRVICRIIMPCNWWIAR
MLGRV
>Passeriformes_Hypocryptadius_cinnamomeus_R05380
------------------------------------------------------------
----------QVYDMEHTFFSNGEKKKIVMEIDPLARTETFSSGNGSEEILEIHDFKNGI
TGIFFVGLQKCFIKTQTKVLPETTEAKIPELEGQEI-TTTYFEQSVVWVPGEKPIQNKEF
LKNSKIFDICKNVTIFWIHPTPIA--------------APE---LANLEGA--------E
EEDPELLIDSQSWLDGGS------------EH-ERQEEDTQA-------GPKRR------
------ARQLTE----------EDLPVNDYSEN------------GLEFHPLWDERGYCC
--------AQCRRANRY--CRR-VCE---PLLGYYPYPYCYQGGRVICRIIMPCNWWIAR
MLGRV
>Passeriformes_Furnarius_figulus_R03720
------------------------------------------------------------
--------PLQVYDMEHTFFSNGEKKKIVMEIDPLTRTETFSSGNGSEEILEIHDFKNGI
TGIFFVGLQKCFIKTQTKVLPETTEAKIPELEGEEI-TTTYFEQYIVWVPGEKPIQNKEF
LKSSKIFDICRNVTIFWIHPTPIA--------------APE---LASLEGA--------E
EEDPELLIDNQSWLDGGS------------KH-E--GKDAQL-------GPKRR------
------ARQLTE----------EDLPVNDYSEN------------GLEFHPLWDERGYCC
--------AQCRRANRY--CRR-VCE---PLLGYYPYPYCYQGGRVICRIIMPCNWWIAR
MLGRV
>Passeriformes_Mionectes_macconnelli_R08348
MGGTAWESPEHCRF--LDAEAAKPRKKSCPRYQLCGLLLSVLLLSLILIFF---GVKYLW
NPT-----PRKVYNMEHTFFSNGEKKKIVMEIDPLARTETFTSGNSSEEILEIHDFKNGI
IGIFFVGLQKCFIKTQTKVLPETTEDKIPELEGEEI-TTTYFEQSVVWVPGKKPIQNKEF
LRSSKIFDICRNVTIFWIHPTPIA--------------APE---LANLEGA--------E
EEDPELLIDNQSWLDGGN------------EH-EV-EKDAQS-------GPKRR------
------ARQLTE----------EDLPINDYSEN------------GLEFHPLWDERGYCC
--------AQCRRANCY--CQR-VCE---PLLGYYPYPYCYQGGRVICRIIMPCNWWIAR
MLGRV
>Pterocliformes_Syrrhaptes_paradoxus_R00332
MGGTARESLEDCRF--LEAEASKARKKTCTRYQICGLLVSALLISLILICF---GVKYLW
NPT-----PRKVYDMEHTFFSHGEKKKIVMEIDPLARTETFRSGNGSEEILEIHDFKNGI
TGIFFVGLQKCFIKTQTKVLPETTEAKIPELEGEEI-TTTFFEQSVVWVPGEKPIQNKEF
LKSSKIFDICRNVTIYWIHPTPIA--------------APE---LANLEGA---------
EEDPELLIDRQSWLDGRS------------EH-DV-EKDAQP-------GPKRR------
------ARQLTE----------EDLPINDYSEN------------GLEFHPLWDERGYCC
--------AQCRRANRY--CRR-VCE---PLLGYYPYPYCYQGGRVICRIIMPCNWWIAR
MLGRV
>Cuculiformes_Crotophaga_sulcirostris_R13509
------------------------------------------------------------
--------PSQVYDMEHMFFSHGEKKKIVMEIDPLAKTETFRSGNGSEEILEIHDFKNGI
TGIFFVGLQKCFIKTQTKVLPETTEAKIPELEGEEI-KTTYFEQSVVWVPGEKPIQNKEF
LKSSKIFDICRNVTIYWIHPTPIA--------------APE---LADFEGA--------E
EENSELLVDNQSWLDGGS------------KH-EV-EKDAQL-------GPKRR------
------ARQLTE----------EDLPVNDYSEN------------GLEFHPLWDERGYCC
--------AQCRRANRY--CRR-VCE---PLLGYYPYPYCYQGGRVICRIIMPCNWWIAR
MLGRV
>Passeriformes_Neopipo_cinnamomea_R08014
MGGTARESPEHCRF--LDAEAAKSRKKSCPRYQLCGLFLSVLLLSLILIFF---GVKYLW
NPT-----PRKVYDMEHTFFSNGEKKKIVMEIDSLARTETFTSGNGSEEILEIHDFKNGI
TGIFFVGLQKCFIKTQTKVLPETTEAKIPELEGEEI-TTTYFEQSVVWVPGEKPIQNKEF
LKSSKIFDICRNVTVFWIHPTPIA--------------APE---LANLEGA--------E
EEDPEL-VDNQSWLDGGS------------EH-EV-DKDAQL-------GPKRQ------
------ARQLTE----------EDLPVNDYSEN------------GLEFHPLWDERGYCC
--------AQCRRANRY--CRR-VCE---PLLGYYPYPYCYQGGRVICRIIMPCNWWIAR
MLGRV
>Caprimulgiformes_Nyctiprogne_leucopyga_R12936
------------------------------------------------------------
--------PSQVYDMEHTYFSHGEKKKIVMEIDPLARTETFRTGNGSEEILEIHDFKNGI
TGIFFVGLQKCFIKTQTKVLPETTEAKIPELEGEEI-TTTYFEQSVVWVPGEQPIQNKEF
LKSSKIFDICRNVTIYWIHPTPIA--------------APQ---LADLEGV--------E
EEDPELLVDNQSWLDGGS------------EH-EV-EKDAQP-------GPKRR------
------ARQLTE----------EDLPVNDYSEN------------GLEFHPLWDERGYCC
--------AQCRRANRY--CRR-VCE---PLLGYYPYPYCYQGGRVICRIIMPCNWWIAR
MLGRV
>Charadriiformes_Arenaria_interpres_R07818
MGGTARESPEDCRF--LDAEASKRRKKTCTRYQICGLLFSVLLISLILIFF---GVKYLW
SPA-----PRKVYDMEHTFFSQGEKKKIVMEIDPLARTETFRSGNGSEEILEIHDFKNGI
TGIFFVGLQKCFIKTQTKVLPETTEAKIPELEGEEI-TTTYFEQSVVWVPGEKPIQNKEF
LKSSKIFDICRNVTIYWIHPTPIA--------------APE---PADLEGV--------E
EEDPELLMDNQSWLDGGS------------EH-EV-EKDAQP-------GPKRR------
------ARQLTE----------EDLPVNDYSEN------------GLEFHPLWDERGYCC
--------AQCRRANRY--CRR-VCE---PLLGYYPYPYCYQGGRVICRIIMPCNWWIAR
MLGRV
>Falconiformes_Herpetotheres_cachinnans_R14216
MGGTARESPEDCRF--LDAEASKTRKKTCTRYQICGLLFSVLLISLILIFF---GVKYLW
NPT-----PRKVYDMEHTFFSHGEKKKIVMEIDPRARTETFRSGNGSEEILEIHDFKNGI
TGIFFVGLQKCFIKTQTKVLPETTEAKIPELEGEEI-TTTYFEQSVVWVPGEKPIQNKEF
LKTSKIFDICRNVTIYWIHPTPIA--------------APE---LANLEGA--------E
EEDPELLVDNQSWLDGES------------EH-EA-EKDVQP-------GPKRR------
------ARQLTE----------EDLPVNDYSEN------------GLEFHPLWDERGYCC
--------AQCRRANRY--CRR-VCE---PLLGYHPYPYCYQGGRVICRIIMPCNWWIAR
MLGRV
>Columbiformes_Alopecoenas_beccarii_R09640
------------------------------------------------------------
--------PLQVYDMEHTFFSHGEKKKIVMEIDPLARTETFRSGNGSEEILEIHDFKNGI
TGIFFVGLQKCFIKAQTKVLPETTEAKIPELEGEEI-TSTYFEQSVVWVPGEKPIQNKEF
LKSSKIFDICRNVTIYWIHPTPIA--------------APE---LADLEGT--------E
EEDPELLVNNQSWLDGER------------EH-EV-EKDAQA-------GPKRR------
------ARQLTE----------EDLPVNDYSEN------------GLEFHPLWDERGYCC
--------AQCRRANRY--CRR-VCE---PLLGYYPYPYCYQGGRVICRIIMPCNWWIAR
MLGRV
>Procellariiformes_Fregetta_grallaria_R08767
MGGTARESPEDCRF--LDAEASKTRKKTCTRYQICGLLFSVLLISLILIFF---GVKYLW
NPT-----PRKVYDMEHTFFSRGEKKKIVMEIDPLARTETFRSRNGSEEILEIHDFKNGI
TGIFFVGLQKCFIKTQTKVLPETTEAKIPELEGEEI-TTTYFEQSVVWVPGEKPIQNKEF
LKSSKIFDICRNVTIYWIHPTPIA--------------APE---LADLEGA--------E
E-DPELLMDNQSWLDGGS------------KH-EV-EKDAQP-------GPKRQ------
------ARQLTE----------EDLPVNDYSEN------------GLEFHPLWDERGYCC
--------AQCRRANRY--CRR-VCE---PLLGYYPYPYCYQGGRVICRIIMPCNWWIAR
MLGRV
>Charadriiformes_Rostratula_benghalensis_R04092
MGGTAQESPEDCRF--LDAKAPKRQKKTCTRYQICGLLFSVLLISLILIFF---GVKYLW
SPT-----PRKVYDMEHTFFSHGEKKKIVMEIDPLARMETFRSGNGSEEILEIHDFKNGI
TGIFFVGLQKCFIKTQTKVLPETTEAKIPELEGEEI-TTTYFEQSVVWVPGEKPIQNKEF
LKSSKIFDICRNMTIYWIHPTPIA--------------APE---LADLEGA--------E
EEDSELLMDNQSWLDGGS------------ER-EV-EKDVHP-------GPKRR------
------ARQLTE----------EDLPVNDYSEN------------GLEFHPLWDERGYCC
--------AQCRRANRY--CRR-VCE---PLLGYYPYPYCYQGGRVICRVIMPCNWWIAR
MLGRV
>Passeriformes_Piprites_chloris_R08282
------------------------------------------------------------
--------PLQVYDMEHTFFSNGEKKKIVMEIDPLARTETFTSGNGSEEILEIHDFKNGI
TGIFFVGLQKCFIKTQTKVLPETTEAKIPELEGEEI-TTTYFEQSVVWVPGEKPIQNKEF
LKSSKIFDICRNVTIFWIHPTPIA--------------APE---LANLEGA--------E
EEDPELLIDNQSWLDGGS------------EH-EV-EKDAQP-------GPKRR------
------ARQLTE----------EDLPVNDYSEN------------GLEFHPLWDERGYCC
--------AQCRRANRY--CRR-VCE---PLLGYYPYPYCYQGGRVICRIIMPCNWWIAR
MLGRV
>Trogoniformes_Trogon_melanurus_R09480
MGGTARESPEDCRF--LDAEASKRQKKTRARYQVCGLLFSVLLISLILIFF---GIRYLW
NPT-----PRKVYGIEHTFFSHGEKKKIVMEIDPLARTETFRSGNGSEEILEIHDFKNGI
TGIFFVGLQKCFIKTQTKVLPETTEAKIPELEGEEI-TTTYFEQSVVWVPGEKPIQNKEF
LKSSKIFDICRNVTIYWIHPTPIA--------------APE---LADLEGA--------E
EDDPELLVDSQSWLDGGS------------KH-EV-EKDAQT-------GPKRR------
------ARQLTE----------EDLPINDYSEN------------GLEFHPLWDERGYCC
--------AQCRRANRY--CRR-VCE---PLLGYYPYPYCYQGGRVICRIIMPCNWWIAR
MLGRV
>Accipitriformes_Spizaetus_tyrannus_R07000
MGGTARESPEDCHF--LDAEASKTRKKTCTRYQICGLLFSVLLISLILIFF---GVKYLW
NPT-----PRKVYDMEHTFFSHGEKKKIVMEIDPLARTETFRSGNGSEEILEIHDFKNGI
TGIFFVGLQKCFIKTQTKVLPETTEAKIPELEGEEI-TTTYFEQSVVWVPGEKPIQNKEF
LKSSKIFDICRNVTIYWIHPTPIA--------------APE---LANLEGA--------E
EEDPELLVDNQSWLDGGS------------KH-EV-KKDVQA-------GPKRR------
------ARQLTE----------EDLPVNDYSEN------------GLEFHPLWDELGYCC
--------AQCRRANRY--CRR-VCE---PLLGYYPYPYCYQGGRVICRIIMPCNWWIAR
MLGRV
>Cuculiformes_Piaya_cayana_R07477
MGGTARESPEDCRF--LDAEASKARKKTCTRYQLCGLLFSLLLVSLILIFF---GVKYLW
NPT-----PRKIYDMEHTFFSHGEKKKIVMEIDPLSRTETFRSGNGSEEILEIHDFKNGI
TGIFFVGLQKCFIKTQTKVLPETTEAKIPELEGEEI-TTTYIEQSVVWVPGEKPIQNKEF
LKNSKIFDICRNVTTYWIHPTPIA--------------APE---LADLEGA--------A
EEDSELLIDNQSWLNGGS------------KH-EV-EKDVQL-------GAKRR------
------ARQLTE----------EDLPVNDYSEN------------GLEFHPLWDERGYCC
--------AQCRRANRY--CRR-VCE---PLLGYYPYPYCYQGGRVICRIIMPCNWWIAR
MLGRV
>Caprimulgiformes_Chordeiles_acutipennis_R01656
------------------------------------------------------------
--------PSQVYDMEHTFFSHGEKKKIVMEIDPLARTETFRSGNGSEEILEIHDFKNGI
TGIFFVGLQKCFIKTQTKVLPETTEAKIPELEGEEI-TTTYFEQSMVWVPGEKPIQNKEF
LKSSKIFDICRNVTVYWIHPTPIA--------------APQ---LADLEGV--------E
EDDPELLVDNQSWLDGGS------------EH-EV-EKDAQP-------GPKRR------
------ARQLTE----------EDLPVNDYSEN------------GLEFHPLWDERGYCC
--------AQCRRANRY--CRR-VCE---PLLGYYPYPYCYQGGRVICRIIMPCNWWIAW
MLGRV
>Strigiformes_Glaucidium_brasilianum_R13299
------------------------------------------------------------
--------PSQVYDMEHTFFSHGEKKKIVMEIDPLARTETFRSGNGSEEILEIHDFKNGI
TGIFFVGLQKCFIKTQTKVLPETTEAKIPELEGEEI-TTTYFEQSVVWVPGEKPIQNKEF
LKSSKIFDICRNVTIYWIHPTPIA--------------APE---LANLEGA--------E
EEDPELLVDNQSWLDGGS------------EH-NM-EKDVQP-------GPKRR------
------ARQLTE----------EDLPVNDYSEN------------GLEFHPLWDERGYCC
--------AQCRRANRY--CRR-VCE---PLLGYYPYPYCYQGGRVICRIIMPCNWWIAR
MLGRV
>Phoenicopteriformes_Podilymbus_podiceps_R13623
MGGTARESPEDCRF--LDAEASKTRKKTCTRYQICGLLLSVLLISLILVFF---GVKYLW
NPT-----PRKVYDMEHSFFSHGEKKKIVMEIDPLARTETFRSGNGSEEILEIHDFKNGI
TGIFFVGLQKCFIKTQTKVLPETTEAKIPELEGEEI-TTTYLEQSVVWVPGEKPIQNKEF
LKSSKIFDICRNVTIYWIHPTPIA--------------APE---LADLEGA--------E
EDDPELLMDNQSWLDGGS------------EH-EV-EKDAQP-------GPKRR------
------ARQLTE----------EDLPVNDYSEN------------GLEFHPLWDERGYCC
--------AQCRRANRY--CRR-VCE---PLLGYYPYPYCYQGGRVICRIIMPCNWWIAR
MLGRV
>Charadriiformes_Phaetusa_simplex_R02085
MGGTARESPEDCRF--LDAEASKTRKKTCTRHQICGLLFSALLVSLILIFL---GVKYLW
NPT-----PRKVYDMEHTFFSHGEKKKIVMEIDPLARTETFRSGNGSEEILEIHDFKNGI
TGIFFVGLQKCFIKTQTKVLPETTEAKIPELEGEEI-TTTYFEQSVVWVPGEKPIQNKEF
LKSSKIFDICRNVTIYWIHPTPIA--------------APE---LADLEGA--------E
EEDPELLVDNQSWLDGGS------------EH-EV-EKDAQL-------GPKRR------
------ARQLTE----------EDLPVNDYSEN------------GLEFHPLWDERGYCC
--------AQCRRANRY--CRR-VCE---PLLGYYPYPYCYQGGRVICRIIMPCNWWIAR
MLGRV
>Passeriformes_Sylvietta_virens_R02365
MGGTARHSPEDCRF--LDAEAAKPRKKSCPGYQLCGLLFSVLLLSLILIFF---GVKYLW
NPA-----PRKVYDMEHTFFSNGEKKKIVMEIDPLARTETFSSGNGSEEILEIHDFKNGI
TGIFFVGLQKCFIKTQTKVLPETTEAKIPELEGQEI-TTTYFEQSVVWVPGEKPIQNKEF
LKSSKIFDICKNVTIFWIHPTPIA--------------APE---MANLEGA--------E
EEAPELLVDNQSWLDGGS------------EH-EL-EKDTQA-------GPKRR------
------ARQLTE----------EDLPVNDYSEN------------GLEFHPLWDERGYCC
--------AQCRRAHRY--CRR-VCE---PLLGYYPYPYCYQGGRVICRIIMPCNWWIAR
MLGRV
>Accipitriformes_Circaetus_pectoralis_R11433
MGGTARESPEDCRF--LDAEASKTRKKTCTRYQICGLLFSVLLVSLILIFF---GVKYLW
NPT-----PRKVYDMEHAFFSHGEKKKIVMEIDPLARTETFRSGNGSEEILEIHDFKNGI
TGIFFVGLQKCFIKTQTKVLPETTEAKIPELEGEEI-TTTYFEQSVVWVPGEKPIQNKEF
LKSSKIFDICRNVTIYWIHPTPIA--------------APE---LTNLEGA--------E
EEDPELLIDNQSWLDGGS------------EH-EV-KKDAQA-------GPKRR------
------ARQLTE----------EDLPVNDYSEN------------GLEFHPLWDERGYCC
--------AQCRRANRY--CRR-VCE---PLLGYYPYPYCYQGGRVICRIIMPCNWWIAR
MLGRV
>Musophagiformes_Corythaixoides_concolor_R00759
MGGTARESPEDCRF--LDAEASKTRKKTCSGYQVCGLLFSVLLISLILIGF---GAKYLW
NPT-----PRKVYDMEHTFFSHGEKKKIVMEIDPLARTETFRSGNGSEEILEIHDFKNGI
TGIFFVGLQKCFIKTQTKVLPETTEAKIPELEGEEI-TTTYFEQSVVWVPGEKPIQNKEF
LKNSKIFDICRNVTIYWIHPTPIA--------------APE---LANLEGA--------E
EDDPELLVDNRSWLDGGS------------EH-EV-EKDTQP-------GPKRR------
------ARQLTE----------EDLPVNDYSEN------------GLEFHPLWDERGYCC
--------AQCRRANRY--CRR-VCE---PLLGYYPYPYCYQGGRVICRIIMPCNWWIAR
MLGRV
>Anseriformes_Chauna_torquata_R13611
MGGTSQHGPEDCHF--LDAEASKSRKKTCTRYKICGLLFSVLVISLILIFF---GVKYLW
NPT-----PRNVYDMEHTFFSHGEKKKIVMEIDPLARTETFRSGNGSEEILEIHDFKNGI
TGIFFVGLQKCFIKSQTKVIPETTEAKIPELEGEEI-TTTYFEQSMVWVPGEKPIQNKEF
LKSSKIFDICRNVTIYWIHPTPIA--------------APE---LANLEGA--------E
EEDPELLVDSQSWLDGGS------------EH-EV-EKDAQP-------GPKRR------
------ARQLTE----------EDLPVNDYTEN------------GLEFHPLWDERGYCC
--------AQCRRANRY--CRR-VCE---PLLGYYPYPYCYQGGRVICRIIMPCNWWIAR
MLGRV
>Accipitriformes_Sagittarius_serpentarius_R09646
MGGTARESPEDCRF--LDAEASKTRKKTCTRYQICGLLFSVLLISLILIFF---GVKYLW
NPT-----PRKVYDMEHTFFSHGEKKKIVMEIDPLARTETFRSGNGSEEILEIHDFKNGI
TGIFFVGLQKCFIKTQTKVLPETTEAKIPELEGEEI-TTTYFEQSVVWVPGEKPIQNKEF
LKSSKIFDICRNVTIYWIHPTPIA--------------APE---LANLEGA--------E
EENPELLVDSQSWLDGGS------------EH-EV-EKDAEP-------GPKRR------
------ARQLTE----------EDLPVNDYSEN------------GLEFHPLWDERGYCC
--------AQCRRANRY--CRR-VCE---PLLGYYPYPYCYQGGRVICRIIMPCNWWIAR
MLGRV
>Passeriformes_Anthoscopus_minutus_R08907
------------------------------------------------------------
----------QVYDMKHTFLSNGERKKIVMEIDPLARTETFSSGNGSEEILEIHDFKNGI
TGVFFVGLQKCFIKTQTKVLPETTEAKIPELEGQEI-TTTYFEQSVVWVPGEKPIQNKEF
LKSSKIFDICKNVTIFWIHPTPIA--------------APE---LADLEGV---------
EEDPELLIDNQSWLDVGS------------EQ-EL-EKELQA-------GPKRR------
------TRQLTE----------EDLPVNDYSEN------------GLEFHPLWDERGYCC
--------ARCRRAHRY--CRR-VCE---PLLGYHPYPYCYQGGRVICRIIMPCNWWIAR
MLGRV
>Gruiformes_Zapornia_atra_R01450
------------------------------------------------------------
--------PLQVYDMEHTFFSHGEKKKIAMEIDPLARTETFRSGNGSEEILEIHDFKNGI
TGIFFVGLQKCFIKTQTKVLPETTEAKIPELEGEEI-TTTYFEQSVVWVPGEKPIQNKEF
LKGSKIFDICRNMTIYWIQPKPIA--------------APE---LANLEGA--------E
ENEPELLMENQSWLDGEN------------EH-KK-EKDEHP-------GPKRR------
------ARQLTE----------EDLPVNDYSEN------------GLEFHPLWDERGYCC
--------AQCRRANRY--CRR-VCE---PLLGYYPYPYCYQGGRVICRIIMPCNWWIAR
MLGRV
>Passeriformes_Ptilonorhynchus_violaceus_R08975
------------------------------------------------------------
--------PSQVYDMEHTFFSNGERKKIVMEIDPLARTETFSSGNGSEEILEIHDFKNGI
TGIFFVGLQKCFIKTQTKVLPETTEAKIPELEGEEI-TTTYFEQSVVWVPGEKPIQNKEF
LKSSKIFDICKNVTIFWIHPTPIA--------------APE---LAKLEGA--------E
EEDPELFIDNQSWLDVGS------------EH-EV-EKDTQP-------GPKRK------
------ARQLTE----------EDLPVNDYSEN------------GLEFHPLWDERGYCC
--------AQCRRANRY--CRR-VCE---PLLGYYPYPYCYQGGRVICRIIMPCNWWIAR
MLGRV
>Charadriiformes_Pluvianellus_socialis_R11337
MGGTAR---EDCRF--LDAEASKRRKKTCTRYQISGLLFSVLLISLILIFF---GVKYLW
NPT-----PRKVYDMEHTFFNQGEKKKIVMEIDPLARTETFRSGNGSEEILEIHDFKNGI
TGIFFVGLQKCFIKTQTKVLPETTEAKIPELEGEEI-TTTYFEQSVVWVPGEKPIQNKEF
LKSSKIFDICRNVTIYWIHPTPIT--------------APE---LADLEGA--------E
EEDPELLVDNKSWLDGGN------------EH-EV-EKDAQP-------GPKRR------
------ARQLTE----------EDLPVNDYSEN------------GLEFHPLWDERGYCC
--------AQCRRANRY--CRR-VCE---PLLGYYPYPYCYQGGRVICRIIMPCNWWIAR
MLGRV
>Passeriformes_Picathartes_gymnocephalus_R07525
------------------------------------------------------------
----------QVYDMEHTFFSNGEKKKIVMEIDPLARTETFSSGNGSEEILEIHDFKNGI
TGIFFVGLQKCFIKTQTKVLPETTEAKIPELEGEEI-TTTYLEQSVVWVPGEKPIQNKEF
LKSSKIFDICKNVTIFWIHPTPIA--------------APE---LASLEGE--------E
EAEPELLMDSQSWLDGGS------------KQ-EV-ERDTQA-------GPKRR------
------ARQLTE----------EDLPVNDYSEN------------GLEFHPLWDERGYCC
--------AQCRRANRY--CRR-VCE---PLLGYHPYPYCYQGGRVICRIIMPCNWWIAR
MLGRV
>Bucerotiformes_Upupa_epops_R10553
MGGTAQKSREDCRC--LDAEASKPRQKSCTAYQPCGLLLSLLLTALVLIFF---GVKYLW
NPA-----PRKVYDMEHTFFSHGEKKKIVMEIDPWARTETFRSTNGSEEILEIHDFKNGV
TGIFFVGLQKCFIKTQTKVLPEMTEAKIPELEGEEI-TTTYFEQSVVWVPGEKPIQNKEF
LKNSKIFDICRNMTIYWIHPTPIA--------------APE---LAKLEGV--------E
EDNPELLIDNQSWLDGES------------EH-EV-EKDAQP-------GPKRQ------
------ARQLTE----------EDLPVNDYSEN------------GLEFHPLWDERGYCC
--------AQCRRANRY--CRR-ICE---PLLGYYPYPYCYQGGRVICRIIMPCNWWIAR
MLGRV
>Passeriformes_Urocynchramus_pylzowi_R14224
------------------------------------------------------------
----------QVYDMEHTFFSNGEMKKIVMEIDPLARTETFSSGNGSEEILEIHDFKNGI
TGIFFVGLQKCFIKTQTKVLPETTEAKIPELEGQEI-TTTYFEQSVVWVPGEKPIQNKEF
LKSSKIFDICKNVTIFWIHPTPIA--------------APE---LANLEGA--------E
EEDPELLTASQSWLDGGS------------EH-EL-EEDTQA-------GPKRR------
------ARQLTE----------EDLPVNDYSEN------------GLEFHPLWDERGYCC
--------AQCRRANRY--CRR-VCE---PLLGYYPYPYCYQGGRVICRIIMPCNWWIAR
MLGRV
>Passeriformes_Chaetops_frenatus_R12159
MGGTARHGPQHCRF--RHAEAAKPRQKSCPRYQLCGLLFSALLLSLILIFF---GVKYLW
NPA-----PRKVYDMEHTFFSNGEKKKIVMEIDPLARTETFSSGNGSEEILEIHDFKNGI
TGIFFVGLQKCFIKTQTKVLPETTEAKIPELEGEEI-TTTYFEQSMVWVPGEKPIQNKEF
LKSSKIFDICKNVTIFWIHPTPIA--------------APE---LANLEGA--------E
EADPELLVDKQSWLDGGG------------KQ-EV-ERDSQA-------GPRRR------
------ARQLTE----------EELPVNDYSEN------------GLEFHPLWDERGYCC
--------ARCRRAQRY--CRR-VCE---PLLGYQPYPYCYRGGRVICRIIMPCNWWIAR
MLGRV
>Procellariiformes_Pelecanoides_urinatrix_R02750
MGGTARESPEDCRF--LDVEASKTRKKTCTRYQICGLLFSVLLISLILIFF---GVKYLW
NPT-----PRKVYDMEHTFFSRGEKKKIVMEIDPLARTETFRSGNGSEEILEIHDFKNGI
TGIFFVGLQKCFIKTQTKVLPETTEAKIPELEGEEI-TTTYFEQSMVWVPGEKPIQNKEF
LKSSKIFDICRNVTIYWIHPTPIA--------------APE---LADLEGA--------E
EDNPDLLVDKQSWLDGGR------------EH-EV-EKDAQP-------GPKRR------
------ARQLTE----------EDLPVNDYSEN------------GLEFHPLWDERGYCC
--------AQCRRANRY--CRR-VCE---PLLGYYPYPYCYQGGRVICRIIMPCNWWIAR
MLGRV
>Passeriformes_Prunella_fulvescens_R05531
------------------------------------------------------------
-PL-----ASQVYDMEHTFFSNGEKKKIVMEIDPLARTETFSSGNGSEEILEIHDFKNGI
TGIFFVGLQKCFIKTQTKVLPETTEAKIPELEGQEI-TTTYFEQSVVWVPGEKPIQNKEF
LKSSKIFDICKNVTIFWIHPTPIA--------------APE---LANLEGA--------E
EEAPGLLTDSQSWLDGGS------------EH-GL-QEDTRA-------GPRRR------
------ARQLTE----------EDLPVNDYSEN------------GLEFHPLWDERGYCC
--------AQCRRANRY--CRR-VCE---PLLGYYPYPYCYQGGRVICRIIMPCNWWIAR
MLGRV
>Passeriformes_Tichodroma_muraria_R10993
------------------------------------------------------------
----------QVYEMEHTFFSNGEKKKIVMEIDPLARTETFSSGNGSEEILEIHDFKNGI
TGIFFVGLQKCFIKTQTKVLPETTEAKIPELEGQEI-TTTYFEQSVVWVPGEKPIQNKEF
LKSSKIFDICKNVTIFWIHPTPIA--------------APE---LANLEGA--------E
EEDPELLIDNQSWLDGGS------------EH-EL-EEDTQA-------GPKRR------
------ARQLTE----------EDLPVNDYSEN------------GLEFHPLWDERGYCC
--------AQCRRANRY--CRR-VCE---PLLGYHPYPYCYQGGRVICRIIMPCNWWIAR
MLGRV
>Coraciiformes_Brachypteracias_leptosomus_R01887
MGGTARESSEDCRF--LDAEASKRQKKTCSRYQTCGLLFSVLLISLILISF---GVKYLW
IPT-----PRKVYDMEHTFFSHGEKKKIVMEIDPLARTETFRSGNGSEEILEIHDFKNGI
TGIFFVGLQKCFIKTQTKVLPETTEAKIPELEGEEI-TTTYFEQSVVWVPGEKPIQNKEF
LKSSKIFDICRNVTIYWIHPTPIA--------------APE---LANLEGA--------E
EDDPELLVDNQSWLDGRS------------EH-EV-EKDAQP-------GPKRR------
------ARQLTE----------EDLPVNDYSEN------------GLEFHPLWDERGYCC
--------AQCRRANRY--CRR-VCE---PLLGYYPYPYCYQGGRVICRIIMPCNWWIAR
MLGRV
>Charadriiformes_Dromas_ardeola_R04927
MGGTARESPEDRHF--LDAEASKTRKKTCTRHQICGLLFSVLLVSLILIFL---GVKYLW
NPT-----PRKVYDMEHTFFSHGEKKKIVMEIDPLARTETFRSGNGSEEILEIHDFKNGI
TGIFFVGLQKCFIKTQTKVLPETTEAKIPELEGEEI-TTTYFEQSVVWVPGEKPIQNKEF
LKSSKIFDICRNVTIYWIHPTPIA--------------APE---LAGLEGA--------E
EEDPELLMDNQSWLDGGS------------EH-EV-EKDAQP-------GPKRR------
------ARQLTE----------EDLPVNDYSEN------------GLEFHPLWDERGYCC
--------AQCRRANRY--CRR-VCE---PLLGYYPYPYCYQGGRVICRIIMPCNWWIAR
MLGRV
>Pelecaniformes_Balaeniceps_rex_R10420
------------------------------------------------------------
--------PSQVYDMEHTFFSHGEKKKIVMEIDPLARTETFRSGNGSEEILEIHDFKNGI
TGIFFVGLQKCFIKTQTKVLPETTEAKIPELEGEEI-TTTYFEQSVVWVPGEKPIQNKEF
LKSSKIFDICRNVTIYWIHPTPIA--------------APE---LADLEGA--------E
EEDPQLLVDNQSWLDGGS------------EH-EV-EKDAQL-------GPKRR------
------ARQLTE----------EDLPVNDYSEN------------GLEFHPLWDERGYCC
--------AQCRRANRY--CRR-VCE---PLLGYYPYPYCYQGGRVICRIIMPCNWWIAR
MLGRV
>Accipitriformes_Pandion_haliaetus_R05370
MGGTARESPEDCRF--LDAEASKRRKKTCTRYQICGLLFSVLLISLILIFF---GVKYLW
NPT-----PRKVYDMEHTFFSHGEKKKIVMEIDPLARTETFRSGNGSEEILEIHDFKNGI
TGIFFVGLQKCFIKTQTKVLPETTEAKIPELEGEEI-TTTYFEQSVVWVPGEKPIQNKEF
LKSSKIFDICRNVTIYWIHPTPIA--------------APE---LANLEGA--------E
EEDPELLIDNQSWLDGGS------------KH-EV-KKDVQP-------GPKRQ------
------ARQLTE----------EDLPVNDYSEN------------GLEFHPLWDERGYCC
--------AQCRRANRY--CRR-VCE---PLAGYYPYPYCYQGGRVICRIIMPCNWWIAR
MLGRV
>Gruiformes_Grus_americana_R13174
MGGTARESPEDCRF--LDAEASKTRKKTCTRYQICGLLFSVLLISLILIFF---GVKYLW
SPT-----PRKVYDMEHTFFSHGEKKKIVMEIDPLARTETFRSGNGSEEILEIHDFKNGI
TGIFFVGLQKCFIKTQTKVLPETTEAKIPELEGEEI-TTTYFEQSVVWVPGEKPIQNKEF
LKSSKIFDICRNVTIYWIHPTPIA--------------APE---LADLEGA--------E
EEDPELLMENQSWLDGGS------------EH-EV-EKDAQT-------GPKRQ------
------ARQLTE----------EDLPINDYSEN------------GLEFHPLWDERGYCC
--------AQCRRANRY--CRR-VCE---PLLGYYPYPYCYQGGRVICRIIMPCNWWIAR
MLGRV
>Bucerotiformes_Bucorvus_abyssinicus_R00640
------------------------------------------------------------
--------PPQIYDMEHTFFSHGEKKKIVMEIDPLARTETFRSGNGSEEILEIHDFKNGI
TGIFFVGLQKCFIKTQTKVLPETTEAKIPELEGEEI-TTTYFEQSVVWVPGEKPIQNKEF
LKSSKIFDICRNVTIYWIHPTPIA--------------APE---LANLEGA--------E
EEDPELLVDNQSWLDAGS------------EH-DA-EKDPQP-------GPKRR------
------ARQLTE----------EDLPINDYSEN------------GLEFHPLWDERGYCC
--------AQCRRANRY--CQR-VCE---PLLGYYPYPYCYQGGRVICRIIMPCNWWIAR
MLGRV
>Passeriformes_Prunella_himalayana_R09389
------------------------------------------------------------
-PL-----ASQVYDMEHTFFSNGEKKKIVMEIDPLARTETFSSGNGSEEILEIHDFKNGI
TGIFFVGLQKCFIKTQTKVLPETTEAKIPELEGQEI-TTTYFEQSVVWVPGEKPIQNKEF
LKNSKIFDICKNVTIFWIHPTPIA--------------APE---LANLEGA--------E
EEAPELLTDSQSWLDGGS------------EH-EL-QEDTRA-------GPRRR------
------ARQLTE----------EDLPVNDYSEN------------GLEFHPLWDERGYCC
--------AQCRRANRY--CRR-VCE---PLLGYYPYPYCYQGGRVICRIIMPCNWWIAR
MLGRV
>Coraciiformes_Ceyx_cyanopectus_R10181
MGGTARESPEDCRC--LAAGASKSRKKTCTRYQICGLLLSVLLISLILIFF---GVKYLW
NPT-----PRKVYDMEHTFFSHGEKKKIVMEIDPLARTETFRSGNGSEEILEIHDFKNGI
TGIFFVGLQKCFIKTQTKVFPETTEAKIPELEGEEI-TTTYFEQSMVWVPGEQPIQNKEF
LKSSKIFDICRNVTIYWIHPTPIA------------------------------------
------------------------------------------------------------
------------------------------------------------------------
------------------------------------------------------------
-----
>Passeriformes_Calcarius_ornatus_R04305
------------------------------------------------------------
----------QVYDMEHTFFSNGEKKKIVMEIDPLARTETFSSGNGSEEILEIHDFKNGI
TGIFFVGLQKCFIKSQTKVLPETTEAKIPELEGQEI-TTTYFEQSVVWVPGEKPIQNKEF
LRSSKIFDICKNVTIFWIHPTPIA--------------APE---LANLEGA--------E
EEEPELQVDSQSWLDGGK------------EH-EL-EEDTQA-------GPKRR------
------ARQL--------------------------------------------------
------------------------------------------------------------
-----
>Cuculiformes_Centropus_bengalensis_R11295
MGGTARESPEDRRF--LDAEASKTRKKTCTRYQLCGLLFGVLLISLILIFF---GVKYLW
NPT-----PRKVYDMEHTYFSHGEKKKIVMEIDPLARTETFRSGNGSEEILEIHDFKNGI
TGIFFVGLQKCFIKTQTKVLPETTEAKIPELEGEEI-TATYFEQSVVWVPGEKPIQNKEF
LKSSKIFDICRNVTIYWIHPTPIA--------------APE---LANLEGA--------E
EEDSELLVDNQSWLDGGT------------KH-EA-EKDTQL-------GPKRR------
------VRQLTE----------EDLPVNDYSEN------------GLEFHPLWDERGYCC
--------AQCRRANRY--CRR-VCE---PLLGYYPYPYCYQGGRVICRIIMPCNWWIAR
MLGRV
>Cuculiformes_Centropus_unirufus_R07441
MGGTARESPEDRRF--LDAEASKTRKKTCTRYQLCGLLFGVLLISLILIFF---GVKYLW
NPT-----PRKVYDMEHTYFSHGEKKKIVMEIDPLARTETFRSGNGSEEILEIHDFKNGI
TGIFFVGLQKCFIKTQTKVLPETTEAKIPELEGEEI-TATYFEQSVVWVPGEKPIQNKEF
LKSSKIFDICRNVTIYWIHPTPIA--------------APE---LANLEGA--------E
EEDSELLVDNQSWLDGGS------------KH-EV-EKDAQL-------GPKRR------
------VRQLTE----------EDLPVNDYSEN------------GLEFHPLWDERGYCC
--------AQCRRANRY--CRR-VCE---PLLGYYPYPYCYQGGRVICRIIMPCNWWIAR
MLGRV
>Psittaciformes_Probosciger_aterrimus_R06393
MGGTARDSPEDCRF--LDAEASKRRKRTCSRYQVCGLLFSVLLISLILIVF---GVKYLR
TPA-----PRKVYDMEHTFFSHGEKKKIVMEIDPLARTETFSSGNGREEILEIHDFKNGI
TGIFFVGLQKCFIKTQTKVLPETTEAKIPELEGEEI-TTTYFEQSVVWVPGEKPIQNKEF
LKSSKIFDICRNVTIYWIHPTPIA--------------APE---LANLEGA--------E
EEDPELLVDNQSWLDGGS------------EH-EV-EKDAQP-------GPKRR------
------ARQLTE----------EDLPVNDYSEN------------GLEFHPLWDERGYCC
--------AQCRRANRY--CRR-VCE---PLLGYYPYPYCYQGGRVICRIIMPCNWWIAR
MLGRV
>Columbiformes_Columbina_picui_R04574
MGGTARESPEDCRF--LDAEASKRQKKTCTRYQVCGLLLSVLLISLILIFF---GVKYLW
NPI-----PRKVYDMEHTFFSHGEKKKIVMEIDPLARTETFRSGNGSEEILEIHDFKNGI
TGIFFVGLQKCFIKAQTKVLPETTEAKIPELEGEEI-TSTYFEQSVVWVPGEKPIQNKEF
LKSSKIFDICRNVTIYWIHPTPIA--------------APE---LADLEGT--------E
EEDPELLVNNQSWLGRES------------EH-EV-EKDAQP-------GPRRR------
------ARQLTE----------EDLPVNDYSEN------------GLEFHPLWDERGYCC
--------AQCRRANRY--CRR-VCE---PLLGYYPYPYCYQGGRVICRIIMPCNWWIAR
MLGRV
>Charadriiformes_Chroicocephalus_maculipennis_R01929
MGGTARESPEDRRF--LDAEASKTRKKTCTRHQICGLLFSALLVSLILIFL---GVKYLW
NPT-----PRKVYDMEHTFFSHGEKKKIVMEIDPLARTETFRSGNGSEEILEIHDFKNGI
TGIFFVGLQKCFIKTQTKVLPETTEAKIPELEGEEI-TTTYFEQSVVWVPGEKPIQNKEF
LKNSKIFDICRNVTIYWIHPTPIA--------------APE---LADLEGA--------E
EEDPELLVDNQSWLDGGS------------EH-EV-EKDAQL-------GPKRR------
------ARQLTE----------EDLPVNDYSEN------------GLEFHPLWDERGYCC
--------AQCRRANRY--CRR-VCE---PLLGYYPYPYCYQGGRVICRIIMPCNWWIAR
MLGRV
>Coraciiformes_Halcyon_senegalensis_R09297
MGGTARESPEDCRF--LAAEASKTWKKTCTRYQICGLLLSVLLISLILIFF---GVKYLW
NPT-----PRKVYDMEHTFFSHGEKKKIVMEIDPLARTETFRSGNGSEEILEIHDFKNGI
TGIFFVGLQKCFIKTQTKVLPETTEAKIPELEGEEI-TTTYFEQSMVWVPGEKPIQNKEF
LKSSKIFDICRNVTIYWIHPTPIA--------------APE---LSNLEGA--------E
EEDPELLVDHQSWLDGRS------------EH-EG-EKDMQP-------GPKRR------
------ARQLTE----------EDLPVNDYSEN------------GLEFHPLWDERGYCC
--------AQCRRANRY--CRR-VCE---PLLGYYPYPYCYQGGRVICRIIMPCNWWIAR
MLGRV
>Psittaciformes_Eolophus_roseicapilla_R00849
MGGTARDSPEDCRF--LDAEASKRRKRTCSRYQVCGLLFSVLLISLILIVL---GVKYLR
TPP-----PRKVYDMEHTFFSHGEKKKIVMEIDPLARTETFSSGNGSEEILEIHDFKNGI
TGIFFVGLQKCFIKTQTKVLPETTEAKIPELEGEEI-TTTYFEQSVVWVPGEKPIQNKEF
LKSSKIFDICRNVTIYWIHPTPIA--------------APE---LANLEGA--------E
EEDPELLMDNQSWLDRGS------------EH-EV-EKDAQP-------GPKRR------
------ARQLTE----------EDLPINDYSEN------------GLEFHPLWDERGYCC
--------AQCRRANRY--CRR-VCE---PLLGYYPYPYCYQGGRVICRIIMPCNWWIAR
MLGRV
>Pterocliformes_Pterocles_burchelli_R10169
MGGTARESLEDCRF--LDAEASKARKKTCTRYQICGVLVSALLISLILICF---GVKYLW
NPT-----PRKVYDMEHTFFSHGEKKKIVMEIDPLARTETFRSGNGSEEILEIHDFKNGI
TGIFFVGLQKCFIKTQTKVLPETTEAKIPELEGEEI-TTTFFEQSVVWVPGEKPIQNKEF
LKSSKIFDICRNVTIYWIHPTPIA--------------APE---LANLEGA--------E
EEDPELLIDRQSWLDGGS------------EH-DV-EKDAQP-------GPKRR------
------ARQLTE----------EDLPINDYSEN------------GLEFHPLWDERGYCC
--------AQCRRANRY--CRR-VCE---PLLGYYPYPYCYQGGRVICRIIMPCNWWIAR
MLGRV
>Passeriformes_Onychorhynchus_coronatus_R13034
MGGTARESPEHCRF--LDAEAAKPRKKSCPRYQLCGLLLSVLLLSLILIFF---GVKYLW
NPT-----PRKVYDMEHTFFSNGEKKKIVMEIDPLARTETFTSGNGSEEILEIHDFKNGI
TGIFFVGLQKCFIKTQTKVLPETTEAKIPELEGEEI-TTTYFEQSVVWVPGEKPIQNKEF
LKSSKIFDICRNVTIFWIHPTPIA--------------APE---LANLEGA--------E
EEDPELLVDNQSWLDGGS------------EH-EV-EKDAQL-------GPKRH------
------ARQLTE----------EDLPVNDYSEN------------GLEFHPLWDERGYCC
--------AQCRRANRY--CRR-VCE---PLLGYYPYPYCYQGGRVICRIIMPCNWWIAW
MLGRV
>Procellariiformes_Thalassarche_chlororhynchos_R03765
MGGTARESPEDCRF--LDAEASKTRKKTCTRYQICGLLFSVLLISLILIFF---GVKYLW
NPT-----PRKIYDMEHTFFSHGEKKKIVMEIDPLARTETFRSGNGSEEILEIHDFKNGI
TGIFFVGLQKCFIKTQTKVLPETTEAKIPELEGEEI-KTTYFEQSVVWVPGEKPIQNKEF
LKSSKIFDICRNVTIYWIHPTPIA--------------APE---LADLEGA--------E
EDDPELLV---GW---GS------------KH-EV-EKDVQP-------GPKRQ------
------ARQLTE----------EDLPVNDYSEN------------GLEFHPLWDERGYCC
--------AQCRRANRY--CRR-VCE---PLLGYYPYPYCYQGGRVICRIIMPCNWWIAR
MLGRV
>Pelecaniformes_Anhinga_rufa_R00798
MGGTARESPEDCRF--LDAEASKTRKKTCTRYQICGLLFSVLLVSLILIFF---GVKYLW
NPT-----PRKVYDMEHTFFSHGEKKKIVMEIDPLARTETFRSGNGSEEILEIHDFKNGI
TGIFFVGLQKCFIKTQTKVLPETTEAKIPELEGEEI-TTTYFEQSVVWVPGEKPIQNKEF
LKSSKIFDICRNVTIYWIHPTPIA--------------APE---LADLEGA--------E
EEDPELLVDNQSWLDGGS------------EH-EV-EKDAQL-------GPKRR------
------ARQLTE----------EDLPINDYSEN------------GLEFHPLWDEQGYCC
--------AQCRRANRY--CQR-VCE---PLLGYYPYPYCYQGGRVICRIIMPCNWWIAR
MLGRV
>Passeriformes_Orthonyx_spaldingii_R09082
MGGTARHSPQHCRF--LDAEAAKPRKKSCPRYQLCGLLFSALLLSLILIFF---GVRYLW
NPA-----PRKVYDMEHTFFSNGEKKKIVMEIDPLARTETFSSGNGSEEILEIHDFKNGI
TGIFFVGLQKCFIKTQTKVLPETTEAKIPELEVEEI-TTTYFEQSVVWVPGEKPIQNKEF
LKSSKIFDICKNVTIFWIHPTPIA--------------APE---LASLEGA--------E
EEDPELLTDNQSWLVGGS------------EH-EL-GKDPRA-------GPKRR------
------ARQLTE----------EDLPVNDYSEN------------GLEFHPLWDERGYCC
--------AQCRRANRY--CRR-VCE---PLLGYYPYPYCYQGGRVICRIIMPCNWWIAR
MLGRV
>Passeriformes_Struthidea_cinerea_R08095
------------------------------------------------------------
----------QVYDMEHTFFSNGEKKKIVMEIDPLARTETFSSGNGSEEILEIHDFKNGI
TGIFFVGLQKCFIKTQTKVLPETTEAKIPELEGEEI-TTTYFEQSVVWVPGEKPIQNKEF
LKSSKIFDICKNVTIFWIHPTPIA--------------APE---LANLEGA--------E
EEDPELLRDSPSWLDGGS------------EH-EL-EEDAQA-------GPKRR------
------ARQLTE----------EDLPVNDYSEN------------GLEFHPLWDERGYCC
--------AQCRRANRY--CRR-VCE---PLLGYYPYPYCYRGGRVICRIIMPCNWWIAR
MLGRV
>Passeriformes_Aleadryas_rufinucha_R09272
MGGTARLSPPDCRF--LDAEAAKPPKKSCPRYQLCGLLFSTLLLSLILIFF---GVKYLW
NPA-----PRKVYDMEHMFFSNGEKKKIVMEIDPLARTETFSSGNGSEEILEIHDFKNGI
TGIFFVGLQKCFIKTQTKVLPKTTEAKIPELEGEEI-TTTYFEQSVVWVPGEKPIQNKEF
LKSSKIFDICKNVTIFWIHPTPIA--------------GSE---LASLEGA--------E
EDDSELLTDSRSWLGGGS------------EH-EL-EKDSQA-------GPKRR------
------ARQLTE----------EDLPINDYSEN------------GLEFHPLWDERGYCC
--------AQCRRANRY--CRR-VCE---PLLGYHPYPYCYQGGRVICRIIMPCNWWIAR
MLGRV
>Passeriformes_Melanocharis_versteri_R03757
------------------------------------------------------------
----------QVYDMEHTFFSNGEKKKIVMEIDPLARTETFSSGNGSEEILEIHDFKNGI
TGIFFVGLQKCFIKTQTKVLPETTEAKIPELEGEEI-TTTYFEQSVVWVPGEKPIQNKEF
LKSSKIFDICKNVTIFWIHPTPIA--------------APE---LANLEGA--------E
EEDAELLIANQSWLDGGS------------EQ-EL-EKDTQA-------GPKRR------
------ARQLTE----------EDLPVNDYSEN------------GLEFHPLWDERGYCC
--------AQCRRANRY--CRR-VCE---PLLGYYPYPYCYQGGRVICRIIMPCNWWIAR
MLGRV
>Passeriformes_Cnemophilus_loriae_R04106
MGGTAQQSPEDCRF--LDAEAAKPRKKSCPRYQLCGLLFTTLLLSLILIFF---GVKYLW
NPA-----PRKVYDMEHTFFSNGEKKKIVMEIDPLARTETFSSGNGSEEILEIHDFKNGI
TGIFFVGLQKCFIKAQTKVLPETTEAKIPELEGEEI-TTTYFEQSVVWVPGEKPIQNKEF
LKSSKIFDICKNVTVFWIHPTPIA--------------APE---LASLEGA--------E
EEDPELLVDNQSSLDGGS------------QH-EL-EKDAQA-------GPKRR------
------ARQLTE----------EDLPVNDYSEN------------GLEFHPLWDERGYCC
--------AQCRRANRY--CRR-VCE---PLLGYYPYPYCYQGGRVICRIIMPCNWWIAR
MLGRV
>Passeriformes_Eulacestoma_nigropectus_R03394
MGGTARQSAQDCRF--PDAEAAKPRKKSCRRYQLCGLLLGALLLSLVLIFL---GVKYLW
NPA-----PRKVYDMEHTFLSNGERKKIVMEIDPLARTETFSSGNGSEEILEIHDFKNGI
TGIFFVGLQKCFIKTQTKVLPETTEAKIPELEGEEI-TTTYFEQSVVWVPGEKPIQNKEF
LKSSKIFDICKNVTIFWIHPTPIA--------------APE---LANLEGA--------E
EEDPELLTDNQSWLDGGS------------EH-EL-EKDAQA-------GPKRR------
------ARQLTE----------EDLPVNDYSEN------------GLEFHPLWDERGYCC
--------AQCRRANRY--CRR-VCE---PLLGYYPYPYCYQGGRVICRIIMPCNWWIAR
MLGRV
>Passeriformes_Rhagologus_leucostigma_R15066
------------------------------------------------------------
----------QVYDMEHTFFSNGEKKKIVMEIDPLARTETFSSGNGSEEILEIHDFKNGI
TGIFFVGLQKCFIKTQTKVLPETTEAKIPELEGEEI-TTTYFEQSVVWVPGEKPIQNKEF
LKSSKIFDICKNVTIFWIHPTPIA--------------APE---LANLEGA--------E
EEDPELLTDNQSWLDVGS------------EH-EL-E-DTQA-------GPKRR------
------ARQLTE----------EDLPVNDYSEN------------GLEFHPLWDERGYCC
--------AQCRRANRY--CRR-VCE---PLLGYYPYPYCYQGGRVICRIIMPCNWWIAR
MLGRV
>Passeriformes_Ifrita_kowaldi_R07295
------------------------------------------------------------
----------QVYDMEHTFFSNGEKKKIVMEIDPLARTETFSSGNGSEEILEIHDFKNGI
TGIFFVGLQKCFIKTQTKVLPETTEAKIPELEGEEI-TTTYFEQSVVWVPGEKPIQNKEF
LKSSKIFDICKNVTIFWIHPTPIA--------------APE---LANLEGA--------E
QEEPELLTDSQSWUDAGS------------EH-EL-EEDTQA-------GPKRR------
------ARQLTE----------EDLPVNDYSEN------------GLEFHPLWDERGYCC
--------AQCRRAHRY--CRR-VCE---PLLGYYPYPYCYQGGRVICRIIMPCNWWIAR
MLGRV
>Passeriformes_Oreocharis_arfaki_R07113
MGGTARQSPQDCRF--LDAEAAKPRKKSCPRYQLCGLLFSALLLSLVLIFF---GVKYLW
NPA-----PRKVYDMEHTFFSNGEKKKIVMEIDPLARTETFSSGNGSEEILEIHDFKNGI
TGIFFVGLQKCFIKTQTKVLPETTEAKIPELEGEEI-TTTYFEQSVVWVPGEKPIQNKEF
LKSSKIFDICKNVTIFWIHPTPIA--------------APE---LANLEGA--------E
EEDPELLTDNQSWWDGGN------------EH-KL-EKDTQA-------GPKRR------
------ARQLTE----------EDLPVNDYSEN------------GLEFHPLWDERGYCC
--------AQCRRANRY--CRR-VCE---PLLGYYPYPYCYQGGRVICRIIMPCNWWIAR
MLGRV
>Passeriformes_Machaerirhynchus_nigripectus_R06827
------------------------------------------------------------
----------QVYDMEHTFFSNGEKKKIVMEIDPLARTETFSSGNGSEEILEIHDFKNGI
TGIFFVGLQKCFIKTQTKVLPETTEAKIPELEGEEI-TTTYFEQSVVWVPGEKPIQNKEF
LKSSKIFDICKNVTVFWIHPTPIA--------------APE---LANLEGA--------E
EEDPELLTDNQSWLDAGS------------EH-EL-V-DTQA-------GPKRR------
------ARQLTE----------EDLPVNDYSEN------------GLEFHPLWDERGYCC
--------AQCRRANRY--CRR-VCE---PLLGYYPYPYCYQGGRVICRIIMPCNWWIAR
MLGRV
>Passeriformes_Malurus_elegans_R01284
------------------------------------------------------------
----------QVYDMEHTFFSNGEKKKIVMEIDPLARTETFRSGNGTEEILEIHDFKNGI
TGIFFVGLQKCFIKTQTKVLPETTEAKIPELEGEEI-TTTYFEQSVVWVPGEKPIQNKEF
LKSSKIFDICKNVTIFWIHPTPIA--------------VPE---LANLEGA--------E
EEDPELLTDTQGWLDGGS------------EH-EL-EKDSQP-------GPKRR------
------ARQLTE----------EDLPVNDYSEN------------GLEFHPLWDERGYCC
--------AQCRRANRY--CRR-VCE---PLLGY--------------------------
-----
>Charadriiformes_Turnix_velox_R00563
MGGTAQENPEDYHF--LDAEASKRRKKTCSPYQICGLLFSVLLISLILIFF---GVKYLW
NPT-----PRKVYDMEHTFFSHGEKKKIMMEIDPLARTETFRSGNGSEEILEIHDFKNGI
TGIFFVGLQKCFIKTQTKVLPETTEAKIPELEGEEI-TTTYFEQSVVWVPGEKPIQNKEF
LKNSKIFDFCRNVTIYWIHPAPIA--------------APE---LAALEGA--------E
EEDPELLMDNQSWLDGGS------------KQ-EV-EKNVQP-------GLKRQ------
------TRQLTE----------EDLPVNDYSEN------------GLEFHPLWDERGYCC
--------AQCRRANRY--CRR-VCE---PLLGYYPYPYCYQGGRVICRIIMPCNWWIAR
MLGRV
>Passeriformes_Daphoenositta_chrysoptera_R07244
------------------------------------------------------------
----------QVYDMEHTFFSNGEKKKIVMEIDPLARTETFSSGNGSEEILEIHDFKNGI
TGIFFVGLQKCFIKTQTKVLPETTEAKIPELEGEEI-TTTYFEQSVVWVPGEKPIQNKEF
LKSSKIFDICKNVTIFWIHPTPIA--------------APE---LANLEGA--------E
EEDPALLTDNQSWLDGGS------------EH-EL-EKDTQA-------GPRRR------
------ARQLTE----------EDLPVNDYSEN------------GLEFHPLWDERGYCC
--------AQCRRANRY--CRR-VCE---PLLGYYPYPYCYQGGRVICRIIMPCNWWIAR
MLGRV
>Passeriformes_Dasyornis_broadbenti_R09544
------------------------------------------------------------
----------QVYDMEHTFFSNGEKKKIVMEIDPLTRTETFSSGNGSEEILEIHDFKNGI
TGIFFVGLQKCFIKTQTKVLPETTEAKIPELEGEEI-TTTYFEQSVVWVPGEKPIQNKEF
LRSSKIFDICKNVTIFWIHPTPIA--------------VPE---LANLEGA--------E
EEDPELLTDNQSWLDGGS------------EH-EL--EDMQL-------GPKRR------
------ARQLTE----------EDLPVNDYSEN------------GLEFHPLWDERGYCC
--------AQCRRANRY--CQR-VCE---PLLGYHPYPYCYQGGRVICRIIMPCNWWIAR
MLGRV
>Passeriformes_Grantiella_picta_R01064
------------------------------------------------------------
----------QVYDMEHTFFSNGEKKKIVMEIDPLARTETFSSGNGSEEILEIHDFKNGI
TGIFFVGLQKCFIKTQTKVLPETTEAKIPELEGEEI-TTTYFEQSVVWVPGEKPIQNKEF
LKSSKIFDICKNVTIFWIHPTPIA--------------APE---LASLEGA--------E
EEDPELLTDSQSWLDGGS------------EQ-EL-EKDTQP-------GPKRR------
------ARQLTE----------EDLPVNDYSEN------------GLEFHPLWDERGYCC
--------AQCRRANRY--CRR-VCE---PLLGYYPYPYCYQGGRVICRIIMPCNWWIAR
MLGRV
>Passeriformes_Pardalotus_punctatus_R06985
------------------------------------------------------------
----------QVYDMEHTFFSNGEKKKIVMEIDPLARTETFSSGNGSEEILEIHDFKNGI
TGIFFVGLQKCFIKTQTKVLPETTEAKIPELEGEEI-TTTYFEQSVVWVPGEKPIQNKEF
LKSSKIFDICKNVTIFWIHPTPIA--------------VPE---LANLEGA--------E
EEDPELLIDNQSWLDGGS------------EH-EL-EKDTQP-------GPKRR------
------ARQLTE----------EDLPVNDYSEN------------GLEFHPLWDERGYCC
--------AQCRRANRY--CRR-VCE---PLLGYYPYPYCYQGGRVICRIIMPCNWWIAR
MLGRV
>Passeriformes_Origma_solitaria_R14508
MGGTARHSPEHCRF--LDAEAAKPQKKSCPRYQLCGLLVSVLLLSLILIFF---GVKYLW
NPA-----PRKVYDMEHTFFSNGEKKKIVMEIDPVARTETFSSGNGSEEILEIHDFKNGI
TGIFFVGLQKCFIKTQTKVLPETTEAKIPELEGEEI-TTTYFEQSVVWVPGEKPIQNKEF
LKSSKIFDICKNVTIFWIHPTPIA--------------APE---LANLEGA--------E
EEDPELLVDNQSWLDGGS------------EH-EL-ERDTEL-------GPKRR------
------ARQLTE----------EDLPVNDYSEN------------GLEFHPLWDERGYCC
--------AQCRRANRY--CRR-VCE---PLLGYYPYPYCYQGGRVICRIIMPCNWWIAR
MLGRV
>Passeriformes_Climacteris_rufus_R00251
------------------------------------------------------------
--------PSQVYDMEHTFFSNGEKKKIVMEIDPLARTETFSSGNGSEEILEIHDFKNGI
TGIFFVGLQKCFIKTQTKVLPETTEAKIPELEGEEI-TTTYFEQSVVWVPGEKPIQNKEF
LKSSKIFDICKNVTIFWIHPTPIA--------------APE---LANLEGA--------E
KEDPELLIDNQSWLDGGS------------EQ-EL-EKDTQP-------GPKRR------
------ARQLTE----------EDLPVNDYSEN------------GLEFHPLWDERGYCC
--------AQCRRANRY--CQR-VCE---PLLGYYPYPYCYQGGRVICRIIMPCNWWIAR
MLGRV
>Eurypygiformes_Rhynochetos_jubatus_R10429
------------------------------------------------------------
--------PSQVYDVEHTFFSHGEKKKIVMEIDPLARTETFRSGNGSEEILEIHDFKNGI
TGIFFVGLQKCFIKTQTKVLPETTEAKIPELEGEEI-TTTYFEQSVVWVPGEKPIQNKEF
LEGSKIFDICRNVTIYWIHPTPIA--------------APE---LANLEGA---------
AEDTELLVDNQSWLDGGS------------EQ-EV-EKDAEP-------GPKRR------
------ARQLTE----------EDLPVNDYSEN------------GLEFHPLWDEQGYCC
--------AQCRRANRY--CRR-VCE---PLLGYYPYPYCYQGGRVICRIIMPCNWWIAR
MLGRV
>Passeriformes_Atrichornis_clamosus_R01826
MGGTARESPEDCRF--LDAEAAKPRKKSCPRYQLCGLLFSALLLSLILIFF---GVKYLW
NPT-----PRKVYDMEHTFFSNGEKKKIVMEIDPLARTETFSSGNGSEEILEIHDFKNGI
TGIFFVGLQKCFIKTQTKVLPETTEAKIPELEGEEI-TTTYFEQSVVWVPGEKPIQNKEF
LKSSKIFDICKNVTIFWIHPTPIA--------------APE---LANLEGA--------E
EADPELLLDNQSWLDGGS------------ER-KL-EKDTQP-------GPKRQ------
------ARQLTE----------EDLPVNDYSEN------------GLEFHPLWDERGYCC
--------AQCRRANRY--CRR-VCE---PLLGYYPYPYCYQGGRVICRIIMPCNWWIAR
MLGRV
>Passeriformes_Horornis_vulcanius_R07918
------------------------------------------------------------
------------------------------------------------------------
------------------------------LQGQEI-TTTYFEQSVVWVPGEKPIQNKEF
LKSSKIFDICKNVTIFWIHPTPIA--------------APE---LANLEGA--------E
EEDPELLIESQSWLDRGS------------EQ-GL-EKDRQA-------GPKRR------
------ARQLTE----------EDLPVNDYSEN------------GLEFHPLWDERGYCC
--------AQCRRANRY--CRR-VCE---PLLGYYPYPYCYQGGRVICRIIMPCNWWIAR
MLGRV
>Passeriformes_Notiomystis_cincta_R12605
------------------------------------------------------------
----------QVYDMEHTFFSNGEKKKIVMEIDPLARTETFSSGNGSEEILEIHDFKNGI
TGIFFVGLQKCFIKTQTKVLPETTEAKIPELEGEEI-TTTYFEQSVVWVPGEKPIQNKEF
LKSSKIFDICKNVTIFWIHPTPIA--------------ASE---LASLEGT--------E
EADPELLIDSQSWLDGGS------------EH-EL-EKDSQA-------GPRRR------
------ARQLTE----------EDLPVNDYSEN------------GLEFHPLWDERGYCC
--------AQCRRASRY--CRR-VCE---PLLGYYPYPYCYQGGRVICRIIMPCNWWIAR
MLGRV
>Caprimulgiformes_Aegotheles_bennettii_R00540
------------------------------------------------------------
--------PLQVYDMEHTFFSHGEKKKIMMEIDPLARTETFRSGNGSEEILEIHDFKNGI
TGIFFVGLQKCFIKTQTKVLPETTEAKIPELEGEEI-TTTYFEQSVVWVPGEKPIQNKEF
LKSSKIFDICRDVTTYWIHPTPIA--------------APE---LADLEGA--------E
EEDPELLTDNQSWLDEGS------------KH-EE-EKDAQP-------GPKRQ------
------ARQLTE----------EDLPVNDYSEN------------GLEFHPLWDERGYCC
--------AQCRRANRY--CRR-VCE---PLLGYHPYPYCYQGGRVICRIIMPCNWWIAR
MLGRV
>Passeriformes_Falcunculus_frontatus_R10915
MEGTARQSPQDCRF--LDAEAAKRRKKSCPRYQLCGLLFSALLLSLILIFF---GVKYLW
NPA-----PRKVYDMEHTFFSNGEKKKIVMEIDPLARTETFSSGNGSEEILEIHDFKNGI
TGIFFVGLQKCFIKTQTKVLPETTEAKIPELEGEEI-TTTYFEQSVVWVPGEKPIQNKEF
LKSSKIFDICKNVTIFWIHPTPIA--------------APE---LANLEGA--------E
EEDPELLTDNQSWLDRGG------------EH-EL-EKDTQA-------GPKRR------
------ARQLTE----------EDLPINDYSEN------------GLEFHPLWDERGYCC
--------AQCRRANRY--CRR-VCE---PLLGYHPYPYCYQGGRVICRIIMPCNWWIAR
MLGRV
>Charadriiformes_Pedionomus_torquatus_R01628
MGGTARESPEDCCF--LDAEAPKRQKKTCTRYQICGLLFSVLLISLILIFF---GAKYLW
SPT-----PRKVYDMEHTFFSHGEKKKIVMEIDPLDRMETFRSGNGSEEILEIHDFKNGI
TGIFFVGLQKCFIKTQTKVLPEATEAKIPELEGEEI-TTTYFEQSVVWVPGEKPIQNKEF
LKNSKIFDICKNMTIYWIHPTPIA--------------APE---LADLEGV--------Q
EEDSELLMDNQSWLDEGS------------EH-KV-EKDVQP-------GPKRQ------
------ARQLTE----------EDLPINDYSEN------------GLEFHPLWDEQGYCC
--------AQCRRANRY--CQR-VCE---PLLGYYPYPYCYQGGRVICRIIMPCNWWIAR
MLGRV
>Passeriformes_Drymodes_brunneopygia_R08200
MGGTARQSPQHCRF--LDAEAAKPRKKSCPRYLLCGLLFTALLLSLILVFF---GVKYLW
SPA-----PRKVYDMEHTFFSNGEKKKIVMEIDPLARTETFSSGNGSEEILEIHDFKNGI
TGIFFVGLQKCFIKTQTKVLPETTEAKIPELEGEEI-TTTYFEQSVVWVPGEKPIQNKEF
LRSSKIFDICKNVTIFWIHPTPIA--------------APE---LANLEGA--------E
EEDPELLTDSQSWLDGGS------------EH-EP-EKDTQA-------GPRRR------
------ARQLTE----------EDLPVNDYSEN------------GLEFHPLWDERGYCC
--------AQCRRAHRY--CRR-VCE---PLLGYYPYPYCYQGGRVICRIIMPCNWWIAR
MLGRV
>Passeriformes_Panurus_biarmicus_R11540
------------------------------------------------------------
----------QVYDMEHTFFSYGEKKKIVMEIDPLARTETFSSGNGSEEILEIHDFKNGI
TGIFFVGLQKCFIKTQTKVLPETTEAKIPELEGQEI-TTTYFEQSVVWVPGEKPIQNKEF
LKSSKIFDICRNVTIFWIHPTPIAGT--------RSHLLPR------------------R
THEPSHWEQPSALLETGT--PKFSSPH---EHQSV-SRHLHLNHTAGLPPPAAH------
------YTALTEVVASEICWCNYPLSLTHFQPNE------PVQKSLLRKLPL--------
--------LCSYRGTWH--HSQ-VLASSPPLLGYYPYPYCYQGGRVICRIIMPCNWWIAR
MLGRV
>Passeriformes_Mohoua_ochrocephala_R12168
------------------------------------------------------------
----------QVYDMEHTFFSNGERKKIVMEIDPLARTETFSSGNGSEEILEIHDFKNGI
TGIFFVGLQKCFIKTQTKVLPETTEAKIPELEGEEI-TTTYFEQSVVWVPGEKPIQNKEF
LKSSKIFDICKNVTIFWIHPTPIA--------------APE---LASLEGA--------E
EEDPELLADNQSWLDGGS------------EH-EL-E-DTQA-------GPKRR------
------ARQLTE----------EDLPVNDYSEN------------GLEFHPLWDERGYCC
--------AQCRRANRY--CRR-VCE---PLLGYYPYPYCYQGGRVICRIIMPCNWWIAR
MLGRV
>Charadriiformes_Ibidorhyncha_struthersii_R13829
------------------------------------------------------------
--------PSQVYDMEHTFFSNGEKKKIVMEIDPLARTETFRSGNGSEEILEIHDFKNGI
TGIFFVGLQKCFIKTQTKVLPETTEAKIPELEGEEI-TTTYFEQSVVWVPGEKPIQNKEF
LKSSKIFDICRNVTIYWIHPTPIA--------------APE---LADLEGA--------E
EEDPELLVNNQSWLDGGS------------EH-EV-EKDVQP-------GPKRR------
------ARQLTE----------EDLPVNDYSEN------------GLEFHPLWDERGYCC
--------AQCRRANRY--CRR-VCE---PLLGYYPYPYCYQGGRVICRIIMPCNWWIAR
MLGRV
>Passeriformes_Sapayoa_aenigma_R12296
------------------------------------------------------------
--------PLQVYDMEHTFFSNGEKKKIVMEIDPLARTETFSSGNGSEEILEIHDFKNGI
TGIFFVGLQKCFIKTQTKVLPETTEAKIPELEGEEI-TTTYFEQSVVWVPGEEPIQNKEF
LKSSKIFDICRNVTIFWIHPTPIA--------------APE---LANLEGA--------E
EEDPELLVDNQSWLDGGS------------EH-DV-EKDVLL-------GPKRR------
------ARQLTE----------EDLPVNDYSEN------------GLEFHPLWDERGYCC
--------AQCRRANRY--CRR-VCE---PLLGYYPYPYCYQGGRVICRIIMPCNWWIAR
MLGRV
>Coliiformes_Urocolius_indicus_R00651
MGGTARESREDCHF--LDAEASKTRKRTCTRSQTCGLLFSVLLISLILIFF---GVKYLW
NPT-----PRKVYDMEHTFFSHGEKKKIVMEIDPLARIETFRSGNGSEEILEIHDFKNGI
TGIFFVGLQKCFIKTQTKVLPETTEAKIPELEGEEI-TTTYFEQSVVWVPGEKPIQNKEF
LKSSKIFDICRNVTIYWIHPTPIA--------------VPE---LAKLEGA--------E
EDDPEVLIDNQSWLDGES------------KH-EV-EKDMQP-------GPKRQ------
------ARQLTE----------EDLPINDYSEN------------GLEFHPLWDERGYCC
--------AQCRRANRY--CRR-VCE---PLLGYHPYPYCYQGGRVICRIIMPCNWWIAR
MLGRV
>Casuariiformes_Dromaius_novaehollandiae_R11616
----------------IQAEASKAQKKTCARYRLCGLLLCVLAIFLILVVF---GVKYLW
NPT-----PKKIYSLERTFLSGREKQKVVMEIDSLARTETFQTGNGTEEILEIHDFKNGI
TGIFFVGLQKCFIKTQTKVIPETTEAKIPELEGEEI-TSTYFEQSMVWVPGEKPIQNKEF
LKSSKIFDICRNVTIYWIHPTLIA--------------APE---LADLGEG---------
ADDAELLVNNQSWLDGGD------------EH-EV-GKDAQP-------GPKRR------
------ARQLTE----------EDLPVNDYTEN------------GLEFHPLWDERGYCC
--------AQCRRANRY--CRR-VCE---PLLGYYPYPYCYQGGRVICRIIMPCNWWIAR
MLGRV
>Passeriformes_Elachura_formosa_R04084
------------------AEAAKPREKSCPRYQLCGLLFSGLLLALILIFF---GVKYLW
NPA-----PRKVYDMEHTFFSKGEKKKIVMEIDPLARTETFSSGNGSEEILEIHDFKNGI
TGIFFVGLQKCFIKTQTKVLPETTEAKIPELEGQEITTTTYLEQSVVWVPGEKPIQNKEF
LKSSKIFDICKNVTIFWIHPTPIA--------------APE---LASLEGA--------E
EEDPELLPDEQSWLAVGS------------EQ-EL-DKESHA-------GPRRR------
------ARQLTE----------EDLPVNDY------------------------------
------------------------------------------------------------
-----
>Tinamiformes_Eudromia_elegans_R06850
---------------FHQAEGAKPPKKSCARCKTCALLFCVLVTFLILVFF---GAKYLW
SPT-----PKKLYGLERTFLSGGEKQKVVMEIDPLARTETFRTGNGSEEILEIHDFKNGI
TGIFFVGLQKCFIKTQTKVLPETTEAKIPELEGEEI-TSTYFEQSVVWVPGEEPIQNKEF
LKSSKIFDICRNVTIYWIHPTLTA--------------APE---LASLGEG---------
EDSTELLADDQGWLDAGS------------ER-GA-QKDARA-------GPKRR------
------ARQLTE----------EDLPVNDYTEN------------GLEFHPLWDERGYCC
--------ARCRRAHRY--CRR-VCE---PLRGYHPYPYCYQGGRVICRIIMPCNWWVAR
MLGRV
>Passeriformes_Pteruthius_melanotis_R12712
MGGTARQSPQDCRF--LDAEAAKPRKKSCPRYQLCGLLFSALLLSLILIFF---GVKYLW
NPA-----PRKVYDMEHTFFSNGEKKKIVMEIDPLARTETFSSGNGSEEILEIHDFKNGI
TGIFFVGLQKCFIRTQTKVLPETTEAKIPELEGEEI-TTTYFEQSVVWVPGEKPIQNKEF
LKSSKIFDICKNVTIFWIHPTPIA--------------APE---LANLEGA--------E
EEDPELLTDNQSWSDRGS------------EQ-EL-EKDTQA-------GPKRR------
------ARQLTE----------EDLPVNDYSEN------------GLEFHPLWDERGYCC
--------AQCRRANRY--CRR-VCE---PLLGYYPYPYCYQGGRVICRIIMPCNWWIAR
MLGRV
>Passeriformes_Chloropsis_hardwickii_R04998
------------------------------------------------------------
----------QVYDMEHTFFSNGEKKKIVMEIDPLARTETFSSGNGSEEILEIHDFKNGI
TGIFFVGLQKCFIKTQTKVLPETTEAKIPELEGQEI-TTTYFEQSVVWVPGEKPIQNKEF
LRSSKIFDICKNVTIFWIHPTPIAGT--------RGHLLPK-GLVSPLPGSSPGT----H
LWPPA----T-------------------------------------CPSPPPR------
----------------------TDAVSSRQSEN------------GLEFHPLWDERGYCC
--------AQCRRAHRY--CRR-VCE---PLLGYYPYPYCYQGGRVICRIIMPCNWWIAR
MLGRV
>Passeriformes_Pomatorhinus_ruficollis_R08251
MGGTARHSPEDCRF--LDAEAAKPRKRSCPGYQLCGLLFSVLLLSLILIFF---GVKYLW
NPA-----PRKVYDMEHTFFSNGEKKKIVMEIDPLARTETFSSGNGSEEILEIHDFKNGI
TGIFFVGLQKCFIKTQTKVLPETTEAKIPELEGQEI-TTTYFEQSVVWVPGEKPIQNKEF
LRSSKIFDICKNVTIFWIHPTPIA--------------APE---LANLEGA--------E
EEDPELLIDNQSWLDRGS------------DH-EL-DKDGQA-------GPKRR------
------ARQLTE----------EDLPVNDYVSE------------GI-------------
------------------------------------------------------------
-----
>Tinamiformes_Nothocercus_julius_R02588
---RPRQTPGCCSFAINQAEAAKPQKTTRTRCKTCALLFCVLVIFLILFFF---GAKYLW
SPA-----PKKLYGLERTFLSGGEKQKVVMEIDPLARTETFRTGNGSEEILEIHDFKNGI
TGIFFVGLQKCFIKTQTKVLPETTEAKIPELEGEEI-TSTYFEQSMVWVPGEKPIQNKEF
LKSSKIFDICRNVTIYWIHPTLIA--------------APE---LASLG-----------
EDGAELLADNQSWLDGAS------------ER-GE-QKDARA-------GSKRR------
------ARQLTE----------EDLPVNDYTEN------------GLEFHPLWDERGYCC
--------AQCRRANRY--CRR-VCE---PLLGYHPYPYCYQGGRVICRIIMPCNWWIAR
MLGRV
>Tinamiformes_Nothocercus_nigrocapillus_R03037
------QTPGCCSFAINQAEAAKPQKTTRTRCKTCALLFCVLVIFLILVFF---GAKYLW
SPA-----PKKLYGLERTFLSGGEKQKVVMEIDPLARTETFRTGNGSEEILEIHDFKNGI
TGIFFVGLQKCFIKTQTKVLPETTEAKIPELEGEEI-TSTYFEQSMVWVPGEKPIQNKEF
LKSSKIFDICRNVTIYWIHPTLIA--------------APE---LASLGEG---------
EDGAELLADNQSWLDGAS------------ER-GE-EKDARA-------GSKRR------
------ARQLTE----------EDLPVNDYTEN------------GLEFHPLWDERGYCC
--------AQCRRAHRY--CRR-VCE---PLLGYHPYPYCYQGGRVICRIIMPCNWWIAR
MLGRV
>Tinamiformes_Nothoprocta_ornata_R02064
---PPRQTPGSCSLAINQAEAAKPPKKSCTRCKTCALLFCILGIFLILVFF---GVKYLW
SPT-----PKKLYGLERTFLSGGEKQKVVMEIDPLARTETFRTGNGSEEILEIHDFKNGI
TGIFFVGLQKCFIKTQTKVLPETTEAKIPELEGEEI-TSTYLEQSMVWVPGEKPIQNKEF
LKSSKIFDICRNVTIYWIHPTLIA--------------APE---LASLGEG---------
EDGAELLVDNQSWLDGGS------------ER-GV-AKDAPA-------GPKRR------
------ARQLTE----------EDLPVNDYTEN------------GLEFHPLWDERGYCC
--------RQCRRAQRY--CRR-VCE---PLGGYHPYPYCYQGGRVICRLIMPCNWWIAR
MLGRV
>Tinamiformes_Nothoprocta_pentlandii_R01576
ICRPPRQTPGSCSLAINQAEAAKPPKKSCTRCKTCALLFCILGIFLILVFF---GVKYLW
SPT-----PKKLYGLERTFLSGGEKQKVVMEIDPLARTETFRTGNGSEEILEIHDFKNGI
TGIFFVGLQKCFIKTQTKVLPETTEAKIPELEGEEI-TSTYLEQSMVWVPGEKPIQNKEF
LKSSKIFDICRNVTIYWIHPTLIA--------------APE---LASLGEG---------
EDGAELLVDNQSWLDGGS------------ER-RV-AKDAPA-------GPKRR------
------ARQLTE----------EDLPVNDYTEN------------GLEFHPLWDERGYCC
--------RQCRRAQRY--CRR-VCE---PLGGYHPYPYCYQGGRVICRLIMPCNWWIAR
MLGRV
>Charadriiformes_Chionis_minor_R11452
MGGTAR---EDCRF--LDAEASKRRKKTCTRYQISGLLFSVLLISLILIFF---GVKYLW
NPT-----PRKVYDMEHTFFSQGEKKKIVMEIDPLARTESFRSGNGSEEILEIHDFKNGI
TGIFFVGLQKCFIKTQTKVLPETTEAKIPELEGEEI-TTTYFEQSVVWVPGEKPIQNKEF
LKSSKIFDICRNVTIYWIHPTPIT--------------APE---LADLEGA--------E
EDDPELLVDNKSWLDGGS------------EH-EV-EKDAQP-------GPKRR------
------ARQLTE----------EDLPVNDYSEN------------GLEFHPLWDERGYCC
--------AQCRRANRY--CRR-VCE---PLLGYYPYPYCYQGGRVICRIIMPCNWWIAR
MLGRV
>Passeriformes_Promerops_cafer_R02166
MGGTARHSPEDCRF--LDAEAAKPRKKSCPRYQLCGLLFSVLLLSLILIFF---GVKYLW
NPA-----PRKVYDMEHTFFSNGEKKKIVMEIDPLARTETFSSGNGSEEILEIHDFKNGI
TGIFFVGLQKCFIKTQTKVLPETTEAKIPELEGQEI-TTTYFEQSVVWVPGEKPIQNKEF
LKSSKIFDICKNVTIFWIHPTPIA--------------APE---LASLEGA--------E
EEDPELLTDNQSWLDGGS------------EH-EL-EKDTQA-------GPKRQ------
------ARQLTE----------EDLPVNDYSEN------------GLEFHPLWDERGYCC
--------AQCRRANRY--CRR-VCE---PLLGYYPYPYCYQGGRVICRIIMPCNWWIAR
MLGRV
>Galliformes_Coturnix_japonica_R02965
MGGTSQHGPEDCRF--LDAEASKTRKKTCTRYRVCGLLFSVLLIALILVLF---GAKHLW
NPA-----PRQVYDMEHTFFSHGEKKKIVMEIDPLTRTETFRSGNGSEEILEIHDFKNGI
TGIFFVGLQKCFIKTQTKVIPETTEAKIPELEGEEI-TTTYFEQSMVWVPGEKPIQNKDF
LKSSKIFNICRNVTIYWIHPTPIA--------------APE---LAGLEGT--------E
EDDTRLLMDDQSWLDGDS------------EH-GT-E-TALP-------GPKRR------
------ARQLTE----------EDLPVNDYTEN------------GLEFHPLWDERGYCC
--------AQCRRANRY--CRR-VCE---PLLGYYPYPYCYQGGRVICRIIMPCNWWIAR
MLGRV
>Passeriformes_Sturnus_vulgaris_R14863
------------------------------------------------------------
----------QVYDMEHTFFSNGEKKKIVMEIDPLARTETFSSGNGSEEILEIHDFKNGI
TGIFFVGLQKCFIKTQTKVLPETTEAKIPELEGQEI-TTTYFEQSVVWVPGEKPIQNKEF
LKSSKIFDICKNVTIFWIHPTPIA--------------APE---LANLEGA-------VE
EEDPGLLIDNQSWLDGGS------------EQ-EL-EKDPQG-------GPKRR------
------ARQLTE----------EDLPVNDYSEN------------GLEFHPLWDERGYCC
--------AQCRRANRY--CRR-VCE---PLLGYYPYPYCYQGGRVICRIIMPCNWWIAR
MLGRV
>Passeriformes_Zosterops_lateralis_R10053
MGGTARHSPEDCRF--LDAEAAKPRKRSCPGYQLCGLLFSVLLLSLILIFL---GVKYLW
NPA-----PRKVYDMEHTFFSNGEKKKIAMEIDPLARTETFSSGNGSEEILEIHDFKNGI
TGIFFVGLQKCFIKTQTKVLPETTEAKIPELEGQEI-TTTYFEQSVVWVPGEKPIQNKEF
LKSSKIFDICKNVTVFWIHPTPIA--------------APE---LANLEGE--------E
EEDPELLIDNQSWLDGGS------------EH-EL-GKDRQA-------GPKRR------
------ARQLTE----------EDLPVNDYSEN------------GLEFHPLWDERGYCC
--------AQCRRANRY--CRR-VCE---PLLGYYPYPYCYQGGRVICRVIMPCNWWIAR
MLGRV
>Galliformes_Meleagris_gallopavo_R09845
MGGTSQHGPEDCRF--LDAEASKTRKKTCTRYKVCGLLFSVLLIALILVLF---GVKHLW
NPA-----SRQVYDMEHTFFSHGEKKKIVMEIDPLTRTETFRSGNGTEEILEIHDFKNGI
TGIFFVGLQKCFIKTQTKVIPETTEAKIPELEGEEI-TTTYFEQSMVWVPGEKPIQNKEF
LKSSKIFNICRNVTIYWIHPSPIA--------------APE---LAGLERT--------E
EEDTGLITDDQSWLDGDN------------ER-GM-E-AALP-------GPKRR------
------TRQLTE----------EDLPVNDYTEN------------GLEFHPLWDERGYCC
--------AQCRRANRY--CRR-VCE---PLLGYYPYPYCYQGGRVICRIIMPCNWWIAR
MLGRV
>Apterygiformes_Apteryx_australis_R09648
------------------------------------------------------------
--S-----PLQLYGLERTFLSGGEKHKVVMEIDPLARTETFRTGNGSEEILEIHDFKNGI
TGIFFVGLQKCFIKTQTKVIPETTETKIPELEGEEI-TSTYFEQSMVWVPGEKPIQNKEF
LKSSKIFDICRNVTIYWIHPTLIA--------------APE---LADLGEG---------
EDDTELLTNNQSWLDGEN------------EH-EV-EKDAQP-------GPKRR------
------ARQLTE----------EDLPVNDYTEN------------GLEFHPLWDERGYCC
--------AQCRRANRY--CRR-VCE---PLLGYYPYPYCYQGGRVICRIIMPCNWWIAR
MLGRV
>Falconiformes_Falco_cherrug_R02707
MGGTARESPEDCRF--LDAEASKTRKKTCTRYQICGLLFSVLLISLILIFL---GVKYLW
NPT-----PRKVYDMEHTFFSHGQKKKIVMEIDPLARTETFRSGNGSEEILEIHDFKNGI
TGIFFVGLQKCFIKTQTKVLPETTEAKIPELEGEEI-TTTYFEQSVVWVPGEKPIQNKEF
LKSSKIFDICRNVTIYWIHPTPIA--------------APE---LANLEGT--------E
DDDPELLLDNQSWLDGES------------EH-EA-EKDVQP-------GPKRQ------
------ARQLTE----------EDLPVNDYSEN------------GLEFHPLWDERGYCC
--------AQCRRANRY--CRRRVCE---PLLGYYPYPYCYQGGRVICRIIMPCNWWIAR
MLGR-
>Passeriformes_Zonotrichia_albicollis_R08197
------------------------------------------------------------
----------QVYDMEHTFFSNGEKKKIVMEIDPLARTETFSSGNGSEEILEIHDFKNGI
TGIFFVGLQKCFIKTQPKVLPETTEAKIPELEGQEI-TTTYFEQSVVWVPGEKPIQNKEF
LRSSKIFDICKNVTIFWIHPAPIA--------------APE---LANLEGA--------E
EEEPELQMDSQSWLDEGN------------EHKEL-EESTRA-------GPKRR------
------ARQLTE----------EDLPVNDY------------------------------
------------------------------------------------------------
-----
>Passeriformes_Lepidothrix_coronata_R04322
MGGTARESPEHCRF--LDAEAAKPRKKSCPRYQLCGLLLGVLLLSLILIFF---GVKYLW
NPT-----PRKVYDMEHTFFSNGEKKKIVMEIDPLTRTETFTSGNGSEEILEIHDFKNGI
TGIFFVGLQKCFIKTQTKVLPETTEAKIPELEGEEI-TTTYFEQSVVWVPGEKPIQNKEF
LKSSKIFDICRNVTIFWIHPTPIA--------------APE---LANLEGA--------E
EEDPELLIDNQSWLDGGS------------EH-EV-EKDAQL-------GPKRR------
------ARQLTE----------EDLPVNDYSEN------------GLEFHPLWDERGYCC
--------AQCRRANRY--CRR-VCE---PLLGYYPYPYCYQGGRVICRIIMPCNWWIAR
MLGRV
>Anseriformes_Anser_cygnoid_R02040
MGGTSRLGPEECRF--LDAEASKTRKKTCTRYKICGLLFSVLVISLILIFF---GVKYLW
NPT-----PRKVYDVEHTFFSHGEKKKIVMEIDPLARTETFRSGNGSEEILEIHDFKNGI
TGIFFVGLQKCFIKTQTKVIPETTEAKIPELEGEEI-TTTYFEQSMVWVPGEKPIQNKEF
LKSSKIFDICRNVTIYWIHPAPIA--------------APE---LADLEGA--------E
EEDPELLADNQSWLDGGS------------EQ-EA-EKGAQP-------GPKRR------
------ARQLTE----------EDLPVNDYTEN------------GLEFHPLWDERGYCC
--------AQCRHA----------------------------------------------
-----
>Passeriformes_Setophaga_coronata_R05447
------------------------------------------------------------
-------------DMEHTFFSNGEKKKIVMEIDPLARTETFSSGNGSEEILEIQDFKNGI
TGIFFVGLQKCFIKTQPKVLPETTEAKIPELEGQEI-TTTYFEQSVVWVPGEKPIQNKEF
LRSSKIFDICKNVTIFWIHPTPIA--------------APE---LANLEGA--------E
EEEPELQMDSQSWLDGGK------------EH-EL-EEDTQA-------GPKRR------
------ARQLTE----------EELPVNDY------------------------------
------------------------------------------------------------
-----
>Passeriformes_Ficedula_albicollis_R03866
MGGTARHGPEDCCF--LQAEAAEPRKKSCPRYQLCGLLFSLLLLSLILVFF---GVKYLW
SPA-----PRKVYDMEHTFFSNGEKKKIVMEIDPLARTETFSSGNGSEEILEIHDFKNGI
TGIFFVGLQKCFIKTQTKVLPETTEAKIPELEGQEI-TTTYFEQSVVWVPGEKPIQNKEF
LRSSKIFDICKNVTIFWIHPTPIA--------------APE---LANLEGA--------E
EEDPGLLIDKQSWLDSGN------------EQ-EL-EKDTQG-------GPRRR------
------ARQLTE----------EDLPINDYSEN------------GLEFHPLWDERGYCC
--------AQCRRAHRY--CRR-VCE---PLLGYHPYPYCYQGGRVICRVIMPCNWWIAR
MLGRV
>Passeriformes_Taeniopygia_guttata_R11356
MGGSARRSPEDCRF--LDAEAAKPPKKSCPRYQLCGLLFSVLLLSLILIFF---GVKYLW
NPA-----PRKVYDMEHTFFSNGEKKKIVMEIDPLARTETFSSGNGSEEILEIHDFKNGI
TGIFFVGLQKCFIKTQTKVLPETTEAKIPELEGQEI-TTTYFEQSVVWVPGEKPIQNKEF
LKSSKIFDICKNVTIFWIHPTPIA--------------APE---LAKLEGA--------E
EEEAELLAASQSWLAGGSEQEQEQEQEQEQEQ-EQ-EQERRA-------GPRRR------
------ARQLTE----------EDLPVNDYSEN------------GLEFHPLWDERGYCC
--------AQCRRANRY--CRR-VCE---PLLGYYPYPYCYQGGRVICRIIMPCNWWIAR
MLGRV
>Accipitriformes_Aquila_chrysaetos_R02153
MGGTARESPEDCRF--LDAEASKTRKKTCTRYQICGLLFSVLLVSLILIFF---GVKYLW
NPT-----PRKVYDMEHTFFSHGEKKKIVMEIDPLARTETFRSGNGSEEILEIHDFKNGI
TGIFFVGLQKCFIKTQTKVLPETTEAKIPELEGEEI-TTTYFEQSVVWVPGEKPIQNKEF
LKSSKIFDICRNVTIYWIHPTPIA--------------APE---LANLEGA--------E
EEDPELLVDNQSWLDGGS------------EH-EV-KKDAQA-------GPKRR------
------ARQLTE----------EDLPVNDYSEN------------GLEFHPLWDELGYCC
--------AQCRRANRY--CRR-VCE---PLLGYYPYPYCYQGGRVICRIIMPCNWWIAR
MLGRV
>Charadriiformes_Calidris_pugnax_R06735
------------------------------------------------------------
--------PSQVYDMEHTFFSHGEKKKIVMEIDPLARTETFRSGNGSEEILEIHDFKNGI
TGIFFVGLQKCFIKTQTKVLPETTEAKIPELEGEEI-TTTYFEQSVVWVPGEKPIQNKEF
LKSSKIFDICRNVTIYWIHPTPIA--------------APE---PADLEGV--------E
EEDPELLMDNQSWLDGGS------------EH-EV-EKDAQP-------GPKRR------
------ARQLTE----------EDLPVNDYSEN------------GLEFHPLWDERGYCC
--------AQCRRANRY--CRR-VCE---PLLGYYPYPYCYQGGRVICRIIMPCNWWIAR
MLGRV
>Galliformes_Tympanuchus_cupido_R05251
MGGTSQHGPEDCRF--LDAEASKTRKKTRTRYKVCGLLFSVLLIALILVLF---GVKHLW
NPA-----SRQVYDMEHTFFSHGEKKKIVMEIDPLTRTETFRSGNGTEEILEIHDFKNGI
TGIFFVGLQKCFIKTQTKVIPETTEAKIPELEGEEI-TTTYFEQSMVWVPGEKPIQNKEF
LKSSKIFNICRNVTIYWIHPTPIA--------------APE---LAGLART---------
EEDTGLFTDDQNWLDGGN------------ER-GM-E-AALP-------GPKRR------
------TRQLTE----------EDLPVNDYTEN------------GLEFHPLWDERGYCC
--------AQCRRANRY--CRR-VCE---PLLGYYPYPYCYQGGRVICRIIMPCNWWIAR
MLGRV
>Passeriformes_Pseudopodoces_humilis_R11459
MGGTARRSPERCRF--LDAEAAKPRKKSCPGYQLCGLLLSVLLLSLILIFF---GVKYLW
NPA-----PRKVYDMEHTFFSNGEKKKIVMEIDPLARTETFSSGNGSEEILEIHDFKNGI
TGIFFVGLQKCFIKTQTKVLPETTEAKIPELEGQEI-TTTYFEQSVVWVPGEKPIQNKEF
LKSSKIFDICKNVTIFWIHPTPIA--------------APE---LANLEGA--------E
EEDPELLMDNQSWLDVGS------------ER-EL-EKEAQA-------GPKRQ------
------ARQLTE----------EDLPVNDYSEN------------GLEFHPLWDERGYCC
--------AQCRRANRY--CRR-VCE---PLLGYHPYPYCYQGGRVICRIIMPCNWWIAR
MLGRV
>Passeriformes_Serinus_canaria_R09995
------------------------------------------------------------
----------QVYDMEHTFFSNGEKKKIVMEIDPLARTETFSSGNGSEEILEIHDFKNGI
TGIFFVGLQKCFIKTQTKVLPETTEAKIPELEGQEI-TTTYFEQSVVWVPGEKPIQNKEF
LKSSKIFDICKNVTIFWIHPTPIA--------------APE---LANLEGA---------
EEESELLMDSQSWLDGGS------------EH-EL-EEDTRA-------GPKRR------
------ARQLTE----------EDLPVNDYSEN------------GLEFHPLWDERGYCC
--------AQCRRANRY--CRR-VCE---PLLGYYPYPYCYQGGRVICRIIMPCNWWIAR
MLGRV
>Columbiformes_Patagioenas_fasciata_R03321
------------------------------------------------------------
--------PSQVYNMEHTFFSHGEKKKIVMEIDPLARTETFRSGNGSEEILEIHDFKNGI
TGIFFVGLQKCFIKAQTKVLPETTEAKIPELEGEEI-TSTYFEQSVVWVPGEKPIQNKEF
LKSSKIFDICRNVTIYWIHPTPIA--------------APE---LADLEGT--------E
EEDPELLVNNQSWLDGES------------EH-EV-EKDAQP-------GPKRR------
------ARQLTE----------EDLPVNDYSEN------------GLEFHPLWDERGYCC
--------AQCRRANRY--CRR-VCE---PLLGYYPYPYCYQGGRVICRIIMPCNWWIAR
MLGRV
>Passeriformes_Corvus_cornix_R10854
------------------------------------------------------------
----------QVYDMEHTFFSNGEKKKIVMEIDPLARTETFSSGNGSEEILEIHDFKNGI
TGIFFVGLQKCFIKTQTKVLPETTEAKIPELEGEEI-TTTYFEQSVVWVPGEKPIQNKEF
LKSSKIFDICKNVTIFWIHPTPIA--------------APE---LANLEGA--------E
EEDPELLTDSQSWLDGGS------------EH-EL-EKDMQA-------GPKRR------
------ARQLTE----------EDLPVNDYVSE------------GI-------------
------------------------------------------------------------
-----
>Passeriformes_Passer_domesticus_R14155
------------------------------------------------------------
----------QVYDMEHTFFSNGERKKIVMEIDPLARTETFSSGNGSEEILEIHDFKNGI
TGIFFVGLQKCFIKTQTKVLPETTEAKIPELEGQEI-TTTYFEQSVVWVPGEKPIQNKEF
LKSSKIFDICRNVTIFWIHPTPIA--------------APE---LANLEGA--------E
EEDPELVVDSQSWLEGGS------------EQ-EQ-QQDTQA-------GPRRR------
------ARQLTE----------EELPVNDYSEN------------GLEFHPLWDERGYCC
--------AQCRRAHRY--CRR-VCE---PLLGYHPYPYCYQGGRVLCRVIMPCNWWIAR
MLGRV
>Passeriformes_Parus_major_R08821
MGGTARHSPERCRF--LDAEAAKPRKKSCPGYQLCGLLLCVLLLSLILIFF---GVRYLW
NPA-----PRKVYDMEHTFFSNGEKKKIVMEIDPLTRTETFSSGNGSEEILEIHDFKNGI
TGIFFVGLQKCFIKTQTKVLPETTEAKIPELEGQEI-TTTYFEQSVVWVPGEKPIQNKEF
LKSSKIFDICKNVTIFWIHPTPIA--------------APE---LANLEGT--------E
EEDPELLMDNQSWLDVGS------------ER-EL-EKEAQA-------GPKRR------
------ARQLTE----------EDLPVNDYSEN------------GLEFHPLWDERGYCC
--------ARCRRANRY--CRR-VCE---PLLGYHPYPYCYQGGRVICRIIMPCNWWIAR
MLGRV
>Galliformes_Colinus_virginianus_R01029
MGGTSQHGPEECHF--LDAEASKTRKKTCTRYKVCGLLFGVLLVALILILF---GVKHLW
SSA-----PRQVYDMEHTFFSHGEKKKIVMEIDPLTRTETFRSGNGSEEILEIHDFKNGI
TGIFFVGLQKCFIKTQTKVIPETTEAKIPELEGEEI-TTTYFEQSMVWVPGEKPIQNKEF
LKSSKIFNICRNVTIYWIHPTPIA--------------APE---LASLEGT---------
EDDTGLLTDDQSWLDGGN------------EH-EI-EKAALP-------GPKRR------
------ARQLTE----------EDLPVNDYTEN------------GLEFHPLWDERGYCC
--------AQCRRANRY--CRR-VCE---PLLGYYPYPYCYQGGRVICRVIMPCNWWIAR
MLGRV
>Galliformes_Callipepla_squamata_R02819
MGGTSRHGPEECHF--LDAEASKTRKKTCTRYKVCGLLFGVLLVALILVLF---GVKHLW
SSA-----PRQIYDMEHTFFSHGEKKKIVMEIDPLTRTETFRSGNGSEEILEIHDFKNGI
TGIFFVGLQKCFIKTQTKVIPETTEAKIPELEGEEI-TTTYFEQSMVWVPGEKPIQNKEF
LKSSKIFNICRNVTIYWIHPTPIA--------------APE---LASLEGT---------
EDDTGLLMDDQSWPDGGN------------EH-EI-EKAVLP-------GPKRR------
------ARQLTE----------EDLPVNDYTEN------------GLEFHPLWDERGYCC
--------AQCRRANRY--CRR-VCE---PLLGYYPYPYCYQGGRVICRVIMPCNWWIAR
MLGRV
>Passeriformes_Sporophila_hypoxantha_R01211
------------------------------------------------------------
----------QVYDMEHTFFSNGEKKKIVMEIDPLARTETFSSGNGSEEILEIHDFKNGI
TGIFFVGLQKCFIKSQTKVLPETTEAKIPELEGQEI-TTTYFEQSVVWVPGEKPIQNKEF
LRSSKILDICKNVTIFWIHPTPIA--------------APE---LANLEGA--------E
EEEPELLMDSQSWLDGGN------------EH-EL-EEDTRA-------GPKRR------
------ARQLTE----------EELPVNDYSEN------------GLVFHPLWDERGYCC
--------AQCRRAHRY--CRR-VCE---PLLGYHPYPYCYQGGRVICRVIMPCNWWIAR
MLGRV
>Pelecaniformes_Phalacrocorax_pelagicus_R12942
MGGTARESPEDCRF--LDAEASKTRKKTCTRYQICGLLFSVLLISLILIFF---GVKYLW
SPT-----PRKVYDMEHTFFSHGEKKKIVMEIDPLARTETFRSGNGSEEILEIHDFKNGI
TGIFFVGLQKCFIKTQTKVLPETTEAKIPELEGEEI-TTTYLEQSVVWVPGEKPIQNKDF
LKSSKIFDICRNVTIYWIHPTPIA--------------APE---LASLEGA--------E
E-DPELLVDNQSWLDGGS------------EH-KV-EKDVQL-------GPKRR------
------ARQLTE----------EDLPINDYSEN------------GLEFHPLWDEQGYCC
--------AQCRRANRY--CRR-VCE---PLLGYYPYPYCYQGGRVICRIIMPCNWWIAR
MLGRV
>Pelecaniformes_Phalacrocorax_auritus_R07368
MGGTARESPEDCRF--LDAEASKTRKKTCTRYQICGLLFSVLLISLILIFF---GVKYLW
SPT-----PRKVYDMEHTFFSHGEKKKIVMEIDPLARTETFRSGNGSEEILEIHDFKNGI
TGIFFVGLQKCFIKTQTKVLPETTEAKIPELEGEEI-TTTYLEQSVVWVPGEKPIQNKEF
LKSSKIFDICRNVTIYWIHPTPIA--------------APE---LASLEGA--------E
E-DPELLVDNQSWLDGGS------------EH-KV-EKDVQL-------GPKRR------
------ARQLTE----------EDLPINDYSEN------------GLEFHPLWDEQGYCC
--------AQCRRANRY--CRR-VCE---PLLGYYPYPYCYQGGRVICRIIMPCNWWIAR
MLGRV
>Pelecaniformes_Phalacrocorax_harrisi_R06603
MGGTARESPEDCRF--LDAEASKTRKKTCTRYQICGLLFSVLLISLILIFF---GVKYLW
SPT-----PRKVYDMEHTFFSHGEKKKIVMEIDPLARTETFRSGNGSEEILEIHDFKNGI
TGIFFVGLQKCFIKTQTKVLPETTEAKIPELEGEEI-TTTYLEQSVVWVPGEKPIQNKEF
LKSSKIFDICRNVTIYWIHPTPIA--------------APE---LASLEGA--------E
E-DPELLVDNQSWLDGGS------------EH-KV-EKDVQL-------GPKRR------
------ARQLTE----------EDLPINDYSEN------------GLEFHPLWDEQGYCC
--------AQCRRANRY--CRR-VCE---PLLGYYPYPYCYQGGRVICRIIMPCNWWIAR
MLGRV
>Pelecaniformes_Phalacrocorax_brasilianus_R06554
MGGTARESPEDCRF--LDAEASKTRKKTCTRYQICGLLFSVLLISLILIFF---GVKYLW
SPT-----PRKVYDMEHTFFSHGEKKKIVMEIDPLARTETFRSGNGSEEILEIHDFKNGI
TGIFFVGLQKCFIKTQTKVLPETTEAKIPELEGEEI-TTTYLEQSVVWVPGEKPIQNKEF
LKSSKIFDICRNVTIYWIHPTPIA--------------APE---LASLEGA--------E
E-DPELLVDNQSWLDGGS------------EH-KV-EKDVQL-------GPKRR------
------ARQLTE----------EDLPINDYSEN------------GLEFHPLWDEQGYCC
--------AQCRRANRY--CRR-VCE---PLLGYYPYPYCYQGGRVICRIIMPCNWWIAR
MLGRV
>Passeriformes_Lonchura_striata_R01364
MGGSARRSPEDCRF--LDAEAAKPPKKSCPRYQLCGLLFSVLLLSLILIFF---GVKYLW
NPA-----PRKVYDMEHTFFSNGQKKKIVMEIDPLARTETFSSGNGSEEILEIHDFKNGI
TGIFFVGLQKCFIKTQTKVLPETTEAKIPELEGQEI-TTTYFEQSVVWVPGEKPIQNKEF
LKSSKIFDICKNMTIFWIHPTPIA--------------APE---LANLEGA--------E
EEEAELLADSQSWLDGGSEQ----------EQ-EL-EQDRQA-------GPRRR------
------ARQLTE----------EELPVNDYSEN------------GLEFHPLWDERGYCC
--------AQCRRANRY--CRR-VCE---PLLGYYPYPYCYQGGRVICRIIMPCNWWIAR
MLGRV
>Anseriformes_Anas_zonorhyncha_R01899
MGGTSRLGPEECRF--LDAEASKTRKKTCSRYKICGLLFSVLVISLILIFF---GVKYLW
NPT-----PRKVYDVEHTFFSHGEKKKIVMEIDPLARTETFRSGNGSEEILEIHDFKNGI
TGIFFVGLQKCFIKTQTKVIPETTEAKIPELEGEEI-TTTYFEQSMVWVPGEKPIQNKEF
LKSSKIFDICRNVTIYWIHPTPIA--------------APE---LADLEGA--------E
EEDPELLVDNQSWLDGGG------------EQ-EV-EKGAQP-------APKRR------
------ARQLTE----------EDLPVNDYTEN------------GLEFHPLWDERGYCC
--------AQCRRANRY--CRR-VCE---PLLGYYPYPYCYQGGRVICRIIMPCNWWIAR
MLGRV
>Passeriformes_Phylloscopus_trochilus_R08695
------------------------------------------------------------
----------QVYDMEHTFFSNGEKKKIVMEIDPLARTETFSSGNGSEEILEIHDFKNGI
TGIFFVGFQKCFIRTQTKVLPETTEAKIPELEGQEI-TTTYFEQSVVWVPGEKPIQNKEF
LKSSKIFDICKNMTIFWIHPTPIA--------------APE---LASLEGS--------E
EQDPELLIDSQSWLDGGS------------EH-EL-EKSRRAG------GPKRR------
------ARQLTE----------EDLPVNDYSEN------------GLEFHPLWDERGYCC
--------AQCRRANRY--CRR-VCE---PLLGYYPYPYCYQGGRVICRIIMPCNWWIAR
MLGRV
>Passeriformes_Saxicola_maurus_R13399
MGGTARHSPEDCCF--LQAEAAKPRKKSCPRYQLCGLLFSLLLLSLILVFF---GVKYLW
SPA-----PRKVYDMEHTFFSNGEKKKIVMEIDPLARTETFSSGNGSEEILEIHDFKNGI
TGIFFVGLQKCFIKTQTKVLPETTEAKIPELEGQEI-TTTYFEQSVVWVPGEKPIQNKEF
LKSSKIFDICKNVTIFWIHPTPIA--------------APE---LANLEGA--------E
EEDPGLLIDKQSWLDGGN------------EQ-EL-EKDTQG-------GPRRQ------
------ARQLTE----------EDLPVNDYSEN------------GLEFHPLWDELGYCC
--------ARCRRAHRY--CRR-VCE---PLLGYHPYPYCYQGGRVICRVIMPCNWWIAR
MLGRV
>Charadriiformes_Uria_lomvia_R14949
MGGTARESPEDRRF--LDAEASKTRKKTCTRHQICGLLFSALLVSLILIFL---GVKYLW
NPT-----PRKVYDMEHTFFSHGEKKKIVMEIDPLARTETFRSGNSSEEILEIHDFKNGI
TGIFFVGLQKCFIKTQTKVLPETTEAKIPELEGEEI-TTTYFEQSVVWVPGEKPIQNKEF
LKSSKIFDICRNVTIYWIHPTPIA--------------APE---LADLEGA--------E
EEDPQLLVDNQSWLDGGS------------EH-EV-EKDAQL-------GPKRR------
------ARQLTE----------EDLPVNDYSEN------------GLEFHPLWDERGYCC
--------AQCRRANRY--CRR-VCE---PLLGYYPYPYCYQGGRVICRIIMPCNWWIAR
MLGRV
>Strigiformes_Strix_occidentalis_caurina_R13197
------------------------------------------------------------
--------PSQVYDMEHMFFSHGEKKKIVMEIDPLARTETFRSGNGSEEILEIHDFKNGI
TGIFFVGLQKCFIKTQTKVLPETTEAKIPELEGEEI-TTTYFEQSVVWVPGEKPIQNKEF
LKSSKIFDICRNVTIYWIHPTPIA--------------APE---LANLEGA--------E
EEDPELLVDNQSWLDGGS------------EQ-EV-EKDVQP-------GPKRR------
------ARQLTE----------EDLPVNDYSEN------------GLEFHPLWDERGYCC
--------AQCRRANRY--CRR-VCE---PLLGYYPYPYCYQGGRVICRIIMPCNWWIAR
MLGRV
>Anseriformes_Anas_platyrhynchos_R12993
MGGTSRLGPEECRF--LDAEASKTRKKTCSRYKICGLLFSVLVISLILIFF---GVKYLW
NPT-----PRKVYDVEHTFFSHGEKKKIVMEIDPLARTETFRSGNGSEEILEIHDFKNGI
TGIFFVGLQKCFIKTQTKVIPETTEAKIPELEGEEI-TTTYFEQSMVWVPGEKPIQNKEF
LKSSKIFDICRNVTIYWIHPTPIA--------------APE---LADLEGA--------E
EEDPELLVDNQSWLDGGG------------EQ-EV-EKGAQP-------APKRR------
------ARQLTE----------EDLPVNDYTEN------------GLEFHPLWDERGYCC
--------AQCRHANRY--CRR-VCE---PLLGYYPYPYCYQGGRVICRIIMPCNWWIAR
MLGRV
>Psittaciformes_Agapornis_roseicollis_R10252
MGGTARDSPEDCRF--LDAEASKRQKRTCSRYQVCGLLFSVLLISLILIFF---GVKYLW
NPA-----PRKVYDMEHTFFSHGEKKKIVMEIDPLTKTETFSSGNGSEEILEIHDFKNGI
TGIFFVGLQKCFIKTQTKVLPETTEAKIPELEGEEI-TATYLEQSVVWVPGEKPIQNKEF
LKSSKIFDICRNMTIYWIHPTPIT--------------APE---LANLEGA--------E
EKDPELLMDNQSWLDGES------------EH-EV-EKDAQP-------GPKRR------
------TRQLTE----------EDLPINDYVSA------------G--------------
------------------------------------------------------------
-----
>Caprimulgiformes_Oreotrochilus_melanogaster_R11131
--XTARESPENCGF--PDAEASKTPKRTRTRYQLCGLLFSALLVSLILIFF---GVKYLW
NPT-----PRKVYDMEHTFFSHGQKKKIMMEIDPLARTETFRSGNGSEEILEIHDFKNGI
TGIVFVGLQKCFIKTQTKVLPETTEAKIPELEGEEI-TTTYVEQSVVWVPGEKPIQNKEF
LKDSKIFDICRNVTIYWIHPTPIA--------------APE---LANLEGA--------E
EDDTELLMDNQSWLDGGS------------KH-EV-EKDA--------------------
--------QLTE----------EDLPVNDYSEN------------GLEFHPLWDERGYCC
--------AQCRRANRY--CQR-VCE---PLLGYYPYPYCYQGGRVICRIIMPCNWWIAR
MLGRV
>Caprimulgiformes_Steatornis_caripensis_R03877
MGGTARESPEDCRF--LDAEASKTRKKTCTRYQICGLLFSVLLISLILIFF---GVKYLW
NPT-----PRKVYDMEHSFFSHGEKKKIVMEIDPLARTETFRSGNGSEEILEIHDFKNGI
TGIFFVGLQKCFIKTQTKVLPEATEAKIPELEGEEI-TTTYFEQSVVWVPGEKPIQNKEF
LKSSKIFDICRNVTIYWIHPTPIA--------------APE---LPDLEGE--------E
EEDPDLLMDNQSWLDGGS------------EH-EA-EKDAQP-------GPKRR------
------ARQLTD----------EDLPVNDYSEN------------GLEFHPLWDERGYCC
--------AQCRRANRY--CRR-VCE---PLLGYYPYPYCYQGGRVICRIIMPCNWWIAR
MLGRV
>Columbiformes_Caloenas_nicobarica_R13482
MGGTARESPEDCRF--LDAEASKRQKKTCTRYQVCGLLLSVLLISLILIFF---GVKYLW
NPI-----PRKVYDMEHTFFSHGEKKKIVMEIDPLARTETFRSGNGSEEILEIHDFKNGI
TGIFFVGLQKCFIKAQTKVLPETTEAKIPELEGEEI-TSTYFEQSVVWVPGEKPIQNKEF
LKSSKIFDICRNVTIYWIHPTPIA--------------APE---LADLEGT--------E
EEDPELLVNNQSWLDGES------------EH-EV-EKDAQS-------GPKRR------
------ARQLTE----------EDLPVNDYSEN------------GLEFHPLWDERGYCC
--------AQCRRANRY--CRR-VCE---PLLGYYPYPYCYQGGRVICRIIMPCNWWIAR
MLGRV
>Passeriformes_Melospiza_melodia_R13476
------------------------------------------------------------
----------QVYDMEHTFFSNGEKKKIVMEIDPLARTETFSSGNGSEEILEIHDFKNGI
TGIFFVGLQKCFIKTQPKVLPETTEAKIPELEGQEI-TTTYFEQSVVWVPGEKPIQNKEF
LRSSKIFDICKNVTIFWIHPTPIA--------------APE---LANLEGA--------E
EEEPELQMDSQSWLDGGN------------EHKEL-EENTRA-------GPKRQ------
------ARQLTE----------EDLPVNDYSEN------------GLEFHPLWDERGYCC
--------AQCRRAHRY--CRR-VCE---PLLGYHPYPYCYQGGRVICRVIMPCNWWIAR
MLGRV
>Passeriformes_Rhegmatorhina_hoffmannsi_R09753
------------------------------------------------------------
--------PLQVYDMEHTFFSNGEKKKIVMEIDPLARTETFSSGNGSEEILEIHDFKNGI
TGIFFVGLQKCFIKTQTKVLPETTEAKIPELEGEEI-TTTYFEQSIVWVPGEKPIQNKEF
LKSSKIFDICRNMTIFWIHPTPIA--------------APE---LASLEGA--------E
EEDPELLIDNQSWLDGGS------------EH-EV-EKDAQL-------GPKRR------
------ARQLTE----------EDLPVNDYSEN------------GLEFHPLWDERGYCC
--------AQCRRANRY--CRR-ICE---PLLGYYPYPYCYQGGRVICRIIMPCNWWIAR
MLGRV
>Passeriformes_Loxia_curvirostra_R12859
------------------------------------------------------------
----------QVYDMEHTFFSNGEKKKIVMKIDPLARTETFSSGNGSEEILEIHDFKNGI
TGIFFVGLQKCFIKTQTKVLPETTEAKIPELEGQEI-TTTYFEQSVVWVPGEKPIQNKEF
LKSSKIFDICKNVTIFWIHPTPIA--------------APE---LANLEGA--------E
EEESELLMDSQSWLDGGS------------EH-EM-EEDTRA-------GPKRR------
------ARQLTE----------EDLPVNDYSEN------------GLEFHPLWDERGYCC
--------AQCRRANRY--CRR-VCE---PLLGYYPYPYCYQGGRVICRIIMPCNWWIAR
MLGRV
>Passeriformes_Junco_hyemalis_R05872
------------------------------------------------------------
----------QVYDMEHTFFSNGEKKKIVMEIDPLARTETFSSGNGSEEILEIHDFKNGI
TGIFFVGLQKCFIKTQPKVLPETTEAKIPELEGQEI-TTTYFEQSVVWVPGEKPIQNKEF
LRSSKIFDICKNVTIFWIHPTPIA--------------APE---LANLEGA--------E
EEEPELQMDSQSWLDGGN------------EHKEL-EENTRA-------GPKRR------
------ARQLTE----------EDLPVNDYSEN------------GLEFHPLWDERGYCC
--------AQCRRAHRY--CRR-VCE---PLLGYYPYPYCYQGGRVICRVIMPCNWWIAR
MLGRV
>Passeriformes_Sylvia_atricapilla_R04013
MGGTARRSAEDCRC--LDAEAAKARKRSCPGYQLCGLLFSVLLLSLILIFF---GVKYLW
NPA-----PRKVYDMEHTFLSSGEKKKIVMEIDPLARTETFSSGNGTEEILEIHDFKNGI
TGIFFVGLQKCFIKTQTKVLPETTEDKIPELEGQEI-TTTYFEQSVVWVPGEKPIQNKEF
LKSSKIFDICKNVTIFWIHPRPIA--------------APE---LASLEGA--------E
EEDPELLMDNQSWLDGGS------------DH-EL-GKDRQA-------GSKRR------
------ARQLTE----------EDLPVNDYSEN------------GLEFHPLWDERGYCC
--------AQCRRANRY--CRR-VCE---PLLGYYPYPYCYQGGRVICRIIMPCNWWIAR
MLGRV
>Passeriformes_Erithacus_rubecula_R01032
------------------------------------------------------------
----------QVYDMEHTFFSNGEKKKIVMEIDPLARTETFSSGNGSEEILEIHDFKNGI
TGIFFVGLQKCFIKTQPKVLPETTEAKIPELEGQEI-TTTYFEQSVVWVPGEKPIQNKEF
LKSSKIFDICKNVTIFWIHPTPIA--------------APE---LANLEGA---------
EEDPGLLIDNQSWLDGGN------------EQ-EL-EKDTQG-------GPRRR------
------ARQLTE----------EDLPINDYVSG------------GI-------------
------------------------------------------------------------
-----
>Charadriiformes_Limosa_lapponica_R07250
MGGTARESPEDCRF--LDAEASKRRKKTCTRYQICGLLFSVLLISLILIFFASVGNQVGA
EPTPMRFWPSQVYDMEHTFFSHGEKKKIVMEIDPLARTETFRSGNGSEEILEIHDFKNGI
TGIFFVGLQKCFIKTQTKVLPETTEAKIPELEGEEI-TTTYFEQSVVWVPGEKPIQNKEF
LKSSKIFDICRNVTIYWIHPTPIA--------------APE---PADLEGA--------E
EEDPELLMDNQSWLDGGS------------EH-EV-EKDAQP-------GPKRR------
------ARQLTE----------EDLPVNDYSEN------------GLEFHPLWDERGYCC
--------AQCRRANRY--CRR-VCE---PLLGYYPYPYCYQGGRVICRIIMPCNWWIAR
MLGRV
>Passeriformes_Passerina_amoena_R09684
------------------------------------------------------------
----------QVYDMEHTFFSNGEKKKIVMEIDPVARTETFSSGNGSEEILEIHDFKNGI
TGIFFVGLQKCFIKTQTKVLPETTEAKIPELEGQEI-TTTYLEQSVVWVPGEKPIQNKEF
LRSSKIFDICKNVTIFWIHPTPIA--------------APE---LANLEGA--------E
EEEPELQMDSQSWLDGGN------------EH-EL-EEDTRA-------GPKRR------
------ARQLTE----------EELPVNDYSEN------------GLEFHPLWDERGYCC
--------AQCRRAHRY--CRR-VCE---PLLGYYPYPYCYQGGRVICRVIMPCNWWIAR
MLGRV
>Passeriformes_Pheucticus_melanocephalus_R05668
MGGTAGRSPERCRF--LDAEAAKPREKSCPRYQLCGLLFSLLLLSLILIFF---GVRYLW
SPA-----PRKVYDMEHTFFSNGEKKKIVMEIDPLARTETFSSGNGSEEILEIHDFKNGI
TGIFFVGLQKCFIKTQTKVLPETTEAKIPELEGQEI-TTTYFEQSVVWVPGEKPIQNKEF
LRSSKIFDICKNVTIFWIHPTPIA------------------------------------
------------------------------------------------------------
------------------------------------------------------------
------------------------------------------------------------
-----
>Charadriiformes_Uria_aalge_R09969
MGGTARESPEDRRF--LDAEASKTRKKTCTRHQICGLLFSTLLVSLILIFL---GVKYLW
NPT-----PRKVYDMEHTFFSHGEKKKIVMEIDPLARTETFRSGNSSEEILEIHDFKNGI
TGIFFVGLQKCFIKTQTKVLPETTEAKIPELEGEEI-TTTYFEQSVVWVPGEKPIQNKEF
LKSSKIFDICRNVTIYWIHPTPIA--------------APE---LADLEGA--------E
EEDPQLLVDNQSWLDGGS------------EH-EV-EKDAQL-------GPKRR------
------ARQLTE----------EDLPVNDYSEN------------GLEFHPLWDERGYCC
--------AQCRRANRY--CRR-VCE---PLLGYYPYPYCYQGGRVICRIIMPCNWWIAR
MLGRV
>Charadriiformes_Cepphus_grylle_R10529
MGGTTRESPEDRRF--LDAEASKTQKKTCTRHQIYGLLFSALLVSLILIFL---GVKYLW
NPT-----PRKVYDMEHTFFSHGEKKKIVMEIDPLARMETFRSGNGSEEILEIHDFKNGI
TGIFFVGLQKCFIKTQTKVLPETTEAKIPELEGEEI-TTTYFEQSVVWVPGEKPIQNKEF
LKSSKIFDICRNVTIYWIHPTPIA--------------APE---LADLEGA--------E
EEDPELLVDNQSWLDGGS------------EH-EV-KKDVQL-------GPKRR------
------ARQLTE----------EDLPVNDYSEN------------GLEFHPLWDERGYCC
--------AQCRRANRY--CQR-VCE---PLLGYYPYPYCYQGGRVICRIIMPCNWWIAR
MLGRV
>Charadriiformes_Rissa_tridactyla_R11868
MGGTARESPEDRRF--LDAEASKTRKKTCTRHQICGLLFSALLVSLILIFL---GVKYLW
NPT-----PRKVYDMEHTFFSHGEKKKIVMEIDPLARTETFRSGNGSEEILEIHDFKNGI
TGIFFVGLQKCFIKTQTKVLPETTEAKIPELEGEEI-TTTYFEQSVVWVPGEKPIQNKEF
LKSSKIFDICRNVTIYWIHPTPIA--------------APE---LADLEGA--------E
EEDPELLVDNQSWLDGGS------------EH-KV-EKDAQL-------GPKRR------
------ARQLTE----------EDLPVNDYSEN------------GLEFHPLWDERGYCC
--------AQCRRANRY--CRR-VCE---PLLGYYPYPYCYQGGRVICRIIMPCNWWIAR
MLGRV
>Passeriformes_Aphelocoma_coerulescens_R05214
------------------------------------------------------------
----------QVYDMEHTFFSNGEKKKIVMEIDPLARTETFSSGNGSEEILEIHDFKNGI
TGIFFVGLQKCFIKTQTKVLPETTEAKIPELEGEEI-TTTYFEQSVVWVPGEKPIQNKEF
LKSSKIFDICKNVTIFWIHPTPIA--------------APE---LANLEGA--------E
EEDPELLTDSQSWLDGGS------------EH-EL-EKDTQA-------GPKRR------
------ARQLTE----------EDLPINDYSEN------------GLEFHPLWDERGYCC
--------AQCRRANRY--CRR-VCE---PLLGYYPYPYCYQGGRVICRIIMPCNWWIAR
MLGRV
>Passeriformes_Poecile_atricapillus_R04496
MGGTARRSPERCRV--LHAEAAKPRKKSCPGYQLCGLLLCVLLLSLILLFF---GVKYLW
NPA-----PRKVYDMEHTFFSNGEKKKIVMEIDPLARTETFSSGNGSEEILEIHDFKNGI
TGIFFVGLQKCFIKTQTKVLPETTEAKIPELEGEEI-TTTYLEQSVVWVPGEKPIQNKEF
LKSSKIFDICKNVTIFWIHPTPIA--------------APE---LSNLEGA--------E
EEDPELLMDNQSWLDVGS------------ER-EL-EKEAQA-------GPKRR------
------ARQLTE----------EDLPVNDYSEN------------GLEFHPLWDERGYCC
--------ARCRRANRY--CRR-VCE---PLLGYHPYPYCYQGGRVICRIIMPCNWWIAR
MLGRV
>Passeriformes_Cercotrichas_coryphaeus_R13764
------------------------------------------------------------
----------QVYDMEHTFFSNGERKKIVMEIDPLARTETFSSGNGSEEILEIHDFKNGI
TGIFFVGLQKCFIKTQTKVLPETTEAKIPELEGQEI-TTTYFEQSVVWVPGEKPIQNKEF
LKSSKIFDICKNVTIFWIHPTPIA--------------APE---LANLEGA-------EE
EEDPGLLIDKQSWLDGGN------------EQ-EL-EKDTQG-------GPRRR------
------ARQLTE------------------------------------------------
------------------------------------------------------------
-----
>Procellariiformes_Calonectris_borealis_R07625
MGGTARESPEDCRF--LDAEASKTRKKTCTRYQICGLLFSVLLFSLILIFF---GVKYLW
NPT-----PRKVYDMEHTFFSRGEKKKIVMEIDPLARTETFRSGNGSEEILEIHDFKNGI
TGIFFVGLQKCFLKTQTKVLPETTEAKIPELEGEEI-TTTYFEQSVVWVPGEKPIQNKEF
LKSSKIFDICRNVTIYWIHPTPIA--------------APE---LADLEGA--------E
EDDPDLLVDNQSWLDGGR------------EH-EV-EKDAQP-------GPKRR------
------ARQLTE----------EDLPVNDYSEN------------GLEFHPLWDERGYCC
--------AQCRRANRY--CRR-VCE---PLLGYYPYPYCYQGGRVICRIIMPCNWWIAR
MLGRV
>Apterygiformes_Apteryx_haastii_R08189
LSPNRSRTSGYCSFVINQAEASKPRKRTCTRYKICGLLFCVLVIFLILIFF---GVKYLW
NPT-----PKKLYGLERTFLSGGEKHKVVMEIDPLARSETFRTGNGSEEILEIHDFKNGI
TGIFFVGLQKCFIKTQTKVIPETTETKIPELEGEEI-TSTYFEQSMVWVPGEKPIQNKEF
LKSSKIFDICRNVTIYWIHPMLIA--------------APE---LADLGEG---------
EDDTELLANNQSWLDGEN------------EH-EV-EKDAQP-------GPKRR------
------ARQLTE----------EDLPVNDYTEN------------GLEFHPLWDERGYCC
--------AQCRRANRY--CRR-VCE---PLLGYYPYPYCYQGGRVICRIIMPCNWWIAR
MLGRV
>Apterygiformes_Apteryx_owenii_R05525
LSPNRSRTSGYCSFVINQAEASKPRKRTCTRYKICGLLFCVLVIFLILIFF---GVKYLW
NPT-----PKKLYGLERTFLSGGEKHKVVMEIDPLARSETFRTGNGSEEILEIHDFKNGI
TGIFFVGLQKCFIKTQTKVIPETTETKIPELEGEEI-TSTYFEQSMVWVPGEKPIQNKEF
LKSSKIFDICRNVTIYWIHPTLIA--------------APE---LADLGEG---------
EDDTELLANNQSWLDGEN------------EH-EV-EKDAQP-------GPKRR------
------ARQLTE----------EDLPVNDYTEN------------GLEFHPLWDERGYCC
--------AQCRRANRY--CRR-VCE---PLLGYYPYPYCYQGGRVICRIIMPCNWWIAR
MLGRV
>Apterygiformes_Apteryx_rowi_R12718
LSPNRSRTSGYCSFVINQAEASKPRKKTCTRYKICGLLFCVLVIFLILIFF---GVKFLW
NPT-----PKKLYGLERTFLSGGEKHKVVMEIDPLARTETFRTGNGSEEILEIHDFKNGI
TGIFFVGLQKCFIKTQTKVIPETTETKIPELEGEEI-TSTYFEQSMVWVPGEKPIQNKEF
LKSSKIFDICRNVTIYWIHPTLIA--------------APE---LADLGEG---------
EDDTELLTNNQSWLDGEN------------EH-EV-EKDAQP-------GPKRR------
------ARQLTE----------EDLPVNDYTEN------------GLEFHPLWDERGYCC
--------AQCRRANRY--CRR-VCE---PLLGYYPYPYCYQGGRVICRIIMPCNWWIAR
MLGRV
>Tinamiformes_Crypturellus_cinnamomeus_R02678
------QTPGSCSFAINQAEAVKPQKKTCTQCKTCTLLFCVLVIFLILVFF---GAKYLW
SPT-----PKKIYGLERTFLSGGEKQKVVMEIDPLARTETFRTGNGSEEILEIHDFKNGI
TGIFFVGLQKCFIKTQTKVLPETTEAKIPELEGEEI-TSTYFEQSMVWVPGEKPIQNKEF
LKSSKIFDICRNVTIYWIHPTLIA--------------APE---LASLGEG---------
EDGAELLADNQSWLDGDS------------ER-GA-EKDARA-------GPKRR------
------ARQLTE----------EDLPVNDYTEN------------GLEFHPLWDERGYCC
--------AQCRRANRY--CRR-VCE---PLLGYHPYPYCYQGGRVICRIIMPCNWWIAR
MLGRV
>Tinamiformes_Nothoprocta_perdicaria_R10975
---TPRQTPGSCSLAINQAEAAKPPKKSCTRCKTCALLFCILGIFLILVFF---GVKYLW
SPT-----PKKLYGLERTFLSGGEKQKVVMEIDPLARTETFRTGNGSEEILEIHDFKNGI
TGIFFVGLQKCFIKTQTKVLPETTEAKIPELEGEEI-TSTYLEQSMVWVPGEKPIQNKEF
LKSSKIFDICRNVTIYWIHPTLIA--------------APE---LASLGEG---------
EDGAELLVDNQSWLDGGS------------ER-RV-EKDAPA-------GPKRR------
------ARQLTE----------EDLPVNDYTEN------------GLEFHPLWDERGYCC
--------RQCRRAQRY--CRR-VCE---PLGGYHPYPYCYQGGRVICRLIMPCNWWIAR
MLGRV
>Rheiformes_Rhea_americana_R13526
---APPQPPADCSSVIHQAEASKSRKKTCTRYKICGLLFGVLVISLILIFF---GVKYVW
NAT-----PKKIYGLEHTFLSGGEKQKVVMEIDPLARTETFRTGNGSEEILEIHDFKNGI
TGIFFVGLQKCFIKTQTKVIPETTEAKIPELEGEEI-TSTYFEQSMVWVPGEKPIQNKEF
LKSSKIFDICRNVTIYWIHPTLIAGS------------SPE---LANLGEG---------
DDDTELLVNNQSWLDGGN------------EH-KG-EKDAQL-------GPKRR------
------ARQLTE----------EDLPVNDYTEN------------GLEFHPLWDERGYCC
--------AQCRRANRY--CRR-VCE---PLLGYYPYPYCYQGGRVICRIIMPCNWWIAR
MLGRV
>Rheiformes_Rhea_pennata_R01808
ASPTPPQPPADCSSVIHQAEASKSRKKTCTRYKICGLLFGVLVISLILIFF---GVKYVW
NAT-----PKKIYGLEHTFLSGGEKQKVVMEIDPLARTETFRTGNGSEEILEIHDFKNGI
TGIFFVGLQKCFIKTQTKVIPETTEAKIPELEGEEI-TSTYFEQSMVWVPGEKPIQNKEF
LKSSKIFDICRNVTIYWIHPTMIAGS------------SPE---LANLGEG---------
DDDTELLVNNQSWLDSGN------------EH-KG-EKDAQL-------GPKRR------
------ARQLTE----------EDLPVNDYTEN------------GLEFHPLWDERGYCC
--------AQCRRANRY--CRR-VCE---PLLGYYPYPYCYQGGRVICRIIMPCNWWIAR
MLGRV
>Passeriformes_Chlorodrepanis_virens_R04719
------------------------------------------------------------
----------QVYDMEHTFFSNGEKKKIVMEIDPLARTETFSSGNGSEEILEIHDFKNGI
TGIFFVGLQKCFIKTQTKVLPETTEAKIPELEGQEI-TTTYFEQSVVWVPGEKPIQNKEF
LKSSKIFDICKNVTIFWIHPTPIA--------------APE---LANLEGA--------E
EEEPKLLMDSQSWLDGGN------------EH-EL-EEDTRA-------GPKRR------
------ARQLTE----------EDLPVNDYSEN------------GLEFHPLWDERGYCC
--------AQCRRANRY--CRR-VCE---PLLGYYPYPYCYQGGRVICRIIMPCNWWIAR
MLGRV
>Passeriformes_Hemignathus_wilsoni_R09539
------------------------------------------------------------
----------QVYDMEHTFFSNGEKKKIVMEIDPLARTETFSSGNGSEEILEIHDFKNGI
TGIFFVGLQKCFIKTQTKVLPETTEAKIPELEGQEI-TTTYFEQSVVWVPGEKPIQNKEF
LKSSKIFDICKNVTIFWIHPTPIA--------------APE---LANLEGA--------E
EEEPKLLMDSQSWLDGGN------------EH-EL-EEDTRA-------GPKRR------
------ARQLTE----------EDLPVNDYSEN------------GLEFHPLWDERGYCC
--------AQCRRANRY--CRR-VCE---PLLGYYPYPYCYQGGRVICRIIMPCNWWIAR
MLGRV
>Anseriformes_Cairina_moschata_R03433
MGGTSRLGPEECRF--LDAEASKTRKKTCSRYKICGLLFSVLVISLILIFF---GVKYLW
NPT-----PRKVYDVEHTFFSHGEKKKIVMEIDPLARTETFRSGNGSEEILEIHDFKNGI
TGIFFVGLQKCFIKTQTKVIPETTEAKIPELEGEEI-TTTYFEQSMVWVPGEKPIQNKEF
LKSSKIFDICRNVTIYWIHPTPIA--------------APE---LADLEGA--------E
EEDPELLVDNQSWLDGGG------------EQ-EV-EKGTQP-------APKRR------
------ARQLTE----------EDLPVNDYTEN------------GLEFHPLWDERGYCC
--------AQCRRANRY--CRR-VCE---PLLGYYPYPYCYQGGRVICRIIMPCNWWIAR
MLGRV
>Passeriformes_Certhia_familiaris_R08661
------------------------------------------------------------
----------QVYEMEHTFFSNGEKKKIVMEIDPLARTETFSSGNGSEEILEIHDFKNGI
TGIFFVGLQKCFIKTQTKVLPETTEAKIPELEGQEI-TTTYFEQSVVWVPGEKPIQNKEF
LKSSKIFDICKNVTIFWIHPTPIA--------------APE---LANLEGA--------E
EEDPEVLVDSQSWLDGGS------------EH-EL-DKDTQA-------GPRRR------
------ARQLTE----------EDLPVNDYSEN------------GLEFHPLWDELGYCC
--------AQCRRANRY--CRR-VCE---PLLGYHPYPYCYQGGRVICRIIMPCNWWIAR
MLGRV
>Accipitriformes_Haliaeetus_albicilla_R02225
MGGTARESPEDCRF--LDAEASKPRKKTCTRYQICGLLFSVLLISLILIFF---GVKYLW
NPT-----PRKVYDMEHTFFSHGEKKKIVMEIDPLARTETFRSGNGSEEILEIHDFKNGI
TGIFFVGLQKCFIKTQTKVLPETTEAKIPELEGEEI-TTTYFEQSVVWVPGEKPIQNKEF
LKSSKIFDICRNVTIYWIHPTPIA--------------APE---LANLEGA--------E
EEYPELLIDNQSWLDGGS------------EH-E--------------------------
------------------------------SEN------------GLEFHPLWDERGYCC
--------AQCRRANRY--CRR-VCE---PLLGYYPYPYCYQGGRVICRIIMPCNWWIAR
MLGRV
>Galliformes_Phasianus_colchicus_R04773
MGGTSQHGPEDCRF--LDAEASKTRKKTCTRYKVCGLLFSVLLIALILVLF---GVKHLW
NPA-----SRQVYDMEHTFFSHGEKKKIVMEIDPLTRTETFRSGNGSEEILEIHDFKNGI
TGIFFVGLQKCFIKTQTKVIPETTEAKIPELEGEEI-TTTYFEQSMVWVPGEKPIQNKEF
LKSSKIFNICRNVTIYWIHPTPIA--------------APE---LAGLERT--------E
EDDTGLFTDDQSWLDGNN------------ER-GM-E-AALP-------GPKRR------
------TRQLTE----------EDLPVNDYTEN------------GLEFHPLWDERGYCC
--------AQCRRANRY--CRR-VCE---PLLGYYPYPYCYQGGRVICRIIMPCNWWIAR
MLGRV
>Charadriiformes_Charadrius_alexandrinus_R10424
MGGTARESLEDCRF--LDAEASKRRKKTCTRYQICGLLFGVLLISLILIFF---GAKYLW
NPT-----PRKVYDMEHTFFSNGEKKKIVMEIDPLARTETFRSGNGSEEILEIHDFKNGI
TGIFFVGLQKCFIKTQTKVLPETTEAKIPELEGEEI-TTTYFEQSVVWVPGEKPIQNKEF
LKSSKIFDICRNVTIYWIHPTPIA--------------APE---LADLEGT--------E
EEDPELLMDNQSWLDGGS------------EH-EV-EKDAQP-------GPKRR------
------ARQLTE----------EDLPVNDYSEN------------GLEFHPLWDERGYCC
--------AQCRRANRY--CRR-VCE---PLLGYYPYPYCYQGGRVICRIIMPCNWWIAR
MLGRV
>Passeriformes_Manacus_manacus_R06797
MGGTARESPEHCRF--LDAEAAKPRNKSCPRYQLCGLLLGVLLLSLILIFF---GVKYLW
NPT-----PRKVYDMEHTFFSNGEKKKIVMEIDPLARTETFTSGNGSEEILEIHDFKNGI
TGIFFVGLQKCFIKTQTKVLPETTEAKIPELEGEEI-TTTYFEQSVVWVPGEKPIQNKEF
LKSSKIFDICRNVTIFWIHPTPIA--------------APE---LANLEGA--------E
EEDPELLIDNQSWLDGGS------------EH-EV-EKDAQL-------GPKRR------
------ARQLTE----------EDLPVNDYSEN------------GLEFHPLWDERGYCC
--------AQCRRANRY--CRR-VCE---PLLGYYPYPYCYQGGRVICRIIMPCNWWIAR
MLGRV
>Passeriformes_Vidua_chalybeata_R00778
------------------------------------------------------------
----------QVYDMEHTFFSNGEKKKIVMEIDPLARTETFSSGNGSEEILEIHDFKNGI
TGIFFVGLQKCFIKTQTKVLPETTEAKIPELEGQEI-TTTYFEQSVVWVPGEKPIQNKEF
LKSSKIFDICKNVTIFWIHPTPIA--------------APE---LANLEGA--------E
EEEPELLIDSQSWLDGGS------------EH-EV-EEDTQA-------GPRRR------
------ARQLTE----------EDLPVNDYSEN------------GLEFHPLWDERGYCC
--------AQCRRANRY--CRR-VCE---PLLGYYPYPYCYQGGRVICRIIMPCNWWIAR
MLGRV
>Passeriformes_Molothrus_ater_R09907
------------------------------------------------------------
----------QVYDMEHTFFSNGEKKKIVMEIDPLARTETFSSGNGSEEILEIHDFKNGI
TGIFFVGLQKCFIKSQTKVLPETTEAKIPELEGQEI-TTTYFEQSVVWVPGEKPIQNKEF
LRSSKIFDICKNVTIFWIHPTPIA--------------APE---LANLEGA--------E
EEEPELQMDSQSWLDGGN------------EH-EL-EEDTQA-------GPKRR------
------ARQLTE----------EELPVNDYSEN------------GLEFHPLWDERGYCC
--------AQCRRAHRY--CRR-VCE---PLLGYYPYPYCYQGGRVICRVIMPCNWWIAR
MLGRV
>Anseriformes_Asarcornis_scutulata_R07979
MGGTSRLGPEECRF--LDAEASKTRKKTCSRYKICGLLFSVLVISLILIFF---GVKYLW
NPT-----PRKVYDVEHTFFSHGEKKKIVMEIDPLARTETFRSGNGSEEILEIHDFKNGI
TGIFFVGLQKCFIKTQTKVIPETTEAKIPELEGEEI-TTTYFEQSMVWVPGEKPIQNKEF
LKSSKIFDICRNVTIYWIHPTPIA--------------APE---LADLEGA--------E
EEDPELLVDNQSWLDGGG------------EQ-EV-EEGAQP-------APKRR------
------ARQLTE----------EDLPVNDYTEN------------GLEFHPLWDERGYCC
--------AQCRRANRY--CRR-VCE---PLLGYYPYPYCYQGGRVICRIIMPCNWWIAR
MLGRV
>Passeriformes_Nesospiza_acunhae_R11379
------------------------------------------------------------
----------QVYDMEHTFFSNGEKKKIVMEIDPLARTETFSSGNGSEEILEIHDFKNGI
TGIFFVGLQKCFIKSQTKVLPETTEAKIPELEGQEI-TTTYFEQSVVWVPGEKPIQNKEF
LRSSKIFDICKNVTIFWIHPTPIA--------------APE---LANLEGA--------E
EEEPELQMDSQSWLDGEN------------EH-EL-EENTQA-------GPKRR------
------ARQLTE----------EDLPVNDYSEN------------GLEFHPLWDERGYCC
--------AQCRRAHRY--CRR-VCE---PLLGYHPYPYCYQGGRVICRVIMPCNWWIAR
MLGRV
>Passeriformes_Acrocephalus_arundinaceus_R02784
MGGTARHSPEHCRF--LDAEAAKPRKKSCPGYQLCGLLFSALLLSLILIFF---GVKYLW
NPA-----PRKVYGMEHTFFSNGEKKKIVMEIDPLARTETFSSGNGSEEILEIHDFKNGI
TGIFFVGLQKCFIRTQTKDLPETTEAKIPELEGQEI-TTTYFEQSVVWVPGEKPIQNKEF
LKSSKIFDICKNVTIFWIHPTPIA--------------APE---VANLEGA--------E
EEDPELLIDNQSWLDGGS------------EQ-EL-DKDRQA-------GPKRR------
------ARQLTE----------EDLPVNDYSEN------------GLEFHPLWDERGYCC
--------AQCRRANRY--CRR-VCE---PLLGYHPYPYCYQGGRVICRIIMPCNWWIAR
MLGRV
>Gruiformes_Atlantisia_rogersi_R02877
------------------------------------------------------------
--------PLQVYDMEHTFFSHGEKKKIAMEIDPLARTETFRSGNGSEEILEIHDFKNGI
TGIFFVGLQKCFIKTQTKVLPETTEAKIPELEGEEI-TTTYFEQSVVWVPGEKPIQNKEF
LKSSKIFDICRNMTIYWIHPKPIA--------------APE---LASLEGA--------E
EDEPELLVENQSWLDGGS------------KH-EK-EKDEHP-------GPKRR------
------ARQLTE----------EDLPVNDYSEN------------GLEFHPLWDERGYCC
--------AQCRRANRY--CRR-VCE---PLLGYYPYPYCYQGGRVICRIIMPCNWWIAR
MLGRV
>Passeriformes_Cettia_cetti_R12274
------------------------------------------------------------
----------QVYDMEHTFFSHGEKQKIVMEIDPLARTETLSSGNGSEEILEIHDFKNGI
TGIFFVGLQKCFIRTQTKVLPETTEAKIPELEGQEI-TTTYFEQSVVWVPGEKPIQNKEF
LKNSKIFDICKNVTIFWIHPTPVA--------------APE---LANLEGA--------E
EEDPELLMDSQSWLDRGS------------QQ-EL-EKDGQA-------GPKRR------
------ARQLTE----------EDLPVNDYSEN------------GLEFHPLWDERGYCC
--------AQCRRANRY--CRR-VCE---PLLGYHPYPYCYQGGRVICRIIMPCNWWIAR
MLGRV
>Passeriformes_Xiphorhynchus_elegans_R02983
MGGTARESPEHCRF--LDAEATKPRKKSCPRYQLCGLLLSVLLLSLILIFF---GVKYLW
NPA-----PRKVYDMEHTFFSNGEKKKIVMEIDPLARTETFSSGNGSEEILEIHDFKNGI
TGIFFVGLQKCFIKTQTKVLPETTEAKIPELEGEEI-TTTYFEQSIVWVPGEKPIQNKEF
LKNSKIFDICRNVTIFWIHPTPIA--------------APE---LASLEGA--------E
EEDPELLIDNQSWLDGGS------------EH-EV-EKDAEV-------GPKRR------
------ARQLTE----------EDLPVNDYSEN------------GLEFHPLWDERGYCC
--------AQCRRANRY--CRR-VCE---PLLGYYPYPYCYQGGRVICRIIMPCNWWIAR
MLGRV
>Passeriformes_Corvus_moneduloides_R02664
------------------------------------------------------------
----------QVYDMEHTFFSNGEKKKIVMEIDPLARTETFSSGNGSEEILEIHDFKNGI
TGIFFVGLQKCFIKTQTKVLPETTEAKIPELEGEEI-TTTYFEQSVVWVPGEKPIQNKEF
LKSSKIFDICKNVTIFWIHPTPIA--------------APE---LANLEGA--------E
EEDPELLTDSQSWLDGGS------------EH-EL-EKDMQA-------GPKRR------
------ARQLTE----------EDLPVNDYSEN------------GLEFHPLWDERGYCC
--------AQCRRANRY--CRR-VCE---PLLGYYPYPYCYQGGRVICRIIMPCNWWIAR
MLGRV
>Passeriformes_Copsychus_sechellarum_R03717
------------------------------------------------------------
----------QVYDMEHTFFSNGERRKIVMEIDPLARTETFSSGNGSEEILEIHDFKNGI
TGIFFVGLQKCFIKTQTKVLPETTEAKIPELEGQEI-TTTYFEQSVVWVPGEKPIQNKEF
LKSSKIFDICKNVTIFWIHPTPIA--------------APE---LANLEGA-------EE
EEDPGLLIDEQSWLDGGN------------EQ-EL-EKDTQG-------GPRRR------
------ARQLTE----------EDLPINDYSEN------------GLEFHPLWDERGYCC
--------AQCRRAQRY--CRR-VCE---PLLGYHPYPYCYQGGRVICRVIMPCNWWIAR
MLGRV
>Galliformes_Numida_meleagris_R13760
MGGTSRHGPEDCRF--LDAEASKTRTKTCTRYKVCGLLFSVLLIALILILF---GVKHLW
NPA-----PRQVYDMEHTFFSHGEKKKIVMEIDPLTRTETFRSGNGSEEILEIHDFKNGI
TGIFFVGLQKCFIKTQTKVIPETTEAKIPELEGEEI-TTTYLEQSMVWVPGEKPIQNKEF
LKSSKIFNICRNVTIYWIHPTPIA--------------APE---LAGLEGT--------E
EEDPELLTDEQSWPDGGN------------EH-GM-EKAALP-------GPKRR------
------ARQLTE----------EDLPVNDYTEN------------GLEFHPLWDERGYCC
--------AQCRRANRY--CRR-VCE---PLLGYYPYPYCYQGGRVICRVIMPCNWWIAR
MLGRV
