# Supplementary material for: Genomic insights into the secondary aquatic transition of penguins
Source: Nat Commun. 2022 Jul 19;13:3912. doi: 10.1038/s41467-022-31508-9 (PMC9296559; doi:10.1038/s41467-022-31508-9)
Supplement: Supplementary file 10 — Supplementary Data 7 [file 41467_2022_31508_MOESM10_ESM.zip › Supplementary Data 7. Protein genes/Suplementary Data 7.1 Gene Sequences/Bird_HBBA.cds.fas]

>Acanthisitta_chloris_beta-A-D1  [mRNA]  locus=scaffold24078:7308:8707:+ identity=95.24
ATGGTGCAGTGGACAGCCGAAGAGAAGCAGCTCATCACCGGCCTCTGGGG
CAAGGTCAACGTCGCCGACTGCGGCGCTGAGGCCCTGGCCAGGCTGCTGA
TCGTCTACCCCTGGACCCAGAGGTTCTTTGCCTCCTTTGGGAACCTGTCC
AGCCCCACTGCCATCCTTGGCAACCCCATGGTCCGTGCTCACGGCAAGAA
AGTGCTCACCTCCTTCGGGGATGCTGTCAAGAACCTGGACAGCATCAAGA
ACACCTTTGCCCAGCTGTCTGAGCTGCACTGCGACAAGCTGCACGTCGAC
CCCGAAAACTTCAGGCTGCTGGGTGACATCCTGATCATCGTCCTGGCTGC
CCACTTCGGCAAGGACTTCTCCCCCGACTGCCAGGCGGCCTGGCAGAAGC
TGGTGCGCGTGGTGGCTCATGCCCTGGCCCGCAAGTACCAC
>Acrocephalus_arundinaceus_beta-A-D2  [mRNA]  locus=scaffold_4575:2803:4146:- identity=93.20
ATGGTGCAGTGGACAGCCGAGGAGAAGCAGCTCATCACCGGCCTCTGGGG
CAAGGTCAACGTGGCCGAGTGCGGCGGCGAGGCCCTGGCCAGGCTGCTGA
TCGTCTACCCCTGGACCCAGAGGTTCTTCGCCTCCTTTGGGAACCTGTCC
AGCGCCACCGCCATCGTCGGCAACCCCAAGGTGCAAGCCCACGGCAAGAA
GGTGCTCACCTCCTTCGGGGAGGCTGTCAAGAACCTGGACAACATCAAGA
ACACCTTCTCCCAGCTGTCTGAGCTGCACTGCGACAAGCTGCACGTGGAT
CCTGAGAACTTCAGGCTCCTGGGTGACATCCTGATCATCGTGCTGGCCGC
CCACTTCGGCAAGGATTTCACTCCCGACTGCCAGGCTGCCTGGCAGAAGC
TGGTGCGCGTGGTCGCCCACGCTCTGGCCCGCAATTACCAC
>Aegithalos_caudatus_beta-A-D1  [mRNA]  locus=scaffold1311:57877:59597:- identity=95.24
ATGGTGCAGTGGACAGCCGAGGAGAAGCAGCTCATCACCGGCCTCTGGGG
GAAGGTCAACGTGGCCGAGTGCGGCGCCGAGGCCCTGGCCAGGCTGCTGA
TCGTCTACCCCTGGACCCAGAGGTTCTTCGCCTCCTTCGGGAACCTGTCC
AGCCCCACTGCCGTCCTGGGCAACCCCAAGGTGCAAGCCCATGGCAAGAA
GGTGCTCACCTCCTTCGGGGATGCCGTCAAGAACCTGGACAGCATCAAGA
ACACCTTCTCCCAGCTGTCGGAGCTGCACTGCGACAAGCTGCACGTGGAC
CCCGAGAACTTCAGGCTCCTGGGTGACATCCTGATCATCGTCCTGGCCGC
CCACTTCGGCAAGGACTTCACTCCCGACTGCCAGGCTGCCTGGCAGAAGC
TGGTGCGTGTGGTGGCCCACGCCCTGGCCCGCAAGTACCAC
>Aegotheles_bennettii_beta-A-D1  [mRNA]  locus=scaffold6183:9962:11353:- identity=93.20
ATGGTGCACTGGACAGCCGAAGAGAAGCAGCTCATCACCGGCCTCTGGGG
CAAGGTCAACGTGGCCGAATGTGGTGGTGAGGCCCTGGGCAGGCTGCTGA
TTGTCTACCCCTGGACCCAGAGGTTCTTTGCCTCCTTCGGGAACCTCTCC
AGTGCCACTGCCATCATGGGCAACCCCATGGTCCGTGCCCATGGCAAGAA
GGTGCTCACCTCCttcggggaagctgtgaagaacctggacaacatcaaga
acaccttctcccagctgtccgagctgcactgcgacaagCTGCACGTGGAC
CCCGAGAACTTCAGGCTCCTGGGTGACGTCCTGATCATCGTCCTGGCCTC
CCACTTCGCCAAGGATTTCACTCCCGACTGCCAGGCTGCCTGGCAAAAGC
TGGTCCGTGCGGTGGCCCACGCCCTGGCCCGCAAGTACCAC
>Agapornis_roseicollis_beta-A-D2  [mRNA]  locus=scaffold17496:4780:6005:+ identity=89.80
ATGGTGCACTGGACAGCCGAGGAGAAGCAGCTCATCACCGGCCTCTGGGG
CAAGGTCAACGTGCCCGAATGCGGAGCCGAGGCCCTGGGCAGGCTGCTCA
TCGTCTACCCCTGGACACAGAGGTTCTTCTCTTCCTTCGGGAACCTGTCC
AACGCCGCTGCCGTCCTCGGCAACCCCAACGTGCGTAACCATGGCAAGAA
GGTGCTCACCTCCTTCGGGGAGGCCGTCAAGAACCTGGACAACATCAAGA
ACACCTTCGCCCAGCTGTCGGAGCTGCACTGCGACAAGCTGCACGTGGAC
CCCGAGAACTTCAGGCTCCTGGGTGACATCCTCATCATCGTCCTGGCCGG
CCACTTTGGGAAGGATTTCACTCCCGACTGCCAGGCTGCCTGGCAGAAGC
TGGTCCGCGCCGTGGCCCACGCTCTGGCCCGCAAGTACCAC
>Agelaius_phoeniceus_beta-A-D2  [mRNA]  locus=scaffold6218:4879:6236:- identity=91.16
ATGGTGCAGTGGACAGCTGAGGAGAAGCAGCTCATCACCGGCCTCTGGGG
CAAGGTCAACGTCGCCGAGTGCGGTGGCGAGGCCCTGGCCAGGCTGCTGA
TCGTCTACCCCTGGACCCAGAGGTTCTTTGCCTCCTTCGGGAACCTGTCC
GGTGCCACCGCTGTCCTTGGCAACCCCAAGGTGCAGGCCCATGGCAAGAA
GGTGCTGACCTCCTTCGGGGAGGCCGTCAAGAACCTGGATGGCATCAAGA
ACACCTTCTCCGCGCTGTCCGAGCTGCACTGTGACAAGCTGCACGTGGAC
CCCGAGAACTTCAGGCTCCTGGGTGACATCCTGGTCGTCGTCCTGGCCGC
CCACTTCGGCAAGGACTTCACCCCCGAGTGCCAGGCTGCCTGGCAGAAGC
TGGTGCGTGTGGTTGCCCACGCCCTGGCCCGCAAGTACCAC
>Alaudala_cheleensis_beta-A-D1  [mRNA]  locus=scaffold2400:218:1831:- identity=94.56
ATGGTGCACTGGACAGCCGAGGAGAAGCAGCTCATCACCGGCCTCTGGGG
CAAGGTCAACGTCGCCGAGTGCGGTGGCGAGGCCCTGGCCAGGCTGCTGA
TCGTCTACCCCTGGACCCAGAGGTTCTTCGCCTCCTTTGGGAACCTGTCC
AGCCCCACCGCCGTCCTTGGCAACCCCAAGGTGCAAGCCCATGGCAAGAA
GGTGCTCACCTCCTTCGGGGAGGCCGTCAAGAACCTGGACAGCATCAAGA
ACACCTTTTCCCAGCTGTCCGAGCTGCACTGTGACAAGCTGCACGTGGAC
CCCGAGAACTTCAGGCTCCTGGGTGACATCCTGATCATCGTGCTGGCCGC
CCACTTCGGCAAGGATTTCACTCCCGACTGCCAGGCCGCCTGGCAGAAGC
TGGTGCGTGTGGTGGCCCACGCCCTGGCCCGCAAGTACCAC
>Alca_torda_beta-A-D1  [mRNA]  locus=scaffold6685:37847:39277:+ identity=93.20
ATGGTGCACTGGACAGCCGAAGAGAAGCAGCTCATCACCGGCCTCTGGGG
CAAGGTCAATGTGGCCGACTGCGGTGCTGAGGCCCTGGCCAGGCTGCTGA
TCGTCTACCCCTGGACCCAGAGGTTCTTTGCTTCCTTCGGGAACCTCTCC
AGCCCCAGCGCCGTCCTCGGCAACCCCATGGTCCGCTCTCATGGCAAGAA
AGTGCTCACCTCCTTCGGGGAAGCCGTCAAGAACCTGGACAGCATCAAGA
ACACCTTCGCCCAGCTGTCCGAGCTGCACTGCGACAAGCTGCACGTGGAT
CCTGAGAACTTCAGGCTCCTGGGAGACATCCTGATCATCGTCCTGGCCGC
CCACTTCGCCAAGGAATTCACTCCCGAGTGCCAGGCTGCCTGGCAAAAGC
TGGTCCGTGCGGTGGCCCACGCCCTGGCCCGCAAATACCAC
>Aleadryas_rufinucha_beta-A-D3  [mRNA]  locus=scaffold4205:2233:3657:- identity=93.20
ATGGTGCAGTGGACAGCTGAGGAGAAGGCGCTCATCACCGGCCTCTGGGG
GAAGGTCAACGTCGCCGAGTGCGGCGCCGAGGCCCTGGGCAGGCTGCTGA
TCGTCTACCCCTGGACCCAGAGGTTCTTCGCCTCCTTCGGGAACCTGTCC
AGCCCCACTGCCGTCCTTGGCAACCCCAAGGTGCAGGCCCACGGCAAGAA
GGGGCTCACCTCCTTCGGAGATGCCGTCAAGAACCTGGACAGCATCAAGA
ACACCTTTTCCCAGCTGTCCGAGCTGCACTGCGACAAGCTGCACGTGGAC
CCCGAGAACTTCAGGCTCCTGGGTGACATCCTGATCATCGTCCTGGCCGC
CCACTTCGGCAAGGATTTCACTCCCGACTGCCAGGCTGCCTGGCAGAAGC
TGGTGCGCGTGGTTGCCCACGCCCTGGCCCGCAAGTACCAC
>Alectura_lathami_beta-A-D3  [mRNA]  locus=scaffold3634:20748:22151:- identity=96.60
ATGGTGCACTGGACAGCCGAGGAGAAGCAGCTCATCACCAGCCTCTGGGG
CAAGGTCAACGTGGAGGAATGCGGTGCCGAAGCCCTGGCCAGGCTGCTGA
TCGTCTACCCCTGGACCCAGAGGTTCTTCTCTTCCTTTGGGAACCTCTCC
AGCCCCACCGCCATCCTTGGCAACCCCATGGTCCGTGCTCATGGCAAGAA
GGTGCTCACCTCCTTTGGGGACGCCGTGAAGAACCTGGACAACATCAAGA
ACACCTTTGCCCAGCTGTCCGAGCTGCACTGCGACAAGCTGCACGTGGAC
CCCGAGAACTTCAGGCTCCTGGGTGACATCCTCATCATCGTCCTGGCCGC
CCACTTCGCCAAGGACTTCACTCCCGAATGCCAGGCTGCTTGGCAGAAGC
TGGTCCGCGTGGTGGCCCACGCCCTGGCCCGCAAGTACCAC
>Alopecoenas_beccarii_beta-A-D2  [mRNA]  locus=scaffold1024:92577:93559:+ identity=91.16
ATGGTGCACTGGTCAGCCGAGGAGAAGCAGCTCATCACTGGCATCTGGGG
CAAGGTCAACGTGGCCGAATGCGGTGGTGAGGCCCTCGCCAGGCTGCTGA
TCGTCTACCCCTGGACCCAGAGGTTCTTCTCTTCCTTCGGGAACCTCTCC
GGCGCCACCGCCATCTGCGGCAACCCCAATGTGCGTGCCCACGGCAAGAA
AGTGCTCACCTCCTTCGGGGAAGCTGTGAAGAACCTGGACAACATCAAGA
ACACCTTCGCCCAGCTGTCCGAGCTGCACTGCGACAAGCTGCACGTGGAC
CCCGAGAACTTCAGGCTCCTGGGTGACATCCTGGTCATCGTCCTGGCCGC
CCACTTCGGCAAGGATTTCACTCCTGACTGCCAGGCTGCCTGGCAAAAGC
TGGTCCGTGTGGTGGCCCACGCTCTGGCCCGCAAGTACCAC
>Amazona_guildingii_beta-A-D1  [mRNA]  locus=scaffold3803:56327:57551:+ identity=91.84
ATGGTGCACTGGACAGCCGAAGAGAAGCAGCTCATCACCGGCCTCTGGGG
CAAGGTCAATGTGGCCGAGTGCGGAGCCGAGGCCCTGGCCAGGCTGCTGA
TCGTCTACCCCTGGACACAGAGGTTCTTCTCCTCCTTTGGGAACCTGTCC
AGCGCCTCTGCCGTCCTCGGCAACCCCAATGTGCGTGCCCATGGCAAGAA
GGTGCTCACCTCCTTCGGGGAGGCCGTCAAGAACCTGGACAGCATCAAGA
ACACCTTCGCCCAGCTGTCGGAGCTGCACTGCGACAAGCTGCACGTGGAC
CCCGAGAACTTCAGGCTCCTGGGTGACATCCTCATCATCGTCCTGGCCGG
CCACTTCGGGAAGGATTTCACTCCCGACTGCCAGGCTGCCTGGCAGAAGC
TGGTCCGTGCTGTGGCCCACGCTCTGGCCCGCAAGTACCAC
>Anas_platyrhynchos_beta-A-D1  [mRNA]  locus=NOIJ01000543.1:15991:17574:- identity=97.28
ATGGTGCACTGGACAGCCGAGGAGAAGCAGCTCATCACCGGCCTCTGGGG
CAAGGTCAATGTGGCCGACTGTGGTGCTGAGGCCCTGGCCAGGCTGCTGA
TCGTCTACCCCTGGACCCAGAGGTTCTTCGCCTCCTTCGGCAACCTGTCC
AGCCCCACCGCCATCCTTGGCAACCCCATGGTCCGCGCCCATGGCAAGAA
AGTGCTCACCTCCTTCGGGGAAGCCGTGAAGAACCTGGACAACATCAAGA
ACACCTTCGCCCAGCTGTCCGAGCTGCACTGCGACAAGCTGCACGTGGAC
CCCGAGAACTTCAGGCTCCTGGGTGACATCCTCATCATCGTCCTGGCCGC
CCACTTCACCAAGGATTTCACTCCTGAATGCCAGGCTGCCTGGCAGAAGC
TGGTCCGCGTGGTGGCCCACGCTCTGGCCCGCAAGTACCAC
>Anas_zonorhyncha_beta-A-D1  [mRNA]  locus=NOIK01000629.1:193311:194894:+ identity=97.28
ATGGTGCACTGGACAGCCGAGGAGAAGCAGCTCATCACCGGCCTCTGGGG
CAAGGTCAATGTGGCCGATTGTGGTGCTGAGGCCCTGGCCAGGCTGCTGA
TCGTCTACCCCTGGACCCAGAGGTTCTTTGCCTCCTTCGGCAACCTGTCC
AGCCCCACTGCCATCACTGGCAACCCCATGGTCCGCGCCCATGGCAAGAA
AGTGCTCACCTCCTTCGGAGATGCCGTGAAGAACCTGGACAACATCAAGA
ACACCTTCGCCCAGCTGTCCGAGCTGCACTGCGACAAGCTGCACGTGGAC
CCCGAGAACTTCAGGCTCCTGGGTGACATCCTCATCATCGTCCTGGCCGC
CCACTTCACCAAGGATTTCACTCCTGAATGCCAGGCTGCCTGGCAGAAGC
TGGTCCGCGTGGTGGCCCACGCTCTGGCCCGCAAGTACCAC
>Anhinga_anhinga_beta-A-D1  [mRNA]  locus=scaffold_1097:84450:85951:+ identity=93.88
ATGGTGCACTGGACAGCCGAAGAGAAGCAGCTCATCACCGGCCTCTGGGG
CAAGGTCAATGTGGCCGACTGCGGTGCCGAGGCTCTGGCCAGGCTGCTGA
TCGTCTACCCCTGGACCCAGAGGTTCTTCGCTTCCTTCGGGAACCTCTCC
AGCCCCACCGCCATCCTTGGCAACCCCATGGTCCGTGCTCATGGCAAGAA
GGTGCTCACCTCCTTCGGGGAAGCCGTCAAGAACCTGGACAACATTAAGT
CGACCTTTGCCACGCTGTCTGAGCTGCACTGCGACAAGCTGCACGTGGAC
CCCGAGAACTTCAGGCTCCTGGGTGacatcctgatcatcgtcctggcttc
tcacttcgccaaggatttcactcctgagtgcCAAGCTGCCTGGCAAAAGC
TGGTCGGTGCCGTGGCCCATGCTCTGGCCCGCAAATACCAC
>Anhinga_rufa_beta-A-D1  [mRNA]  locus=scaffold2578:34017:35517:+ identity=93.20
ATGGTGCACTGGACAGCCGAACAGAAGCAGCTCATCACCAGCCTCTGGGG
CAAGGTCAACGTGGCCGACTGCGGTGCCGAGGCCCTGGCCAGGCTGCTGA
TCGTCTACCCCTGGACCCAGAGGTTCTTCGCTTCCTTCGGGAACCTCTCC
AGCCCCACCGCCATCCTTGGCAACCCCATGGTCCGTGCTCATGGCAAGAA
AGTGCTCACCTCCTTCGGGGAAGCCGTCAAGAACCTGGACAACATTAAGA
CAACCTTCGCCCAGCTGTCCGAGCTGCACTGCGACAAGCTGCACGTGGAC
CCCGAGAACTTCAGGCTCCTGGGTGacatcctgatcatcgtcctggcttc
ccacttcaccaaggatttcactcctgagtgcCAAGCTGCTTGGCAAAAGC
TGGTCGGTGCCGTGGCCCACGCTCTGGCCCGCAAATACCAC
>Anser_cygnoides_beta-A-D1  [mRNA]  locus=KQ039718.1:343408:344995:- identity=95.92
ATGGTGCACTGGTCAGCCGAGGAGAAGCAGCTCATCACCGGCCTCTGGGG
CAAGGTCAATGTGGCCGACTGTGGTGCTGAGGCCCTGGCCAGGCTGCTGA
TCGTCTACCCCTGGACCCAGAGGTTCTTCTCTTCCTTTGGGAACCTGTCC
AGCCCCACCGCCATCCTTGGCAACCCCATGGTCCGTGCCCATGGCAAGAA
AGTGCTCACCTCCTTCGGAGATGCCGTGAAGAACCTGGACAACATCAAGA
ACACCTTCGCCCAGCTGTCCGAGCTGCACTGTGACAAGCTGCACGTGGAC
CCCGAGAACTTCAGGCTCCTGGGTGACATCCTCATCATCGTCCTGGCCGC
CCACTTCGCCAAGGAGTTCACTCCTGAATGCCAGGCCGCCTGGCAGAAGC
TGGTCCGTGTGGTGGCCCACGCTCTGGCCCGCAAGTACCAC
>Anseranas_semipalmata_beta-A-D1  [mRNA]  locus=scaffold1893:62194:63795:+ identity=95.24
ATGGTGCACTGGTCAGCTGAAGAGAAGCAGCTCATCACCGGCCTCTGGGG
CAAGGTCAATGTGGCCGACTGCGGTGCCGAAGCCCTGGCCAGGCTGCTGA
TCGTCTACCCCTGGACCCAGAGGTTCTTCTCTTCCTTCGGGAACCTGTCC
AGCCCCACCGCCATCATCGGCAACCCCATGGTCCGTGCTCATGGCAAGAA
AGTGCTCACCTCCTTCGGGGAAGCCGTGAAGAACCTGGACAACATCAAGA
ACACCTTCGCCCAGCTGTCTGAGCTGCACTGCGACAAGCTGCATGTGGAC
CCCGAGAACTTCAGGCTCCTGGGTGACATTCTCATCATCGTCCTGGCTGC
CCACTTCAGCAAGGATTTCACTCCCGACTGCCAGGCCGCCTGGCAGAAGC
TGGTCCGCGTGGTGGCCCATGCTCTGGCCCGCAAGTACCAC
>Anthoscopus_minutus_beta-A-D1  [mRNA]  locus=scaffold1483:7342:8679:- identity=90.48
ATGGTGCAGTGGACTGACCAGGAGAAGCAGCTCATCACCAGCCTCTGGGG
GAAGGTCAATGTCGCCGAGTGCGGCCCCGAGGCCCTGGGCAGGCTGCTGA
TCGTCTACCCCTGGACCCAGAGGTTCTTCTCCTCCTTCGGGAACCTGTCC
AGCCCCACTGCCGTCCTTGGCAACCCCAAGGTGCAGGCCCATGGCAAGAA
GGTGCTCACCTCCTTCGGGGAGGCCGTCAAGAACCTGGACAGCATCAAGA
ACACCTTTTCCCAGCTGTCCGAGCTGCACTGCGACAAGCTGCACGTGGAC
CCCGAGAACTTCAGGCTCCTGGGTGACATCCTGATCATCGTCCTGGCCGC
CCACTTCGGCAAGGACTTCACTCCCGACTGCCAGGCCGCCTGGCAGAAGC
TGGTGCGCGTGGTTGCCCACGCTCTGGCCCGCAAGTACCAC
>Antrostomus_carolinensis_beta-A-D1  [mRNA]  locus=scaffold50014:2173:3466:- identity=89.12
ATGGTGCACTGGTCAGCTGAAGAGAAGCAGCTCATCACCGGTCTCTGGGG
CAAGGTCAATGTGGCCGACTGCGGTGCCGAGGCCCTAGCCAGGCTGCTGA
TCGTCTACCCCTGGACCCAGAGGTTCTTCTCTTCCTTCGGGAACCTCTCC
AGCCCCACTGCCATCATTGGCAACCCCATGGTCCGTGCCCATGGCAAGAA
AGTGCTCACCTCCTTTGGGGAAGCTGTCAAGAACCTGGACAACATCAAGA
AATGTTTTGCTCAGCTAAGCAAACTCCACTGTGACAAGCTGCATGTGGAC
CCCGAGAACTTCAGGCTCCTAGGTGACATCCTCATCATCGTTCTGGCCAC
CCACTTCGGCAAGGACTTCACCCCTGCCTGCCAGTCTGCCTGGCAGAAGA
TGGTCCGTGTGGTGGCCCATGCGCTGGCCCACGAGTACCAC
>Apaloderma_vittatum
-----
>Aphelocoma_coerulescens_beta-A-D1  [mRNA]  locus=scaffold_210:501686:503437:- identity=87.76
ATGGTGCACTGGTCAGCCGAGGAGAAGCAGCTCATCGCCAGCGTCTGGGG
CAAGGTCAACGTGGAGGAATGCGGCGCCGAGGCCCTGGCCAGGCTGCTGA
TCGTCTACCCCTGGACCCAGAGGTTCTTCTCTAACTTCGGGAACCTGTCC
AGCCCCACGGCCATCATCGGCAACCCCAAGGTGCGTGCCCACGGCAAGAA
GGTGCTCACCTCCTTCGGGGAAGCCATCAAGAACCTGGACAACATCAAGG
TGACCTACTCtaagctgtctgagctgcactgcgacaagctgcacgtggac
cccgagaacttcaggCTCCTTGGAGACATCCTCATCATCGTCCTGGCTTC
CCACTTCAGCAAGGATTTCACCCCTGCGTGCCAGTTCGCCTGGCAGAAGC
TCGTCAGTGTCGTGGCTCACGCTCTGGCCCGCAAGTACCAC
>Apteryx_australis_beta-A-D3  [mRNA]  locus=LK079798.1:29390:33827:+ identity=91.16
ATGGTGCAGTGGACAGCTGAAGAGAAGCAGCTCATCAGTAACCTTTGGGG
CAAGGTCAATGTGGCTGAATGTGGTGCCGAGGCCCTGGGCAGGCTGCTCA
Ttgtctacccctggacccagaggttctttgcctccttcgggaacctctcc
agcgccaccgccgtcctcggcaaccccatggtccgcgcccatggcaagaa
agtgctcacctccttcggggaagctgtgaagaacctggatggcatcaaga
acacctttgcccatctgtccgagctgcactgcgacaagctgcacgtggac
cccgagaacttcaggctcctgggtgacatcctgatcatcgtcctggcttc
ccactttgccaaggaattcactcccgagtgccaggctgcctggcagaagc
tggtccgcgtggtggctcacgctctggcccgcaagtaccac
>Apteryx_haastii_beta-A-D1  [mRNA]  locus=scaffold_1704:22237:23899:+ identity=91.16
ATGGTGCAGTGGACAGCTGAAGAGAAGCAGCTCATCAGTAACCTTTGGGG
CAAGGTCAATGTGGCTGAATGTGGTGCCGAGGCCCTGGGCAGGCTGCTCA
TTGTCTACCCCTGGACCCAGAGGTTCTTTGCCTCCTTCGGGAACCTCTCC
AGCGCCACCGCCGTCCTCGGCAACCCCATGGTCCGCGCCCATGGCAAGAA
AGTGCTCACCTCCTTCGGGGAAGCTGTGAAGAACCTGGATGGCATCAAGA
ACACCTTTGCCCATCTGTCCGAGCTGCACTGCGACAAGCTGCACGTGGAC
CCCGAGAACTTCAGGCTCCTGGGTGACATCCTGATCATCGTCCTGGCTTC
CCACTTCGCCAAGGAATTCACTCCCGAGTGCCAGGCTGCCTGGCAGAAGC
TGGTCCGCGTGGTGGCTCACGCTCTGGCCCGCAAGTACCAC
>Apteryx_owenii_beta-A-D2  [mRNA]  locus=scaffold_1700:2646:4308:+ identity=91.16
ATGGTGCAGTGGACAGCTGAAGAGAAGCAGCTCATCAGTAACCTTTGGGG
CAAGGTCAATGTGGCTGAATGTGGTGCCGAGGCCCTGGGCAGGCTGCTCA
TTGTCTACCCCTGGACCCAGAGGTTCTTTGCCTCCTTCGGGAACCTCTCC
AGCGCCACCGCCGTCCTCGGCAACCCCATGGTCCGCGCCCATGGCAAGAA
AGTGCTCACCTCCTTCGGGGAAGCTGTGAAGAACCTGGATGGCATCAAGA
ACACCTTTGCCCATCTGTCCGAGCTGCACTGCGACAAGCTGCACGTGGAC
CCCGAGAACTTCAGGCTCCTGGGTGACATCCTGATCATCGTCCTGGCTTC
CCACTTCGCCAAGGAATTCACTCCCGAGTGCCAGGCTGCCTGGCAGAAGC
TGGTCCGCGTGGTGGCTCACGCTCTGGCCCGCAAGTACCAC
>Apteryx_rowi_beta-A-D1  [mRNA]  locus=scaffold_1483:19767:21429:+ identity=91.16
ATGGTGCAGTGGACAGCTGAAGAGAAGCAGCTCATCAGTAACCTTTGGGG
CAAGGTCAATGTGGCTGAATGTGGTGCCGAGGCCCTGGGCAGGCTGCTCA
TTGTCTACCCCTGGACCCAGAGGTTCTTTGCCTCCTTCGGGAACCTCTCC
AGCGCCACCGCCGTCCTCGGCAACCCCATGGTCCGCGCCCATGGCAAGAA
AGTGCTCACCTCCTTCGGGGAAGCTGTGAAGAACCTGGATGGCATCAAGA
ACACCTTTGCCCATCTGTCCGAGCTGCACTGCGACAAGCTGCACGTGGAC
CCCGAGAACTTCAGGCTCCTGGGTGacatcctgatcatcgtcctggcttc
ccacttcgccaaggaattcactcccgagtgcCAGGCTGCCTGGCAGAAGC
TGGTCCGCGTGGTGGCTCACGCTCTGGCCCGCAAGTACCAC
>Aquila_chrysaetos_canadensis_beta-A-D1  [mRNA]  locus=NW_011950917.1:7710104:7711613:- identity=94.56
ATGGTGCACTGGACAGCCGAAGAGAAGCAGCTCATCACCGGCGTCTGGGG
CAAGGTCAATGTGGCGGACTGTGGTGCCGAGGCCCTGGCCAGGCTGCTGA
TCGTCTACCCCTGGACCCAGAGGTTCTTTGCTTCCTTCGGGAACCTCTCC
AGCCCCACCGCTATCCTTGGCAACCCCATGGTCCGCGCCCATGGCAAGAA
AGTGCTCACCTCCTTCGGGGAAGCCGTCAAGAACCTGGACAACATCAAGA
ACACCTTCGCCCAGCTGTCCGAGCTGCACTGCGACAAGCTGCACGTCGAC
CCCGAGAACTTCAGGCTCCTGGGTGACATCCTGATCATCGTCCTGGCCGC
CCACTTCACCAAGGATTTCTCTCCCGACTGCCAGGCTGCCTGGCAAAAGC
TGGTCCGTGCGGTGGCCCATGCTCTGGCCCGCAAGTACCAC
>Arenaria_interpres_beta-A-D1  [mRNA]  locus=scaffold1302:105502:106941:- identity=95.92
ATGGTGCACTGGTCAGCCGAAGAGAAGCAGCTCATCACCGGCCTCTGGGG
CAAGGTCAATGTGGCCGACTGTGGTGCTGAGGCCCTGGCCAGGCTGCTGA
TTGTCTACCCCTGGACCCAGAGGTTCTTTGCTTCCTTCGGGAACCTCTCC
AGCCCCACCGCCATCCTCGGCAACCCCATGGTCCGCGCCCATGGCAAGAA
AGTGCTCACCTCCTTCGGGGAAGCCGTCAAGAACCTGGACAACATCAAGA
ACACCTTCGCCCAGCTGTCCGAGCTGCACTGTGACAAGCTGCACGTGGAT
CCTGAGAACTTCAGGCTTCTGGGTGACATCCTGATCATTGTGCTGGCCGC
CCACTTCGCCAAGGATTTCACTCCTGACTGCCAGGCTGCCTGGCAAAAGC
TGGTCCGTGTGGTGGCCCATGCCCTGGCCCGCAAATACCAC
>Asarcornis_scutulata_beta-A-D1  [mRNA]  locus=scaffold113735:202052:203651:+ identity=96.60
ATGGTGCACTGGACAGCCGAGGAGAAGCAGCTCATCACCGGCCTCTGGGG
CAAGGTCAATGTGGCCGACTGTGGTGCTGAGGCCCTGGCCAGGCTGCTGA
TCGTCTACCCCTGGACCCAGAGGTTCTTCTCTTCCTTTGGCAACCTGTCC
AGCCCCACCGCCATCCTTGGCAACCCCATGGTCCGCGCCCATGGCAAGAA
AGTGCTCACCTCCTTCGGAGATGCCGTGAAGAACCTGGACAACATCAAGA
ACACCTTCGCCCAGCTGTCCGAGCTGCATTGCGACAAGCTGCACGTGGAC
CCCGAGAACTTCAGGCTCCTGGGTGACATCCTCATCATCGTCCTGGCCGC
TCACTTCACCAAGGATTTCACTCCTGACTGCCAGGCTGCCTGGCAGAAGC
TGGTCCGCGTGGTGGCCCACGCTCTGGCCCGCAAGTACCAC
>Atrichornis_clamosus_beta-A-D5  [mRNA]  locus=scaffold2775:43461:44887:+ identity=95.24
ATGGTGCAGTGGACAGCCGAGGAGAAGCAGCTCATCACCGGCCTCTGGGG
CAAGGTCAATGTCGCCGACTGCGGTGCCGAGGCCCTGGCCAGGCTGCTGA
TCGTCTACCCCTGGACCCAGAGGTTCTTCGCCTCCTTTGGGAACCTGTCC
AGCCCCACCGCCATCCTCGGCAACCCCATGGTCCGTGCCCACGGCAAGAA
GGTGCTCACCTCCTTCGGGGATGCCGTCAAGAACCTGGACAGCATCAAGA
ACACCTTTGCCCAGCTGTCTGAGCTGCACTGCGACAAGCTGCACGTGGAC
CCCGAGAACTTCAGGCTCCTGGGTGACATCCTGATCATCGTCCTGGCTGC
CCACTTCGGCAAGGATTTCTCTCCCGACTGCCAGGCTGCCTGGCAGAAGC
TGGTGCGTGTGGTTGCCCACGCTCTGGCCCGCAAGTACCAC
>Balaeniceps_rex_beta-A-D2  [mRNA]  locus=scaffold63868:5973:7695:- identity=85.71
ATGGTGCACTGGTCAGCCGAAGAGAAGCAGCTCATCGCCAGCGTCTGGAG
CAAGGTCAACGTGGAGGAATGTGGTGCCGAGGCCCTGGCCAGGCTGCTGA
TCGTCTACCCCTGGACCCAGAGGTTCTTTGATAGCTTTGGGAACCTCTCC
AGCCCCACCGCCATCATCGGCAACCCCAAGGTCCGCGCCCATGGCAAGAA
AGTGCTCACCTCCTTCGGGGAAGCCGTCAAGAACCTGGACAACGTTAAGG
CGACCTACGCCAAGCTGTCCGAGCTGCACTGCGAGAAGCTGCACGTGGAC
CCTGAGAACTTCAGGCTCCTGGGAGACATCCTCATCATCGTGCTGGCCGC
ACACTTCACCAAGGACTTCACTCCTGCCTGCCAGGCCACTTGGCAGAAGC
TGGTCGGCGTAGTAGCCCATGCTCTGGCCTACAAGTACCAT
>Balearica_regulorum_beta-A-D1  [mRNA]  locus=scaffold427:29723:31216:- identity=93.88
ATGGTGCACTGGTCAGCCGAAGAGAAGCAGCTCATCACCGGCCTCTGGGG
CAAGGTCAATGTGGCCGATTGCGGTGCCGAGGACCCGCGATTGCGGCTGC
TGATCGTCTACCCCTGGACCCAGAGGTTCTTCGCTTCCTTCGGAAACCTC
TCCAGCCCCACCGCCATCCTCGGCAACCCCATGGTCCGTGCTCATGGCAA
GAAAGTGCTCACCTCCTTCGGGGAAGCCGTCAAGAACCTGGACAACATCA
AGAACACCTTCGCCCAGCTGTCCGAGCTGCACTGCGACAAGCTGCACGTG
GACCCCGAGAACTTCAGGCTCCTGGGTGACATCCTGATCATCGTCCTGGC
TGCCCACTTCGCCAAGGATTTCACTCCCGACTGCCAGGCTGCCTGGCAAA
AGCTGGTCCGCGTGGTCGCTCACGCTCTGGCCCGCAAGTACCAC
>Baryphthengus_martii_beta-A-D3  [mRNA]  locus=scaffold2440:13697:15222:+ identity=93.88
ATGGTGCACTGGACAGCCGAAGAGAAGCAGCTCATCAGCAGCGTCTGGGC
CAAGGTCGATGTGGCCGAATGCGGCGCCGAGGCCCTGGCCAGGCTGCTGA
TCGTCTACCCCTGGACCCAGCGGTTCTTTGCCAGCTTTGGGAACCTCTCC
AGCCCCACCGCCATCTCTGGCAACCCCATGGTCCGTGCCCACGGCAAGAA
AGTGCTGACCTCCTTCGGGGATGCTGTCAAGAACCTTGACAACATCAAGA
ACACCTTCTCCCAGCTGTCCGAGCTGCACTGTGACAAGCTGCACGTGGAC
CCCGAGAACTTCAGGCTTCTGGGTGACATCCTGATCATCGTCCTGGCCGC
CCACTTCGGCAAGGACTTCACCCCCGACGCCCAGGCCGCCTGGCAGAAGC
TGGTCCGTGTGGTGGCCCACGCCCTGGCCCGCAAGTACCAC
>Bombycilla_garrulus_beta-A-D1  [mRNA]  locus=scaffold2895:66901:68233:+ identity=92.52
ATGGTGCAGTGGACAGCCGAGGAGAAGCAGCTCATCACCGGCCTCTGGGG
CAAGGTCAACGTGGCCGAGTGCGGCGGCGAGGCCCTGGCCAGGCTGCTGA
TCGTCTACCCCTGGACCCAGAGGTTCTTCGCCTCCTTCGGGAACCTGTCC
AGCGCCACCGCCGTCATGGGCAACCCCAAGGTGCAAGCCCATGGCAAGAA
GGTGCTCACCTCCTTCGGGGAAGCCGTCAAGAACCTGGACGGCATCAAGA
ACACCTTCTCCCAGCTGTCCGAGCTGCACTGCGACAAGCTGCACGTGGAC
CCCGAGAACTTCAGGCTCCTGGGTGACATCCTGGTCATCGTCCTGGCCGC
CCACTTCGGCAAGGACTTCACTCCCGAGTGCCAGGCTGCCTGGCAGAAGC
TGGTGCGTGTGGTTGCCCACGCTCTGGCCCGCAAATACCAC
>Brachypodius_atriceps_beta-A-D1  [mRNA]  locus=Sct0y12_3796:519308:520428:- identity=86.39
NGGACAGCCGAGGAGAAGCAGCTCATCACCGGCCTCTGGGGCAAGGTCAA
CGTGGAGGAATGCGGTGCCGAGGCCCTGGCCAGgctgctgatcgtctacc
cctggacccagaggttctttgacaactttgggaacctgtccagccccacg
gccatcatcggcaaccccaaggtgcgcgcccacggcaagaaggtgctgac
ctccttcggggatgccatcaagaacctggacaacctcaagggcacctatt
ccaagctgtccgagctgcacTGTGACAAGCTGCACGTGGACCCCGAGAAC
TTCAGGCTCCTGGGTGACATCCTGGTCATCGTCCTGGCCGCTCACTTCAC
CAAGGACTTCACCCCTGCCTGCCAGGCCACGTGGCAGAAGCTGGTGGGGC
TGGTGGCCCACGCCCTGGCCCGCAAGTACCAC
>Brachypteracias_leptosomus_beta-A-D3  [mRNA]  locus=scaffold1457:65065:66656:- identity=89.80
ATGGTGCACTGGACAGCCGAGGAGAAGCAGCTCATCACCGGCATCTGGGG
CAAGGTCAATGTGGCCGACTGCGGTGCCGAGGCCCTGGCCAGGCTGCTGA
TTGTCTACCCCTGGACCCAGAGGTTCTTCTCGCCCttcgggagcctctcc
agccccacggccatcagcggcaaccccaaggtgcatgcccacggcaagaa
ggtgctgacctccttcggggacgctgtgaagaacctggacaacatcaagg
gcaccttcgcccatctgtccgagctgcactgcgacaagctgcacgtggac
cccgagaacttcaggCTCCTGGGTGACATCCTCATCATCGTCCTGGCCGC
CCACTTCGCCAAGGACTTCACCCCCGAAGCCCAGGCTGCCTTTCAGAAGC
TGGTCCGTGCCGTGGCCCACGCCCTGGCCCGCAAGTACCAC
>Bucco_capensis_beta-A-D1  [mRNA]  locus=scaffold2296:103998:105899:+ identity=93.20
ATGGTGCACTGGACAGCCGAGGAGAAGCAGCTCATCACCAGCATCTGGAG
CAAGGTCAACGTGGCCGAATGCGGCGGTGAGGCCCTGGCCAGGCTGCTGA
TTGTCTACCCCTGGACCCAGAGGTTCTTTTCCTCCTTCGGGAACCTCTCC
AGCCCCACTGCCATCTCTGGCAACCCCATGGTGCGTGCCCATGGCAAGAA
GGTGCTCACCTCCTTCGGGGATGCCGTCAAGAACCTGGACAACATCAAGA
ACACCTTCGCCCAGCTCTCTGAGCTGCACTGCGACAAGCTCCACGTGGAC
CCCGAGAACTTCAGGCTCCTGGGTGACATCCTGATCATCGTCCTGGCTGC
CCACTTCACCAAGGACTTCACCCCCGATGCGCAGGCTGCCTGGCAGAAGC
TGGTGCGTGTGGTGGCTCACGCCCTGGCCCGCAAGTACCAC
>Buceros_rhinoceros_beta-A-D1  [mRNA]  locus=scaffold12220:22760:24532:- identity=87.07
ATGGTGCACTGGACAGCCGAAGAGAAGCAGCACATCACCAGCATCTGGGG
CAAGGTCAATGTGGAGGAATGCGGTGCAGAGGCCCTGGCCAGGCTCTTAC
TGATCGTCTACCCCTGGACCCAGAGGTTCTTCGCTTCCTTCGGGAACCTC
TCCAGCCCCACCGCCATCATTGGCAACCCCAAGGTCCGTGCCCACGGCAA
GAAAGTGCTGACCTCCTTCGGGGAAGCCATCAAGAACCTGGACAACATTA
AGGCGACCTACTCCAAGTTGTCCGAGCTGCACTGTGAGAAGCTGCACGTG
GACCCCGAGAACTTCAGGCTCCTTGGAGACATCCTGATCATTGTCCTGGC
CGCCCACTTCACCAGGGATTTCACCCCCGCTTGCCACTCTGCCTGGCAAA
AGCTGGTTGGTGTCGTGGCTCACGCTCTGGCCCGCAAGGACCAC
>Bucorvus_abyssinicus_beta-A-D1  [mRNA]  locus=scaffold767:670438:671645:- identity=93.88
ATGGTGCACTGGACAGCCGAAGAGAAGCAGCTCATCACCAGCATCTGGGG
CAAGGTCGATGTGGCCGCCTGTGGTGCTGAGGCCCTGGCCAGGCTGCTGA
TCGTCTACCCCTGGACCCAGAGGTTCTTCGCTTCCTTTGGGAACCTCTCC
AGCGCCACCGCCATCACTGGCAACCCCATGGTCCGTGCTCACGGCAAGAA
AGTGCTCACCTCCTTTGGGGATGCCGTCAAGAACCTGGACAACATCAAGA
ACACCTTTGCCCAGCTGTCCGAGCTGCACTGCGACAAGCTGCACGTGGAC
CCTGAGAACTTCAGGCTTCTGGGTGATATCCTGATCATCGTCCTGGCCGC
CCACTTCACCAAGGATTTCACTCCCGAAGCCCAGGCTGCCTGGCAAAAGC
TGGTCCGTGTGGTGGCCCACGCTCTGGCCCGCAAGTACCAC
>Buphagus_erythrorhynchus
-----
>Burhinus_bistriatus_beta-A-D1  [mRNA]  locus=scaffold3616:211745:213220:+ identity=94.56
ATGGTGCACTGGTCAGCCGAAGAGAAGCAGCTCATCACCAGCCTCTGGGG
CAAGGTCAATGTGGCCGACTGTGGTGCTGAGGCCCTGGCCAGGCTGCTGA
TCGTCTACCCCTGGACCCAGAGGTTCTTCGCTTCCTTCGGGAACCTCTCC
AGCCCCACTGCCATTCTTGGCAACCCCATGGTCCGTGCCCATGGCAAGAA
AGTGCTCACCTCTTTTGGGGAAGCTGTCAAGAACCTGGACAACATCAAGA
ACACCTTCGCCCAGCTGTCCGAGCTGCACTGCGACAAGCTGCACGTGGAC
CCCGAGAACTTCAGGCTCCTGGGTGATATCCTGATCATCGTCCTGGCCGC
CCACTTCGCCAAGGATTTCTCTCCTGACTGCCAGGCTGCCTGGCAAAAGC
TGGTCCGTGTGGTGGCCCACGCCCTGGCCCGCAAGTACCAC
>Cairina_moschata_beta-A-D1  [mRNA]  locus=Scaffold395:1090988:1092570:- identity=97.28
ATGGTGCACTGGACAGCCGAGGAGAAGCAGCTCATCACCGGCCTCTGGGG
CAAGGTCAATGTGGCCGACTGTGGTGCTGAGGCCCTGGCCAGGCTGCTGA
TCGTCTACCCCTGGACCCAGAGGTTCTTCGCCTCCTTCGGGAACCTGTCC
AGCCCCACTGCCATCCTTGGCAACCCCATGGTCCGCGCCCATGGCAAGAA
AGTGCTCACCTCCTTCGGAGATGCTGTGAAGAACCTGGACAACATCAAGA
ACACCTTCGCCCAGCTGTCTGAGCTGCACTGCGACAAGCTGCACGTGGAC
CCTGAGAACTTCAGGCTCCTGGGTGACATCCTCATCATCGTCCTGGCCGC
CCACTTCACCAAGGATTTCACTCCTGACTGCCAGGCCGCCTGGCAGAAGC
TGGTCCGCGTGGTGGCCCACGCTCTGGCCCGCAAGTACCAC
>Calcarius_ornatus_beta-A-D1  [mRNA]  locus=scaffold_3060:9710:11049:+ identity=91.16
ATGGTGCAGTGGACAGCTGAGGAGAAGCAGCTCATCACCGGCCTCTGGGG
CAAGGTCAACGTCGCTGAGTGTGGTGGCGAGGCCCTGGCCAGGCTGCTGA
TCGTCTACCCCTGGACCCAGAGGTTCTTTGCCTCCTTCGGGAACCTGTCC
GGCGCCACCGCTGTCCTTGGCAACCCCAAGGTGCAGGCCCATGGCAAGAA
GGTGCTGACCTCCTTCGGGGAGGCCGTCAAGAACCTGGACGGcatcaaga
acaccttctcctcgctgtccgagctgcactgcgacaagctgcacgtggAC
CCCGAGAACTTCAGGCTCCTGGGTGACATCCTGGTCGTCGTCCTGGCCGC
CCACTTCGGCAAGGACTTCACTCCCGAGTGCCAGGCTGCCTGGCAGAAGC
TGGTCCGTGTGGTGGCCCACGCCCTGGCCCGCAAGTACCAC
>Calidris_pugnax_beta-A-D1  [mRNA]  locus=NW_015090987.1:208623:210062:+ identity=95.24
ATGGTGCACTGGTCAGCCGAAGAGAAGCAGCTCATCACCGGCCTCTGGGG
CAAGGTCAATGTGGCCGACTGTGGTGCTGAGGCCCTGGCCAGGCTGCTGA
TTGTCTACCCCTGGACCCAGAGGTTCTTCGCTTCCTTCGGGAACCTCTCC
AGCCCCACCGCCATCCTTGGCAACCCCATGGTCCGTGCCCATGGCAAGAA
AGTGCTCACCTTCGGGGAAGCCGTGAAGAACCTGGACAACATCAAGAACA
CCTTCGCCCAGCTGTCCGAGCTGCACTGCGACAAGCTGCACGTGGATCCC
GAGAACTTCAGGCTCCTGGGTGACATCCTGATCATTGTGCTGGCCGCCCA
CTTCGCCAAGGATTTCACTCCCGACTGCCAGGCTGCCTGGCAAAAGCTGG
TCCGTGTGGTGGCCCATGCCCTGGCCCGCAAATACCAC
>Callaeas_wilsoni_beta-A-D4  [mRNA]  locus=scaffold5175:11489:12930:- identity=95.24
ATGGTGCAGTGGACAGCTGAGGAGAAGCAGCTCATCACCGGCCTCTGGGG
GAAGGTCAATGTCGCCGAGTGCGGCGCCGAGGCCCTGGCCAGGCTGCTGA
TCGTCTACCCCTGGACCCAGAGGTTCTTCGCCTCCTTTGGGAACCTGTCC
AGCCCCACGGCCATCATCGGCAACCCCAAGGTGCGTGCCCATGGCAAGAA
GGTGCTCACCTCCTTCGGGGAAGCCGTCAAGAACCTGGACAACATCAAGA
ACACCTTTTCTCAGCTGTCCGAGCTGCACTGTGACAAGCTGCACGTGGAC
CCCGAGAACTTCAGGCTCCTGGGTGACATCCTGATCATCGTCCTGGCTGC
CCACTTCGGCAAGGATTTCTCTCCCGACTGCCAGGCTGCCTGGCAGAAGC
TGGTGCGTGTGGTTGCCCACGCTCTGGCCCGCAAGTACCAC
>Callipepla_squamata_beta-A-D1  [mRNA]  locus=MCFN01001267.1:30803:32173:- identity=98.64
ATGGTGCACTGGTCTGCTGAGGAGAAGCAGCTCATCACCGGCCTCTGGGG
CAAGGTCAATGTGGCCGACTGCGGGGCCGAAGCCCTGGCCAGGCTGCTGA
TTGTCTACCCCTGGACCCAGAGGTTCTTTGCGTCCTTTGGGAACCTCTCC
AGCCCCACCGCCATCCTTGGCAACCCCATGGTCCGCGCCCATGGCAAGAA
AGTGCTCACCTCCTTTGGGGATGCTGTGAAGAACCTGGACAACATCAAGA
ACACCTTCTCCCAACTGTCCGAGCTGCACTGCGACAAGCTGCACGTGGAC
CCCGAGAACTTCAGGCTCCTGGGTGACATCCTCATCATCGTCCTGGCCGC
CCACTTCAGCAAGGACTTCACTCCTGAATGCCAGGCTGCCTGGCAGAAGC
TGGTCCGCGTGGTGGCCCACGCCCTGGCTCGCAAGTACCAC
>Caloenas_nicobarica_beta-A-D1  [mRNA]  locus=ScfYJcd_67:183821:184802:+ identity=91.84
ATGGTGCACTGGTCAGCCGAGGAGAAGCAGCTCATCACTAGCATCTGGGG
CAAGGTCAATGTGGCCGACTGCGGTGCTGAGGCCCTGGCCAGGCTGctga
tcgtctaCCCCTGGACCCAGAGGTTCTTCGCTTCCTTCGGGAACCTCTCC
AGCGCCACCGCCATCAGCGGCAACCCCAACGTCCGTGCCCACGGCAAGAA
AGTGCTCACCTCCTTCGGGGAAGCTGTGAAGAACCTGGACAACATCAAGA
ACACCTTCGCCCAGCTGTCCGAGCTGCACTGCGACAAGCTGCACGTGGAC
CCCGAGAACTTCAGGCTCCTGGGTGACATCCTGGTCATTGTCCTGGCTGC
CCACTTCGGCAAGGATTTCACTCCCGACTGCCAGGCTGCCTGGCAAAAGC
TGGTCCGTGTGGTGGCCCACGCTCTGGCCCGCAAGTACCAC
>Calypte_anna_beta-A-D1  [mRNA]  locus=scaffold401:130229:131939:- identity=93.88
ATGGTGCACTGGACAGCTGAGGAGAAGCAGCTCATCACCGGCCTCTGGGG
CAAGGTCAACGTGGCCGACTGCGGTGCCGAGGCCCTGGCCAGGCTGCTGA
TTGTCTACCCCTGGACCCAGAGGTTCTTTGCCTCCTTTGGGAACCTCTCC
AGCCCCACCGCCGTCCTGGGCAACCCCATGGTCCGTGCCCATGGGAAGAA
GGTGCTGACCTCCTTTGGGGAAGCCGTCAAGAACCTGGACAGCATCAAGA
GCACCTTCGCCCAGCTCTCCGAGCTGCACTGCGACAAGCTGCACGTCGAC
CCCGAGAACTTCAGGCTCCTGGGTGACATCCTCATCATCGTCCTGGCCGC
CCACTTCGCCAAGGACTTCACCCCCGAGTGCCAGGCTGTCTGGCAGAAGC
TGGTCCGTGCCGTGGCCCACGCCCTGGCCCGCAAGTACCAC
>Calyptomena_viridis_beta-A-D1  [mRNA]  locus=scaffold10664:1675:3071:- identity=93.20
ATGGTGCAGTGGACAGCCGAAGAGAAGCAGCTCATCACCGGCCTCTGGGG
CAAGGTCAACGTCGCCGACTGCGGCGCCGAGGCCCTGGCCAGGCTGCTGA
TCGTGTACCCCTGGACCCAGAGGTTTTTCGCTTCCTTTGGGAACCTGTCC
AGTGCCACCGCCGTCCTGGGGAACCCCATGGTCCGGGCCCACGGCAAGAA
GGTGCTCACCTCCTTCGGGGACGCCGTCAAGAACCTGGACAACATCAAGA
ACACCTTCGCCCAGCTGTCCGAGCTGCACTGCGACAAACTGCACGTGGAC
CCCGAGAACTTCAGGCTCCTGGGTGACGTCCTGGTCATCGTCCTGGCCGG
CCACTTCGCCAAGGAGTTCACTCCCGAGTGCCAGGCTGCCTGGCAGAAGC
TGGTGCGTGTGGTGGCCCACGCTCTGGCCCGCAAGTACCAC
>Campylorhamphus_procurvoides_beta-A-D1  [mRNA]  locus=scaffold1886:19507:20882:+ identity=94.56
ATGGTGCAGTGGACAGCTGAAGAGAAGCAGCTCATCACCGGCCTCTGGGG
CAAGGTCAATGTCGCCGACTGCGGTGCCGAGGCCCTGGGCAGGCTGCTGA
TCGTCTACCCCTGGACCCAGAGGTTCTTTGCTTCCTTTGGGAACCTGTCC
AGTGCCACCGCCGTCCTCGGTAACCCCATGGTGCGTGCCCATGGCAAGAA
GGTGCTCACCTCCTTCGGCGACGCCGTCAAGAACCTGGACAACATCAAGA
ACACCTTCGCCCAGCTGTCCGAGCTGCACTGCGACAAGCTGCACGTGGAC
CCCGAGAACTTCAGGCTCCTGGGTGACATCCTGATCATCGTCCTGGCCGC
CCACTTCGGCAAGGACTTCACTCCCGACTGCCAGGCTGCCTGGCAGAAGC
TGGTGCGTGTGGTGGCCCATGCCCTGGCCCGCAAGTACCAC
>Cardinalis_cardinalis_beta-A-D3  [mRNA]  locus=scaffold1736:37052:38371:+ identity=90.48
ATGGTGCAGTGGACAGCTGAGGAGAAGCAGTTCATCACCGGCCTCTGGGG
CAAGGTCAACGTCGCCGAGTGCGGCGGCGAGGCCCTGGCCAGGCTGCTGA
TCGTCTACCCCTGGACCCAGAGGTTCTTTGCCTCCTTCGGGAACCTGTCT
GGTGCCACCGCCATCGTTGGCAACCCCAAGGTGCAGGCCCATGGCAAGAA
GGTGCTGACCTCCTTCGGGGAGGCCGTCAAGAACCTGGATGGCATCAAGA
ACACCTTCTCCCACCTGTCCGAGCTGCACTGCGACAAGCTGCACGTGGAC
CCCGAGAACTTCAGGCTCCTGGGTGACATCCTGGTCGTCGTCCTGGCCGC
CCACTTCGGCAAGGACTTCACTCCCGAGTGCCAGGCTGCCTGGCAGAAGC
TGGTGCGCGTGGTCGCCCACGCCCTGGCCCGCAAGTACCAC
>Cariama_cristata_beta-A-D1  [mRNA]  locus=scaffold26994:31095:32786:- identity=87.76
ATGGTGCACTGGACAGCTGAAGAGAAGCAGCTCATCGCCAGCCTCTGGAG
CAAGGTCAACGTGGAGGAATGCGGTGCCGAGGCCCTGGCCAGGCTGCTGA
TCGTCTACCCCTGGACCCAGAGGTTCTTCGCTTCCTTTGGGAACCTCTCC
AGCCCCACCGCCATCATCGGCAACCCCAAGGTCCGTGCCCATGGCAAGAA
AGTGCTCACCTCCTTCGGGGAAGCCGTCAAGAACTTGGACAACATTAAGG
CGACCTACGCCAAGCTGTCCGAGCTGCACTGCGAGAAGCTGCACGTGGAC
CCCGAGAACTTCAGGCTCCTTGGAGACATCCTAATCATTGTCCTGGCTTC
CCACTTTGCCAGGGATTTCACCCCTGCTTGCCAGTTTGCCTGGCAAAAGC
TGGTCAGTGTCGTGGCTCACGCTCTAGCTCGCAAGTACCAC
>Casuarius_casuarius_beta-A-D1  [mRNA]  locus=scaffold_447:15188:16802:- identity=92.52
ATGGTGCAGTGGTCAGCCGAAGAGAAGCAGCTCATCAGTGGCCTTTGGGG
CAAGGTCAACGTGGCCGAGTGTGGTGCCGAGGCCCTGGCTAGGCTGCTGA
TCGTCTACCCCTGGACCCAGAGGTTCTTCGCCTCCTTCGGGAACCTCTCC
AGCCCCAGCGCCATCATTGCCAACCCCAGTGTCCGTGCCCATGGCAAGAA
GGTGCTCACCTCCTTCGGGGAAGCCGTGAAGAACCTGGACGGCATCAAGA
ACACCTTTGCTCAGCTGTCCGAGCTGCACTGCGACAAGCTGCACGTCGAC
CCCGAGAACTTCAGGCTCCTGGGTGACATCCTCATCATCGTCCTGGCTGC
CCACTTCGCCAAGGACTTCACTCCCGAGTGCCAGGCCGCCTGGCAGAAGC
TGGTCCGTGTGGTGGCCCACGCTCTGGCCCGCAAGTACCAC
>Cathartes_aura_beta-A-D1  [mRNA]  locus=scaffold44595:9638:11142:+ identity=93.88
ATGCTGCACTGGTCAGCCGAAGAGAAGCAGCTCATCACCGGCCTCTGGGG
CAAGGTCAATGTGGCCGATTGTGGTGCTGAGGCCCTGGCCAGGCTGCTGA
TCGTCTACCCCTGGACCCAGAGGTTCTTCGCTTCCTTCGGGAACCTCTCC
AGCCCCACCGCCATCATCGGCAACCCCATGGTCCGTGCCCACGGCAAGAA
AGTGCTCACCTCCTTCGGGGAAGCCGTCAAGAACCTGGACAACATCAAGA
ACACCTTCGCCCAGCTGTCCGAGCTGCACTGCGACAAGCTGCACGTGGAC
CCCGAGAACTTCAGGCTCCTGGGTGACATCCTGATCATCGTTCTGGCCGC
CCACTTCGCCAAGGATTTCACTCCCGACTGCCAGGCTGCCTGGCAAAAGC
TGGTCCGTGCGGTGGCCCACGCTCTGGCCCGCAAGTACCAC
>Catharus_fuscescens_beta-A-D1  [mRNA]  locus=scaffold13626:2986:5043:- identity=91.16
ATGGTGCAGTGGACAGCCGAGGAGAAGCAGCTCATCACCGGCCTCTGGGG
CAAGGTCAACGTGGCCGAGTGCGGCGGCGAGGCCCTGGCCAGGCTGCTGA
TCGTCTACCCCTGGACCCAGAGGTTCTTCGCCTCCTTCGGGAACCTGTCC
AGCCCCACTGCCATCCTTGGCAACCCCAAGGTGCAAGCCCACGGCAAGAA
GGTGCTCACCTCCTTCGGGGAGGCCGTCAAGAACCTGGACAGCATCAAGG
GCACCTTCGCCCAGCTGTCCGAGCTGCACTGCGACAAGCTGCACGTGGAC
CCCGAGAACTTCAGGCTCCTGGGTGACATCCTGGTCGTTGTCCTGGCTGC
CCACTTCGGCAAGGACTTCAGTCCCGACTGCCAGGCTGCCTGGCAGAAGC
TGGTGCGCGTGGTTGCCCACGCCCTGGCCCGCAAATACCAC
>Centropus_bengalensis_beta-A-D1  [mRNA]  locus=scaffold_2100:14427:16244:+ identity=87.07
ATGGTGCACTGGACAGCCGAGGAGAAGCAGCTCATCGCCAGCGTCTGGAG
CAAGGTCAACGTGGAGGAATGCGGTGCCGAGGCCCTGGCCAGGCTGCTGA
TCGTCTACCCCTGGACCCAGAGGTTCTTCTCCTCCTTCGGGAACCTCTCC
AGCCCCACCGCCATCATCGGGAACCCCAAGGTCCGTGCCCACGGCAGGAA
AGTGCTCACCTCCTTCGGGGAAGCCGTGAAGAACCTGGACAACATCAAGG
CCACCTTCGCCCAGCTGTCCGAGCTGCACTGCGAGAAGCTGCACGTGGAC
CCCGAGAACTTCAGGCTCCTCGGAGACATCCTCATCATTGTCCTGGCCAC
CCACTTCGCCCGGGATTTTACCCCTGCCTGCCAGTTTGCCTGGCAAAAGC
TGGTCAACGTGGTGGCTCACGCCCTGGCCCGCAAGTACCAC
>Centropus_unirufus_beta-A-D1  [mRNA]  locus=scaffold_700:188507:189905:- identity=88.44
ATGGTGCACTGGACAGCCGAGGAGAAGCAGCACATCACCAGCCTCTGGAG
CAAGGTCAATGTCGCCGACTGCGGCGCTGAGGCCCTGGCCAGGCTGCTGA
TCGTCTACCCCTGGACCCAGAGGTTCTTCTCCTCCTTCGGGAACCTCTCC
AGCCCCACCGCCGTCCTCGGCAACCCACAGGTCCGTGCCCATGGCAAGAA
AGTGCTCACCTCCTTCGGGGAAGCCGTGAAGAACCTGGACAGCATCAAGG
CCACCTTCGCCCACCTGTCCGAGCTGCACTGCGACAAGCTGCACGTGGAC
CCCGAGAACTTCAGGCTCCTGGGTGACATCCTGATCATCGTCCTGGCCTC
CCACTTCGCCAAGGAGTTCACTCCCGAGTGCCAGGCTGCCTGGCAGAAGC
TGGTCGGCGCGGTGGCCCACGCCCTGGCCCGCAAGTACCAC
>Cephalopterus_ornatus_beta-A-D4  [mRNA]  locus=scaffold2517:62429:63818:- identity=95.92
ATGGTGCAGTGGACAGCCGAAGAGAAGCAGCTCATCACTGGCCTCTGGGG
CAAGGTCAATGTCGCCGACTGCGGTGCCGAGGCCCTGGCCAGGCTGCTGA
TCGTCTACCCCTGGACCCAGAGGTTCTTTGCTTCCTTTGGGAACCTCTCC
AGCCCCACAGCCATCCTTGGTAACCCCATGGTCCGTGCCCATGGCAAGAA
GGTGCTCACCTCCTTCGGGGACGCCGTCAAGAACCTGGACAGCATCAAGA
ACACCTTCGCCCAGCTGTCTGAGCTGCACTGCGACAAGCTGCACGTGGAC
CCCGAGAACTTCAGGCTCCTGGGTGACATCCTGATCATCGTCCTGGCTGC
CCACTTCGGCAAGGATTTCACTCCCGACTGCCAGGCTGCCTGGCAGAAGC
TGGTGCGTGTGGTGGCCCATGCCCTGGCTCGCAAGTACCAC
>Cepphus_grylle_beta-A-D3  [mRNA]  locus=scaffold6119_cov49:235351:236779:+ identity=93.88
ATGGTGCACTGGACAGCCGAAGAGAAGCAGCTCATCACCGGCCTCTGGGG
CAAGGTCAATGTGGCCGACTGCGGTGCTGAGGCCCTGGCCAGGCTGCTGA
TCGTCTACCCCTGGACCCAGAGGTTCTTCTCTTCCTTTGGGAACCTCTCC
AGCCCCACCGCCATCCTCGGCAACCCCATGGTCCGTGCCCATGGCAAGAA
AGTGCTCACCTCCTTCGGGGAAGCCGTCAAGAACCTGGACAGCATCAAGA
ACACCTTCGCCCAGCTGTCCGAGCTGCACTGCGACAAGCTGCACGTGGAT
CCTGAGAACTTCAGGCTCCTGGGAGACATCCTGATCATCGTCCTGGCCGC
CCACTTCGCCAAGGAATTCACTCCCGACTGCCAGGCTGCCTGGCAAAAGC
TGGTCCGTGCGGTGGCCCACGCCCTGGCCCGCAAATACCAC
>Cercotrichas_coryphaeus_beta-A-D1  [mRNA]  locus=scaffold_1907:16389:17523:+ identity=72.79
TGTCTGCTTTCATCTCTCCCCAGGCTGCTGATCGTGTACCCCTGGACCCA
GAGGTTCTTTGCCTCTTTTGGGAACCTGTCCAGTGCCACGGCCGTCCTTG
GCAACCCCAAGGTGCAGGCCCACGGCAAGAAGGTGCTCACCTCCTTCGGG
GAGGCCGTCAAGAACCTGGACAGCATCAAGGGCACCTTCGCCCAGCTGTC
CGAGCTGCACTGCGACAAGCTGCACGTGGACCCCGAGAACTTCAGGCTCC
TGGGTGACATCCTGGTCGTCGTCCTGGCCGCCCACTTCGGCAAGGACTTC
ACTCCCGACTGCCAGGCCGCCTGGCAGAAGCTGGTGCGTGTGGTGGCCCA
CGCGCTGGCCCGCAAGTACCAC
>Certhia_brachydactyla_beta-A-D3  [mRNA]  locus=scaffold1643:53970:55338:+ identity=91.84
ATGGTGCAGTGGACAGCCGAGGAGAAGCAGCTCATCTCCGGCCTCTGGGC
CAAGGTCAACGTGGCCGAGTGTGGCGCCGAGGCCCTGGCCAGGCTGCTGA
TCGTCTACCCCTGGACCCAGAGGTTCTTCGCCTCCTTCGGGAACCTGTCC
AGCCCCACCGCCATCCTTGGCAACCCCAAGGTGCAAGCCCACGGCAAGAA
GGTGCTGACCTCCTTCGGGGAGGCTGTCAAGAACCTGGACAGCATCAAGA
ACACCTTTTCCTCGCTGTCTGAGCTGCACTGTGACAAACTGCACGTGGAC
CCCGAGAACTTCAGGCTCCTGGGTGACATCCTGGTCGTCGTCCTGGCCGC
CCACTTCGGCAAGGATTTCACTCCCGACTGCCAGGCTGCCTGGCAGAAGC
TGGTGCGTGTGGTTGCCCACGCCCTGGCCCGCAAATACCAC
>Certhia_familiaris_beta-A-D2  [mRNA]  locus=scaffold_3278:13583:14955:+ identity=92.52
ATGGTGCAGTGGACAGCCGAGGAGAAGCAGCTCATCTCCGGCCTCTGGGG
CAAGGTCAACGTGGCCGAGTGTGGCGCCGAGGCCCTGGCCAGGCTGCTGA
TCGTCTACCCCTGGACCCAGAGGTTCTTCGCCTCCTTTGGGAACCTGTCC
AGCCCCACCGCCATCCTTGGCAACCCCAAGGTGCAAGCCCACGGCAAGAA
GGTGCTGACCTCCTTCGGGGAGGCTGTCAAGAACCTGGACAGCATCAAGA
ACACCTTTTCCTCGCTGTCTGAGCTGCACTGTGACAAACTGCACGTGGAC
CCCGAGAACTTCAGGCTCCTGGGTGACATCCTGGTCGTCGTCCTGGCCGC
CCACTTTGGCAAGGATTTCACTCCCGACTGCCAGGCTGCCTGGCAGAAGC
TGGTGCGTGTGGTTGCCCACGCCCTGGCCCGCAAATACCAC
>Cettia_cetti_beta-A-D2  [mRNA]  locus=NODE_15181_length_17179_cov_40.0552_ID_30361:8663:9977:- identity=93.20
ATGGTGCAGTGGACAGCCGAGGAGAAGCAGCTCATCACCGGCCTCTGGGG
GAAGGTCAACGTGGCCGAGTGCGGCGGCGAGGCCCTGGCCAGGCTGCTGA
TCGTCTACCCCTGGACCCAGAGGTTCTTCGCCTCCTTCGGGAACCTGTCC
AGCCCCACGGCCATCCTGGGCAACCCCAAGGTGCAAGCCCACGGCAAGAA
GGTGCTGACCTCCTTCGGGGAAGCCGTCAAGAACCTGGACGGCATCAAGA
ACACCTTCTCCCAGCTGTCTGAGCTGCACTGCGACAAGCTGCACGTGGAC
CCCGAGAACTTCAGGCTCCTGGGTGACATCCTGATCGTCGTCCTGGCCGC
CCACTTTGGCAAGGATTTCTCTCCCGACTGCCAGGCTGCCTGGCAGAAGC
TGGTGCGTGTGGTTGCCCACGCCCTGGCCCGCAAGTACCAC
>Ceuthmochares_aereus
-----
>Ceyx_cyanopectus_beta-A-D1  [mRNA]  locus=scaffold28479:530:1745:+ identity=91.16
ATGGTGCACTGGACAGCCGAGGAGAAGCAGCTCATCAGCAGCGTCTGGAG
CAAGGTCAACGTGGCCGAATGCGGTGCTGAGGCCCTGGCCAGGCTGCTGA
TCGTCTACCCCTGGACCCAGAGGTTCTTCGCTTCCTTCGGGAACCTCTCC
AGCCCCACGGCCATCACTGGCAACCCCATGGTCCGTGCCCACGGCAAGAA
GGTGCTGACCTCCTTCGGGGAAGCTGTCAAGAACCTGGACAACATCAAGA
AATGCTTTGCTCAGCTGAGCAAGCTGCACTGTGACAAGCTGCACGTGGAC
CCCGAGAACTTCAGGCTCCTGGGTGACATCCTGATCATCGTGCTGGCCTC
CCACTTCAGCAAGGATTTCACCCCCGATGCCCAGGCTGCCTGGCAGAAGC
TGGTCCGTGTGGTGGCCCACGCCCTGGCCCGCAAATACCAC
>Chaetops_frenatus_beta-A-D1  [mRNA]  locus=scaffold20463:2276:3496:- identity=85.03
ATGGTGAACTGGACAGCTGAGGAGAAGCAGCTCATCACCGGCCTCTGGGG
CAAGGTCAACGTGGCCGAGTGCGGCGGCGAGGCCCTGGCCAGGCTGCTGA
TCGTCTACCCCTGGACCCAGAGGTTTTTCTCTAACTTTGGGAACCTGTCC
AGCCCCACGGCCATCATTGGCAACCCCAAGGTGCAAGCCCATGGCAAGAA
GGTGCTCACCTCCTTCGGGGAAGCCATCAAGAACCTGGACAGCATCAAGA
AGTGTTTTGCTCAGCTGAGCAAACTCCACTGTGACAAGCTGCACGTGGAC
CCCGAGAACTTCAGGCTCCTGGGTGACATCCTCATCATCGTCCTGGCTGC
CAACTATGGCAAGGAGTTCACCCCTGCCTGCCAGGCTGCCTGGCAGAAGA
TGGTCCGAGTGGTGGCCCACGCGCTGGCCCACGAGTACCAC
>Chaetorhynchus_papuensis_beta-A-D1  [mRNA]  locus=scaffold_1747:61280:62700:- identity=95.24
ATGGTGCAGTGGACAGCTGAGGAGAAGCAGCTCATCACCGGCCTCTGGGG
GAAGGTCAACGTCGCCGAGTGCGGCGCCGAGGCCCTGGCCAGGCTGCTGA
TCGTCTACCCCTGGACCCAGAGGTTCTTTGCCTCCTTCGGGAACCTGTCC
AGCCCCACTGCCATCCTTGGCAACCCCAAGGTGCAGGCCCATGGCAAGAA
GGTGCTCACCTCCTTCGGAGATGCCGTCAAGAACCTGGACAGCATCAAGA
ACACCTTTTCCCAGCTGTCCGAGCTGCACTGCGACAAGCTGCACGTGGAC
CCCGAGAACTTCAGGCTCCTGGGTGACATCCTGATCATCGTCCTGGCCGC
CCACTTCGGCAAGGATTTCTCTCCCGACTGCCAGGCTGCCTGGCAGAAGC
TGGTGCGTGTGGTTGCCCACGCTCTGGCCCGCAAGTACCAC
>Chaetura_pelagica_beta-A-D1  [mRNA]  locus=scaffold1107:83497:84886:+ identity=91.16
ATGGTGCACTGGACAGCCGAGGAGAAGCAGCTCATCACCGGCCTCTGGGG
CAAGGTCAACGTGGCCGACTGCGGCGCCGAGGCCCTGGCCAGGCTGCTGA
TCGTCTACCCCTGGACCCAGAGGTTCTTCTCTTCCTTCGGGAACCTCTCC
AGCGCCACCGCCGTCTCCGGCAACCCCATGGTCCGTGCCCATGGCAAGAA
GGTGCTCACCTCCTTTGGGGAGGCCGTGAAGAACCTGGACAGCATCAAGA
ACACCTTCGCCTCCCTGTCCGAGCTGCACTGCGACAAGCTGCACGTGGAC
CCCGAGAACTTCAGGCTCCTGGGTGACATCCTGATCATCGTCCTGGCCTC
CCACTTCGCCAAGGATTTCACTCCTGAAGCCCAGGCTGCCTGGCAGAAGC
TGGTCCGTGCCGTGGCCCACGCCCTGGCCCGCAAGTACCAC
>Charadrius_alexandrinus_beta-A-D1  [mRNA]  locus=scaffold257:176907:178392:+ identity=93.20
ATGGTGCACTGGTCAGCCGAAGAGAAGCAGTTCATCACCGGCCTCTGGGG
CAAGGTCAATGTGGCCGACTGCGGTGCTGAGGCCCTGGCCAGGCTGCTGA
TCGTCTACCCCTGGACCCAGAGGTTCTTTGCTTCCTTCGGGAACCTCTCC
AGCCCCACCGCCATCCTCGGCAACCCCATGGTCCGTGCCCACGGCAAGAA
AGTGCTCACCTCCTTTGGGGAAGCTGTCAAGAACCTCGACAACATCAAGA
ACACCTTTGCCCAGCTGTCCGAGCTGCACTGCGAGAAGCTGCACGTGGAC
CCCGAGAACTTCAGGCTCCTGGGTGACATCCTGATCGTCGTCCTGGCCGC
CCACTTCGCCAAGGATTTCACTCCCGACTGCCAGGCTGCCTGGCAAAAGC
TGGTCCGTGCGGTGGCCCATGCCCTGGCCCGCAAGTACCAC
>Charadrius_vociferus_beta-A-D2  [mRNA]  locus=scaffold138:300264:301752:- identity=93.88
ATGGTGCACTGGTCAGCCGAAGAGAAGCAGCTCATCACCGGCCTCTGGGG
CAAGGTCAATGTGGCCGAATGCGGTGCCGAGGCCCTGGCCAGGCTGCTGA
TTGTCTACCCCTGGACCCAGAGGTTCTTTTCTTCCTTTGGCAACCTCTCC
AGCGCCACCGCCGTCATCGGCAACCCCATGGTCCGTGCCCACGGCAAGAA
AGTGCTCACCTCCTTCGGGGAAGCCGTCAAGAACCTTGACAACATCAAGA
ACACCTTTGCCCAGCTGTCCGAGCTGCACTGTGACAAGCTGCACGTGGAC
CCTGAGAACTTCAGGCTCCTGGGTGACATCCTGATCATCGTCCTGGCCGC
CCACTTCGCCAAGGATTTCACTCCCGACTGCCAGGCTGCCTGGCAAAAGC
TGGTCCGTGTGGTGGCCCATGCCCTGGCCCGCAAGTACCAC
>Chauna_torquata_beta-A-D1  [mRNA]  locus=scaffold11030:65930:67519:+ identity=95.24
ATGGTGCACTGGTCAGCTGAAGAGAAGCAGCTCATCACCGGCCTCTGGGG
CAAGGTCAATGTGGCCGACTGCGGAGCTGAAGCCCTGGCCAGGCTGCTGA
TCGTCTACCCCTGGACCCAGAGGTTCTTTGCTTCCTTCGGGAACCTCTCC
AGCCCCACTGCCATCCTTGGCAACCCCATGGTCCGTGCGCATGGCAAGAA
AGTGCTCACCTCCTTTGGGGATGCCGTCAAGAATCTGGACAACATCAAGA
ACACCTTCGCCCAGCTGTCTGAGCTGCACTGCGACAAGCTGCATGTGGAC
CCTGAGAACTTCAGGCTCCTGGGTGACATCCTCATCATCGTCCTGGCCTC
CCACTTTGCCAAGGAGTTCTCTCCCGAGTGCCAGGCGGCCTGGCAGAAGC
TGGTCCGCGTGGTGGCCCATGCTCTGGCCCGCAAGTACCAC
>Chionis_minor_beta-A-D1  [mRNA]  locus=scaffold697:98181:99664:+ identity=95.92
ATGGTGCACTGGTCCGCCGAGGAGAAGCAGCTCATCACCGGCCTCTGGGG
CAAGGTCAACGTGGCCGAATGCGGTGCCGAGGCCCTGGCCAGGCTGCTGA
TCGTCTACCCCTGGACCCAGAGGTTCTTTGCTTCCTTCGGGAACCTCTCC
AGCCCCACCGCCATCATTGGCAACCCCATGGTCCGCGCCCACGGCAAGAA
AGTGCTCACCTCCTTCGGGGAAGCCGTCAAGAACCTGGACAACATCAAGA
ACACCTTCGCCCAGCTGTCCGAGCTGCACTGCGACAAGCTGCACGTGGAT
CCTGAGAACTTCAGGCTCCTGGGTGACATCCTGATCATCGTCCTGGCCGC
CCACTTCGCCAAGGATTTCACTCCCGACTGCCAGGCTGCCTGGCAAAAGC
TGGTCCGTGTGGTGGCCCACGCCCTGGCCCGCAAGTACCAC
>Chloroceryle_aenea_beta-A-D1  [mRNA]  locus=scaffold2704:61010:61434:- identity=65.99
ATGGTGCACTGGTCAGCCGAGGAGAAGCAGCTCATCACCGGCATCTGGGG
CAAGGTCAACGTGGCCGAGTGCGGTGCCGAGGCCCTGGCCAGGCTGCTGA
TCGTCTACCCCTGGACCCAGAGGTTCTTTGCTTCCTTCGGGAACCTCTCC
AGCCCCACCGCCATCACTGGTAACCCCATGGTCCGTGCCCACGGCAAGAA
AGTGCTCACCTCCTTCGGGGAAGCTGTCAAGAACCTGGACAACATCAAGA
AGTGTTTTGCTCAGTTGAGCAAGCTGCACTGCGACAAGCTGCACGTGGAC
CCCGAGAACTTCAGGGTG
>Chlorodrepanis_virens_beta-A-D1  [mRNA]  locus=Hmun_k71_000542:42494:43853:- identity=90.48
ATGGTGCAGTGGACAGCTGAGGAGAAGCAGCTCATCACCGGCCTCTGGGG
CAAGGTGAACGTCGCCGAGTGCGGTGGCGAGGCCCTGGCCAGGCTGCTGA
TCGTCTACCCCTGGACCCAGAGGTTCTTCGCCTCCTTCGGGAACCTGTCT
GGCGCCACCGCCATCGTCGGCAACCCCAAGGTGCAAGCCCATGGCAAGAA
GGTGCTGACCTCCTTCGGGGAGGCCGTCAAGAACCTGGATGGCATCAAGA
ACACCTTCTCCCATCTGTCTGAGCTGCACTGCGACAAGCTGCACGTGGAC
CCCGAGAACTTCAGGCTCCTGGGTGACATCCTGGTCGTCGTCCTGGCCGG
ACACTTCGGCAAGGACTTCACTCCCGAGTGCCAGGCTGCCTGGCAGAAGC
TGGTGCGTGTGGTTGCCCACGCCCTGGCCCGCAAGTACCAC
>Chloropsis_cyanopogon_beta-A-D1  [mRNA]  locus=scaffold5406:80445:81589:- identity=82.99
ATGGTGCACTGGACAGCCGAGGAGAAGCAGCTCATCACCAGCGTCTGGGG
CAAGGTCGACGTGGCCGACTGCGGCGGCGAGGCCCTGGCCAGGCTGCTGA
TCGTCTACCCCTGGACCCAGAGGTTCTTTGACACCTTCGGGAACCTGTCC
AGCCCCACGGCCATCGTCGGCAACCCCAAGGTGCGTGCCCATGGCCAGAA
GGTGCTCACCTCCTTCGGGGAAGCCATCAAGAACCTGGACAACCTCAAGG
CCACCTACTCCAAGCTGTCAGAGCTGCACTGTGAGAAACTGCACGTGGAC
CCCGAGAACTTCAGGATCCTGGGTGACATCCTCGTCATCGTCCTGGCCAC
CCACTTCGGCAAGGACTTCACGCCCGCCTGCCAGGCCACGTGGCAGAAGC
TGGTCGGGGTGGTGGCCCACGCCCTGGCCCGCAACTACCAC
>Chloropsis_hardwickii_beta-A-D1  [mRNA]  locus=scaffold_5005:2477:3594:+ identity=87.07
ATGGTGCACTGGACAGCCGAGGAGAAGCAGCTCATCACCAGCGTCTGGGG
CAAGGTCGACGTGGCCGAGTGCGGCGCCGAGGCCCTGGCCAGGCTGCTGA
TCGTCTACCCCTGGACCCAGAGGTTCTTTGACAACTTCGGGAACCTGTCC
AGCGCCACGGCCATCGTCGGCAACCCCAAAGTGCGTGCCCATGGCAAGAA
GGTGCTCACCTCCTTCGGGGACGCCATCAAGAACCTGGACAACCTCAAGG
GCACCTACTCCAAGCTGTCCGAGCTGCACTGTGAGAAACTGCACGTGGAC
CCCGAGAACTTCAGGCTCCTGGGTGACATCCTGATCATCGTCCTGGCTGC
CCACTTCGGCAAGGACTTCACGCCCACCTGCCAGGCCACGTGGCAGAAGC
TGGTTGGGGTGGTGGCCCACGCCCTGGCCCGCAACTACCAC
>Chordeiles_acutipennis_beta-A-D1  [mRNA]  locus=scaffold_2459:50066:51535:- identity=93.88
ATGGTGCACTGGTCAGCTGAAGAGAAGCAGCTCATCACCGGCCTCTGGGG
CAAGGTCAACGTGGCCGACTGCGGTGCCGAGGCCCTGGCCAGGCTGCTGA
TCGTCTACCCCTGGACCCAGAGGTTCTTCTCTTCCTTCGGGAACCTCTCC
AGTGCCACCGCCGTCCTCGGCAACCCCATGGTCCGTGCCCATGGCAAGAA
AGTGCTGACCTCCTTTGGGGAAGCCGTCAAGAACCTGGACAACATCAAGA
ACACCTTCGCCCAGCTGTCCGAGCTGCACTGCGACAAGCTGCACGTGGAC
CCCGAGAACTTCAGGCTCCTGGGTGACATCCTGATCATCGTCCTGGCCGC
CCACTTCACCAAGGATTTCACTCCCGACTGCCAGGCTGCCTGGCAGAAGC
TGGTCCGTGTGGTGGCCCATGCTCTTGCCCGCAAATACCAC
>Chroicocephalus_maculipennis_beta-A-D1  [mRNA]  locus=scaffold_1284:139966:141396:+ identity=95.24
ATGGTGCACTGGTCAGCCGAAGAGAAGCAGCTCATCACCGGCCTCTGGGG
CAAGGTCAATGTGGCCGACTGCGGTGCTGAGGCCCTGGCCAGGCTGCTGA
TCGTCTACCCCTGGACCCAGAGGTTCTTCGCTTCCTTCGGGAACCTCTCC
AGCCCCACCGCCATCATTGGCAACCCCATGGTCCGTGCTCATGGCAAGAA
AGTGCTCACCTCCTTTGGGGAAGCCGTCAAGAACCTGGACAACATCAAGA
ACACCTTCGCCCAGCTGTCCGAGCTGCACTGCGACAAGCTGCACGTGGAT
CCCGAGAACTTCAGGCTCCTGGGTGACATCCTGATCATCGTCCTGGCCGC
CCACTTCGCCAAGGATTTCACTCCCGACTGCCAGGCTGCCTGGCAAAAGC
TGGTCCGTGTGGTGGCCCACGCCCTGGCCCGCAAATACCAC
>Chunga_burmeisteri_beta-A-D1  [mRNA]  locus=scaffold_731:243662:245022:- identity=96.60
ATGGTGCACTGGACAGCCGAAGAGAAGCAGCTCATCACCGGCCTCTGGGG
CAAGGTCAATGTGGCCGAATGCGGTGCTGAGGCCCTGGCCAGGCTGCTGA
TCGTCTACCCCTGGACCCAGAGGTTCTTCGCTTCCTTCGGGAACCTCTCC
AGCCCCACCGCCATCATTGGCAACCCCATGGTCCGTGCCCATGGCAAGAA
AGTGCTCACCTCCTTCGGGGAAGCCGTCAAGAACCTTGACAACATCAAGA
ACACCTTCGCCCAGCTGTCCGAGCTGCACTGCGACAAGCTGCACGTGGAC
CCCGAGAACTTCAGGCTCCTGGGTGACATCCTGATCATCGTCCTGGCCGC
CCACTTCACCAAGGATTTCTCTCCCGAATGCCAGGCTGCCTGGCAAAAGC
TGGTCCGTGTGGTGGCCCACGCTCTGGCCCGCAAGTACCAC
>Ciccaba_nigrolineata_beta-A-D1  [mRNA]  locus=scaffold437:150776:152266:+ identity=97.28
ATGGTGCACTGGTCAGCTGAAGAGAAGCAGCTCATCACCGGCCTCTGGGG
CAAGGTCAACGTGGCCGAATGCGGTGCTGAGGCCCTGGCCAGGCTGCTGA
TTGTCTACCCCTGGACCCAGAGGTTCTTCGCTTCCTTTGGGAACCTCTCC
AGCCCCACCGCCATCTCTGGCAACCCCATGGTCCGTGCCCACGGCAAGAA
AGTGCTCACCTCCTTCGGGGATGCCGTCAAGAACCTGGACAACATCAAGA
ACACCTTCGCCCAGCTGTCCGAGCTGCACTGTGACAAGCTGCACGTGGAC
CCCGAGAACTTCAGGCTCCTGGGTGACATCCTGATCATCGTCCTGGCTGC
CCACTTTGCCAAGGATTTCACTCCTGAATGCCAGGCTGCCTGGCAAAAGC
TGGTCCGCGTGGTGGCCCACGCTCTGGCCCGCAAGTACCAC
>Ciconia_maguari_beta-A-D1  [mRNA]  locus=scaffold17478:10495:12106:- identity=85.03
ATGGTGCACTGGACAGCCGAAGAGAAGCAGCTCATCGCCAGCGTCTGGAG
CAAGGTCAACGTGGAGGAATGCGGTGCTGAGGCCCTGGCCAGGCTGCTGA
TCGTCTACCCCTGGACCCAGAGGTTCTTTGAGAGCTTTGGGAACCTCTCC
AGCCCCACCGCCATCATTGGCAACCCCAAAGTCCGTGCCCATGGCAAGAA
AGTGCTCACCTCCTTCGGGGAAGCTGTCAAGAACCTGGAAAACCTCAAGG
CGACCTACGCCAAGCTGTCCGAGCTGCACTGCGAGAAGCTGCACGTGGAC
CCTGAGAACTTCAGGCTCCTGGGAGACATCCTCATCATTGTGCTGGCTGC
ACAATTCACCAAGGACTTCACCCCTGCCTGCCAGGCCACTTGGCAGAAGC
TGGTTGGCGTGGTGGCCCATGCTCTGGCCTACAAGTACCAT
>Cinclus_mexicanus_beta-A-D4  [mRNA]  locus=scaffold2245:251061:252437:+ identity=92.52
ATGGTGCAGTGGACAGCCGAGGAGAAGCAGCTCATCACCGGCCTCTGGGG
CAAGGTCAACGTGGCCGAGTGTGGCGCCGAGGCCCTGGCCAGGCTGCTGA
TCGTCTACCCCTGGACCCAGAGGTTCTTCGCTTCCTTTGGTAACCTGTCC
AGCCCCACTGCCGTCCTTGGTAACCCCAAGGTGCAAGCCCACGGCAAGAA
GGTGCTCACCTCCTTCGGGGAGGCCGTCAAGAACCTGGACAGCATCAAGA
ACACCTTCGCCCAGCTGTCCGAGCTGCACTGCGACAAGCTGCACGTGGAC
CCCGAGAACTTCAGGCTCCTGGGTGACATCCTGGTCGTCGTCCTGGCCGC
CCACTTTGGCAAGGATTTCACTCCCGACTGCCAGGCTGCCTGGCAGAAGC
TGGTGCGTGTGGTTGCCCACGCTCTGGCCCGCAAGTACCAC
>Circaetus_pectoralis_beta-A-D1  [mRNA]  locus=scaffold_459:397844:399342:- identity=95.24
ATGGTGCACTGGACAGCCGAAGAGAAGCAGCTCATCACTGGCCTTTGGGG
CAAGGTCAATGTGGCCGACTGTGGTGCCGAGGCCCTGGCCAGGCTGCTGA
TCGTCTACCCCTGGACCCAGAGGTTCTTCGCTTCCTTTGGGAACCTCTCC
AGCCCCACTGCCATCCTTGGCAACCCCATGGTCCGCGCCCATGGGAAGAA
AGTGCTCACCTCCTTTGGGGAAGCCGTGAAGAACCTGGACAACATCAAGA
ACACCTTCGCCCAGCTGTCCGAGCTGCACTGCGACAAGCTGCACGTGGAC
CCCGAGAACTTCAGGCTCCTGGGTGACATCCTGATCATCGTCCTGGCCTC
CCACTTCACCAAGGATTTCTCTCCCGAATGCCAGGCTGCCTGGCAAAAGC
TGGTCCGTGCGGTGGCCCACGCTCTGGCCCGCAAGTACCAC
>Cisticola_juncidis_beta-A-D3  [mRNA]  locus=scaffold3062:41984:43322:- identity=93.20
ATGGTGCAGTGGACAGCCGAGGAGAAGGCGCTCATCACCGGCCTCTGGGG
CAAGGTCAACGTCGCTGAGTGCGGCGCCGAGGCCCTGGCCAGGCTGCTGA
TCGTGTACCCCTGGACCCAGAGGTTCTTCGCCTCCTTCGGGAACCTGTCC
AGCCCCACCGCCGTCATCGGCAACCCCAAGGTGCAAGCCCACGGCAAGAA
GGTGCTGACCTCCTTCGGGGAGGCCGTGAAGAACCTGGACAGCATCAAGA
ACACCTTTTCCCAGCTGTCCGAGCTGCACTGCGACAAGCTGCACGTGGAC
CCCGAGAACTTCAGGCTCCTGGGTGACATCCTGATCATCGTCCTGGCCGC
CCACTTCGGCAAGGACTTCACTCCCGACTGCCAGGCCGCCTGGCAGAAGC
TGGTGCGCGTGGTCGCCCACGCCCTGGCCCGCAAGTACCAC
>Climacteris_rufus_beta-A-D1  [mRNA]  locus=scaffold981:96866:98273:- identity=92.52
ATGGTGCAGTGGACAGCCGAGGAGAAGCAGCTCATCACCGGCCTCTGGGG
CAAGGTCAACGTCGCCGACTGCGGTGCCGAGGCCCTGGCCAGGCTGCTGA
TCGTCTACCCCTGGACCCAGAGGTTCTTTGCCTCCTTTGGGAACCTGTCC
AGCCCCACGGCCATCATCGGCAACCCCAAGGTCCGTGCCCATGGCAAGAA
GGTGCTGACCTCCTTTGGGGAGGCCATCAAGAACCTGGACAGCATCAAGA
ACACCTTTGCCCAGCTGTCCGAGCTGCACTGTGACAAGCTGCACGTGGAC
CCCGAGAACTTCAGGCTTCTGGGTGACATCCTGATCATCGTCCTGGCCGC
CCACTTTGGCAAGGACTTCTCTCCCGACTGCCAGGCCGCCTGGCAGAAGC
TGGTGCGTGTGGTGGCCCACGCCCTGGCCCGCAAGTACCAC
>Cnemophilus_loriae_beta-A-D2  [mRNA]  locus=scaffold134:467795:469207:- identity=95.92
ATGGTGCAGTGGACAGCTGAGGAGAAGCAGCTCATCACCGGCCTCTGGGG
GAAGGTCAATGTCGCCGAGTGCGGCGCCGAGGCCCTGGCCAGGAGGCTGC
TGATCGTCTACCCCTGGACCCAGAGGTTCTTTGCCTCCTTCGGGAACCTG
TCCAGCCCCACTGCCGTCCTTGGCAACCCCAAGGTGCAAGCCCATGGCAA
GAAGGTGCTCACCTCCTTCGGGGATGCCGTCAAGAACCTGGACAACATCA
AGAACACCTTTTCCCAGCTGTCTGAGCTGCACTGCGACAAGCTGCACGTG
GACCCCGAGAACTTCAGGCTCCTGGGTGACATCCTGATCATCGTTCTGGC
CGCCCACTTTGGCAAGGATTTCACTCCCGACTGCCAGGCTGCCTGGCAGA
AGCTGGTGCGTGTGGTTGCCCACGCCCTGGCCCGCAAGTACCAC
>Cochlearius_cochlearius_beta-A-D1  [mRNA]  locus=scaffold_902:49147:50797:- identity=88.44
ATGGTGCACTGGACAGCCGAAGAGAAGCAGCTCATCACCAGCGTCTGGGG
CAAGGTCAACGTGGAGGAATGCGGTGCCGAGGCCCTGGCCAGGCTGCTGA
TCGTCTACCCCTGGACCCAGAGGTTCTTCTCTTCCTTCGGGAACCTCTCC
AGCCCCACTGCCATCATCGGCAACCCCAAGGTCCGCGCCCACGGCAAGAA
AGTGCTCACCTCCTTCGGGGAAGCCGTCAAGAACCTGGACAACATTAAGT
CAACCTATGCCAAGCTGTCTGAGCTGCACTGCGACAAGCTGCACGTGGAC
CCCGAGAACTTCAGGCTCCTTGGGGACATCCTCATCATTGTCCTGGCTTC
CCACTTCACCAAGGATTTCACCCCCGCTACCCAGTTTGCCTGGCAAAAGC
TGGTCAGCGTCGTGGCTCACGCTCTGGCCCGCAAGTACCAC
>Colinus_virginianus_beta-A-D1  [mRNA]  locus=AWGT02000214.1:253860:255233:- identity=98.64
ATGGTGCACTGGTCTGCTGAGGAGAAGCAGCTCATCACCGGCCTCTGGGG
CAAGGTCAATGTGGCCGACTGCGGGGCCGAAGCCCTGGCCAGGCTGCTGA
TTGTCTACCCCTGGACCCAGAGGTTCTTTGCGTCCTTTGGGAACCTCTCC
AGCCCCACCGCCATCCTTGGCAACCCCATGGTCCGCGCCCATGGCAAGAA
AGTGCTCACCTCCTTTGGGGATGCTGTGAAGAACCTGGACAACATCAAGA
ACACCTTCTCCCAACTGTCCGAGCTGCACTGCGACAAGCTGCACGTGGAC
CCCGAGAACTTCAGGCTCCTGGGTGACATCCTCATCATCGTCCTGGCCGC
CCACTTCAGCAAGGACTTCACTCCTGAATGCCAGGCTGCCTGGCAGAAGC
TGGTCCGCGTGGTGGCCCACGCCCTGGCTCGCAAGTACCAC
>Colius_striatus_beta-A-D1  [mRNA]  locus=scaffold20363:9068:10345:+ identity=91.84
ATGGTGCACTGGACAGGCGAAGAGAAGCAGCTCATCACCAGCACCTGGGG
CAAGGTCAATGTGGCCGACTGTGGTGCTGAGGCCCTGGGCAGGCTGCTGA
TCGTCTACCCCTGGACCCAGAGGTTCTTTGCTTCCTTCGGGAACCTCTCC
AGCCCCACTGCCATCCTTGGCAACCCCATGGTCCGTGCCCACGGCAAGAA
AGTGCTCACCTCCTTCGGGGAAGCTGTCAAGAACCTGGATGGCATCAAGA
ACACCTTTGCCCAGCTGTCCGAGCTGCACTGCGACAAGCTGCACGTGGAC
CCCGAGAACTTCAAGCTCCTGGGTGACATCCTGATCATCGTCCTGGCCTC
CCACTTCACCAAGGATTTCACCCCCGAGTGCCAGGCTGCCTGGCAGAAGC
TGGTCCGCGTGGTGGCCCACGCTCTGGCCCGCAGGTACCAC
>Columba_livia_beta-A-D4  [mRNA]  locus=scaffold257:388648:389609:- identity=89.80
ATGGTGCACTGGTCAGCCGAGGAGAAGCAGCTCATCACCAGCATCTGGGG
CAAGGTCAATGTGGCCGACTGCGGTGCTGAGGCCCTGGCCAGGCTGCTGA
TCGTCTACCCCTGGACCCAGAGGTTCTTCTCTTCCTTTGGGAACCTCTCC
AGCGCCACCGCCATCAGCGGCAACCCCAATGTCCGCGCCCATGGCAAGAA
AGTGCTCACCTCCTTCGGGGATGCTGTGAAGAACCTGGACAACATCAAGG
GCACCTTCGCCCAGCTGTCCGAGCTGCACTGCGACAAGCTGCACGTGGAC
CCCGAGAACTTCAGGCTCCTGGGTGACATCCTGGTCATCGTCCTGGCCGC
CCACTTCGGCAAGGATTTCACTCCCGAGTGCCAGGCTGCCTGGCAAAAGC
TGGTCCGCGTGGTGGCCCACGCTCTGGCCCGC
>Columbina_picui_beta-A-D1  [mRNA]  locus=scaffold_3072:36830:37256:- identity=61.90
ATGGTGCACTGGTCAGCCGAGGAGAAGCAGCTCATTGCCAGCGTCTGGGG
CAAGGTCAACGTGGAGGAGTGCGGTGCTGAGGCCCTGGCCAGGCTGCTGA
TCGTCTACCCCTGGACCCAGAGGTTCTTTGATAACTTTGGGAACCTCTCC
AGCCCCACCGCCATCATCCGCAACCCCAAGGTCCGTGCCCATGGCAAGAA
GGTGCTCACCTCCTTCGGGGAAGCCGTCAAGAACCTGGACAACATCAAGA
CGACCTTTTCCAAGCTGTCCGAGCTGCACTGCGAGAAGCTGCACGTGGAC
CCCGAGAACTTCAGGGTG
>Copsychus_sechellarum_beta-A-D2  [mRNA]  locus=scaffold_163:262126:263774:+ identity=90.48
ATGGTGCAGTGGACAGCCGAGGAGAAGCAGCTCATCACCGGCCTCTGGGG
CAAGGTCAACGTGGCCGAGTGCGGCGGCGAGGCCctggccagGCTGCTGA
TCGTGTACCCCTGGACCCAGAGGTTCTTCTCCTCCTTCGGGAACCTGTCC
AGCCCCACGGCCATCCTTGGCAACCCCAAGGTGCAGGCCCACGGCAAGAA
GGTGCTCACCTCCTTCGGGGAGGCCGTCAAGAACCTGGACAGCATCAAGG
GCACCTTCGCCCAGCTGTCCGAGCTGCACTGCGACAAGCTGCACGTGGAC
CCCGAGAACTTCAGGCTCCTGGGTGACATCCTGGTCGTGGTCCTGGCCTC
CCACTTCGGCAAGGACTTCACTCCCGACTGCCAGGCCGCCTGGCAGAAGC
TGGTGCGTGTGGTGGCCCACGCGCTGGCCCGCAAGTACCAC
>Corvus_brachyrhynchos_beta-A-D1  [mRNA]  locus=scaffold511:244233:245649:+ identity=93.88
ATGGTGCAGTGGACAGCCGAGGAGAAGCAGCTCATCACCGGCCTCTGGGG
CAAGGTCAACGTCGCCGAGTGCGGTGGCGAGGCCCTGGCCAGGCTGCTGA
TCGTCTACCCCTGGACCCAGAGGTTCTTCGCCTCCTTCGGGAACCTGTCC
AGCCCCACTGCCATCATTGGCAACCCCAAGGTGCAGGCCCATGGCAAGAA
GGTGCTCACCTCCTTCGGGGAAGCTGTCAAGAACCTGGACAACATCAAGA
ACACCTTTTCCCAGCTGTCCGAGCTGCACTGCGACAAACTGCACGTGGAC
CCCGAGAACTTCAGGCTCCTGGGTGACATCCTGATCATCGTCCTGGCCGC
CCACTTCGGCAAGGATTTCTCTCCCGACTGCCAGGCTGCCTGGCAGAAGC
TGGTGCGTGTGGTTGCCCACGCTCTGGCCCGCAAGTACCAC
>Corvus_cornix_cornix_beta-A-D1  [mRNA]  locus=NW_018114016.1:1070043:1071459:- identity=93.88
ATGGTGCAGTGGACAGCCGAGGAGAAGCAGCTCATCACCGGCCTCTGGGG
CAAGGTCAACGTCGCCGAGTGCGGTGGCGAGGCCCTGGCCAGGCTGCTGA
TCGTCTACCCCTGGACCCAGAGGTTCTTCGCCTCCTTCGGGAACCTGTCC
AGCCCCACTGCCATCATTGGCAACCCCAAGGTGCAGGCCCATGGCAAGAA
GGTGCTCACCTCCTTCGGGGAAGCTGTCAAGAACCTGGACAACATCAAGA
ACACCTTTTCCCAGCTGTCCGAGCTGCACTGCGACAAACTGCACGTGGAC
CCCGAGAACTTCAGGCTCCTGGGTGACATCCTGATCATCGTCCTGGCCGC
CCACTTCGGCAAGGATTTCTCTCCCGACTGCCAGGCTGCCTGGCAGAAGC
TGGTGCGTGTGGTTGCCCACGCTCTGGCCCGCAAGTACCAC
>Corvus_moneduloides_beta-A-D1  [mRNA]  locus=scaffold_137:237190:238606:+ identity=94.56
ATGGTGCAGTGGACAGCCGAGGAGAAGCAGCTCATCACCGGCCTCTGGGG
CAAGGTCAACGTCGCCGAGTGCGGTGCCGAGGCCCTGGCCAGGCTGCTGA
TCGTCTACCCCTGGACCCAGAGGTTCTTCGCCTCCTTCGGGAACCTGTCC
AGCCCCACTGCCATCATTGGCAACCCCAAGGTGCAGGCCCATGGCAAGAA
GGTGCTCACCTCCTTCGGGGAAGCTGTCAAGAACCTGGACAACATCAAGA
ACACCTTTTCCCAGCTGTCCGAGCTGCACTGCGACAAACTGCACGTGGAC
CCCGAGAACTTCAGGCTCCTGGGTGACATCCTGATCATCGTCCTGGCCGC
CCACTTCGGCAAGGATTTCTCTCCCGACTGCCAGGCTGCCTGGCAGAAGC
TGGTGCGTGTGGTTGCCCACGCTCTGGCCCGCAAGTACCAC
>Corythaeola_cristata_beta-A-D2  [mRNA]  locus=scaffold_14717:14235:15498:+ identity=86.39
ATGGTGCACTGGACAGCTGAAGAGACGCAGCTCATCACCAGCCTCTGGGG
CAAGGTCAATGTGGAGGAATGTGGTGCCGAGGCCCTGGCCAGGCTGCTGA
TCGTCTACCCCTGGACCCAGAGGTTCTTCGATAACTTTGGGAACCTCTCC
AGCCCCACCGCCATCCTCGGCAACCCCAAGGTCCAGGCCCATGGCAGTAA
AGTGCTGACCTCCTTCGGGGAAGCCGTCAAGAACCTGGACAACATCAAGA
AAAGTTTTGCTCAGCTGAGCAAACTCCACTGTGAGAAGCTGCATGTGGAT
CCCGAGAACTTCAGGCTCCTGGGTGACATCCTCATCATCGTCCTGGGTGC
CCACTTCGGCAAGGACTTCACCCCCGCCTGCCAGGCTGCCTGGCAGAAGA
TGGTCCGTGTGGTGGCCCATGCACTGGCCCACGAGTACCAC
>Corythaixoides_concolor_beta-A-D2  [mRNA]  locus=scaffold_1498:45323:46778:+ identity=94.56
ATGGTGCACTGGACAGCCGAAGAGAAGCAGCTCATCACCGGCCTCTGGGG
CAAGGTCAACGTGGCCGAATGCGGTGCCGAGGCCCTGGCCAGGCTGCTGA
TTGTCTACCCCTGGACCCAGAGGTTCTTCGCTTCCTTCGGGAACCTCTCC
AGCCCCACCGCCGTCCTCGGCAACCCCAAGGTCCAGGCCCATGGCAAGAA
AGTGCTGACCTCCTTCGGGGAAGCCGTCAAGAACCTGGACAACATCAAGA
ACACCTTCGCCCAGCTGTCCGAGCTGCACTGCGACAAGCTGCACGTGGAT
CCTGAGAACTTCAGGCTCCTGGGTGACATCCTGATCATCGTCCTGGCCGC
CCACTTCACCAAGGATTTCACTCCCGACTGCCAGGCTGCCTGGCAAAAGC
TGGTCCGCGCGGTGGCCCACGCCCTGGCCCGCAAGTACCAC
>Coturnix_japonica_beta-A-D1  [mRNA]  locus=NC_029516.1:174159495:174160854:+ identity=97.28
ATGGTGCACTGGTCTGCTGAGGAGAAGCAGCTCATCACCGGCCTCTGGGG
CAAGGTCAATGTGGCCGAATGCGGGGCTGAAGCCCTGGCCAGGCTGCTGA
TCGTCTACCCCTGGACCCAGAGGTTCTTTGCGTCCTTTGGGAACCTGTCC
AGTGCCACCGCCATCACTGGCAACCCCATGGTCCGCGCCCATGGCAAGAA
AGTGCTCACCTCCTTTGGGGATGCCGTGAAGAACCTGGACAACATCAAGA
ACACCTTCTCCCAACTGTCCGAGCTGCACTGTGACAAGCTGCATGTGGAC
CCCGAGAACTTCAGGCTCCTGGGTGACATCCTCATCATCGTCCTGGCCGC
CCACTTCACCAAGGACTTCACTCCTGAATGCCAGGCTGCCTGGCAGAAGC
TGGTCCGCGTGGTGGCTCACGCCCTGGCTCGCAAGTACCAC
>Crotophaga_sulcirostris_beta-A-D2  [mRNA]  locus=scaffold_943:53595:55019:- identity=89.80
ATGGTGCACTGGACAGCTGAAGAGAAGCAGTACATCACCAGCCTCTGGGG
CAAGGTCAACGTGGCCGAATGCGGCGCTGAGGCCCTGGCCAGGCTGCTGA
TCGTCTACCCCTGGACCCAGAGGTTCTTCTCTTCCTTCGGGAACCTCTCC
AGCGCCACCGCCATCACTGGCAACCCACAGGTCCGTGCCCATGGCAAGAA
AGTGCTCACCTCCTTCGGGGAAGCCGTGAAGAACCTGGACAACATCAAGG
CCACCTTCGCCCAGCTGTCCGAGCTGCACTGCGACAAGCTGCACGTGGAC
CCCGAGAACTTCAGGCTCCTGGGTGACATCCTGATCATCGTCCTGGGCTC
CCACTTCGCCAAGGAGTTCACTCCCGAGTGCCAGGCTGCCTGGCAGAAGC
TGGTCGGCGCCGTGGCCCACGCCCTGGCCCGCAAGTACCAC
>Crypturellus_cinnamomeus_beta-A-D1  [mRNA]  locus=scaffold_1494:36817:37939:+ identity=94.56
ATGGTGCAGTGGACAGCCGAGGAGAAGCAACTCATCAGCAACCTCTGGGG
CAAGGTCAACGTGGCCGAATGCGGTGCTGAGGCCCTGGGCAGGCTGCTCA
TCGTCTACCCCTGGACCCAGAGGTTCTTCGCTTCCTTCGGCAACCTCTCC
AGCCCCACCGCCATCCTCGGCAACCCCATGGTCCGCGCTCACGGCAAGAA
GGTGCTCACCTCCTTCGGGGATGCCGTGAAGAACCTGGACAGCATCAAGA
ACACCTTTGCCCATCTGTCCGAGCTGCACTGCGACAAGCTGCACGTGGAC
CCCGAGAACTTCAGGCTCCTGGGTGACATCCTGATCATCGTCCTGGCCGC
CCACTTCGCCAAGGACTTCACTCCCGAGTGCCAGGCCGCCTGGCAGAAGC
TGGTGCGCGTCGTGGCCCACGCTCTGGCCCGCAAGTACCAC
>Crypturellus_soui_beta-A-D1  [mRNA]  locus=scaffold1344:4054:5337:- identity=86.39
ATGGTGCACTGGACAGCCGAGGAGAAGCAGCTCATCACCAGCGTGTGGAG
CAAGGTCAACGTGGAGGAATGCGGCGCCGAGGCTCTGGCCAGGCTGCTCA
TCGTCTACCCCTGGACCCAGAGGTTCTTTGATTCCTTCGGCAACCTCTCC
AGCCCCACGGCCATCATCGGCAACCCCAAGGTCCGTGCCCACGGCAAGAA
GGTGCTCACCTCTTTCGGGGATGCCGTAAAGAACCTGGAAAATCTCAAGG
CCACCTACTCCAAGCTGTCTGAACTGCACTGTGAGAAGCTGCATGTGGAC
CCCGAGAACTTCAGGCTCTTGGGTAACATCCTCATCATCGTGCTGGCTGC
CCACTTCACCAAGGACTTCACCCCCGCCTGCCAGGCCACTTGGCAGAAGC
TGGTCGGCGTGGTGGCCCACGCGCTGGCCCACAAGTACCGC
>Crypturellus_undulatus_beta-A-D1  [mRNA]  locus=scaffold8877:3884:5014:- identity=92.52
ATGGTGCAGTGGACAGCCGAGGAGAAGCAACTCATCAGCAACCTCTGGGG
CAAGGTCAATGTGGCCGAATGCGGTGCTGAGGCCCTGGGCAGGCTGCTCA
TCGTCTACCCCTGGACCCAGAGGTTCTTTGATTCCTTCGGCAACCTCTCC
AGCCCCACGGCCATCACTGGCAACCCCAAGGTCCGTGCCCATGGCAGGAA
GGTGCTCACCTCCTTCGGGGATGCCGTGAAGAACCTGGACAGCATCAAGA
ACACCTTTGCCCAGCTGTCCGAGCTGCACTGCGACAAACTGCACGTGGAC
CCCGAGAACTTCAGGCTCCTGGGTGACATCCTGATCATCGTCCTGGCCGC
CCACTTCGCCAAGGACTTCACTCCCGAGTGCCAGGCCGCCTGGCAGAAGC
TGGTGCGCGTCGTGGCCCACGCTCTGGCCCGCAAGTACCAC
>Cuculus_canorus_beta-A-D3  [mRNA]  locus=scaffold400:322794:324235:- identity=90.48
ATGGTGCACTGGACAGCCGAAGAGAAGCAGCACATCACCAGCCTCTGGGG
CAAGGTCAATGTGGCCGACTGTGGCGCTGAGGCCCTGGCCAGGCTGCTGG
TCGTCTACCCCTGGACCCAGAGGTTCTTCTCTTCCTTCGGGAACCTCTCC
AGTCCCACCGCCATCCTTGGCAACCCACAGGTCCGTGCCCATGGCAAGAA
AGTGCTCACCTCCTTCGGGGAAGCCGTGAAGAACCTGGACAACATTAAGG
CCACCTTCGCCCAACTGTCCGAGCTGCATTGCGACAAGCTGCACGTGGAC
CCCGAGAACTTCAGGCTCCTGGGTGACATCCTGATCATCGTGCTGGCCTC
CCACTTCGCCAAGGAGTTCACTCCCGAGTGCCAGGCTGCCTGGCAAAAGC
TGGTCGGCGCGGTGGCCCACGCTCTGGCCCGCAAGTACCAC
>Daphoenositta_chrysoptera_beta-A-D4  [mRNA]  locus=scaffold2166:96407:97843:+ identity=93.88
ATGGTGCAGTGGACAGCCGAGGAGAAGGCGCTCATCACCGGCCTCTGGGG
CAAGGTCAACGTGGCCGAGTGCGGCGCCGAGGCCCTGGCCAGGCTGCTGA
TCGTCTACCCCTGGACCCAGAGGTTCTTCGCCTCCTTCGGGAACCTGTCC
AGCCCCGCTGCCATCCTTGGCAACCCCAAGGTGCAGGCCCACGGCAAGAA
GGTGCTCACCTCCTTTGGAGATGCCGTCAAGAACCTGGACAGCATCAAGA
ACACCTTTTCCCAGCTGTCCGAGCTGCACTGCGACAAGCTGCACGTGGAC
CCCGAGAACTTCAGGCTCCTGGGTGACATCCTGATCATCGTCCTGGCCGC
CCACTTCGGCAAGGATTTCTCTCCCGACTGCCAGGCTGCCTGGCAGAAGC
TGGTGCGTGTGGTTGCCCACGCCCTGGCCCGCAAGTACCAC
>Dasyornis_broadbenti_beta-A-D1  [mRNA]  locus=scaffold1301:255912:257342:+ identity=91.16
ATGGTGCAGTGGACAGCTGAGGAGAAGCAGCTCATCACCGGCCTCTGGGC
CAAGGTCAATGTCGCCGAGTGCGGCGCCGAGGCCCTGGCCAGGCTGCTGA
TCGTCTACCCCTGGACCCAGAGGTTTTTCGCCACCTTTGGGAACCTGTCC
AGCCCCACCGCCATCCTTGGCAACCCCAAGGTGCAAGCCCATGGCAAGAA
GGTGCTCACCTCCTTTGGGGAAGCCATCAAGAACTTGGAGAGCATCAAGA
ACACCTTTTCCCACCTGTCCGAGCTGCACTGCGACAAGCTGCACGTGGAC
CCCGAGAACTTCAGGCTCCTGGGTGACATCCTGATCATCGTCCTGGCCGC
CCACTTCGGCAAGGATTTCTCTCCCGACTGCCAGGCTGCCTGGCAGAAGC
TGGTGCGTGTGGTTGCCCACGCTCTGGCCCGCAAGTACCAC
>Dicaeum_eximium_beta-A-D2  [mRNA]  locus=scaffold4731:24053:25388:- identity=89.80
ATGGTGCAGTGGACAGCCGAGGAGAAGCAGTTCATCACCGGCCTCTGGGG
CAAGGTCAACGTGGCCGAGTGTGGTGCTGAGGCCCTGGCCAGGCTGCTGA
TCGTCTACCCCTGGACCCAGAGGTTCTTTGACAATTTCGGGAACCTGTCC
AGCCCCACTGCCATCATCGGCAACCCCAAGGTGCAAGGCCACGGCAAGAA
GGTGCTCACCTCCTTCGGGGAAGCCGTCAAGAACCTGGATGGCATCAAGA
ACACCTTTTCCCAGCTGTCCGAGCTGCACTGTGACAAGCTGCACGTGGAC
CCCGAGAACTTCAGGCTCCTGGGTGACATCCTGGTCGTCGTCCTGGCCAA
CCACTTCGGCAAGGACTTCACCCCCGACTGCCAGGCGGCCTGGCAGAAGC
TGGTCCGTGTGGTGGCCCACGCCCTGGCCCGCAAGTACCAC
>Dicrurus_megarhynchus_beta-A-D5  [mRNA]  locus=scaffold1014:398393:400264:- identity=93.88
atggtgcagtggacagctgaggagaagcagctcatcaccggcctctgggg
gaaggtcaacgtcgccgagtgcggcgccgaggccctggccaggctgctga
tcgtctacccctggacccagaggttcttcgcctccttcgggaacctgtcc
agccccactgccatcatcggcaaccccaaggtgcaggcccatggcaagaa
ggtgctcacctccttcggggaagctgtcaagaacctggacagcatcaaga
acaccttttcccagctgtccgagctgcactgcgacaagctgcacgtggac
ccCGAGAACTTCAGGCTCCTGGGTGACATCCTGATCATTGTCCTGGCCGC
CCACTTCGGCAAGGATTTCTCTCCCGACTGCCAGGCTGCCTGGCAGAAGC
TGGTGCGTGTGGTTGCCCACGCTCTGGCCCGCAAGTACCAC
>Donacobius_atricapilla_beta-A-D1  [mRNA]  locus=scaffold1828:103439:104816:+ identity=93.88
ATGGTGCAGTGGACAGCCGAGGAGAAGCAGCTCATCACTGGCCTTTGGGC
CAAGGTCAACGTCGCCGAGTGCGGCGCCGAGGCCCTGGCCAGGCTGCTGA
TCGTCTACCCCTGGACCCAGAGGTTCTTCGCCTCCTTCGGGAACCTGTCC
AGCCCCACCGCCATCCTTGGCAACCCCAAGGTGCAAGCCCATGGCAAGAA
GGTGCTCACCTCCTTCGGGGAAGCTGTCAAGAACCTGGACAGCATCAAGA
ACACCTTTTCCCAGCTGTCCGAGCTGCACTGCGACAAGCTGCACGTGGAC
CCCGAGAACTTCAGGCTCCTGGGTGACATCCTGATCATCGTGCTGGCCGC
CCACTTCGGCAAGGATTTCAGTCCCGACTGCCAGGCTGCCTGGCAGAAGC
TGGTGCGTGTGGTTGCCCACGCTCTGGCCCGCAAGTACCAC
>Dromaius_novaehollandiae_beta-A-D1  [mRNA]  locus=scaffold_507:155113:156717:+ identity=91.16
ATGGTGCAGTGGTCAGCCGAAGAGAAGCAGCTCATCAGTAGCCTTTGGGG
CAAGGTCAACGTGGCCGAGTGCGGTGCCGAGGCCCTGGCTAGGCTGCTGA
TCGTCTACCCCTGGACCCAGAGGTTCTTCACCTCCTTCGGGAACCTCTCC
AGCGCCAGCGCCATCATTGGCAACCCCAACGTCCGTGCCCATGGCAAGAA
AGTGCTCACCTCCTTCGGGGAAGCCGTGAAGAACCTGGACAACATTAAGA
ACACCTTTGCCCAGCTGTCCGAGCTGCACTGCGACAAGCTGCACGTCGAC
CCCGAGAACTTCAGGCTCCTGGGTGACATCCTCATCATCGTCCTGGCTGC
CCACTTCGCCAAGGAGTTCACTCCCGAGTGCCAGGCTGCCTGGCAGAAGC
TGGTCCGTGTGGTGGCCCACGCGCTGGCCCGCAAGTACCAC
>Dromas_ardeola_beta-A-D1  [mRNA]  locus=scaffold3115:117069:118500:+ identity=93.20
ATGGTGCACTGGTCAGCCGAAGAGAAGCAGCTCATCACCAGCCTCTGGGG
CAAGGTCAACGTGGAGGAATGCGGTGCTGAGGCCCTGGCCAGGCTGCTGA
TCGTCTACCCCTGGACCCCGAGGTTCTTCGCTTCCTTTGGGAACCTCGCC
AGCCCCACTGCCATCATCGGCAACCCCATGGTCCGCGCCCATGGCAAGAA
AGTGCTCACCTCCTTCGGGGAAGCTGTCAAGAACCTGGACAACATCAAGA
ACACCTTCGCCCAGCTGTCCGAGCTGCACTGCGACAAGCTGCACGTGGAT
CCTGAGAACTTCAGGCTCCTGGGTGACATCCTGATCATCGTCCTGGCCGC
CCACTTCGCCAAGGATTTCACTCCCGACTGCCAGGCTGCCTGGCAAAAGC
TGGTCCGTGTGGTGGCCCATGCCCTGGCCCGCAAATACCAC
>Drymodes_brunneopygia_beta-A-D1  [mRNA]  locus=scaffold6226:102208:103585:+ identity=93.20
ATGGTGCAGTGGACAGCCGAGGAGAAGCAGCTCATCACCGGCCTCTGGGG
GAAGGTCAACGTGGCCGAGTGCGGCGGCGAGGCCCTGGCCAGGCTGCTGA
TCGTCTACCCCTGGACCCAGAGGTTCTTCGCCTCCTTCGGGAACCTGTCC
AGCCCCACTGCTGTCATTGGCAACCCCAAGGTGCAGGCCCATGGCAAGAA
GGTGCTCACCTCCTTCGGGGAGGCCGTGAAGAACCTGGACAGCATCAAGA
ACACCTTCTCCCAGCTGTCCGAGCTGCACTGCGACAAGCTGCACGTGGAC
CCCGAGAACTTCAGGCTCCTGGGTGACATCCTGATCATCGTCCTGGCCGC
CCACTTCGGCAAGGACTTCACTCCCGACTGCCAGGCTGCCTGGCAGAAGC
TGGTGCGTGTGGTTGCCCACGCCCTGGCCCGCAAGTACCAC
>Dryoscopus_gambensis_beta-A-D4  [mRNA]  locus=scaffold1601:73849:75274:- identity=91.16
ATGGTGCAGTGGACAGCTGAGGAGAAGCAGCTCATCACCTGCCTCTGGGG
AAAGGTCAATATCGCCGAGTGCGGCGCCGAGGCCCTGGCCAGGCTGCTGA
TCGTCTACCCCTGGACCCAGAGGTTCTTCGCCTCCTTTGGGAACCTGTCC
AGCCCCACGGCCATCATCGGCAACCCCAACGTGCAGGCCCATGGCAAGAA
GGTGCTCACCTCCTTCGGGGAGGGTGTCAGGAACCTGGACAACATCAAGG
GCACCTTTTCCCAGCTGTCCGAGCTGCACTGCGACAAGCTGCACGTGGAC
CCCGAGAACTTCAGGCTCCTGGGTGACATCCTGATCATCGTGCTGGCCGC
CCACTACGGCAAGGATTTCACTCCTGACTGCCAGGCTGCCTGGCAGAAGC
TGGTGCGTGTGGTTGCCCACGCCCTGGCCCGCAAGTACCAC
>Dyaphorophyia_castanea_beta-A-D3  [mRNA]  locus=scaffold2490:18848:20263:- identity=89.12
ATGGTGCAGTGGACATCTGAGGAGAAGTCGCACATCACCGGCCTCTGGAG
CAAGGTCAACGTGGCCGAGTGTGGCGGCGAGGCCCTGGCCAGGCTGCTGA
TCGTCTACCCCTGGACCCAGAGGTTCTTCGCCTCCTTCGGGAACCTGTCC
AGCCCCACGGCCATCATCGGCAACCCCAAGGTGCAGTGCCACGGCAAGAA
GGTGCTCACCTCCTTCGGGGATGCCGTCAAGAACCTGGATGGCATCAAGA
ACACCTTCGCCCAGCTGTCCGAGCTGCACTGCGACAAGCTGCACGTGGAC
CCCGAGAACTTCAGGCTCCTGGGTGACATCCTCCTCGTCGTCCTGGCCGC
CCACTTCGGCAAGGATTTCACTCCCGACTGCCAGGCTGCCTGGCAGAAGC
TGGTGCGTGTGGTTGCCCACGCCCTGGCCCGCAAGTACCAC
>Edolisoma_coerulescens_beta-A-D3  [mRNA]  locus=scaffold445:109839:111275:- identity=92.52
ATGGTGCAGTGGACAGCCGAGGAGAAGGCGCTCATCACCGGCCTCTGGGG
CAAGGTCAACGTCGCTGAGTGCGGCGCCGAGGCCCTGGCCAGGCTGCTGA
TTGTCTACCCCTGGACCCAGAGGTTCTTCGCCTCCTTCGGGAACCTGTCC
AGCCCCACTGCCGTCATCGGCAACCCCAAGGTGCAGGCCCATGGCAAGAA
GGTGCTCACCTCCTTCGGGGAAGCCGTCAAGAACCTGGACAGCATCAAGA
ACACCTTTTCCCAGCTGTCCGAGCTGCACTGCGACAAGCTGCACGTGGAC
CCCGAGAACTTCAGGCTCCTGGGTGACATCCTGATCATCGTCCTGGCCGC
CCACTTCGGCAAGGACTTCTCTCCCGACTGCCAGGCTGCCTGGCAGAAGC
TGGTGCGTGTGGTTGCCCACGCTCTGGCCCGCAAGTACCAC
>Egretta_garzetta_beta-A-D1  [mRNA]  locus=scaffold652:145393:146876:+ identity=86.39
ATGGTGCACTGGACAGCCGAAGAGAAGCAGCGCATCACCAACATCTGGGG
CAAGGTCAATGTGGCCGACTGCGGTGCCGAGGCCCTGGCCAGGCTGCTGA
TCGTCTACCCCTGGACCCAGAGGTTCTTCTCTTCCTTCGGGGACCTCTCC
AGCCCCGGTGCCATCGTCAACAACCCCAAGGTCCGCGCCCATGGCAAGAA
AGTGCTCACCTCCTTCGGCGAAGCCGTGAAGAACCTGGACAACATTAAGG
GAACCTTCGCCCAGCTGTCCGAGCTGCACTGCGACAAGCTGCACGTGGAC
CCCGAGACCTTCAGGCTCCTGGGTGACATCCTGGTCATCGTCCTGGCTGC
CCACTTCGCCCAGGACTTCAGTCCCGAATGCCAGGCTGCCTGGCAGAAGC
TGGTCGGTGCCGTGGCCCATGCCCTGGCCCGCAAATACCAC
>Elachura_formosa_beta-A-D1  [mRNA]  locus=scaffold_781:239214:240499:+ identity=91.16
ATGGTGCAGTGGACAGCCGAGGAGAAGCAGCTCATCACCGGCCTCTGGGG
CAAGGTCAACGTCGCCGAGTGCGGCGGTGAGGCCCTGGCCAGGCTGCTGA
TCGTCTACCCCTGGACCCAGAGGTTCTTCTCCTCCTTTGGGAACCTGTCC
AGCCCCACTGCCGTCCTTGGCAACCCCAAGGTGCAAGCCCATGGCAAGAA
GGTGCTCACCTCCTTCGGCGAGGCCGTGAAGAACCTGGACGGCATCAAGA
ACACCTTCTCCCAGCTGTCCGAGCTGCACTGCGACAAGCTGCACGTGGAC
CCTGAGAACTTCAGGCTCCTGGGTGACATCCTGGTCGTCGTCCTGGCCTC
CCACTTCGGCAAGGATTTCACTCCCGACTGCCAGGCTGCCTGGCAGAAGC
TGGTGCGTGTGGTCGCCCACGCTCTGGCCCGCAAGTACCAC
>Emberiza_fucata_beta-A-D2  [mRNA]  locus=scaffold_6466:551:1665:- identity=85.71
ATGGTGCACTGGTCAGCCGAGGAGAAGCAGCTCATCACCAGCGTGTGGGC
CAAGGTCAACGTGGAGGAATGCGGCGCCGAGGCCCTGGCCAGGCTGCTGA
TCGTCTACCCCTGGACCCAGAGGTTCTTCTCGGACTTCGGGAACCTGTCC
AGCCCCACGGCCATCATCGGCAACCCCAGGGTGCGCGCCCATGGCAAGAA
GGTGCTCACCTCCTTCGGGGAGGCCATCAAGAACCTGGACAACCTCAAGG
GCACCTACTCCAAGCTGTCCGAGCTGCACTGTGACAAGCTGCACGTGGAC
CCTGAGAACTTCAGGCTCCTGGGTGACATCCTGGTCATCGTCCTGGCCGC
CCACTTCACCAAGGACTTCACCCCTGCCTGCCAGGCCACGTGGCAGAAGC
TGGTGGGGCTGGTGGCCCACGCCCTGGCCCGCAAGTACCAC
>Eolophus_roseicapilla_beta-A-D1  [mRNA]  locus=scaffold_1455:35435:36674:+ identity=93.20
ATGGTGCACTGGTCAGCCGAAGAGAAGCAGCTCATCACCGGCCTCTGGGG
CAAGGTCAATGTGGCCGAATGCGGAGCCGAGGCCCTGGCCAGGCTGCTGA
TCGTCTACCCCTGGACACAGAGGTTCTTCTCCTCCTTTGGGAACCTGTCC
AGCGCCACCGCCGTCCTCGGCAACCCCATGGTGCGTGCCCATGGCAAGAA
GGTGCTCACCTCCTTCGGGGAGGCCGTCAAGAACCTGGACAACATCAAGA
ACACCTTTGCCCAGCTGTCCGAGCTGCACTGTGACAAGCTGCACGTGGAC
CCCGAGAACTTCAGGCTCCTGGGTGACATCCTCATCATCGTCCTGGCCGG
CCACTTTGGGAAGGATTTCACTCCCGACTGCCAGGCTGCCTGGCAGAAGC
TGGTCCGTGCCGTGGCCCACGCGCTGGCCCGCAAGTACCAC
>Erithacus_rubecula_beta-A-D1  [mRNA]  locus=sc0000809:2835:4339:+ identity=90.48
ATGGTGCACTGGACAGCCGAGGAGAAGCAGCTCATCACCGGCCTCTGGGC
CAAGGTCAACGTGGCCGACTGCGGCGCCGAGgctctggccaggctgctga
TCGTCTACCCCTGGACCCAGAGGTTCTTTGCCTCCTTTGGGAACCTGTCC
TGCCCCACTGCCATCCTTGGCAACCCCATGGTTCGTGCCCATGGCAAGAA
GGTGCTGACCTCCTTCGGGGAGGCTGTCAAGAACCTGGACAGCATCAAGA
AATCTTTTGCCCAGCTGAGCAAACTCCACTGTGACAAGCTGCACGTGGAC
CCCGAGAACTTCAGGCTCCTGGGTGACATCCTCATCATCGTGCTGGCCGC
CCACTTCGGCAAGGACTTCACCCCCGCCTGCCAGGCTGCCTGGCAGAAGA
TGGTGCGAGTGGTGGCCCACGCGCTGGCCCACGAGTACCAC
>Erpornis_zantholeuca_beta-A-D2  [mRNA]  locus=scaffold2912:222983:224440:+ identity=92.52
ATGGTGCAGTGGACAGCCGAGGAGAAGGCTCTCATCACCGGCCTCTGGGG
CAAGGTCAACGTCGCCGAGTGCGGCGCCGAGGCCCTGGCCAGGCTGCTGA
TCGTCTACCCCTGGACCCAGAGGTTCTTCTCCAGCTTCGGGAACCTGTCC
GGCGCCACGGCCATCTGCGGCAACCCCAAGGTGCAGGCCCATGGCAAGAA
GGTGCTCACCTCCTTCGGGGATGCCGTCAAGAACCTGGATGGCATCAAGA
ACACCTTTTCCCAGCTGTCCGAGCTGCACTGCGACAAGCTGCACGTGGAC
CCCGAGAACTTCAGGCTCCTGGGTGACATCCTGATCATCGTCCTGGCCGC
CCACTTCGGCAAGGATTTCTCTCCCGAATGCCAGGCTGCCTGGCAGAAGC
TGGTGCGTGTGGTTGCCCACGCCCTGGCCCGCAAGTACCAC
>Erythrocercus_mccallii_beta-A-D2  [mRNA]  locus=scaffold_6568:728:1141:- identity=68.03
ATGGTGCAGTGGACAGCCGAGGAGAAGCAGCTCATCACCGGCCTCTGGGG
GAAGGTCAACGTGGCCGAGTGCGGCGCCGAGGCCCTGGCCAGGCTGCTGA
TCGTCTACCCCTGGACCCAGAGGTTCTTCGCCTCCTTCGGGAACCTGTCC
AGCCCCACCGCCGTCCTCGGCAACCCCAAGGTGCAAGCCCACGGCAAGAA
GGTGCTCACCTCCTTCGGAGATGCCGTCAAGAACCTGGACAGCATCAAGA
ACACCTTCTCCCAGCTGTCCGAGCTGCACTGCGACAAGCTGCACGTGGAC
CCCGAGAACTTCAGGGTG
>Eubucco_bourcierii_beta-A-D1  [mRNA]  locus=scaffold24156:3756:6157:- identity=84.35
ATGGTGCACTGGACAGCCGAGGAGAAGCAGCTCATCACCAGCGTCTGGGC
CAAGGTCAACGTGGAGGAATGCGGCGCCGAGGCCGTGGCCAGGCTGCTGA
TCGTCTACCCCTGGACCCAGAGGTTCTTCTCCTCCTTCGGCAACCTCTCC
AGCCCCACTGCCGTCTCTGGCAACCCCAAGGTGCATGCCCACGGCAAGAA
GGTGCTCACCTCCTTCGGGGATGCCATCAAGAACCTGGACAACATCAAGG
GCACCTACTCCAAGCTGTCTGAGCTGCACTGTGAGAAGCTGCACGTGGAC
CCCGAGAACTTCAGGCTCCTGGGAGATATCTTCATCATCGTCCTGGCTGC
CCACTTCACCAAGGACTTCAGCCCTGCCTGCCAGGCCACCTGGCAGAAGC
TGGTGGGGGTAGTGGCACATGCCCTGTCCTACAAGTACCAC
>Eudromia_elegans_beta-A-D1  [mRNA]  locus=scaffold_275:322996:324126:- identity=95.24
ATGGTGCAGTGGACAGCCGAGGAGAAGCAGCTCATCAGCGGCCTCTGGGG
CAAGGTCAACGTGGCCGAATGCGGTGCTGAGGCCCTGGCCAGGCTGCTCA
TCGTCTACCCCTGGACCCAGAGGTTCTTCGCCTCCTTCGGCAACCTCTCC
AGCGCCACCGCCATCCTCGGCAACCCCATGGTCCGCGCCCATGGCAAGAA
GGTGCTCACCTCCTTCGGGGACGCCGTGAAGAACCTGGACAGCATCAAGA
ACACCTTTGCCCACCTGTCCGAGCTGCACTGCGACAAGCTGCACGTGGAC
CCCGAGAACTTCAGGCTCCTGGGTGACATCCTGATCATCGTCCTGGCCGC
CCACTTCGCCAAGGACTTCACCCCCGAGTGCCAGGCCGCCTGGCAGAAGC
TGGTGCGCGTCGTGGCCCACGCGCTGGCCCGCAAGTACCAC
>Eulacestoma_nigropectus_beta-A-D1  [mRNA]  locus=scaffold1982:68224:69648:- identity=93.20
ATGGTGCAGTGGACAGCCGAGGAGAAGGCGCTCATCACCGGCCTCTGGGG
CAAGGTCAACGTCGCCGAGTGCGGCGCCGAGGCCCTGGCCAGGCTGCTGA
TCGTCTACCCCTGGACCCAGAGGTTCTTCGCCTCCTTCGGGAACCTGTCC
AGCCCCACGGCCATCATCGGCAACCCCAAGGTGCAGGCCCATGGCAAGAA
GGTGCTCACCTCCTTCGGGGATGCCGTCAAGAACCTGGACAGCATCAAGA
ACACCTTTTCCCACCTGTCCGAGCTGCACTGTGACAAGCTGCACGTGGAC
CCCGAGAACTTCAGGCTCCTGGGTGACATCCTGATCATCGTCCTGGCCGC
CCACTTCGGCAAGGATTTCTCTCCCGACTGCCAGGCTGCCTGGCAGAAGC
TGGTGCGTGTGGTTGCCCACGCCCTGGCCCGCAAGTACCAC
>Eurystomus_gularis_beta-A-D1  [mRNA]  locus=scaffold550:97084:98477:+ identity=91.84
ATGGTGCACTGGACAGCCGAAGAGAAGCAGCTCATCACCGGCATCTGGGG
CAAGGTCAATGTGGCCGATTGTGGTGCCGAGGCCCTGGCCAGGCTGCTGA
TTGTCTACCCCTGGACCCAGAGGTTCTTCTCATCCTTTGGGAACCTCTCC
AATGCCACTGCCATCTGCGGCAACCCCATGGTCCGTGCCCACGGCAAGAA
AGTGCTGACCTCCTTCGGGGATGCTGTCAAGAACCTGGACAACATTAAGG
GGACCTTTGCCCAGCTGTCCGAGCTGCACTGCGACAAGCTGCACGTGGAC
CCTGAGAACTTCAGGCTCCTGGGTGACATCCTGATCATCGTTCTGGCCGC
CCACTTCACCAAGGATTTCACTCCCGAAGCCCAGGCTGCCTTTCAGAAGC
TGGTCCGTGCGGTGGCCCACGCCCTGGCCCGCAAGTACCAC
>Falco_cherrug_beta-A-D1  [mRNA]  locus=KB398029.1:189286:190792:+ identity=96.60
ATGGTGCAGTGGACAGCTGAAGAGAAGCAGCTCATCACCGGCCTCTGGGG
CAAGGTCAATGTGGCCGACTGCGGTGCCGAGGCCCTGGCCAGGCTGCTGA
TTGTCTACCCCTGGACCCAGAGGTTCTTTGCTTCCTTCGGGAACCTCTCC
AGCCCCACTGCCATCCTTGGCAACCCCATGGTCCGTGCCCATGGCAAGAA
AGTGCTCACCTCCTTTGGGGATGCTGTGAAGAACCTGGACAACATCAAGA
GCACCTTCTCCCAGCTGTCTGAGCTGCACTGCGACAAGCTGCACGTGGAC
CCCGAGAACTTCAGGCTCCTGGGTGACATCCTGATCATTGTCCTGGCCGC
CCACTTCGCCAAGGATTTCACTCCTGACTGCCAGGCTGCCTGGCAAAAGC
TGGTCCGTGTGGTGGCCCACGCTCTGGCCCGCAAGTACCAC
>Falco_peregrinus_beta-A-D1  [mRNA]  locus=scaffold74_1:2288086:2289592:- identity=97.28
ATGGTGCAGTGGACAGCTGAAGAGAAGCAGCTCATCACCGGCCTCTGGGG
CAAGGTCAATGTGGCCGACTGCGGTGCCGAGGCCCTGGCCAGGCTGCTGA
TTGTCTACCCCTGGACCCAGAGGTTCTTTGCTTCCTTCGGGAACCTCTCC
AGCCCTACTGCCATCCTTGGCAACCCCATGGTCCGTGCCCATGGCAAGAA
AGTGCTCACCTCCTTTGGGGATGCTGTGAAGAACCTGGACAACATCAAGA
ACACCTTCTCCCAGCTGTCTGAGCTGCACTGCGACAAGCTGCACGTGGAC
CCCGAGAACTTCAGGCTCCTGGGTGACATCCTGATCATTGTCCTGGCCGC
CCACTTCGCCAAGGATTTCACTCCTGACTGCCAGGCTGCCTGGCAAAAGC
TGGTCCGTGTGGTGGCCCACGCTCTGGCCCGCAAGTACCAC
>Falcunculus_frontatus_beta-A-D1  [mRNA]  locus=scaffold1800:66946:68352:- identity=94.56
ATGGTGCAGTGGACAGCTGAGGAGAAGGCGCTCATCACCGGCCTCTGGGG
GAAGGTCAATGTCGCCGAGTGCGGCGCCGAGGCCCTGGCCAGGCTGCTGA
TCGTCTACCCCTGGACCCAGAGGTTCTTCGCCTCCTTCGGGAACCTGTCC
AGCCCCACTGCCGTCCTTGGCAACCCCAAGGTGCAGGCCCACGGCAAGAA
GGTGCTCACCTCCTTCGGAGATGCCGTCAAGAACCTGGACAGCATCAAGA
ACACCTTCTCCCAGCTGTCTGAGCTGCACTGCGACAAGCTGCACGTGGAC
CCCGAGAACTTCAGGCTCCTGGGTGACATCCTGATCATCGTCCTGGCCGC
CCACTTTGGCAAGGATTTCACTCCCGACTGCCAGGCTGCCTGGCAGAAGC
TGGTGCGTGTGGTTGCCCACGCCCTGGCCCGCAAGTACCAC
>Ficedula_albicollis_beta-A-D2  [mRNA]  locus=NC_021671.1:329712:331210:+ identity=89.12
ATGGTGCACTGGACAGCCGAGGAGAAGCAGCTCATCACCGGCCTCTGGGC
CAAGGTCAACGTGGCCGACTGCGGCGCCGAGgctctggccagGCTGCTGA
TTGTCTACCCCTGGACCCAGAGGTTCTTTGCCACCTTTGGGAACCTGTCC
AGCCCCACGGCCATCCTGGGCAACCCCATGGTCCGTGCCCATGGCAAGAA
GGTGCTGACCTCCTTTGGGGAGGCCGTCAAGAACCTGGACAGCATCAAGA
AATCTTTTGCCCAGCTGAGCAAACTCCACTGTGACAAGCTGCACGTGGAC
CCCGAGAACTTCAGGCTCCTGGGTGACATCCTCATCGTCGTCCTGGCCGG
CCACTTCGGCAAGGACTTCACCCCCGCCTGCCAGGCCGCCTGGCAGAAGA
TGGTGCGAGTGGTGGCCCACGCGCTGGCCCACGAGTACCAC
>Formicarius_rufipectus_beta-A-D1  [mRNA]  locus=scaffold1725:95336:96751:- identity=96.60
ATGGTGCAGTGGACAGCCGAAGAGAAGCAGCTCATCACTGGCCTCTGGGG
CAAGGTCAACGTCGCCGACTGCGGTGCCGAGGCCCTGGCCAGGCTGCTGA
TCGTCTACCCCTGGACCCAGAGGTTCTTTGCTTCCTTTGGGAACCTGTCC
AGCCCCACGGCCATCCTTGGCAACCCCATGGTCCGCGCCCATGGCAAGAA
GGTGCTCACCTCCTTCGGGGATGCCGTCAAGAACCTGGACAACATCAAGA
ACACCTTCGCCCAGCTGTCCGAGCTGCACTGCGACAAGCTGCACGTGGAC
CCCGAGAACTTCAGGCTCCTGGGTGACATCCTGATCATCGTCCTGGCCGC
CCACTTCGGCAAGGATTTCACCCCCGACTGCCAGGCTGCCTGGCAGAAGC
TGGTGCGTGTGGTGGCCCACGCCCTGGCCCGCAAGTACCAC
>Fregata_magnificens_beta-A-D1  [mRNA]  locus=scaffold6931:75584:77088:+ identity=93.88
ATGGTGCACTGGACAGCCGAAGAGAAGCAGCTCATCACCGGCCTCTGGGG
CAAGGTCAATGTGGCCGACTGTGGTGCTGAGGCCCTGGCCAGGCTGCTGA
TCGTCTACCCCTGGACCCAGAGGTTCTTTGCTTCCTTCGGGAACCTCTCC
AACGCCACTGCCATCATTGGCAACCCCATGGTCCGCGCCCATGGCAAGAA
AGTGCTCACCTCCTTCGGGGAAGCCGTCAAGAACCTGGACAACATTAAGT
CGACCTTCGCCCAGCTGTCTGAGCTGCACTGCGACAAGCTGCACGTGGAC
CCCGAGAACTTCAGGCTCCTGGGTGACATCCTGATCATCGTCCTGGCCGC
CCACTTCAGCAAGGATTTCACTCCTGAGTGCCAGGCTGCCTGGCAAAAGC
TGGTCGGCGCCGTGGCCCATGCTCTGGCCCGCAAGTACCAC
>Furnarius_figulus_beta-A-D3  [mRNA]  locus=scaffold_484:349993:351394:- identity=95.24
ATGGTGCAGTGGACAGCTGAAGAGAAGCAGCTCATCACTGGCCTCTGGGG
CAAGGTCAATGTCGCCGAGTGCGGTGCCGAGGCCCTGGCCAGGCTGCTGA
TCGTCTACCCCTGGACCCAGAGGTTCTTTGCTTCCTTTGGGAACCTGTCC
GGTGCCACTGCCATCGCTGGTAACCCCATGGTGCGTGCCCATGGCAAGAA
AGTGCTCACCTCCTTCGGGGATGCCGTCAAGAACCTGGACAACATCAAGA
ACACCTTCGCCCAGCTGTCCGAGCTGCACTGCGACAAACTGCACGTGGAC
CCCGAGAACTTCAGGCTCCTGGGTGACATCCTGATCATCGTCCTGGCCGC
CCACTTCGGCAAGGATTTCACTCCCGACTGCCAGGCTGCCTGGCAGAAGC
TGGTGCGTGTGGTGGCCCATGCCCTGGCCCGCAAGTACCAC
>Galbula_dea_beta-A-D1  [mRNA]  locus=scaffold162:82870:84077:+ identity=92.52
ATGGTCCACTGGTCAGCCGAGGAGAAGCAGCTCATCACCAGCATCTGGGG
CAAGGTCAATGTGGCCGAATGCGGTGCTGAGGCCCTGGCCAGGCTGCTGA
TTGTCTACCCCTGGACCCAGAGGTTCTTTGCCAACTTTGGGAACCTCTCC
AGCCCCACTGCCATCATGGGCAACCCCATGGTCCGTGCCCATGGGAAGAA
GGTGCTGACCTCCTTCGGGGATGCCGTCAAGAACCTGGACAACATCAAGA
CCACCTTCGCCCAGCTGTCCGAGCTGCACTGCGACAAGCTCCACGTGGAC
CCTGAGAACTTCAGGCTCCTGGGTGACATCCTCATCATTGTCCTGGCTGC
CCACTTCGCCAAGGACTTCAGCCCTGACGCCCAGGCTGCCTGGCAGAAGC
TGGTCCGTGTGGTGGCCCACGCCCTGGCCCGCAAGTACCAC
>Gallus_gallus_beta-A-D1  [mRNA]  locus=chr1:193724350:193725692:+ identity=100.00
ATGGTGCACTGGACTGCTGAGGAGAAGCAGCTCATCACCGGCCTCTGGGG
CAAGGTCAATGTGGCCGAATGTGGGGCCGAAGCCCTGGCCAGGCTGCTGA
TCGTCTACCCCTGGACCCAGAGGTTCTTTGCGTCCTTTGGGAACCTCTCC
AGCCCCACTGCCATCCTTGGCAACCCCATGGTCCGCGCCCACGGCAAGAA
AGTGCTCACCTCCTTTGGGGATGCTGTGAAGAACCTGGACAACATCAAGA
ACACCTTCTCCCAACTGTCCGAACTGCATTGTGACAAGCTGCATGTGGAC
CCCGAGAACTTCAGGCTCCTGGGTGACATCCTCATCATTGTCCTGGCCGC
CCACTTCAGCAAGGACTTCACTCCTGAATGCCAGGCTGCCTGGCAGAAGC
TGGTCCGCGTGGTGGCCCATGCCCTGGCTCGCAAGTACCAC
>Gavia_stellata_beta-A-D1  [mRNA]  locus=scaffold18481:95053:96377:+ identity=82.99
ATGGTGCACTGGTCAGCCGAAGAGAAGCAGCTCATCGCCGGCGTCTGGGG
CAAGGTCAACGTGGAGGAATGCGGTGCCGAGGCCCTGGCCAGGCTGCTGA
TCGTCTACCCCTGGACCCAGAGGTTCTTCGCTTACTTCGGGAACCCCTCC
AGCCCCACCGCCATCATCGGCAACCCCAAGGTCCGCGCCCACGGCAAGAA
AGTGCTCACCTCCTTCGGGGAAGCCGTCAAGAACCAGGCGACCCACGCCA
AGCTGTCGGAGCTGCACTGCGAGAAGCTGCACGTGGACCCCGAGAACTTC
AGGCTCCTGGGAGACATCCTCATCATTGTGCTGGCCGCACACTTCGGCAA
GGAATTCACCCCTGCCTGCCAGGCCACTTGGCAGAAGCTGGTCGGCGTGG
TGGCCCATGCTCTGGCCTACAAGTACCAT
>Geococcyx_californianus_beta-A-D1  [mRNA]  locus=scaffold33863:4292:6001:- identity=87.07
ATGGTGCACTGGACAGCCGAGGAGAAGCAGCTCATCACCAGCGTCTGGAG
CAAGGTCAACGTGGAGGAATGCGGTGCCGAAGCCCTGGCCAGGCTGCTCA
TCGTCTACCCCTGGACCCAGAGGTTCTTCTCTTCCTTTGGGAACCTCTCC
AGCCCCACGGCCATCATTGGCAACCCCAAGATCCGCGCCCACGGCAGGAA
AGTGCTCACCTCCTTCGGGGAGGCCGTCAAGAACCTGGACAACATTAAGG
CGACCTTCTCCAAGCTGTCCGAGCTGCACTGCGAGAAGCTGCACGTGGAC
CCCGAGAACTTCAGGCTCCTTGGTGACATCCTCATCATCGTCCTGGCTTC
CCACTTCGCCAGGGATTTCACCCCTGCCTGCCAGTTCGCCTGGCAGAAGC
TGGTGGGCGTCGTGGCGCACGCGCTGGCCCGCAAGTACCAC
>Geospiza_fortis_beta-A-D2  [mRNA]  locus=scaffold370:37517:38878:- identity=87.76
ATGGTGAACTGGACAGCTGAGGAGAAGCAGCTCATCACCGGCCTCTGGGG
CAAGGTCAACGTCGCCGAGTGCGGCGCTGAGGCCCTGGCCAGGCTGCTGA
TCGTCTACCCCTGGACCCAGAGGTTCTTTGCCTCCTTTGGGAACCTGTCC
AGCTCCACTGCTGTCACTGGCAACCCCATGGTCCGTGCCCATGGCAAGAA
GGTGCTGACCTCCTTCGGGGACGCCATCAAGAGCCTGGACAGCATCAAGA
AATGCTTTGCTCCACTGAGCAAACTGCACTGTGACAAGCTGCACGTGGAC
CCCGAGAACTTCAGGCTCCTGGGTGACACCCTCATCGTGGTGCTGGCCTC
CCACTTCGGCAAGGACTTCACCCCCGAGTGCCAGGCTGCCTGGCAGAAGC
TGGTCCGTGTGGTGGCCCATGCCCTGGCCCACGAGTACCAC
>Glareola_pratincola_beta-A-D1  [mRNA]  locus=scaffold_3548:55205:56617:- identity=93.88
ATGGTGCACTGGTCAGCCGAAGAGAAGCAGCTCATCACCGGCCTCTGGGG
CAAGGTCAATGTGGCCGACTGCGGTGCTGAGGCCCTGGCCAGGCTGCTGA
TCGTCTACCCCTGGACCCAGAGGTTCTTCTCTTCCTTCGGGAACCTCTCC
AGCCCCACCGCCGTCATCGGCAACCCCATGGTCCGCGCCCACGGCAAGAA
AGTGCTCACCTCCTTCGGGGAAGCCGTCAAGAACCTGGACAACATCAAGA
ACACCTTCGCCCAGCTGTCCGAGCTGCACTGCGACAAGCTGCACGTGGAC
CCCGAGAACTTCAGGCTCCTGGGTGACATCCTGATCATCGTCCTGGCCGC
CCACTTCGCCAAGGATTTCACTCCCGACTGCCAGGCTGCCTGGCAAAAGC
TGGTCCGTGTGGTGGCCCACGCCCTGGCCCGCAAATACCAC
>Glaucidium_brasilianum_beta-A-D1  [mRNA]  locus=scaffold_669:123461:124879:+ identity=96.60
ATGGTGCACTGGTCAGCCGAGGAGAAGCAGCTCATCACCGGCCTCTGGGG
CAAGGTCAACGTGGCCGAGTGCGGTGCCGAGGCCCTGGCCAGGCTGCTGA
TCGTCTACCCCTGGACCCAGAGGTTCTTCGCTTCCTTCGGGAACCTCTCC
AGCCCCACCGCCATCTCTGGCAACCCCATGGTCCGTGCCCACGGCAAGAA
AGTGCTCACCTCCTTCGGGGATGCCGTCAAGAACCTGGACAACATCAAGA
ACACCTTTGCCCAGCTGTCCGAGCTGCACTGTGACAAGCTGCACGTGGAC
CCCGAGAACTTCAGGCTCCTGGGTGACATCCTGATCATCGTCCTGGCCGG
CCACTTTGCCAAGGATTTCACTCCCGAATGCCAGGCCGCCTGGCAAAAGC
TGGTCCGTGTGGTGGCCCACGCTCTGGCCCGCAAGTACCAC
>Grallaria_varia_beta-A-D3  [mRNA]  locus=scaffold271:21865:23274:+ identity=91.84
ATGGTGCAGTGGACAGCCGAAGAGAAGCAGCTCATCACTGGCCTCTGGGC
CAAGGTCAATGTCGCCGAGTGCGGTGCCGAGGCCCTGGGCAGGCTGATGA
TTGTCTACCCCTGGACCCAGAGGTTCTTTGCTTCCTTCGGGAACCTGTCC
AGCCCCACAGCTATCCTTGGTAACCCCATGGTCCGTGCCCATGGCAAGAA
GGTGCTCACCGCCTTCGGGGATGCTGTCAAGAACCTGGACAACATCAAGA
ACACCTTTGCCCACCTGTCCGAGCTGCACTGCGACAAGCTGCACGTGGAC
CCCGAGAACTTCAGGCTCCTGGGTGACATCCTGGTCGTCGTCCTGGCTGG
CCACTTTGGCAAGGATTTCACTCCCGACTGCCAGGCTGCCTGGCAGAAGC
TGGTCCGTGTGGTGGCCCACGCACTGGCCCGCAAGTACCAC
>Grantiella_picta_beta-A-D1  [mRNA]  locus=scaffold612:65388:68349:- identity=93.20
ATGGTGCAGTGGACAGCCGAGGAGAAGCAGCTCATCACCGGCCTGTGGGG
CAAGGTCAATGTCGCCGAGTGCGGCGGTGAGGCCCTGGGCAGGCTGCTGA
TCGTCTACCCCTGGACCCAGAGGTTTTTCGCCTCCTTTGGCAACCTGTCC
AGCGCCACTGCCGTCCTGGGCAACCCCAAGGTGCAAGCCCATGGCAAGAA
GGTGCTCACCTCCTTCGGGGAAGCCGTCAAGAACCTGGACAGCATCAAGA
ACACCTTCTCCCAGCTGTCCGAGCTGCACTGCGACAAGCTGCACGTGGAT
CCCGAGAACTTCAGGCTCCTGGGTGACATCCTGATCATCGTCCTGGCCGC
CCACTTCGGCAAGGATTTCACTCCCGAATGCCAGGCTGCCTGGCAGAAGC
TGGTGCGTGTGGTCGCCCACGCTCTGGCCCGCAAGTACCAC
>Gymnorhina_tibicen_beta-A-D4  [mRNA]  locus=scaffold1028:107163:108561:- identity=94.56
ATGGTGCAGTGGACAGCTGAGGAGAAGGCACTCATCACCGGCCTCTGGGG
GAAGGTCAGCGTCGCTGAGTGCGGCGCCGAGGCCCTGGCCAGGCTGCTGA
TCGTCTACCCCTGGACCCAGAGGTTCTTCGCCTCCTTCGGGAACCTGTCC
AGCCCCACCGCCATCCTTGGCAACCCCAAGGTGCAGGCCCATGGCAAGAA
GGTGCTCACCTCCTTCGGCGATGCCGTCAAGAACCTGGACAACATCAAGA
ACACCTTTTCCCAGCTGTCCGAGCTGCACTGCGACAAGCTGCACGTGGAC
CCCGAGAACTTCAGGCTCCTGGGTGACATCCTGATCATCGTCCTGGCCGC
CCACTTCGGCAAGGATTTCTCTCCCGACTGCCAGGCTGCCTGGCAGAAGC
TGGTGCGTGTGGTTGCCCACGCCCTGGCCCGCAAGTACCAC
>Halcyon_senegalensis_beta-A-D2  [mRNA]  locus=scaffold_1062:77110:78488:+ identity=93.20
ATGGTGCACTGGACAGCCGAAGAGAAGCAGCTCATCACCAGCATCTGGGG
CAAGGTCAATGTGGCCGAATGCGGTGCCGAGGCCCTGGCCAGGCTGCTGA
TCGTCTACCCCTGGACCCAGAGGTTCTTCTCTTCCTTCGGGAACCTCTCC
AGTGCCACCGCCATCTGCGGCAACCCCATGGTCCGTGCCCACGGCAAGAA
AGTGCTCACCTCCTTCGGGGATGCTGTCAAGAACCTGGACAACATCAAGA
ACACCTTCTCCCAGCTGTCTGAGCTCCACTGTGACAAGCTGCACGTGGAC
CCCGAGAACTTCAGGCTCCTGGGTGACATCCTGATCATCGTCCTGGCCGC
CCACTTCGGCAAGGATTTCAACGCCGACGCCCAGGCTGCCTGGCAAAAGC
TGGTCCGTGTGGTGGCCCACGCCCTGGCCCGCAAGTACCAC
>Haliaeetus_albicilla_beta-A-D1  [mRNA]  locus=scaffold255:720651:722157:- identity=93.88
ATGGTGCACTGGACAGCCGAAGAGAAGCAGCTCATCACCGGCCTCTGGGG
CAAGGTCAATGTGGCTGACTGCGGTGCTGAGGCCCTGGCCAGGCTGCTGA
TCGTCTACCCCTGGACCCAGAGGTTCTTCGCTTCCTTCGGGAACCTCTCC
AGCCCCACTGCCATCATTGGCAACCCCATGGTCCGCGCCCATGGCAAGAA
AGTGCTCACCTCCTTTGGGGAAGCCGTGAAGAACCTGGACAACATCAAGA
ACACCTTCGCCCAGCTGTCCGAGCTGCACTGTGACAAGCTGCACGTGGAC
CCCGAGAACTTCAGGCTCCTGGGTGACATCCTGATCATCGTCCTGGCCTC
CCACTTCGGCAAGGATTTCTCTCCCGACTGCCAGGCTGCCTGGCAAAAGC
TGGTCCGTGCGGTGGCCCACGCTCTGGCCCGCAAGTACCAC
>Haliaeetus_leucocephalus_beta-A-D1  [mRNA]  locus=Scaffold4027:533513:535019:- identity=93.88
ATGGTGCACTGGACAGCCGAAGAGAAGCAGCTCATCACCGGCCTCTGGGG
CAAGGTCAATGTGGCTGACTGCGGTGCTGAGGCCCTGGCCAGGCTGCTGA
TCGTCTACCCCTGGACCCAGAGGTTCTTCGCTTCCTTCGGGAACCTCTCC
AGCCCCACTGCCATCATTGGCAACCCCATGGTCCGCGCCCATGGCAAGAA
AGTGCTCACCTCCTTTGGGGAAGCCGTGAAGAACCTGGACAACATCAAGA
ACACCTTCGCCCAGCTGTCCGAGCTGCACTGTGACAAGCTGCACGTGGAC
CCCGAGAACTTCAGGCTCCTGGGTGACATCCTGATCATCGTCCTGGCCTC
CCACTTCGGCAAGGATTTCTCTCCCGACTGCCAGGCTGCCTGGCAAAAGC
TGGTCCGTGCGGTGGCCCACGCTCTGGCCCGCAAGTACCAC
>Hemignathus_wilsoni_beta-A-D1  [mRNA]  locus=Hmun.k71_000542:42494:43853:- identity=90.48
ATGGTGCAGTGGACAGCTGAGGAGAAGCAGCTCATCACCGGCCTCTGGGG
CAAGGTGAACGTCGCCGAGTGCGGTGGCGAGGCCCTGGCCAGGCTGCTGA
TCGTCTACCCCTGGACCCAGAGGTTCTTCGCCTCCTTCGGGAACCTGTCT
GGCGCCACCGCCATCGTCGGCAACCCCAAGGTGCAAGCCCATGGCAAGAA
GGTGCTGACCTCCTTCGGGGAGGCCGTCAAGAACCTGGATGGCATCAAGA
ACACCTTCTCCCATCTGTCTGAGCTGCACTGCGACAAGCTGCACGTGGAC
CCCGAGAACTTCAGGCTCCTGGGTGACATCCTGGTCGTCGTCCTGGCCGG
ACACTTCGGCAAGGACTTCACTCCCGAGTGCCAGGCTGCCTGGCAGAAGC
TGGTGCGTGTGGTTGCCCACGCCCTGGCCCGCAAGTACCAC
>Hemiprocne_comata_beta-A-D1  [mRNA]  locus=scaffold823:1820:3116:- identity=92.52
ATGGTGCACTGGACAGCTGAGGAGAAGCAGCACATCACCTGCCTCTGGGG
CAAGGTCAATGTGGCCGATTGTGGTGCTGAGGCCCTGGCCAGGCTGCTGA
TTGTCTACCCCTGGACCCAGAGGTTCTTTGCTTCCTTCGGGAACCTGTCC
AGTGCCACCGCCGTCTGTGGCAACCCCATGGTCCGTGCCCATGGCAATAA
AGTGCTCACCTCCTTTGGGGATGCTGTCAAGAACCTGGACAACATCAAGA
ACACCTTCTCCCAGCTGTCTGAGCTGCACTGTGACAAACTGCACGTGGAC
CCCGAGAACTTCAGGCTCCTGGGTGACATCCTGATCATCTGCCTGGCTGC
CCACTTCGGCAAGGATTTCACTCCTGAAGTCCAGGCTGCCTGGCAGAAGC
TGGTCCGTGCCGTGGCCCACGCTCTGGCCCGCAAGTACCAC
>Herpetotheres_cachinnans_beta-A-D1  [mRNA]  locus=scaffold_954:106581:108089:+ identity=97.96
ATGGTGCAGTGGACAGCCGAAGAGAAGCAGCTCATCACCGGCCTCTGGGG
CAAGGTCAATGTGGCCGAATGTGGTGCTGAGGCCCTGGCCAGGCTGCTGA
TCGTCTACCCCTGGACCCAGAGGTTCTTTGCTTCCTTTGGGAACCTCTCC
AGCCCCACCGCCATCATCGGCAACCCCATGGTCCGTGCCCATGGCAAGAA
AGTGCTCACCTCCTTCGGGGATGCTGTCAAGAACCTGGACAACATCAAGA
ACACCTTCTCCCAGCTGTCTGAGCTGCACTGCGACAAGCTGCACGTGGAC
CCCGAGAACTTCAGGCTCCTGGGTGACATCCTCATCATCGTCCTGGCTGC
CCACTTTGCCAAGGATTTCACTCCTGAGTGCCAGGCTGCCTGGCAAAAGC
TGGTCCGTGTGGTGGCCCATGCTCTGGCCCGCAAGTACCAC
>Himantopus_himantopus_beta-A-D1  [mRNA]  locus=scaffold2197:346573:348064:- identity=95.92
ATGGTGCACTGGTCAGCTGAAGAGAAGCAGCTCATCACCGGCCTCTGGGG
CAAGGTCAATGTGGCCGACTGCGGTGCCGAGGCCCTGGCCAGGCTGCTGA
TCGTCTACCCCTGGACCCAGAGGTTCTTCTCTTCCTTCGGCAACCTCTCC
AGCCCCACCGCCATCATCGGCAACCCCATGGTCCGTGCCCATGGCAAGAA
AGTGCTCACCTCCTTCGGGGAAGCCGTCAAGAACCTCGACAACATCAAGA
ACACCTTTTCCCAGCTGTCTGAGCTGCACTGCGACAAGCTGCACGTGGAC
CCTGAGAACTTCAGGCTCCTGGGTGACATCCTGATCATCGTCCTGGCCGC
CCACTTCTCCAAGGATTTCACTCCCGACTGCCAGGCTGCCTGGCAAAAGC
TGGTCCGTGTGGTGGCCCATGCCCTGGCCCGCAAGTACCAC
>Hippolais_icterina_beta-A-D1  [mRNA]  locus=scaffold3603:21898:23263:+ identity=93.88
ATGGTGCAGTGGACAGCCGAGGAGAAGCAGCTCATCACCGGCCTCTGGGG
CAAGGTCAACGTGGCCGAGTGCGGCGGCGAGGCCCTGGCCAGGCTGCTGA
TTGTCTACCCCTGGACCCAGAGGTTCTTCGCCTCCTTCGGGAACCTGTCC
AGCCCCACCGCCGTCCTTGGCAATCCCAAGGTGCAAGCCCACGGCAAGAA
GGTGCTCACCTCCTTCGGAGATGCCGTCAAGAACCTGGACAGCATCAAGA
ACACCTTCTCCCAGCTGTCCGAGCTGCACTGCGACAAGCTGCACGTGGAT
CCTGAGAACTTCAGGCTCCTGGGTGACATCCTGATCATCGTGCTGGCCGC
CCACTTCGGCAAGGATTTCACTCCCGACTGCCAGGCTGCCTGGACCAAGC
TGGTGCGCGTGGTCGCCCACGCTCTGGCCCGCAAGTACCAC
>Hirundo_rustica_beta-A-D1  [mRNA]  locus=scaffold3686:36652:37999:+ identity=95.24
ATGGTGCAGTGGACAGCCGAGGAGAAGCAGCTCATCACCGGCCTCTGGGG
CAAGGTCAACGTCGCCGAGTGCGGCGCCGAGGCCCTGGCCAGGCTGCTGA
TCGTCTACCCCTGGACCCAGAGGTTCTTCGCCTCCTTCGGGAACCTGTCC
AGCCCCACCGCCGTCCTTGGCAACCCCAAGGTGCAAGCCCACGGCAAGAA
GGTGCTCACCTCCTTCGGAGATGCCGTCAAGAACCTGGACAGCATCAAGA
ACACCTTCTCCCAGCTGTCCGAGCTGCACTGCGACAAGCTGCACGTGGAC
CCCGAGAACTTCAGGCTCCTGGGTGACATCCTGATCATCGTCCTGGCCGC
CCACTTCGGCAAGGATTTCACTCCCGACTGCCAGGCTGCCTGGCAGAAGC
TGGTGCGTGTGGTTGCCCACGCTCTGGCCCGCAAGTACCAC
>Horornis_vulcanius
-----
>Hylia_prasina_beta-A-D2  [mRNA]  locus=scaffold5303:7558:8950:- identity=94.56
ATGGTGCAGTGGACAGCCGAGGAGAAGCAGCTCATCACCGGCCTCTGGGG
GAAGGTCAACGTGGCCGAGGGCGGCGCCGAGGCCCTGGCCAGGCTGCTGA
TCGTCTACCCCTGGACCCAGAGGTTCTTCTCCTCCTTCGGGAACCTGTCC
AGCCCCACCGCCGTCCTCGGCAACCCCAAGGTGCAAGCCCACGGCAAGAA
GGTGCTCACCTCCTTCGGAGATGCCGTCAAGAACCTGGACAACATCAAGA
ACACCTTTTCCCAGCTGTCCGAGCTGCACTGCGACAAGCTGCACGTGGAC
CCCGAGAACTTCAGGCTCCTGGGTGACATCCTGATCATCGTCCTGGCCGC
CCACTTCGGCAAGGACTTCACTCCCGACTGCCAGGCTGCCTGGCAGAAGC
TGGTGCGTGTGGTTGCCCACGCCCTGGCCCGCAAGTACCAC
>Hypocryptadius_cinnamomeus_beta-A-D1  [mRNA]  locus=scaffold9173:5644:7023:- identity=91.84
ATGGTGCAGTGGACAGCTGAGGAGAAGCAGCTCATCACCGGCCTCTGGGG
CAAGGTCAACGTCGCCGAGTGCGGTGGCGAGGCCCTGGCCAGGCTGCTGA
TCGTCTACCCCTGGACCCAGAGGTTCTTTGCCTCCTTCGGGAACCTGTCC
AGCCCCACCGCCATCCTTGGCAACCCCAAGGTGCAAGCCCATGGCAAGAA
GGTGCTGACCTCCTTCGCGGAAGCCGTCAAGAACCTGGACGGCATCAAGA
ACACCTTTTCCCAGCTGTCTGAGCTGCACTGCGACAAGCTGCACGTGGAC
CCCGAGAACTTCAGGCTCCTGGGTGACATCCTGGTCGTCGTCCTGGCCGG
CCACTTCGGCAAGGACTTCACTCCCGACTGCCAGGCTGCCTGGCAGAAGC
TGGTGCGTGTGGTTGCCCACGCCCTGGCCCGCAAGTACCAC
>Ibidorhyncha_struthersii_beta-A-D2  [mRNA]  locus=scaffold4179:15214:16657:- identity=95.24
ATGGTGCACTGGTCAGCTGAAGAGAAGCAGCTCATCACCAACCTCTGGGG
CAAGGTCAATGTGGCCGAATGCGGTGCCGAGGCCCTGGCCAGGCTGCTGA
TTGTCTACCCCTGGACCCAGAGGTTCTTCACTTCCTTCGGCAACCTCTCC
AGCGCCACTGCCATCAGCGGCAACCCCATGGTCCGTGCCCACGGCAAGAA
AGTGCTCACCTCCTTTGGGGAAGCCGTCAAGAACCTTGACAACATCAAGA
ACACCTTCTCCCAGCTGTCCGAGCTGCACTGCGACAAGCTCCATGTGGAC
CCTGAGAACTTCAGGCTCCTGGGTGACATCCTGATCATCGTCCTGGCCGC
CCACTTCTCCAAGGATTTCACTCCCGACTGCCAGGCTGCCTGGCAAAAGC
TGGTCCGTGTGGTGGCCCATGCCCTGGCCCGCAAGTACCAC
>Ifrita_kowaldi_beta-A-D1  [mRNA]  locus=scaffold7931:7284:8706:+ identity=95.24
ATGGTGCAGTGGACAGCTGAGGAGAAGCAGCTCATCACCGGCCTCTGGGG
GAAGGTCAACGTCGCCGAGTGCGGCGCCGAGGCCCTGGCCAGGCTGCTGA
TCGTCTACCCCTGGACCCAGAGGTTCTTTGCCTCCTTCGGGAACCTGTCC
AGCCCCACTGCCATCCTTGGCAACCCCAAGGTGCAGGCCCATGGCAAGAA
GGTGCTCACCTCCTTCGGAGATGCCGTCAAGAACCTGGACAGCATCAAGA
ACACCTTTTCCCAGCTGTCCGAGCTGCACTGCGACAAGCTGCACGTGGAC
CCCGAGAACTTCAGGCTCCTGGGTGACATCCTGATCATCGTCCTGGCTGC
CCACTTCGGCAAGGATTTCTCTCCCGACTGCCAGGCTGCCTGGCAGAAGC
TGGTGCGTGTGGTTGCCCACGCTCTGGCCCGCAAGTACCAC
>Illadopsis_cleaveri_beta-A-D1  [mRNA]  locus=scaffold1959:60253:61606:+ identity=95.92
ATGGTGCAGTGGACAGCCGAGGAGAAGCAGCTCATCACCGGCCTCTGGGG
CAAGGTCAACGTGGCCGAGTGCGGCGCCGAGGCCCTGGCCAGGCTGCTGA
TCGTCTACCCCTGGACCCAGAGGTTCTTCGCCTCCTTTGGGAACCTGTCC
AGCCCCACTGCCATCCTGGGCAACCCCAAGGTGCAGGCCCATGGCAAGAA
GGTGCTCACCTCCTTCGGGGATGCCGTCAAGAACCTGGACAGCATCAAGA
ACACCTTCTCCCAGCTGTCCGAGCTGCACTGCGACAAGCTGCACGTGGAC
CCCGAGAACTTCAGGCTCCTGGGTGACATCCTGATCATTGTGCTGGCCGC
CCACTTCGGCAAGGATTTCACTCCCGACTGCCAGGCTGCCTGGCAGAAGC
TGGTGCGTGTGGTTGCCCACGCTCTGGCCCGCAAGTACCAC
>Indicator_maculatus_beta-A-D1  [mRNA]  locus=scaffold11079:469:2577:- identity=88.44
ATGGTGCACTGGACAGCTGAGGAGAAGCAGCTCATCACCAGCCTCTGGGC
CAAGGTCAACGTGGAGGAATGTGGTGCTGAGGCCCTGGCCAGGCTGCTGA
TCGTCTACCCTTGGACCCAGAGGTTCTTCTCCTCCTTTGGGAACCTCTCC
AGCCCCACTGCCATCCTGGGCAACCCCAAGGTCCGTGCCCATGGCAAGAA
GGTCCTCACCTCCTTTGGGGAAGCCATCAAGAACCTGGACAACATCAAAG
CCACCTACTCCAAGCTGTCAGAGCTGCACTGTGAGAAGCTCCACGTGGAC
CCCGAGAACTTCAGGCTCCTCGGGGACATCCTGATCATTGTCCTTGCTGC
CCACTTCACCAAGGACTTCAGCCCTGCCTGCCAGGCAGTGTGGCAGAAGC
TGGTGACTGTGGTGGCACACGCCCTGGCACGCAGGTACCAC
>Irena_cyanogastra_beta-A-D1  [mRNA]  locus=scaffold1619:247764:249150:+ identity=91.84
ATGGTGCAGTGGACAGCCGAGGAGAAGCAGCTCATCACCGGCCTCTGGGG
CAAGGTCAATGTCGCCGAGTGCGGCGGCGAGGCCCTGGCCAGGCTGCTGA
TCGTCTACCCCTGGACCCAGAGGTTCTTCGCCTCCTTCGGGAACCTGTCC
AGCCCCACCGCCGTCACTGGCAACCCCAAGGTGCAAGCCCATGGCAAGAA
GGTGCTCACCTCCTTCGGGGATGCCGTGAAGAACCTGGACAGCATCAAGA
ACACCTTTTCCCAGCTGTCTGAGCTGCACTGCGACAAGCTGCACGTGGAC
CCCGAGAACTTCAGGCTCCTGGGTGACACCCTGGTCATCGTCCTGGCCTC
CCACTTCGGCAAGGACTTCACTCCCGACTGCCAGGCCGCCTGGCAGAAGC
TGGTGCGCGTGGTTGCCCACGCCCTGGCCCGCAAGTACCAC
>Jacana_jacana_beta-A-D1  [mRNA]  locus=scaffold1049:37738:39161:- identity=95.92
ATGGTGCACTGGTCAGCCGAAGAGAAGCAGCTCATCACCGGCCTCTGGGG
CAAGGTCAATGTGGCCGAATGTGGTGCCGAGGCCCTGGCCAGGCTGCTGA
TCGTCTACCCCTGGACCCAGAGGTTCTTTGCCTCCTTCGGGAACCTCTCC
AGCCCCACCGCCATCTCTGGCAACCCCATGGTCCGCGCCCACGGCAAGAA
AGTGCTCACCTCCTTCGGGGAAGCCGTCAAGAACCTGGACAACATCAAGA
ACACCTTCGCCCAGCTGTCCGAGCTGCACTGCGACAAGCTGCACGTGGAC
CCCGAGAACTTCAGGCTCCTGGGTGACATCCTGATCATTGTCCTGGCCGC
CCACTTCGCCAAGGATTTCACTCCCGACTGCCAGGCTGCCTGGCAAAAGC
TGGTCCGTGTGGTGGCCCACGCCCTGGCCCGCAAATACCAC
>Junco_hyemalis_beta-A-D1  [mRNA]  locus=ScoVZU6_963:115230003:115231900:- identity=89.12
ATGGTGCAGTGGACAGCTGAGGAGAAGCAGCTCATCACCGGCCTCTGGGG
CAAGGTCAACGTGGCCGAGTGCGGCGGCGAGGCCCTGGCCAGGCTGCTGA
TCGTCTACCCCTGGACCCAGAGGTTCTTTGCCTCCTTCGGGAACCTGTCC
GGTGCCACCGCCATCATCGGCAACCCCAAGGTGCAGGCCCACGGCAAGAA
GGTGCTGACCTCCTTCGGGGAGGCCGTCAAGAACCTGGATGGCATCAAGA
ACACCTTCTCCGCGCTGTCCGAGCTGCACTGCGACAAGCTGCACGTGGAC
CCCGAGAACTTCAGGCTGCTGGGTGACATCCTGGTCATCGTCCTGGCCGC
CCACTTCACCAAGGACTTCACCCCTGCCTGCCAGGCCACGTGGCAGAAGC
TGGTGGGGCTGGTGGCCCACGCCCTGGCCCGCAAGTACCAC
>Lanius_ludovicianus_beta-A-D1  [mRNA]  locus=scaffold1180:248790:250204:+ identity=95.24
ATGGTGCAGTGGACAGCCGAGGAGAAGCAGCTCATCACTGGCCTCTGGGG
GAAGGTCAACGTCGCCGAGTGCGGCGCCGAGGCCCTGGCCAGGCTGCTGA
TCGTCTACCCCTGGACCCAGAGGTTCTTTGCCTCCTTTGGGAACCTGTCC
AGCCCCACTGCCATCCTCGGCAACCCCAAGGTGCAGGCCCATGGCAAGAA
GGTGCTCACCTCCTTCGGGGATGCTGTCAAGAACCTGGACAGCATCAAGA
ACACCTTTTCCCAGCTGTCTGAGCTGCACTGCGACAAGCTGCACGTGGAT
CCCGAGAACTTCAGGCTCCTGGGTGACATCCTGATCATCGTCCTGGCTGC
CCATTTCGGCAAGGATTTCTCTCCTGACTGCCAGGCTGCCTGGCAGAAGC
TGGTGCGTGTGGTTGCCCACGCTCTGGCCCGCAAGTACCAC
>Larus_smithsonianus_beta-A-D1  [mRNA]  locus=scaffold8793:55607:57037:+ identity=95.24
ATGGTGCACTGGTCAGCCGAAGAGAAGCAGCTCATCACCGGCCTCTGGGG
CAAGGTCAATGTGGCCGACTGCGGTGCTGAGGCCCTGGCCAGGCTGCTGA
TCGTCTACCCCTGGACCCAGAGGTTCTTCGCTTCCTTCGGGAACCTCTCC
AGCCCCACCGCCATCATTGGCAACCCCATGGTCCGTGCTCATGGCAAGAA
AGTGCTCACCTCCTTTGGGGAAGCCGTCAAGAACCTGGACAACATCAAGA
ACACCTTCGCCCAGCTGTCCGAGCTGCACTGCGACAAGCTGCACGTGGAT
CCCGAGAACTTCAGGCTCCTGGGTGACATCCTGATCATCGTCCTGGCCGC
CCACTTCGCCAAGGATTTCACTCCCGACTGCCAGGCTGCCTGGCAAAAGC
TGGTCCGTGTGGTGGCCCACGCCCTGGCCCGCAAATACCAC
>Leiothrix_lutea_beta-A-D1  [mRNA]  locus=scaffold_4583:12887:14289:+ identity=93.88
ATGGTGCAGTGGACAGCCGAGGAGAAGCAGCTCATCACCGGCCTCTGGGG
CAAGGTCAACGTGGCCGAGTGCGGCGGCGAGGCCCTGGCCAGGCTGCTGA
TCGTCTACCCCTGGACCCAGAGGTTCTTCGCCTCCTTCGGGAACCTGTCC
AGCCCCACTGCCGTCATCGGCAACCCCAAGGTGCAGGCCCACGGCAAGAA
GGTGCTCACCTCCTTCGGGGATGCCGTCAAGAACCTGGACAGCATCAAGA
ACACCTTTTCCCAGCTGTCCGAGCTGCACTGTGACAAGCTGCACGTGGAC
CCCGAGAACTTCAGGCTCCTGGGTGACATCCTGATCATCGTGCTGGCCGC
CCACTTCGGCAAGGATTTCACTCCCGACTGCCAGGCTGCCTGGCAGAAGC
TGGTGCGTGTGGTCGCCCACGCTCTGGCCCGCAAGTACCAC
>Lepidothrix_coronata_beta-A-D1  [mRNA]  locus=KV388398.1:263208:265863:+ identity=94.56
ATGGTGCAGTGGACAGCCGAAGAGAAGCAGCTCATCACCGGCCTCTGGGG
CAAGGTCAACGTCGCCGACTGCGGCGCCGAGGCCCTGGCCAGGCTGCTGA
TCGTCTACCCCTGGACCCAGAGGTTCTTCGCTTCCTTCGGGAACCTGTCC
GGTGCCACCGCCATCCTCGGCAACCCCATGGTCCGCGCCCACGGCAAGAA
GGTGCTCACCTCCTTCGGGGACGCCGTCAAGAACCTGGACAGCATCAAGA
ACACCTTCGCCCAGCTGTCCGAGCTGCACTGCGACAAGCTGCACGTGGAC
CCCGAGAACTTCAGGCTCCTGGGTGACATCCTGATCATCGTCCTGGCCGC
CCACTTCGGCAAGGATTTCACCCCCGACTGCCAGGCTGCCTGGCAGAAGC
TGGTGCGTGTGGTGGCCCACGCCCTGGCCCGCAAGTACCAC
>Leptocoma_aspasia_beta-A-D1  [mRNA]  locus=scaffold2641:16325:18602:- identity=91.84
ATGGTGCAGTGGACAGCCGAGGAGAAGCAGCACATCACCAGCCTCTGGGG
CAAGGTCAACGTGGCCGAGTGCGGCGCCGAGGCCCTGGCCAGGCTGCTGA
TCGTCTACCCCTGGACCCAGAGGTTCTTCGCCTCCTTCGGGAACCTGTCC
AGCCCCACGGCCATCATCGGCAACCCCAAGGTGCGTGCCCATGGCAAGAA
GGTGCTGACCTCCTTTGGGGACGGCGTCAAGAACCTGGACAACATCAAGG
GCACCTTTTCCCAGCTGTCTGAGCTGCACTGCGACAAGCTGCACGTGGAC
CCCGAGAACTTCAGGCTCCTGGGTGACATCCTGGTCGTCTGCCTGGCCGC
CCACTTCGGCAAGGACTTCACTCCTGACTGCCAGGCCGCCTGGCAGAAGC
TGGTGCGTGTGGTTGCCCACGCCCTGGCCCGCAAGTACCAC
>Leptosomus_discolor_beta-A-D2  [mRNA]  locus=scaffold22844:3003:4500:- identity=92.52
ATGGTGCACTGGACAGCCGAAGAGAAGCAGCTCATCACCGGCCTCTGGGG
CAAGGTCAATGTGGCCGAGTGCGGTGCTGAGGCCCTGGGCAGGCTGCTGA
TCGTCTACCCCTGGACCCAGAGGTTCTTCGCTAACTTTGGAAACCTCTCC
AACGCCACCGCCGTCATGGGCAACCCCATGGTCCGCGCCCACGGCAAGAA
AGTGCTCACTTCCTTCGGGGAAGCTGTCAAGAACCTGGACAACATCAAGA
ACACCTTCGCCCAGCTGTCCGAGCTGCACTGCGACAAGCTGCATGTGGAC
CCCGAGAACTTCAGGCTCCTGGGTGACATCCTGATCATCGTCCTGGCTGC
CCACTTCGGCAAGGATTTCAACCCTGACTGCCAGGCTGCCTGGCAAAAGC
TGGTCCGTGTGGTGGCCCACGCTCTGGCCCGCAAGTACCAC
>Leucopsar_rothschildi_beta-A-D1  [mRNA]  locus=scaffold2962:50150:52810:- identity=93.20
ATGGTGCAGTGGACAGCCGAGGAGAAGCAGCTCATCACCGGCCTCTGGGG
CAAGGTCAACGTGGCCGAGTGCGGCGCCGAGGCCctggccagGCTGCTGA
TCGTCTACCCCTGGACCCAGAGGTTCTTTGCCTCCTTTGGGAACCTGTCC
AGCCCCACCGCCGTCCTTGGCAACCCCAAGGTGCAAGCCCATGGCAAGAA
GGTGCTCACCTCCTTCGGGGACGCTGTCAAGAACCTGGACAGCATCAAGA
ACACCTTCTCCCAGCTGTCCGAGCTGCACTGCGACAAGCTGCACGTGGAC
CCCGAGAACTTCAGGCTCCTGGGTGACATCCTGGTCGTTGTCCTGGCCGC
CCACTTCGGCAAGGAGTTCACTCCCGACTGCCAGGCTGCCTGGCAGAAGC
TGGTGCGTGTGGTCGCCCACGCCCTGGCCCGCAAGTACCAC
>Limosa_lapponica_beta-A-D1  [mRNA]  locus=scaffold_2102:24840:29972:+ identity=95.92
atggtgcactggacagccgaagagaagcagctcatcaccggcctctgggg
caaggtcaatgtggccgactgcggtgctgaggccctggccaggctgctga
tcgtctacccctggacccagaggtttttcgcttcctttgggaacctctcc
agccccaccgccatcatcggcaaccccatggtccgcgcccatggcaagaa
agtgctcacctccttcggggaagccgtcaagaacctggacaacatcaaga
acaccttcgcccagctgtccgagctgcactgcgacaagctgcacgtggat
cccgagaacttcaggctcctgggtgacatcctgatcatcgtcctggccgc
ccacttcgccaaggatttcactcccgactgccaggctgcctggcaaaagc
tggtccgtgtggtggcccatgccctggcccgcaaataccac
>Locustella_ochotensis_beta-A-D1  [mRNA]  locus=scaffold_4099:7928:9078:- identity=76.87
CTCCCCAGGCTGCTGATCGTCTACCCCTGGACCCAGAGGTTCTTCGCCTC
CTTCGGGAACCTGTCCAGCCCCACGGCCATCCTCGGCAACCCCAAGGTGC
AAGCCCACGGCAAGAAGGTGCTCACCTCCTTCGGGGATGCCGTCAAGAAC
CTGGACAGCATCAAGAACACCTTTTCCCAGCTGTCCGAGCTGCACTGCGA
CAAGCTGCACGTGGACCCCGAGAACTTCAGGCTCCTGGGTGACATCCTGA
TCATCGTGCTGGCCGCCCACTTCGGCAAGGATTTCACTCCCGACTGCCAG
GCTGCCTGGCAGAAGCTGGTGCGCGTGGTTGCCCACGCCCTGGCCCGCAA
GTACCAC
>Lonchura_striata_beta-A-D1  [mRNA]  locus=NW_018656972.1:723083:724438:- identity=91.84
ATGGTGCAGTGGACAGCTGAGGAGAAGCAGCTCATCACCGGCCTCTGGGG
CAAGGTCAACGTGGCCGAGTGCGGCGGCGAGGCCCTGGCCAGGCTGCTGA
TCGTCTACCCCTGGACCCAGAGGTTCTTCGCCTCCTTCGGGAACCTGTCC
AGCCCCACCGCCGTCCTTGGCAACCCCAAGGTGCAAGCCCACGGCAAGAA
GGTGCTCACCTCCTTCGGGGAAGCCGTCAAGAACCTGGACAGCATCAAGA
ACACCTTTTCCCAGCTGTCCGAGCTGCACTGCGACAAGCTGCATGTGGAC
CCTGAGAACTTCAGGCTCCTGGGTGACATCCTGGTCGTCGTCCTGGCCGG
CCACTTCGGCAAGGACTTCACTCCCGACTGCCAGGCTGCCTGGCAGAAGC
TGGTGCGCGTGGTTGCCCACGCCCTGGCCCGCAAGTACCAC
>Loxia_curvirostra_beta-A-D1  [mRNA]  locus=scaffold469:247838:249197:+ identity=90.48
ATGGTGCAGTGGACAGCTGAGGAGAAGCAGCTCATCACCGGCCTCTGGGG
CAAGGTCAACATCGCCGAGTGCGGTGGCGAGGCCCTGGCCAGGCTGCTGA
TCGTCTACCCCTGGACCCAGAGGTTCTTCGCCTCCTTCGGGAACCTGTCC
GGTGCCACCGCCATCATCGGTAACCCCAAGGTGCAAGCCCATGGCAAGAA
GGTGCTGACCTCCTTCGGGGAGGCCGTCAAGAACCTGGACGGCATCAAGA
ACACCTTCTCCCAGCTGTCCGAGCTGCACTGCGACAAGCTGCACGTGGAC
CCCGAGAACTTCAGGCTCCTGGGTGACATCCTGGTCGTCGTCCTGGCCGG
CCACTTCGGCAAGGACTTCACTCCCGAGTGCCAGGCTGCCTGGCAGAAGC
TGGTGCGTGTGGTTGCCCACGCCCTGGCCCGCAAATACCAC
>Loxia_leucoptera_beta-A-D1  [mRNA]  locus=scaffold686:243797:245156:+ identity=91.16
ATGGTGCAGTGGACAGCTGAGGAGAAGCAGCTCATCACCGGCCTCTGGGG
CAAGGTCAACGTCGCCGAGTGCGGTGGCGAGGCCCTGGCCAGGCTGCTGA
TCGTCTACCCCTGGACCCAGAGGTTCTTCGCCTCCTTCGGGAACCTGTCC
GGCGCCACCGCCATCGTCGGTAACCCCAAGGTGCAAGCCCATGGCAAGAA
GGTGCTGACCTCCTTCGGGGAGGCCGTCAAGAACCTGGACGGCATCAAGA
ACACCTTCTCCCAGCTGTCTGAGCTGCACTGCGACAAGCTGCACGTGGAC
CCCGAGAACTTCAGGCTCCTGGGTGACATCCTGGTCGTCGTCCTGGCCGG
CCACTTCGGCAAGGACTTCACTCCCGAGTGCCAGGCTGCCTGGCAGAAGC
TGGTGCGTGTGGTTGCCCACGCCCTGGCCCGCAAATACCAC
>Machaerirhynchus_nigripectus_beta-A-D1  [mRNA]  locus=scaffold3955:66207:67637:- identity=93.88
ATGGTGCAGTGGACAGCTGAGGAGAAGGCGCTCATCACCGGCCTCTGGGG
CAAGGTCAACGTCGCCGAGTGCGGCGCCGAGGCCCTGGCCAGGCTGCTGA
TCGTCTACCCCTGGACCCAGAGGTTCTTCGCCTCCTTCGGGAACCTGTCC
AGCCCCACTGCCATCCTTGGCAACCCCAAGGTGCAGGCCCATGGCAAGAA
GGTGCTCACCTCCTTCGGGGATGCCGTCAAGAACCTGGACAACATCAAGA
ACACCTTTTCCCAGCTGTCTGAGCTGCACTGCGAGAAACTGCACGTGGAC
CCCGAGAACTTCAGGCTCCTGGGTGACATCCTCATCATCGTCATGGCCGC
CCACTTCGGCAAGGATTTCTCTCCCGACTGCCAGGCTGCCTGGCAGAAGC
TGGTGCGTGTGGTTGCCCATGCCCTGGCCCGCAAGTACCAC
>Malurus_elegans_beta-A-D2  [mRNA]  locus=scaffold19283:2205:3396:- identity=85.71
ATGGTGAACTGGACAGCCGAGGAGAAGGCTCTCATCACCGGCCTCTGGAG
CAAGGTCAACGTGGCCGAGTGCGGCGCTGAGGCCCTGGCCAGGCTGCTGA
TCGTCTACCCCTGGACCCAGAGGTTCTTTGACAACTTTGGGAACCTGTCC
AGCCCCACCGCCATCACTGGCAACCCCATGGTCCGTGCTCATGGCAAGAA
GGTGCTCACCTCCTTCGGGGAAGCCATCAAGAACCTGGACAGCATCAAGA
AATGTTTTGCTCAGCTGAGCAAACTCCACTGTGACAAACTGCACGTGGAT
CCCGAGAACTTCAGGCTCCTGGGTGACATCCTCATTGTCGTCCTGGCTGC
CAACTATGGCAAAGATTTCACCCCTGCCTGCCAGGCTGCCTGGCAGAAGA
TGGTCCGTGTGGTGGCCCACGCGCTGGCCCATGAGTACCAC
>Manacus_manacus_beta-A-D1  [mRNA]  locus=NW_017219433.1_pilon:291134:292494:+ identity=94.56
ATGGTGCAGTGGACAGCCGAAGAGAAGCAGCTCATCACCGGCCTCTGGGG
CAAGGTCAACGTCGCCGACTGCGGCGCCGAGGCCCTGGCCAGgctgctga
TCGTCTACCCCTGGACCCAGAGGTTCTTCGCCTCCTTCGGGAACCTGTCG
GGTGCCACCGCCATCCTCGGCAACCCCATGGTCCGCGCCCACGGCAAGAA
GGTGCTCACCTCCTTCGGGGACGCCGTCAAGAACCTGGACAGCATCAAGA
ACACCTTCGCCCAGCTGTCCGAGCTGCACTGCGACAAGCTGCACGTGGAC
CCCGAGAACTTCAGGCTCCTGGGTGACATCCTGATCATCGTCCTGGCCGC
CCACTTCGGCAAGGATTTCACCCCCGACTGCCAGGCTGCCTGGCAGAAGC
TGGTGCGGGTGGTGGCCCACGCCCTGGCCCGCAAGTACCAC
>Melanocharis_versteri_beta-A-D3  [mRNA]  locus=scaffold2174:37330:38722:- identity=95.24
ATGGTGCAGTGGACAGCCGAGGAGAAGCAGCTCATCACCGGCCTCTGGGG
GAAGGTCAACGTCGCCGAGTGCGGCGCCGAGGCCCTGGCCAGGCTGCTGA
TCGTCTACCCCTGGACCCAGAGGTTCTTCGCCTCCTTTGGGAACCTGTCC
AGCCCCACCGCCATCCTTGGCAACCCCAAGGTGCAGGCCCATGGCAAGAA
GGTGCTCACCTCCTTCGGAGATGCCGTCAAGAACCTGGACAGCATCAAGA
ACACCTTCGCCCAGCTGTCCGAGCTGCACTGCGACAAGCTGCACGTGGAC
CCCGAGAACTTCAGGCTCCTGGGTGACATCCTGATCATCGTCCTGGCCGC
CCACTTCGGCAAGGATTTCACTCCCGACTGCCAGGCTGCCTGGCAGAAGC
TGGTGCGCGTGGTTGCCCACGCCCTGGCCCGCAAGTACCAC
>Meleagris_gallopavo_beta-A-D1  [mRNA]  locus=CM000962.2:189097169:189098519:+ identity=98.64
ATGGTGCACTGGTCTGCTGAGGAGAAGCAGCTCATCACCGGCCTCTGGGG
CAAGGTCAATGTGGCCGACTGCGGGGCCGAAGCCCTGGCCAGGCTGCTGA
TTGTCTACCCCTGGACCCAGAGGTTCTTTGCGTCCTTTGGGAACCTCTCC
AGCCCCACCGCCATCCTTGGCAACCCCATGGTCCGTGCCCATGGCAAGAA
AGTGCTCACCTCCTTTGGGGATGCTGTGAAGAACCTGGACAACATCAAGA
ACACCTTCTCCCAACTGTCCGAGCTGCACTGTGACAAGCTGCATGTGGAC
CCCGAGAACTTCAGGCTCCTGGGTGACATCCTCATCATCGTCCTGGCCGC
CCACTTCAGCAAGGACTTCACTCCTGAATGCCAGGCTGCCTGGCAGAAGC
TGGTCCGTGTGGTGGCCCATGCCCTGGCTCGCAAGTACCAC
>Melopsittacus_undulatus_beta-A-D1  [mRNA]  locus=Adam_Phillippy_v6_sli_scf900160259264:161:569:- identity=63.95
ATGGTGCACTGGACAGGCGAAGAGAAGCAGCTCATCACCGGCCTCTGGGG
CAAGGTCAATGTGGCCGAATGCGGAGCCGAGGCCCTGGCCAGGCTGCTGA
TCGTCTACCCCTGGACACAGAGGTTCTTCTCCTCCTTCGGGAACCTGTCC
AACGCCGCCGCTGTCCTCGGCAACCCCAAGGTCCGTGCCCACGGCCAGAA
GGTGCTGACCTCCTTCGGGGAGGCCGTCAAGAACCTGGACAACATCAAGG
CCACCTTTGCCCAGCTGTCTGAGCTGCACTGCGACAAGCTGCACGTGGAC
CCCGAGAACTTCAGGGTG
>Melospiza_melodia_beta-A-D4  [mRNA]  locus=Contig2358:67525:68832:+ identity=91.16
atggtgcagtggacagctgaggagaagcagctcatcaccggcCTCTGGGG
CAAGGTCAACGTGGCCGAGTGCGGCGGCGAGGCCCTGGCCAGGCTGCTGA
TCGTCTACCCCTGGACCCAGAGGTTCTTTGCCTCCTTCGGGAACCTGTCC
GGTGCCACCGCCATCGTTGGCAACCCCAAGGTGCAGGCCCATGGCAAGAA
GGTGCTGACCTCCTTCGGGGAGGCCGTCAAGAACCTGGATGGCATCAAGA
ACACCTTCTCGGCGCTGTCCGAGCTGCACTGCGACAAGCTGCACGTGGAC
CCCGAGAACTTCAGGCTCCTGGGTGACATCCTGGTCGTCGTCCTGGCCGC
CCACTTCGGCAAGGACTTCACTCCCGAGTGCCAGGCTGCCTGGCAGAAGC
TGGTGCGTGTGGTTGCCCACGCCCTGGCCCGCAAGTACCAC
>Menura_novaehollandiae_beta-A-D1  [mRNA]  locus=scaffold_579:79166:80606:- identity=95.24
ATGGTGCAGTGGACAGCCGAGGAGAAGCAGCTCATCACCGGCCTCTGGGG
CAAGGTCAATGTCGCCGACTGCGGCGCCGAGGCCCTGGCCAGGCTGCTCA
TCGTCTACCCCTGGACCCAGAGGTTTTTTGCCTCCTTTGGGAACCTGTCC
AGCCCCACCGCCATCCTCGGCAACCCCATGGTCCGTGCCCATGGCAAGAA
GGTGCTCACCTCCTTCGGGGATGCCGTCAAGAACCTGGACAGCATCAAGA
ACACCTTTGCCCAGCTGTCCGAGCTGCACTGCGACAAGCTGCACGTGGAC
CCCGAGAACTTCAGGCTCCTGGGTGACATCCTGATCATCGTCCTGGCTGC
CCACTTTGGCAAGGATTTCTCTCCCGACTGCCAGGCTGCCTGGCAGAAGC
TGGTGCGTGTGGTTGCCCACGCTCTGGCCCGCAAGTACCAC
>Merops_nubicus_beta-A-D3  [mRNA]  locus=scaffold3431:13230:17533:+ identity=90.48
ATGGTGCACTGGTCAGCCAAAGAGAAGCAGCTCATCACTGGCATCTGGGG
CAAGGTCAATGTGGCCGAGTGCAGTGCCAAGGCCCTGCGTGTCTGTGTCC
GCTCGTGTCCATCTCTCCCCAGGCTGCTGATCGTCTACCCCTGGACCCAG
AGGTTCTTCGCTAACTTCGGGAACCTCTCCAGCGCCACTGCTGTCACTGG
CAACCCCATGGTCCGTGCCCATGGCAAGAAAGTGCTCACCTCCTTCGGGG
ACGCTGTGAAGAACCTGGACAACATTAAGTCAACCTTCGCCCAGCTGTCC
GAGCTGCACTGCGACAAGCTGCACGTGGACCCCGAGAACTTCAGGCTCCT
GGGTGACATCCTGATCATCGTCCTGGCTGCCCACTTCAGCAAGGATTTCA
CTCCCGAAGCCCAGGCTGCCTGGCAGAAGCTGGTCCGTGCAGTGGCCCAC
GCCCTGGCCCGCAAGTACCAC
>Mesembrinibis_cayennensis_beta-A-D1  [mRNA]  locus=scaffold2632:78400:79885:- identity=94.56
ATGGTGCACTGGACAGCCGAAGAGAAGCAGCTCATCACCGGCATCTGGGG
CAAGGTCAATGTGGCCGACTGCGGTGCCGAGGCCCTGGCCAGGCTGCTGA
TCGTCTACCCCTGGACCCAGAGGTTCTTCGCTTCCTTCGGGAACCTCTCC
AGCCCCACTGCCATCACTGGCAACCCCATGGTCCGTGCCCATGGCAAGAA
AGTGCTCACCTCCTTCGGGGATGCCGTCAAGAACCTGGACAACATTAAGG
CGACCTTCGCCCAGCTGTCCGAGCTGCACTGCGACAAGCTGCACGTGGAC
CCCGAGAACTTCAGGCTCCTGGGTGACATCCTGATCATCGTCCTGGCCGC
CCACTTCGCCAAGGACTTCACTCCCGAAGCCCAGGCTGCCTGGCAAAAGC
TGGTCCGTGCGGTGGCCCACGCTCTGGCCCGCAAATACCAC
>Mesitornis_unicolor_beta-A-D1  [mRNA]  locus=scaffold29879:324:1363:+ identity=70.07
CCCGGGACCCGGAGGTTCTTCGCCCCCTTCGGGAACGTCCCCAGCCCCAC
CGCCATCCTCGGCAACCCCATGGTGCGCGCCCACGGCAAGAAGGTGCTGA
CCTCCttcggggacgccgtcaagaacctggacaacatcaagaacaccttc
tcccagctgtccgagctgcactgcgacaagCTGCACGTGGACCCCGAGAA
CTTCAGGCTCCTGGGTGACATCCTGATCATCGTCCTGGCCGGCCACTTCA
CCAAGGACTTCACCCCCGACTGCCAGGCCGCCTGGCAGAAGCTGGTCCGC
GTGGTGGCTCACGCCCTGGCCCGCAAGTACCAC
>Mionectes_macconnelli_beta-A-D4  [mRNA]  locus=scaffold_780:86908:88274:- identity=94.56
ATGGTGCAGTGGACAGCCGAAGAGAAGCAGCTCATCACCGGCCTCTGGGG
CAAGGTCAATGTCGCCGACTGCGGTGCCGAGGCCCTGGCCAGGCTGCTGA
TCGTCTACCCCTGGACCCAGAGGTTCTTCGCTTCCTTTGGGAACCTGTCC
GGCGCCACCGCCATCCTGGGTAACCCCATGGTCCGTGCCCATGGCAAGAA
GGTGCTCACCTCCTTCGGGGACGCCGTCAAGAACCTGGACAGCATCAAGA
ACACCTTCGCCCAGCTGTCGGAGCTGCACTGCGACAAGCTGCACGTGGAC
CCTGAGAACTTCAGGCTCCTGGGTGACATCCTGATCATCGTCCTGGCCGC
CCACTTCGGCAAGGATTTCACTCCCGACTGCCAGGCTGCCTGGCAGAAGC
TGGTGCGTGTGGTGGCCCACGCCCTGGCCCGCAAGTACCAC
>Mohoua_ochrocephala_beta-A-D1  [mRNA]  locus=scaffold11913:3508:4891:- identity=95.24
ATGGTGCAGTGGACAGCCGAGGAGAAGCAGCTCATCACCGGCCTCTGGGG
CAAGGTCAACGTCGCCGAGTGCGGCGCCGAGGCCCTGGCCAGGCTGCTGA
TCGTCTACCCCTGGACCCAGAGGTTCTTCGCCTCCTTCGGGAACCTGTCC
AGCCCCACTGCCATCCTTGGCAACCCCAAGGTGCAGGCCCATGGCAAGAA
GGTGCTCACCTCCTTCGGAGATGCCGTCAAGAACCTGGACAGCATCAAGA
ACACCTTTTCCCAGCTGTCCGAGCTGCACTGCGACAAGCTGCACGTGGAC
CCCGAGAACTTCAGGCTCCTGGGTGACATCCTGATCATCGTCCTGGCTGC
CCACTTCGGCAAGGATTTCTCTCCCGACTGCCAGGCCGCCTGGCAGAAGC
TGGTGCGTGTGGTTGCCCACGCTCTGGCCCGCAAGTACCAC
>Molothrus_ater_beta-A-D1  [mRNA]  locus=scf7180003604631:76228:77595:+ identity=91.16
ATGGTGCAGTGGACAGCTGAGGAGAAGCAGCTCATCACCGGCCTCTGGGG
CAAGGTCAACGTCGCCGAGTGCGGTGGCGAGGCCCTGGCCAGGCTGCTGA
TCGTCTACCCCTGGACCCAGAGGTTCTTTGCCTCCTTCGGGAACCTGTCC
GGTGCCACCGCTATCGTTGGCAACCCCAAGGTGCAGGCCCATGGCAAGAA
GGTGCTGACCTCCTTCGGGGAGGCCGTCAAGAACCTGGATGGCATCAAGA
ACACCTTCTCCGCGCTGTCCGAGCTGCACTGCGACAAGCTGCACGTGGAC
CCCGAGAACTTCAGGCTCCTGGGTGACATCCTGGTCGTCGTCCTGGCCGC
CCACTTCGGCAAGGACTTCACCCCCGAGTGCCAGGCTGCCTGGCAGAAGC
TGGTGCGCGTGGTGGCCCACGCCCTGGCCCGCAAGTACCAC
>Motacilla_alba_beta-A-D1  [mRNA]  locus=scaffold3893:51006:52363:- identity=90.48
ATGGTGCAGTGGACAGCTGAGGAGAAGCAGCTCATCACCGGCCTCTGGGG
CAAGGTCAACGTCGCCGAGTGCGGTGGCGAGGCCCTGGCCAGGCTGCTGA
TCGTCTACCCCTGGACCCAGAGGTTCTTCTCTGACTTCGGGAACCTGTCC
AGCCCCACCGCCGTCCTTGGCAACCCCAAGGTGCAAGCCCATGGCAAGAA
GGTGCTGACCTCCTTCGGGGAAGCCGTCAAGAACCTGGACAGCATCAAGA
ACACCTTTGCCCAGCTGTCCGAGCTGCACTGCGACAAGCTGCACGTGGAC
CCCGAGAACTTCAGGCTCCTGGGTGACATCCTGGTCGTGGTCCTGGCCGC
CCACTTCGGCAAGGACTTCACTCCCGACTGCCAGGCTGCCTGGCAGAAGC
TGGTGCGTGTGGTTGCCCACGCCCTGGCCCGCAAGTACCAC
>Myiagra_hebetior_beta-A-D1  [mRNA]  locus=scaffold3686:71554:72966:- identity=94.56
ATGGTGCAGTGGACAGCTGAGGAGAAGCAGCTCATCACCGGCCTCTGGGG
GAAGGTCAATGTCGCCGAGTGCGGCGCCGAGGCCCTGGCCAGGCTGCTGA
TCGTCTACCCCTGGACCCAGAGGTTCTTTGCCTCCTTCGGGAACCTGTCC
AGCCCCACTGCCATCCTTGGCAACCCCAAGGTGCAGGCCCATGGCAAGAA
GGTGCTCACCTCCTTCGGAGAAGCCGTCAAGAACCTGGACAGCATCAAGA
ACACCTTTTCCCAGCTGTCCGAGCTGCACTGCGACAAGCTGCACGTGGAT
CCCGAGAACTTCAGGCTCCTGGGTGACATCCTGATCATCGTCCTGGCCGC
CCACTTCGGCAAGGATTTCTCTCCCGACTGCCAGGCTGCCTGGCAGAAGC
TGGTGCGTGTGGTTGCCCACGCTCTGGCCCGCAAGTACCAC
>Mystacornis_crossleyi
-----
>Neodrepanis_coruscans
-----
>Neopipo_cinnamomea_beta-A-D3  [mRNA]  locus=scaffold_339:390334:391723:- identity=93.88
ATGGTGCAGTGGACAGCCGAAGAGAAGCAGCTCATCACCGGCCTCTGGGG
CAAGGTCAATGTCGCCGACTGCGGTGCCGAGGCCCTGGCCAGGCTGCTGA
TCGTCTACCCCTGGACCCAGAGGTTCTTCGCTTCCTTTGGGAACCTGTCC
GGCGCCACCGCCGTCCTTGGCAACCCCATGGTCCGCGCCCACGGCAAGAA
GGTGCTCACCTCCTTCGGGGACGCCGTCAAGAACCTGGACAGCATCAAGA
ACACCTTCGCCCAGCTGTCGGAGCTGCACTGCGACAAGCTGCACGTGGAC
CCCGAGAACTTCAGGCTCCTGGGTGACATCCTGATCATCGTCCTGGCCGC
CCACTTCGGCAAGGATTTCACTCCCGACTGCCAGGCTGCCTGGCAGAAGC
TGGTGCGTGTGGTGGCCCACGCCCTGGCCCGCAAGTACCAC
>Nesospiza_acunhae_beta-A-D1  [mRNA]  locus=scaffold580:33051:34405:+ identity=91.84
ATGGTGCAGTGGACAGCTGAGGAGAAGCAGCTCATCACCGGCCTCTGGGG
CAAGGTCAACGTCGCCGAGTGCGGCGCCGAGGCCCTGGCCAGGCTGCTGA
TCGTCTACCCCTGGACCCAGAGGTTCTTTGCCTCCTTCGGGAACCTGTCT
GGTGCCACCGCTGTCCTTGGCAACCCCAAGGTGCAGGCCCATGGCAAGAA
GGTGCTGACCTCCTTTGGGGAGGCCGTCAAGAACCTGGATGGCATCAAGA
ACACCTTCTCCTCGCTGTCCGAGCTGCACTGCGACAAGCTGCACGTGGAC
CCCGAGAACTTCAGGCTCCTGGGTGACATCCTGGTCGTCGTCCTGGCCGC
CCACTTCGGCAAGGACTTCACTCCCGAGTGCCAGGCTGCCTGGCAGAAGC
TGGTGCGTGTGGTTGCCCACGCCCTGGCCCGCAAGTACCAC
>Nestor_notabilis_beta-A-D1  [mRNA]  locus=scaffold16962:16699:17958:+ identity=93.20
ATGGTGCACTGGTCAGCCGAAGAGAAGCCGCTCATCACCGGCCTCTGGAG
CAAGGTCAATGTGGCCGAATGTGGTGCGGAGGCCCTGGCCAGTGCTGAAA
CCCTGGCAAGGCTGCTGATCGTCTACCCCTGGACCCAGAGGTTCTTCTCT
TCCTTCGGGAACCTGTCCAGTGCCACCGCCGTCCTTGGCAACCCCATGGT
GCGTGCCCATGGCAAGAAGGTGCTCACCTCCTTCGGGGATGCCGTGAAGA
ACCTGGACAACATCAAGAACACCTTTGCCCAGCTGTCTGAGCTGCACTGC
GACAAACTGCACGTGGACCCTGAGAACTTCAGGCTCCTGGGTGACATCCT
GATCATCGTCCTGGCCGCCCACTTTGGGAAGGATTTCAGCCCCGACTGCC
AGGCTGCCTGGCAGAAGCTGGTCCGTGTGGTGGCCCACGCGCTGGCCCGC
AAGTACCAC
>Nicator_chloris_beta-A-D1  [mRNA]  locus=scaffold20845:1313:2647:- identity=91.16
ATGGTGCAGTGGACAGCCGAGGAGAAGCAGCACATCACCGGCCTCTGGGG
CAAGGTCAACGTCGCCGAGTGCGGCGGGGAGGCCCTGGCCAGGCTGCTGA
TCGTCTACCCCTGGACCCAGAGGTTCTTCGCCGCCTTCGGGAACCTGTCC
AGCCCCACGGCCATCATCGGCAACCCCAAGGTGCAAGGCCATGGCAAGAA
GGTGCTGACCTCCTTCGGGGAGGGCGTCAAGAACCTGGACGGCATCAAGA
ACACCTTTGCCCAGCTGTCCGAGCTGCACTGCGACAAGCTGCACGTGGAC
CCTGAGAACTTCAGGCTCCTGGGTGACATCCTGATCATCGTCCTGGCCGC
CCACTTCGGCAAGGACTTCACTCCCGAATGCCAGGCCGCCTGGCAGAAGC
TGGTCCGTGTGGTCGCCCACGCCCTGGCCCGCAAGTACCAC
>Nipponia_nippon_beta-A-D1  [mRNA]  locus=SCAFFOLD454:382070:383538:- identity=91.84
ATGGTGCACTGGACAGCCGAAGAGAAGCAGCTCATCACCAGCATCTGGGG
CAAGGTCAATGTGGCCGACTGCGGTGCCGAGGCCCTGGCCAGGCTGCTGA
TCGTCTACCCCTGGACCCAGAGGTTCTTCTCTTCCTTCGGGAACCTCTCC
AGTGCCACTGCCATCACTGGCAACCCCATGGTCCGCGCCCATGGCAAGAA
AGTGCTCACCTCCTTCGGGGATGCCGTCAAGAACCTGGACAACATTAAGG
CGACCTTCGCCCAGCTGTCCGAGCTGCACTGCGACAAGCTGCACGTGGAC
CCCGAGAACTTCAGGCTCCTCGGTGACATCCTGATCATCGTCCTGGCCGC
CCACTTCACCAAGGAGTTCACTCCCGAAGCCCAGGCTGCCTGGCAAAAGC
TGGTCCGTGCGGTGGCCCACGCTCTGGCCCGCAAATACCAC
>Nothocercus_julius_beta-A-D1  [mRNA]  locus=scaffold_357:324630:325781:- identity=96.60
ATGGTGCAGTGGACAGCCGAGGAGAAGCAACTCATCAGCGGCCTTTGGGG
CAAGGTCAACGTGGCCGAATGCGGTGCTGAGGCCCTGGCCAGGCTGCTCA
TCGTCTACCCCTGGACCCAGAGGTTCTTCGCTTCCTTCGGCAACCTCTCC
AGCCCCACCGCCATCCTCGGCAACCCCATGGTCCGCGCCCACGGCAAGAA
GGTGCTCACCTCCTTCGGGGACGCCGTGAAGAACCTGGACAGCATCAAGA
ACACCTTTGCCCAGCTGTCCGAGCTGCACTGCGACAAGCTGCACGTGGAC
CCCGAGAACTTCAGGCTCCTGGGTGACATCCTGATCATCGTCCTGGCCGC
CCACTTCGCCAAGGACTTCACTCCCGAGTGCCAGGCCGCCTGGCAGAAGC
TGGTGCGCGTCGTGGCCCACGCTCTGGCCCGCAAGTACCAC
>Nothocercus_nigrocapillus_beta-A-D1  [mRNA]  locus=scaffold_596:27804:28954:+ identity=95.92
ATGGTGCAGTGGACAGCCGAGGAGAAGCAACTCATCAGCGGCCTTTGGGG
CAAGGTCAACGTGGCCGAATGCGGTGCTGAGGCCCTGGCCAGGCTGCTCA
TCGTCTACCCCTGGACCCAGAGGTTCTTCGCTTCCTTCGGCAACCTCTCC
AGCCCCACCGCCATCCTCGGCAACCCTATGGTCCGCGCCCATGGCAAGAA
GGTGCTCACCTCCTTCGGGGACGCTGTGAAGAACCTGGACAGCATCAAGA
ACACCTTTGCCCACCTGTCCGAGCTGCACTGCGACAAGCTGCACGTGGAC
CCCGAGAACTTCAGGCTCCTGGGTGACATCCTGATCATCGTCCTGGCCGC
CCACTTCGCCAAGGACTTCACTCCCGAGTGCCAGGCCGCCTGGCAGAAGC
TGGTGCGCGTCGTGGCCCACGCTCTGGCCCGCAAGTACCAC
>Nothoprocta_ornata_beta-A-D1  [mRNA]  locus=scaffold_414:207106:208254:- identity=95.92
ATGGTGCATTGGACAGCCGAGGAGAAGCAACTCATCAGCAACCTTTGGGG
CAAGGTCAACACGGCCGAATGCGGTGCTGAGGCCCTGGCCAGGCTGCTCA
TCGTCTACCCCTGGACCCAGAGGTTCTTCGCTTCCTTCGGCAACCTCTCC
AGCCCCACTGCCATCCTGGGCAACCCCATGGTCCGCGCCCATGGCAAGAA
GGTGCTCACCTCCTTCGGGGACGCCGTGAAGAACCTGGACAGCATCAAGA
ACACCTTTGCCCAGCTGTCCGAGCTGCACTGCGACAAGCTGCACGTGGAC
CCCGAGAACTTCAGGCTCCTGGGTGACATCCTGATCATCGTCCTGGCCGC
CCACTTCGCGAAGGACTTCACCCCCGAGTGCCAGGCCGCCTGGCAGAAGC
TGGTGCGCGTCGTGGCCCACGCTCTGGCCCGCAAGTACCAC
>Nothoprocta_pentlandii_beta-A-D1  [mRNA]  locus=scaffold_1246:81275:82423:- identity=95.92
ATGGTGCATTGGACAGCCGAGGAGAAGCAACTCATCAGCAACCTTTGGGG
CAAGGTCAACACGGCCGAATGCGGTGCTGAGGCCCTGGCCAGGCTGCTCA
TCGTCTACCCCTGGACCCAGAGGTTCTTCGCTTCCTTCGGCAACCTCTCC
AGCCCCACTGCCATCCTGGGCAACCCCATGGTCCGCGCCCATGGCAAGAA
GGTGCTCACCTCCTTCGGGGACGCCGTGAAGAACCTGGACAGCATCAAGA
ACACCTTTGCCCAGCTGTCCGAGCTGCACTGCGACAAGCTGCACGTGGAC
CCCGAGAACTTCAGGCTCCTGGGTGACATCCTGATCATCGTCCTGGCCGC
CCACTTCGCGAAGGACTTCACCCCCGAGTGCCAGGCCGCCTGGCAGAAGC
TGGTGCGCGTCGTGGCCCACGCTCTGGCCCGCAAGTACCAC
>Nothoprocta_perdicaria_beta-A-D1  [mRNA]  locus=scaffold_541:70837:71975:- identity=95.24
ATGGTGCAGTGGACAGCCGAGGAGAAGCAACTCATCAGCGGCCTTTGGGG
CAAGGTCAACGTGGCCGAATGCGGTGCTGAGGCCCTGGCCAGGCTGCTCA
TCGTCTACCCCTGGACCCAGAGGTTCTTCGCTTCCTTCGGCAACCTCTCC
AGCCCCACTGCCATCACTGGCAACCCCATGGTCCGTGCCCACGGCAAGAA
GGTGCTCACCTCCTTCGGGGATGCCGTGAAGAACCTGGACAGCATCAAGA
ACACCTTTGCCCATCTGTCCGAGCTGCACTGCGACAAGCTGCACGTGGAC
CCCGAGAACTTCAGGCTCCTGGGTGACATCCTGATCATCGTCCTGGCCGC
CCACTTCGCGAAGGACTTCACCCCCGAGTGCCAGGCCGCCTGGCAGAAGC
TGGTGCGCGTCGTGGCCCACGCTCTGGCCCGCAAGTACCAC
>Notiomystis_cincta_beta-A-D2  [mRNA]  locus=scaffold3146:30455:32412:+ identity=88.44
ACAGCCGAGGAGAAGCAGCTCATCACCGGCCTCTGGGGCAAGGTCAACGT
CGCCGAGTGCGGCGCCGAGGCCCTGGCCAGGCTGCTGATCGTCTACCCCT
GGACCCAGAGGTTCTTCTCCTCCTTCGGCAACCTGTCCAGCCCCACGGCC
ATCCTTGGCAACCCCAAGGTGCAAGCCCATGGCAAGAAGGTGCTCACCTC
CTTCGGGGAAGCCATCAAGAACCTGGACAGCATCAAGAAATGCTTTGCTC
AGCTGAGCAAACTCCACTGTGACAAGCTGCACGTGGACCCCGAGAACTTC
AGGCTCCTGGGTGACATCCTGATCATCGTCCTGGCCGCCCACTTCGGCAA
GGACTTCTCTCCCGACTGCCAGGCTGCCTGGCAGAAGCTGGTGCGTGTGG
TTGCCCACGCTCTGGCCCGCAAGTACCAC
>Numida_meleagris_beta-A-D1  [mRNA]  locus=CM007814.2:192530017:192531396:+ identity=99.32
ATGGTGCACTGGTCTGCTGAGGAGAAGCAGCTCATCACCGGCCTCTGGGG
CAAGGTCAATGTGGCCGAATGTGGGGCTGAAGCCCTGGCCAGGCTGCTGA
TCGTCTACCCCTGGACCCAGAGGTTCTTTGCATCCTTTGGGAACCTCTCC
AGCCCCACCGCCATCCTTGGCAACCCCATGGTCCGCGCCCACGGCAAGAA
AGTGCTCACCTCCTTTGGGGATGCTGTGAAGAACCTGGACAACATCAAGA
ACACCTTTTCCCAACTGTCCGAGCTGCACTGTGACAAGCTGCATGTGGAC
CCCGAGAACTTCAGGCTCCTGGGTGACATTCTCATCATCGTCCTGGCTGC
CCACTTCAGCAAGGATTTCACTCCCGAATGCCAGGCTGCCTGGCAGAAGC
TGGTCCGCGTGGTGGCCCACGCCCTGGCTCGCAAGTACCAC
>Nyctibius_bracteatus_beta-A-D2  [mRNA]  locus=scaffold_2359:27466:28567:+ identity=93.20
ATGGTGCACTGGACAGCCGAAGAGAAGCAGCTCATCACCAGCGTCTGGGG
CAAGGTCAATGTGGCCGACTGCGGTGCCGAGGCCCTGGGCAGGCTGCTGG
TCGTCTACCCCTGGACCCAGAGGTTCTTCTCTTCCTTTGGGAACCTCTCC
AGCGCCACCGCCATCCTTGGCAACCCCATGGTCCGTGCCCATGGCAAGAA
AGTGCTCACCTCCTTCGGGGATGCTGTCAAGAACCTGGACAACATCAAGA
ACACCTTTGCCCAGCTGTCCGAGCTGCACTGCGACAAGCTGCACGTGGAC
CCCGAGAACTTCAGGCTCCTGGGTGACATCCTGATCATCGTCCTGGCCGC
CCACTTCACCAAGGATTTCACTCCCGAATGCCACGCTGCCTGGCAAAAGC
TGGTCCGTGTGGTGGCCCACGCCCTGGCCCGCAAGTACCAC
>Nyctibius_grandis_beta-A-D3  [mRNA]  locus=scaffold3774:14884:16124:+ identity=93.20
ATGGTGCACTGGACAGCCGAAGAGAAGCAGCTCATCACCAGCGTCTGGGG
CAAGGTCAATGTGGCCGACTGCGGTGCCGAGGCCCTGGGCAGGCTGCTGG
TCGTCTACCCCTGGACCCAGAGGTTCTTCACTTCCTTCGGGAACCTCTCC
AGCGCCACCGCCATCCTTGGCAACCCCATGGTCCGTGCCCATGGCAAGAA
AGTGCTCACCTCCTTCGGGGATGCTGTCAAGAACCTGGACAACATCAAGA
ACACCTTTGCCCAGCTGTCCGAGCTGCACTGCGACAAGCTGCACGTGGAC
CCCGAGAACTTCAGGCTCCTGGGTGACATCCTGATCATCGTCCTGGCCGC
CCACTTCACCAAGGATTTCACTCCCGAATGCCACGCTGCCTGGCAAAAGC
TGGTCCGTGTGGTGGCCCACGCCCTGGCCCGCAAGTACCAC
>Nycticryphes_semicollaris_beta-A-D1  [mRNA]  locus=scaffold2022:105192:106598:+ identity=93.88
ATGGTGCACTGGTCAGCTGAAGAGAAGCAGCTCATCACCGGCCTCTGGGG
CAAGGTCAATGTGGCCGAATGCGGTGCTGAGGCCCTGGCCAGGCTGCTGA
TTGTCTACCCCTGGACCCAGAGGTTCTTTGCTTCCTTCGGGAACCTCTCC
AGTGCCACCGCCATCGTCGGCAACCCCATGGTCCGCGCCCACGGCAAGAA
AGTGCTCACCTCCTTCGGGGAAGCTGTCAAGAACCTGGACAACATCAAGA
ACACCTTCGCCCAGCTGTCTGAGCTGCACTGTGACAAGCTGCACGTGGAT
CCTGAGAACTTCAGGGTCTTCTTGTCCCCCCAACCAAGGGGTGACATCCT
GATCATCGTCCTGGCTGCCCACTTCGCCAAGGATTTCACTCCCGACTGCC
AGGCTGCCTGGCAAAAGCTGGTCCGTGTGGTGGCCCATGCCCTGGCCCGC
AAGTACCAC
>Nyctiprogne_leucopyga_beta-A-D1  [mRNA]  locus=scaffold_5699:19413:20909:+ identity=94.56
ATGGTGCACTGGTCAGCTGAAGAGAAGCAGCTCATCACCGGCCTCTGGGG
CAAGGTCAATGTGGCCGACTGTGGTGCCGAGGCCCTGGCCAGGCTGCTGA
TTGTCTACCCCTGGACCCAGAGGTTCTTCTCTTCCTTCGGGAACCTCTCC
AGCGCCACCGCCGTCCTTGGCAACCCCATGGTCCGTGCCCATGGCAAGAA
AGTGCTGACCTCCTTTGGGGAAGCTGTCAAGAACCTGGACAACATCAAGA
ACACCTTCGCCCAGCTGTCCGAGCTGCACTGTGACAAGCTGCACGTGGAC
CCCGAGAACTTCAGGCTCCTGGGTGACATCCTGATCATCGTCCTGGCCGC
CCACTTCACCAAGGATTTCACTCCCGAATGCCAGGCTGCCTGGCAAAAGC
TGGTCCGTGTGGTGGCCCACGCTCTTGCCCGCAAATACCAC
>Odontophorus_gujanensis_beta-A-D1  [mRNA]  locus=scaffold5257:8256:11731:+ identity=88.44
atggtgcactggtccgccgaggagaagcagctcatcaccagcatctgggg
caaagtcaacgtggaggaatgcggtgccgaagccctggccaggctgctca
tcgtctacccctggacccagagattctttgcatcttttgggaacctgtcc
agccccaccgccatcatgggtaaccccagggtccgtgctcatggcaaaaa
agtgctgagctccttcggggaagctgtgaagaacctggacaacatcaaga
acacctatgccaagctgtcagagttgcactgcgacaagctacacgtggac
cccgagaacttcaggCTCCTGGGGGACATCCTGATCATCGTCCTGGCCTC
CCACTTTGCGAGGGATTTCACCCCCACCTGCCAGTTTGCCTGGCAGAAGC
TGGTCAACGTCGTGGCTCACGCTCTGGCCCGCAAGTACCAC
>Oenanthe_oenanthe_beta-A-D1  [mRNA]  locus=scaffold2489:16402:17782:- identity=91.16
ATGGTGCAGTGGACAGCCGAGGAGAAGCAGCTCATCACCGGCCTCTGGGG
CAAGGTCAACGTGGCCGAGTGCGGCGGCGAGGCCCTGGCCAGGCTGCTGA
TCGTCTACCCCTGGACCCAGAGGTTCTTCGCCTCCTTCGGGAACCTGTCC
AGCCCCACGGCCGTGCTTGGCAACCCCAAGGTGCAGGCCCATGGCAAGAA
GGTGCTGACCTCTTTCGGGGAGGCCGTCAAGAACCTGGACAGCATCAAGG
GCACCTTCGCCCAGCTGTCCGAGCTGCACTGCGACAAGCTGCACGTGGAC
CCCGAGAACTTCAGGCTCCTGGGTGACATCCTGGTGGTGGTCCTGGCCGC
CCACTTCGGCAAGGACTTCACTCCCGACTGCCAGGCCGCGTGGCAGAAGC
TGGTGCGTGTGGTGGCCCACGCGCTGGCCCGCAAGTACCAC
>Onychorhynchus_coronatus_beta-A-D3  [mRNA]  locus=scaffold_338:474519:475908:- identity=94.56
ATGGTGCAGTGGACAGCCGAAGAGAAGCAGCTCATCACCGGCCTCTGGGG
CAAGGTCAATGTCGCCGACTGCGGTGCCGAGGCCCTGGCCAGGCTGCTGA
TTGTCTACCCCTGGACCCAGAGGTTCTTTGCTTCCTTTGGGAACCTGTCT
GGTGCCACCGCCATCCTTGGCAACCCCATGGTCCGTGCCCACGGAAAGAA
GGTGCTCACCTCCTTTGGGGACGCTGTCAAGAACCTGGACAGCATCAAGA
ACACCTTCGCCCAGCTGTCCGAGCTGCACTGCGACAAGCTGCACGTGGAC
CCCGAGAACTTCAGGCTCCTGGGTGACATCCTGATCATCGTCCTGGCCGC
CCACTTCGGCAAGGATTTCACTCCCGACTGCCAGGCTGCCTGGCAGAAAC
TGGTGCGTGTGGTGGCCCACGCCCTGGCCCGCAAGTACCAC
>Opisthocomus_hoazin_beta-A-D2  [mRNA]  locus=scaffold902:201917:203401:+ identity=93.88
ATGGTGCACTGGACAGCCGAGGAGAAGCAGCTCATCACCGGCCTCTGGAG
CAAGGTCAATGTGGCCGACTGCGGTGCTGAGGCCCTGGGCAGGCTGCTGA
TTGTCTACCCCTGGACCCAGAGGTTCTTTGCATCCTTTGGGAACCTCTCC
AGTGCCACCGCCATTCTCGGCAACCCCATGGTCCGCGCCCATGGAAAGAA
AGTGCTCACCTCCTTCGGGGAAGCCGTGAAGAACCTGGACAACATCAAGA
ACACCTTCGCCCAGCTGTCCGAGCTGCACTGCGACAAGCTGCACGTGGAT
CCCGAGAACTTCAGGCTCCTGGGTGACATCCTGGTCATCGTCCTGGCTGC
CCACTTCGCCAAGGACTTCACTCCCGACTGCCAGGCTGCCTGGCAGAAGC
TGGTCCGTGTGGTGGCCCACGCTCTGGCCCGCAAGTACCAC
>Oreocharis_arfaki_beta-A-D3  [mRNA]  locus=scaffold5032:7089:8509:+ identity=94.56
ATGGTGCAGTGGACAGCCGAGGAGAAGGCGCTCATCACCGGCCTCTGGGG
GAAGGTCAACGTCGCCGAGTGCGGCGCCGAGGCCCTGGCCAGGCTGCTGA
TCGTCTACCCCTGGACCCAGAGGTTCTTCGCCTCCTTCGGGAACCTGTCC
AGCCCCACTGCCATCCTTGGCAACCCCAAGGTGCAGGCCCATGGCAAGAA
GGTGCTCACCTCCTTCGGAGATGCCGTCAAGAACCTGGACAGCATCAAGA
ACACCTTTTCCCAGCTGTCTGAGCTGCACTGTGACAAACTGCACGTGGAC
CCCGAGAACTTCAGGCTCCTGGGTGACATCCTGATCATCGTCCTGGCTGC
CCACTTCGGCAAGGATTTCTCTCCCGACTGCCAGGCTGCCTGGCAGAAGC
TGGTGCGTGTGGTTGCCCACGCCCTGGCCCGCAAGTACCAC
>Oreotrochilus_melanogaster_beta-A-D1  [mRNA]  locus=sisbioavesBR.scaffold26072:9349:10605:+ identity=89.12
ATGGTGCACTGGACAGCTGAGGAGAAGCAGCTCATCACCAGCCTCTGGGG
CAAGGTCAACGTGGAACAATGCGGCGCCGAGGCCCTGGCCAGGCTGCTGA
TTGTCTACCCCTGGACCCAGAGGTTCTTTGCCAACTTTGGGAACCTCTCC
AGCCCCACCGCCGTCCTGGGCAACCCCATGGTCCGTGCCCATGGGAAGAA
GGTGCTGACCTCCTTTGGGGAAGCTGTCAAGAACCTGGACAGCATCAAGA
GCACCTTCGCCCAACTCTCCGAGCTGCACTGCGACAAGCTGCACGTCGAC
CCCGAGAACTTCAGNAATCTTTTGCCCAGCTCAGCAAACTCCACTCTCCT
GGGTGACATCCTCATCATCGTCCTGGCTGCCCACTTTGGGAAGGATTTCA
CCCCTGCCAGCCAGGCTGCCTGGCAGAAGATGGTTCGGGTGGTGGCCCAC
GCGCTGGCCCACGAGTACCAC
>Origma_solitaria_beta-A-D1  [mRNA]  locus=scaffold331:246755:248178:+ identity=94.56
ATGGTGCAGTGGACAGCCGAGGAGAAGCAGCTCATCACCGGCCTCTGGGG
CAAGGTCAACGTCGCCGAGTGCGGCGCCGAGGCCCTGGCCAGGCTGCTGA
TCGTCTACCCCTGGACCCAGAGGTTCTTCGCCTCCTTCGGGAACCTGTCC
AGCCCCACCGCCATCCTTGGCAACCCCAAGGTGCAAGCCCACGGCAAGAA
GGTGCTCACCTCCTTCGGGGAAGCCGTCAAGAACCTGGACAGCATCAAGA
ACACCTTCTCCCAGCTGTCCGAGCTGCACTGCGACAAGCTGCACGTGGAC
CCCGAGAACTTCAGGCTCCTGGGTGACATCCTGATCATCGTCCTGGCCGC
CCACTTCGGCAAGGACTTCTCTCCCGACTGCCAGGCTGCCTGGCAGAAGC
TGGTGCGTGTGGTCGCCCACGCTCTGGCCCGCAAGTACCAC
>Oriolus_oriolus_beta-A-D2  [mRNA]  locus=scaffold2682:111635:113062:- identity=93.20
ATGGTGCAGTGGACAGCCGAGGAGAAGGCGCTCATCACCGGCCTCTGGGG
GAAGGTCAACGTCGCCGAGTGCGGCGCCGAGGCCCTGGCCAGGCTGCTGA
TCGTCTACCCCTGGACCCAGAGGTTCTTCGCCTCCTTCGGGAACCTGTCC
AGCCCCACGGCCATCGCCGGCAATCCCAAGGTGCAGGCCCATGGCAAGAA
GGTGCTCACCTCCTTCGGGGAAGCTGTCAAGAACCTGGACAGCATCAAGA
ACACCTTTTCCCAGCTGTCTGAGCTGCACTGCGACAAGCTGCACGTGGAC
CCCGAGAACTTCAGGCTCCTGGGTGACATCCTGATCATCGTCCTGGCCGC
CCACTTCGGCAAGGATTTCTCTCCCGACTGCCAGGCTGCCTGGCAGAAGC
TGGTGCGTGTGGTTGCCCACGCCCTGGCCCGCAAGTACCAC
>Orthonyx_spaldingii_beta-A-D1  [mRNA]  locus=scaffold783:125604:127030:- identity=92.52
ATGGTGCAGTGGACAGCCGAGGAGAAGCAGCTCATCACCAGCCTCTGGGG
GAAGGTCAATGTCGCCGAGTGCGGCGGCGAGGCCCTGGCCAGGCTGCTGA
TCGTCTACCCCTGGACCCAGAGGTTCTTTGCCTCCTTTGGAAACCTGTCC
GGTCCCACTGCCATCGTCGGCAACCCCAAGGTGCGCGCCCACGGCAAGAA
GGTGCTCACCTCCTTCGGGGAAGCCGTCAAGAACCTGGATGGCATCAAGA
ACACCTTCTCCCAGCTGTCCGAGCTGCACTGCGACAAACTGCACGTGGAC
CCTGAGAACTTCAGGCTTCTGGGTGACATCCTGATCATCGTCCTGGCTGC
CCACTTCGGCAAGGAATTCACTCCCGACTGCCAGGCTGCCTGGCAGAAGC
TGGTGCGTGTGGTTGCCCACGCTCTGGCCCGCAAGTACCAC
>Oxylabes_madagascariensis
-----
>Oxyruncus_cristatus_beta-A-D3  [mRNA]  locus=scaffold655:62268:63647:- identity=94.56
ATGGTGCAGTGGACAGCCGAAGAGAAGCAGCTCATCACCGGCCTCTGGGG
CAAGGTCAATGTTGCCGACTGCGGTGCCGAGGCCCTGGCCAGGCTGCTGA
TCGTCTACCCCTGGACCCAGAGGTTCTTTGCTTCCTTTGGGAATCTCTCT
GGTGCCACCGCCATCCTTGGTAACCCCATGGTCCGTGCCCACGGCAAGAA
GGTGCTCACCTCCTTCGGGGATGCCGTCAAGAACCTGGACAGCATCAAGA
ACACCTTTGCCCAGCTGTCCGAGCTGCACTGCGACAAGCTGCACGTGGAC
CCTGAAAACTTCAGGCTCCTGGGTGACATCCTGATCATCGTCCTGGCTGC
CCACTTTGGCAAGGATTTCACTCCCGACTGCCAGGCTGCCTGGCAGAAGC
TGGTGCGTGTGGTGGCCCACGCCCTGGCCCGCAAGTACCAC
>Pachycephala_philippinensis_beta-A-D3  [mRNA]  locus=scaffold1419:91422:92826:+ identity=93.88
ATGGTGCAGTGGACAGCTGAGGAGAAGGCGCTCATCACCGGCCTCTGGGG
CAAGGTCAATGTGGCCGAGTGCGGCGCCGAGGCCCTGGCCAGGCTGCTGA
TCGTCTACCCCTGGACCCAGAGGTTCTTCTCCTCCTTCGGCAACCTGTCC
AGCCCCACTGCCATCCTTGGCAACCCCAAGGTGCAGGCCCATGGCAAGAA
GGTGCTCACCTCCTTTGGAGATGCCGTCAAGAACCTGGACAGCATCAAGA
ACACCTTTTCCCAGCTGTCTGAGCTGCACTGCGACAAGCTGCACGTGGAC
CCCGAGAACTTCAGGCTCCTGGGTGACATCCTGATCATCGTCCTGGCCGC
CCACTTCGGCAAGGATTTCTCTCCCGACTGCCAGGCTGCCTGGCAGAAGC
TGGTGCGTGTGGTGGCCCACGCCCTGGCCCGCAAGTACCAC
>Pachyramphus_minor_beta-A-D3  [mRNA]  locus=scaffold1375:118877:120274:+ identity=91.84
ATGGTGCAGTGGACAGCCGAAGAGAAGCAGCTCATCACCGGCCTCTGGGG
CAAGGTCAATGTCGCCGACTGCGGTGCCGAGGCCCTGGCCAGGCTGCTGA
TCGTCTACCCCTGGACCCAGAGGTTCGCTTCCTTTGGGAACCTGTCCGGC
GCCACCGCCATCCTCGGCAACCCCATGGTCCGTGCCCACGGCAAGAAGGT
GCTCACCTCCTTCGGGGAGGCCATCAAGAACCTGGAGAGCATCAAGAACA
CCTTTGCCCAGCTGTCCGAGCTGCACTGCGACAAGCTGCACGTGGACCCC
GAGAACTTCAGGCTCCTGGGTGACATCCTGATCATCGTCCTGGCCGGCCA
CTTCGGCAAGGATTTCACTCCCGAGTGCCAGGCTGCCTGGCAGAAGCTGG
TGCGTGTGGTGGCCCACGCCCTGGCCCGCAAGTACCAC
>Pandion_haliaetus_beta-A-D1  [mRNA]  locus=scaffold503:210088:211575:+ identity=93.88
ATGGTGCACTGGTCAGCCGAAGAGAAGCAGCTCATCACCGGCCTCTGGGG
CAAGGTCAATGTGGCCGACTGCGGTGCCGAGGCCCTGGCCAGGCTGCTGA
TCGTCTACCCCTGGACCCAGAGGTTCTTCGCTTCCTTCGGGAACCTCTCC
AGCCCCACCGCCATCATTGGCAACCCCATGGTCCGCGCCCATGGCAAGAA
AGTGCTCACCTCCTTCGGGGAAGCCGTCAAGAACCTGGACAACATCAAGA
ACACCTTCGCCCAGCTGTCTGAGCTGCACTGCGACAAGCTGCATGTGGAC
CCCGAGAACTTCAGGCTCCTGGGTGACATCCTGATCGTCGTCCTGGCCGC
CCACTTCACCAAGGATTTCACTGCCGACTGCCAGGCTGCCTGGCAAAAGC
TGGTCCGTGTGGTGGCCCACGCTCTGGCCCGCAAGTACCAC
>Panurus_biarmicus_beta-A-D1  [mRNA]  locus=scaffold_9638:7274:8692:+ identity=94.56
ATGGTGCAGTGGACAGCCGAGGAGAAGCAGCTCATCACCGGCCTCTGGGG
GAAGGTCAACGTCGCCGAGTGCGGTGGCGAGGCCCTGGCCAGGCTGCTGA
TCGTCTACCCCTGGACCCAGAGGTTCTTCGCCTCCTTCGGGAACCTGTCC
AGCCCCACTGCCGTCCTTGGCAACCCCAAGGTGCAAGCCCATGGCAAGAA
GGTGCTCACCTCCTTCGGGGAAGCCGTCAAGAACCTGGACAACATCAAGA
ACACCTTTTCCCAGCTGTCCGAGCTGCACTGTGACAAGCTGCACGTGGAC
CCCGAGAACTTCAGGCTCCTGGGTGACATCCTGATCATCGTCCTGGCCGC
CCACTTCGGCAAGGATTTCACTCCCGACTGCCAGGCTGCCTGGCAGAAGC
TGGTGCGTGTGGTTGCCCACGCCCTGGCCCGCAAGTACCAC
>Paradisaea_raggiana_beta-A-D1  [mRNA]  locus=scaffold399:112316:113734:+ identity=92.52
ATGGTGCAGTGGACAGCTGAGGAGAAGCAGCTCATCACCGGCCTCTGGGG
GAAGGTCAATGTCGCCGAGTGCGGCGCCGAGGCCCTGGCCAGGCTGCTGA
TCGTCTACCCCTGGACCCAGAGGTTCTTCGCCTCCTTTGGGGACCTGTCC
AGCCCCACTGCCATCATTGGCACCCCCAAGGTGCAGGCCCATGGCAAGAA
GGTGCTCACCTCCTTCGGGGAAGCCGTCAAGAACCTGGACAGCATCAAGA
ACACCTTTTCCCAGCTGTCCGAGCTGCACTGCGACAAACTGCACGTGGAC
CCCGAGAACTTCAGGCTCCTGGGTGACATCCTGATCATTGTCCTGGCTGC
CCACTTCGCCAAGGATTTCTCTCCCGACTGCCAGGCTGCCTGGCAGAAGC
TGGTGCGTGTGGTTGCCCACGCTCTGGCCCGCAAGTACCAC
>Pardalotus_punctatus_beta-A-D1  [mRNA]  locus=scaffold14651:6927:8347:+ identity=92.52
ATGGTGCAGTGGACAGCCGAGGAGAAGCAGCTCATCACCGGCCTCTGGGG
CAAGGTCAATGTTGCCGAGTGCGGCGGCGAGGCCCTGGCCAGGCTGCTGA
TCGTCTACCCCTGGACCCAGAGGTTCTTCGCCTCCTTTGGGAACCTGTCC
AGCGCCACGGCCATCATTGGCAACCCCAAGGTGCAAGCCCATGGCAAGAA
GGTGCTCACCTCCTTCGGGGAAGCCGTCAAGAACCTGGACAGCATCAAGA
ACACCTTTTCTCAGCTGTCCGAGCTGCACTGCGACAAGCTGCACGTGGAC
CCCGAGAACTTCAGGCTCCTGGGTGACATCCTGATCATCGTCCTGGCCGC
CCACTTCGGCAAGGATTTCTCTCCCGACTGCCAGGCTGCCTGGCAGAAGC
TGGTGCGTGTGGTTGCCCACGCTCTGGCCCGCAAGTACCAC
>Parus_major_beta-A-D3  [mRNA]  locus=CM003709.1:257469:258722:- identity=94.56
ATGGTGCAGTGGACAGCCGAGGAGAAGCAGCTCATCACCGGCCTCTGGGG
GAAGGTCAATGTCGCCGAGTGCGGCGGCGAGGCCCTGGCCAGGCTGCTGA
TCGTCTACCCCTGGACCCAGAGGTTCTTCGCCTCCTTCGGGAACCTGTCC
AGCGCCACCGCCATCCTTGGTAACCCCAAGGTGCAGGCCCACGGCAAGAA
GGTGCTCACCTCCTTCGGGGATGCCGTCAAGAACCTGGACAGCATCAAGA
ACACCTTCTCCCAGCTGTCCGAGCTGCACTGCGACAAGCTGCACGTGGAC
CCCGAGAACTTCAGGCTCCTGGGTGACATCCTGATCATCGTCCTGGCCGC
CCACTTCGGCAAGGATTTCACTCCCGACTGCCAGGCCGCCTGGCAGAAGC
TGGTGCGCGTGGTTGCCCACGCTCTGGCCCGCAAATACCAC
>Passer_domesticus_beta-A-D1  [mRNA]  locus=CM004528.1:112508046:112509468:+ identity=92.52
ATGGTGCAGTGGACAGCTGAGGAGAAGCAGCTCATCACCGGCCTCTGGGG
CAAGGTCAACGTCGCCGAGTGCGGTGGCGAGGCCCTGGCCAGGCTGCTGA
TCGTCTACCCCTGGACCCAGAGGTTCTTCGCCTCCTTCGGGAACCTGTCC
AGCCCCACCGCCGTCCTTGGCAACCCCAAGGTGCAAGCCCATGGCAAGAA
GGTGCTGACCTCCTTCGGGGAAGCCGTCAAGAACCTGGACAGCATCAAGA
ACACCTTTTCCCAGCTGTCGGAGCTGCACTGCGACAAGCTGCACGTGGAC
CCCGAGAACTTCAGGCTCCTGGGTGACATCCTGGTCGTCGTCCTGGCCGC
CCACTTCGGCAAGGACTTCACTCCCGACTGCCAGGCTGCCTGGCAGAAGC
TGGTGCGCGTGGTGGCCCACGCCCTGGCCCGCAAGTACCAC
>Passerina_amoena_beta-A-D3  [mRNA]  locus=scaffold7910:18181:19488:+ identity=89.80
ATGGTGCAGTGGACAGCTGAGGAGAAGCAGTTCATCACCGGCCTCTGGGG
CAAGGTCAACGTCGCCGAGTGCGGCGGCGAGGCCCTGGCCAGGCTGCTGA
TCGTCTACCCCTGGACCCAGAGGTTCTTTGCCTCCTTTGGGAACCTGTCT
GGTGCCACCGCCATCGTCGGCAACCCCAAGGTGCAGGCCCACGGCAAGAA
GGTGCTGACCTCCttcggggaggccgtcaagaacatggatggcatcaaga
acaccttctcccagctgtccgagctgcactgcgacaagCTGCACGTGGAC
CCCGAGAACTTCAGGCTCCTGGGTGACATCCTGGTCGTCTGCCTGGCCGC
CCACTTCGGCAAGGACTTCACTCCCGAGTGCCAGGCTGCCTGGCAGAAGC
TGGTCCGTGTGGTGGCCCACGCCCTGGCCCGCAAGTACCAC
>Patagioenas_fasciata_beta-A-D2  [mRNA]  locus=LSYS01009016.1:55656:56636:- identity=92.52
ATGGTGCACTGGTCAGCCGAGGAGAAGCAGCTCATCACCAGCATCTGGGG
CAAGGTCAATGTGGCCGAGTGCGGTGCTGAGGCCCTGGCCAGGCTGCTGA
TCGTCTACCCCTGGACCCAGAGGTTCTTCTCTTCCTTTGGGAACCTCTCC
AGTGCCACCGCCATCATCGGCAACCCCAATGTCCGCGCCCACGGCAAGAA
AGTGCTCACCTCCTTCGGGGATGCTGTGAAGAACCTGGACAACATCAAGG
GCACCTTCGCCCAGCTGTCCGAGCTGCACTGTGACAAGCTGCACGTGGAC
CCCGAGAACTTCAGGCTCCTGGGTGACATCCTGATCATCGTCCTGGCCGC
CCACTTCGGCAAGGATTTCACTCCCGACTGCCAGGCCGCCTGGCAAAAGC
TGGTCCGTGTGGTGGCCCACGCTCTGGCCCGCAAGTACCAC
>Pedionomus_torquatus_beta-A-D1  [mRNA]  locus=scaffold4408:57:1275:+ identity=74.15
GTGTCTGTGCCCACTTGTGTCCCCCCGTCTCTCCCCAGGCTGCTGATCGT
CTACCCCTGGACCCAGAGGTTCTTTGCTTCCTTCGGGAACCTCTCCAGCC
CCACCGCCATCCTCGGCAACCCCATGGTCCGCGCCCACGGCAAGAAAGTG
CTCACCTCCTTCGGGGAAGCCGTCAAGAACCTGGACAACATCAAGAACAC
CTTCGCCCAGCTGTCCGAGCTGCACTGCGACAAGCTGCACGTGGACCCCG
AGAACTTCAGGCTCCTGGGTGACATCCTGATCATCGTCCTGGCCGCCCAC
TTCGCCAAGGATTTCACTCCCGACTGCCAGGCTGCCTGGCAGAAGCTGGT
CCGTGTGGTGGCC
>Pelecanus_crispus_beta-A-D1  [mRNA]  locus=scaffold19371:8778:10282:+ identity=94.56
ATGGTGCACTGGACAGCCGAAGAGAAGCAGCTCATCACCGGCCTCTGGGG
CAAGGTCAATGTGGCCGACTGCGGTGCTGAGGCCCTGGCCAGGCTGCTGA
TTGTCTACCCCTGGACCCAGAGGTTCTTTGCTTCTTTTGGGAACCTCTCC
AGCGCCACCGCCATCATTGGCAACCCCAATGTCCGTGCCCATGGCAAGAA
AGTGCTCACCTCCTTCGGGGAAGCCGTCAAGAACCTGGACAACATCAAGA
ACACCTTCGCCCAGCTGTCTGAGCTGCACTGTGACAAGCTGCATGTGGAC
CCCGAGAACTTCAGGCTCCTGGGTGACATCCTGATCATCGTCCTGGCTGC
CCACTTCACCAAGGATTTCACTCCCGAGTGCCATGCTGCCTGGCAAAAGC
TGGTCCGTGTGGTGGCCCATGCTCTGGCCCGCAAGTACCAC
>Penelope_pileata_beta-A-D1  [mRNA]  locus=scaffold611:2642:3972:- identity=97.28
ATGGTGCACTGGTCTGCTGAGGAGAAGCAGCTCATCACCGGCCTCTGGGG
CAAGGTCAACGTGGCCGAATGCGGCGCCGAAGCCCTGGCCAGGCTGCTGA
TCGTCTACCCCTGGACCCAGAGGTTCTTCGCTTCCTTCGGAAACCTCTCC
AGCCCCACAGCCATCCTTGGTAACCCCATGGTGCGTGCCCATGGCAAGAA
AGTGCTCACCTCCTTCGGGGATGCTGTGAAGAACCTGGACAACATCAAGA
ACACCTTTGCCCAGCTGTCCGAGCTGCACTGCGACAAGCTGCACGTGGAC
CCCGAGAACTTCAGGCTCCTGGGTGACATCCTCATCATCGTCCTGGCTGC
CCACTTCGCCAAGGACTTCACTCCCGACTGCCAGGCTGCCTGGCAGAAGC
TGGTCCGCGTGGTGGCCCACGCCCTGGCCCGCAAATACCAC
>Peucedramus_taeniatus_beta-A-D3  [mRNA]  locus=scaffold1772:71151:72563:+ identity=91.84
ATGGTGCAGTGGACAGCTGAGGAGAAGCAGCTCATCACCGGCCTCTGGGG
CAAGGTCAATGTCGCCGAGTGCGGTGGCGAGGCCCTGGCCAGGCTGCTGA
TCGTCTACCCCTGGACCCAGAGGTTCTTTGCCTCCTTTGGGAACCTGTCC
GGCGCCACCGCCGTCCTTGGCAACCCCAAGGTGCAAGCCCATGGCAAGAA
GGTGCTCACCTCCTTCGGGGAAGCCGTCAAGAACCTGGACAACATCAAGA
ACACCTTTGCCCAGCTGTCCGAGCTGCACTGCGACAAGCTGCACGTGGAC
CCCGAGAACTTCAGGCTCCTGGGTGACATCCTGGTCATCGTCCTGGCCGC
CCACTTCGGCAAGGACTTCACTCCCGACTGCCAGGCTGCCTGGCAGAAGC
TGGTGCGTGTGGTTGCCCACGCCCTGGCCCGCAAGTACCAC
>Phaethon_lepturus_beta-A-D1  [mRNA]  locus=scaffold17059:141:1628:+ identity=95.92
ATGGTGCACTGGTCAGCCGAGGAGAAGCAGCTCATCACCAGCGTCTGGGG
CAAGGTCAATGTGGCCGAATGCGGTGCCGAGGCCCTGGCCAGGCTGCTGA
TCGTCTACCCCTGGACCCAGAGGTTCTTCGCCTCCTTCGGGAACCTCTCC
AGCCCCACTGCCATCCTCGGCAACCCCATGGTGCGCGCCCACGGCAAGAA
AGTGCTCACCTCCTTCGGGGATGCCGTCAAGAACCTGGACAACATCAAGA
ACACCTTCGCCCAGCTGTCCGAGCTGCACTGCGACAAGCTGCATGTGGAC
CCCGAGAACTTCAGGCTCCTGGGTGACATCCTGATCATCGTCCTGGCCGC
CCACTTCACCAAGGATTTCACTCCCGACTGCCAGGCTGCCTGGCAAAAGC
TGGTCCGTGTGGTGGCCCACGCTCTGGCTCGCAAGTACCAC
>Phaetusa_simplex_beta-A-D1  [mRNA]  locus=scaffold_1239:106855:108285:- identity=95.92
ATGGTGCACTGGTCAGCCGAAGAGAAGCAGCTCATCACCGGTCTCTGGGG
CAAGGTCAATGTGGCCGACTGCGGTGCCGAGGCCCTGGCCAGGCTGCTGA
TCGTCTACCCCTGGACCCAGAGGTTCTTCGCTTCCTTCGGGAACCTCTCC
AGCCCCACCGCCATCCTCGGCAACCCCATGGTCCGCGCTCATGGCAAGAA
AGTGCTCACCTCCTTCGGGGAAGCTGTCAAGAACCTGGACAACATCAAGA
ACACCTTCGCCCAGCTGTCCGAGCTGCACTGCGACAAGCTGCACGTGGAT
CCCGAGAACTTCAGGCTCCTGGGTGACATCCTGATCATCGTCCTGGCCGC
CCACTTCACCAAGGATTTCACTCCCGACTGCCAGGCTGCCTGGCAAAAGC
TGGTCCGTGTGGTGGCCCACGCCCTGGCCCGCAAATACCAC
>Phainopepla_nitens_beta-A-D1  [mRNA]  locus=scaffold1066:77300:78535:+ identity=87.07
ATGGTGCACTGGACAGCCGAGGAGAAGCAGCTCATCACCGGCCTCTGGAG
CAAGGTCAACGTCGCCGAGTGCGGCGCCGAGGCCCTGGCCAGGCTGCTGA
TCGTGTACCCCTGGACCCAGAGGTTCTTCGCCTCCTTCGGGAACCTGTCC
AGCCCCACCGCTGTCCTTGGCAACCCCATGGTCCGTGCCCATGGCAAGAA
GGTGCTCACCTCCTTCGGGGAGGCCATCAAGAACCTGGACAACATCAAGA
AATGTTTTGCTCAGCTGAGCAAACTCCACTGTGACAAGCTGCACGTGGAC
CCTGAGAACTTCAGGCTCCTGGGTGACATCCTCATCGTCATCCTGGCTGC
CAACCACGGCAAGGAGTTCTCCCCTGCCTGCCAGGCGGCCTGGCAGAAGA
TGGTCCGTGTGGTGGCCCACGCGCTGGCCCACGAGTACCAC
>Phasianus_colchicus_beta-A-D1  [mRNA]  locus=scaffold1797_cov54:312388:313683:+ identity=98.64
ATGGTGCACTGGTCTGCTGAGGAGAAGCAGCTCATCACCGGCCTTTGGGG
CAAGGTCAATGTGGCCGACTGCGGAGCCGAAGCCCTGGCCAGGCTGCTGA
TTGTCTACCCCTGGACCCAGAGGTTCTTTGCGTCCTTTGGGAACCTCTCC
AGCCCCACCGCCATCCTTGGCAACCCCATGGTCCGTGCCCATGGCAAGAA
AGTGCTCACCTCCTTCGGGGATGCTGTGAAGAACCTGGACAACATCAAGA
ACACCTTCTCCCAACTGTCCGAGCTGCACTGTGACAAGCTGCACGTGGAC
CCCGAGAACTTCAGGCTCCTGGGTGACATCCTCATCATCGTCCTGGCCGC
CCACTTCAGCAAGGACTTCACTCCTGAATGCCAGGCTGCCTGGCAGAAGC
TGGTCCGTGTGGTGGCTCATGCCCTGGCTCGCAAGTACCAC
>Pheucticus_melanocephalus_beta-A-D2  [mRNA]  locus=scaffold546022:2029:3348:- identity=90.48
ATGGTGCAGTGGACAGCTGAGGAGAAGCAGCACATCACCGCCCTCTGGGG
CAAGGTCAACGTCGCCGAGTGCGGCGGCGAGGCCCTGGCCAGGCTGCTGA
TCGTCTACCCCTGGACCCAGAGGTTCTTTGCCTCCTTTGGGAACCTGTCT
GGTGCCACCGCCATCATCGGCAACCCCAAGGTGCAGGCCCATGGCAAGAA
GGTGCTGACCTCCTTCGGGGAGGCCGTCAAGAACCTGGATGGCATCAAGA
ACACCTTCTCCCAGCTGTCCGAGCTGCACTGCGACAAGCTGCACGTGGAC
CCCGAGAACTTCAGGCTCCTGGGTGACATCCTGGTCGTCGTCCTGGCCGC
CCACTTCGGCAAGGACTTCACTCCCGAGTGCCAGGCTGCCTGGCAGAAGC
TGGTGCGTGTGGTTGCCCACGCCCTGGCCCGCAAGTACCAC
>Phoenicopterus_ruber_beta-A-D1  [mRNA]  locus=scaffold25351:6665:7986:+ identity=89.12
ATGGTGCACTGGTCAGCCGAAGAGAAGCAGCTCATCACCAGCCTCTGGGG
CAAGGTCAATGTGGCTGACTGCGGTGCCGAGGCCCTGGCCAGGCTGCTGA
TCGTCTACCCCTGGACCCAGAGGTTCTTCGCTTCCTTCGGGAACCTCTCC
AGCCCCACCGCCATCCTCGGCAACCCCATGGTCCGCGCCCACGGCAAGAA
AGTGCTCACCTCCTTCGGGGAAGCCGTCAAGAACCTGGACAACATCAAGA
AATGTTTTGCTCAGCTGAGCAAACTCCACTGCGACAAGCTGCACGTGGAC
CCCGAGAACTTCAGGCTCCTGGGTGACATCCTCATCATCGTCCTGGCCGC
CCACTTCGGCAAGGACTTCACCCCTGCCTGCCAGTCCGCCTGGGAGAAGA
TGGTCCATGTGGTGGCCCATGCGCTGGCCCACGAGTACCAC
>Phylloscopus_trochilus_beta-A-D2  [mRNA]  locus=LXGM01000421.1:383453:384799:+ identity=92.52
ATGGTGCAGTGGACAGCCGAGGAGAAGCAGCTCATCACCGGCCTCTGGGG
CAAGGTCAACGTCGCCGAGTGCGGTGGCGAGGCCCTGGCCAGGCTGCTGA
TCGTCTACCCCTGGACCCAGAGGTTCTTCGCCTCCTTCGGGAACCTGTCC
GGCGCCACTGCCATCATCGGCAACCCCAAGGTGCAAGCCCACGGCAAGAA
GGTGCTCACCTCCTTCGGGGAAGCCGTCAAGAACCTGGACAGCATCAAGA
ACACCTTCTCCCAGCTGTCCGAGCTGCACTGTGACAAGCTGCACGTGGAC
CCTGAGAACTTCAGGCTCCTGGGTGACATCCTGATCATCGTCCTGGCCGC
CCACTTCGGCAAGGATTTCACTCCCGACTGCCAGGCTGCCTGGCAGAAGC
TGGTGCGTGTGGTTGCCCACGCCCTGGCCCGCAAGTACCAC
>Piaya_cayana_beta-A-D1  [mRNA]  locus=scaffold31979:1986:3435:- identity=89.80
ATGGTGCACTGGACAGCCGAGGAGAAGCAGCACATCACCGGCCTCTGGGG
CAAGGTCAACGTGGCCGAATGCGGCGGCGAGGCCCTGGCCAGGCTGCTGG
TCGTCTACCCCTGGACCCAGAGGTTCTTCTCCTCCTTCGGGAACCTCTCC
AGCGCCACCGCCATCACCGGCAACCCCCAGGTGCGCGCCCACGGCAAGAA
GGTGCTGACCTCCTTCGGGGAGGCCGTGAAGAACCTGGACAACATCAAGG
CCACCTTCGCCCAGCTGTCCGAGCTTCACTGCGACAAGCTGCACGTGGAC
CCCGAGAACTTCAGGCTCCTGGGTGACATCCTGATCATCGTCCTGGCCTC
CCACTTCGCCAAGGAGTTCACTCCCGAGTGCCAGGCTGCCTGGCAGAAGC
TGGTCGGCGCCGTGGCCCACGCCCTGGCCCGCAAGTACCAC
>Picathartes_gymnocephalus_beta-A-D4  [mRNA]  locus=scaffold19802:55932:57311:- identity=93.88
ATGGTGCAGTGGACAGCCGAGGAGAAGCAGCTCATCACCGGCCTCTGGGG
CAAGGTCAACGTGGCCGAGTGCGGCGGCGAGGCCCTGGCCAGGCTGCTGA
TCGTCTACCCCTGGACCCAGAGGTTCTTTGCCTCCTTCGGGAACCTGTCC
AGCCCCACGGCTGTCCTTGGCAACCCCAAGGTGCAGGCCCATGGCAAGAA
GGTGCTCACCTCCTTCGGGGAAGCCGTCAAGAACCTGGACAACATCAAGG
GCACCTTTTCCCAGCTGTCTGAGCTGCACTGTGACAAGCTGCACGTGGAC
CCCGAGAACTTCAGGCTCCTGGGTGACATCCTGATCATCGTCCTGGCCGC
CCACTTCGGCAAGGATTTCACTCCCGACTGCCAGGCTGCCTGGCAGAAGC
TGGTGCGTGTGGTTGCCCACGCCCTGGCCCGCAAGTACCAC
>Picoides_pubescens_beta-A-D1  [mRNA]  locus=scaffold1071:116976:118696:- identity=91.84
ATGGTGCACTGGACAGCCGAGGAGAAGCAGCTCATCACCAGCATCTGGGG
CAAGGTCAACGTGGCCGAGTGCGGCGCCGAGGCCCTGGCCAGGCTGCTGA
TTGTCTACCCCTGGACCCAGAGGTTCTTCGCCTCCTTCGGGAACCTGTCT
GGTGCCACTGCCATCTCTGGCAACCCCATGGTCAAAGCCCATGGCAAGAA
GGTGCTGACCTCCTTTGGAGATGCTGTGAAGAACCTGGACAGCATCAAGA
ACACCTTTGCTCAGCTGTCTGAGCTGCACTGTGACAAGCTGCACGTGGAC
CCCGAGAACTTCAGGCTCCTGGGTGACATCCTGATCATCGTCCTGGCTGG
CCACTTCGGCAAGGACTTCACCCCCGAGGCCCAGGCCGCCTGGCAGAAGC
TGGTCCGTGCTGTGGCCCACGCCCTGGCCCGCAAGTACCAC
>Piprites_chloris_beta-A-D4  [mRNA]  locus=scaffold_336:247279:248653:+ identity=94.56
ATGGTGCAGTGGACAGCCGAAGAGAAGCAGCTCATCACCGGCCTCTGGGG
CAAGGTCAATGTCGCCGACTGCGGTGCCGAGGCCCTGGCCAGGCTGCTGA
TCGTCTACCCCTGGACCCAGAGGTTCTTTGCTTCCTTTGGGAACCTGTCC
GGCGCCACCGCCATCCTTGGTAACCCCATGGTCCGTGCCCACGGCAAGAA
GGTGCTCACCTCCTTCGGGGATGCCGTCAAGAACCTGGACAGCATCAAGA
ACACCTTTGCCCAGCTGTCCGAGCTGCACTGCGACAAGCTGCACGTGGAC
CCCGAGAACTTCAGGCTCCTGGGTGACATCCTGATCATCGTCCTGGCCGC
CCACTTCGGCAAGGATTTCAGTCCCGAGTGCCAGGCTGCCTGGCAGAAGC
TGGTGCGTGTCGTGGCCCACGCCCTGGCCCGCAAGTACCAC
>Pitta_sordida_beta-A-D1  [mRNA]  locus=scaffold2385:77160:78441:+ identity=92.52
ATGGTGCAGTGGACAGCCGAAGAGAAGCAGCACATCACCGGCCTCTGGGG
CAAGGTCAACGTCGCCGACTGCGGCGCTGAGGCCCTGGCCAGGCTGCTGA
TCGTCTACCCCTGGACCCAGAGGTTCTTTGCCAGCTTCGGCAACCTCTCC
AGCCCCACGGCCATCGCTGGCAACCCCATGGTCCGTGCCCATGGCAAGAA
GGTGCTCACCTCCTTCGGGGACGCCGTGAAGAACCTGGACGGCATCAAGA
ACACCTTCGCCCAGCTGTCCGAGCTGCACTGCGACAAGCTGCACGTTGAC
CCCGAGAATTTCAGGCTCCTGGGTGATGTCCTGGTCATCGTCCTGGCCGG
CCACTTCGCCAAGGAGTTCACTCCCGAGTGCCAGGCTGCCTGGCAGAAGC
TGGTGCGTGTGGTGGCCCACGCCCTGGCCCGCAAGTACCAC
>Ploceus_nigricollis_beta-A-D1  [mRNA]  locus=scaffold4285:21785:23008:- identity=87.76
ATGGTGAACTGGACAGCTGAGGAGAAGCAGCTCATCACCGGCCTCTGGGG
CAAGGTCAACGTGGCCGAGTGCGGCGCCGAGGCCCTGGCCAGGCTGCTGA
TCGTCTACCCCTGGACCCAGAGGTTCTTCACCTCCTTCGGGAACCTGTCC
AGCCCCACGGCTGTCATGGGCAACCCCATGGTCCGTGCCCATGGCAAGAA
GGTGCTCACTTCCTTTGGGGAAGCCGTCAAGAACCTGGACAGCATCAAGA
AATGTTTTGCTCAGCTGAGCAAGCTCCACTGTGACAAGCTGCACGTGGAC
CCCGAGAACTTCAGGCTCCTGGGTGACATCCTCATCGTGGTCCTGGCTGC
CCACTTCGGCAAGGAGTTCACGCCCGCCTGCCAGGCTGCCTGGCAGAAGA
TGGTCCGTGTGGCGGCCCACGCGCTGGCCCACGAGTACCAC
>Pluvianellus_socialis_beta-A-D1  [mRNA]  locus=scaffold16944:1620:3099:- identity=95.24
ATGGTGCACTGGTCCGCCGAGGAGAAGCAGCTCATCACCGGCCTCTGGAG
CAAGGTCAACGTGGCTGAATGTGGTGCTGAGGCCCTGGCCAGGCTGCTGA
TCGTCTACCCCTGGACCCAGAGGTTCTTCGCTTCCTTTGGGAACCTCTCC
AGCCCCACCGCCATCATCGGCAACCCCATGGTGCGCGCCCACGGCAAGAA
AGTGCTCACCTCCTTCGGGGAAGCCGTCAAGAACCTGGACAACATCAAGA
ACACCTTCGCCCAGCTGTCCGAGCTGCACTGCGACAAGCTGCACGTGGAT
CCCGAGAACTTCAGGCTCCTGGGTGACATCCTGATCATCGTCCTGGCCGC
CCACTTCGCCAAGGATTTCACTCCCGACTGCCAGGCTGCCTGGCAAAAGC
TGGTCCGTGTGGTGGCCCACGCCCTGGCCCGCAAGTACCAC
>Podargus_strigoides_beta-A-D1  [mRNA]  locus=scaffold3351:80376:81759:+ identity=96.60
ATGGTGCACTGGACAGCCGAGGAGAAGCAGCTCATCACCGGCCTCTGGGG
CAAGGTCAACGTGGCCGACTGCGGCGCCGAGGCCCTGGCCAGGCTGCTGA
TCGTCTACCCCTGGACCCAGAGGTTCTTCGCGTCCTTCGGGAACCTCTCC
AGCCCCACCGCCATCCTCGGCAACCCCATGGTCCGCGCCCACGGCAAGAA
AGTGCTCACCTCCTTCGGGGAGGCCGTCAAGAACCTGGACAACATCAAGA
ACACCTTCGCCCAGCTGTCCGAGCTGCACTGCGACAAGCTGCACGTGGAC
CCCGAGAACTTCAGGCTCCTGGGTGACATCCTGATCATCGTGCTGGCCGC
CCACTTCACCAAGGATTTCACCCCCGACTGCCAGGCTGCCTGGCAGAAGC
TGGTCCGTGTGGTGGCCCACGCTCTGGCCCGCAAGTACCAC
>Podiceps_cristatus_beta-A-D1  [mRNA]  locus=scaffold29787:5:1744:- identity=87.07
ATGGTGCACTGGTCAGCCGAAGAGAAGCAGCTCATCGCCAGCATCTGGAG
CAAGGTCAACGTGGAGGAATGCGGCGCCGAGGCCCTGGCCAGGCTGCTGA
TCGTCTACCCCTGGACCCAGAGGTTCTTTGCTTCCTTCGGGAACCTCTCC
AGCCCCACCGCCATCCTTGGCAACCCCAAAGTCCGCGCCCACGGCAAGAA
AGTGCTGACCTCCTTCGGGGAAGCCATCAAGAACCTGGACAACATTAAGG
CGACCTACTCCAAGCTGTCCGAGCTGCACTGCGAGAAGCTGCACGTGGAC
CCTGAGAACTTCAGGCTCCTTGGAGACATCCTAATCATTGTCCTGGCTTC
CCACTTCGCCAGGGATTTCACCCCCGCTTGCCAGTCTGCCTGGCAAAAGC
TGGTCAGTGTCGTGGCTCACGCCCTGGCCCGCAAGTACCAC
>Podilymbus_podiceps_beta-A-D1  [mRNA]  locus=scaffold_723:250295:251756:- identity=95.24
ATGGTGCACTGGTCAGCCGAAGAGAAGCAGCTCATCACCGGCCTCTGGGG
CAAGGTCAATGTGGCCGAATGCGGTGGTGAGGCCCTGGCCAGGCTGCTGA
TCGTCTACCCCTGGACCCAGAGGTTCTTCGCTTCCTTCGGGAACCTCTCC
AGCCCCACCGCCATCACCGGCAACCCTATGGTTCGCGCCCATGGCAAGAA
AGTGCTGACCTCCTTCGGGGAAGCTGTCAAGAACCTGGACAACATCAAGA
ACACCTTCGCCCAGCTGTCCGAGCTGCACTGCGACAAGCTGCACGTGGAC
CCCGAGAACTTCAGGCTCCTGGGTGACATCCTGATCATTGTCCTGGCCGC
CCACTTCGGCAAGGATTTCACTCCTGACTGCCAGGCTGCCTGGCAAAAGC
TGGTCCGTGTGGTGGCCCACGCTCTGGCCCGCAAGTACCAC
>Poecile_atricapillus_beta-A-D3  [mRNA]  locus=scaffold_200:143728:145025:- identity=93.20
ATGGTGCAGTGGACAGCCGAGGAGAAGCAGCTCATCACCGGCCTCTGGGG
GAAGGTCAATGTCGCCGAGTGCGGCGGCGAGGCCCTGGCCAGGCTGCTGA
TCGTCTACCCCTGGACCCAGAGGTTCTTCGCCTCCTTCGGGAACCTGTCC
AGCGCCACCGCCATCATTGGCAACCCCAAAGTGCAGGCCCATGGCAAGAA
GGTGCTCACCTCCTTCGGGGAGGCCGTCAAGAACCTGGACAGCATCAAGA
ACACCTTCTCCCAGCTGTCCGAGCTGCACTGCGACAAGCTGCACGTGGAC
CCCGAGAACTTCAGGCTCCTGGGTGACATCCTGATCATCGTCCTGGCCGC
CCACTTCGGCAAGGATTTCACTCCCGACTGCCAGGCCGCCTGGCAGAAGC
TGGTGCGCGTGGTTGCCCACGCTCTGGCCCGCAAGTACCAC
>Polioptila_caerulea_beta-A-D1  [mRNA]  locus=scaffold2657:24356:25580:- identity=91.84
ATGGTGCAGTGGTCAGCCGAGGAGAAGCAGCTCATCACCGGCCTCTGGGG
CAAGGTCAACGTGGCCGAGTGCGGCGGCGAGGCCCTGGCCAGGCTGCTGA
TCGTCTACCCCTGGACCCAGAGGTTCTTCGCCTCCTTCGGGAACCTGTCC
AGCCCCACCGCTGTCCTTGGCAACCCCAAGGTGCAGGCCCACGGCAAGAA
GGTGCTCACCTCCTTCGGGGAGGCCGTCAAGAACCTGGACAGCATCAAGA
ACACCTTTTCCCAGCTGTCCGAGCTGCACTGCGACAAGCTGCACGTGGAC
CCCGAGAACTTCAGGCTCCTGGGTGACATCCTGGTCGTCGTCCTGGCCGC
CCACTTCGGCAAGGACTTCACTCCCGACTGCCAGGCCGCCTGGCAGAAGC
TGGTGCGTGTGGTTGCCCACGCTCTGGCCCGCAAGTACCAC
>Pomatorhinus_ruficollis_beta-A-D1  [mRNA]  locus=scaffold_4012:3149:4563:+ identity=95.24
ATGGTGCAGTGGACAGCCGAGGAGAAGCAGCTCATCACCGGCCTCTGGGG
CAAGGTCAACGTGGCCGAGTGCGGCGGCGAGGCCCTGGCCAGGCTGCTGA
TCGTCTACCCCTGGACCCAGAGGTTCTTCGCCTCCTTCGGGAACCTGTCC
AGCCCCACTGCCATCCTGGGCAACCCCAAGGTGCAAGCCCACGGCAAGAA
GGTGCTCACCTCCTTCGGGGATGCCGTCAAGAACCTGGACAGCATCAAGA
ACACCTTTTCCCAGCTGTCCGAGCTGCACTGCGACAAGCTGCACGTGGAC
CCCGAGAACTTCAGGCTCCTGGGTGACATCCTGATCATCGTCCTGGCCGC
CCACTTCGGCAAGGATTTCACTCCCGACTGCCAGGCTGCCTGGCAGAAGC
TGGTGCGTGTGGTTGCCCACGCCCTGGCCCGCAAGTACCAC
>Pomatostomus_ruficeps_beta-A-D1  [mRNA]  locus=scaffold11886:94787:96182:+ identity=93.88
ATGGTGCAGTGGACAGCCGAGGAGAAGCAGCTCATCACCGGCCTCTGGGG
CAAGGTCAATGTCGCCGAGTGCGGTGGCGAGGCCCTGGCCAGGCTGCTGA
TCGTCTACCCCTGGACCCAGAGGTTCTTCGCCTCCTTCGGGAACCTGTCC
AGTGCCACCGCCATCATCGGCAACCCCAAGGTGCAGGCCCACGGCAAGAA
GGTGCTCACCTCCTTCGGGGAGGCCGTCAAGAACCTGGACAACATCAAGA
ACACCTTCTCCCAGCTGTCTGAGCTGCACTGCGACAAGCTGCACGTGGAC
CCCGAGAACTTCAGGCTCCTGGGTGACATCCTGATCATCGTCCTGGCCGC
CCACTTCGGCAAGGATTTCACTCCCGACTGCCAGGCTGCCTGGCAGAAGC
TGGTGCGTGTGGTTGCCCACGCCCTGGCCCGCAAATACCAC
>Probosciger_aterrimus_beta-A-D1  [mRNA]  locus=scaffold_3275:83014:84207:- identity=93.20
ATGGTGCACTGGTCAGCCGAAGAGAAGCAGCTCATCACCGGCCTCTGGGG
CAAGGTCAATGTGGCCGAATGCGGAGCTGAGGCCCTGGGCAGGCTGCTGA
TCGTCTACCCCTGGACACAGAGGTTCTTTGCCTCCTTTGGGAACCTGTCC
AGCGCCACCGCCGTCCTCGGCAACCCCATGGTGCGTGCTCACGGCAAGAA
GGTGCTCACCTCCTTCGGGGAGGCCGTCAAGAACCTGGACAACATCAAGA
ACACCTTTGCCCAGCTGTCCGAGCTGCACTGTGACAAGCTGCACGTGGAC
CCCGAGAACTTCAGGCTCCTGGGTGACATCCTCATCATCGTCCTGGCTGG
CCACTTTGGGAAGGATTTCACTCCCGACTGCCAGGCTGCCTGGCAGAAGC
TGGTCCGTGCCGTGGCCCACGCTCTGGCCCGCAAGTACCAC
>Promerops_cafer_beta-A-D1  [mRNA]  locus=scaffold3373:3362:4782:- identity=88.44
ATGGTGCAGTGGACAGCCGAGGAGAAGCAGCTCATCGCCGGCGTCTGGGG
CAGGGTCAGCGTGGACGAGTGCGGCGCCGAGGCCCTGGCCAGGCTGCTGA
TCGTCTAACCCTGGACCCCGAGGTTCTTCGCCTCCCTTGGGATCCTGTCC
AGCCCCACGGCCGTCCTTGGCAACCCCATGGTCCGTGCCCATGGCAAGAA
GGTGCTCACCTCCTTCGGGGAAGCCGTCAAGAACCTGGACAGCATCAAGA
ACACCTTTTCCCAGCTGTCCGAGCTGCACTGTGACAAGCTGCACGTGGAC
CCCGAGAACTTCAGGCTCCTGGGTGACATCCTGGTCGTTGTCCTGGCCGC
CCACTTCGGCAAGGACTTCACTCCCGACTGCCAGGCCGCCTGGCAGAAGC
TGGTCCGCGTGGTTGCCCACGCCCTGGCCCGCAAGTACCAC
>Prunella_fulvescens_beta-A-D1  [mRNA]  locus=scaffold10992:3339:4711:- identity=91.84
ATGGTGCAGTGGACAGCTGAGGAGAAGCAGCTCATCACCGGCCTCTGGGG
CAAGGTCAACGTCGCCGAGTGCGGTGCCGAGGCCCTGGCCAGGCTGCTGA
TCGTCTACCCCTGGACCCAGAGGTTCTTCGCCTCCTTCGGGAACCTGTCC
AGCCCCACCGCTGTCCTTGGCAACCCCAAGGTGCAAGCCCATGGCAAGAA
GGTGCTGACCTCCTTCGGGGAGGCCGTCAAGAACCTGGACAGCATCAAGA
ACACCTTCTCCAGTCTGTCCGAGCTGCACTGCGACAAGCTGCACGTGGAC
CCCGAGAACTTCAGGCTCCTGGGTGACATCCTGGTCGTCGTCCTGGCCGC
CCACTTCGGCAAGGAGTTCACTCCCGACTGCCAGGCTGCCTGGCAGAAGC
TGGTGCGTGTGGTTGCCCACGCCCTGGCCCGCAAGTACCAC
>Prunella_himalayana_beta-A-D1  [mRNA]  locus=scaffold_1145:52312:53687:+ identity=93.20
ATGGTGCAGTGGACAGCTGAGGAGAAGCAGCTCATCACCGGCCTCTGGGG
CAAGGTCAACGTCGCCGAGTGCGGCGCCGAGGCCCTGGCCAGGCTGCTGA
TCGTCTACCCCTGGACCCAGAGGTTCTTCGCCTCCTTTGGGAACCTGTCC
AGCCCCACCGCCGTCCTTGGCAACCCCAAGGTGCAAGCCCATGGCAAGAA
GGTGCTGACCTCCTTCGGGGAGGCCGTCAAGAACCTGGACAGCATCAAGA
ACACCTTCTCCAGTCTGTCCGAGCTGCACTGCGACAAGCTGCACGTGGAC
CCCGAGAACTTCAGGCTCCTGGGTGACATCCTGGTCATCGTCCTGGCCGC
CCACTTCGGCAAGGACTTCACTCCCGACTGCCAGGCTGCCTGGCAGAAGC
TGGTGCGTGTGGTTGCCCACGCCCTGGCCCGCAAGTACCAC
>Pseudopodoces_humilis_beta-A-D1  [mRNA]  locus=KB221219.1:7088357:7089633:- identity=93.20
ATGGTGCAGTGGACAGCCGAGGAGAAGCAGCTCATCACCGGCCTCTGGGG
GAAGGTCAATGTCGCCGAGTGCGGTGCCGAGGCCCTGGCCAGGCTGCTGA
TCGTCTACCCCTGGACCCAGAGGTTCTTCTCTAACTTCGGGAACCTGTCC
AGCCCCACGGCCATCATTGGTAACCCCAAGGTGCAGGCCCATGGCAAGAA
GGTGCTCACCTCCTTCGGGGATGCCGTCAAGAACCTGGACAGCATCAAGA
ACACCTTCTCCCAGCTGAGCAAACTCCACTGCGACAAGCTGCACGTGGAC
CCCGAGAACTTCAGGCTCCTGGGTGACATCCTGATCATCGTCCTGGCCGC
CCACTTCGGCAAGGATTTCACTCCCGACTGCCAGGCTGCCTGGCAGAAGC
TGGTGCGCGTGGTTGCCCACGCTCTGGCCCGCAAGTACCAC
>Psilopogon_haemacephalus_beta-A-D1  [mRNA]  locus=scaffold7927:2155:4818:- identity=72.11
AGGCTGCTGATCGTCTACCCCTGGACCCAGAGGTTCTTCTCCTCCTTCGG
CAACCTCTCCGGCGCCACTGCCATCTGCGGCAACCCCATGGTCCGCGCCC
ACGGCAAGAAGGTGCTCACCTCCTTCGGGGACGCCGTCAAGAACCTGGAC
AACATCAAGGCCACCTTCGCCCAGCTCTCCGAGCTGCACTGCGACAAGCT
GCACGTGGACCCCGAGAACTTCAGGCTCCTGGGTGACATCCTCATCATCG
TCCTGGGTAGCCACTTCGGCAAGGACTTCACCCCCGAGGCTCAGGCTGCC
TGGCAGAAGCTGGTCCGCGCCGTGGCCCACGCCCTGGCCCGCAAGTACCA
C
>Pterocles_burchelli_beta-A-D1  [mRNA]  locus=scaffold_1700:9001:10391:+ identity=95.24
ATGGTGCACTGGACAGCCGAAGAGAAGGCGCTCATCACCGGCCTCTGGGG
CAAGGTCAATGTGGCCGAATGCGGTGCCGAGGCTCTGGCCAGGCTGCTGA
TCGTCTACCCCTGGACCCAGAGGTTCTTCGCTTCCTTCGGGAATCTCTCC
AGCCCCACCGCCATCCTCGGTAACCCCATGGTTCGTGCCCATGGCAAGAA
AGTGCTCACCTCCTTCGGGGAAGCCGTCAAGAACCTGGACAACATCAAGA
ACACCTTCGCCCAGCTGTCCGAGCTGCACTGCGACAAGCTGCACGTGGAC
CCCGAGAACTTCAGGCTCCTGGGTGACATCCTGGTCATCGTCCTGGCCGC
CCACTTCGCCAAGGATTTCACTCCCGACTGCCAGGCTGCCTGGCAAAAGC
TGGTCCGCGCGGTGGCCCACGCTCTGGCCCGCAAGTACCAC
>Pterocles_gutturalis_beta-A-D3  [mRNA]  locus=scaffold33458:1871:3188:- identity=91.84
ATGGTGCACTGGACAGCCGAAGAGAAGGCGCTCATCACTGGCCTCTGGGG
CAAGGTCAATGTGGCCGATTGCGGTGCCGAGGCTCTGGCCAGGCTGCTGA
TCGTCTACCCCTGGACCCAGAGGTTCTTCTCTTCCTTTGGGAACCTCTCC
AGCCCCACTGCCATCCTCGGCAACCCCATGGTCCGTGCCCACGGCAAGAA
AGTGCTCACCTCCTTCGGGGAAGCCGTGAAAAACCTGGACAACATCAAGA
AATGTTTTGCTCAACTGAGCAAACTCCACTGTGACAAGCTGCATGTGGAC
CCCGAGAACTTCAGGCTCCTGGGTGACATCCTCATCATCGTCCTGGCTGC
CCACTTCAGCAAGGACTTCACCCCCGCCTGCCAGGCTGCCTGGCAGAAGA
TGGTCCGTGTGGTGGCCCACGCGCTGGCCCACGAGTACCAC
>Pteruthius_melanotis_beta-A-D2  [mRNA]  locus=scaffold_482:251649:253037:+ identity=94.56
ATGGTGCAGTGGACAGCCGAGGAGAAGGCTCTCATCACCGGCCTCTGGGG
CAAGGTCAACGTGGCCGAGTGCGGCGCCGAGGCCCTGGCCAGGCTGCTGA
TCGTCTACCCCTGGACCCAGAGGTTCTTCGCCTCCTTCGGGAACCTGTCC
AGCCCCACTGCCATCCTTGGCAACCCCAAGGTGCAGGCCCATGGCAAGAA
GGTGCTCACCTCCTTCGGGGACGCCGTCAAGAACCTGGACGGCATCAAGA
ACACCTTTTCCCAGCTGTCCGAGCTGCACTGCGACAAGCTGCACGTGGAC
CCCGAGAACTTCAGGCTCCTGGGTGACATCCTGATCATCGTCCTGGCTGC
CCACTTCGGCAAGGATTTCAGTCCCGACTGCCAGGCTGCCTGGCAGAAGC
TGGTGCGTGTGGTTGCCCACGCCCTGGCCCGCAAGTACCAC
>Ptilonorhynchus_violaceus_beta-A-D1  [mRNA]  locus=scaffold3083:86461:87788:+ identity=95.92
ATGGTGCAGTGGACAGCCGAGGAGAAGCAGCTCATCACCGGCCTCTGGGG
CAAGGTCAATGTCGCCGACTGCGGCGCCGAGGCCCTGGCCAGGCTGCTGA
TCGTCTACCCCTGGACCCAGAGGTTCTTCGCCTCCTTTGGGAACCTGTCC
AGCCCCACTGCCATCCTTGGCAACCCCATGGTCCGTGCCCACGGCAAGAA
GGTGCTCACCTCCTTCGGGGACGCCGTCAAGAACCTGGACAGCATCAAGA
ACACCTTTGCCCAGCTGTCCGAGCTGCACTGTGACAAACTGCACGTGGAC
CCCGAGAACTTCAGGCTCCTGGGTGACATCCTGATCATCGTCCTGGCTGC
CCACTTCGGCAAGGATTTCACTCCCGACTGCCAGGCCGCCTGGCAGAAGC
TGGTCCGTGTGGTGGCCCACGCCCTGGCCCGCAAGTACCAC
>Ptilorrhoa_leucosticta_beta-A-D2  [mRNA]  locus=scaffold_4191:4538:5955:+ identity=91.84
ATGGTGCAGTGGACAGCCGAGGAGAAGGCGCTCATCACCGGCCTCTGGGG
GAAGGTCAACGTCGCTGAGTGCGGCGGCGAGGCCCTGGCCAGGCTGCTGA
TTGTCTACCCCTGGACCCAGAGGTTCTTCGCCTCCTTCGGGAACCTGTCC
AGCCCCACTGCCATCATCGGCAACCCCAAGGTGCAGGCTCATGGCAAGAA
GGTGCTCACCTCCTTCGGGGAAGCCGTCAAGAACCTGGACAGCATCAAGA
ACACCTTTTCCCATCTGTCCGAGCTGCACTGCGACAAACTGCACGTGGAC
CCCGAGAACTTCAGGCTCCTGGGTGACATCCTGATCATCGTCCTGGCCGC
CCACTTCGGCAAGGATTTCTCTCCCGACTGCCAGGCTGCCTGGCAGAAGC
TGGTGCGTGTGGTTGCCCACGCCCTGGCCCGCAAATACCAC
>Pycnonotus_jocosus_beta-A-D1  [mRNA]  locus=scaffold20481:25809:27175:- identity=92.52
ATGGTGCAGTGGACAGCCGAGGAGAAGCAGCTCATCACCGGCCTCTGGGG
CAAGGTCAACGTGGCCGAGTGCGGCGGCGAGGCCCTGGCCAGGCTGCTGA
TCGTCTACCCCTGGACCCAGAGGTTCTTCGCCTCCTTCGGGAACCTGTCC
AGCGCCACCGCCATCGTCGGCAACCCCAAGGTGCAGGGCCATGGCAAGAA
GGTGCTCACCTCCTTCGGGGATGCCGTCAAGAACCTGGACAGCATCAAGA
ACACCTTCTCCCAGCTGTCCGAGCTGCACTGTGACAAGCTGCACGTGGAC
CCCGAGAACTTCAGGCTCCTGGGTGACATCCTGATCATCGTGCTGGCCTC
CCACTTCGGCAAGGACTTCACTCCCGACTGCCAGGCTGCCTGGCAGAAGC
TGGTGCGTGTGGTTGCCCACGCCCTGGCCCGCAAGTACCAC
>Quiscalus_mexicanus_beta-A-D1  [mRNA]  locus=scaffold15525:3434:4797:- identity=91.16
ATGGTGCAGTGGACAGCTGAGGAGAAGCAGTTCATCACCGGCCTCTGGGG
CAAGGTCAACGTCGCCGAGTGCGGTGGCGAGGCCCTGGCCAGGCTGCTGA
TCGTCTACCCCTGGACCCAGAGGTTCTTTGCCTCCTTCGGGAACCTGTCC
GGTGCCACCGCTATCCTTGGCAACCCCAAGGTGCAGGCCCATGGCAAGAA
GGTGCTGACCTCCTTCGGGGAGGCCGTCAAGAACCTGGATGGCATCAAGA
ACACCTTCTCCGCGCTGTCCGAGCTGCACTGCGACAAGCTGCACGTGGAC
CCCGAGAACTTCAGGCTCCTGGGTGACATCCTGGTCGTCGTCCTGGCCGC
CCACTTCGGCAAGGACTTCACCCCCGAGTGCCAGGCTGCCTGGCAGAAGC
TGGTGCGCGTGGTTGCCCACGCCCTGGCCCGCAAGTACCAC
>Ramphastos_sulfuratus_beta-A-D1  [mRNA]  locus=scaffold22850:4666:5105:+ identity=65.99
ATGGTGCACTGGACAGCCGAGGAGAAGCAGCTCATCACCAGCGTCTGGGG
CAAGGTCAACGTGGCCGAATGCGGCGCCGAGGCCCTTGCCAGGCTGCTGA
TCGTCTACCCCTGGACCCAGAGGTTCTTCTCCTCCTTTGGCAACCTCTCC
AGCCCCACTGCCATCGTTGGCAACCCCAAGGTGCGTGCCCACGGCAAGAA
GGTGCTCACCTCCTTCGGGGATGCCATCAAGAACCTGGACAACATCAAGG
GCACCTTCGCCCAGCTCTCCGAGCTGCACTGCGACAAGCTGCACGTGGAC
CCCGAGAACTTCAGGGTG
>Regulus_satrapa_beta-A-D2  [mRNA]  locus=scaffold4000:31298:32671:- identity=93.88
ATGGTGCAGTGGACAGCCGAGGAGAAGCAGCTCATCACCGGCCTCTGGGG
CAAGGTCAACGTCGCCGAGTGCGGCGGCGAGGCCCTGGCCAGGCTGCTGA
TCGTCTACCCCTGGACCCAGAGGTTCTTCGCCTCCTTCGGGAACCTGTCC
AGCGCCACTGCCGTCCTCGGCAACCCCAAGGTGCAAGCCCACGGCAAGAA
GGTGCTCACCTCCTTCGGGGATGCCGTCAAGAACCTGGACAGCATCAAGA
ACACCTTCTCCCAGCTGTCCGAGCTGCACTGCGACAAGCTGCACGTGGAC
CCCGAGAACTTCAGGCTCCTGGGTGACATCCTGGTCATCGTCCTGGCCGC
CCACTTCGGCAAGGACTTCACTCCCGAGTGCCAGGCTGCCTGGCAGAAGC
TGGTGCGCGTGGTTGCCCACGCTCTGGCCCGCAAGTACCAC
>Rhabdornis_inornatus_beta-A-D1  [mRNA]  locus=scaffold1385:63375:64739:+ identity=93.20
ATGGTGCAGTGGACAGCCGAGGAGAAGCAGCTCATCACCGGCCTCTGGGG
CAAGGTCAACGTGGCCGAGTGCGGCGGCGAGGCCctggccagGCTGCTGA
TCGTCTACCCCTGGACCCAGAGGTTCTTTGCCTCCTTTGGGAACCTGTCC
AGCCCCACAGCCATCATTGGCAACCCCAAGGTGCAAGCCCATGGCAAGAA
GGTGCTCACCTCCTTCGGGGACGCCGTCAAGAACCTGGACAACATCAAGA
ACACCTTCTCCCAGCTGTCCGAGCTGCACTGCGACAAGCTGCACGTGGAC
CCCGAGAACTTCAGGCTCCTGGGTGACATCCTGATCATTGTCATGGCCTC
CCACTTCGGCAAGGACTTCAGTCCCGACTGCCAGGCTGCCTGGCAGAAGC
TGGTGCGTGTGGTTGCCCACGCCCTGGCCCGCAAGTACCAC
>Rhadina_sibilatrix_beta-A-D2  [mRNA]  locus=scaffold5490:57916:59292:- identity=92.52
ATGGTGCAGTGGACAGCCGAGGAGAAGCAGCTCATCACCGGCCTCTGGGG
CAAGGTCAACGTGGCCGAGTGCGGTGGTGAGGCCCTGGCCAGGCTGCTGA
TCGTCTACCCCTGGACCCAGAGGTTCTTTGCCTCCTTCGGGAACCTGTCC
GGCGCCACTGCCATCATTGGCAACCCCAAAGTGCAAGCCCATGGCAAGAA
GGTGCTCACCTCCTTTGGCGAGGCCGTCAAGAACCTGGACAACATCAAGA
ACACCTTTGCCCAGCTGTCCGAGCTGCACTGCGACAAGCTGCACGTGGAC
CCCGAGAACTTCAGGCTCCTGGGTGACATCCTGATCATCGTCCTGGCCGC
CCACTTCGGCAAGGATTTCACTCCCGACTGCCAGGCTGCCTGGCAGAAGC
TGGTGCGTGTGGTTGCCCACGCCCTGGCCCGCAAGTACCAC
>Rhagologus_leucostigma_beta-A-D1  [mRNA]  locus=scaffold1264:71767:73186:- identity=93.88
ATGGTGCAGTGGACAGCTGAGGAGAAGGCACTCATCACCGGCCTCTGGGG
CAAGGTCAACGTCGCCGAGTGCGGCGCCGAGGCCCTGGCCAGGCTGCTGA
TCGTCTACCCCTGGACCCAGAGGTTCTTTGCCTCCTTCGGGAACCTGTCC
AGCCCCACTGCCGTCCTTGGCAACCCCAAGGTGCAGGCCCACGGCAAGAA
GGTGCTCACCTCCTTCGGCGATGCCGTCAAGAACCTGGACAGCATCAAGA
ACACCTTTTCCCAGCTGTCCGAGCTGCACTGCGACAAGCTGCACGTGGAC
CCTGAGAACTTCAGGCTCCTGGGTGACATCCTGATCATCGTCCTGGCTGC
CCACTTCGGCAAGGATTTCTCTCCCGACTGCCAGGCTGCCTGGCAGAAGC
TGGTGCGCGTGGTTGCCCACGCCCTGGCCCGCAAGTACCAC
>Rhea_americana_beta-A-D1  [mRNA]  locus=scaffold_376:252629:254276:+ identity=97.28
ATGGTGCAGTGGACAGCTGAGGAGAAGCAGCTCATCACTGGGCTTTGGGG
CAAGGTCAACGTGGCCGACTGCGGTGCTGAGGCCCTGGCCAGGCTGCTCA
TCGTCTACCCCTGGACCCAGAGGTTCTTCGCCTCCTTCGGGAACCTCTCC
AGCCCCACCGCCATCCTCGGCAACCCCATGGTCCGTGCCCATGGCAAGAA
AGTGCTCACCTCCTTCGGGGATGCTGTGAAGAACCTTGACAACATCAAGA
ATACCTTTGCCCAGCTGTCCGAGCTGCACTGCGACAAGTTGCATGTGGAC
CCCGAGAACTTCAGGCTCCTGGGTGACATCCTGATCATCGTCCTGGCTGC
CCACTTCGCCAAGGATTTCACTCCTGAGTGCCAGGCCGCCTGGCAGAAAC
TGGTCCGCGTGGTGGCCCACGCTCTGGCCCGCAAGTACCAC
>Rhea_pennata_beta-A-D1  [mRNA]  locus=scaffold_335:527266:528914:+ identity=97.28
ATGGTGCAGTGGACAGCTGAGGAGAAGCAGCTCATCACTGGGCTTTGGGG
CAAGGTCAACGTGGCCGACTGCGGTGCTGAGGCCCTGGCCAGGCTGCTCA
TCGTCTACCCCTGGACCCAGAGGTTCTTCGCCTCCTTCGGGAACCTCTCC
AGCCCCACCGCCATCCTCGGCAACCCCATGGTCCGTGCCCATGGCAAGAA
AGTGCTCACCTCCTTCGGGGATGCTGTGAAGAACCTGGACAACATCAAGA
ATACCTTTGCCCAGCTGTCCGAGCTGCACTGCGACAAGTTGCATGTGGAC
CCCGAGAACTTCAGGCTCCTGGGTGACATCCTGATCATCGTCCTGGCTGC
CCACTTCGCCAAGGATTTCACTCCTGAGTGCCAGGCCGCCTGGCAGAAAC
TGGTCCGCGTGGTGGCCCACGCTCTGGCCCGCAAGTACCAC
>Rhegmatorhina_hoffmannsi
-----
>Rhinopomastus_cyanomelas_beta-A-D3  [mRNA]  locus=scaffold3028:242468:243516:+ identity=92.52
ATGGTGCACTGGACAGCCGAGGAGAAGCAGATCATCACCGGCATCTGGGG
CAAGGTCAACGTGGAGGAGTGCGGCGCCGAGGCCCTGGCCAGGTTGCTGA
TCGTCTACCCCTGGACCCAGAGGTTCTTCTCTTCCTTCGGGAACCTCTCC
AGCCCCACGGCCATCGTGGGCAACCCCAAGGTGCGTGCCCACGGCAAGAA
GGTGCTCACCTCCTTCGGGGATGCCGTGAAGAACCTGGACAACATCAAGA
ACACCTTCGCCCAGCTGTCCGAGCTGCACTGCGACAAGCTGCACGTGGAC
CCCGAGAACTTCAGGCTCCTGGGTGACATCCTGATCGTGGTCCTGGCTGC
CCACTTCACCAAGGACTTCACTCCCGACGCCCAGGCTGCCTGGCAGAAGC
TGGTCCGCGTGGTGGCCCACGCCCTGGCCCGCAAGTACCAC
>Rhinoptilus_africanus_beta-A-D2  [mRNA]  locus=scaffold6748:129593:131014:+ identity=94.56
ATGGTGCACTGGTCAGCCGAAGAGAAGCAGCTCATCACCGGCCTCTGGGG
CAAGGTCAATGTGGCCGACTGCGGTGCTGAGGCCCTGGCCAGGCTGCTGA
TCGTCTACCCCTGGACCCAGAGGTTCTTCTCTTCCTTCGGGAACCTCTCC
AGCCCCACCGCCATCATCGGCAACCCCATGGTCCGTGCCCACGGCAAGAA
AGTGCTCACCTCCTTCGGGGAAGCCGTCAAGAACCTGGACAACATCAAGA
ACACCTTCGCCCAGCTGTCCGAGCTGCACTGCGACAAGCTGCACGTGGAT
CCCGAGAACTTCAGGCTCCTGGGTGACATTCTGATCATCGTCCTGGCCGC
CCACTTCGCCAAGGATTTCACTCCCGACTGCCAGGCTGCCTGGCAAAAGC
TGGTCCGTGTGGTGGCCCATGCCCTGGCCCGCAAATACCAC
>Rhipidura_dahli_beta-A-D4  [mRNA]  locus=scaffold378:44147:45544:- identity=93.88
ATGGTGCAGTGGACAGCTGAGGAGAAGCAGCTCATCACCGGCCTCTGGGC
CAAGGTCAACGTGGCCGAGTGCGGCGCCGAGGCCCTGGCCAGGCTGCTGA
TCGTCTACCCCTGGACCCAGAGGTTCTTCGCCTCCTTCGGGAACCTGTCC
AGCCCCACTGCCATCCTTGGCAACCCCAAGGTGCAGGCCCATGGCAAGAA
GGTGCTCACCTCCTTCGGGGAAGCTGTCAAGAACCTGGACAGCATCAAGA
ACACCTTTTCCCAGCTGTCCGAGCTGCACTGCGACAAGCTGCACGTGGAC
CCCGAGAACTTCAGGCTCCTGGGTGACATCCTGATCATCGTGCTGGCTGC
CCACTTTGGCAAGGATTTCTCTCCCGACTGCCAGGCTGCCTGGCAGAAGC
TGGTGCGTGTGGTTGCCCATGCCCTGGCCCGCAAGTACCAC
>Rhodinocichla_rosea_beta-A-D1  [mRNA]  locus=scaffold_834:58854:60222:- identity=91.16
ATGGTGCAGTGGACAGCTGAGGAGAAGCAGCTCATCACCGGCCTCTGGGG
CAAGGTCAACGTCGCCGAGTGCGGTGGCGAGGCCCTGGCCAGGCTGCTGG
TCGTCTACCCCTGGACCCAGAGGTTCTTCGCCTCCTTCGGGAACCTGTCC
GGTGCCACCGCCATCGTTGGCAACCCCAAGGTGCAGGCCCATGGCAAGAA
GGTGCTGACCTCCTTCGGGGAGGCCGTCAAGAACCTGGATGGCATCAAGA
ACACCTTCTCCCAGCTGTCCGAGCTGCACTGCGACAAGCTGCACGTGGAC
CCCGAGAACTTCAGGCTCCTGGGTGACATCCTGGTCGTCGTCCTGGCCGC
CCACTTCGGCAAGGACTTCACTCCCGAGTGCCAGGCTGCCTGGCAGAAGC
TGGTGCGTGTGGTGGCCCACGCCCTGGCCCGCAAGTACCAC
>Rissa_tridactyla_beta-A-D2  [mRNA]  locus=scaffold2939_cov40:238663:239968:+ identity=89.80
ATGGTGCACTGGACAGCCGAAGAGAAGCAGCTCATCACCAGCGTCTGGGG
CAAGGTCAACGTGGCCGAATGTGGTGCTGAGGCCCTGGCCAGGCTGCTGA
TCGTCTACCCCTGGACCCAGAGGTTCTTCTCTTCCTTCGGGAACCTCTCC
AGCCCCACCGCCATCATTGGCAACCCCATGGTCCGTGCTCATGGCAAGAA
AGTGCTCACCTCCTTTGGGGAAGCCGTCAAGAACCTGGACAACATCAAGA
AATGTTTTGCTCAGCTGAGCAAACTCCACTGCGACAAGCTGCACGTGGAT
CCCGAGAACTTCAGGCTCCTGGGAGACATCCTCATCATCGTCCTGGCCGC
CCACTTCGGCAAGGACTTCACCCCCGCCTGCCAGTCCGCCTGGCAGAAGA
TGGTCCGTGTGGTGGCCCACGCCCTGGCCCATGAGTACCAC
>Rostratula_benghalensis_beta-A-D1  [mRNA]  locus=scaffold_719:14847:16256:+ identity=95.24
ATGGTGCACTGGTCAGCTGAAGAGAAGCAGCTCATCACCGGCCTCTGGGG
CAAGGTCAACGTGGCCGACTGCGGTGCCGAGGCCCTGGCCAGGCTGCTGA
TCGTCTACCCCTGGACCCAGAGGTTCTTTGCTTCCTTCGGGAACCTCTCC
AGCCCCACCGCCATCATCGGCAACCCCATGGTCCGTGCCCACGGCAAGAA
AGTGCTCACCTCCTTCGGGGAAGCCGTCAAGAACCTGGACAACATCAAGA
ACACCTTCGCCCAGCTGTCCGAGCTGCACTGTGACAAGCTGCACGTGGAT
CCTGAGAACTTCAGGCTCCTGGGTGACATCCTGATCATCGTCCTGGCCGC
CCACTTCGCCAAGGATTTCACTCCCGACTGCCAGGCTGCCTGGCAAAAGC
TGGTCCGTGTGGTGGCCCATGCCCTGGCCCGCAAGTACCAC
>Rynchops_niger_beta-A-D1  [mRNA]  locus=scaffold2426:167091:168521:+ identity=95.24
ATGGTGCACTGGTCAGCCGAAGAGAAGCAGCTCATCACCAGCCTCTGGGG
CAAGGTCAATGTGGCCGACTGCGGTGCTGAGGCCCTGGCCAGGCTGCTGA
TCGTCTACCCCTGGACCCAGAGGTTCTTCGCTTCCTTTGGGAACCTCTCC
AGCCCCACCGCCATCCTCGGCAACCCCATGGTCCGCGCTCATGGCAAGAA
AGTGCTCACCTCCTTCGGGGAAGCTGTGAAGAACCTGGACAACATCAAGA
ACACCTTCGCCCAGCTGTCTGAGCTGCACTGCGACAAGCTGCACGTGGAT
CCCGAGAACTTCAGGCTCCTGGGTGACATCCTGATCATCGTCCTGGCTGC
CCACTTCGCCAAGGATTTCACTCCCGACTGCCAGGCTGCCTGGCAAAAGC
TGGTCCGTGTGGTGGCCCACGCCCTGGCCCGCAAATACCAC
>Sagittarius_serpentarius_beta-A-D1  [mRNA]  locus=scaffold2407:185113:186624:+ identity=93.20
ATGGTGCACTGGTCAGCCGAAGAGAAGCACTTCATCACCGGCCTCTGGGG
CAAGGTCAATGTGGCCGACTGCGGTGCCGAGGCCCTGGCCAGGCTGCTGA
TCGTCTACCCCTGGACCCAGAGGTTCTTCGCTTCCTTCGGGAACCTCTCC
AGCCCCACCGCCATCATTGGCAACCCCATGGTCCGCGCCCATGGCAAGAA
AGTGCTCACCTCCTTCGGGGAAGCCGTCAAGAACCTGGACAACATCAAGA
ACACCTTCGCTCAGCTGTCCGAGCTGCACTGCGACAAGCTGCACGTGGAC
CCCGAGAACTTCAGGCTCCTGGGTGACATCCTGATCATCGTCCTGGCTGC
CCACTTCGGCAAGGACTTCTCTCCCGACTGCCAGGCTGCCTGGCAAAAGC
TGGTCCGTGTGGTGGCCCACGCTCTGGCCCGCAAGTACCAC
>Sakesphorus_luctuosus_beta-A-D2  [mRNA]  locus=scaffold579:26433:27834:+ identity=94.56
ATGGTGCAGTGGACAGCCGAGGAGAAGCAGCTCATCACCGGCCTCTGGGG
CAAGGTCAATGTCGCCGACTGCGGGGCCGAGGCCCTGGGCAGGCTGCTGA
TCGTCTACCCATGGACCCAGAGGTTCTTTGCTTCCTTCGGGAACCTGTCT
GGTGCCACCGCCATCCTGGGTAACCCCATGGTCCGTGCCCACGGCAAGAA
GGTGCTCACCTCCTTCGGGGATGCCGTCAAGAACCTGGACAGCATCAAGA
ACACCTTTGCCCAGCTGTCCGAGCTGCACTGCGACAAACTGCACGTGGAT
CCCGAGAACTTCAGGCTCCTGGGTGACATCCTGATCATCGTGCTGGCCGC
CCACTTCGGCAAGGATTTCACTCCCGAGTGCCAGGCTGCCTGGCAGAAGC
TGGTGCGTGTGGTGGCCCACGCCCTGGCCCGCAAGTACCAC
>Sapayoa_aenigma_beta-A-D4  [mRNA]  locus=scaffold_227:262182:263612:+ identity=94.56
ATGGTGCAGTGGACAGCCGAAGAGAAGCAGCTCATCACTGGCCTCTGGGG
CAAGGTCAATGTCGCCGACTGCGGTGCCGAGGCCCTGGGCAGGCTGCTGA
TCGTCTACCCCTGGACCCAGAGGTTTTTCGCTTCCTTCGGGAACCTGTCC
GGTGCCACCGCCATCCTTGGTAACCCCATGGTCCGCGCCCACGGCAAGAA
GGTGCTCACCTCCTTCGGAGATGCCGTCAAGAACCTGGACAACATCAAGA
ACACCTTTGCCCAGCTGTCCGAGCTGCACTGCGACAAGCTGCACGTGGAT
CCTGAGAACTTCAGGCTCCTGGGTGACATCCTGATCATCGTGCTGGCTGG
CCACTTCGGCAAGGATTTCACTCCCGAGTGCCAGGCTGCCTGGCAGAAGC
TGGTGCGTGTGGTGGCCCACGCTCTGGCCCGCAAGTACCAC
>Saxicola_maurus_beta-A-D1  [mRNA]  locus=scaffold780:391828:393278:+ identity=89.80
ATGGTGCAGTGGACAGCCGAGGAGAAGCAGCTCATCACCGGCCTCTGGGG
CAAGGTCAACGTGGCCGAGTGCGGCGGCGAGgccctggccagGCTGCTGA
TCGTCTACCCCTGGACCCAGAGGTTCTTCTCCTCCTTCGGGAACCTGTCC
AGCGCCACTGCCGTCCTTGGCAACCCCAAGGTGCAGGCCCACGGCAAGAA
GGTGCTGACCTCCTTCGGGGAGGCCGTCAAGAACCTGGACAGCATCAAGG
GCACCTTCGCCCAGCTGTCCGAGCTGCACTGCGACAAGCTGCACGTGGAC
CCCGAGAACTTCAGGCTCCTGGGTGACATCCTGGTGGTGGTCCTGGCCGC
CCACTTCGGCAAGGACTTCACTCCCGACTGCCAGGCGGCGTGGCAGAAGC
TGGTGCGTGTGGTGGCCCACGCGCTGGCCCGCAAGTACCAC
>Sclerurus_mexicanus_beta-A-D1  [mRNA]  locus=scaffold882:57322:58735:- identity=89.80
ATGGTGCAGTGGACAGCTGAAGAGAAGCAGCTCATCACTGCGACCTGGGC
CAAGGTCGATGTCGCCGACAGCGGTGGCGAGGCCCTGGGCAGGCTGCTGA
TCGTCCCCTGGACCCAGAGGTTCTTCGCTTCCTTCGGGAACCTGTCCGGT
GCCACTGCCATCCTTGGCAACCCCATGGTGCGTGCCCACGGCAAGAAAGT
GCTCACCTCTTTCGGGGATGCCGTCAAGAACCTGGACAACATCAAGAACA
CCTTCGCCCAACTGTCCGAGCTGCACTGCGACAAGCTGCACGTGGACCCC
GAGAACTTCAGGCTCCTGGGTGACATCCTGATCATCGTCCTGGCCGCCCA
CTTCGGCAAGGATTTCACTCCCGACTGCCAGGCTGCCTGGCAGAAGCTGG
TGCGTGTGGTGGCCCACGCCCTGGCCCGCAAGTACCAC
>Scopus_umbretta_beta-A-D1  [mRNA]  locus=scaffold8219:21532:23022:+ identity=93.88
ATGGTGCACTGGTCAGCTGAAGAGAAGGGGCACATCACCGGCCTCTGGGG
CAAGGTCAATGTGGCAGACTGCGGTGCCGAGGCCCTGGCCAGGCTGCTGA
TTGTCTACCCCTGGACCCAGAGGTTCTTTTCTTCCTTTGGGAACCTCTCC
AGCCCCTCTGCCATCCTTGGCAACCCCATGGTCCGTGCCCATGGCAAGAA
AGTGCTCACCTCCTTTGGGGATGCTGTCAAGAACCTGGACAACATCAAGA
ACACCTTCGCCCAGCTGTCCGAGCTGCACTGTGACAAGCTGCATGTGGAT
CCCGAGAACTTCAGGCTCCTGGGTGACATCCTGATCATCGTCCTGGCCTC
CCACTTCGCCAAGGATTTCACTCCCGAGTGCCAGGCTGCCTGGCAAAAGC
TGGTCCGCGTGGTGGCCCATGCTCTGGCCCGCAAGTACCAC
>Scytalopus_superciliaris_beta-A-D1  [mRNA]  locus=scaffold1980:95523:96937:+ identity=95.24
ATGGTGCAGTGGACAGCCGAAGAGAAGCAGCTCATCACTGGCCTGTGGGG
CAAGGTCAATGTCGCTGACTGCGGTGCCGAGGCCCTGGCCAGGCTGCTGA
TTGTCTACCCCTGGACCCAGAGGTTCTTTGCTTCCTTTGGGAACCTGTCC
GGTGCCACCGCCATCCTTGGCAACCCCATGGTCCGCGCCCATGGCAAGAA
GGTGCTCACCTCCTTTGGGGATGCCGTCAAGAACCTGGACAACATCAAGA
ACACCTTCGCCCAGCTGTCCGAGCTGCACTGCGACAAGCTGCACGTGGAC
CCCGAGAACTTCAGGCTCCTGGGTGACATCCTGATCATCGTCCTGGCCGC
CCACTTTGGCAAGGATTTCACTCCCGACTGCCAGGCTGCCTGGCAGAAGC
TGGTGCGTGTGGTGGCCCACGCCCTGGCCCGCAAGTACCAC
>Semnornis_frantzii_beta-A-D1  [mRNA]  locus=scaffold35485:2056:4039:- identity=68.71
CTCTGCAGGCTGCTGATCGTCTACCCCTGGACCCAGAGGTTCTTCTCCTC
CTTTGGCAACCTCTCCAGCCCCACTGCCATCGTTGGCAACCCCAAGGTGC
GTGCCCACGGCAAGAAGGTGCTCACCTCCTTCGGGGATGCCATCAAGAAC
CTGGACAACATCAAGGGCACCTACTCCAAGCTGTCTGAGCTGCACTGTGA
GAAGCTCCACGTGGACCCTGAGAACTTCAGGCTCCTGGGAGACATCTTCA
TCATCGTCCTGGCCGCCCACTTCACTCAGGACTTCAGCCCTGCCTGCCAG
GCCACCTGGCAGAAGCTGGTGGGGGTAGTGGCACATGCCCTGTCCTACAA
GTACCAC
>Serilophus_lunatus_beta-A-D1  [mRNA]  locus=scaffold1945:78300:79666:+ identity=95.24
ATGGTGCAGTGGACAGCCGAAGAGAAGCAGCTCATCACCGGCCTCTGGGG
CAAGGTCAATGTGGCCGAATGCGGGGCCGAGGCCCTGGGCAGGCTGCTGA
TCGTCTACCCCTGGACCCAGAGGTTCTTCGCCTCCTTCGGGAACCTGTCC
GGTGCCACCGCCATCCTCGGCAACCCCATGGTCCGCGCCCACGGCAAGAA
GGTGCTCACCTCCTTCGGGGATGCCGTCAAGAACCTGGACAGCATCAAGA
ACACCTTCTCCCAGCTGTCCGAGCTGCACTGCGACAAGCTGCACGTGGAC
CCCGAGAACTTCAGGCTCCTGGGTGACATCCTGATCATCGTGCTGGCCAG
CCACTTCGGCAAGGATTTCACTCCCGAGTGCCAGGCTGCCTGGCAGAAGC
TGGTGCGTGTGGTGGCCCACGCCCTGGCCCGCAAGTACCAC
>Serinus_canaria_beta-A-D1  [mRNA]  locus=NW_007931225.1:256170:257539:+ identity=91.16
ATGGTGCAGTGGACAGCTGAGGAGAAGCAGCTCATCACCGGCCTCTGGGG
CAAGGTCAACGTCGCCGAGTGCGGTGGCGAGGCCCTGGCCAGGCTGCTGA
TCGTCTACCCCTGGACCCAGAGGTTCTTCGCCTCCTTCGGGAACCTGTCC
GGCGCCACCGCCATCATCGGTAACCCCAAGGTGCAAGCCCATGGCAAGAA
GGTGCTGACCTCCTTCGGGGAGGCCGTCAAGAACCTGGATGGCATCAAGA
ACACCTTCTCCCAGCTGTCTGAGCTGCACTGCGACAAGCTGCACGTGGAC
CCCGAGAACTTCAGGCTCCTGGGTGACATCCTGGTCGTCGTCCTGGCCGG
CCACTTCGGCAAGGACTTCACTCCCGAGTGCCAGGCTGCCTGGCAGAAGC
TGGTGCGTGTGGTTGCCCACGCCCTGGCCCGCAAGTACCAC
>Setophaga_coronata_beta-A-D2  [mRNA]  locus=MDLI01000727.1:25018:29223:- identity=89.80
TGGACAGCTGAGGAGAAGCAGCTCATCACCGGCCTCTGGGGCAAGGTCAA
CGTGGCCGAGTGCGGCGGCGAGGCCCTGGCCAGGCTGCTGATCGTCTACC
CCTGGACCCAGAGGTTCTTTGCCTCCTTCGGGAACCTGTCCGGTGCCACC
GCCGTCCTTGGCAACCCCAAGGTGCAGGCCCATGGCAAGAAGGTGCTGAC
CTCCTTCGGGGAGGCCGTCAAGAACCTGGATGGCATCAAGAACACCTTCT
CCTCGCTGTCCGAGCTGCACTGTGACAAGCTGCACGTGGACCCCGAGAAC
TTCAGGCTCCTGGGTGACATCCTGGTCGTCGTCCTGGCCGCCCACTTCGG
CAAGGACTTCACCCCCGAGTGCCAGGCTGCCTGGCAGAAGCTGGTGCGTG
TGGTTGCCCACGCCCTGGCCCGCAAGTACCAC
>Setophaga_kirtlandii_beta-A-D2  [mRNA]  locus=scaffold1953:35485:36843:+ identity=88.44
ATGGTGCAGTGGACAGCTGAGGAGAAGCAGTTCATCACCGGCCTCTGGGG
CAAGGTCAACGTGGCCGAGTGCGGCGGCGAGGCCCTGGCCAGGCTGCTGA
TCGTCTACCCCTGGACCCAGAGGTTCTTTGCCTCCTTCGGGAACCTGTCC
GGTGCCACCGCCGTCCTCGGCAACCCCAAGGTGCAGGCCCATGGCAAGAA
GGTGCTGACCTCCTTCGGGGAGGCCGTCAAGAACCTGGATGGCATCAAGA
ACACCTTCTCCTCGCTGTCCGAGCTGCACTGCGACAAGCTGCACGTGGAC
CCCGAGAACTTCAGGCTCCTGGGTGACATCCTGGTCATCGTCCTGGCCGC
CCACTTCACCAAGGACTTCACCCCTGCCTGCCAGGCCACGTGGCAGAAGC
TGGTGGGGCTGGTGGCCCACGCCCTGGCCCGCAAGTACCAC
>Sinosuthora_webbiana_beta-A-D1  [mRNA]  locus=scaffold1084:84575:85947:- identity=93.88
ATGGTGCAGTGGACAGCCGAGGAGAAGCAGCTCATCACCGGCCTCTGGGG
CAAGGTCAACGTGGCCGAGTGCGGCGGCGAGGCCCTGGCCAGGCTGCTGA
TCGTCTACCCCTGGACCCAGAGGTTCTTCGCCTCCTTCGGGAACCTGTCC
AGCCCCACCGCCGTCCTGGGCAACCCCAAGGTGCAGGCCCACGGCAAGAA
GGTGCTCACCTCCTTCGGGGATGCCGTCAAGAACCTGGACAGCATCAAGA
ACACCTTCTCCTCGCTGTCCGAGCTGCACTGCGACAAGCTGCACGTGGAC
CCCGAGAACTTCAGGCTCCTGGGTGACATCCTGATCATCGTCCTGGCCGC
CCACTTCGGCAAGGATTTCACTCCCGACTGCCAGGCTGCCTGGCAGAAGC
TGGTCCGCGTGGTCGCCCACGCCCTGGCCCGCAAGTACCAC
>Sitta_europaea_beta-A-D3  [mRNA]  locus=scaffold1136:50197:51546:- identity=91.84
ATGGTGCAGTGGACAGCCGAGGAGAAGCAGCTCATCACCGGCCTCTGGGG
CAAGGTCAACGTGGCCGAGTGTGGCGGCGAGGCCCTGGCCAGGCTGCTGA
TCGTGTACCCCTGGACCCAGAGGTTCTTCGCCTCCTTCGGGAACCTGTCC
AGCGCCACCGCCGTCCTTGGCAACCCCAAGGTGCAGGCCCATGGCAAGAA
GGTGCTCACCTCCTTCGGGGAGGCCGTCAAGAACCTGGACGGCATCAAGA
ACACCTTCTCCCAGCTGTCCGAGCTGCACTGCGACAAGCTGCACGTGGAC
CCCGAGAACTTCAGGCTCCTGGGTGACATCCTGGTCGTGGTCCTGGCCGC
CCACTTCGGCAAGGACTTCACTCCCGACTGCCAGGCTGCCTGGCAGAAGC
TGGTGCGCGTGGTCGCCCACGCCCTGGCCCGCAAGTACCAC
>Smithornis_capensis_beta-A-D1  [mRNA]  locus=scaffold_1490:4840:6097:+ identity=90.48
ATGGTGTACTGGACAGCAGAGGAGAAGCAGCTCATCATCGGCATCTGGGG
CAAGGTCAACGTCGCCGAGTGCGGCGCTGAGGCCCTGGCCAGGCTGCTGA
TCGTGTTCCCCTGGACCCAGAGGTTCTTCGCTTCCTTTGGGAACCTCTCC
AGCGCCACGGCCATCCTCGGGAACCCCATGGTCCGTGCCCACGGCAAGAA
GGTGCTCTCCTCCTTCGGGGACGCCGTCAAGAACCTCGACAACATCAAGA
AATGTTTTGCTCAGCTGAGCAAACTCCACTGCGACAAGCTGCACGTGGAC
CCCGAGAACTTCAGGCTCCTGGGTGACATCCTGATCATCGTCCTGGCTGC
ACACTTCGGCAAGGACTTCACCCCGGCCTGCCAGGCCGCCTGGCAGAAGC
TGGTGCGTGTGGTGGCCCACGCGCTGGCCCACGAGTACCAC
>Spizaetus_tyrannus_beta-A-D1  [mRNA]  locus=scaffold_615:211331:212841:+ identity=95.92
ATGGTGCACTGGACAGCCGAAGAGAAGCAGCTCATCACCGGCCTCTGGGG
CAAGGTCAATGTGGCCGACTGCGGTGCCGAGGCCCTGGCCAGGCTGCTGA
TCGTCTACCCCTGGACCCAGAGGTTCTTTGCTTCCTTCGGGAACCTCTCC
AGCCCCACCGCCATCCTTGGCAACCCCATGGTCCGCGCCCATGGCAAGAA
AGTGCTCACCTCCTTCGGGGAAGCCGTCAAGAACCTGGACAACATCAAGA
ACACCTTCGCCCAGCTGTCCGAGCTGCACTGCGACAAGCTGCACGTGGAC
CCCGAGAACTTCAGGCTCCTGGGTGACATCCTGATCATCGTCCTGGCCGC
CCACTTCAGCAAGGATTTCTCTCCCGACTGCCAGGCTGCCTGGCAAAAGC
TGGTCCGTGCGGTGGCCCATGCTCTGGCCCGCAAGTACCAC
>Spizella_passerina
-----
>Sporophila_hypoxantha_beta-A-D1  [mRNA]  locus=NDFG01000001.1:1708057:1709380:- identity=90.48
ATGGTGCAGTGGACAGCTGAGGAGAAGCAGTTCATCACCGGCCTCTGGGG
CAAGGTCAACGTCGCCGAGTGCGGTGGCGAGGCCCTGGCCAGGCTGCTGA
TCGTCTACCCCTGGACCCAGAGGTTCTTTGCCTCCTTTGGGAACCTGTCC
GGTGCCACTGCCATCGTCGGCAACCCCAAGGTGCAGGCCCATGGCAAGAA
GGTGCTGACCTCCTTCGGGGAGGCCGTCAAGAACCTGGATGGCATCAAGA
ACACCTTCTCCTCGCTGTCCGAGCTGCACTGCGACAAGCTGCACGTGGAC
CCCGAGAACTTCAGGCTCCTGGGTGACATCCTGGTCGTCGTCCTGGCTGC
CCACTTCGGCAAGGACTTCACTCCCGAGTGCCAGGCTGCCTGGCAGAAGC
TGGTGCGTGTGGTTGCCCACGCCCTGGCCCGCAAGTACCAC
>Steatornis_caripensis_beta-A-D2  [mRNA]  locus=scaffold7129:8843:10519:- identity=89.12
ATGGTGCACTGGTCAGCCGAAGAGAAGCAGCTCATTGCTGGCATCTGGGG
CAAGGTCAACGTGGAGGAATGCGGTGCCGAGGCCCTGGCCAGGCTGCTGA
TCGTCTACCCCTGGACCCAGAGGTTCTTCGCTTCCTTCGGGAACCTCTCC
AGCCCCACCGCCATCCTCGGCAACCCCAAGGTCCGTGCGCACGGCAAGAA
AGTGCTCACCTCCTTCGGGGAAGCCATCAAGAACCTGGACAACATTAAGG
TGACTTACTCCAAGCTGTCTGAGCTGCACTGCGAGAAGCTGCACGTGGAC
CCCGAGAACTTCAGGCTCCTTGGGGACATCCTCATCATTGTCCTGGCTGC
CCACTTCGCCAGGGATTTCACCCCTGCTTGCCAGTTTGCGTGGCAAAAGC
TGGTCAGCGTTGTGGCTCACGCTCTGGCCCGCAAGTACCAT
>Stercorarius_parasiticus_beta-A-D1  [mRNA]  locus=scaffold2376:15441:16583:- identity=94.56
ATGGTGCACTGGTCAGCCGAAGAGAAGCAGCTCATCACCGGCCTCTGGGG
CAAGGTCAATGTGGCCGACTGCGGTGCCGAGGCCCTGGCCAGGCTGCTGA
TCGTCTACCCCTGGACCCAGAGGTTCTTCTCTTCTTTTGGGAACCTCTCC
AGCCCCACCGCCATCCTTGGCAACCCCATGGTCCGTGCTCATGGCAAGAA
AGTGCTCACCTCCTTTGGGGAAGCCGTCAAGAACCTGGACAACATCAAGA
ACACCTTCGCCCAGCTGTCCGAGCTGCACTGTGACAAGCTGCACGTGGAT
CCCGAGAACTTCAGGCTCCTGGGTGACATCCTGATCATCGTCCTGGCCGC
CCACTTCGCCAAGGAGTTCACTCCCGACTGCCAGGCTGCCTGGCAAAAGC
TGGTCCGTGTGGTGGCCCACGCCCTGGCCCGCAAATACCAC
>Sterrhoptilus_dennistouni_beta-A-D1  [mRNA]  locus=scaffold4086:10953:12323:- identity=92.52
ATGGTGCAGTGGACAGCCGAGGAGAAGCAGCTCATCACCGGCCTCTGGGG
CAAGGTCAACGTGGCCGAGTGCGGCGGCGAGGCCCTGGCCAGGCTGCTGA
TCGTCTACCCCTGGACCCAGAGGTTCTTTGCCTCCTTTGGGAACCTGTCC
AGCGCCACTGCCGTCGTCGGCAACCCCAAGGTGCAGGCCCATGGCAAGAA
GGTGCTCACCTCCTTCGGGGACGCCGTCAAGAACCTGGACAGCATCAAGA
ACACCTTCTCCCAGCTGTCCGAGCTGCACTGTGACAAGCTGCACGTGGAC
CCCGAGAACTTCAGGCTCCTGGGTGACACCCTGATCATCGTCCTGGCCTC
CCACTTTGGCAAGGATTTCACTCCCGAGTGCCAGGCTGCCTGGCAGAAGC
TGGTGCGTGTGGTCGCCCACGCCCTGGCCCGCAAATACCAC
>Strix_occidentalis_caurina_beta-A-D1  [mRNA]  locus=NIFN01000289.1:175203:176684:+ identity=97.28
ATGGTGCACTGGTCAGCTGAAGAGAAGCAGCTCATCACCGGCCTCTGGGG
CAAGGTCAACGTGGCCGAATGCGGTGCCGAGGCCCTGGCCAGGCTGCTGA
TTGTCTACCCCTGGACCCAGAGGTTCTTCGCTTCCTTCGGGAACCTCTCC
AGCCCCACCGCCATCTCTGGCAACCCCATGGTCCGCGCCCACGGCAAGAA
AGTGCTCACCTCCTTCGGGGATGCTGTCAAGAACCTGGACAACATCAAGA
ACACCTTCGCCCAGCTGTCCGAGCTGCACTGTGACAAGCTGCACGTGGAC
CCCGAGAACTTCAGGCTCCTGGGTGACATCCTGATCATCGTCCTGGCCGC
CCACTTTGCCAAGGATTTCACTCCTGAATGCCAGGCTGCCTGGCAAAAGC
TGGTCCGCGTGGTGGCCCACGCTCTGGCCCGCAAGTACCAC
>Struthidea_cinerea_beta-A-D4  [mRNA]  locus=scaffold761:66239:67661:- identity=95.24
ATGGTGCAGTGGACAGCCGAGGAGAAGCAGCTCATCACCGGCCTCTGGGG
GAAGGTCAACGTGGCCGAGTGCGGCGCCGAGGCCCTGGCCAGGCTGCTGA
TCGTCTACCCCTGGACCCAGAGGTTCTTCGCCTCCTTCGGGAACCTGTCC
AGCCCCACTGCCGTCCTTGGCAACCCCAAGGTGCAGGCCCACGGCAAGAA
GGTGCTCACCTCCTTCGGGGATGCCGTCAAGAACCTGGACAACATCAAGA
ACACCTTTTCCCAGCTGTCCGAGCTGCACTGCGACAAGCTGCACGTGGAC
CCCGAGAACTTCAGGCTCCTGGGTGACATCCTGATCATCGTCCTGGCCGC
CCACTTCGGCAAGGATTTCTCTCCCGACTGCCAGGCTGCCTGGCAGAAGC
TGGTGCGTGTGGTTGCCCACGCTCTGGCCCGCAAGTACCAC
>Struthio_camelus_beta-A-D1  [mRNA]  locus=scaffold364:9433:11088:+ identity=95.24
ATGGTGCAGTGGTCAGCCGAGGAGAAGCAGCTCATCAGTGGCCTCTGGGG
CAAGGTCAATGTGGCCGACTGTGGTGCTGAGGCCCTGGCCAGGCTGCTGA
TCGTCTACCCCTGGACCCAGAGGTTCTTCGCCTCCTTCGGCAACCTCTCC
AGCCCCACCGCCATCCTCGGCAACCCCATGGTGCGCGCCCATGGCAAGAA
AGTGCTCACCTCCTTCGGGGATGCCGTGAAGAACCTGGACAACATCAAGA
ACACCTTCGCCCAGCTGTCCGAGCTGCACTGCGACAAGCTGCACGTGGAC
CCCGAGAACTTCAGGCTCCTGGGTGACATCCTGATCATCGTCCTGGCTGC
CCACTTCACCAAGGAGTTCACTCCCGAGTGCCAGGCTGCCTGGCAGAAGC
TGGTCCGCGTGGTGGCCCACGCTCTGGCCCGCAAGTACCAC
>Sturnus_vulgaris_beta-A-D1  [mRNA]  locus=NW_014650774.1:261422:262788:+ identity=93.88
ATGGTGCAGTGGACAGCCGAGGAGAAGCAGCTCATCACCGGCCTCTGGGG
CAAGGTCAACGTGGCCGAGTGCGGCGCCGAGGCCCTGGCCAGGCTGCTGA
TCGTCTACCCCTGGACCCAGAGGTTCTTTGCCTCCTTTGGGAACCTGTCC
AGCCCCACCGCCGTCCTTGGCAACCCCAAGGTGCAAGCCCATGGCAAGAA
GGTGCTCACCTCCTTCGGGGACGCTGTCAAGAACCTGGACAGCATCAAGA
ACACCTTCTCCCAGCTGTCCGAGCTGCACTGCGACAAGCTGCACGTGGAC
CCCGAGAACTTCAGGCTCCTGGGTGACATCCTGGTCGTTGTCCTGGCCGC
CCACTTCGGCAAGGACTTCACTCCCGACTGCCAGGCTGCCTGGCAGAAGC
TGGTGCGTGTGGTCGCCCACGCCCTGGCCCGCAAGTACCAC
>Sula_dactylatra_beta-A-D1  [mRNA]  locus=scaffold1424:183783:185255:+ identity=94.56
ATGGTGCACTGGACAGCCGAAGAGAAGCAGCTCATCACCGGCCTCTGGGG
CAAGGTCAATGTGGCCGAATGCGGTGCCGAGGCCCTGGCCAGGCTGCTGA
TCGTCTACCCCTGGACCCAGAGGTTCTTCGCTTCCTTCGGGAACCTCTCC
AGCCCAACCGCCATCATTGGCAACCCCATGGTCCGCGCCCACGGCAAGAA
AGTGCTCACCTCCTTCGGGGAAGCCGTCAAGAACCTGGACAGCATTAAGG
CGACCTTTGCCCAGCTCTCCGAGCTGCACTGCGACAAGCTGCACGTGGAC
CCCGAGAACTTCAGGCTCCTGGGTGACATCCTGATCATCGTCCTGGCTGC
CCACTTCGCCAAGGATTTCACTCCTGAGTGCCAAGCTGCCTGGCAAAAGC
TGGTCGGTGCCGTGGCCCACGCTCTGGCCCGCAAGTACCAC
>Sylvia_atricapilla_beta-A-D1  [mRNA]  locus=Super-Scaffold_33:254711:256053:+ identity=95.24
ATGGTGCAGTGGACAGCCGAGGAGAAGCAGCTCATCACCGGCCTCTGGGG
CAAGGTGAACGTGGCCGAGTGCGGCGCCGAGGCCCTGGCCAGGCTGCTGA
TCGTCTACCCCTGGACCCAGAGGTTCTTCGCCTCCTTCGGGAACCTGTCC
AGCCCCACCGCCGTCCTGGGCAACCCCAAGGTGCAGGCCCACGGCAAGAA
GGTGCTCACCTCCTTCGGAGATGCCGTCAAGAACCTGGACAGCATCAAGA
ACACCTTTTCCCAGCTGTCCGAGCTGCACTGCGACAAGCTGCACGTGGAC
CCCGAGAACTTCAGGCTCCTGGGTGACATCCTGATCATCGTCCTGGCCGC
CCACTTCGGCAAGGACTTCACTCCCGACTGCCAGGCTGCCTGGCAGAAGC
TGGTCCGTGTGGTCGCCCACGCCCTGGCCCGCAAGTACCAC
>Sylvia_borin_beta-A-D1  [mRNA]  locus=scaffold1918:759:2588:- identity=94.56
ATGGTGCAGTGGACAGCCGAGGAGAAGCAGCTCATCACCGCCCTCTGGGG
CAAGGTCAACGTGGCCGAGTGCGGCGCCGAGGCCCTGGCCAGGCTGCTGA
TCGTCTACCCCTGGACCCAGAGGTTCTTCGCCTCCTTCGGGAACCTGTCC
AGCCCCACCGCCGTCCTGGGCAACCCCAAGGTGCAGGCCCATGGCAAGAA
GGTGCTCACCTCCTTCGGAGATGCCGTCAAGAACCTGGACAGCATCAAGA
ACACCTTTTCCCAGCTGTCCGAGCTGCACTGCGACAAGCTGCACGTGGAC
CCCGAGAACTTCAGGCTCCTGGGTGACATCCTGATCATCGTCCTGGCCGC
CCACTTCGGCAAGGACTTCACTCCCGACTGCCAGGCTGCCTGGCAGAAGC
TGGTCCGTGTGGTTGCCCACGCTCTGGCCCGCAAGTACCAC
>Sylvietta_virens_beta-A-D1  [mRNA]  locus=scaffold_569:246539:247894:+ identity=95.24
ATGGTGCAGTGGACAGCCGAGGAGAAGCAGCTCATCACCGGCCTCTGGGG
CAAGGTCAACGTGGCCGAGTGCGGCGCCGAGGCCCTGGCCAGGCTGCTGA
TCGTCTACCCCTGGACCCAGAGGTTCTTCGCCTCCTTCGGGAACCTGTCC
AGCCCCACTGCCGTCCTTGGCAACCCCAAGGTGCAAGCCCACGGCAAGAA
GGTGCTCACCTCCTTCGGGGATGCCGTCAAGAACCTGGACAGCATCAAGA
ACACCTTCTCCCAGCTGTCCGAGCTGCACTGCGACAAGCTGCACGTGGAC
CCCGAGAACTTCAGGCTCCTGGGTGACATCCTGATCATCGTCCTGGCCGC
CCACTTCGGCAAGGACTTCACCCCCGACTGCCAGGCCGCCTGGCAGAAGC
TGGTGCGCGTGGTTGCCCACGCCCTGGCCCGCAAGTACCAC
>Syrrhaptes_paradoxus_beta-A-D1  [mRNA]  locus=scaffold21124:5205:6465:+ identity=92.52
ATGGTGCACTGGACAGCCGAAGAGAAGGCGCTCATCACCGGCCTCTGGGG
CAAGGTCAATGTGGCCGATTGCGGTGCCGAGGCTCTGGCCAGGCTGCTGA
TCGTCTACCCCTGGACCCAGAGGTTCTTCGCTTCCTTCGGGAACCTCTCC
AGCCCCACCGCCATCCTTGGCAACCCCATGGTCCGTGCCCACGGCAAGAA
GGTGCTCACCTCCTTCGGGGAAGCTGTGAAGAACCTGGACAACATCAAGA
AATGTTTCGCTCAGCTGAGCAAACTCCACTGCGACAAGCTGCACGTGGAC
CCCGAGAACTTCAGGCTCCTGGGTGACATCCTCATCATCGTCCTAGCCGC
CCACTTCAGCAAGGACTTCACCCCCGCCTGCCAGGCTGCCTGGCAGAAGA
TGGTCCGTGTGGTGGCCCACGCGCTGGCCCACGAGTACCAC
>Tachuris_rubrigastra_beta-A-D3  [mRNA]  locus=scaffold_447:376985:378371:- identity=95.24
ATGGTGCAGTGGACAGCTGAAGAGAAGCAGCTCATCACTGGCCTCTGGGG
CAAGGTCAATGTTGCCGACTGTGGTGCTGAGGCCCTGGCCAGGCTGCTGA
TTGTCTACCCCTGGACCCAGAGGTTCTTTGCTTCCTTTGGAAACCTGTCC
GGTGCCACCGCCATCCTTGGTAACCCCATGGTCCGCGCCCATGGCAAGAA
GGTGCTCACCTCCTTTGGGGATGCCGTCAAGAACCTGGACAGCATCAAGA
ACACCTTCGCCCAGCTGTCCGAGCTGCACTGCGACAAGCTGCACGTGGAC
CCCGAGAACTTCAGGCTCCTGGGTGACATCCTGATCATTGTCCTGGCCGC
CCACTTTGGCAAGGATTTCACTCCCGAATGCCAGGCTGCCTGGCAGAAGC
TGGTGCGTGTGGTGGCCCACGCCCTGGCCCGCAAGTACCAC
>Taeniopygia_guttata_beta-A-D1  [mRNA]  locus=CM000517.1:884740:885857:- identity=84.35
ATGGTGCACTGGTCAGCCGAGGAGAAGCAGCTCATCGCCAGCGTCTGGGG
CAGGGTCAGCGTGGAGGAATGCGGCGCCGAGGCCCTGGCCAGGCTGCTGA
TCGTCTACCCCTGGACCCAGAGGTTCTTCTCGGACTTCGGGAACCTGTCC
AGCCCCACGGCCATCGTCGGCAACCCCAAGGTGCGTGCCCACGGCAAGAA
GGTGCTCACCTCCTTCGGGGAAGCCATCAAGAACCTGGACAACCTCAAGG
GCACCTACTCCAAGCTGTCGGAGCTGCACTGCGACAAGCTGCACGTGGAC
CCCGAGAACTTCAGGCTCCTGGGTGACATCCTGGTCATCGTCCTGGCCGC
CCACTTCACCAAGGAGTTCACCCCTGCCTGCCAGGCCACGTGGCAGAAGC
TGGTCGGGGTGGTGGCCCACGCCCTGGCCCGCAAGTACCAC
>Tauraco_erythrolophus_beta-A-D3  [mRNA]  locus=scaffold29158:18992:20453:+ identity=87.76
ACAGCCGAAGAGAAGCAGCTCATCACCAGCGTCTGGAGCAAGGTCAACGT
GGAGGAATGCGGTGCCGAGGCCCTGGCCAGGCTGCTGATCGTCTACCCCT
GGACCCAGAGGTTCTTCGCTTCCTTTGGGAACCTCTCCAGCGCCACCGCC
GTCATCGGCAACCCCAAGGTCCAGGCCCACGGCAAGAAAGTGCTCACCTC
CTTCGGGGAAGCCGTCAAGAACCTGGACAACATCAAGGGAACCTTCGCCC
AGCTGTCCGAGCTGCACTGCGACAAGCTGCACGTGGACCCCGAGAACTTC
AGGCTCCTGGGTGACATCCTGATCATCGTCCTGGCCGCCCACTTCACCAA
GGATTTCACTCCCGAGTGCCAGGCTGCCTGGCAGAAGCTGGTCCGCGCGG
TGGCCCATGCCCTGGCCCGCAAGTACCAC
>Thinocorus_orbignyianus_beta-A-D2  [mRNA]  locus=scaffold1622:3570:4439:+ identity=92.52
ATGGTGCACTGGTCAGCTGAAGAGAAGCAGCTCATCACCGGCCTTTGGGG
CAAGGTCAATGTGGCCGACTGCGGTGCCGAGGCCCTGGCCAGGCTGCTGA
TCGTCTACCCCTGGACCCAGAGGTTCTTCGCTTCCTTCGGGAACCTCTCC
AGCGCCACCGCCATCACTGGCAACCCCATGGTCAAAGCCCATGGCAAGAA
AGTGCTCACCTCCTTTGGGGAAGCCGTCAAGAACCTGGACAACATCAAGA
ACACCTTCGCCCAGCTGTCCGAGCTGCACTGCGACAAGCTGCACGTGGAT
CCTGAGAACTTCAGGGTGACAAAGCGAANTGACATCCTGATCATCGTCCT
GGCCGCCCACTTCTCCAAGGATTTCACTCCCGACTGCCAGGCTGCCTGGC
AAAAGCTGGTCCGTGTGGTGGCCCACGCTCTGGCCCGCAAATACCAC
>Thryothorus_ludovicianus_beta-A-D1  [mRNA]  locus=scaffold1829:50408:51699:- identity=91.84
ATGGTGCAGTGGACAGCCGAGGAGAAGCAGCTCATCACCGGCCTCTGGGG
CAAGGTCAACGTGGCCGAGTGCGGCGGCGAGGCCCTGGCCAGGCTGCTGA
TCGTCTACCCCTGGACCCAGAGGTTCTTCGCCAGCTTTGGGAACCTGTCC
AGCGCCACGGCCATCGTCGGCAACCCCAAGGTGCAAGCCCATGGCAAGAA
GGTGCTCACCTCCTTTGGGGAGGCCGTGAAGAACCTGGACAGCATCAAGA
ACACCTTTTCCCAGCTGTCCGAGCTGCACTGCGACAAGCTGCACGTGGAC
CCCGAGAACTTCAGGCTCCTGGGTGACATCCTGGTCGTCGTCCTGGCCGC
CCACTTTGGCAAGGACTTCACTCCCGACTGCCAGGCTGCCTGGCAGAAGC
TGGTGCGTGTGGTTGCCCACGCTCTGGCCCGCAAGTACCAC
>Tichodroma_muraria_beta-A-D5  [mRNA]  locus=scaffold6933:236782:238310:+ identity=93.88
ATGGTGCAGTGGACAGCCGAGGAGAAGCAGCTCATCACCGGCCTCTGGGG
GAAGGTCAATGTCGCCGAGTGCGGCGCCGAGGCCCTGGCCAGgctgctga
tcgtctacccctggacccagaggttcttcgcctcctttgggaacctgtcc
agccccaccgccgtccttggcaaccccaaggtgcaagcccacggcaagaa
ggtgctcacctccttcggagatgccgtcaagaacctggacaacatcaagg
gcaccttctcccagctgtccgagctgcactgcgacaagctgcacgtggac
cccgagaacttcaggCTCCTGGGTGACATCCTGGTCGTGGTCCTGGCCGC
CCACTTCGGCAAGGACTTCACTCCCGACTGCCAGGCTGCCTGGCAGAAGC
TGGTGCGTGTGGTTGCCCACGCTCTGGCCCGCAAGTACCAC
>Tinamus_guttatus_beta-A-D1  [mRNA]  locus=scaffold2123:65401:66551:- identity=96.60
ATGGTGCAGTGGACAGCCGAGGAGAAGCAACTCATCAGCGGCCTTTGGGG
CAAGGTCAACGTGGCCGAATGCGGTGCTGAGGCCCTGGCCAGGCTGCTCA
TCGTCTACCCCTGGACCCAGAGGTTCTTTGCTTCCTTCGGCAACCTCTCC
AGCCCCACCGCCATCCTCGGCAACCCCATGGTCCGCGCCCATGGCAAGAA
GGTGCTCACCTCCTTCGGGGACGCCGTGAAGAACCTGGACAGCATCAAGA
ACACCTTTGCCCAGCTGTCCGAGCTGCACTGCGACAAACTGCACGTGGAC
CCCGAGAACTTCAGGCTCCTGGGTGACATCCTGATCATCGTCCTGGCCGC
CCACTTCGCCAAGGACTTCACTCCCGAGTGCCAGGCCGCCTGGCAGAAGC
TGGTGCGCGTCGTGGCCCACGCTCTGGCCCGCAAGTACCAC
>Todus_mexicanus_beta-A-D2  [mRNA]  locus=scaffold6431:7655:9141:- identity=95.92
ATGGTGCACTGGACAGCCGAAGAGAAGCAGGTCATCACCGGCATCTGGGG
CAAGGTCAACGTGGCCGAATGCGGTGCCGAGGCCCTGGCCAGGCTGCTGA
TCGTCTACCCCTGGACCCAGAGGTTCTTCGCTTCCTTCGGGAACCTCTCC
AGCCCCACCGCCATCTCCGGCAACCCCATGGTCCGCGCCCATGGCAAGAA
GGTGCTCACCTCCTTCGGCGATGCTGTCAAGAACCTTGACAACATCAAGA
ACACCTTCGCCCAGCTGTCCGAGCTGCACTGCGACAAGCTGCACGTGGAC
CCCGAGAACTTCAGGCTCCTGGGTGACATCCTGATCATCGTCCTGGCCGC
CCACTTCTCCAAGGATTTCACCCCCGACGTCCAGGCTGCCTGGCAAAAGC
TGGTCCGTGTGGTGGCCCATGCCCTGGCCCGCAAGTACCAC
>Toxostoma_redivivum_beta-A-D1  [mRNA]  locus=scaffold206:6290:7722:+ identity=91.84
ATGGTGCAGTGGACAGCCGAGGAGAAGCAGCTCATCACCGGCCTCTGGGG
CAAGGTCAACGTGGCCGAGTGCGGCGGCGAGGCCCTGGCCAgGCTGCTGA
TCGTCTACCCCTGGACCCAGAGGTTCTTTGACAATTTTGGGAACCTGTCC
AGCCCCACGGCCATCATTGGCAACCCCAAGGTGCGTGCCCATGGCAAGAA
GGTGCTCACCTCCTTCGGGGAAGCTGTCAAGAACCTGGACAACATCAAGA
ACACCTTCTCCCAGCTGTCTGAGCTGCACTGTGACAAGCTGCACGTGGAC
CCCGAGAACTTCAGGCTCCTGGGTGACATCCTGGTCGTCGTCCTGGCCGC
CCACTTCGGCAAGGACTTCAGTCCCGACTGCCAGGCCGCCTGGCAGAAGC
TGGTGCGTGTGGTTGCCCACGCCCTGGCCCGCAAGTACCAC
>Tricholaema_leucomelas_beta-A-D1  [mRNA]  locus=scaffold3476:5702:7540:- identity=92.52
ATGGTGCACTGGACAGCCGAGGAGAAGAACCTCATCACCAGCGTCTGGGG
CAAGGTCAACGTGGCCGAATGCGGCGCCGAGGCCCTGGCCAGGCTGCTGA
TCGTCTACCCCTGGACCCAGAGGTTCTTCTCCTCCTTTGGCAACCTCTCC
AGCCCCACTGCCATCGTTGGCAACCCCAAGGTGCGTGCCCACGGCAAGAA
GGTGCTGACCTCCTTCGGGGATGCTGTCAAGAACCTGGACAACATCAAGG
GGACCTTCTCCCAGCTCTCCGAGCTGCACTGCGACAAGCTCCACGTGGAC
CCCGAGAACTTCAGGCTCCTGGGTGACATCCTCATCATCGTCCTGGCTGC
CCACTTCGGCAAGGACTTCACCCCCGATGCCCAGGCTGCCTGGCAGAAGC
TGGTCCGCGCCGTGGCCCATGCCCTGGCCCGCAAATACCAC
>Trogon_melanurus_beta-A-D1  [mRNA]  locus=scaffold_3029:36495:38080:+ identity=87.07
ATGGTGCACTGGACAGCCGAGGAGAAGCAGTTCATCACCAGCGTCTGGGG
CAAGGTCAACGTGGAGGAATGCGGTGCCGAGGCCCTGGCCAGGCTGCTGA
TCGTCTACCCCTGGACCCAGAGGTTCTTCTCGTCCTTCGGGAACCTCTCC
AGCCCCACGGCCATCGTCGGCAACCCCAAGGTGCGCGCCCACGGCAAGAA
AGTGCTCACCTCCTTCGGGGAAGCCATCAAGAACCTGGACAACATTAAGT
CAACCTACACCAAGCTGTCCGAGCTGCACTGTGAGAAGCTGCACGTGGAC
CCCGAGAACTTCAGGCTCCTGGGAGACATCCTTGTCATCGTGCTGGCTGC
ACACTTCAGCAAGGACTTCACCCCTGGCTGCCAGGCCACTTGGCAGAAGC
TGGTTGGCGTGGTGGCCCATGCTCTGGCCTACAAGTACCAT
>Turnix_velox_beta-A-D2  [mRNA]  locus=scaffold11496:66:499:- identity=66.67
ATGGTGCACTGGTCAGCTGAGGAGAAGCAGCTCATCACCAACCTCTGGGG
CAAGGTCAACGTGGCTGAATGTGGGGGTGAAGCCTTGGCCAGGCTGTTGA
TTGTCTACCCCTGGACCCAGAGGTTCTTCGCCTCCTTTGGCAACCTGTCT
GGTGCCACGGCCATCATGGGCAACCCCATGGTGCGTGCCCATGGCAAGAA
GGTGTTGACCTCCTTCGGGGATGCCGTCAAGAACCTGGACAACATCAAGA
ACACCTTCACCCAGCTCTCTGAGCTCCACTGTGACAAGCTCCACGTGGAC
CCCGAGAACTTCAGGGTG
>Tympanuchus_cupido_beta-A-D1  [mRNA]  locus=MOXI01000084.1:96189:97535:+ identity=98.64
ATGGTGCACTGGTCTGCTGAGGAGAAGCAGCTCATCACCGGCCTCTGGGG
CAAGGTCAATGTGGCCGACTGCGGGGCCGAAGCCCTGGCCAGGCTGCTGA
TTGTCTACCCCTGGACCCAGAGGTTCTTTGCGTCCTTTGGAAACCTCTCC
AGCCCCACCGCCATCCTTGGCAACCCCATGGTCCGTGCCCATGGCAAGAA
AGTGCTCACCTCCTTTGGGGATGCTGTGAAGAACCTTGACAACATCAAGA
ACACCTTCTCCCAACTGTCCGAGCTGCACTGTGACAAGCTGCATGTGGAC
CCCGAGAACTTCAGGCTCCTGGGTGACATCCTCATCATCGTCCTGGCCGC
CCACTTCAGCAAGGACTTCACTCCTGAATGCCAGGCTGCCTGGCAGAAGC
TGGTCCGTGTGGTGGCCCATGCCCTGGCTCGCAAGTACCAC
>Tyrannus_savana_beta-A-D1  [mRNA]  locus=scaffold2057:103350:104734:- identity=95.24
ATGGTGCAGTGGACAGCCGAAGAGAAGCAGCTCATCACCGGCCTCTGGGG
CAAGGTCAATGTCGCCGACTGCGGCGCCGAGGCCCTGGCCAGGCTGCTGA
TCGTCTACCCCTGGACCCAGAGGTTCTTCGCTTCCTTCGGGAACCTGTCC
GGCGCCACCGCCATCCTGGGTAACCCCATGGTGCGTGCCCACGGCAAGAA
GGTGCTCACCTCCTTCGGGGATGCCGTCAAGAACCTGGACAGCATCAAGA
ACACCTTCGCCCAGCTGTCCGAGCTGCACTGTGACAAGCTGCACGTGGAC
CCCGAGAACTTCAGGCTCCTGGGTGACATCCTGATCATCGTCCTGGCCGC
CCACTTCGGCAAGGATTTCACTCCCGAGTGCCAGGCTGCCTGGCAGAAGC
TGGTGCGTGTGGTGGCCCACGCCCTGGCCCGCAAATACCAC
>Tyto_alba_beta-A-D1  [mRNA]  locus=scaffold8204:4079:6041:+ identity=70.75
TCTCTCCCCAGGCTGCTGATCGTCTACCCCTGGACCCAGAGGTTCTTCGC
TTCCTTCGGGAACCTCTCCAGCCCCACCGCCATCCTGGGCAACCCCAAGG
TCCGTGCCCACGGCAAGAAGGTGCTCACCTCCTTCGGGGAAGCCATCAAG
AACCTCGACAACATTAAGTCAACCTACGCCAAGCTGTCCGAGCTGCACTG
CGAGAAGCTGCATGTGGACCCCGAGAACTTCAGGCTCCTCGGAGACATCC
TAATCATTGTCCTGGCTTCCCACTTTGCCAGGGATTTCACCCCCGCTTGC
CAGTTTGCCTGGCAAAAGCTGGTCAGTGTCGTGGCTCACGCTCTGGCCCG
CAAGTACCAC
>Upupa_epops_beta-A-D1  [mRNA]  locus=scaffold11728:2383:3287:- identity=92.52
ATGGTGCACTGGACAGCCGAGGAGAAGCAGATCATCACCGGCATCTGGGG
CAAGGTCAACGTGGAGGAGTGCGGTGGTGAAGCCCTGGCCAGGCTGCTGA
TCGTCTACCCCTGGACCCAGAGGTTCTTCTCTTCCTTCGGGAACCTCTCC
AGCCCCACGGCCATCCTGGGCAACCCCAAGGTCCGTGCCCACGGCAAGAA
GGTGCTGACCTCCTTCGGGGATGCCGTCAAGAACCTGGACAACATCAAGG
GCACCTTCGCCCAGCTGTCCGAGCTGCACTGCGACAAGCTGCACGTGGAC
CCCGAGAACTTCAGGCTCCTGGGTGACATCCTGATCATCGTCCTGGCCGC
CCACTTCACCAAGGACTTCACCCCCGACGCCCAGGCTGCCTGGCAGAAGC
TGGTCCGCGTGGTGGCCCACGCTCTGGCCCGCAAGTACCAC
>Uria_aalge
-----
>Uria_lomvia_beta-A-D1  [mRNA]  locus=NOXD01000142.1:190687:192111:+ identity=93.20
ATGGTGCACTGGACAGCCGAAGAGAAGCAGCTCATCACCGGCCTCTGGGG
CAAGGTCAATGTGGCCGACTGCGGTGCCGAGGCCCTGGCCAGGCTGCTGA
TCGTCTACCCCTGGACCCAGAGGTTCTTTTCTTCCTTTGGGAACCTCTCC
AGCCCCAGTGCTGTCCTTGGCAACCCCATGGTCCGTGCCCATGGCAAGAA
AGTGCTCACCTCCTTCGGGGAAGCCGTCAAGAACCTGGACAGCATCAAGA
ACACCTTCGCCCAGCTGTCCGAGCTGCACTGCGACAAGCTGCACGTGGAT
CCTGAGAACTTCAGGCTCCTGGGAGACATCCTGATCATCGTCCTGGCCGC
CCACTTCGCCAAGGAATTCACTCCCGAATGCCAGGCTGCCTGGCAAAAGC
TGGTCCGTGCAGTGGCCCACGCCCTGGCCCGCAAATACCAC
>Urocolius_indicus_beta-A-D1  [mRNA]  locus=scaffold7276:16434:17863:- identity=91.84
ATGGTGCACTGGACAGCCGAGGAGAAGCAGCTCATCACCAACACTTGGGG
CAAGGTCAACGTGGCCGACTGTGGTGCTGAAGCCCTGGCCAGGCTGCTGA
TCGTCTACCCCTGGACCCAGAGGTTCTTCTCTTCCTTCGGCAACCTCTCC
AGCCCCACTGCCATCCTTGGCAACCCCAGTGTCCGTGCCCACGGCAAGAA
AGTGCTCACCTCCTTCGGGGAAGCCGTCAAGAACCTGGATGGCATCAAGA
ACACCTTTGCCCAGCTGTCCGAGCTGCACTGCGACAAGCTGCACGTGGAC
CCCGAGAACTTCAAGCTCCTGGGTGACATCCTGATCATCGTCCTGGCCTC
CCACTTCACCAAGGATTTCACCCCCGAGTGCCAGGCTGCCTGGCAGAAGC
TGGTCCGTGTGGTGGCCCACGCTCTGGCCCGCAGGTACCAC
>Urocynchramus_pylzowi_beta-A-D2  [mRNA]  locus=scaffold1584:103305:104675:+ identity=93.20
ATGGTGCAGTGGACAGCTGAGGAGAAGCAGCTCATCACTGGCCTCTGGGG
CAAGGTCAACGTCGCCGAGTGCGGCGCCGAGGCCCTGGCCAGGCTGCTGA
TCGTCTACCCCTGGACCCAGAGGTTCTTCGCCTCCTTCGGGAACCTGTCC
AGCCCCACCGCCGTCCTGGGCAACCCCAAGGTGCAGGCCCATGGCAAGAA
GGTGCTGACCTCCTTCGGGGAGGCCGTCAAGAACCTGGACAGCATCAAGA
ACACCTTTTCCCAGCTGTCCGAGCTGCACTGCGACAAGCTGCACGTGGAC
CCCGAGAACTTCAGGCTCCTGGGTGACATCCTGGTGGTCGTCCTGGCCGC
CCACTTCGGCAAGGACTTCACTCCCGACTGCCAGGCTGCCTGGCAGAAGC
TGGTGCGTGTGGTGGCCCACGCCCTGGCCCGCAAGTACCAC
>Vidua_chalybeata_beta-A-D1  [mRNA]  locus=scaffold483:257690:259092:+ identity=91.84
ATGGTGCAGTGGACAGCTGAGGAGAAGCAGCTCATCACCGGCCTCTGGGG
CAAGGTCAACGTCGCCGAGTGCGGCGGCGAGGCCCTGGCCAGGCTGCTGA
TCGTCTACCCCTGGACCCAGAGGTTCTTCGCCTCCTTCGGGAACCTGTCC
AGCCCCACTGCCGTCCTTGGCAACCCCAAGGTGCAAGCCCATGGCAAGAA
GGTGCTCACCTCCTTCGGGGAAGCCGTCAAGAACCTGGACAGCATCAAGA
ACACCTTTTCCCAGCTGTCCGAGCTGCACTGCGACAAGCTGCACGTGGAC
CCCGAGAACTTCAGGCTCCTGGGTGACATCCTGGTCGTCGTCCTGGCCGC
CCACTTCGGCAAGGAGTTCACTCCCGACTGCCAGGCTGCCTGGCAGAAGC
TGGTGCGTGTGGTTGCCCACGCTCTGGCCCGCAAGTACCAC
>Vidua_macroura_beta-A-D1  [mRNA]  locus=scaffold1338:30393:31827:- identity=92.52
ATGGTGCAGTGGACAGCTGAGGAGAAGCAGCTCATCACCGGCCTCTGGGG
CAAGGTCAACGTCGCCGAGTGCGGCGCCGAGGCCCTGGCCAGGCTGCTGA
TCGTCTACCCCTGGACCCAGAGGTTCTTCGCCTCCTTCGGGAACCTGTCC
AGCCCCACTGCCGTCCTTGGTAACCCCAAGGTGCAAGCCCATGGCAAGAA
GGTGCTCACCTCCTTCGGGGAAGCCGTCAAGAACCTGGACAGCATCAAGA
ACACCTTTTCCCAGCTGTCCGAGCTGCACTGCGACAAGCTGCACGTGGAC
CCCGAGAACTTCAGGCTCCTGGGTGACATCCTGGTCGTCGTCCTGGCCGC
CCACTTCGGCAAGGAATTCACTCCCGACTGCCAGGCTGCCTGGCAGAAGC
TGGTGCGTGTGGTTGCCCACGCTCTGGCCCGCAAGTACCAC
>Vireo_altiloquus_beta-A-D1  [mRNA]  locus=scaffold2750:108754:110167:- identity=91.84
ATGGTGCAGTGGACAGCTGAGGAGAAGGCTCTCATCACCGGCCTCTGGGG
GAAGGTCAACGTCGCCGAGTGCGGCGGCGAGGCCCTGGGCAGGCTGCTGA
TCGTCTACCCCTGGACCCAGAGGTTCTTCGCCTCCTTCGGGAACCTGTCC
AGCGCCACTGCCGTCCTTGGCAACCCCAAGGTGCAGGCCCATGGCAAGAA
GGTGCTCACCTCCTTCGGTGAAGCCGTCAAGAACCTGGACAGCATCAAGA
ACACCTTTTCCCAGCTGTCTGAGCTGCACTGCGACAAGCTGCACGTGGAT
CCCGAGAACTTCAGGCTCCTGGGTGACATCCTGATCATCGTCCTGGCTGC
CCACTTCGGCAAGGATTTCTCTCCCGAGTGCCAGGCTGCCTGGCAGAAGC
TGGTGCGTGTGGTTGCCCACGCCCTGGCCCGCAAGTACCAC
>Xiphorhynchus_elegans_beta-A-D1  [mRNA]  locus=scaffold_280132:3251:4625:- identity=94.56
ATGGTGCAGTGGACAGCTGAAGAGAAGCAGCTCATCACCGGCCTCTGGGG
CAAGGTCAATGTCGCCGACTGCGGTGCCGAGGCCCTGGGCAGGCTGCTGA
TTGTCTATCCCTGGACCCAGAGGTTCTTCGCTTCCTTTGGGAACCTGTCC
AGTGCCACCGCCGTCCTTGGTAACCCCATGGTGCGTGCCCATGGCAAGAA
GGTGCTCACCTCCTTCGGCGATGCCGTCAAGAACCTGGACAACATCAAGA
ACACCTTCGCCCAGCTGTCCGAGCTGCACTGCGACAAGCTGCACGTGGAC
CCCGAGAACTTCAGGCTCCTGGGTGACATCCTGATCATCGTCCTGGCCGC
CCACTTCGGCAAGGACTTCACTCCCGACTGCCAGGCTGCCTGGCAGAAGC
TGGTGCGTGTGGTGGCCCACGCCCTGGCCCGCAAGTACCAC
>Zonotrichia_albicollis_beta-A-D1  [mRNA]  locus=KB913582.1:38826:40130:- identity=90.48
ATGGTGCAGTGGACAGCTGAGGAGAAGCAGTTCATCACCGGCCTCTGGGG
CAAGGTCAACGTGGCCGAGTGCGGCGGCGAGGCCCTGGCCAGGCTGCTGA
TCGTCTACCCCTGGACCCAGAGGTTCTTTGCCTCCTTCGGGAACCTGTCC
GGTGCCACCGCCATCGTTGGCAACCCCAAGGTGCAGGCCCACGGCAAGAA
GGTGCTGACCTCCTTCGGGGAGGCCGTCAAGAACCTGGATGGCATCAAGA
ACACCTTCTCCGCGCTGTCCGAGCTGCACTGCGACAAGCTGCACGTGGAC
CCCGAGAACTTCAGGCTCCTGGGTGACATCCTGGTCGTCGTCCTGGCCGC
CCACTTCGGCAAGGACTTCACTCCCGAGTGCCAGGCTGCCTGGCAGAAGC
TGGTGCGTGTGGTTGCCCACGCCCTGGCCCGCAAGTACCAC
>Zosterops_hypoxanthus_beta-A-D1  [mRNA]  locus=scaffold16441:13762:15129:+ identity=92.52
ATGGTGCAGTGGACAGCCGAGGAGAAGCAGTTCATCACCGGCCTCTGGGG
CAAGGTCAACGTGGCCGACTGCGGCGGCGAGGCCCTGGCCAGGCTGCTGA
TCGTCTACCCCTGGACCCAGAGGTTCTTTGCCTCCTTTGGGAACCTGTCC
AGCGCCACGGCCATCATTGGCAACCCCAAGGTGCTGGCCCACGGCAAGAA
GGTGCTCACCTCCttcggggacgccgtcaagaacctggacagcatcaaga
acaccttctcccagctgtccgagctgcactgcgacaagCTGCACGTGGAC
CCCGAGAACTTCAGGCTCCTGGGTGACACCCTGATCATCGTCCTGGCCGC
CCACTTTGGCAAGGATTTCACTCCCGAGTGCCAGGCTGCCTGGCAGAAGC
TGGTGCGTGTGGTCGCCCACGCCCTGGCCCGCAAATACCAC
>Zosterops_lateralis_melanops_beta-A-D3  [mRNA]  locus=LAII01000598.1:108951:110324:+ identity=93.88
ATGGTGCAGTGGACAGCCGAGGAGAAGCAGCTCATCACCGGCCTCTGGGG
CAAGGTCAACGTGGCCGAGTGCGGCGGCGAGGCCCTGGCCAGGCTGCTGA
TCGTCTACCCCTGGACCCAGAGGTTCTTTGCCTCCTTTGGGAACCTGTCC
AGCGCCACCGCCGTCATCGGCAACCCCAAGGTGCAGGCCCATGGCAAGAA
GGTGCTCACCTCCTTCGGGGACGCCGTCAAGAACCTGGACAGCATCAAGA
ACACCTTCTCCCAGCTGTCCGAGCTGCACTGCGACAAGCTGCACGTGGAC
CCCGAGAACTTCAGGCTCCTGGGTGACATCCTGATCATCGTCCTGGCCGC
CCACTTTGGCAAGGATTTCACTCCCGAGTGCCAGGCTGCCTGGCAGAAGC
TGGTGCGTGTGGTCGCCCACGCCCTGGCCCGCAAATACCAC
