# Supplementary material for: Genomic insights into the secondary aquatic transition of penguins
Source: Nat Commun. 2022 Jul 19;13:3912. doi: 10.1038/s41467-022-31508-9 (PMC9296559; doi:10.1038/s41467-022-31508-9)
Supplement: Supplementary file 10 — Supplementary Data 7 [file 41467_2022_31508_MOESM10_ESM.zip › Supplementary Data 7. Protein genes/Suplementary Data 7.1 Gene Sequences/CNGB1.pep.fasta]

>Sphenisciformes_Eudyptula_novaehollandiae_R08960
R-IGSATSLSSAVINNRLQELVKLFKERTEKVKEKLTDLDITSDDESPAAS---------
-PAKPA--PV-----A-A--PVPPPGGEPEGDKPVGDEHYCEMLCCTFKYRPWLDHLKNY
QFPSSIDPLTNL------MYVLWLFFVVMAWNWNCW--------LIPVRWAFPYQTP-SN
IHC-W----------LLVDYLCDLIYLLDILVFQTRLQFIQGGDII--------TDKKAM
KVN---YLQSQRFKMDIVCLLPLDFFYFKVGVNPLLRFPRCLKYMAFFEFNNRLESI---
---LSKAYIYR-------VIRTTA----------Y-LLYSLHVNSC-----LYYWAS---
-AYEGLGSTTWVYDGEGNSYIRCYYWAVKTLITIGGLPDPKTLFE------IVFQLLNYF
TGVFAFSIMIGQMRDVVGAATAGQTYYRSCMDNTIKYMNFYKIPKTVQNRVKMWYEYTWH
SQGMLDELELLVQLPDKMRLDIAIN------VNYNIVSKVALFQGCDRQMIFDMLKRLRS
VVYLPNDY--VCKK---GEIGREMYIIQAGQVQVLGGPDGKTVLVT--LKAGSVFGEI--
---------------SLLAAGGGNRRTANVIAHGFANLFILDKKDLNEILVHYPESQKLL
RKKAK-KMLKNNNKLKDEKRAPGDPLIIPPKADTPKLFQAALAVMGRRGGKG-PLAQLQR
RLKELKAMQA
>Sphenisciformes_Eudyptula_minor_minor_R05600
R-IGSATSLSSAVINNRLQELVKLFKERTEKVKEKLTDLDITSDDESPAAS---------
-PAKPA--PV-----A-A--PVPPPGGEPEGDKPVGDEHYCEMLCCTFKYRPWLDHLKNY
QFPSSIDPLTNL------MYVLWLFFVVMAWNWNCW--------LIPVRWAFPYQTP-SN
IHC-W----------LLVDYLCDLIYLLDILVFQTRLQFIQGGDII--------TDKKAM
KVN---YLQSQRFKMDIVCLLPLDFFYFKVGVNPLLRFPRCLKYMAFFEFNNRLESI---
---LSKAYIYR-------VIRTTA----------Y-LLYSLHVNSC-----LYYWAS---
-AYEGLGSTTWVYDGEGNSYIRCYYWAVKTLITIGGLPDPKTLFE------IVFQLLNYF
TGVFAFSIMIGQMRDVVGAATAGQTYYRSCMDNTIKYMNFYKIPKTVQNRVKMWYEYTWH
SQGMLDELELLVQLPDKMRLDIAIN------VNYNIVSKVALFQGCDRQMIFDMLKRLRS
VVYLPNDY--VCKK---GEIGREMYIIQAGQVQVLGGPDGKTVLVT--LKAGSVFGEI--
---------------SLLAAGGGNRRTANVIAHGFANLFILDKKDLNEILVHYPESQKLL
RKKAK-KMLKNNNKLKDEKRAPGDPLIIPPKADTPKLFQAALAVMGRRGGKG-PLAQLQR
RLKELKAMQA
>Sphenisciformes_Eudyptula_minor_albosignata_R06363
R-IGSATSLSSAVINNRLQELVKLFKERTEKVKEKLTDLDITSDDESPAAS---------
-PAKPA--PV-----A-A--PVPPPGGEPEGDKPVGDEHYCEMLCCTFKYRPWLDHLKNY
QFPSSIDPLTNL------MYVLWLFFVVMAWNWNCW--------LIPVRWAFPYQTP-SN
IHC-W----------LLVDYLCDLIYLLDILVFQTRLQFIQGGDII--------TDKKAM
KVN---YLQSQRFKMDIVCLLPLDFFYFKVGVNPLLRFPRCLKYMAFFEFNNRLESI---
---LSKAYIYR-------VIRTTA----------Y-LLYSLHVNSC-----LYYWAS---
-AYEGLGSTTWVYDGEGNSYIRCYYWAVKTLITIGGLPDPKTLFE------IVFQLLNYF
TGVFAFSIMIGQMRDVVGAATAGQTYYRSCMDNTIKYMNFYKIPKTVQNRVKMWYEYTWH
SQGMLDELELLVQLPDKMRLDIAIN------VNYNIVSKVALFQGCDRQMIFDMLKRLRS
VVYLPNDY--VCKK---GEIGREMYIIQAGQVQVLGGPDGKTVLVT--LKAGSVFGEI--
---------------SLLAAGGGNRRTANVIAHGFANLFILDKKDLNEILVHYPESQKLL
RKKAK-KMLKNNNKLKDEKRAPGDPLIIPPKADTPKLFQAALAVMGRRGGKG-PLAQLQR
RLKELKAMQA
>Sphenisciformes_Spheniscus_demersus_R06294
R-VGSAMSLSSAVINNRLQELVKLFKERTEKVKEKLTDLDTTSDDESPAAS---------
-PAKPA--PA-----T-A--PVPPPGGEPEGDKPVGDEHYCKMLCCTFKYRPWLDHLKNY
QFPSSIDPLTNL------MYVLWLFFVVMAWNWNCW--------LIPVRWAFPYQTP-SN
IHC-W----------LFVDYLCDLIYLLDILVFQTRLQFVQGGDII--------TDKKAM
KVN---YLQSQRFKMDIVCLLPLDFFYFKVGVNPLLRFPRCLKYMAFFEFNNRLESI---
---LSKAYIYR-------VIRTTA----------Y-LLYSLHVNSC-----LYYWAS---
-AYEGLGSTTWVYDGEGNSYIRCYYWAVKTLITIGGLPDPKTLFE------IVFQLLNYF
TGVFAFSIMIGQMRDVVGAATAGQTYYRSCMDNTIKYMNFYKIPKTVQNRVKMWYEYTWH
SQGMLDELELLVQLPDKMRLDIAIN------VNYNIVSKVALFQGCDRQMIFDMLKRLRS
VVYLPNDY--VCKK---GEIGREMYIIQAGQVQVLGGPDGKTVLVT--LKAGSVFGEI--
---------------SLLAAGGGNRRTANVIAHGFANLFILDKKDLNEILVHYPESQKLL
RKKAK-KMLKNNNKLKDEKQAPRDPLIIPPKADTPKLFQAALAAMGRRGGRG-PLAQLQR
RLKELKAMQA
>Sphenisciformes_Spheniscus_magellanicus_R03324
R-VGSAMSLSSAVINNRLQELVKLFKERTEKVKEKLTDLDTTSDDESPAAS---------
-PAKPT--PA-----T-A--PVPPPGGEPEGDKPVGDEHYCKMLCCTFKYRPWLDHLKNY
QFPSSIDPLTNL------MYVLWLFFVVMAWNWNCW--------LIPVRWAFPYQTP-SN
IHC-W----------LFVDYLCDLIYLLDILVFQTRLQFVQGGDII--------TDKKAM
KVN---YLQSQRFKMDIVCLLPLDFFYFKVGVNPLLRFPRCLKYMAFFEFNNRLESI---
---LSKAYIYR-------VIRTTA----------Y-LLYSLHVNSC-----LYYWAS---
-AYEGLGSTTWVYDGEGNSYIRCYYWAVKTLITIGGLPDPKTLFE------IVFQLLNYF
TGVFAFSIMIGQMRDVVGAATAGQTYYRSCMDNTIKYMNFYKIPKTVQNRVKMWYEYTWH
SQGMLDELELLVQLPDKMRLDIAIN------VNYNIVSKVALFQGCDRQMIFDMLKRLRS
VVYLPNDY--VCKK---GEIGREMYIIQAGQVQVLGGPDGKTVLVT--LKAGSVFGEI--
---------------SLLAAGGGNRRTANVIAHGFANLFILDKKDLNEILVHYPESQKLL
RKKAK-KMLKNNNKLKDEKQAPRDPLIIPPKADTPKLFQAALAAMGRRGGRG-LLAQLQR
RLKELKAMQA
>Sphenisciformes_Spheniscus_humboldti_R11637
R-VGSAMSLSSAVINNRLQELVKLFKERTEKVKEKLTDLDTTSDDESPAAS---------
-PAKPT--PA-----T-A--PVPPPGGEPEGDKPVGDEHYCKMLCCTFKYRPWLDHLKNY
QFPSSIDPLTNL------MYVLWLFFVVMAWNWNCW--------LIPVRWAFPYQTP-SN
IHC-W----------LFVDYLCDLIYLLDILVFQTRLQFVQGGDII--------TDKKAM
KVN---YLQSQRFKMDIVCLLPLDFFYFKVGVNPLLRFPRCLKYMAFFEFNNRLESI---
---LSKAYIYR-------VIRTTA----------Y-LLYSLHVNSC-----LYYWAS---
-AYEGLGSTTWVYDGEGNSYIRCYYWAVKTLITIGGLPDPKTLFE------IVFQLLNYF
TGVFAFSIMIGQMRDVVGAATAGQTYYRSCMDNTIKYMNFYKIPKTVQNRVKMWYEYTWH
SQGMLDELELLVQLPDKMRLDIAIN------VNYNIVSKVALFQGCDRQMIFDMLKRLRS
VVYLPNDY--VCKK---GEIGREMYIIQAGQVQVLGGPDGKTVLVT--LKAGSVFGEI--
---------------SLLAAGGGNRRTANVIAHGFANLFILDKKDLNEILVHYPESQKLL
RKKAK-KMLKNNNKLKDEKQAPRDPLIIPPKADTPKLFQAALAAMGRRGGRG-PLAQLQR
RLKELKAMQA
>Sphenisciformes_Spheniscus_mendiculus_R10176
R-VGSAMSLSSAVINNRLQELVKLFKERTEKVKEKLTDLDTTSDDESPAAS---------
-PAKPA--PA-----T-A--PVPPPGGEPEGDKPVGDEHYCKMLCCTFKYRPWLDHLKNY
QFPSSIDPLTNL------MYVLWLFFVVMAWNWNCW--------LIPVRWAFPYQTP-SN
IHC-W----------LFVDYLCDLIYLLDILVFQTRLQFVQGGDII--------TDKKAM
KVN---YLQSQRFKMDIVCLLPLDFFYFKVGVNPLLRFPRCLKYMAFFEFNNRLESI---
---LSKAYIYR-------VIRTTA----------Y-LLYSLHVNSC-----LYYWAS---
-AYEGLGSTTWVYDGEGNSYIRCYYWAVKTLITIGGLPDPKTLFE------IVFQLLNYF
TGVFAFSIMIGQMRDVVGAATAGQTYYRSCMDNTIKYMNFYKIPKTVQNRVKMWYEYTWH
SQGMLDELELLVQLPDKMRLDIAIN------VNYNIVSKVALFQGCDRQMIFDMLKRLRS
VVYLPNDY--VCKK---GEIGREMYIIQAGQVQVLGGPDGKTVLVT--LKAGSVFGEI--
---------------SLLAAGGGNRRTANVIAHGFANLFILDKKDLNEILVHYPESQKLL
RKKAK-KMLKNNNKLKDEKQAPRDPLIIPPKADTPKLFQAALAAMGRRGGRG-PLAQLQR
RLKELKAMQA
>Sphenisciformes_Megadyptes_antipodes_antipodes_R08965
R-IGSATSLSSAVVNNRLQELVKLFKERTEKVKEKLTDLDITSDDESPAAS---------
-PAKPA--PA-----T-A--PVPPPGGEPEGDKPVGDEHYCEMLCCTFKYRPWLDHLKNY
QFPSSIDPLTNL------MYVLWLFFVVMAWNWNCW--------LIPVRWAFPYQTP-SN
IHC-W----------LLVDYLCDLIYLLDILVFQTRLQFVQGGDII--------TDKKAM
KVN---YLQSQRFKMDIVCLLPLDFFYFKVGVNPLLRFPRCLKYMAFFEFNNRLESI---
---LSKAYIYR-------VIRTTA----------Y-LLYSLHVNSC-----LYYWAS---
-AYEGLGSTTWVYDGEGNSYIRCYYWAVKTLITIGGLPDPKTLFE------IVFQLLNYF
TGVFAFSIMIGQMRDVVGAATAGQTYYRSCMDNTIKYMNFYKIPKTVQNRVKMWYEYTWH
SQGMLDELELLVQLPDKMRLDIAIN------VNYNIVSKVALFQGCDRQMIFDMLKRLKS
VVYLPNDY--VCKK---GEIGREMYIIQAGQVQVLGGPDGKTVLVT--LKAGSVFGEI--
---------------SLLAAGGGNRRTANVIAHGFANLFILDKKDLNEILVHYPESQKLL
RKKAK-KMLK-NNKLKDEKRAPRDLLIIPPKADTPKLFRAALAAMGRRGGKG-PLAQLQR
RLKELKEMQA
>Sphenisciformes_Eudyptes_pachyrhynchus_R08356
R-IGSATSLSSAVVNSRLQELVKLFKERTEKVKEKLTDLDITSDDESPTAS---------
-PAKPA--PA-----T-A--PVPPPGGEPEGDKPVGDEHYCEMLCCTFKYRPWLDHLKNY
QFPSSIDPLTNL------MYVLWLFFVVMAWNWNCW--------LIPVRWAFPYQTP-SN
IHC-W----------LLVDYLCDLIYLLDILVFQTRLQFVQGGDII--------TDKKAM
KVN---YLQSQRFKMDIVCLLPLDFFYFKVGVNPLLRFPRCLKYMAFFEFNNRLESI---
---LSKAYIYR-------VIRTTA----------Y-LLYSLHVNSC-----LYYWAS---
-AYEGLGSTTWVYDGEGNSYIRCYYWAVKTLITIGGLPDPKTLFE------IVFQLVNYF
TGVFAFSIMIGQMRDVVGAATAGQTYYRSCMDNTIKYMNFYKIPKTVQNRVKMWYEYTWH
SQGMLDELELLVQLPDKMRLDIAIN------VNYNIVSKVALFQGCDRQMIFDMLKRLKS
VVYLPNDY--VCKK---GEIGREMYIIQAGQVQVLGGPDGKTVLVT--LKAGSVFGEI--
---------------SLLAAGGGNRRTANVIAHGFANLFILDKKDLNEILVHYPESQKLL
RKKAK-KMLK-NNKLKDEKRAPRDLLIIPPKADTPKLFRAALAAMGRRGGKG-PLAQLQR
RLKELKEMQA
>Sphenisciformes_Eudyptes_chrysocome_chrysocome_R10446
R-IGSATSLSSAVVNSRLQELVKLFKERTEKVKEKLTDLDITSDDESPTAS---------
-PAKPA--PA-----T-A--PVPPPGGEPEGDKPVGDEHYCEMLCCTFKYRPWLDHLKNY
QFPSSIDPLTNL------MYVLWLFFVVMAWNWNCW--------LIPVRWAFPYQTP-SN
IHC-W----------LLVDYLCDLIYLLDILVFQTRLQFVQGGDII--------TDKKAM
KVN---YLQSQRFKMDIVCLLPLDFFYFKVGVNPLLRFPRCLKYMAFFEFNNRLESI---
---LSKAYIYR-------VIRTTA----------Y-LLYSLHVNSC-----LYYWAS---
-AYEGLGSTTWVYDGEGNSYIRCYYWAVKTLITIGGLPDPKTLFE------IVFQLVNYF
TGVFAFSIMIGQMRDVVGAATAGQTYYRSCMDNTIKYMNFYKIPKTVQNRVKMWYEYTWH
SQGMLDELELLVQLPDKMRLDIAIN------VNYNIVSKVALFQGCDRQMIFDMLKRLKS
VVYLPNDY--VCKK---GEIGREMYIIQAGQVQVLGGPDGKTVLVT--LKAGSVFGEI--
---------------SLLAAGGGNRRTANVIAHGFANLFILDKKDLNEILVHYPESQKLL
RKKAK-KMLK-NNKLKDEKRAPRDLLIIPPKADTPKLFRAALAAMGRRGGKG-PLAQLQR
RLKELKEMQA
>Sphenisciformes_Eudyptes_moseleyi_R03590
R-IGSATSLSSAVVNSRLQELVKLFKERTEKVKEKLTDLDITSDDESPTAS---------
-PAKPA--PA-----T-A--PVPPPGGEPEGDKPVGDEHYCEMLCCTFKYQPWLDHLKNY
QFPSSIDPLTNL------MYVLWLFFVVMAWNWNCW--------LIPVRWAFPYQTP-SN
IHC-W----------LLVDYLCDLIYLLDILVFQTRLQFVQGGDII--------TDKKAM
KVN---YLQSQRFKMDIVCLLPLDFFYFKVGVNPLLRFPRCLKYMAFFEFNNRLESI---
---LSKAYIYR-------VIRTTA----------Y-LLYSLHVNSC-----LYYWAS---
-AYEGLGSTTWVYDGEGNSYIRCYYWAVKTLITIGGLPDPKTLFE------IVFQLVNYF
TGVFAFSIMIGQMRDVVGAATAGQTYYRSCMDNTIKYMNFYKIPKTVQNRVKMWYEYTWH
SQGMLDELELLVQLPDKMRLDIAIN------VNYNIVSKVALFQGCDRQMIFDMLKRLKS
VVYLPNDY--VCKK---GEIGREMYIIQAGQVQVLGGPDGKTVLVT--LKAGSVFGEI--
---------------SLLAAGGGNRRTANVIAHGFANLFILDKKDLNEILVHYPESQKLL
RKKAK-KMLK-NNKLKDEKRAPRDLLIIPPKADTPKLFRAALAAMGRRGGKG-PLAQLQR
RLKELKEMQA
>Sphenisciformes_Eudyptes_chrysolophus_schlegeli_R08311
R-IGSATSLSSAVVNSRLQELVKLFKERTEKVKEKLTDLDITSDDESPTAS---------
-PAKPA--PA-----T-A--PVPPPGGEPEGDKPVGDEHYCEMLCCTFKYRPWLDHLKNY
QFPSSIDPLTNL------MYVLWLFFVVMAWNWNCW--------LIPVRWAFPYQTP-SN
IHC-W----------LLVDYLCDLIYLLDILVFQTRLQFVQGGDII--------TDKKAM
KVN---YLQSQRFKMDIVCLLPLDFFYFKVGVNPLLRFPRCLKYMAFFEFNNRLESI---
---LSKAYIYR-------VIRTTA----------Y-LLYSLHVNSC-----LYYWAS---
-AYEGLGSTTWVYDGEGNSYIRCYYWAVKTLITIGGLPDPKTLFE------IVFQLVNYF
TGVFAFSIMIGQMRDVVGAATAGQTYYRSCMDNTIKYMNFYKIPKTVQNRVKMWYEYTWH
SQGMLDELELLVQLPDKMRLDIAIN------VNYNIVSKVALFQGCDRQMIFDMLKRLKS
VVYLPNDY--VCKK---GEIGREMYIIQAGQVQVLGGPDGKTVLVT--LKAGSVFGEI--
---------------SLLAAGGGNRRTANVIAHGFANLFILDKKDLNEILVHYPESQKLL
RKKAK-KMLK-NNKLKDEKRAPRDLLIIPPKADTPKLFRAALAAMGRRGGKG-PLAQLQR
RLKELKEMQA
>Sphenisciformes_Eudyptes_robustus_R04002
R-IGSATSLSSAVVNSRLQELVKLFKERTEKVKEKLTDLDITSDDESPTAS---------
-PAKPA--PA-----T-A--PVPPPGGEPEGDKPVGDEHYCEMLCCTFKYRPWLDHLKNY
QFPSSIDPLTNL------MYVLWLFFVVMAWNWNCW--------LIPVRWAFPYQTP-SN
IHC-W----------LLVDYLCDLIYLLDILVFQTRLQFVQGGDII--------TDKKAM
KVN---YLQSQRFKMDIVCLLPLDFFYFKVGVNPLLRFPRCLKYMAFFEFNNRLESI---
---LSKAYIYR-------VIRTTA----------Y-LLYSLHVNSC-----LYYWAS---
-AYEGLGSTTWVYDGEGNSYIRCYYWAVKTLITIGGLPDPKTLFE------IVFQLVNYF
TGVFAFSIMIGQMRDVVGAATAGQTYYRSCMDNTIKYMNFYKIPKTVQNRVKMWYEYTWH
SQGMLDELELLVQLPDKMRLDIAIN------VNYNIVSKVALFQGCDRQMIFDMLKRLKS
VVYLPNDY--VCKK---GEIGREMYIIQAGQVQVLGGPDGKTVLVT--LKAGSVFGEI--
---------------SLLAAGGGNRRTANVIAHGFANLFILDKKDLNEILVHYPESQKLL
RKKAK-KMLK-NNKLKDEKRAPRDLLIIPPKADTPKLFRAALAAMGRRGGKG-PLAQLQR
RLKELKEMQA
>Sphenisciformes_Eudyptes_sclateri_R02147
R-IGSATSLSSAVVNSRLQELVKLFKERTEKVKEKLTDLDITSDDESPTAS---------
-PAKPA--PA-----T-A--PVPPPGGEPEGDKPVGDEHYCEMLCCTFKYRPWLDHLKNY
QFPSSIDPLTNL------MYVLWLFFVVMAWNWNCW--------LIPVRWAFPYQTP-SN
IHC-W----------LLVDYLCDLIYLLDILVFQTRLQFVQGGDII--------TDKKAM
KVN---YLQSQRFKMDIVCLLPLDFFYFKVGVNPLLRFPRCLKYMAFFEFNNRLESI---
---LSKAYIYR-------VIRTTA----------Y-LLYSLHVNSC-----LYYWAS---
-AYEGLGSTTWVYDGEGNSYIRCYYWAVKTLITIGGLPDPKTLFE------IVFQLVNYF
TGVFAFSIMIGQMRDVVGAATAGQTYYRSCMDNTIKYMNFYKIPKTVQNRVKMWYEYTWH
SQGMLDELELLVQLPDKMRLDIAIN------VNYNIVSKVALFQGCDRQMIFDMLKRLKS
VVYLPNDY--VCKK---GEIGREMYIIQAGQVQVLGGPDGKTVLVT--LKAGSVFGEI--
---------------SLLAAGGGNRRTANVIAHGFANLFILDKKDLNEILVHYPESQKLL
RKKAK-KMLK-NNKLKDEKRARRDLLIIPPKADTPKLFRAALAAMGRRGGKG-PLAQLQR
RLKELKEMQA
>Sphenisciformes_Eudyptes_filholi_R03453
R-IGSATSLSSAVVNSRLQELVKLFKERTEKVKEKLTDLDITSDDESPTAS---------
-PAKPA--PA-----T-A--PVPPPGGEPEGDKPVGDEHYCEMLCCTFKYRPWLDHLKNY
QFPSSIDPLTNL------MYVLWLFFVVMAWNWNCW--------LIPVRWAFPYQTP-SN
IHC-W----------LLVDYLCDLIYLLDILVFQTRLQFVQGGDII--------TDKKAM
KVN---YLQSQRFKMDIVCLLPLDFFYFKVGVNPLLRFPRCLKYMAFFEFNNRLESI---
---LSKAYIYR-------VIRTTA----------Y-LLYSLHVNSC-----LYYWAS---
-AYEGLGSTTWVYDGEGNSYIRCYYWAVKTLITIGGLPDPKTLFE------IVFQLVNYF
TGVFAFSIMIGQMRDVVGAATAGQTYYRSCMDNTIKYMNFYKIPKTVQNRVKMWYEYTWH
SQGMLDELELLVQLPDKMRLDIAIN------VNYNIVSKVALFQGCDRQMIFDMLKRLKS
VVYLPNDY--VCKK---GEIGREMYIIQAGQVQVLGGPDGKTVLVT--LKAGSVFGEI--
---------------SLLAAGGGNRRTANVIAHGFANLFILDKKDLNEILVHYPESQKLL
RKKAK-KMLK-NNKLKDEKRAPRDLLIIPPKADTPKLFRAALAAMGRRGGKG-PLAQLQR
RLKELKEMQA
>Sphenisciformes_Eudyptes_chrysolophus_chrysolophus_R02228
R-IGSATSLSSAVVNSRLQELVKLFKERTEKVKEKLTDLDITSDDESPTAS---------
-PAKPA--PA-----T-A--PVPPPGGEPEGDKPVGDEHYCEMLCCTFKYRPWLDHLKNY
QFPSSIDPLTNL------MYVLWLFFVVMAWNWNCW--------LIPVRWAFPYQTP-SN
IHC-W----------LLVDYLCDLIYLLDILVFQTRLQFVQGGDII--------TDKKAM
KVN---YLQSQRFKMDIVCLLPLDFFYFKVGVNPLLRFPRCLKYMAFFEFNNRLESI---
---LSKAYIYR-------VIRTTA----------Y-LLYSLHVNSC-----LYYWAS---
-AYEGLGSTTWVYDGEGNSYIRCYYWAVKTLITIGGLPDPKTLFE------IVFQLVNYF
TGVFAFSIMIGQMRDVVGAATAGQTYYRSCMDNTIKYMNFYKIPKTVQNRVKMWYEYTWH
SQGMLDELELLVQLPDKMRLDIAIN------VNYNIVSKVALFQGCDRQMIFDMLKRLKS
VVYLPNDY--VCKK---GEIGREMYIIQAGQVQVLGGPDGKTVLVT--LKAGSVFGEI--
---------------SLLAAGGGNRRTANVIAHGFANLFILDKKDLNEILVHYPESQKLL
RKKAK-KMLK-NNKLKDEKRAPRDLLIIPPKADTPKLFRAALAAMGRRGGKG-PLAQLQR
RLKELKEMQA
>Sphenisciformes_Pygoscelis_papua_R01921
R-VGSATSLSSSIINNRLQELVKLFKERTEKVKEKLTDLDITSDDETPDAS---------
-PAKLA--PA-----A-A--PVPPPGGEPEGDKPVGDEHYCEMLCCTFKYRPWLHHLKNY
QFPSSIDPLTNL------MYVLWLFFVVMAWNWNCW--------LIPVRWAFPYQTP-SN
IHC-W----------LFMDYLCDLIYLLDILVFQTRLQFVQGGDII--------TDKKAM
KEN---YLQSQRFKMDVVCLLPLDFLYLKVGVNPLLRFPRCLKYMAFFEFNSRLESI---
---LSKAYIYR-------VIRTTA----------Y-LLYSLHVNSC-----LYYWAS---
-AYEGLGSTTWVYDGEGNSYIRCYYWAVKTLITIGGLPDPKTLFE------IVFQLLNYF
TGVFAFSIMIGQMRDVVGAATAGQTYYRSCMDDTIKYMNSYKIPKTVQNRVKMWYEYTWH
SQGMLDESELLVQLPDKMRLDMAIN------VNYNIVSKVALFQGCDRQMVFDMLKRLRS
VVYLPNDY--VCKK---GEIGREMYIIQAGQVQVLGGPDGKTVLVT--LKPGSVFGEI--
---------------SLLAAGGGNRRTANVVAHGFANLFILDKKDLNEILVHYPESQKLL
RKKAK-KMLQNNNKRKDEKGAPGDPLIIRPKASTPKLFRAALAAMGRTGRKG-PLAQLQW
RLKELKAMQA
>Sphenisciformes_Pygoscelis_antarctica_R14294
R-VGSATSLSSSIINNRLQELVKLFKERTEKVKEKLTDLDITSDDETPDAS---------
-PAKLA--PA-----A-A--PVPPPGGEPEGDKPVGDEHYCEMLCCTFKYRPWLHHLKNY
QFPSSIDPLTNL------MYVLWLFFVVMAWNWNCW--------LIPVRWAFPYQTP-SN
IHC-W----------LFMDYLCDLIYLLDILVFQTRLQFVKGGDII--------TDKKAM
KEN---YLQSQRFKMDVVCLLPLDFLYLKVGVNPLLRFPRCLKYMAFFEFNSRLESI---
---LSKAYIYR-------VIRTTA----------Y-LLYSLHVNSC-----LYYWAS---
-AYEGLGSTTWVYDGEGNSYIRCYYWAVKTLITIGGLPDPKTLFE------IVFQLLNYF
TGVFAFSIMIGQMRDVVGAATAGQTYYRSCMDDTIKYMNSYKIPKTVQNRVKMWYEYTWH
SQGMLDESELLVQLPDKMRLDMAIS------VNYNIVSKVALFQGCDRQMVFDMLKRLRS
VVYLPNDY--VCKK---GEIGREMYIIQAGQVQVLGGPDGKTVLVT--LKPGSVFGEI--
---------------SLLAAGGGNRRTANVIAHGFANLFILDKKDLNEILVHYPESQKLL
RKKAK-KMLQ-NNKRKDEKGAPGDPLIIHPKASTPKLFRAALAAMGRTGRKG-PLAQLQW
RLKELKATQA
>Sphenisciformes_Aptenodytes_patagonicus_R00633
R-VGSATSLSSAVINNRLQELVKLFKERTERVKEKLTDLDITSDDESPEAS---------
-PAKLA--PA-----A-A--PVPPPGGEPEGDKPVGDEHYCEMLCCTFKYQPWLDRVKNY
QFPSSIDPLTNL------MYVLWLFFVVVAWNWNCW--------LIPVRWAFPYQTP-SN
IYC-W----------LLMDYLCDLVYLLDILVFQTRLQFVQGGDVI--------TDKKAM
REN---YLRSQRFKMDMACLLPLDFFYFKVGVNPLLRFPRCLKYMAFFEFNNRLESV---
---LSNAYIYR-------VIRTTA----------Y-LLYSLHVNSC-----LYYWAS---
-DYEGLGSTTWVYDGEGNSYIRCYYWAVKTLITIGGLPDPKTLFE------IVFQLLNYF
TGVFAFSIMIGQMRDVVGAATAGQTYYRSCMDNTIKYMNFYKIPKTVQNRVKMWYEYTWH
SQGMLDESELLVQLPDKMRMDLAIS------VNYNIVSKVALFQGCDRQMVFDMLKRLRS
VVYLPNDY--VCKK---GEIGREMYIIQAGQVQVLGGPDGKTVLVT--LKAGSVFGEI--
---------------SLLAAGGGNRRTANVIAHGFANLFILDKKDLNEILVHYPESQKLL
CKKAK-KMLKNNNKPKDEKGAPGDPLIIPPKADTPKLFRAALAITGRMGRKG-PLAQLQQ
RLKELKAMQA
>Galliformes_Gallus_gallus_R02499
R-IGSATSQSSAVIHNRLQELVRLFKERTEKVKEKLTDPDVTSDEESPTAS---------
--------PT-----APP--PPPPPGDAQVGEKPAEDDHYCEMLCCTFKCQPWMDRLKSY
QFPSSIDPLTNL------VYVLWLFFVVLAWNWNCW--------LIPVRWAFPYQTP-AN
IHY-W----------LLMDYLCDLIYLLDIVVFQTRLQFVRGGDII--------SDKKAM
KEN---YLRSQRFKMDVVCLLPLDFFYFKVGVNPLLRFPRCLKYLAFFEFNNRLEAI---
---LSKAYIYR-------VIRTTA----------Y-LLYSLHVNSC-----LYYWAS---
-AYEGLGSTTWVYDGEGNSYIRCYYWAVKTLITIGGLPDPKTLFE------IVFQLLNYF
TGVFAFSVMIGQMRDVVGAATAGQTYYRSCMDSTIKYMNFYKIPRTVQNRVKTWYEYTWH
SQGMLDESELLVQLPDKMRLDIAID------VNYSIVSKVALFQGCDRQMIFDMLKRLRS
VVYLPNDF--VCKK---GEIGREMYIIQAGQVQVLGGPDGKTVLVT--LKAGSVFGEI--
---------------SLLAAGGGNRRTANVVAHGFANLFILDKKDLNEILVHYPESQKLL
RKKAK-KMLKSNNKPKDEKGGPGDPLIIPPKADTPKLFQAALAAVGKAGGRG-HLAQLRW
KLRQLKAMQE
>Charadriiformes_Charadrius_vociferus_R04092
R-IGSATSLSSAIVNTRLQELVKLFKERTEKVKEKLTDPDITSDDESPATS---------
-PAKPP--PE-----P-A--PVPPPAGEPEGDKPAGDEHYCEMLCCTFKYRPWLDRLKNY
RFPSSIDPLTNL------MYVLWLFFVVMAWNWNCW--------LIPVRWAFPYQTP-AN
IHC-W----------LFVDYLCDLIYLLDILVFQTRLQFVRGGDII--------TDKKAM
KEN---YMRSQRFKMDMVCLLPLDFFYFKVGVNPLLRFPRCLKYMAFFEFNNRLEAI---
---LSKAYIYR-------VIRTTA----------Y-LLYSLHVNSC-----LYYWAS---
-AYEGLGSTTWVYDGEGNSYIRCYYWAVKTLITIGGLPDPKTLFE------IVFQLLNYF
TGVFAFSVMIGQMRDVVGAATAGQTYYRSCMDSTIKYMNFYKIPKAVQNRVKTWYEYTWH
SQGMLDESELLVQLPDKMRLDIAID------VNYNIVSKVALFQGCDRQMIFDMLKRLRS
VVYLPNDY--VCKK---GEIGREMYIIQAGQVQVLGGPDGKTVLVT--LKAGSVFGEI--
---------------SLLAAGGGNRRTANVVAHGFANLFILDKKDLNEILVHYPESQKLL
RKKAK-KMLQNNNKPKDEKGAPGDPLIIPPKADTPKLFQAALAATGRMGGKG-PLAQLRW
RLKELRAMQA
>Passeriformes_Acanthisitta_chloris_R04041
H-VGSATSLSSAIINTRLQELVKLFKERTEKVKEKLIDPDVTSDEESPLAS---------
--------PV-----A-A--PEPPPEGELEGDKPSRDDHCCEMLCCIFKCQPWLDRLKNY
QFPSSIDPLTNL------MYVLWLFFVVMAWNWNCW--------LIPVRWAFPYQTP-AN
IHC-W----------LLVDYLCDLIYLLDILVFQTRLQFIQGGDII--------TDKKAM
KEN---YLRSRRFKMDVVCLLPLDFFYFKVGVNPLLRFPRCLKYMAFFEFNNRLEAL---
---LTKAYIYR-------VIRTTA----------Y-LLYSLHINSC-----LYYWAS---
-AYEGLGSTTWVYDGEGNSYIRCYYWAVKTLITIGGLPDPKTLFE------IVFQLLNYF
TGIFAFSVMIGQMRDVVGAATAGQTYYRSCMDSTIKYMNFYKIPKTVQNRVKTWYEYTWR
SQGMLDESELLVQLPDKMRLDIAID------VNYNIMSKVALFQGCDRQMIFDMLKRLRS
VVYLPNDY--VCKK---GEIGREMYIIQAGQVQVLGGPDGKSVLVT--LKAGSVFGEI--
---------------SLLAAGGGNRRTANVVAHGFANLFILEKKDLNEILVHYPESQKLL
RRKAK-KMLKSNSKPKDEKGGPGDPLIIPSKTGTPKLFKAALAATGRMGGKG-PLAQLRW
RLKELKEMQA
>Trogoniformes_Apaloderma_vittatum_R07105
------------------------------------------------------------
---------------S-A--PGPPAGAEPGGDDAAGDEHYCEMLCCAFKRPPWLGRLKNY
QFPSSIDPLTNL------MYVLWLFFVVMAWNWNCW--------LIPVRWAFPYQTP-AN
IHCXW----------LLVDYLCDLIYLLDILIFQTRLQFVQGGDII--------TDKKAM
REN---YLRSQRFKMDVVCLLPLDFFYFKVGVNPLLRFPRCLKYLAFFEFNNRLEAI---
---LSKAYIYR-------VIRTTA----------Y-LLYSLHVNSC-----LYYWAS---
-AYEGLGSTTWVYDGEGNSYIRCYYWAVKTLITIGGLPDPKTLFE------IVFQLLNYF
TGVFAFSVMIGQMRDVVGAATAGQTYYRSCMDSTIKYMNFYKIPKTVQNRVKTWYEYTWH
SQGMLDESELLVQLPDKMRLDIAID------VNYNIVSKVALFQGCDRQMIFDMLKRLRS
VVYLPNDY--VCKK---GEIGREMYIIQAGQVQVLGGPDGQTVLVT--LKAGSVFGEIVN
----PGAPGKW----GQGRVGGG----------GLCNTRI------------------NL
HNRGQ-KMLKTNNKP---KVAPGDPLIIPPKAETPKLFQAALAATGRLGGKG-PLAQLRW
RLKELKAMQE
>Sphenisciformes_Aptenodytes_forsteri_R10204
R-VGSATSLSSAVINNRLQELVKLFKERTERVKEKLTDLDITSDDESPEAS---------
-PAKLA--PA-----A-A--PVPPPGGEPEGDKPVGDEHYCEMLCCTFKYQPWLDRVKNY
QFPSSIDPLTNL------MYVLWLFFVVVAWNWNCW--------LIPVRWAFPYQTP-SN
IYC-W----------LLMDYLCDLVYLLDILVFQTRLQFVQGGDVI--------TDKKAM
REN---YLRSQRFKMDMACLLPLDFFYFKVGVNPLLRFPRCLKYMAFFEFNNRLESMPYH
LPSCSFLFFCR-------VIRTTA----------Y-LLYSLHVNSC-----LYYWAS---
-DYEGLGSTTWVYDGEGNSYIRCYYWAVKTLITIGGLPDPKTLFE------IVFQLLNYF
TGVFAFSIMIGQMRDVVGAATAGQTYYRSCMDNTIKYMNFYKIPKTVQNRVKMWYEYTWH
SQGMLDESELLVQLPDKMRMDLAIS------VNYNIVSKVALFQGCDRQMVFDMLKRLRS
VVYLPNDY--VCKK---GEIGREMYIIQAGQVQVLGGPDGKTVLVT--LKAGSVFGEI--
---------------SLLAAGGGNRRTANVIAHGFANLFILDKKDLNEILVHYPESQKLL
CKKAK-KMLKNNNKPKDEKGAPGDPLIIPPKADTPKLFRAALAITGRMGRKG-PLAQLQQ
RLKELKAMQA
>Gruiformes_Balearica_regulorum_R07891
R-IGSAASLSSAVINNRLQELVKLFKERTEKVKEKLTDPDVTSDDESPAAS---------
-PAKPA--PA-----A-A--PVPPPGGEPEGDKLTGDEHYCEMLCCAFKYRPWLDRLKNY
QFPSSIDPLTNL------MYVLWLFFVVTAWNWNCW--------LIPVRWAFPYQTP-AN
IHC-W----------LLMDYLCDLIYLLDILIFQTRLQFVRGGDII--------TDKKAM
KEN---YLRSQRFKMDVVCLLPLDFFYFKVGVNPLLRFPRCLKYMAFFEFNNRLEAI---
---LSKAYIYR-------VIRTTA----------Y-LLYSLHVNSC-----LYYWAS---
-AYEGLGSTTWVYDGEGNSYIRCYYWAVKTLITIGGLPDPKTLFE------IIFQLLNYF
TGVFAFSVMIGQMRDVVGAATAGQTYYRSCMDSTIKYMNFYKIPKTVQNRVKTWYEYTWH
SQGMLDESELLVQLPDKMRLDIAID------VNYNIVSKVALFQGCDRQMIFDMLKRLRS
VVYLPNDY--VCKK---GEIGREMYIIQAGQVQVLGGPDGKTVLVT--LKPGSVFGEI--
---------------SLLAAGGGNRRTANVIAHGFANLFILDKKDLNEILVHYPESQKLL
RKKAK-KMLKNNNKPKGEKGAPGDPLIIPPKADTPKLFQAALAATGRMGGKG-PLAQLRW
RLKELKAMQA
>Caprimulgiformes_Calypte_anna_R11779
R-IGSATSLSSNIINTRLQELVKLFRERTEKVKEKLTDPDVTSDDESPAAS---------
-PAKPV--PA-----A-A--PVPPPGGELEGHKLSEDEHCCEMLCCTFKYQPWLDRLKNY
EFPSSIDPLTNL------MYVLWLFFVVLAWNWNCW--------LIPVRWAFPYQTP-TN
IHF-W----------LLMDYICDLIYLLDILIFQTRLQFVQGGDII--------SDKKAM
KEH---YLQSQRFKMDVLCLLPLDFFYFKVGVNPLLRFPRCLKYMAFFEFNSRLEAI---
---LSRAYVYR-------VIRTTA----------Y-LLYSLHVNSC-----LYYWAS---
-AYEGLGSTAWVYDGEGNSYIRCYYWAVKTLITIGGLPDPKTLFE------IIFQLLNYF
TGVFAFSVMIGQMRDVVGAATAGQTYYRSCMDSTIKYMNFYKIPKTVQNRVKMWYEYTWH
SQGMLDESELLVQLPDKMRLDIAIE------VNYNIVSKVALFQGCDRQMIFDMLKRLKS
VVYLPNDY--VCKK---GEIGREMYIIQAGQVQVLGGPDGKTVLVT--LKPGSVFGEI--
---------------SLLAAGGGNRRTANVVAQGFANLFILDKKDLNEILVHYPESQNLL
RKKAK-KMLKTTNKPKEEKAAPGDTLIIPLKADTPKLFQAALAVTGRVGGRG-PLSQLHW
RLKELKTTQA
>Caprimulgiformes_Antrostomus_carolinensis_R09661
R-IGSATSLSSAIVNTRLQELVKLFRERTEKVKEKLTDPDVSSDDESPTAS---------
--------P------APP--PVPPPGGEPGGDKPAEEEHYCEMLCCTFKYPPWVHRLKNY
QFPSSIDPFANL------MYVLWLFFVVMAWNWNCW--------LIPVRWAFPYQTP-TN
IYL-W----------LLMDYLCDLIYLLDILVFQTRLQFVQGGDII--------TDKKAM
KEN---YLRSERFKMDVVCLLPLDIFYFKFGVNPLLRFPRCLKYLAFFEFNDRMEAI---
---LSKAYIYR-------VIRTTA----------Y-LLYCLHVNSC-----LYYWAS---
-DYEGLGSTSWVYDGEGNSYIRCYYWAVKTLITIGGLPDPKTLFE------IIFQLLNYF
TGVFAFSVMIGQMRDVVGAATAGQTYYRSCMDSTIKYMNSYRIPKIVQNRVKTWYEYTWH
SQGMLDESELLVQLPDKMRLDIAIE------VNYNIVSKVALFQGCDRQMIFDMLKRLRS
VVYLPSDY--VCKK---GEIGREMYIIQAGQVQVLGGPDGTTVLVT--LKPGSVFGEI--
---------------SLLAAGGGNRRTANVVAHGFANLFILDKKDLNEILVHYPESQKLL
RKKAR-KMLKNNNKPKDQKGGPADPLIIPPKADTPKLFQAALAATRRMGDKG-PLARLRW
RLKELKAMEA
>Cariamiformes_Cariama_cristata_R03443
------------------------------------------------------------
------------------------------------------------------------
------------------------------------------------------------
------------------------------------------------------TDKKAM
KEN---YLRSQRFKMDVVCLLPLDFFYFKVGVNPLLRFPRCLKYMAFFEFNNRLEAI---
---LSKAYIYR-------VIRTTA----------Y-LLYSLHVNSC-----LYYWAS---
-AYEGLGSTTWVYDGKGNSYIRCYYWAVKTLITIGGLPDPKTLFE------IVFQLLNYF
TGVFAFSVMIGQMRDVVGAATAGQTYYRSCMDSTIKYMNFYKIPKTVQNRVKTWYEYTWH
SQGMLDESELLVQLPDKMRLDIAID------VNYNIVSKVALFQGCDRQMIFDMLKRLRS
VVYLPNDY--VCKK---GEIGREMYIIQAGQVQVLGGPDGKTVLVT--LKAGSVFGEI--
---------------SLLAAGGGNRRTANVIAHGFANLFILDKKDLNEILVHYPESQKLL
RKKAK-KMLKNNNKPKDEKGAPGDPLIIPPKAGTPKLFQAALAATGRLGGKG-PLAQLRW
RLKELKGMQT
>Accipitriformes_Cathartes_aura_R11568
R-VGSATSLSSAVINNRLQELVKLFKERTEKVKEKLIDPDVSSDDESPAAS---------
-PTKRA--PA-----A-A--PVPPPGGEPEGDKPAGDKHYCEMLCCTFKYRPWLDRLKNY
HFPTSIDPLTNL------MYVLWLFFVVMAWNWNCW--------LIPVRWAFPYQTP-AN
IHC-W----------LLVDYLCDLVYLLDILIFQTRLQFVRGGDII--------TDKKAM
KEN---YLRSQRFKMDVVCLLPLDFFYFKVGVNPLLRFPRCLKYMAFFEFNNRLEAI---
---LSKAYIYR-------VIRTTA----------Y-LLYSLHVNSC-----LYYWAS---
-AYEGLGSTTWVYDGEGNSYIRCYYWAVKTLITIGGLPDPKTLFE------IVFQLLNYF
TGVFAFSVMIGQMRDVVGAATAGQTYYRSCMDSTIKYMNFYKIPKTVQNRVKTWYEYTWH
SQGMLDESELLVQLPDKMRLDIAID------VNYNIVSKVALFQGCDRQMIFDMLKRLRS
VVYLPNDY--VCKK---GEIGREMYIIQAGQVQVLGGPDGKTVLVT--LKAGSVFGEI--
---------------SLLAAGGGNRRTANVVAHGFANLFILDKKDLNEILVHYPESQKLL
RKKAK-KMLKKNNKPKDEKGMPGDPLIIPPKAGTPKLFQAALAATGRMGGKG-PLAQLRW
RLKELKAMQA
>Caprimulgiformes_Chaetura_pelagica_R12645
R-IGSATSQSSTSINTRLQELVKLFRERTEKVKEKLTDPDTTSDEESPTAC---------
-EFKWSLQPM----------------GPPEGERQVQEEHYCEMLCCSFKHRPWLDRLKNY
QFPSSIDPLTNL------MYVLWLFFVVMAWNWNCW--------LIPVRWAFPYQTP-TN
IYF-W----------LLMDYICDLIYLLDILVFQTRLQFVRGGDVI--------SDKKAM
KEN---YLRSQRFKMDLLCLLPLDFFYFKVGVNPLLRFPRCLKYMAFFEFNSRLEAI---
---LSKAYVYR-------VIRTTA----------Y-LLYSLHVNSC-----LYYWAS---
-AYEGLGSTTWVYDGEGNSYIRCYYWAVKTLITIGGLPDPKTLFE------IIFQLLNYF
TGVFAFSVMIGQMRDVVGAATAGQTYYRSCMDSTIKYMNFYKIPKTVQNRVKTWYEYTWH
SQGMLDESELLVQLPDKMRLDIAIE------VNYNIVSKVALFQGCDRQMIFDMLKRLKS
VVYLPNDY--VCKK---GEIGREMYIIQAGQVQVLGGPDGTTVLVT--LKPGSVFGEI--
---------------SLLAAGGGNRRTANVIAHGFANLFILDKKDLNEILVHYPESQKLL
RKKAK-KMLKTTNKPKVEKAAPGDVLIIPPKPDTPKLFQAALAATGRMGGRR-TLAQLRW
RLKELNAMQV
>Otidiformes_Chlamydotis_macqueenii_R02867
R-IGSATSLSSAVVNTRLQELVKLFKERTEKVKEKLTDPDVTSDDESPATS---------
--------PA-----A-A--PVPPPGGQPEGDKPSEDEHYCEMLCCTFKHQPWLDRLKNY
QFPSSIDPLTNL------MYVLWLFFVVMAWNWNCW--------LIPVRWAFPYQTP-AN
IHC-W----------LLMDYLCDLIYLLDILVFQMRLQFVRGGDII--------TDKKAM
KEN---YLRSERFKMDVMCLLPLDFFYFKVGVNPLLRFPRCLKYMAFFEFNNRLEAI---
---LSKAYIYR-------VIRTTA----------Y-LLYSLHVNSC-----LYYWAS---
-AYEGLGSTTWVYDGEGNSYIRCYYWAVKTLITIGGLPDPKTLFE------IVFQLLNYF
TGVFAFSVMIGQMRDVVGAATAGQTYYRSCMDSTIKYMNFYRIPKTVQNRVKTWYEYTWH
SQGMLDESELLVQLPDKMRLDIAID------VNYNIVSKVALFQGCDRQMIFDMLKRLRS
VVYLPNDY--VCKK---GEIGREMYIIQAGQVQVLGGPDGKTVLVT--LKAGSVFGEI--
---------------SLLAAGGGNRRTANVVAHGFANLFILDKKDLNEILVHYPESQKLL
RKKAK-KMLKNNNKPKDEKGAPGEPLIIPPKADTPKLFQAALAASGRMGGKG-TLAQLRW
RLKELKAMQA
>Coliiformes_Colius_striatus_R09787
------------------------------------------------------------
------------------------------------------------------------
------------------------------------------------------------
------------------------------------------------------------
------------------------------------------------------------
----------R-------VIRTTA----------Y-LLYSLHLNSC-----LYYWAS---
-AYEGLGSTTWVYDGEGNSYIRCYYWAVKTLITIGGLPDPKTLFE------IVFQLLNYF
TGVFAFSVMIGQMRDVVGAATAGQTYYRSCMDSTIKYMNFYNIPKAVQNRVKTWYEYTWH
SQGMLDELELLVQLPDKMRLDIAID------VNYNIVSKVALFQGCDRQMIFDMLKRLRS
VVYLPNDY--VCKK---GEIGREMYIIQAGQVQVLGGPDGKTVLVT--LKAGSVFGEI--
---------------SLLAAGGGNRRTANVIAHGFANLFILDKKDLNEILVHYPESQKLL
RRKAK-KMLK-DNKPKDEKGAPGEPLIIPPRADTPKLFQAALAAAGRVRGKG-PLAQLRW
RLKEVKSMQM
>Columbiformes_Columba_livia_R11994
R-IGSATSVSSTVINNRLQELVKLFKERTEKVKEKLTDPDVTSDDESPTAL---------
--------PA-----A-A--PVPPPAAEPEGDKPGGDEHYCEMLCCTFKYRPWLDRLKNY
QFPSSIDPLTNL------MYVLWLFFVVMAWNWNCW--------LIPVRWAFPYQTP-GN
IHF-W----------LLVDYLCDLIYLLDILVFQTRLQFVQGGDII--------TDKKAM
KEN---YLRSQRFKMDVVCLLPLDFFYFKVGVNPLLRFPRCLKYMAFFEFNNRLEAI---
---LSKAYIYR-------VIRTTA----------Y-LLYSLHVNSC-----LYYWAS---
-AYEGLGSTTWVYDGEGNSYIRCYYWAVKTLITIGGLPDPKTLFE------IVFQLLNYF
TGVFAFSVMIGQMRDVVGAATAGQTYYRSCMDSTIKYMNFYKIPKTVQNRVKTWYEYTWH
SQGMLDESELLVQLPDKMRLDIAID------VNYNIVSKVALFQGCDRQMIFDMLKRLRS
VVYLPNDY--VCKK---GEIGREMYIIQAGQVQVLGGPDGKTVLVT--LKAGSVFGEI--
---------------SLLAAGGGNRRTANVVAHGFANLFILDKKDLNEILVHYPESQKLL
RKKAK-KMLQSNNKPKDEKGAPGDTLIIPPKADTPKLFQAALAATGRMGGKG-PLAQLRW
RLKELKAMQE
>Passeriformes_Corvus_brachyrhynchos_R13423
H-IGSATSLSSAIINTRLQELVRLFKERTEKVKEKLIDPDVSSDDESPVAS---------
--------P------A-A--AVPAPGGEPE-DKPLGDDHYCEMLCCTFKSRPWLDRLKSY
QFPSSIDPLTNL------MYVLWLFFVVMAWNWNCW--------LIPVRWAFPYQTP-AN
IHY-W----------LLVDYLCDLIYLLDILVFQTRLQFVQGGDII--------TDKEAM
KKN---YLHSQRFKMDVLCLLPLDFFYFKVGVNPLLRFPRCLKYMAFFEFNNRLEAI---
---LTKAYIYR-------VIRTTA----------Y-LLYSLHVNSC-----LYYWAS---
-AYEGLGSTTWVYDGEGNSYIRCYYWAVKTLITIGGLPDPKTLFE------IVFQLLNYF
TGVFAFSVMIGQMRDVVGAATAGQTYYRSCMDSTIKYMNFYKIPKSVQNRVKTWYEYTWH
SQGMLDESELLVQLPDKMRLDIAID------VNYNIVSKVALFQGCDRQMIFDMLKRLRS
VVYLPNDY--VCKK---GEIGREMYIIQAGQVQVLGGPDGKSVLVT--LKAGSVFGEI--
---------------SLLAAGGGNRRTANVVAHGFANLFILEKKDLNEILVHYPESQKLL
RKKAK-KMLKNNNKPKDEKGDPGDPLIILPKADTPKLFKAALAATGRMRGKG-PLERLQW
RLKELKAMQE
>Cuculiformes_Cuculus_canorus_R01382
R-IGSATSLN---INARLQELVKLFKERTEKVKEKLIDPDVTSDDESPTSS---------
--------PA-----A-A--PVPPPKGEPEEDKTAEDEHYCEMLCCTFKCRPWLDHLKNY
RFPSSIDPLTNL------MYVLWLFFVVMAWNWNCW--------LIPVRWAFPYQTP-AN
IHC-W----------LLMDYLCDFIYLLDVLVFQTRLQFVRGGDII--------TDKKAM
KEN---YLRSQRFKMDLLCLLPLDFLYFKVGVNPLLRFPRCLKYMAFFEFNNRLEAI---
---MSKAYIYR-------VIRTTA----------Y-LLYSLHVNSC-----LYYWAS---
-AYEGLGSTTWVYDGEGNSYIRCYYWAVKTLITIGGLPDPKTLFE------IVFQLLNYF
TGVFAFSVMIGQMRDVVGAATAGQTYYRSCMDSTIKYMNFYKIPKPVQNRVKTWYEYTWH
SQGMLDESELLVQLPDKMRLDIAID------VNYNIVSKVALFQGCDRQMIFDMLKRLRS
VVYLPNDY--VCKK---GEIGREMYIIQAGQVQVLGGPDGKTVLVT--LKAGSVFGEIRQ
VKHCQGAREIQLVGSGLLAAGGGNRRTANVVAHGFANLFILDKKDLNEILVHYPESQKLL
RKKAK-KMLKNNNKPKEEKGVPGDSLIIPPKPDTPKLFQAALAATGKMGGKG-PLAQLRW
RLKELKAMQA
>Pelecaniformes_Egretta_garzetta_R07469
R-IGSATSLSSAVINSRLQELVKLFRERTEKVKEKLTDPDVTSDDESPATS---------
--------PV-----A-A--PMPAPGGEPEGDKPGGDEHYCEMLCCTFKYRPWLDRLKSY
QFPSSIDPLTNL------MYVLWLFFVVMAWNWNCW--------LIPVRWAFPYQTP-AN
IHF-W----------LLMDYLCDLVYLLDILIFQTRLQFVRGGDII--------TDKKAM
KEN---YLRSQRFKMDVVCLLPLDFFYFKVGVNPLLRFPRCLKYMAFFEFNNRLEAI---
---LSKAYIYR-------VIRTTA----------Y-LLYSLHVNSC-----LYYWAS---
-AYEGLGSTTWVYDGEGNSYIRCYYWAVKTLITIGGLPDPKTLFE------IVFQLLNYF
TGVFAFSVMIGQMRDVVGAATAGQTYYRSCMDSTIKYMNFYRIPKMVQNRVKTWYEYTWH
SQGMLDESELLVQLPDKMRLDIAID------VNYNIVSKVALFQGCDRQMIFDMLKRLRS
VVYLPNDY--VCKK---GEIGREMYIIQAGQVQVLGGPDGKTVLVT--LKAGSVFGEI--
---------------SLLAAGGGNRRTANVIAHGFANLFILDKKDLNEILVHYPESQKLL
RKKAK-KMLRNNNKPKDEKGAPGDPLIIPPKADTPKLFQAALAAMGRAGGKG-PLAQLLW
RLKELKAMQA
>Eurypygiformes_Eurypyga_helias_R07835
--------------------------------------------------A---------
--------PV-----A-A--PVPPPEGEPEGDKPVGDDHYCEMLCCTFKYRPWLDRLKNY
RFPSSIDPLTNL------MYVLWLFFVVMAWNWNCW--------LIPVRWAFPYQTP-AN
IHC-W----------LLMDYLCDLIYLLDILVFQTRLQFVRGGDII--------TDKKAM
KEN---YLQSQRFKMDVVCLLPLDFFYFKVGVNPLLRFPRCLKYMAFFEFNNRLEAI---
---LSKAYIYR-------VIRTTA----------Y-LLYSLHVNSC-----LYYWAS---
-AYEGLSSTTWVYDGEGNSYIRCYYWAVKTLITIGGLPDPKTLFE------IVFQLLNYF
TGVFAFSVMIGQMRDVVGAATAGQTYYRSCMDSTIKYMNFYKIPKTVQNRVKTWYEYTWH
SQGMLDESELLVQLPDKMRLDIAID------VNYNIVSKVALFQGCDRQMIFDMLKRLRS
VVYLPKDY--VCKK---GEIGREMYIIQAGQVQVLGGPDGKTVLVT--LKAGSVFGEI--
---------------SLLAAGGGNRRTANVVAHGFANLFILDKKDLNEILVHYPESQKLL
RKKAK-KMLKTNNKPKDEKAAAGDSLIIPPKADTPKLFQAALAAAGRMGGRG-QLAQLRW
RLKAMQATQV
>Falconiformes_Falco_peregrinus_R04451
------------------------------------------------------------
-----A--PA-----A-A--PLPPPGGEPEGDKPGGGEHYCEMLCCTFKTQPWLDRLKNY
RFPSSIDPLTDL------MYVLWLFFVVMAWNWNCW--------LIPVRWAFPYQTP-AN
IHC-W----------LLMDYLCDLIYLLDVIIFQTRLQFVQGGDII--------SDKKAM
KEN---YLRSQRFKMDVVCLLPLDFFYFKVGVNPLLRFPRCLKYLAFFEFNNRLEAI---
---LSKAYIYR-------VIRTTA----------Y-LLYSLHVNSC-----LYYWAS---
-AYEGLGSTTWVYDGEGNSYIRCYYWAVKTLITIGGLPDPKTLFE------IIFQLLNYF
TGVFAFSVMIGQMRDVVGAATAGQTYYRSCMDSTIKYMNFYKIPRTVQNRVKMWYEYTWH
SQGMLDESELLVQLPDKMRLDLAIE------VNYNIVSKVALFQGCDRQMIFDMLKRLRS
VVYLPNDY--VCKK---GEIGREMYIIQAGQVQVLGGADGKTVLVT--LKAGSVFGEI--
---------------SLLAAGGGNRRTANVIAHGFANLFILDKKDLNEILVHYPESQKLL
RKKAK-KMLKNSNKPKDEKGGPGDPVIIPPKADTPKLFQAALAATGRMGGKE-PLAQLRW
RLKKLKAMQE
>Procellariiformes_Fulmarus_glacialis_R05606
R-IGSATSLSSAVINNRLQELVKLFKERTEKVKEKLTDPDVTSDDESPAAYVFLLFKITA
WPFPLA--PA-----A-A--PVPPPGGEPEGDKPAGDEHYCEMLCCTFKYRPWLVRLKNY
QFPSSIDPLTNL------MYVLWLFFVVMAWNWNCW--------LIPVRWAFPYQTP-AN
IHY-W----------LLMDYLCDFIYLLDILVFQTRLQFVRGGDII--------TDKKAM
KEN---YLRSQRFKMDVVCLLPLDFFYFKVGVNPLLRFPRCLKYMAFFEFNNRLEAI---
---LSKAYIYR-------VIRTTA----------Y-LLYSLHVNSC-----LYYWAS---
-AYEGLGSTTWVYDGEGNSYIRCYYWAVKTLITIGGLPDPKTLFE------IVFQLLNYF
TGVFAFSVMIGQMRDVVGAATAGQTYYRSCMDSTIKYMNFYKIPKTVQNRVKTWYEYTWH
SQGMLDELELLVQLPDKMRLDIAID------VNYNIVSKVALFQGCDRQMIFDMLKRLRS
VVYLPNDY--VCKK---GEIGREMYIIQAGQVQVLGGPDGKTVLVT--LKAGSVFGEI--
---------------SLLAAGGGNRRTANVIAHGFANLFILDKKDLNEILVHYPESQKLL
RKKAK-KMLKNNNKPKDEKGAPGDPLIIPPKADTPKLFQAALAAAGRMGGKG-PLAQLRW
RLKELKAMQA
>Passeriformes_Geospiza_fortis_R04637
R-IGSASSLSSAIINTRLQELVRLFKERTEKVKEKLIDSDVTSDDESPVAS---------
--------PA-----A-A--AVPAPGGQLEGDKPLGDDHYCEMLCCTFKRRPWLERLKSY
QFPSSIDPLTNL------MYVLWLFFVVMAWNWNCW--------LIPVRWAFPYQTP-AN
IHY-W----------LLVDYLCDLIYLLDILIFQTRLQFVQGGDII--------TDKKAM
KEN---YLRSQRFKMDVLCLLPLDFFYFKVGVNPLLRFPRCLKYMAFFEFNNRLEAI---
---LTKAYIYR-------VIRTTA----------Y-LLYSLHVNSC-----LYYWAS---
-AYEGLGSTTWVYDGEGNSYIRCYYWAVKTLITIGGLPDPKTLFE------IVFQLLNYF
TGVFAFSVMIGQMRDVVGAATAGQTYYRSCMDSTIKYMNFYRIPRAVQNRVKTWYEYTWH
SQGMLDESELLVQLPDKMRLDIAID------VNYNIVSKVALFQGCDRQMIFDMLKRLRS
VVYLPNDY--VCKK---GEIGREMYIIQAGQVQVLGGPDGKSVLVT--LKAGSVFGEI--
---------------SLLAAGGGNRRTANVVAHGFANLFILEKKDLNEILVHYPESQKLL
RKKAK-KMLRSNNKPKDEKGGPGDALVIPPKAETPKLFRAALAATGRMGGKG-PLGRLRW
RLKELQELQA
>Accipitriformes_Haliaeetus_leucocephalus_R11967
R-IGSATSLSSAIINNRLQELVKLFKERTEKVKEKLTDPDVTSDDESPVAS---------
-PTKLV--PA-----A-A--PVPPPGGEPEGDKPAGDEHYCEMLCCTFKYRPWLDHLKNY
RFPTSIDPFTNL------MYVLWLFFVVMAWNWNCW--------LIPVRWAFPYQTP-AN
IHC-W----------LVVDYLCDLVYLLDILVFQTRLQFVQGGDII--------TDKKAM
KEN---YLRSQRFKMDVVCLLPLDFFYFKVGVNPLLRFPRCLKYMAFFEFNNRLEAI---
---LSKAYIYRGREG--GTEHGVA---------------------------LCYWGRRFH
FAYEGLGSTTWVYDGEGNSYIRCYYWAVKTLITIGGLPDPKTLFE------IVFQLLNYF
TGVFAFSIMIGQMRDVVGAATAGQTYYRSCMDSTIKYMNFYKIPKTVQNRVKTWYEYTWH
SQGMLDESELLVQLPDKMRLDIAID------VNYNIVSKVALFQGCDRQMIFDMLKRLRS
VVYLPNDY--VCKK---GEIGREMYIIQAGQVQVLGGPDGKTVLVT--LKAGSVFGEI--
---------------SLLAAGGGNRRTANVIAHGFANLFILDKKDLNEILVHYPESQKLL
RKKAK-KMLKNNNKPKDEKGAPGDPLIIPPKADTPKLFQAALAATGRMGGKR-PLAQLRW
RLKELKAMQV
>Leptosomatiformes_Leptosomus_discolor_R04491
R-ISSATSLSSTIINNRLQELVKLFKERTEKAKEKLTDPNVTSDDESPVAS---------
--------LA-----A-S--LVPPPGGEPEGNKPAGDEHYCEMLCCTFKYQPWLDRLKNY
GFPSSIDPLTNL------MYVLWLFFVVVAWNWNCW--------LIPVRWAFPYQTP-AN
IHC-W----------LLVDYLCDLVYLLDIVVFQTRMQFVQGGDII--------TDKKAM
REN---YLRSQRFKMDVVCLLPLDFFYFKVGVNPLLRFPRCLKYMAFFEFNNRLEAI---
---LSKAYIYR-------VIRTTA----------Y-LLYSLHVNSC-----LYYWAS---
-AYEGLGSTTWVYDGEGNSYIRCYYWAVKTLITIGGLPDPKTLFE------IIFQLLNYF
TGVFAFSVMIGQMRDVVGAATAGQTYYRSCMDSTIKYMNFYKIPKTVQNRVKTWYEYTWH
SQGMLDESELLVQLPDKMRLDIAID------VNYNIVSKVALFQGCDRQMIFDMLKRLRS
VVYLPNDY--VCKK---GEIGREMYIIQAGQVQVLGGPNGKTVLVT--LKAGSVFGEI--
---------------SLLAAGGGNRRTANVVAHGFANLFILDKKDLNEILVHYPESQKLL
RKKAK-KMLKNNNKPKDEKGAPGDPLIIPPRADTPKLFQAALAVTGRMGGKG-QLTQLRW
RLKELKAMQA
>Psittaciformes_Melopsittacus_undulatus_R08933
R-IGSATSLSSAVINNRLQELVRLFKERTEKVKEKLTDPDITSDEESPTAS---------
-PTKSA--LP-----A-A--PVPPAGGQPEGEKVMEEEHYCEMLCCTFKYRPWLDRLRNY
QFPSSIDPLTNL------MYVLWLFFVVMAWNWNCW--------LIPVRWAFPYQTP-AN
IHC-W----------LFIDYLCDFIYLLDILVFQTRLQFVRGGDII--------SDKKAM
KEN---YLRSQRFKMDMLCLLPLDFFYFKVGVNPLLRFPRCLKYMAFFEFNNRLEAI---
---LTKAYIYR-------VIRTTA----------Y-LLYSLHVNSC-----FYYWAS---
-AYEGLGSTKWVYDGEGNSYIRCYYWAVKTLITIGGLPDPKTLFE------IVFQLLNYF
TGVFAFSVMIGQMRDVVGAATAGQTYYRSCMDSTIKYMNFYKIPKTVQNRVKTWYEYTWH
SQGMLDESELLVQLPDKMRLDIAID------VNYSIVSKVALFQGCDRQMIFDMLKRLRS
VVYLPNDY--VCKK---GEIGREMYIIQAGHVQVLGGPDGKTVLVT--LKPGSVFGEI--
---------------SLLAAGGGNRRTANVIAHGFANLFILDKKDLNEILVHYPESQKLL
KKKAK-KMLKSNNKPKDAKRVPGDSLIIPPKPDTPKLFQAALAAAGRMGGKG-PLAQLRW
RLRELKAMQA
>Coraciiformes_Merops_nubicus_R09198
R-VGSATSLSSAVINNRLQELVKLFKERTEKVKEKLIDPDISSDDESPVAS---------
--------PA-----A-A--PGPPSGGESEGDKPEGDEHYCEMLCCTFKHHPWLKHLKNY
QFPSSIDPLTNL------MYVLWLFFVVVAWNWNCW--------LIPVRWAFPYQTP-AN
IHC-W----------LLVDYLCDLIYLLDILVFQTRLQFVQGGDII--------TDKKAM
KKN---YLQSQRFKMDVVCLLPLDFFYFKVGVNPLLRFPRCLKYMAFFEFNNRLEAI---
---LSKAYIYR-------VIRTTA----------Y-LLYSLHVNSC-----LYYWAS---
-AYEGLGSTTWVYDGEGNSYIRCYYWAVKTLITIGGLPDPKTLFE------IVFQLLNYF
TGVFAFSVMIGQMRDVVGAATAGQTYYRSCMDSTIKYMNFYKIPKTVQNRVKTWYEYTWH
SQGMLDESELLVQLPDKMRLDIAID------VNYNIVSKVALFQGCDRQMIFDMLKRLRS
VVYLPNDY--VCKK---GEIGREMYIIQAGQVQVLGGPDGKTVLVT--LKAGSVFGEI--
---------------SLLAAGGGNRRTANVIAHGFANLFILDKKDLNEILVHYPESQKLL
RKKAK-KMLKNNNKPKDEKGPPGDPLIIPPKADTPKLFQAALAATGRLGGKG-PLAQLRW
RLKELKAMQE
>Mesitornithiformes_Mesitornis_unicolor_R04032
R-IDSATSQSS-FVNTRLQELVKLFKARTKKVKEQLMDPDISSDDESPTPS---------
-PAKLA--PA-----A-A--PVPPSGGEPEGDKPEVDEHYCEMLCCTFKYRPWLDHLKNY
QFPSSIDPLTNL------MYVLWLFFVVMAWNWNCW--------LIPVRWAFPYQTP-AN
IHC-W----------LLMDYLCDFIYLLDILVFQTRLQFVQGGDII--------TDKKAM
KEN---YLRSQRFKMDVVCLLPLDFFYFKVGVNPLLRFPRCLKYMAFFEFNNRLEAI---
---LSKAYIYR-------VIRTTA----------Y-LLYSLHVNSC-----LYYWAS---
-AYEGLGSTTWVYDGEGNSYIRCYYWAVKTLITIGGLPDPKTLFE------IIFQLLNYF
TGVFAFSVMIGQMRDVVGAATAGQTYYRSCMDSTIKYMNFYKIPKTVQNRVKMWYEYTWH
SQGMLDESELLVQLPDKMRLDIAID------VNYRIVSKVALFQGCDRQMIFDMLKRLRS
VVYLPNDYHPSSLQ---GEIGREMYIIQAGQVQVLGGPDGKTVLVT--LKAGSVFGEI--
---------------SLLAAGGGNRRTANVVAHGFANLFILDKKDLNEILVHYPESQKLL
RKKAK-KMLKNNNKPKDEKGAPGHSLIILPKPETPKLFQAALAAVGRTGGKA-SLAQLRW
RLRKLKAMQA
>Psittaciformes_Nestor_notabilis_R05278
R-IGSATSLSSAAISNRLQELVRLFKERTEKVKEKLTDPDITSDEESPTAS---------
--------PL-----A-S--PVPPPGGQPDGEKVAEEEHYCEMLCCMFKHRPWLNPLRNY
QFPSSIDPLTNL------MYVLWLFFVVMAWNWNCW--------LIPVRWAFPYQTP-AN
IHC-W----------LFIDYLCDLIYLLDILIFQTRLQFVQGGDII--------SDKKAM
KEN---YLRSQRFKMDLVCLLPLDFFYFKVGVNPLLRFPRCLKYMAFFEFNNRLEAI---
---LTKAYIYR-------VIRTTA----------Y-LLYSLHVNSC-----LYYWAS---
-AYEGLGSTTWVYDGEGNSYIRCYYWAVKTLITIGGLPDPKTLFE------IVFQLLNYF
TGVFAFSVMIGQMRDVVGAATAGQTYYRSCMDSTIKYMNFYKIPKTVQNRVKMWYEYTWR
SQGMLDESELLVQLPDKMRLDIAID------VNYSIVSKVALFQGCDRQMIFDMLKRLRS
VVYLPNDY--VCKK---GEIGREMYIIQAGHVQVLGGPDGKTVLVT--LKPGSVFGEI--
---------------SLLAAGGGNRRTANVIAHGFANLFILDKKDLNEILVHYPESQKLL
KKKAK-CVL---------------------------------------------------
----------
>Pelecaniformes_Nipponia_nippon_R14602
R-IGSATSLSSTIINNRLQELVKLFKERTEKVKEKLTDPDVTSDDESPVAS---------
-PAKLA--PV-----A-A--PVPPPGGELQGDKPAGDEHYCEMLCCTFKYRPWLDGLKNY
RFPSSIDPLTNL------MYVLWLFFVVMAWNWNCW--------FIPVRWAFPYQTP-AN
IHC-W----------LLVDYLCDLIYLLDILVFQTRLQFVQGGDII--------TDKKAM
KEN---YLRSQRFKMDVVCLLPLDLFYFKVGVNPLLRFPRCLKYMAFFEFNNRLEAI---
---LSKAYIYR-------VIRTTA----------Y-LLYSLHVNSC-----LYYWAS---
-AYEGLGSTSWVYDGEGNSYIRCYYWAVKTLITIGGLPDPKTLFE------IVFQLLNYF
TGVFAFSVMIGQMRDVVGAATAGQTYYRSCMDSTIKYMNFYKIPKTVQNRVKTWYEYTWH
SQGMLDESELLVQLPDKMRLDIAID------VNYNIVSKVALFQGCDRQMIFDMLKRLRS
VVYLPNDY--VCKK---GEIGREMYIIQAGQVQVLGGPDGKTVLVT--LKAGSVFGEI--
---------------SLLAAGGGNRRTANVIAHGFANLFILDKKDLNEILVHYPESQKLL
RKKAK-KMLKKNNKPKNEKGAPGDSLIIPPKAETPKLFQAALAAAGRMGGKG-PLVQLRW
RLKELKAMQ-
>Opisthocomiformes_Opisthocomus_hoazin_R02622
R-IGSATSTSSAMINTRLQELVKLFKERTEKVKEKLTDPDVTSDDESPSAS---------
--------PP-----A-A--PVPPPGGEPEGDKPTEDEHYCEMLCCKFKYQPWLGRLKNY
RFPSSIDPLTNL------MYVLWLFFVVVAWNWNCW--------LIPVRWAFPYQTP-AN
IHC-W----------LLMDYLCDLVYLLDILVFQTRLQFVRGGDII--------TDKKAM
KEN---YLRSQRFKMDVVCLLPLDFFYFKVGVNPLLRFPRCLKYMAFFEFNNRLEAI---
---LSKAYIYR-------VIRTTA----------Y-LLYSLHVNSC-----LYYWAS---
-AYEGLGSTTWVYDGEGNSYIRCYYWAVKTLITIGGLPDPKTLFE------IVFQLLNYF
TGVFAFSVMIGQMRDVVGAATAGQTYYRSCMDSTIKYMNFYKIPKTVQNRVKTWYEYTWH
SQGMLDESELLVQLPDKMRLDIAID------VNYNIVSKVALFQGCDRQMIFDMLKRLRS
VVYLPNDY--VCKK---GEIGREMYIIQAGQVQVLGGPDGKTVLVT--LKAGSVFGEI--
---------------SLLAAGGGNRRTANVIAHGFANLFILDKKDLNEILVHYPESQKLL
RKKAK-KMLKNNNKPKDEKAAPGESLIIPPKADTPKLFQAALAATGRMGGKG-PLAQLRW
RLKELKAMQA
>Pelecaniformes_Pelecanus_crispus_R05187
--IGSATSLSSTIINNRLQELVKLFKERTEKVKEKLTNPEVTSDDESPAAS---------
--------PV-----T-A--LVPPPGGELEGIKPA-DEHYCEMLCCTFKYQPWLDHLKNY
QFPSSIDPLTNL------MYVLWLFFVVMAWNWNCW--------LIPVRWAFPYQTP-AN
IHC-W----------LLVDYLCDLVYLLDILIFQTRLQFIQGGDII--------TDKKAM
KDN---YLRSQRFKMDVVCLLPLDFFYFKVGVNPLLRFPRCLKYMAFFEFNNRLEAI---
---LSKAYIYR-------VIRTTA----------Y-LLYSLHVNSC-----LYYWAS---
-AYEGLGSTTWVYDGEGNSYIRCYYWAVKTLITIGGLPDPKTLFE------IVFQLLNYF
MGVFAFSVMIGQMRDVVGAATAGQTYYRSCMDSTIKYMNFYKIPKTVQNRVKTWYEYTWH
SQGMLDESELLVQLPDKMRLDIAID------VNYNIVSKVALFQGCDRQMIFDMLKRLRS
VVYLPNDY--VCKK---GEIGREMYIIQAGQVQVLGGPDGKTVLVT--LKAGSVFGEI--
---------------SLLAAGGGNRRTANVIAHGFANLFILDKKDLNEILVHYPESQKLL
RKKAK-KMLKNNNKPKDEKGAPGDPLIIPPKADTPKLFQAALAATGRMGGKG-PLAQLRW
RLKELKAMQA
>Pelecaniformes_Phalacrocorax_carbo_R08703
R-ISSATSVSSTIINNRLQELVKLFKERTEKVKEKLTDPDVSSDDESPAAS---------
-----------------A--LVLPRGGKPEEDKPSGDEHYCEMLCCTFKYRPWLDCLKNY
RFPSSIDPLTNL------MYVLWLFFVVMAWNWNCW--------LIPIRWAFPYQTP-AN
IHY-W----------LLVDYVCDLIYLLDILVFQTRLQFVRGGDII--------TDKKAM
KAN---YLRSRRFKMDVVCLLPLDFFYFKVGVNPLLRFPRCLKYMAFFEFNNRLEAI---
---LSKAYIYR-------VIRTTA----------Y-LLYSLHVNSC-----LYYWAS---
-AYEGLGSTTWVYDGEGNSYIRCYYWAVKTLITIGGLPDPRTLFE------IVFQLLNYF
TGVFAFSVMIGQMRDVVGAATAGQTYYRSCMDSTIKYMNFYKIPKTVQNRVKTWYEYTWH
SQGMLDESELLVQLPDKMRLDMAID------VNYNIVSKVALFQGCDRQMIFDMLKRLRS
VVYLPNDY--VCKK---GEIGREMYIIQAGQVQVLGGPDGKTVLVT--LKAGSVFGEI--
---------------SLLAAGGGNRRTANVIAHGFANLFILDKKDLNEILVHYPESQKLL
RKKAK-KMLKNNNKPKDEKGAPGDPLIIPPKADTPKLFQAALAAAGRMGGKG-PLAQLRW
RLKELKAMQE
>Phoenicopteriformes_Phoenicopterus_ruber_R07370
------------------------------------------------------------
------------------------------------------------------------
-------PCADL------MYVLWLFFVVMAWNWNCW--------LIPVRWAFPYQTP-AN
IHC-W----------LLVDYLCDLIYLLDILVFQTRLQFVQGGDII--------TDKKAM
KEN---YLRSQRFKMDMVCLLPLDFFYFKVGVNPLLRFPRCLKYMAFFEFNNRLEAI---
---LSKAYIYR-------VIRTTA----------Y-LLYSLHVNSC-----LYYWAS---
-AYEGLGSTTWVYDGEGNSYIRCYYWAVKTLITIGGLPDPKPLFEXXXXXXXXXXLLNYF
TGVFAFSVMIGQMRDVVGAATAGQTYYRSCMDSTIKYMNFYKIPKTVQNRVKTWYEYTWH
SQGMLDESELLVQLPDKMRLDIAID------VNYNIVSKVALFQGCDRQMIFDMLKRLRS
VVYLPNDY--VCKK---GEIGREMYIIQAGQVQVLGGPDGKTVLVT--LKAGSVFGEI--
---------------SLLAAGGGNRRTANVVAHGFANLFILDKKDLNEILVHYPESQKLL
RKKAR-KMLKNNNKPKDEKTGPGDPLIIPPKPDTPKLFQAALAAAGRMGGKG-PLAQLRW
RLKELKAMQA
>Piciformes_Picoides_pubescens_R11350
R-VGSATSTSSALINSRLQELVKLFKERTEKVKEKLADPDVTSDEESPVAS---------
--------PA-----A-APPPPPPPGGAPGGDKAAGAEHYCQMLCCTFKHPPWLQRLRSY
RFPSSIDPLTNL------MYVLWLFFVVLAWNWNCW--------LIPVRWAFPYQTP-AN
IHL-W----------LLMDYLCDLIYLLDIIIFQTRLQFVQGGDII--------TEKKAM
KEN---YLRSQRFKMDVLSLLPLDFFYFKVGVNPLLRLPRCLKYMAFFEFNNRLEAI---
---LSKAYIYR-------VIRTTA----------Y-LLYSLHVNSC-----LYYWAS---
-AYEGLGSTTWVYDGEGNSYIRCYYWAVKTLITIGGLPDPKTLFE------IIFQLLNYF
TGVFAFSVMIGQMRDVVGAATAGQTYYRSCMDSTIKYMNSYRIPRAIQNRVKTWYEYTWH
SQGMLDETELLVQLPDKMRLDIAID------VNYNIVSKVALFQGCDRQMIFDMLKRLRS
VVYLPNDY--VCKK---GEIGREMYIIQAGQVQVLGGPEGTTVLVT--LKAGSVFGEI--
------------------------------------------------------------
------------------------------------------------------------
----------
>Phoenicopteriformes_Podiceps_cristatus_R11562
R-IGSATSLSSAIINNRLQELVKLFKERTEKVKEKLTDPDVTSDDESPAAS---------
-PAKPL--PA-----A-A--PVPPPGGEPEGDKPAGDEHYCEMLCCTFKYQPWLDRLKNY
QFPSSIDPLTNL------MYVLWLFFVVMAWNWNCW--------FIPVRWAFPYQTP-AN
IHC-W----------LLMDYLCDLVYLLDILVFQTRLQFVQGGDII--------TDKKAM
KEN---YLRSQRFKMDMVCLLPLDFFYFKVGINPLLRFPRCLKYMAFFEFNNRLEAI---
---LSKAYIYR-------VIRTTA----------Y-LLYSLHVNSC-----LYYWAS---
-AYEGLGSTTWVYDGEGNSYIRCYYWAVKTLITIGGLPDPKTLFE------IIFQLLNYF
TGVFAFSVMIGQMRDVVGAATAGQTYYRSCMDSTIKYMNFYKIPKAVQNRVKMWYEYTWH
SQGMLDESELLVQLPDKMRLDIAID------VNYNIVSKVALFQGCDRQMIFDMLKRLRS
VVYLPNDY--VCKK---GEIGREMYIIQAGQVQVLGGPDGKTVLVT--LKAGSVFGEI--
---------------SLLAAGGGNRRTANVIAHGFANLFILDKKDLNEILVHYPESQKLL
RKKAK-KMLKNNNKPKDEKVVPRDPLIIPPKPDTPKLFQAALAATGRMGGKG-PLAQLRW
RLKELKAMQA
>Pterocliformes_Pterocles_gutturalis_R04374
R-IGSATSLSSAVINTRLQELVKLFKERTEKVKEKLTDPDVTSDEESPATS---------
---KPA--PA-----A-A--PVPPPGGESEGDKPPGDEHYCEMLCCTFKYQPWLHRLKNY
RFPSSIDPLTNL------MYVLWLFFVVMAWNWNCW--------LIPVRWAFPYQTP-AN
IHC-W----------LLVDYLCDLVYLLDILVFQTRLQFVRGGDII--------TDKKAM
KEN---YLRSQRFKMDVLSLLPLDFFYFKVGVNPLLRFPRCLKYMAFFEFNNRLEAI---
---LSKAYIYR-------VIRTTA----------Y-LLYSLHVNSC-----LYYWAS---
-AYEGLGSTTWVYDGEGNSYIRCYYWAVKTLITIGGLPDPKTLFE------IVFQLLNYF
TGVFAFSVMIGQMRDVVGAATAGQTYYRSCMDSTIKYMNFYKIPKTVQNRVKTWYEYTWH
SQGMLDESELLVQLPDKMRLDIAID------VNYNIVSKVALFQGCDRQMIFDMLKRLRS
VVYLPNDY--VCKK---GEIGREMYIIQAGQVQVLGGPDGRTVLVT--LKAGSVFGEI--
---------------SLLAAGGGNRRTANVVAHGFANLFMLDKKDLNEILVHYPESQKLL
RKKAK-KMLKNNNKPKDEKGAPRDPLIIPPKPDTPKLFQAALAATGRMGGKG-TLAQLRW
RLKELKAMQA
>Sphenisciformes_Pygoscelis_adeliae_R10973
R-VGSATSLSSSIINNRLQELVKLFKERTEKVKEKLTDLDITSDDETPDAS---------
-PAKLA--PV-----A-A--PVPPPGGEPEGDKPVGDEHYCEMLCCTFKYRPWLHHLKNY
QFPSSIDPLTNL------MYVLWLFFVVMAWNWNCW--------LIPVRWAFPYQTP-SN
IHC-W----------LFVDYLCDLIYLLDILVFQTRLQFVRGGDII--------TDKKAM
KEN---YLQSQRFKMDVVCLLPLDFLYLKVGVNPLLRFPRCLKYMAFFEFNSRLESI---
---LSKAYIYR-------VIRTTA----------Y-LLYSLHVNSC-----LYYWAS---
-AYEGLGSTTWVYDGEGNSYIRCYYWAVKTLITIGGLPDPKTLFE------IVFQLLNYF
TGVFAFSIMIGQMRDVVGAATAGQTYYRSCMDDTIKYMNSYKIPKTVQNRVKMWYEYTWH
SQGMLDESELLVQLPDKMRLDMAIN------VNYNIVSKVALFQGCDRQMVFDMLKRLRS
VVYLPNDY--VCKK---GEIGREMYIIQAGQVQVLGGPDGKTVLVT--LKPGSVFGEI--
---------------SLLAAGGGNRRTANVVAHGFANLFILDKKDLNEILVHYPESQKLL
RKKAKCVMLQ-NNKRKDEKGAPGDPLIIRPKASTPKLFRAALAAMGRTGRKG-PLAQLQW
RLKELKATQA
>Struthioniformes_Struthio_camelus_R02909
R-IGSATSQNSAVINDRLQELVKLFKERTEKVKEKLTDPDVTSDDETPVAS---------
--------PA-----E-A--PPPPPGKEPEAAKVAEDEHYCEMLCCTFKCRPWLDRVRNY
QFPSSIDPLTNL------MYVLWLFFVVLAWNWNCW--------LIPVRWAFSYQ---AN
IHY-W----------LLVDYLCDLIYLLDIVVFQIRLQFVRGGDII--------SDKKAM
KEN---YLKSQRFKMDMMCLLPLDFFYFKVGVNPLLRFPRCLKYMAFFEFNNRLEAI---
---LSKAYIYR-------VIRTTA----------Y-LLYSLHVNSC-----LYYWAS---
-AYEGLGSTTWVYDGEGNSYIRCYYWAVKTLITIGGLPDPKTLFE------IVFQLLNYF
TGVFAFSVMIGQMRDVVGAATAGQTYYRSCMDSTIKYMNFYKIPRAVQNRVKTWYEYTWH
SQGMLDESELLVQLPDKMRLDIAID------VNYNIVSKVALFQGCDRQMIFDMLKRLRS
VVYLPNDY--VCKK---GEIGREMYIIQAGQVQVLGGPDGKTVLVT--LKAGSVFGEI--
---------------SLLAAGGGNRRTANVVAHGFANLFILDKKDLNEILVHYPESQKLL
RRKAK-KMLKNNNKPKDEKGVPGDSLIIPPKPDTPKLFQAALAAAGKMGGKG-KFAHLRW
KLKELKAMQA
>Musophagiformes_Tauraco_erythrolophus_R07081
R-IGSATSLSSTIINNRLQELVKLFKERTEKVKEKLTDPDVTSEEESPAAS---------
-PAKPV--PV-----A-G--PGPPPR---XGDEPVGDEHYCEMLCCTFKYRPWLDRLKNC
QLPSSIDPLTNL------MYVLWLFFVVMAWNWNCW--------LIPVRWAFPYQTP-AN
IHC-WLL------RGLLVDYLCDLVYLLDILVFQTRLQFVRGGDII--------TDKKAM
KEN---YLRSQRFKMDVVCLLPLDFFYFKVGVNPLLRFPRCLKYMAFFEFNNRLEAI---
---LSKAYIYR-------VIRTTA----------Y-LLYSLHVNSC-----LYYWAS---
-AYEGLGSTTWVYDGEGNSYIRCYYWAVKTLITIGGLPDPKTLFE------IVFQLLNYF
TGVFAFSVMIGQMRDVVGAATAGQTYYRSCMDSTIKYMNFYRIPKTVQNRVKTWYEYTWH
SQGMLGEIQALRGYP-LWRCSYPVEPGMLAQTNGTVGS--VLGQGCDRQMIFDMLKRLRS
VVYLPNDF--VCKK---GEIGREMYIIQAGQVQVLGGPDGKAVLVT--LKAGSVFGEI--
---------------SLLAAGGGNRRTANVVAHGFANLFILDKKDLNEILVHYPESQKLL
RKKAK-KMLKNNNKPKDEKGALRDPLIIPLKADTPKLFQAALAATGRMGGKG-PLAQLRW
RLKELKALQA
>Tinamiformes_Tinamus_guttatus_R10836
R-IGSATSQSSAVINDRLQELVKLFKERTEKVKEKLTDPDVTSDDETPVAS---------
--------PA-----E-A--PPPPPGQEPEAAKAVEDEHYCEMLCCTFKYRPWLDRVKNY
QFPSSIDPLTNL------MYVLWLFFVVLAWNWNCW--------LIPVRWAFPYQTP-GN
IHY-W----------LLMDYLCDLIYLLDIVIFQIRLQFVRGGDII--------SDKKAM
KEN---YLKSQRFKMDVVCLLPLDFFYFKVGVNPLLRFPRCLKYMAFFEFNNRLEAI---
---LSKAYIYR-------VIRTTA----------Y-LLYSLHVNSC-----LYYWAS---
-AYEGLGSTTWVYDGEGNSYIRCYYWAVKTLITIGGLPDPKTLFE------IVFQLLNYF
TGVFAFSVMIGQMRDVVGAATAGQTYYRSCMDSTIKYMNFYKIPRTVQNRVKTWYEYTWH
SQGMLDESELLVQLPDKMRLDIAID------VNYSIVSKVALFQGCDRQMIFDMLKRLRS
VVYLPNDY--VCKK---GEIGREMYIIQAGQVQVLGGADGKTVLVT--LKAGSVFGEI--
---------------SLLAAGGGNRRTANVVAHGFANLFILDKKDLNEILVHYPESQKLL
RRKAK-KMLRNNNKPKDDKGGPGDSIIIPPRPSTPKLFQAALAAAGKVGGKG-RLAHLRW
KLKELKAMQA
>Strigiformes_Tyto_alba_R02429
R-IGSATSLSSAIVNNRLQELVKLFKERTERVKEKLTDLDITSDDESPATS---------
-PAKPA--P------APA--PVPPPAGAPAGGKAAGDEHYCEMLCCKFKRQPWLYQLKNY
QFPSSIDPLTNL------MYVLWLFFVVMAWNWNCW--------LIPVRWAFPYQTP-SN
IHC-W----------LFMDYLCDLVYLLDILVFQMRLQFVRGGDII--------TDKKAM
KEN---YMRSERFKMDMMCLLPLDFFYFKVGVNPLLRFPRCLKYMAFFEFNNRLESI---
---MSKAYIYR-------VIRTTA----------Y-LLYSLHVNSC-----LYYWAS---
-DYEGLGSTNWVYDGEGNSYIRCYYWAVKTLITIGGLPDPRTLFE------IMFQLLNYF
MGVFAFSVMIGQMRDVVGAATAGQTYYRSCMDSTIKYMNFYKIPKTVQNRVKMWYEYTWQ
SQGMLDESELLVQLPDKMRLDIAID------VNYNIVSKVALFQGCDRQMIFDMLKRLKS
VVYLPGDY--VCKK---GEIGREMYIIQAGQVQVLGGPDGKTVLVT--LKPGSVFGEI--
---------------SLLAAGGGNRRTANVVAHGFANLFILDKKDLNEILLHYPESQKLL
RKKAK-KMLNGNNKRRDEKGAPGDPLIIPPKVDTPKLFRAALAATGRMGSKG-PLAQLRW
RLKELKAMQA
>Passeriformes_Menura_novaehollandiae_R12743
R-IGSATS---AVINTRLQELVRLFKERTEKVKEKLIDPDVTSDDESPVPS---------
--------PA-----A-A--LVPPPGGELEGDKPSGGDHYCEMLCCTFKYRPWLDRLKSY
QFPSSIDPLTNL------MYVLWLFFVVMAWNWNCW--------LIPVRWAFPYQTP-AN
IHC-W----------LLVDYLCDLVYLLDILVFQTRLQFVQGGDII--------TDKKAM
KEN---YLRSQRFKMDVLCLLPLDFFYFKVGVNPLLRFPRCLKYMAFFEFNNRLEAI---
---LTKAYIYR-------VIRTTA----------Y-LLYSLHVNSC-----LYYWAS---
-AYEGLGSTTWVYDGEGNSYIRCYYWAVKTLITIGGLPDPKTLFE------IVFQLLNYF
TGVFAFSVMIGQMRDVVGAATAGQTYYRSCMDSTIKYMNFYKIPKTVQNRVKTWYEYTWH
SQGMLDESELLVQLPDKMRLDIAID------VNYNIVSKVALFQGCDRQMIFDMLKRLKS
VVYLPNDY--VCKK---GEIGREMYIIQAGQVQVLGGPDGKSVLVT--LKAGSVFGEI--
---------------SLLAAGGGNRRTANVIAHGFANLFILEKKDLNEILVHYPESQKLL
RKKAK-KMLKSNNKPKEEKGGPGDPLIIPPKADTPKLFKAALAATRRMGGKG-PLGQLRW
RLKELKAMQE
>Otidiformes_Ardeotis_kori_R01460
R-IGSATSLSSAVVNTRLQELVKLFKERTEKVKEKLTDPDVTSDDESPTTS---------
--------PA-----A-A--PVPPPGGQPEGDKPSEDEHYCEMLCCTFKHRPWLDRLKNY
RFPSSIDPLTNL------MYVLWLFFVVMAWNWNCW--------LIPVRWAFPYQTP-AN
IHC-W----------LLMDYLCDLIYLLDILVFQMRLQFVRGGDII--------TDKKAM
KEN---YLRSERFKLDVMCLLPLDFFYFKVGVNPLLRFPRCLKYMAFFEFNNRLEAI---
---LSKAYIYR-------VIRTTA----------Y-LLYSLHVNSC-----LYYWAS---
-AYEGLGSTTWVYDGEGNSYIRCYYWAVKTLITIGGLPDPKTLFE------IVFQLLNYF
TGVFAFSVMIGQMRDVVGAATAGQTYYRSCMDSTIKYMNFYRIPKTVQNRVKTWYEYTWH
SQGMLDESELLVQLPDKMRLDIAID------VNYNIVSKVALFQGCDRQMIFDMLKRLRS
VVYLPNDY--VCKK---GEIGREMYIIQAGQVQVLGGPDGKTVLVT--LKAGSVFGEI--
---------------SLLAAGGGNRRTANVVAHGFANLFILDKKDLNEILVHYPESQKLL
RKKAK-KMLKNNNKPKDEKGAPGESLIIPPKADTPKLFQAALAATGRMGGKG-TLAQLRW
RLKELKAMQA
>Cuculiformes_Ceuthmochares_aereus_R02363
R-IGSATSLNSAFINTRLQELVKLFKERTEKVKEKLIDPDITSDDESPAAS---------
--------PA-----A-A--PVPPPKGETEGDKTAEDEHYCEMLCCTFKYRPWLDRLKNY
RFPSSIDPLTNL------MYVLWLFFVVMAWNWNCW--------LIPVRWAFPYQTP-AN
IHC-W----------LLMDYLCDFIYLLDILVFQTRLQFVRGGDII--------TDKKAM
KEN---YLRSQRFKMDVMCLLPLDFLYFKVGVNPLLRFPRCLKYMAFFEFNNRLEAI---
---LSKAYIYR-------VIRTTA----------Y-LLYSLHVNSC-----LYYWAS---
-AYEGLGSTTWVYDGEGNSYIRCYYWAVKTLITIGGLPDPKTLFE------IVFQLLNYF
TGVFAFSVMIGQMRDVVGAATAGQTYYRSCMDSTIKYMNFYKIPKAVQNRVKTWYEYTWH
SQGMLDESELLVQLPDKMRLDIAID------VNYNIVSKVALFQGCDRQMIFDMLKRLRS
VVYLPNDY--VCKK----------------------------------------------
------------------------------------------------------------
------------------------------------------------------------
----------
>Pelecaniformes_Cochlearius_cochlearius_R05854
R-IGSATSLSSAVVNSRLQELVKLFRERTEKVKEKLTDPDVTSDDESPATS---------
-PAKPA--PV-----A-A--PAPAPGGEPAGDKPGGDEHYCEMLCCAFEYRPWLDRLKSY
RFPSSIDPLTNL------MYVLWLFFVVMAWNWNCW--------LIPVRWAFPYQTP-AN
IHC-W----------LLMDYLCDLVYLLDILVFQARLQFVRGGDII--------TDKKAM
KEN---YLRSQRFKMDMVCLLPLDVFYFKVGVNPLLRFPRCLKYMAFFEFNNRLEAI---
---LSKAYIYR-------VIRTTA----------Y-LLYSLHVNSC-----LYYWAS---
-AYEGLGSTTWVYDGEGNSYIRCYYWAVKTLITIGGLPDPKTLFE------IVFQLLNYF
TGVFAFSVMIGQMRDVVGAATAGQTYYRSCMDSTIKYMNFYRIPKTVQNRVKTWYEYTWH
SQGMLDESELLVQLPDKMRLDIAID------VNYNIVSKVALFQGCDRQMIFDMLKRLRS
VVYLPSDY--VCKK---GEIGREMYIIQAGQVQVLGGPDGKTVLVT--LKAGSVFGEI--
---------------SLLAAGGGNRRTANVIAHGFANLFILDKKDLNEILVHYPESQKLL
RRKAK-KMLRNDNKPRDEKGAPGDPLIIPPKADTPKLFQAALAAAGRAGGKG-PLAQLRW
RLKELKAMQA
>Cuculiformes_Geococcyx_californianus_R02658
R-IGSATSLSSAFINTRLQELVKLFKERTEKVKEKLIDPDVTSDDESP------------
----PV--PA-----A-A--PLPPPGGEPEGDKAEEDEHYCEMLCCTFKYRPWLDHLKNY
RFPSSIDPLTNL------MYVLWLFFVVMAWNWNCW--------LIPVRWAFPYQTP-AN
IHC-W----------LLMDYLCDLIYLLDILVFQTRLQFVRGGDII--------TDKKAM
KEN---YLRSQRFKMDVICLLPLDFFYFKVGVNPLLRFPRCLKYMAFFEFNNRLEAI---
---LSKAYIYR-------VIRTTA----------Y-LLYSLHMNSC-----LYYWAS---
-AYEGLGSTTWVYDGEGNSYIRCYYWAVKTLITIGGLPDPKTLFE------IVFQLLNYF
TGVFAFSVMIGQMRDVVGAATAGQTYYRSCMDSTIKYMNFYKIPKTVQNRVKTWYEYTWH
SQGMLDESELLVQLPDKMRLDIAID------VNYNIVSKVALFQGCDRQMIFDMLKRLRS
VVYLPNDY--VCKK---GEIGREMYIIQAGQVQVLGGPDGKTVLVT--LKAGSVFGEI--
---------------SLLAAGGGNRRTANVVAHGFANLFILDKKDLNEILVHYPESQKLL
RKKAK-KMLKNNNKPKDEKGAPGDPLIIPPKPDTPKLFQAALAAAGKMGGKG-PLAQLRW
RLKELKAMQA
>Charadriiformes_Glareola_pratincola_R00015
R-IGSATSLSSAIVNTRLQELVKLFKERTEKVKEKLTDPDVSSDDESPTTS---------
-PAKPA--PA-----A-P--PVPPPGGEPEGDKLAGDEHYCEMLCCTFKYRPWLYHLKNY
QFPSSIDPLTNL------MYVLWLFFVVMAWNWNCW--------LIPVRWAFPYQTP-SN
IHW-W----------LAVDYLCDLIYLLDILVFQPRLQFVRGGDII--------TDKKAM
KEN---YLKSQRFKMDVVCLLPLDFFYFKVGINPLLRFPRCLKYMAFFEFNNRLEAI---
---LSKAYIYR-------VIRTTA----------Y-LLYSLHVNSC-----LYYWAS---
-AYEGLGSTTWVYDGEGNSYIRCYYWAVKTLITIGGLPDPKTLFE------IVFQLLNYF
TGVFAFSVMIGQMRDVVGAATAGQTYYRSCMDSTIKYMNFYRIPKTVQNRVKTWYEYTWH
SQGMLDESELLVQLPDKMRLDIAID------VNYNIVSKVALFQGCDRQMIFDMLKRLRS
VVYLPNDY--VCKK---GEIGREMYIIQAGHVQVLGGPDGKTVLVT--LKPGSVFGEI--
---------------SLLAAGGGNRRTANVVAHGFANLFILDKKDLNEILVHYPESQKLL
RKKAK-KMLQGNNKPKDEKGGPRDPLIIPPKADTPKLFQAALAATGRMGGKG-PLAQLRW
RLKELKAMQA
>Caprimulgiformes_Nyctibius_bracteatus_R01577
R-IGSATSLSSAFVNTRLQELAKLFKERTEKVKEKLIDPDVSSDEESPTAS---------
-PAKP---PP-----APA--PAPPPAGQTEGDKPEEDDHYCEMLCCKFKYRPWLDRVKNY
QFPSSIDPLTNL------MYVLWLFFVVMAWNWNCW--------LIPVRWAFPYQTP-SN
IYY-W----------LLTDYTCDLIYLLDLLVFQPRLQFVKGGDII--------SDKQAM
KEN---YLKSERFKMDVVCLLPLDIFYFEFGINPLLRFPRCLKYLAFFEFNDRLESI---
---MSKAYIYR-------VIRTTA----------Y-LLYSLHLNSC-----LYYWAS---
-DYEGLGSTSWVYDGEGNSYIRCYYWAVKTLITIGGLPDPKTLFE------IMFQLLNYF
MGVFAFSIMIGQMRDVVGAATAGQTYYRSCMDSTIKYMNSYRIPKPVQNRVKTWYEYTWQ
SQGMLDELELLVQLPDKMRLDICID------VNYNIVSKVALFQGCDRQMIFDMLKRLRS
VVYLPNDY--VCKKRWGDTMGKGRFLIKKRCAE----PVNNSVNVSPCLSP---------
---------------SLLAAGGGNRRTANVVAHGFANLFILDKKDLNEILVHYPESQKLL
RKKAR-KMLKNSNKPKDEKGARADPVIIGTKPDTPKLFQAALAATGKLGTKG-QLAQWRF
RLHQMKEMEA
>Procellariiformes_Oceanites_oceanicus_R07635
R-IGSATSMSSAIINNRLQELVKLFKERTEKVKEKLIDPDVTSDEESPTAS---------
-PAKLA--PV-----A-A--PVPPPGGEPEGDKPAGDEHYCEMLCCTFKYRPWLDRLKNY
QFPSSIDPLTNL------MYVLWLFFVVMAWNWNCW--------LIPVRWAFPYQTP-AN
IHY-W----------LLMDYLCDLIYLLDIVVFQTRLQFVRGGDII--------TDKKAM
KEN---YLRSQRFKMDVLCLLPLDFFYFKVGVNPLLRFPRCLKYLAFFEFNNRLEAI---
---LSKAYIYR-------VIRTTA----------Y-LLYSLHVNSC-----LYYWAS---
-DYEGLGSTTWVYDGEGNSYIRCYYWAVKTLITIGGLPDPKTLFE------IIFQLLNYF
TGVFAFSVMIGQMRDVVGAATAGQTYYRSCMDSTIKYMNFYRIPKTVQNRVKTWYEYTWH
SQGMLDELELLVQLPDKMRLDIAID------VNYNIVSKVALFQGCDRQMIFDMLKRLRS
VVYLPNDY--VCKK---GEIGREMYIIQAGQVQVLGGPDGKTVLVT--LKAGSVFGEI--
---------------SLLAAGGGNRRTANVIAHGFANLFILDKKDLNEILVHYPESQKLL
RKKAK-KMLKNNNKPKDEKGAPGDSLIIPPKADTPKLFQAALAAAGRMGGKG-PLAQLRW
RLKELKAMQA
>Passeriformes_Rhodinocichla_rosea_R03655
R-IGSASSLSSAIINTRLQELVRLFKERTEKVKEKLIDSDVTSDDESPVAS---------
--------PA-----A-A--AVPAPGGELEGDKPLGDDHYCEMLCCTFKRRPWLEHLKSY
QFPSSIDPLTNL------MYVLWLFFVVMAWNWNCW--------LIPVRWAFPYQTP-AN
IHY-W----------LLVDYLCDLIYLLDILIFQTRLQFVQGGDII--------TDKKAM
KEN---YLRSQRFKMDVLCLLPLDFFYFKVGVNPLLRFPRCLKYMAFFEFNSRLEAI---
---LTKAYIYR-------VIRTTA----------Y-LLYSLHVNSC-----LYYWAS---
-AYEGLGSTTWVYDGEGNSYIRCYYWAVKTLITIGGLPDPKTLFE------IVFQLLNYF
TGVFAFSVMIGQMRDVVGAATAGQTYYRSCMDSTIKYMNFYRIPRAVQNRVKTWYEYTWH
SQGMLDESELLVQLPDKMRLDIAID------VNYNIVSKVALFQGCDRQMIFDMLKRLRS
VVYLPNDY--VCKK---GEIGREMYIIQAGQVQVLGGPDGKSVLVT--LKAGSVFGEI--
---------------SLLAAGGGNRRTANVVAHGFANLFILEKKDLNEILVHYPESQKLL
RKKAK-KMLRSNNKPKDEKGGPGDALVIPPKADTPKLFRAALAATGRMGGKG-PLGRLRW
RLKELQELQA
>Passeriformes_Tachuris_rubrigastra_R06245
R-IGSATSLSSAIINTRLQELVKLFKERTEKVKEKLIDPDVTSDDESPVAS---------
-PAKPA--PA-----A-A--PVPPPGGEVEGDKPSGDDHYCEMLCCTFKCRPWLDRLKSY
QFPRSIDPLTNL------MYVLWLFFVVMAWNWNCW--------LIPVRWAFPYQTP-AN
IHC-W----------LLVDYLCDLIYLLDILVFQTRLQFVQGGDII--------TDKKAM
KEN---YLRSQRFKMDLLCLLPLDFFYFKIGVNPLLRFPRCLKYMAFFEFNNRLEAI---
---LTKAYIYR-------VIRTTA----------Y-LLYSLHVNSC-----LYYWAS---
-AYEGLGSTTWVYDGEGNSYIRCYYWAVKTLITIGGLPDPKTLFE------IVFQLLNYF
TGVFAFSVMIGQMRDVVGAATAGQTYYRSCMDSTIKYMNFYKIPKTVQNRVKTWYEYTWH
SQGMLDESELLVQLPDKMRLDIAID------VNYNIVSKVALFQGCDRQMIFDMLKRLRS
VVYLPNDY--VCKK---GEIGREMYIIQAGQVQVLGGPDGKSVLVT--LKAGSVFGEI--
---------------SLLAAGGGNRRTANVVAHGFANLFILEKKDLNEILVHYPESQKLL
RKKAK-KMLKDNNKPKDEKGGPGDSLIIPPKAETPKLFKAALAATGRMGGKG-PLARLRW
RLKELKAMQT
>Passeriformes_Ptilorrhoa_leucosticta_R08682
R-IGSATSLSSAVINTRLQELVRLFKERTEKVKEKLIDPDVTSDDESPVAS---------
--------P------A-A--AVPAPGAELEEDKPSGDDHYCEMLCCTFKSRPWLDRLKSY
QFPSSIDPLTNL------MYVLWLFFVVMAWNWNCW--------LIPVRWAFPYQTP-AN
IHY-W----------LLVDYLCDLIYLLDILIFQTRLQFVQGGDII--------TDKKAM
QEN---YLRSQRFKMDVLCLLPLDFFYFKVGVNPLLRFPRCLKYMAFFEFNNRLEAI---
---LTKAYIYR-------VIRTTA----------Y-LLYSLHVNSC-----LYYWAS---
-AYEGLGSTTWVYDGEGNSYIRCYYWAVKTLITIGGLPDPKTLFE------IVFQLLNYF
TGIFAFSVMIGQMRDVVGAATAGQTYYRSCMDSTIKYMNFYKIPKTVQNRVKTWYEYTWH
SQGMLDESELLVQLPDKMRLDIAID------VNYNIVSKVALFQGCDRQMIFDMLKRLRS
VVYLPNDY--VCKK---GEIGREMYIIQAGQVQVLGGPDGKSVLVT--LKAGSVFGEI--
---------------SLLAAGGGNRRTANVVARGFANLFILEKKDLNEILVHYPESQKLL
RKKAK-KMLKNNNKPKDEKGGPGDPLIIPPKAGTPKLFRAALAATGRMGGKG-PQGRLRW
RLKELKAVQE
>Passeriformes_Chaetorhynchus_papuensis_R04690
R-IGSATSLSSAVINTRLQELVRLFKERTEKVKEKLIDPDVTSDDESPVAS---------
--------P------A-A--VVPTPGGELEGDKPSGGDHYCEMLCCTFKSQPWLDRLKSY
QFPSSIDPLTNL------MYVLWLFFVVMAWNWNCW--------LIPVRWAFPYQTP-AN
IHY-W----------LLVDYLCDLIYLLDILVFQTRLQFVQGGDII--------TDKKAM
KKN---YLRSQRFKMDVLCLLPLDFFYFKVGVNPLLRFPRCLKYMAFFEFNSRLEAI---
---LTKAYIYR-------VIRTTA----------Y-LLYSLHVNSC-----LYYWAS---
-AYEGLGSTTWVYDGEGNSYIRCYYWAVKTLITIGGLPDPKTLFE------IVFQLLNYF
TGVFAFSVMIGQMRDVVGAATAGQTYYRSCMDSTIKYMNFYKIPRTVQNRVKTWYEYTWH
SQGMLDESELLVQLPDKMRLDIAID------VNYNIVSKVALFQGCDRQMIFDMLKRLKS
VVYLPNDY--VCKK---GEIGREMYIIQAGQVQVLGGPDGKSVLVT--LKAGSVFGEI--
---------------SLLAAGGGNRRTANVVAHGFANLFILEKKDLNEILVHYPESQKLL
RKKAK-KMLRNNNKPKDAKGGPGDPVIIPPKADTPKLFRAALAATGRMEGKG-PLGRLRW
RLRELRAMQE
>Passeriformes_Smithornis_capensis_R12068
R-IGSATSLSSAFINTRLQELVKLFKERTEKVKEKLIDPDASSDDDSPVTS---------
--------LT-----A-A--PVPPPAGAVEGDKPSEDDHYCEMLCCTFKYQSWLDRLKSY
QFPSSIDPLTNL------MYVLWLFFVVMAWNWNCW--------LIPVRWAFPYQTP-AN
IHC-W----------LLVDYLCDLIYLLDILVFQTRLQFVHGGDII--------TDKKAM
KEN---YLRSQRFKMDMVCLLPLDFFYFKVGVNPLLRFPRCLKYMAFFEFNSRLEAI---
---LTKAYIYR-------VIRTTA----------Y-LLYSLHVNSC-----LYYWAS---
-AYEGLGSTTWVYDGEGNSYIRCYYWAVKTLITIGGLPDPKTLFE------IVFQLLNYF
TGVFAFSVMIGQMRDVVGAATAGQTYYRSCMDSTIKYMNFYKIPKTVQNRVKTWYEYTWH
SQGMLDESELLVQLPDKMRLDIAID------VNYNIVSKVALFQGCDRQMIFDMLKRLRS
VVYLPNDY--VCKK---GEIGREMYIIQAGQVQVLGGPDGKSVLVT--LKAGSVFGEI--
---------------SLLAAGGGNRRTANVVAHGFANLFILEKKDLNEILVHYPESQKLL
RKKAK-KMLKSNNKPKDEKGGPADPLIIPPKADTPKLFKAALAATGRMGGKG-PLARLRW
RLKELKTMQA
>Cariamiformes_Chunga_burmeisteri_R12002
R-IGSATSLS---INNRLQELVKLFKERTEKVKEKLTDPDVTSDDESPAAS---------
-PAKPA--PA-----A-A--PVPPPGGEPEGDKLVGDEHYCEMLCCVFKYRPWLDRLKNY
QFPSSIDPLTNL------MYVLWLFFVVMAWNWNCW--------LIPVRWAFPYQTP-AN
IHC-W----------LLVDYLCDLIYLLDILIFQTRLQFVQGGDII--------TDKKAM
KEN---YLRSQRFKMDVVCLLPLDFFYFKVGVNPLLRFPRCLKYMAFFEFNNRLEAI---
---LSKAYIYR-------VIRTTA----------Y-LLYSLHVNSC-----LYYWAS---
-AYEGLGSTTWVYDGKGNSYIRCYYWAVKTLITIGGLPDPKTLFE------IVFQLLNYF
TGVFAFSVMIGQMRDVVGAATAGQTYYRSCMDSTIKYMNFYKIPKTVQNRVKTWYEYTWH
SQGMLDESELLVQLPDKMRLDIAID------VNYNIVSKVALFQGCDRQMIFDMLKRLRS
VVYLPNDY--VCKK---GEIGREMYIIQAGQVQVLGGPDGKTVLVT--LKAGSVFGEI--
---------------SLLAAGGGNRRTANVIAHGFANLFILDKKDLNEILVHYPESQKLL
RKKAK-KMLKNNNKPKDEKGAPGDPLIIPPKAGTPKLFQAALAATGRLGGKG-PLAQLRW
RLKELKAMQT
>Otidiformes_Lophotis_ruficrista_R00010
R-IGSATSLSSAVVNTRLQELVKLFKERTEKVKEKLTDPDVTSDDESPATS---------
--------PA-----A-A--PVPPPAGQPEGDKPSEDEHYCEMLCCTFKHRPWLDRLKNY
QFPSSIDPLTNL------MYVLWLFFVVMAWNWNCW--------LIPVRWAFPYQTP-AN
IHC-W----------LLMDYLCDLIYLLDILVFQMRLQFVRGGDII--------TDKKAM
KEN---YLRSERFKMDVMCLLPLDFFYFKVGVNPLLRFPRCLKYMAFFEFNNRLEAI---
---LSKAYIYR-------VIRTTA----------Y-LLYSLHVNSC-----LYYWAS---
-AYEGLGSTTWVYDGEGNSYIRCYYWAVKTLITIGGLPDPKTLFE------IVFQLLNYF
TGVFAFSVMIGQMRDVVGAATAGQTYYRSCMDSTIKYMNFYRIPKTVQNRVKTWYEYTWH
SQGMLDESELLVQLPDKMRLDIAID------VNYNIVSKVALFQGCDRQMIFDMLKRLRS
VVYLPNDY--VCKK---GEIGREMYIIQAGQVQVLGGPDGKTVLVT--LKAGSVFGEI--
---------------SLLAAGGGNRRTANVVAHGFANLFILDKKDLNEILVHYPESQKLL
RKKAK-KMLKSNNKPKDEKGAPGESLIIPPKADTPKLFQAALAASGRMGGKG-TLAQLRW
RLKELKAMQA
>Pelecaniformes_Anhinga_anhinga_R12894
R-VGSATSLSSTIINNRLQELVKLFKERTEKVKEKLTDPDVSSDDESPASS---------
-PAKLA--PA-----A-A--PVPPLEEEPERDKPAGDEHYCEMLCCTFKYRPWLDHLKNY
QFPSSIDPLTNL------MYVLWLFFVVMAWNWNCW--------LIPVRWAFPYQTP-AN
IHY-W----------LLVDYLCDLIYLLDIVVFQTRLQFVRGGDII--------TDKKAM
KEN---YLRSQRFKVDVVCLLPLDFFYFKVGVNPLLRFPRCLKYMAFFEFNNRLEAI---
---LSKAYIYR-------VIRTTA----------Y-LLYSLHVNSC-----LYYWAS---
-AYEGLGSTTWVYDGEGNSYIRCYYWAVKTLITIGGLPDPKTLFE------IVFQLLNYF
TGVFAFSVMIGQMRDVVGAATAGQTYYRSCMDSTIKYMNFYKIPKTIQNRVKTWYEYTWH
SQGMLDESELLVQLPDKMRLDIAID------VNYNIVSKVALFQGCDRQLIFDMLKRLRS
VVYLPNDY--VCKK---GEIGREMYIIQAGQVHVLGGPDGKTVLVT--LKAGSVFGEI--
---------------SLLAAGGGNRRTANVIAHGFANLFILDKKDLNEILVHYPESQKLL
RKKAK-KMLKNNNKPKDEKGVPGDPLIIPPKADTPKLFQAALAAAGRMGGKG-PLAQLRW
RLKELKVMQA
>Musophagiformes_Corythaeola_cristata_R07220
R-IGSATSLSSTIINNRLQELVKLFKERTEKVKEKLTDPDVTSDEESPAAS---------
-PAKPA--PA-----A-A--PVPPPGGQPQGDKPVGDEHYCEMLCCTFKYRPWLDRLKNY
QFPSSIDPLTNFCGAGIAMCVLW--DTKRAWDVPRWKGKMAHGQVLCSSCSAPLPRHEGS
V---WCRRQKPGMAMLAVTFLS---------ASNNQPSSLSPPPIP------NQTDKKAM
KEN---YLRSQRFKMDVVCLLPLDFFYFKVGVNPLLRFPRCLKYMAFFEFNSRLEAI---
---LSKAYIYR-------VIRTTA----------Y-LLYSLHVNSC-----LYYWAS---
-AYEGLGSTTWVYDGEGNSYIRCYYWAVKTLITIGGLPDPKTLFE------IVFQLLNYF
TGVFAFSVMIGQMRDVVGAATAGQTYYRSCMDSTIKYMNFYKIPKTVQNRVKTWYEYTWH
SQGMLDESELLVQLPDKMRLDIAID------VNYNIVSKVALFQGCDRQMIFDMLKRLRS
VVYLPNDF--VCKK---GEIGREMYIIQAGQVQVLGGPDGKTVLVT--LKAGSVFGEI--
---------------SLLAAGGGNRRTANVVAHGFANLFILDKKDLNEILVHY-------
------------------------------------------------------------
----------
>Passeriformes_Callaeas_wilsoni_R00017
R-IGSATSLSSAVINTRLQELVRLFKERTEKVKEKLIDPDVTSDDESPVAS---------
--------AA-----A-A--PVPAPGGELEGDKPLGDDHYCEMLCCTFKYQPWLDRLKSY
QFPSSIDPLTNL------MYVLWLFFVVVAWNWNCW--------LIPVRWAFPYQTP-AN
IPY-W----------LLVDYLCDLIYLLDILVFQTRLQFVQGGDII--------TDKKAM
KEN---YLRSQRFKMDVLCLLPLDFFYFKVGVNPLLRFPRCLKYMAFFEFNNRLEAI---
---LTKAYIYR-------VIRTTA----------Y-LLYSLHVNSC-----LYYWAS---
-AYEGLGSTTWVYDGEGNSYIRCYYWAVKTLITIGGLPDPKTLFE------IVFQLLNYF
TGVFAFSVMIGQMRDVVGAATAGQTYYRSCMDSTIKYMNFYKIPKSVQNRVKTWYEYTWH
SQGMLDESELLVQLPDKMRLDIAID------VNYNIVSKVALFQGCDRQMIFDMLKRLRS
VVYLPNDY--VCKK---GEIGREMYIIQAGQVQVLGGPDGKSVLVT--LKAGSVFGEI--
---------------SLLAAGGGNRRTANVVAHGFANLFILEKKDLNEILVHYPESQKLL
RKKAK-KVLKSNNKPRDEKGGPGEPLVIPAKADTPKLFKAALAATGRMGGKG-PLGRLRW
RLKELKAMQE
>Casuariiformes_Casuarius_casuarius_R01659
R-IGSAASQNSAVINDRLQELVKLFKERTEKVKEKLTDPDATSDDETPVAS---------
--------PA-----E-A--PPPAPEKEPEAAKVVEDEHYCEMLCCTFKYRPWLDRLKSY
RFPSSIDPLTNL------FYVLWLFFVVLAWNWNCW--------LIPVRWAFPYQTP-GN
IHY-W----------LLMDYLCDLIYLLDIVVFQIRLQFVRGGDII--------SDKKAM
KEN---YLKSQRFKMDMACLLPLDFFYFKVGVNPLLRFPRCLKYMAFFEFNSRLEAI---
---LSKAYIYR-------VIRTTA----------Y-LLYSLHVNSC-----LYYWAS---
-AYEGLGSTTWVYDGEGNSYIRCYYWAVKTLITIGGLPDPKTLFE------IVFQLLNYF
TGVFAFSVMIGQMRDVVGAATAGQTYYRSCMDSTIKYMNFYKIPRTVQNRVKTWYEYTWH
SQGMLDELELLVQLPDKMRLDIAID------VNYNIVSKVALFQGCDRQMIFDMLKRLRS
VVYLPNDY--VCKK---GEIGREMYIIQAGQVQVLGGPDGKSVLVT--LKAGSVFGEI--
---------------SLLAAGGGNRRTANVVAHGFANLFILDKKDLNEILVHYPESQKLL
RRKAK-KMLKTNNKPKDEKGVPGDSVIIPPKPDTPKLFQAALAAAGRMGGKG-KLAHLRW
KLKELKAMQA
>Tinamiformes_Crypturellus_soui_R11832
R-IGSATSQSSAVINDRLQELVKLFKERTEKVKEKLTDPDVTSDDETPVPS---------
-PSKQA--PA-----E-A--PPPPPGQEPEAAEAAEDEHYCEMLCCTFKYRPWLDRVKNY
QFPSSIDPLTNL------MYVLWLFFVVLAWNWNCW--------LIPVRWAFPYQTP-GN
IHY-W----------LLMDYLCDLIYLLDIVIFQIRLQFVRGGDII--------SDKKAM
KEN---YLKSQRFKMDVMCLLPLDFFYFKVGVNPLLRFPRCLKYMAFFEFNNRLEAI---
---LSKAYIYR-------VIRTTA----------Y-LLYSLHVNSC-----LYYWAS---
-AYEGLGSTTWVYDGEGNSYIRCYYWAVKTLITIGGLPDPKTLFE------IVFQLLNYF
TGVFAFSVMIGQMRDVVGAATAGQTYYRSCMDSTIKYMNFYKIPRAVQNRVKTWYEYTWH
SQGMLDESELLVQLPDKMRLDIAID------VNYSIVSKVALFQGCDRQMIFDMLKRLRS
VVYLPNDY--VCKK---GEIGREMYIIQAGQVQVLGGADGKTVLVT--LKAGSVFGEI--
---------------SLLAAGGGNRRTANVVAHGFANLFILDKKDLNEILVHYPESQKLL
RRKAK-KMLRNNNKPKDDKGGPGDSIIIPPRPSTPKLFQAALAAAGKVGGKG-RLAHLRW
KLKELKAMQA
>Tinamiformes_Crypturellus_undulatus_R00007
R-IGSATSQSSAVINDRLQELVKLFKERTEKVKEKLTDPDVTSDDETPVPS---------
-PSKQA--PA-----E-A--QPPPPGQEPEAAEAAEDEHYCEMLCCMFKYRPWLDRVKNY
QFPSSIDPLTNL------MYVLWLFFVVLAWNWNCW--------LIPVRWAFPYQTP-GN
IHY-W----------LLMDYLCDLIYLLDIVIFQIRLQFVRGGDII--------SDKKAM
KEN---YLKSQRFKMDVMCLLPLDFFYFKVGVNPLLRFPRCLKYMAFFEFNNRLEAI---
---LSKAYIYR-------VIRTTA----------Y-LLYSLHVNSC-----LYYWAS---
-AYEGLGSTTWVYDGEGNSYIRCYYWAVKTLITIGGLPDPKTLFE------IVFQLLNYF
TGVFAFSVMIGQMRDVVGAATAGQTYYRSCMDSTIKYMNFYKIPRAVQNRVKTWYEYTWH
SQGMLDESELLVQLPDKMRLDIAID------VNYSIVSKVALFQGCDRQMIFDMLKRLRS
VVYLPNDY--VCKK---GEIGREMYIIQAGQVQVLGGADGKTVLVT--LKAGSVFGEI--
---------------SLLAAGGGNRRTANVVAHGFANLFILDKKDLNEILVHYPESQKLL
RRKAK-KMLRNNNKPKDDKGGPGDSIIIPPRPSTPKLFQAALAAAGKVGGKG-RLAHLRW
KLKELKAMQA
>Passeriformes_Cephalopterus_ornatus_R01490
R-IGSATSLSSAIINTRLQELVKLFKERTEKVKEKLIDPDATSDDESPVAS---------
-PAKPA--PA-----A-A--PVPPPGGEGEGDKPSGDDHYCEMLCCTFKYRPWLDRLKSY
QFPSSIDPLTNL------MYVLWLFFVVLAWNWNCW--------LIPVRWAFPYQTP-AN
IHC-W----------LLVDYLCDLIYLLDILVFQTRLQFVQGGDII--------ADKKAM
KEN---YLRSQRFKMDVLCLLPLDFFYFKIGVNPLLRFPRCLKYMAFFEFNNRLEAI---
---LTKAYIYR-------VIRTTA----------Y-LLYSLHVNSC-----LYYWAS---
-AYEGLGSTTWVYDGEGNSYIRCYYWAVKTLITIGGLPDPKTLFE------IVFQLLNYF
TGVFAFSVMIGQMRDVVGAATAGQTYYRSCMDSTIKYMNFYKIPKTVQNRVKTWYEYTWH
SQGMLDESELLVQLPDKMRLDIAID------VNYNIVSKVALFQGCDRQMIFDMLKRLRS
VVYLPNDY--VCKK---GEIGREMYIIQAGQVQVLGGPDGKSVLVT--LKAGSVFGEI--
---------------SLLAAGGGNRRTANVIAHGFANLFILEKKDLNEILVHYPESQKLL
RKKAK-KMLKSNNKPKDEKGGPGDSLIIPPKAETPKLFKAALAATGRMGGKG-PLARLRW
RLKELKAMQA
>Passeriformes_Grallaria_varia_R10292
R-IGSATSLSSAIVNTRLQELVKLFKERTEKVKEKLIDPDVTSDEESPVAS---------
--------PA-----A-A--PVPPPGGEVEGDKPSEDDHYCEMLCCTFKYRPWLVRLKSY
QFPSSIDPLTNL------MYVLWLFFVVMAWNWNCW--------LIPVRWAFPYQTP-AN
IHC-W----------LLVDYLCDLIYLLDILIFQTRLQFVQGGDII--------TDKKAM
KEN---YLRSQRFKMDVLCLLPLDFFYFKVGVNPLLRFPRCLKYMAFFEFNNRLEAI---
---LTKAYIYR-------VIRTTA----------Y-LLYSLHVNSC-----LYYWAS---
-AYEGLGSTTWVYDGEGNSYIRCYYWAVKTLITIGGLPDPKTLFE------IVFQLLNYF
TGVFAFSVMIGQMRDVVGAATAGQTYYRSCMDSTIKYMNFYKIPKTVQNRVKTWYEYTWH
SQGMLDESELLVQLPDKMRLDIAID------VNYNIVSKVALFQGCDRQMIFDMLKRLRS
VVYLPNDY--VCKK---GEIGREMYIIQAGQVQVLGGPDGKSVLVT--LKAGSVFGEI--
---------------SLLAAGGGNRRTANVVAHGFANLFILEKKDLNEILVHYPESQKLL
RKKAK-KMLKSNNKPKDEKGGPGDPLIIPPKAETPKLFRAALAATGRMGGKG-PLARLRW
RLKELKAMQA
>Passeriformes_Sclerurus_mexicanus_R02934
R-IGSATSLSSAIVNTRLQELVKLFKERTEKVKEKLTDPDVTSDEESPVAS---------
--------PA-----A-T--PVPPPGGEVEGDKASGDDHYCEMLCCTFKYQPWLDRLKSY
QFPSSIDPLTNL------MYVLWLFFVVMAWNWNCW--------LIPVRWAFPYQTP-AN
IHC-W----------LLVDYLCDLIYLLDILVFQTRLQFVQGGDII--------TDKKAM
KEN---YLRSQRFKMDVLCLLPLDFFYFKVGVNPLLRFPRCLKYMAFFEFNNRLEAI---
---LTKAYIYR-------VIRTTA----------Y-LLYSLHVNSC-----LYYWAS---
-AYEGLGSTTWVYDGEGNSYIRCYYWAVKTLITIGGLPDPKTLFE------IVFQLLNYF
TGVFAFSVMIGQMRDVVGAATAGQTYYRSCMDSTIKYMNFYKIPKTVQNRVKTWYEYTWH
SQGMLDESELLVQLPDKMRLDIAID------VNYNIVSKVALFQGCDRQMIFDMLKRLRS
VVYLPNDY--VCKK---GEIGREMYIIQAGQVQVLGGPDGKSVLVT--LKAGSVFGEI--
---------------SLLAAGGGNRRTANVVAHGFANLFILEKKDLNEILVHYPESQKLL
RKKAK-KMLKSNNKPKDEKGGPGDPLIIPPRAETPRLFKAALAATGRMGGKG-PLAQLRW
RLKELKAMQA
>Piciformes_Eubucco_bourcierii_R13859
R-LGSATSTSSLLINSRLQELVKLFKERTEKVKEKLADPEVTSDDESPGAL---------
--------PA-----A-A--PLPASRGALEGDKAAGGEHYCQMLCCTFKHPSWMDHLRNY
HFPRSIDPLTNL------LYVLWLFLVVLAWNWNCW--------LIPVRWAFPYQTP-GN
LHL-W----------LLMDYLCDLVYLLDILIFQTRLQFVQGGDII--------TDKKAM
KEN---YLRSQRFKMDLLSLLPLDFFYFKVGVNPLLRFPRCLKYMAFFEFNNRLEAI---
---LSKAYIYR-------VIRTTA----------Y-LLYSLHLNSC-----LYYWAS---
-AYEGLGSTTWVYDGEGNSYIRCYYWAVKTLITIGGLPDPKTLFE------IIFQLLNYF
TGVFAFSVMIGQMRDVVGAATAGQTYYRSCMDSTIKYMNFYRIPKAVQNRVKTWYEYTWH
SQGMLDESELLVQLPDKMRLDIAID------VNYSIVSKVALFQGCDRQMIFDMLKRLRS
VVYLPNDY--VCKK---GEIGREMYIIQAGQVQVLGGPDGTTVLVT--LKAGSVFGEI--
---------------SLLAAGGGNRRTANVVAHGFANLFILDKKDLKEILVHYPESQKLL
RKKAK-KMLKNNNKPKEVKGAPGDSLIIPPKAETPKLFQAALAATGKLGGKG-PLAQLRW
RLKELKAMQ-
>Passeriformes_Sakesphorus_luctuosus_R11975
R-IGSATSLSSAIVNTRLQELVKLFKERTEKVKEKLIDPDVTSDEESPVAS---------
--------PA-----A-A--PVPPPGGQEEGDKPSGDDHYCEMLCCTFKYRPWLDRLKSY
QFPSSIDPLTNL------MYVLWLFFVVMAWNWNCW--------LIPVRWAFPYQTP-AN
IHC-W----------LLVDYLCDLIYLLDILVFQTRLQFVQGGDII--------TDKKAM
KEN---YLRSQRFKMDVLCLLPLDFFYFKVGVNPLLRFPRCLKYMAFFEFNNRLEAI---
---LTKAYIYR-------VIRTTA----------Y-LLYSLHVNSC-----LYYWAS---
-AYEGLGSTTWVYDGEGNSYIRCYYWAVKTLITIGGLPDPKTLFE------IVFQLLNYF
TGVFAFSVMIGQMRDVVGAATAGQTYYRSCMDSTIKYMNFYKIPKTVQNRVKTWYEYTWH
SQGMLDESELLVQLPDKMRLDIAID------VNYNIVSKVALFQGCDRQMIFDMLKRLRS
VVYLPNDY--VCKK---GEIGREMYIIQAGQVQVLGGPDGKSVLVT--LKAGSVFGEI--
---------------SLLAAGGGNRRTANVVAHGFANLFILEKKDLNEILVHYPESQKLL
RKKAK-KMLKSNNKPKDEKGGPGDSLIIPPKAETPKLFKAALAATGRMGGKG-PLVRLRW
RLKELKEMQA
>Strigiformes_Ciccaba_nigrolineata_R05891
R-VGSATSLSSAVVNQRLQELVKLFRERTEKVKEKLTDPDITSDDESPATS---------
--------P------APA--PVPPPGGEPEGNKSAGDEHYCEMLCCKFKCRPWLYRLKNY
RFPSSIDPLTNL------MYVLWLFFVVMAWNWNCW--------LIPVRWAFPYQTP-SN
IHC-W----------LFMDYLCDLIYLLDILVFQIRLQFVRGGDII--------TDKKAM
KEH---YLKSERFKMDVICLLPLDFLYLKVGVNPLLRFPRCLKYMAFFEFNNRLESI---
---LSKAYIYR-------VIRTSA----------Y-LLYSLHMNSC-----LYYWAS---
-DYEGLGSTSWVYDGEGNSYIRCYYWAVKTLITIGGLPDPKTLFE------IFFQLVNYF
TGVFAFSVMIGQMRDVVGAATAGQTYYRSCMDSTIKYMNSYRIPKTVQNRVKMWYEYTWH
SQGMLDETELLVQLPDKMRLDIAID------VNYNIVSKVALFQGCDRQLIFDMLKRLKS
VVYLPGDY--VCKK---GEIGREMYIIQAGQVQVLGGPDGQTVLVS--LKAGSVFGEI--
---------------SLLAAGGGNRRTANVVAHGFANLFILDKKDLNEILVHYPESQKLL
RKKAR-KMLNTNKKPRDDK-APGDPMIIPPKADTPKLFQAALAAMGKMGDKG-PLAQLQW
RLKELKEMQA
>Galliformes_Penelope_pileata_R07536
R-IGSATSQSSAVIHNRLQELVRLFKERTEKVKEKLTDPDITSDEESPTAS---------
-PSKPA--PT-----A-P--PPPPPAGAPVGDKPLEEEHYCKMLCCTFKHRPWLDSLKSY
QFPSSIDPLTNL------VYVLWLFFVVLAWNWNCW--------LIPVRWAFPYQTP-GN
IHY-W----------LLVDYLCDLIYLLDIVVFQTRLQFVRGGDII--------SDKKAM
KEN---YLRSQRFKMDMLCLLPLDFFYFKVGVNPLLRFPRCLKYLAFFEFNSRLEAI---
---LSKAYIYR-------VIRTTA----------Y-LLYSLHVNSC-----LYYWAS---
-AYEGLGSTTWVYDGEGNSYIRCYYWAVKTLITIGGLPDPKTLFE------IVFQLLNYF
TGVFAFSVMIGQMRDVVGAATAGQTYYRSCMDSTIKYMNFYKIPKTVQNRVKTWYEYTWH
SQGMLDESEFUTQLPDKMRLDIAID------VNYNIVSKVALFQGCDRQMIFDMLKRLRS
VVYLPNDF--VCKK---GEIGREMYIIQAGQVQVLGGPDGKTVLVT--LKAGSVFGEI--
---------------SLLAAGGGNRRTANVVAHGFANLFILDKKDLNEILVHYPESQKLL
RKKAK-KMLKNNNKPKDEKGGPGDQLIIPPKADTPKLFQAALAAVGKAGSRG-HLVQLRW
KLRQLKAMQA
>Passeriformes_Campylorhamphus_procurvoides_R09031
R-IGSATSLSSAIVNTRLQELVKLFKERTEKVKEKLIDPDVTSDEESPVAS---------
--------PA-----A-A--PVPPPGGEVEGDKPSGDDHYCEMLCCTFKYRPWLDRLKSY
QFPSSIDPLTNL------MYVLWLFFVVMAWNWNCW--------LIPVRWAFPYQTP-AN
IHC-W----------LLVDYLCDLIYLLDILVFQTRLQFVQGGDII--------TDKKAM
KEN---YLKSQRFKMDVLCLLPLDFFYFKVGVNPLLRFPRCLKYMAFFEFNNRLEAI---
---LTKAYIYR-------VIRTTA----------Y-LLYSLHVNSC-----LYYWAS---
-AYEGLGSTTWVYDGEGNSYIRCYYWAVKTLITIGGLPDPKTLFE------IVFQLLNYF
TGVFAFSVMIGQMRDVVGAATAGQTYYRSCMDSTIKYMNFYKIPKTVQNRVKTWYEYTWH
SQGMLDESELLVQLPDKMRLDIAID------VNYNIVSKVALFQGCDRQMIFDMLKRLRS
VVYLPNDY--VCKK---GEIGREMYIIQAGQVQVLGGPDGKSVLVT--LKPGSVFGEI--
---------------SLLAAGGGNRRTANVVAHGFANLFILEKKDLNEILVHYPESQKLL
RKKAK-KMLKSNNKPKDEKGGPGDPLIIPPRAETPKLFKAALAATGRMGGKG-SLAQLRW
RLKELKAMQA
>Passeriformes_Alaudala_cheleensis_R08685
R-VGSATSLSSAVINTRLQELVKLFKERTEKVKEKLIDPDVTSDDESPVAS---------
--------PA-----P-A--PVPAPGGELEGDKPSGDEHYCEMLCCTFKYRPWLYHLKSY
KFPSSIDPLTNL------MYVLWLFFVVMAWNWNCW--------LIPVRWAFPYQTP-AN
IHY-W----------LLVDYLCDLIYLLDILVFQTRLQFVHGGDII--------TDKKAM
KEN---YLRSQRFKMDVLCLLPLDFLYFKVGVNPLLRFPRCLKYMAFFEFNSRLEAI---
---LTKAYIYR-------VIRTTA----------Y-LLYSLHVNSC-----LYYWAS---
-AYEGLGSTTWVYDGEGNSYIRCYYWAVKTLITIGGLPDPKTLFE------IVFQLLNYF
TGVFAFSVMIGQMRDVVGAATAGQTYYRSCMDSTIKYMNFYKIPRTVQNRVKTWYEYTWH
SQGMLDESELLVQLPDKMRLDIAID------VNYNIVSKVALFQGCDRQMIFDMLKRLRS
VVYLPNDY--VCKK---GEIGREMYIIQAGQVQVLGGPDGKSVLVT--LKAGSVFGEI--
---------------SLLAAGGGNRRTANVVAHGFANLFILEKKDLNEILVHYPESQKLL
RKKAK-KMLKSNNQPKDEKGGPGDPLIIPPKPDTPKLFKAALAATSRMGGKG-PLGRLRW
RLKELKAMQE
>Piciformes_Bucco_capensis_R04930
R-IGSASSLSSSAVNTRLQELVKLFKERTEKVKEKLTDPDVTSDEESPVAS---------
-PAK----PM-----P-A--PVPPSEGELEGDKPAGDEHYCEMLCCTFKYRPWLDHLRNY
RFPSSIDPLTNL------MYVLWLFFVVMAWNWNCW--------LIPVRWAFPYQTP-AN
LHC-W----------LLVDYLCDLVYLLDILVFQTRLQFVQGGDII--------TDRKAM
KEN---YLRSQRFKMDVVCLLPLDFFYFKVGVNPLLRIPRCLKYMAFFEFNNRLEAI---
---LSKAYIYR-------VIRTTA----------Y-LLYSLHVNSC-----LYYWAS---
-AYEGLGSTTWVYDGEGNSYIRCYYWAVKTLITIGGLPDPKTLFE------IVFQLLNYF
TGVFAFSVMIGQMRDVVGAATAGQTYYRSCMDSTIKYMNFYKIPKTVQNRVKTWYEYTWH
SQGMLDESELLVQLPDKMRLDIAID------VNYNIVSKVALFQGCDRQMIFDMLKRLRS
VVYLPNDY--VCKK---GEIGREMYIIQAGQVQVLGGPDGKTVLVT--LKAGSVFGEI--
---------------SLLAAGGGNRRTANVVAHGFANLFILDKKDLSEILVHYPESQKLL
RKKAK-KMLKNNNKPKDEKGEPRDPLIIPPKADTPKLFQAALAATGKLGGTA-PLAQLRW
RLKELRAMQA
>Passeriformes_Catharus_fuscescens_R08889
R-MGSATSLSSAVINTRLQELVRLFKERTEKVKEKLIDSDVTSDDDSPVAS---------
--------PA-----A-A--PLPAPGGEQEGDKPSRDDHYCEMLCCTFKRQPWLDRLKSY
KFPSSIDPLTNL------MYVLWLFFVVMAWNWNCW--------LIPVRWAFPYQTA-AN
IHC-W----------LLVDYLCDLIYLLDILIFQTRLQFVQGGDII--------TDKKAM
KEN---YLRSQRFKMDVLCLLPLDFFYFKVGVNPLLRFPRCLKYMAFFEFNSRLEAI---
---LTKAYIYR-------VIRTTA----------Y-LLYSLHVNSC-----LYYWAS---
-AYEGLGSTTWVYDGEGNSYIRCYYWAVKTLITIGGLPDPKTLFE------IVFQLLNYF
TGVFAFSVMIGQMRDVVGAATAGQTYYRSCMDSTIKYMNFYKIPRAVQNRVKTWYEYTWH
SQGMLDESELLVQLPDKMRLDIAID------VNYNIVSKVALFQGCDRQMIFDMLKRLRS
VVYLPNDY--VCKK---GEIGREMYIIQAGQVQVLGGPDGKSVLVT--LKAGSVFGEI--
---------------SLLAAGGGNRRTANVVAHGFANLFILEKKDLNEILVHYPESQKLL
RKKAK-KMLKSNNKPKEEKGGPGDPLIIPPRAETPKLFKAALAATGRMGGKG-PLGRLRW
RLKELRALQ-
>Passeriformes_Regulus_satrapa_R09868
R-IGSASSLS---INTRLQELVRLFKERTEKVKEKLIDSDVTSDDESPVAS---------
--------PA-----A-A--LEPAPGGELEGDKPSGDDHYCEMLCCTFKNRPWLDRLKSY
RFPSSIDPLTNL------MYVLWLFFVVMAWNWNCW--------LIPVRWAFPYQTP-AN
IHY-W----------LLVDYLCDLIYLLDILIFQTRLQFVQGGDII--------TDKKAM
KEN---YLRSQRFKMDVLCLLPLDFFYFKVGVNPLLRFPRCLKYMAFFEFNNRLEAI---
---LTKAYIYR-------VIRTTA----------Y-LLYSLHVNSC-----LYYWAS---
-AYEGLGSTTWVYDGEGNSYIRCYYWAVKTLITIGGLPDPKTLFE------IVFQLLNYF
TGVFAFSVMIGQMRDVVGAATAGQTYYRSCMDSTIKYMNFYKIPRTVQSRVKTWYEYTWH
SQGMLDESELLVQLPDKMRLDIAID------VNYNIVSKVALFQGCDRQMIFDMLKRLRS
VVYLPNDY--VCKK---GEIGREMYIIQAGQVQVLGGPDGKSVLVT--LKAGSVFGEI--
---------------SLLAAGGGNRRTANVVAHGFANLFILEKKDLNEILVHYPESQKLL
RKKAK-KMLKSNSKPREEKGAGGDALIIPPRADTPKLFKAALAATG---GKG-PLGRLRW
RLRELRAMKE
>Passeriformes_Loxia_leucoptera_R04489
R-IGSASSLSSAIINTRLQELVRLFKERTEKVKEKLIDSDVTSDDESPVAS---------
--------PA-----A-A--AVPAPGGELEGDKPLGDDHYCEMLCCTFKRRPWLEHLKSF
QLPSSIDPLTNL------MYVLWLFFVVMAWNWNCW--------LIPVRWAFPYQTP-AN
IHY-W----------LLVDYLCDLIYLLDILIFQTRLQFVQGGDII--------TDKKAM
KEN---YLRSQRFKMDVLCLLPLDFFYFKVGVNPLLRFPRCLKYLAFFEFNNRLEAI---
---LTKAYIYR-------VIRTTA----------Y-LLYSLHVNSC-----LYYWAS---
-AYEGLGSTTWVYDGEGNSYIRCYYWAVKTLITIGGLPDPKTLFE------IVFQLLNYF
TGVFAFSVMIGQMRDVVGAATAGQTYYRSCMDSTIKYMNFYRIPRAVQNRVKTWYEYTWH
SQGMLDESELLVQLPDKMRLDIAID------VNYNIVSKVALFQGCDRQMIFDMLKRLRS
VVYLPNDY--VCKK---GEIGREMYIIQAGQVQVLGGPDGKSVLVT--LKAGSVFGEI--
---------------SLLAAGGGNRRTANVVAHGFANLFILEKKDLNEILVHYPESQKLL
RKKAK-KMLRSNNKPKDEKGGPGDALVIPPRADTPKLFRAALAATGRKGGKG-PLGRLRW
RLRELQELQA
>Charadriiformes_Stercorarius_parasiticus_R00036
R-ISSATSLSSAFINTRLQELVKLFKERTEKVKEKLTDPDVTSDDESPTTS---------
-PAKPA--PA-----A-A--PVPPPGGEPEQDKPAGDEHYCEMLCCTFKYWPWLDHLKNY
RFPSSIDPLTNL------MYVLWLFFVVMAWNWNCW--------LIPVRWAFPYQTP-AN
IHC-W----------LVVDYLCDLIYLLDILVFQIRLQFVQGGDII--------TDKKAM
KEN---YLRSQRFKMDVVCLLPLDFFYFKVGVNPLLRFPRCLKYMAFFEFNNRLEAI---
---LSKAYIYR-------VIRTTA----------Y-LLYSLHVNSC-----LYYWAS---
-AYEGLGSTTWVYDGEGNSYIRCYYWAVKTLITIGGLPDPKTLFE------IIFQLLNYF
TGVFAFSVMIGQMRDVVGAATAGQTYYRSCMDSTIKYMNFYKIPKTVQNRVKTWYEYTWH
SQGMLDESELLVQLPDKMRLDIAID------VNYNIVSKVALFQGCDRQMIFDMLKRLRS
VVYLPNDY--VCKK---GEIGREMYIIQAGQVQVLGGPDGKTVLVT--LKAGSVFGEI--
---------------SLLAAGGGNRRTANVVAHGFANLFILDKKDLNEILVHYPESQKLL
RKKAK-KMLKNSNKPKDEKGAPGDPLIIPPKADTPKLFQAALAATGRMGGKG-SLAQLRW
RLKELKAMQA
>Coraciiformes_Baryphthengus_martii_R09968
R-IGSPTSLSSAVISNRLQELVKLFKERTEKVKEKLTDPDVTSDDESPVAS---------
--------PA-----A-A--PAPPSGGQLVGDKPASDEHYCKMLCCTFKPQPWLNHLKNY
RFPSSIDPLTNL------MYVLWLFFVVMAWNWNCW--------LIPVRWAFPYQTP-AN
IHC-W----------LLMDYLCDFIYLLDILVFQTRLQFVQGGDII--------TDKKAM
KEN---YLRSQRFKMDVVCLLPLDFFYFKVGVNPLLRFPRCLKYMAFFEFNNRLEAI---
---LSKAYIYR-------VIRTTA----------Y-LLYSLHVNSC-----LYYWAS---
-AYEGLGSTTWVYDGEGNSYIRCYYWAVKTLITIGGLPDPKTLFE------IVFQLLNYF
TGVFAFSVMIGQMRDVVGAATAGQTYYRSCMDSTIKYMNFYKIPKNVQNRVKTWYEYTWH
SQGMLDESELLVQLPDKMRLDIAID------VNYSIVSKVALFQGCDRQMIFDMLKRLRS
VVYLPNDY--VCKK---GEIGREMYIIQAGQVHVLGGPDGKTVLVT--LKAGSVFGEI--
---------------SLLAAGGGNRRTANVVAHGFANLFILDKKDLNEILVHYPESQKLL
RKKAK-KMLRNNNKPKEDPGALGDSLIIPPKTDTPKLFQAALAATGRLEGKG-LLAQLRW
KLKELKKMQV
>Passeriformes_Vireo_altiloquus_R12009
R-IGSATSLSSAVINTRLQELVRLFKERTEKVKEKLIDPDVTSDDESPVAS---------
-PAK----PAP----A-A--AMPAPGGELEGDKPLGDDHYCEMLCCTFKSQPWLHRLKSY
QFPSSIDPLTNL------MYVLWLFFVVMAWNWNCW--------LIPVRWAFPYQTP-AN
IHY-W----------LLVDYLCDLIYLLDILIFQTRLQFVQGGDII--------TDKKAM
KEN---YLRSQRFKMDVLCLLPLDFLYFKVGVNPLLRLPRCLKYMAFFEFNNRLEAI---
---LTKAYIYR-------VIRTTA----------Y-LLYSLHVNSC-----LYYWAS---
-AYEGLGSTTWVYDGEGNSYIRCYYWAVKTLITIGGLPDPKTLFE------IVFQLLNYF
TGVFAFSVMIGQMRDVVGAATAGQTYYRSCMDSTIKYMNFYKIPKTVQNRVKTWYEYTWH
SQGMLDESELLVQLPDKMRLDIAID------VNYNIVSKVALFQGCDRQMIFDMLKRLRS
VVYLPNDY--VCKK---GEIGREMYIIQAGQVQVLGGPDGKSVLVT--LKAGSVFGEI--
---------------SLLAAGGGNRRTANVVAHGFANLFILEKKDLNEILVHYPESQKLL
RKKAK-KMLKNNNKPKDEKGGPGDPLIIPQKPDTPKLFRAALAATGRMGGKG-PLGRLRW
RLKELKAMQE
>Caprimulgiformes_Hemiprocne_comata_R08677
R-IGSATSLSSTIINTRLQELVKLFRERTEKVKEKLTDPDVTSDDESPTAS---------
--------PA-----A-A--PVPPPGGEPEGDKPVEQEHYCEMLCCTFKQRPWLDRLKNY
QFPSSIDPLTNL------MYVLWLFFVVMAWNWNCW--------LIPVRWAFPYQTP-TN
IYF-W----------LLMDYTCDLIYLLDILIFQTRLQFVQGGDVI--------SDKKAM
KEN---YLRSQRFKMDVLCLLPLDFFYFKVGVNPLLRFPRCLKYMAFFEFNSRLEAI---
---LSKAYVYR-------VIRTTA----------Y-LLYSLHVNSC-----LYYWAS---
-AYEGLGSTTWVYDGEGNSYIRCYYWAVKTLITIGGLPDPKTLFE------IVFQLLNYF
TGVFAFSVMIGQMRDVVGAATAGQTYYRSCMDSTIKYMNFYKIPKTVQNRVKTWYEYTWH
SQGMLDESELLVQLPDKMRLDIAIE------VNYNIVSKVALFQGCDRQMIFDMLKRLKS
VVYLPNDY--VCKK---GEIGREMYIIQAGQVQVLGGPDGKTVLVT--LKPGSVFGEI--
---------------SLLAAGGGNRRTANVVAHGFANLFILDKKDLNEILVHYPESQKLL
RKKAK-KMLKTTNKPKGEKGAPGDAVIIPPKADTPKLFQAALAATGRMAGRG-PLAQLRW
RLKELKAMQV
>Piciformes_Psilopogon_haemacephalus_R02839
-------------------------------------------------AA---------
--------PG-----A-A--ALPAPAGAPERDKGAGEEHYCHMLCCTFKHRPWLSHLRSC
HLPSSINPLTNL------LYVLWLFLVVLAWNWNCW--------FIPVRWAFPYQTP-AN
LHL-W----------LLVDYLCDLVYLLDVLIFQTRLQFVQGGDII--------TDKKAM
KEN---YLRSQRFKMDLLSLLPLDLFYFKVGVNPLLRFPRCLKYMAFFEFNSRLEAI---
---LSRAYIYR-------VIRTTA----------Y-LLYSLHLNSC-----LYYWAS---
-AYEGLGSTTWVYDGEGNSYIRCYYWAVKTLITIGGLPDPKTLFE------IIFQLLNYF
TGVFAFSVMIGQMRDVVGAATAGQTYYRSCMDSTVKYMNCYRIPKAVQNRVKTWYDYTWH
SQGMLDESELLLQLPDKMRLDIAID------VNYSIVSRVPLFQGCDRQMIFDMLKRLRS
VVYLPNDF--VCKK----------------------------------------------
------------------------------------------------------------
------------------------------------------------------------
----------
>Passeriformes_Edolisoma_coerulescens_R03042
R-IGSAASLSSAVINGRLQELVRLFKERTEKVKEKLIDPDVTSDDESPVAS---------
--------PA-----A-A--PVPVPGGELEGEKPSGDDHYCEMLCCTFKSRPWLDRLKSY
QFPSSIDPLTNL------MYVLWLFFVVMAWNWNCW--------LIPVRWAFPYQTP-AN
IHY-W----------LLVDYLCDLIYLLDILVFQTRLQFVQGGDII--------TDKKAM
KKN---YLRSQRFKMDVLCLLPLDFFYFKVGVNPLLRFPRCLKYMAFFEFNNRLEAI---
---LTKAYIYR-------VIRTTA----------Y-LLYSLHVNSC-----LYYWAS---
-AYEGLGSTTWVYDGEGNSYIRCYYWAVKTLITIGGLPDPKTLFE------IVFQLLNYF
TGVFAFSVMIGQMRDVVGAATAGQTYYRSCMDSTIKYMNFYKIPKTVQNRVKTWYEYTWH
SQGMLDESELLVQLPDKMRLDIAID------VNYNIVSKVALFQGCDRQMIFDMLKRLRS
VVYLPNDY--VCKK---GEIGREMYIIQAGQVQVLGGPDGKSVLVT--LKAGSVFGEI--
---------------SLLAAGGGNRRTANVVAHGFANLFILEKKDLNEILVHYPESQKLL
RKKAK-KMLKSNNKPKDEKGGPGDPLIIPPKADTPKLFRAALAATGRMRGKG-PLGRLRW
RLKELKAMQE
>Passeriformes_Irena_cyanogastra_R10867
R-VGSATSLSSAVINSRLQELVRLFRDRTEKVKEKLIDSDVTSDEESPVAS---------
--------PA-----A-A--AVPAPGGELEGDRPPGDEHCCEMLCCTFEHRPWLERLKSS
QFPSSIDPLTNL------MYVLWLFFVVMAWNWNCW--------LIPVRWAFPYQTP-AN
IHY-W----------LLVDYLCDLIYLLDILVFQTRLQFVQGGDII--------TDKKAM
KEN---YLRSQRFKMDVLCLLPLDFFYFKVGVNPLLRFPRCLKYMAFFEFNSRLEAI---
---LTKAYIYR-------VIRTTA----------Y-LLYSLHVNSC-----LYYWAS---
-AYEGLGSTTWVYDGEGNSYIRCYYWAVKTLITIGGLPDPKTLFE------IVFQLLNYF
TGVFAFSVMIGQMRDVVGAATAGQTYYRSCMDSTIKYMNFYKIPRTVQNRVKTWYEYTWH
SQGMLDESELLVQLPDKMRLDIAID------VNYNIVSKVALFQGCDRQMIFDMLKRLRS
VVYLPNDY--VCKK---GEIGREMYIIQAGQVQVLGGPDGKSVLVT--LKAGSVFGEI--
---------------SLLAAGGGNRRTANVVAHGFANLFILEKKDLNEILVHYPESQKLL
RKKAK-KMLRSNSKPRDEKGGPGDALIIPPRAETPRLLKAALAAAGRTGGRG-ALGRLRW
RLRELRAMR-
>Passeriformes_Sterrhoptilus_dennistouni_R10341
R-IGSASSLSSAVINTRLQELVRLFKERTEKVKEKLIDPDVTSDDESPVAS---------
-PTKPA--PA-----A-A--PVPAPGGELEGDKPLGDDHYCEMLCCTFKHRPWLARLKSY
QFPSSIDPLTNL------MYVLWLFFVVMAWNWNCW--------LIPVRWAFPYQTP-AN
IHY-W----------LLVDYLCDLIYLLDILIFQTRLQFVQGGDII--------TDKKAM
KEN---YLRSQRFKMDVLCLLPLDFFYFKVGVNPLLRFPRCLKYMAFFEFNNRLEAI---
---LTKAYIYR-------VIRTTA----------Y-LLYSLHVNSC-----LYYWAS---
-AYEGLGSTTWVYDGEGNSYIRCYYWAVKTLITIGGLPDPKTLFE------IVFQLLNYF
TGVFAFSVMIGQMRDVVGAATAGQTYYRSCMDSTIKYMNFYKIPRTVQNRVKTWYEYTWH
SQGMLDESELLVQLPDKMRLDIAID------VNYNIVSKVALFQGCDRQMIFDMLKRLRS
VVYLPNDY--VCKK---GEIGREMYIIQAGQVQVLGGPDGKSVLVT--LKAGSVFGEI--
---------------SLLAAGGGNRRTANVVAHGFANLFILEKKDLNEILVHYPESQKLL
RKKAK-KMLKSNNKPKDEKGGPGDPLIIPPRADTPKLFKAALAATGRMGGKG-ALGRLRW
RLKELKAMQE
>Passeriformes_Pachycephala_philippinensis_R08529
R-IGSATSLSSAVINSRLQELVRLFKERTEKVKEKLIDPDVTSDDESPVAS---------
--------P------P-A--AVPAPGGELEGEKPSGDDHYCEMLCCTFKSRPWLDRLKSY
QFPSSIDPLTNL------MYVLWLFFVVMAWNWNCW--------LIPVRWAFPYQTP-AN
IHY-W----------LLVDYLCDLIYLLDILVFQTRLQFVQGGDII--------TDKKAM
KIN---YLQSQRFKMDVLCLLPLDFFYFKVGVNPLLRFPRCLKYLAFFEFNNRLEAI---
---LTKAYIYR-------VIRTTA----------Y-LLYSLHVNSC-----LYYWAS---
-AYEGLGSTTWVYDGEGNSYIRCYYWAVKTLITIGGLPDPKTLFE------IVFQLLNYF
TGVFAFSVMIGQMRDVVGAATAGQTYYRSCMDSTIKYMNFYKIPKTVQNRVKTWYEYTWH
SQGMLDESELLVQLPDKMRLDIAID------VNYNIVSKVALFQGCDRQMIFDMLKRLRS
VVYLPNDY--VCKK---GEIGREMYIIQAGQVQVLGGPDGKSVLVT--LKAGSVFGEI--
---------------SLLAAGGGNRRTANVVAHGFANLFILEKKDLNEILVHYPESQKLL
RKKAK-KMLKDNNKPKDEKGGPGDPLIIPPKAETPKLFRAALAATGQVGGKG-PLGRLRW
RLKELKAMQE
>Passeriformes_Rhabdornis_inornatus_R00017
R-VGSATSLSSAVINSRLQELVRLFKERTEKVKEKLIDSDVTSDDESPVAS---------
--------PA-----A-A--PLPAPGGELEGDKPSRDDHYCEMLCCTFKHQPWLDRLKSY
KFPSSIDPLTNL------MYVLWLFFVVMAWNWNCW--------LIPVRWAFPYQTP-AN
IHY-W----------LLVDYLCDLIYLLDILIFQTRLQFVQGGDII--------TDKKAM
KEN---YLRSQRFKMDVLCLLPLDFFYFKVGVNPLLRFPRCLKYMAFFEFNNRLEAI---
---LTKAYIYR-------VIRTTA----------Y-LLYSLHVNSC-----LYYWAS---
-AYEGLGSTTWVYDGEGNSYIRCYYWAVKTLITIGGLPDPKTLFE------IVFQLLNYF
TGVFAFSVMIGQMRDVVGAATAGQTYYRSCMDSTIKYMNFYKIPRTVQNRVKTWYEYTWH
SQGMLDESELLVQLPDKMRLDIAID------VNYNIVSKVALFQGCDRQMIFDMLKRLRS
VVYLPNDY--VCKK---GEIGREMYIIQAGQVQVLGGPDGKSVLVT--LKAGSVFGEI--
---------------SLLAAGGGNRRTANVVAHGFANLFILEKKDLNEILVHYPESQKLL
RKKAK-KMLKSNNKPKDEKGGPGDALIIPPRADTPKLFKAALAATGRMGGKG-PLGRLRW
RLKELRAMQ-
>Piciformes_Ramphastos_sulfuratus_R10787
------------------------------------------------------------
------------------------------------------------------------
---------TDL------LYVLWLFLVVLAWNWNCW--------LIPVRWAFPYQTP-GN
LHF-W----------LLMDYLCDLVYLLDILIFQTRLQFVQGGDII--------TDKKAM
KEN---YLRSQRFKMDLLSLLPLDFFYFKVGVNPLLRFPRCLKYMAFFEFNDRLEAI---
---LSKAYIYR-------VIRTTA----------Y-LLYSLHLNSC-----LYYWAS---
-AYEGLGSTTWVYDGEGNSYIRCYYWAVKTLITIGGLPDPKTLFE------IIFQLLNYF
TGVFAFSVMIGQMRDVVGAATAGQTYYRSCMDSTIKYMNFYRIPKAVQNRVKTWYEYTWH
SQGMLDESELLVQLPDKMRLDIAID------VNYNIVSKVALFQGCDRQMIFDMLKRLRS
VVYLPNDY--VCKK---GEIGREMYIIQAGQVQVLGGPDGTAVLVT--LKAGSVFGEI--
---------------SLLAAGGGNRRTANVVAHGFANLFILDKKDLNEILVHYPESQKLL
RKKAK-KMLKNNDKPKEEKGAPGDSLIIPPKAETPKLFQAALAATGKLGGKG-PLAQLRW
RLKELKAMQV
>Passeriformes_Quiscalus_mexicanus_R13241
R-IGSASSLSSAIINTRLQELVRLFKERTEKVKEKLIDSDVTSDDESPVAS---------
--------PA-----A-A--AVPAPGGELEGDKPLGDDHYCEMLCCTFKRRPWLEHLKSY
QFPSSIDPLTNL------MYVLWLFFVVMAWNWNCW--------LIPVRWAFPYQTP-AN
IHY-W----------LLVDYLCDLIYLLDILIFQTRLQFVKGGDII--------TDKKAM
KEN---YLRSERFKMDVLCLLPLDLFYFKVGVNPLLRFPRCLKYMAFFEFNNRLEAI---
---LTKAYIYR-------VIRTTA----------Y-LLYSLHVNSC-----LYYWAS---
-AYEGLGSTTWVYDGEGNSYIRCYYWAVKTLITIGGLPDPKTLFE------IVFQLLNYF
TGVFAFSVMIGQMRDVVGAATAGQTYYRSCMDSTIKYMNFYRIPRAVQNRVKTWYEYTWH
SQGMLDESELLVQLPDKMRLDIAID------VNYNIVSKVALFQGCDRQMIFDMLKRLRS
VVYLPNDY--VCKK---GEIGREMYIIQAGQVQVLGGPDGKSVLVT--LKAGSVFGEI--
---------------SLLAAGGGNRRTANVVAHGFANLFILEKKDLNEILVHYPESQKLL
RKKAK-KMLRSNNKPKDEKGGPGDALVIPPKAETPKLFRAALAATGRMGGKG-PLGRLRW
RLRELQEAQA
>Procellariiformes_Hydrobates_tethys_R11830
R-IGSATSLSSAVINNRLQELVKLFKERTEKVKEKLTDPDVTSDDESPTAS---------
-PAKLA--PA-----A-A--PVPPPGGEPEGDKPAGDEHYCEMLCCKFKYRPWLDRLKNY
QFPSSIDPLTNL------MYVLWLFFVVMAWNWNCW--------LIPVRWAFPYQTP-AN
IHY-W----------LLMDYVCDLIYLLDIILFQTRLQFVRGGDII--------TDKKAM
KEN---YLRSQRFKMDVVCLLPLDFFYFKVGVNPLLRFPRCLKYMAFFEFNNRLEAI---
---LSKAYIYR-------VIRTTA----------Y-LLYSLHVNSC-----LYYWAS---
-DYEGLGSTSWVYDGEGNSYIRCYYWAVKTLITIGGLPDPKTLFE------IVFQLLNYF
TGVFAFSVMIGQMRDVVGAATAGQTYYRSCMDSTIKYMNFYKIPRTVQNRVKTWYEYTWH
SQGMLDELELLVQLPDKMRLDIAID------VNYNIVSKVALFQGCDRQMIFDMLKRLRS
VVYLPNDY--VCKK---GEIGREMYIIQAGQVQVLGGPDGKTVLVT--LKAGSVFGEI--
---------------SLLAAGGGNRRTANVIAHGFANLFILDKKDLNEILVHYPESQKLL
RKKAK-KMLKNNNKPKDEKGAPADPLIIPPKADTPKLFQAALAAAGRMGGKG-PLAQLRW
RLKELKAMQA
>Passeriformes_Myiagra_hebetior_R05965
R-IGSATSLSSAVINTRLQELVRLFKERTEKVKEKLIDPDVTSDDESPVAS---------
--------P------A-A--AVPASGGELEGDKPSGDDHYCEMLCCTFKSRPWLDRLKSY
QFPSSIDPLTNL------MYVLWLFFVVMAWNWNCW--------LIPVRWAFPYQTP-AN
IHY-W----------LLVDYLCDLIYLLDILVFQSRLQFVQGGDII--------TDKKAM
KQN---YLRSQRFKMDMLCLLPLDFFYFKVGVNPLLRFPRCLKYMAFFEFNSRLEAI---
---LTKAYIYR-------VIRTTA----------Y-LLYSLHVNSC-----LYYWAS---
-AYEGLGSTTWVYDGEGNSYIRCYYWAVKTLITIGGLPDPKTLFE------IVFQLLNYF
TGVFAFSVMIGQMRDVVGAATAGQTYYRSCMDSTIKYMNFYKIPKTVQNRVKTWYEYTWH
SQGMLDESELLVQLPDKMRLDIAID------VNYNIVSKVALFQGCDRQMIFDMLKRLKS
VVYLPNDY--VCKK---GEIGREMYIIQAGQVQVLGGPDGKSVLVT--LKAGSVFGEI--
---------------SLLAAGGGNRRTANVVAHGFANLFILEKKDLNEILVHYPESQKLL
RKKAK-KMLKDNNKPKDEKGGPGDPLIILPKADTPKLFRAALAATGRMGGKG-PLGRLRW
RLKELKAMQ-
>Passeriformes_Dicaeum_eximium_R05157
R-LGSATSLSSASINARLQELVRLFRERTEKVKEKLIDSDVTSDDESPVAS---------
--------AA-----A-A--PVPAAGGELEGDKPLGDDHYCEMLCCTFKHQPSLDHLKSC
QFPSSIDPLTNL------MYVLWLFFVVMAWNWNCW--------LIPVRWAFPYQTP-AN
IHY-W----------LLVDYLCDLIYLLDMLIFQTRLQFVQGGDII--------TDKKAM
KQN---YLRSQRFKMDVLCLLPLDFFYFKVGFNPLLRFPRCLKYLAFFEFNNRLEAI---
---LTKAYIYR-------VIRTTA----------Y-LLYSLHVNSC-----LYYWAS---
-AYEGLGSTSWVYDGEGNSYIRCYYWAVKTLITIGGLPDPKTLFE------IVFQLLNYF
TGVFAFSVMIGQMRDVVGAATAGQTYYRSCMDSTIKYMNFYKIPRTVQNRVKTWYEYTWH
SQGMLDESELLVQLPDKMRLDMAID------VNYSIVSKVALFQGCDRQMIFDMLKRLRS
VVYLPNDY--VCKK---GEIGREMYIIQAGQVQVLGGPDGKSVLVT--LKAGSVFGEI--
---------------SLLAAGGGNRRTANVVAHGFANLFILEKKDLNEILVHYPESQKLL
RKKAK-KMLRSNNKPKEEKGGPGDALIIPPRADTPKLFRAALAATG---GRG-ALGRLRW
RLKELRAMQE
>Passeriformes_Leptocoma_aspasia_R07899
R-VGSATSLSSTFINARLQELVRLFKERTEKVKEKLIDSDVTSDDESPVAS---------
--------PA-----A-A--PVPAPGGELEGDKPSGDDHYCEMLCCTFKYRPWLDRLKSC
KFPSSIDPLTNL------MYVLWLFFVVMAWNWNCW--------LIPVRWAFPYQTP-AN
IHY-W----------LLVDYLCDLIYLLDILVFQSRLQFVQGGDII--------TDKKAM
KEN---YLRSQRFKMDVLCLLPLDFFYFKVGVNPLLRFPRCLKYMAFFEFNNRLEAI---
---LTKAYIYR-------VIRTTA----------Y-LLYSLHLNSC-----LYYWAS---
-AYEGLGSTSWVYDGEGNSYIRCYYWAVKTLITIGGLPDPKTLFE------IVFQLLNYF
TGVFAFSVMIGQMRDVVGAATAGQTYYRSCMDSTIKYMNFYKIPRTVQNRVKTWYEYTWH
SQGMLDESELLVQLPDKMRLDIAID------VNYNIVSKVALFQGCDRQMIFDMLKRLRS
VVYLPNDY--VCKK---GEIGREMYIIQAGQVQVLGGPDGKSVLVT--LKAGSVFGEI--
---------------SLLAAGGGNRRTANVMAHGFANLFILEKKDLNEILVHYPESQKLL
RKKAK-KMLRSNNKPKDEKGGPGDPLIIPPKAETPKLFRAALAATG---GTG-PLGRLRW
RLKELRAMQE
>Passeriformes_Zosterops_hypoxanthus_R06074
R-IGSASSLSSAVINTRLQELVRLFKERTEKVKEKLIDPDVTSDDESPVAS---------
--------PA-----A-A--PVPAPGGELEGDKPLGDDHYCEMLCCTFKHRPWLARLKSY
QFPSSIDPLTNL------MYVLWLFFVVMAWNWNCW--------LIPVRWAFPYQTP-AN
IHY-W----------LLVDYLCDLIYLLDILIFQTRLQFVQGGDII--------TDKKAM
KEN---YLRSQRFKMDVLCLLPLDFFYFKVGVNPLLRFPRCLKYMAFFEFNNRLEAI---
---LTKAYIYR-------VIRTTA----------Y-LLYSLHVNSC-----LYYWAS---
-AYEGLGSTTWVYDGEGNSYIRCYYWAVKTLITIGGLPDPKTLFE------IVFQLLNYF
TGVFAFSVMIGQMRDVVGAATAGQTYYRSCMDSTIKYMNFYKIPRTVQNRVKTWYEYTWH
SQGMLDESELLVQLPDKMRLDIAID------VNYNIVSKVALFQGCDRQMIFDMLKRLRS
VVYLPNDY--VCKK---GEIGREMYIIQAGQVQVLGGPDGKSVLVT--LKAGSVFGEI--
---------------SLLAAGGGNRRTANVVAHGFANLFILEKKDLNEILVHYPESQKLL
RKKAK-KMLKSNNKPKDEKGGPADPLIIPPRADTPKLFKAALAATGRMGGKG-ALGRLRW
RLKELKAMQD
>Passeriformes_Tyrannus_savana_R03024
R-IDSATSLSSAIINTRLQELVKLFKERTEKVKEKLIDPDVTSDDESPVAS---------
-PAKPA--PA-----A-A--PVPPPAGEVEGDKPSGDDHYCEMLCCTFKCRPWTDRLKSY
QFPSSIDPLTNL------MYVLWLFFVVMAWNWNCW--------LIPVRWAFPYQTP-AN
IHC-W----------LLVDYLCDLIYLLDILVFQTRLQFVQGGDII--------TDKKAM
KEN---YLRSQRFKMDVLCLLPLDFFYFKTGVNPLLRFPRCLKYMAFFEFNNRLEAI---
---LTKAYIYR-------VIRTTA----------Y-LLYSLHVNSC-----LYYWAS---
-AYEGLGSTTWVYDGEGNSYIRCYYWAVKTLITIGGLPDPKTLFE------IVFQLLNYF
TGVFAFSVMIGQMRDVVGAATAGQTYYRSCMDSTIKYMNFYKIPKTVQNRVKTWYEYTWH
SQGMLDESELLVQLPDKMRLDIAID------VNYNIVSKVALFQGCDRQMIFDMLKRLRS
VVYLPNDY--VCKK---GEIGREMYIIQAGQVQVLGGPDGKSVLVT--LKAGSVFGEI--
---------------SLLAAGGGNRRTANVVAHGFANLFILEKKDLNEILVHYPESQKLL
RKKAK-KMLKNNNKPKEERGGPGDSLIIPPKPETPKLFKAALAATGRTGGKG-PLARLRW
RLKELKAMQA
>Galliformes_Alectura_lathami_R08366
----------------------------------------------APAAP---------
--------P-----------PPPPAGAAPAAAKPVEDDHYCEMLCCTFKCRPWLDRLKSY
QFPSSIDPLTNL------VYVLWLFFVVLAWNWNCW--------LIPVRWAFPYQTP-TN
IYY-W----------LLVDYLCDLIYLLDIIVFQTRLQFVRGGDII--------SDKKAM
KEN---YLQSQRFKMDVVCLLPLDFFYFKVGVNPLLRFPRCLKYLAFFEFNNRLEAI---
---LSKAYIYR-------VIRTTA----------Y-LLYSLHVNSC-----LYYWAS---
-AYEGLGSTTWVYDGEGNSYIRCYYWAVKTLITIGGLPDPKTLFE------IVFQLLNYF
TGVFAFSVMIGQMRDVVGAATAGQTYYRSCMDSTIKYMNFYKIPKNVQNRVKTWYEYTWH
SQGMLDESELLVQLPDKMRLDIAID------VNYNIVSKVALFQGCDRQMIFDMLKRLRS
VVYLPNDF--VCKK---GEIGREMYIIQAGQVQVLGGPDGKTVLVT--LKAGSVFGEI--
---------------SLLAAGGGNRRTANVVAHGFANLFILDKKDLNEILVHYPESQKLL
RRKAK-KMLKNNNKPKNEKGGPGDPLIIPPKADTPKLFQAALAAVGKAGGKG-HLAQLRW
KLRQLKAMQ-
>Caprimulgiformes_Podargus_strigoides_R05895
R-FGSATSLSSNIINTRLQELVKLFRERTEKVKEKLTDPDISSDDESPTAS---------
--------PA-----P-P--PVPPPGGDPEGEKLAEDDHYCEMLCCKFKYRPWLDCLKNY
QFPSSIDPLTNQ------MYVLWLFFVVMAWNWNCW--------LIPVRWAFPYQTP-EN
IHL-W----------LLMDYLCDLIYLLDIVVFQTRLQFVRGGDII--------TDKKDM
REN---YMRSPRFKMDMVSLLPLDVLYFKVGVNPLLRFPRCLKYLAFFEFNSRLESL---
---MSKAYIYR-------VIRTTA----------Y-LLYSLHMNSC-----LYYWAS---
-DFEGLGSTTWVYDGEGNSYIRCYYWAVKTLITIGGLPDPKTLFE------IIFQLLNYF
TGVFAFSVMIGQMRDVVGAATAGETYYRSCMDSTIKYMNSYRIPKTVQNRVKTWYEYTWH
SQGMLDESELLVQLPDKMRLDIAIE------VNYNIVSKVALFQGCDRQMIFDMLKRLRS
VVYLPSDY--VCKK---GEIGREMYIIQAGQVQVLGGPDGTTVLVT--LKPGSVFGEI--
---------------SLLAAGGGNRRTANVVAHGFANLFILDKKDLNEILVHYPESQKLL
RKKAR-KMLKNNNKPKDEKGAPGDPLIIPQKVDTPKLFQAALAAVGRMKGKG-PLAQLQW
KLKQLKEMQA
>Piciformes_Semnornis_frantzii_R03892
R-LGSAASTSSALINSRLQELVKLFKERTEKVKEKLTDPEVTSDDESPGAL---------
--------PA-----A-A--PLPASGGALEGDKTAGGEHHCQMLCCTFKHPSWLDHLRNY
HFPRSIDPLTNL------LYVLWLFLVVLAWNWNCW--------LIPVRWAFPYQTP-GN
LHF-W----------LLMDYLCDLIYLLDILIFQTRLQFIQGGDII--------TDKKAM
KEN---YLRSQRFKMDLLSLLPLDFFYFKVGVNPLLRFPRCLKYMAFFEFNNRLEAI---
---LSKAYIYR-------VIRTTA----------Y-LLYSLHLNSC-----LYYWAS---
-AYEGLGSTTWVYDGEGNSYIRCYYWAVKTLITIGGLPDPKTLFE------IIFQLLNYF
TGVFAFSVMIGQMRDVVGAATAGQTYYRSCMDSTIKYMNFYRIPKAVQNRVKTWYEYTWH
SQGMLDESELLVQLPDKMRLDIAIE------VNYNIVSKVALFQGCDRQMIFDMLKRLRS
VVYLPNDY--VCKK---GEIGREMYIIQAGQVQVLGGPDGTTVLVT--LKAGSVFGEI--
---------------SLLAAGGGNRRTANVVAHGFANLFILDKKDLNEILVHYPESQKLL
RKKAK-KMLKNNNKP---KGAPGDSLIIPPKAETPKLFQAALAATGKLGGKG-PLAQLRW
RLKELKAMQV
>Passeriformes_Formicarius_rufipectus_R05897
R-IGSATSLSSAIINTRLQELVKLFKERTEKVKEKLIDPDVTSDEESPVAS---------
--------AA-----A-A--PVPPPGGEVEGDKPSGDNHYCEMLCCTFKYRPWLDHLKSY
QFPSSIDPLTNL------MYVLWLFFVVMAWNWNCW--------LIPVRWAFPYQTP-AN
IHC-W----------LLVDYLCDLIYLLDILIFQTRLQFVQGGDII--------TDKKAM
KEN---YLRSQRFKMDVLCLLPLDFFYFKVGVNPLLRFPRCLKYMAFFEFNNRLEAI---
---LTKAYIYR-------VIRTTA----------Y-LLYSLHVNSC-----LYYWAS---
-AYEGLGSTTWVYDGEGNSYIRCYYWAVKTLITIGGLPDPKTLFE------IVFQLLNYF
TGVFAFSVMIGQMRDVVGAATAGQTYYRSCMDSTIKYMNFYKIPKTVQNRVKTWYEYTWH
SQGMLDESELLVQLPGKMRLDIAID------VNYNIVSKVALFQGCDRQMIFDMLKRLKS
VVYLPNDY--VCKK---GEIGREMYIIQAGQVQVLGGPDGKSVLVT--LKAGSVFGEI--
---------------SLLAAGGGNRRTANVVAHGFANLFILEKKDLNEILVHYPESQKLL
RKKAK-KMLKSNNKPKDEKGGPGDPLIIPPKAETPRLFKAALAATGKMGGKG-PLARLRW
RLKELKVMQA
>Pelecaniformes_Mesembrinibis_cayennensis_R02980
R-IGSATSLSSTIINNRLQELVKLFKERTEKVKEKLTDPDVTSDDESPVAS---------
-PAKLA--PA-----T-A--PVPPPGGELEGDKLAEDEHYCEMLCCTFKYRPWLDGLKNY
RFPSSIDPLTNL------MYVLWLFFVVMAWNWNCW--------FIPVRWAFPYQTP-AN
IHF-W----------LLVDYLCDLVYLLDILVFQTRLQFVQGGDII--------TDKKAM
KEN---YLRSQRFKMDVVCLLPLDLFYFKVGVNPLLRFPRCLKYMAFFEFNNRLEAI---
---LSKAYIYR-------VIRTTA----------Y-LLYSLHVNSC-----LYYWAS---
-AYEGLGSTTWVYDGEGNSYIRCYYWAVKTLITIGGLPDPKTLFE------IVFQLLNYF
TGVFAFSVMIGQMRDVVGAATAGQTYYRSCMDSTIKYMNFYKIPKTVQNRVKTWYEYTWH
SQGMLDESELLVQLPDKMRLDIAID------VNYNIVSKVALFQGCDRQMIFDMLKRLRS
VVYLPNDY--VCKK---GEIGREMYIIQAGQVQVLGGPDGKTVLVT--LKAGSVFGEI--
---------------SLLAAGGGNRRTANVIAHGFANLFILDKKDLNEILVHYPESQKLL
RKKAK-KMLKKNNKPKDEKGAPGDSLIIPPKAETPKLFQAALAAAGRMGGKG-PLVQLRW
RLKELKAMQV
>Passeriformes_Setophaga_kirtlandii_R02981
R-IGSASSLSSAIINTRLQELVRLFKERTEKVKEKLIDSDVTSDDESPVAS---------
--------PA-----A-A--AAPAPGGELEGDKPLGDDHYCEMLCCTFKRRPWLERLKSY
QFPSSIDPLTNL------MYVLWLFFVVMAWNWNCW--------LIPVRWAFPYQTP-AN
IHY-W----------LLVDYLCDLIYLLDILIFQTRLQFVQGGDII--------TDKKAM
KKN---YLRSQRFKMDVLCLLPLDLLYFKVGVNPLLRFPRCLKYMAFFEFNNRLEAI---
---LTKAYIYR-------VIRTTA----------Y-LLYSLHVNSC-----LYYWAS---
-AYEGLGSTTWVYDGEGNSYIRCYYWAVKTLITIGGLPDPKTLFE------IVFQLLNYF
TGVFAFSVMIGQMRDVVGAATAGQTYYRSCMDSTIKYMNFYRIPRAVQNRVKTWYEYTWH
SQGMLDESELLVQLPDKMRLDIAID------VNYNIVSKVALFQGCDRQMIFDMLKRLRS
VVYLPNDY--VCKK---GEIGREMYIIQAGQVQVLGGPDGKSVLVT--LKAGSVFGEI--
---------------SLLAAGGGNRRTANVVAHGFANLFILEKKDLNEILVHYPESQKLL
RKKAK-KMLRSNNKPKDEKGGPGDALVIPPKAETPKLFRAALAATGRMGGKG-PLGRLRW
RLKELQELQ-
>Psittaciformes_Amazona_guildingii_R04462
R-IGSATSVSSTVINNRLQELVRLFKERTEKVKEKLTDPDITSDEESPTAS---------
--------LP-----T-A--PVPPQGEQPEGEKVAEEEHYCEMLCCTFKYRPWLDRLRNY
QFPSSIDPLTNL------MYVLWLFFVVMAWNWNCW--------LIPVRWAFPYQTP-AN
IHC-W----------LFIDYLCDLIYLLDILVFQTRLQFVQGGDII--------SDKKAM
KEN---YLRSQRFKMDMVCLLPLDFFYFRVGVNPLLRFPRCLKYMAFFEFNNRLEAI---
---LTKAYIYR-------VIRTTA----------Y-LLYSLHVNSC-----LYYWAS---
-AYEGLGSTTWVYDGEGNSYIRCYYWAVKTLITIGGLPDPKTLFE------IVFQLLNYF
TGVFAFSVMIGQMRDVVGAATAGQTYYRSCMDSTIKYMNFYKIPKTVQNRVKTWYEYTWH
SQGMLDESELLVQLPDKMRLDIAID------VNYSIVSKVALFQGCDRQMIFDMLKRLRS
VVYLPNDY--VCKK---GEIGREMYIIQAGHVQVLGGPDGKTVLVT--LKPGSVFGEI--
---------------SLLAAGGGNRRTANVIAHGFANLFILDKKDLNEILVHYPESQKLL
KKKAK-KMLKSNNKPKDVKGVPGDSLIIPPKPDTPKLFQAALAAAGRTGGKG-PLAQLRW
RLRELKAIQA
>Pelecaniformes_Ciconia_maguari_R07116
---GSATSLSSAVINNRLQELVKLFKERTEKVKEKLTDPDVTSDDESPVAS---------
-PAKLA--PT-----A-A--PVSPLGGEPEGDKLAVDKHYCEMLCCTFKYQPWLDRLKNY
QFPSSIDPLTNL------MYVLWLFFVVMAWNWNCW--------LIPVRWAFPYQTP-AN
IHC-W----------LLVDYLCDLIYLLDILVFQTRLQFVRGGDII--------TDKKAM
KEN---YLRSQRFKMDVVCLLPLDFFYLKVGVNPLLRFPRCLKYMAFFEFNNRLEAI---
---LSKAYIYR-------VIRTTA----------Y-LLYSLHVNSC-----LYYWAS---
-AYEGLGSTTWVYDGEGNSYIRCYYWAVKTLITIGGLPDPRTLFE------IIFQLLNYF
TGVFAFSVMIGQMRDVVGAATAGQTYYRSCMDSTIKYMNFYKIPKTVQNRVKMWYEYTWH
SQGMLDESELLVQLPDKMRLDIAID------VNYNIVSKVALFQGCDRQMIFDMLKRLRS
VVYLPNDY--VCKK---GEIGREMYIIQAGQVQVLGGPDGKTVLVT--LKAGSVFGEI--
---------------SLLAAGGGNRRTANVIAHGFANLFILDKKDLNEILVHYPESQKLL
RKKAK-KMLKNNNKPKDEKGVPRDPLIIPPKADTPKLFQAALAAAGRMGGKG-TLVQLRW
RLKELKAMQ-
>Passeriformes_Dicrurus_megarhynchus_R00027
R-IGSATSLSSAVVNTRLQELVRLFKERTEKVKEKLIDPDVTSDEESPVAS---------
--------P------A-A--PVPAPGGEPEGDKPSGDDHYCKMLCCTFKSQPWLDRLKSY
QFPSSIDPLTNL------MYVLWLFFVVMAWNWNCW--------LIPVRWAFPYQTP-AN
IHY-W----------LLVDYICDLIYLLDILIFQTRLQFVQGGDII--------TDKKAM
KKN---YLQSQRFKMDVLCLLPLDFFYFKVGVNPLLRFPRCLKYLAFFEFNDRLEAI---
---LTKAYIYR-------VIRTTA----------Y-LLYSLHVNSC-----LYYWAS---
-AYEGLGSTTWVYDGEGNSYIRCYYWAVKTLITIGGLPDPKTLFE------IVFQLLNYF
TGVFAFSVMIGQMRDVVGAATAGQTYYRSCMDSTIKYMNFYKIPKTVQNRVKTWYEYTWH
SQGMLDESELLVQLPDKMRLDIAID------VNYNIVSKVALFQGCDRQMIFDMLKRLRS
VVYLPNDF--VCKK---GEIGREMYIIQAGQVQVLGGPDGKSVLVT--LKPGSVFGEI--
---------------SLLAAGGGNRRTANVVAHGFANLFILEKKDLNEILVHYPESQKLL
RKKAK-KMLKNNNKPKDEKGGPGDPLIIPPKADTPKLFRAALAATGRMGGKG-PLERLRW
RLKELKAMQ-
>Passeriformes_Rhipidura_dahli_R04404
R-IGSATSLSSASINTRLQELVRLFRERTEKVKEKLIDPDVTSDDESPVAS---------
--------P------A-A--AVPAPGGELEGDKPSGSDHYCEMLCCTFKSQPWLDRLKSY
QFPSSIDPLTNL------MYVLWLFFVVMAWNWNCW--------LIPVRWAFPYQTP-AN
IHY-W----------LLVDYLCDLIYLLDIVIFQTRLQFVQGGDII--------TDKKAM
KKN---YLQSQRFKMDVLCLLPLDFFYFKVGVNPLLRFPRCLKYMAFFEFNSRLEAI---
---LTKAYIYR-------VIRTTA----------Y-LLYSLHVNSC-----LYYWAS---
-AYEGLGSTTWVYDGEGNSYIRCYYWAVKTLITIGGLPDPKTLFE------IVFQLLNYF
TGVFAFSVMIGQMRDVVGAATAGQTYYRSCMDSTIKYMNFYKIPRAVQNRVKTWYEYTWH
SQGMLDESELLVQLPDKMRLDIAID------VNYNIVSKVALFQGCDRQMIFDMLKRLKS
VVYLPNDY--VCKK---GEIGREMYIIQAGQVQVLGGADGKSVLVT--LKAGSVFGEI--
---------------SLLAAGGGNRRTANVVAHGFANLFILEKKDLNEILVHYPESQKLL
RKKAK-KMLKNNNKPKDEKGGPGDPVIIPQKADTPKLFRAALAATGRMGGKG-PLGRLRW
RLKELRAMQ-
>Galliformes_Odontophorus_gujanensis_R05801
R-IGSATSQTSAIIHDRLQELVRLFKERTEKVKEKLTDPDVTSDEESPTAS---------
--------ST-----APP--PPPPPGDAQAGDKPADDDHYCEMLCCTFKCQPWMDRLKSY
QFPSSIDPLTNL------VYVLWLFFVVLAWNWNCW--------LIPVRWAFPYQTP-AN
IHY-W----------LLMDYLCDLIYLLDIIVFQTRLQFVRGGDII--------SDKKAM
KEN---YLRSQRFKMDVVCLLPLDFFYFKVGVNPLLRFPRCLKYLAFFEFNNRLEAI---
---LSKAYIYR-------VIRTTA----------Y-LLYSLHVNSC-----LYYWAS---
-AYEGLGSTTWVYDGEGNSYIRCYYWAVKTLITIGGLPDPKTLFE------IVFQLLNYF
TGVFAFSVMIGQMRDVVGAATAGQTYYRSCMDSTIKYMNFYKIPKTVQNRVKTWYEYTWH
SQGMLDESELLVQLPDKMRLDIAID------VNYNIVSKVALFQGCDRQMIFDMLKRLRS
VVYLPNDF--VCKK---GEIGREMYIIQAGQVQVLGGPDGKTVLVT--LKAGSVFGEI--
---------------SLLAAGGGNRRTANVIAHGFANLFILDKKDLNEILVHYPESQKLL
RKKAK-KMLKNNNKPKDEKGGPGDPLIIPPKTDTPKLFQAALAAVGKAGGRG-HLAHLRW
KLRQLKAMQE
>Gruiformes_Heliornis_fulica_R12800
------------------------------------------------------------
------------------------------------------------------------
------------------------------------------------------------
------------------------------------------------------------
------------------------------------------------------------
------------------------------------------------------------
------------------SYIRCYYWAVKTLITIGGLPDPKMLFE------IVFQLLNYF
TGVFAFSVMIGQMRDVVGAATAGQTYYQSCMDSTIKYMNFYKIPKTVQNRVKTWYEYTWH
SQGMLDESELLVQLPDKMRLDIAID------VNYNIVSKVALFQGCDRQMIFDMLKRPRS
VVYLPKDY--VCKK---GEIGREMYIIQAGQVQVLGGPDGKTVLVT--LKPGSVFGEI--
---------------SLLAAGGGNRRTANVVAHGFANLFILDKKDLNEILVHYLESQKLL
RKKAK-KMLKNNNKPKDEKGPPGDPLIIPPKADTPKLFQAALAATGRLGGKG-PLAQLRW
RLKELKAMQA
>Caprimulgiformes_Nyctibius_grandis_R00010
R-IGSATSLSSAFVNTRLQELVKLFKERTEKVKEKLTDPDVSSDEESPTAS---------
-PAKPA--P------APA--PAPPPAGQPEGDKPEEDEHYCEMLCCKFKYRPWLDRLKTY
KFPSSIDPLTSL------MYVLWLFFVVMAWNWNCW--------LIPVRWAFPYQTP-SN
IYY-W----------LLTDYTCDLIYLLDLLVFQPRLQFVKGGDII--------CDKQAM
KEN---YMRSERFKMDVVCLLPLDIFYLEFGVNPLLRFPRCLKYLAFFEFNDRLESI---
---MSKAYIYR-------VIRTTA----------Y-LLYSLHLNSC-----LYYWAS---
-DYEGLGSTTWVYDGEGNSYIRCYYWAVKTLITIGGLPDPKTLFE------IMFQLLNYF
MGVFAFSIMIGQMRDVVGAATAGQTYYRSCMDSTIKYMNSYRIPKPVQNRVKTWYEYTWQ
SQGMLDELELLVQLPDKMRLDICID------VNYNIVSKVALFQGCDRQMIFDMLKRLRS
VVYLPNDY--VCKK---GEIGREMYIIKAGHVQVLGGPEGKTVLVT--LKPGSVFGEI--
---------------SLLAGGGGNRRTANVVAHGFANLFILDKKDLNEILVHYPESQKLL
RKKAR-KMLKNSNKPKDEKGVRADPVIIAPKPDTPKLFQAALAATGKLGAKG-PLAQWRW
KMQQMKEME-
>Anseriformes_Anseranas_semipalmata_R10522
R-IGSATSQSSAIISDRLQELVKLFKERTEKVKEKLTDPDVSSDDESPAAS---------
--------PA-----A-A--PPPPPADAPAGDKAAGDEHYCEMLCCAFKCRPWLDRLKSY
RFPSSIDPLTNL------MYVLWLFFVVLAWNWNCW--------LIPVRWAFPYQTP-AN
IHF-W----------LLVDYLCDLVYLLDIIVFQTRLQFVQGGDII--------SDKKAM
KEN---YLRSQRFKMDVVCLLPLDFFYFKVGVNPLLRFPRCLKYMAFFEFNNRLEAI---
---LSKAYIYR-------VIRTTA----------Y-LLYSLHVNSC-----LYYWAS---
-DYEGLGSTTWVYDGEGNSYIRCYYWAVKTLITIGGLPDPKTLFE------IVFQLLNYF
TGVFAFSVMIGQMRDVVGAATAGQTYYRSCMDSTIKYMNFYKIPKTVQNRVKTWYEYTWH
SQGMLDESELLVQLPDKMRLDIAID------VNYNIVSKVALFQGCDRQMIFDMLKRLRS
VVYLPNDY--VCKK---GEIGREMYIIQAGQVQVLGGPDGKTVLVT--LKAGSVFGEI--
---------------SLLAAGGGNRRTANVVAHGFANLFILDKKDLNEILVHYPESQKLL
RKKAK-KMLKNNNKPKDEKGGPRDPLIIPPKADTPKLFQAALAAVGKAGGKG-HLAHLRW
KLRELKAM--
>Gruiformes_Psophia_crepitans_R10253
R-IGSATSLSSAVVNNRLQELVKLFKERTEKVKEKLTDPDVTSDDESPTAS---------
-PAKPA--PA-----A-A--PVPPPGGEPEGDKPAGDEHYCEMLCCTFKYRPWLNRLKNY
QFPSSIDPLTNL------MYVLWLFFVVMAWNWNCW--------LIPVRWALPYQTP-AN
IHC-W----------LLVDYLCDLIYLLDIIIFQIRLQFVRGGDII--------TDKKAM
KEN---YLRSQRFKMDVVCLLPLDFFYFKVGVNPLLRFPRCLKYMAFFEFNSRLEAI---
---LSKAYIYR-------VIRTTA----------Y-LLYSLHVNSC-----LYYWAS---
-AYEGLGSTTWVYDGEGNSYIRCYYWAVKTLITIGGLPDPKTLFE------IVFQLLNYF
TGVFAFSVMIGQMRDVVGAATAGQTYYRSCMDSTIKYMNFYKIPKTVQNRVKTWYEYTWH
SQGMLDESELLVQLPDKMRLDIAID------VNYNIVSKVALFQGCDRQMIFDMLKRLRS
VVYLPNDY--VCKK---GEIGREMYIIQAGQVQVLGGPDGKTVLVT--LKPGSVFGEI--
---------------SLLAAGGGNRRTANVIAHGFANLFILDKKDLNEILVHYPESQKLL
RKKAK-KMLKNNNKPKAEKGAPGDSLIIPPKPDTPKLFQAALAATGRMGGKG-PLAQLRW
RLKELKAMQA
>Coraciiformes_Chloroceryle_aenea_R03954
R-MGSATSLSSAFINNRLQELVKLFRERTEKVKEKLTDPDVTSDEESPVAL---------
--------PA-----A-A--PAPPLGREPEEDKSAGDEHYCEMLCCTFKSQPWLNHLKNY
QFPSSIDPLTNL------MYVLWLFFVVMAWNWNCW--------LIPVRWAFPYQTP-AN
IHC-W----------LLMDYLCDLIYLLDILVFQTRLQFVQGGDII--------TDKKAM
KEN---YLRSQRFKMDVVCLLPLDFFYFKVGVNPLLRFPRCLKYMAFFEFNNRLEAI---
---LSKAYIYR-------VIRTTA----------Y-LLYSLHVNSC-----LYYWAS---
-AYEGLGSTTWVYDGEGNSYIRCYYWAVKTLITIGGLPDPKTLFE------IVFQLLNYF
TGVFAFSVMIGQMRDVVGAATAGQTYYRSCMDSTIKYMNFYKIPRTVQNRVKMWYEYTWH
SQGMLDESELLVQLPDKMRLDIAID------VNYNIVSKVALFQGCDRQMIFDMLKRLRS
VVYLPNDY--VCKK---GEIGREMYIIQAGQVHVLGGPDGKTVLVT--LKAGSVFGEI--
---------------SLLAAGGGNRRTANVVAHGFANLFILDKKDLNEILVHYPESQKLL
RKKAK-KMLKNNNKPKEEQGAPGDPLIIPPKADTPKLFQAALAATGKLGGKA-PLAQLRW
RLKELKAMQA
>Piciformes_Galbula_dea_R01528
R-IGSATSVSSAVITNRLQELVKLFKERTEKVKEKLTDPEVTSDEESPAAL---------
--------PV-----P-A--PVPPPGEELEGDKAAGEEHYCEMLCCKFKYQSWLDYLKNY
QFPSSIDPLTNL------MYVLWLFFVVMAWNWNCW--------LIPVRWAFPYQTP-AN
IHY-W----------LLIDYLCDLVYLLDILIFQTRLQFVRGGDII--------SDKKAM
KEN---YLRSQRFKMDVVCLLPLDFFYFKVGVNPLLRIPRCLKYMAFFEFNNRLEAI---
---LNKAYIYR-------VIRTTA----------Y-LLYSLHVNSC-----LYYWAS---
-AYEGLGSTTWVYDGEGNSYIRCYYWAVKTLITIGGLPDPKTLFE------IVFQLLNYF
TGVFAFSVMIGQMRDVVGAATAGQTYYRSCMDSTIKYMNSYKIPKTVQNRVKTWYEYTWH
SQGMLDESELLVQLPDKMRLDIAID------VNYNIVSKVALFQGCDRQMIFDMLKRLRS
VVYLPNDY--VCKK---GEIGREMYIIQAGQVQVLGGPDGKTVLVT--LKAGSVFGEI--
---------------SLLAAGGGNRRTANVVAHGFANLFILDKKDLNEILVHYPESQKLL
RKKAK-KMLKTNNKPKNEKGDPRDPLVIPLKADTPKLFQAALAATGRLGGRG-PLAQLRW
RLKELKSMQA
>Passeriformes_Donacobius_atricapilla_R01820
R-IGSATSLSSAVINTRLQELVRLFKERTEKVKEKLIDPDVTSDDESPVAS---------
--------PA-----A-A--PVPAPGGELEGDKPSGDDHYCEMLCCTFKHRPWLDRLKSC
QFPSSIDPLTNL------MYVLWLFFVVMAWNWNCW--------LIPVRWAFPYQTP-AN
IHY-W----------LLVDYLCDLIYLLDILIFQTRLQFVQGGDII--------TDTKAM
KEN---YLRSQRFKMDVLCLLPLDFFYFKVGVNPLLRFPRCLKYMAFFEFNNRLEAI---
---LTKAYIYR-------VIRTTA----------Y-LLYSLHVNSC-----LYYWAS---
-AYEGLGSTTWVYDGEGNSYIRCYYWAVKTLITIGGLPDPKTLFE------IIFQLLNYF
TGVFAFSVMIGQMRDVVGAATAGQTYYRSCMDSTIKYMNFYKIPRTVQNRVKTWYEYTWH
SQGMLDESELLVQLPDKMRLDIAID------VNYNIVSKVALFQGCDRQMIFDMLKRLRS
VVYLPNDY--VCKK---GEIGREMYIIQAGQVQVLGGPDGKSVLVT--LKAGSVFGEI--
---------------SLLAAGGGNRRTANVVAHGFANLFILEKKDLNEILVHYPESQKLL
RKKAK-KMLKSNSKPKDEKGGPGDPLIIPPKAETPKLFKAALAATGRMGGKG-PLGRLRW
RLKELRAMQE
>Charadriiformes_Burhinus_bistriatus_R10389
R-IGSATSLSSAVINTRLQELVKLFKERTEKVKEKLTDPDITSDDESPATS---------
-PAKPA--PA-----A-A--PVPPPGRVPEGDKPAGDEHYCEMLCCKFKYQPWLNRLKNY
RFPSSIDPLTNL------MYVLWLFFVVMAWNWNCW--------LIPVRWAFPYQTP-AN
IHY-W----------LAMDYLCDLIYLLDILVFQSRLQFVQGGDII--------TDKKAM
KDN---YLRSQRFKMDLVCLLPLDFFYFKVGVNPVLRFPRCLKYMAFFEFNNRLEAI---
---LSKAYIYR-------VIRTTA----------Y-LLYSLHVNSC-----LYYWAS---
-AYEGLGSTTWVYDGEGNSYIRCYYWAVKTLITIGGLPDPKTLFE------IVFQLLNYF
TGVFAFSVMIGQMRDVVGAATAGQTYYRSCMDSTIKYMNFYKIPKTVQNRVKTWYEYTWH
SQGMLDESELLVQLPDKMRLDIAID------VNYNIVSKVALFQGCDRQMIFDMLKRLRS
VVYLPNDY--VCKK---GEIGREMYIIQAGQVQVLGGPDGKTVLVT--LKAGSVFGEI--
---------------SLLAAGGGNRRTANVVAHGFANLFILDKKDLNEILVHYPESQKLL
RKKAK-KMLKNNNKPKDEKGAPGDPLIIPPKPDTPKLFQAALAATGRMGAKG-PLAQLRW
RLKELKAMQE
>Passeriformes_Lanius_ludovicianus_R00016
R-IGSATSLSSAVINTRLQELVRLFKERTEKVKEKLIDPDVTSDDESPVAS---------
-PTKPA--P------A-P--VVPAPGGELE-DKPSGDDHYCEMLCCTFKSRPWLDRLKSY
QFPSSIDPLTNL------MYVLWLFFVVMAWNWNCW--------LIPVRWAFPYQTP-AN
IHY-W----------LLVDYLCDLIYLLDVLVFQTRLQFVQGGDII--------TDKNAM
KKN---YLRSQRFKMDVLCLLPLDFFYFKVGVNPLLRFPRCLKYMAFFEFNNRLEAI---
---LTKAYIYR-------VIRTTA----------Y-LLYSLHVNSC-----LYYWAS---
-AYEGLGSTTWVYDGEGNSYIRCYYWAVKTLITIGGLPDPKTLFE------IVFQLLNYF
TGVFAFSVMIGQMRDVVGAATAGQTYYRSCMDSTIKYMNFYKIPKTVQNRVKTWYEYTWH
SQGMLDESELLVQLPDKMRLDIAID------VNYNIVSKVALFQGCDRQMIFDMLKRLRS
VVYLPNDY--VCKK---GEIGREMYIIQAGQVQVLGGPDGKSVLVT--LKAGSVFGEI--
---------------SLLAAGGGNRRTANVVAHGFANLFILEKKDLNEILVHYPESQKLL
RKKAK-KMLKNNNKPKDEKGGPGDPLIIPPKAETPKLFRAALAATGRMGGKG-ALGRLRW
RLKELKAMQ-
>Passeriformes_Polioptila_caerulea_R07400
R-VGSATSLSSTAIHSRLQELVRLFKERAERAKERLIDSDVTSDEESPVAS---------
--------PA-----A-A--PMPAPGAELEGDKPSGDDHYCEMLCCTFKNRPWLDRLRSC
QLPSSIDPLTNL------MYVLWLFFVVMAWNWNCW--------LIPVRWAFPYQTP-AN
IHY-W----------LLVDYLCDLIYLLDILVFQTRLQFVQGGDII--------TDKKAM
KEN---YLRSQRFKMDVLCLLPLDFFYFKVGVNPLLRFPRCLKYMAFFEFNNRLEAI---
---LTKAYIYR-------VVRTTA----------Y-LLYSLHVNSC-----LYYWAS---
-AYEGLGSTTWVYDGEGNSYIRCYYWAVKTLITIGGLPDPKTLFE------IVFQLLNYF
TGVFAFSVMIGQMRDVVGAATAGQTYYRSCMDSTIKYMNFYKIPRTVQNRVKTWYEYTWH
SQGMLDESELLVQLPDKMRLDIAID------VNYNIVSKVPLFQGCDRQMIFDMLKRLRS
VVYLPNDY--VCKK---GEIGREMYIIQAGQVQVLGGADGKSVLVT--LKAGSVFGEI--
---------------SLLAAGGGNRRTANVVAHGFANLFILEKKDLNEILVHYPESQKLL
RKKAK-KMLKSNNKPKDEKGGPGDALILAPKAETPKLFKAALAAAGRVGGKG-ALGRLRW
RLKELKAMQ-
>Passeriformes_Hirundo_rustica_R07486
R-VGSATSLSSAVINTRLQELVRLFKERTEKVKEKLIDPDVTSDDESPVTS---------
--------PA-----A-A--PLPAPGGELEGDKPSGDEHYCEMLCCTFKYRPWLDRLKSY
QFPSSIDPLTNL------MYVLWLFFVVMAWNWNCW--------LIPVRWAFPYQTP-AN
IHY-W----------LLVDYLCDLIYLLDILIFQTRLQFVQGGDII--------TDKKAM
KEN---YLRSQRFKMDVLCLLPLDFFYFKVGVNPLLRFPRCLKYMAFFEFNNRLEAI---
---LTKAYIYR-------VIRTTA----------Y-LLYSLHVNSC-----LYYWAS---
-AYEGLGSTTWVYDGEGNSYIRCYYWAVKTLITIGGLPDPKTLFE------IVFQLLNYF
TGVFAFSVMIGQMRDVVGAATAGQTYYRSCMDSTIKYMNFYKIPRTVQNRVKTWYEYTWH
SQGMLDESELLVQLPDKMRLDIAID------VNYNIVSKVALFQGCDRQMIFDMLKRLRS
VVYLPNDY--VCKK---GEIGREMYIIQAGQVQVLGGPDGKSVLVT--LKAGSVFGEI--
---------------SLLAAGGGNRRTANVVAHGFANLFILEKKDLNEILVHYPESQKLL
RKKAK-KMLKSNNKPKDEKGGPGDALIIPPRADTPKLFKAALAATGRMGGKG-ALERLRW
RLKELRAMQE
>Passeriformes_Thryothorus_ludovicianus_R02903
R-VGSATSLSSAVIHSRLQELVRLFKERTERAKERLIDSDVTSDDDSPVAS---------
--------PA-----A-A--PVPAPGAELEGDKPSGDDHYCEMLCCTFKKRPWLDRLKSY
QLPSSIDPLTNL------MYVLWLFFVVMAWNWNCW--------LIPVRWAFPYQTP-AN
IHY-W----------LLVDYLCDLIYLLDILVFQTRLQFVQGGDII--------TDKKAM
KEN---YLRSQRFKMDVLCLLPLDFFYFKVGVNPLLRFPRCLKYMAFFEFNNRLEAI---
---LTKAYIYR-------VIRTTA----------Y-LLYSLHVNSC-----LYYWAS---
-AYEGLGSTTWVYDGEGNSYIRCYYWAVKTLITIGGLPDPKTLFE------IVFQLLNYF
TGVFAFSVMIGQMRDVVGAATAGQTYYRSCMDSTIKYMNFYKIPRTVQNRVKTWYEYTWH
SQGMLDESELLVQLPDKMRLDIAID------VNYNIVSKVPLFQGCDRQMIFDMLKRLRS
VVYLPNDY--VCKK---GEIGREMYIIQAGQVQVLGGADGKSVLVT--LKAGSVFGEI--
---------------SLLAAGGGNRRTANVVAHGFANLFILEKKDLNEILVHYPESQKLL
RKKAK-KMLKSNSKPRDEKG---DALILAPKADTPKLFRAALAAAGRTGGKG-ALGRLRW
RLKELKAMQ-
>Passeriformes_Cardinalis_cardinalis_R02934
R-IGSASSLSSAIINTRLQELVRLFKERTEKVKEKLIDSDVTSDDESPVAS---------
--------PA-----A-A--AVPAPGGELEGDKPPGDDHYCEMLCCTFKRRPWLEHLKSY
QFPSSIDPLTNL------MYVLWLFFVVMAWNWNCW--------LIPVRWAFPYQTP-AN
IHY-W----------LLVDYLCDLIYLLDILIFQTRLQFVQGGDII--------TDKKAM
REN---YLRSQRFKMDVLCLLPLDFFYFQVGVNPLLRFPRCLKYMAFFEFNNRLEAI---
---LTKAYIYR-------VIRTTA----------Y-LLYSLHVNSC-----LYYWAS---
-AYEGLGSTTWVYDGEGNSYIRCYYWAVKTLITIGGLPDPKTLFE------IVFQLLNYF
TGVFAFSVMIGQMRDVVGAATAGQTYYRSCMDSTIKYMNFYRIPRAVQNRVKTWYEYTWH
SQGMLDESELLVQLPDKMRLDIAID------VNYNIVSKVALFQGCDRQMIFDMLKRLRS
VVYLPNDY--VCKK---GEIGREMYIIQAGQVQVLGGPDGKSVLVT--LKAGSVFGEI--
---------------SLLAAGGGNRRTANVVAHGFANLFILEKKDLNEILVHYPESQKLL
RKKAK-KMLRSNNKPKDEKGGPGDALVIPPKAETPKLFRAALAATGRMGGKG-PLGRLRW
RLKELQELQA
>Passeriformes_Hylia_prasina_R07358
R-VGSATSLSSALINTRLQELVRLFKERTEKVKEKLIDPDVTSDDDSPVAS---------
--------PA-----A-A--PVPAPGGELEGDKPLGDEHYCEMLCCTFKHRPWLHHLKSC
QFPNSIDPLTNL------MYVLWLFFVVMAWNWNCW--------LIPVRWAFPYQTP-AN
IHY-W----------LLVDYLCDLIYLLDILIFQTRLQFVQGGDII--------TDKKAM
KEN---YLRSQRFKMDVLCLLPLDFFYFKVGVNPLLRIPRCLKYMAFFEFNNRLEAI---
---LTKAYIYR-------VIRTTA----------Y-LLYSLHVNSC-----LYYWAS---
-AYEGLGSTTWVYDGEGNSYIRCYYWAVKTLITIGGLPDPKTLFE------IVFQLLNYF
TGVFAFSVMIGQMRDVVGAATAGQTYYRSCMDSTIKYMNFYKIPRTVQNRVKTWYEYTWH
SQGMLDESELLVQLPDKMRLDIAID------VNYNIVSKVALFQGCDRQMIFDMLKRLRS
VVYLPNDY--VCKK---GEIGREMYIIQAGQVQVLGGPNGKSVLVT--LKAGSVFGEI--
---------------SLLAAGGGNRRTANVVAHGFANLFILEKKDLNEILLHYPESQKLL
RKKAK-KMLKSNNKPKDEKGGPGDPLVIPPKADTPKLFKAALAAAGKMGGKG-PLGRLRW
RLKELRAMQ-
>Passeriformes_Dyaphorophyia_castanea_R00028
R-IGSATSLSSAVINTRLQELVRLFKERTEKVKEKLIDPDVTSDDESPVAS---------
--------PA-----A-A--PVPAPEGELEGDKLSGDDHYCEMLCCTFKSRPWLDRLKSY
QFPSSIDPLTNL------MYVLWLFFVVMAWNWNCW--------LIPVRWAFPYQTP-AN
IHY-W----------LLVDYLCDLIYLLDIVVFQTRLQFVQGGDII--------TDKKAM
KRN---YLRSQRFKMDVLCLLPLDFFYFKVGVNPLLRLPRCLKYMAFFEFNSRLEAI---
---LTKAYIYR-------VIRTTA----------Y-LLYSLHVNSC-----LYYWAS---
-AYEGLGSTTWVYDGEGNSYIRCYYWAVKTLITIGGLPDPKTLFE------IVFQLLNYF
TGVFAFSVMIGQMRDVVGAATAGQTYYRSCMDSTIKYMNFYKIPKTVQNRVKTWYEYTWH
SQGMLDESELLVQLPDKMRLDIAID------VNYNIVSKVALFQGCDRQMIFDMLKRLRS
VVYLPNDY--VCKK---GEIGREMYIIQAGQVQVLGGPDGKSVLVT--LKAGSVFGEI--
---------------SLLAAGGGNRRTANVVAHGFANLFILEKKDLNEILVHYPESQKLL
RKKAK-KMLKNNNKPKEEKGGAGDPLIIPPKADTPKLFRAALAATGRMGGKG-PLGQLRW
RLKELKAMQ-
>Passeriformes_Pachyramphus_minor_R07468
R-IGSATSLSSAIINTRLQELVKLFKERTEKVKEKLTDPDATSDDESPVAS---------
--------PA-----A-A--PVPPPGGEVEGDKPSGDDHYCEMLCCTFKYRPWLDRLKSY
QFPSSIDPLTNL------MYVLWLFFVVMAWNWNCW--------LIPVRWAFPYQTP-AN
IHC-W----------LLVDYLCDLIYLLDILVFQTRLQFVQGGDII--------TDKKAM
KEN---YLRSQRFKMDVLCLLPLDFFYFKIGVNPLLRFPRCLKYMAFFEFNNRLEAI---
---LTKAYIYR-------VIRTTA----------Y-LLYSLHVNSC-----LYYWAS---
-AYEGLGSTTWVYDGEGNSYIRCYYWAVKTLITIGGLPDPKTLFE------IVFQLLNYF
TGVFAFSVMIGQMRDVVGAATAGQTYYRSCMDSTIKYMNFYKIPKTVQNRVKTWYEYTWH
SQGMLDESELLVQLPDKMRLDIAID------VNYNIVSKVALFQGCDRQMIFDMLKRLRS
VVYLPNDF--VCKK---GEIGREMYIIQAGQVQVLGGPDGKSVLVT--LKAGSVFGEI--
---------------SLLAAGGGNRRTANVVAHGFANLFILEKKDLNEILVHYPESQKLL
RKKAK-KMLKSNNKPKDEKGGPGDSLIIPPKAETPKLFKAALAATGRMGGKG-PLARLRW
RLKELKAMQA
>Passeriformes_Oenanthe_oenanthe_R04637
R-VGSATSLSSTTINSRLQELVRLFKERTEKVKEKLIDSDVTSDEESPVPS---------
--------PA-----A-A--PLPAPGGELEGDRPSGDDHYCEMLCCTFKHRPWLDRLKSY
KFPSSIDPLTNL------MYVLWLFFVVMAWNWNCW--------LIPVRWAFPYQTA-AN
IHY-W----------LLVDYLCDLIYLLDILIFQTRLQFVQGGDII--------TDKKAM
KEN---YMRSQRFKMDVLCLLPLDFFYFKVGINPLLRFPRCLKYMAFFEFNSRLEAI---
---LTKAYIYR-------VIRTTA----------Y-LLYSLHVNSC-----LYYWAS---
-AYEGLGSTTWVYDGEGNSYIRCYYWAVKTLITIGGLPDPKTLFE------IVFQLLNYF
TGVFAFSVMIGQMRDVVGAATAGQTYYRSCMDSTIKYMNFYKIPRAVQNRVKTWYEYTWH
SQGMLDESELLVQLPDKMRLDIAID------VNYNIVSKVALFQGCDRQMIFDMLKRLRS
VVYLPNDY--VCKK---GEIGREMYIIQAGQVQVLGGPDGKSVLVT--LKAGSVFGEI--
---------------SLLAAGGGNRRTANVVAHGFANLFILEKKDLNEILVHYPESQKLL
RKKAK-KMLKSNSKPKDEKGGPGDPLIIPPRAETPKLLRAALAAAGRTGARG-AGGRLRW
RLRELRAMRE
>Passeriformes_Motacilla_alba_R00026
R-IGSASSLSSASINTRLQELVRLFKERTEKVKEKLIDSDVTSDDESPVAS---------
--------PA-----A-A--AVPAPGGELEGDKPLGDDHYCEMLCCTFKRRPWLDHLKSY
QFPSSIDPLTNL------MYVLWLFFVVMAWNWNCW--------LIPVRWAFPYQTP-AN
IHY-W----------LLVDYLCDLIYLLDIVIFQTRLQFVQGGDII--------TDKKAM
KEN---YLRSQRFKMDVLCLLPLDFFYFKVGVNPLLRFPRCLKYMAFFEFNNRLEAI---
---LTKAYIYR-------VIRTTA----------Y-LLYSLHVNSC-----LYYWAS---
-AYEGLGSTTWVYDGEGNSYIRCYYWAVKTLITIGGLPDPKTLFE------IVFQLLNYF
TGVFAFSVMIGQMRDVVGAATAGQTYYRSCMDSTIKYMNFYRIPRAVQNRVKTWYEYTWH
SQGMLDESELLVQLPDKMRLDIAID------VNYNIVSKVALFQGCDRQMIFDMLKRLRS
VVYLPNDY--VCKK---GEIGREMYIIQAGQVQVLGGPDGKSVLVT--LKAGSVFGEI--
---------------SLLAAGGGNRRTANVVAHGFANLFILEKKDLNEILVHYPESQKLL
RKKAK-KMLRSNNKPKDEKGGPGDALVIPPKADTPKLFRAALAASGRMGGKG-PLGRLRW
RLKELQELQA
>Passeriformes_Cinclus_mexicanus_R02854
R-MGSATSLSSAGINTRLQELVRLFKERTERVKEKLIDSDVTSDDESPVAS---------
--------PA-----A-A--PLLAPGGELKGDKPSRDDHYCEMLCCTFKYRPWLDRLKSY
KFPSSIDPLTNL------MYVLWLFFVVMAWNWNCW--------LIPVRWAFPYQTP-AN
IHY-W----------LLVDYLCDLIYLLDILIFQTRLQFVQGGDII--------TDKKAM
KEN---YLRSQRFKMDVLCLLPLDFFYFKVGVNPLLRFPRCLKYMAFFEFNNRLEAI---
---LTKAYIYR-------VIRTTA----------Y-LLYSLHVNSC-----LYYWAS---
-AYEGLGSTTWVYDGEGNSYIRCYYWAVKTLITIGGLPDPKTLFE------IVFQLLNYF
TGVFAFSVMIGQMRDVVGAATAGQTYYRSCMDSTIKYMNFYKIPRTVQNRVKTWYEYTWH
SQGMLDESELLVQLPDKMRLDIAID------VNYNIVSKVALFQGCDRQMIFDMLKRLRS
VVYLPNDY--VCKK---GEIGREMYIIQAGQVQVLGGPDGKSVLVT--LKAGSVFGEI--
---------------SLLAAGGGNRRTANVVAHGFANLFILEKKDLNEILVHYPESQKLL
RKKAK-KMLKSNNKTKEEKGGPGDALIIPPRADTPKLFKAALAATGRVGGKG-ALGRLRW
RLKELRAMQE
>Piciformes_Indicator_maculatus_R04097
R-IGSATSTSSALINSRLQELVKLFKERTEKVKEKLTDPDVTSDEESPVAS---------
--------PA-----A-A--PPPPPGGALEGDKAAGAEHYCQMLCCTFKHPPWLEHLRSY
QFPSSIDPFTNL------MYVLWLFFVVLAWNWNCW--------LIPIRWAFPYQTP-TN
IHL-W----------LLMDYLCALIYLLDILLFQTRLQFVQGGDII--------TDKKAM
REH---YLRSQRFKMDLLSLLPLDFFYFKVGVNPLLRFPRCLKYMAFFEFNNRLEAI---
---LSKAYIYR-------VIRTTA----------Y-LLYSLHLNSC-----LYYWAS---
-AYEGLGSTTWVYDGEGNSYIRCYYWAVKTLITIGGLPDPKTLFE------IIFQLLNYF
TGVFAFSVMIGQMRDVVGAATAGQTYYRSCMDSTIKYMNFYRIPKTIQNRVKTWYDYTWH
SQGMLDESELLVQLPDKMRLDIAID------VNYNIVSRVALFQGCDRQMIFDMLKRLRS
VVYLPNDY--VCKK---GEIGREMYIIQAGQVQVLGGPDGTTVLVT--LKAGSVFGEI--
---------------SLLAAGGGNRRTANVVAHGFANLFILDKKDLNEILVHYPESQKLL
RKKAK-KMLKNNNKPKEGKGGPGDSLIIPPKPETPKLFQAAMAARGKLGGKG-PLAQLRW
RLKELKAMQE
>Passeriformes_Ploceus_nigricollis_R05912
R-IGSASSLSSAVINARLLELVRLFKERTEKVKEKLIDSDVTSDDESPVAS---------
--------PA-----A-A--AVPAPAGELEGDKPLGDDHYCEMLCCTFKRRPWLDRLKSY
QFPSSIDPLTNL------MYVLWLFFVVMAWNWNCW--------LIPVRWAFPYQTP-AN
IHY-W----------LLVDYLCDLIYLLDILIFQTRLQFVQGGDII--------TDKKAM
KEN---YLRSQRFKMDVLCLLPLDFFYFKVGVNPLLRFPRCLKYMAFFEFNNRLEAI---
---LTKAYIYR-------VIRTTA----------Y-LLYSLHVNSC-----LYYWAS---
-AYEGLGSTTWVYDGEGNSYIRCYYWAVKTLITIGGLPDPKTLFE------IVFQLLNYF
TGVFAFSVMIGQMRDVVGAATAGQTYYRSCMDSTIKYMNFYKIPRTVQNRVKTWYEYTWH
SQGMLDESELLVQLPDKMRLDIAID------VNYNIVSKVALFQGCDRQMIFDMLKRLRS
VVYLPNDY--VCKK---GEIGREMYIIQAGQVQVLGGPDGKSVLVT--LKAGSVFGEI--
---------------SLLAAGGGNRRTANVVAHGFANLFILEKKDLNEILVHYPESQKLL
RKKAK-KMLRSSNKPKDEKGGPGDPLIIPPKADTPKLFRAALAATGRSGGKG-PLGRLRW
RLKELQAMQ-
>Passeriformes_Illadopsis_cleaveri_R00016
R-IGSATSLSSAVINTRLQELVRLFKERTEKVKEKLIDPDVTSDDESPVAS---------
--------PA-----A-A--PVPAPGGELEGDKPLGDDHYCEMLCCTFKHRPWLDHLKSY
QFPSSIDPLTNL------MYVLWLFFVVTAWNWNCW--------LIPVRWAFPYQTP-AN
IHY-W----------LLVDYLCDLIYLLDILIFQTRLQFVQGGDII--------TDKKAM
KEN---YLRSQRFKMDVLCLLPLDFFYFKVGVNPLLRFPRCLKYMAFFEFNNRLEAI---
---LTKAYIYR-------VIRTTA----------Y-LLYSLHVNSC-----LYYWAS---
-AYEGLGSTTWVYDGEGNSYIRCYYWAVKTLITIGGLPDPKTLFE------IVFQLLNYF
TGVFAFSVMIGQMRDVVGAATAGQTYYRSCMDSTIKYMNFYKIPRTVQNRVKTWYEYTWH
SQGMLDESELLVQLPDKMRLDIAID------VNYNIVSKVALFQGCDRQMIFDMLKRLRS
VVYLPNDY--VCKK---GEIGREMYIIQAGQVQVLGGPDGKSVLVT--LKAGSVFGEI--
---------------SLLAAGGGNRRTANVVAHGFANLFILEKKDLNEILVHYPESQKLL
RKKAK-KMLKSNNKPKDEKGGPGDPLIIPPKADTPKLFKAALAATGRMGGKG-PLGRLRW
RLKELKAMQ-
>Passeriformes_Leucopsar_rothschildi_R04331
R-VGSATSLSSAVINSRLQELVRLFKERTEKVKEKLIDSDVTSDDESPVAS---------
--------PA-----A-A--PLPAPGGELEGDKPSRDDHYCEMLCCTFKRQPWLDRLKSY
KFPSSIDPLTNL------MYVLWLFFVVMAWNWNCW--------LIPVRWAFPYQTP-AN
IHY-W----------LLVDYLCDLIYLLDILVFQTRLQFVQGGDII--------TDKKAM
KEN---YLRSQRFKMDVLCLLPLDFFYFKVGVNPLLRFPRCLKYMAFFEFNNRLEAI---
---LTKAYIYR-------VIRTTA----------Y-LLYSLHVNSC-----LYYWAS---
-AYEGLGSTTWVYDGEGNSYIRCYYWAVKTLITIGGLPDPKTLFE------IVFQLLNYF
TGVFAFSVMIGQMRDVVGAATAGQTYYRSCMDSTIKYMNFYKIPRTVQNRVKTWYEYTWH
SQGMLDESELLVQLPDKMRLDIAID------VNYNIVSKVALFQGCDRQMIFDMLKRLRS
VVYLPNDY--VCKK---GEIGREMYIIQAGQVQVLGGPDGKSVLVT--LKAGSVFGEI--
---------------SLLAAGGGNRRTANVVAHGFANLFILEKKDLNEILVHYPESQKLL
RKKAK-KMLKSNNKPKDEKGGPGDALIIPPRADTPKLFKAALAATGRMGGKG-PLGRLRW
RLKELRAMQ-
>Passeriformes_Serilophus_lunatus_R13451
R-IGSATSLS---VNTRLQELVKLFKERTEKVKEKLIDPDVSSDDESPVTS---------
--------PA-----A-A--PVPPPGGAVEQDKPSGDDHYCEMLCCTFKYQPWMDRLKSY
QFPSSIDPLTNL------MYVLWLFFVVMAWNWNCW--------LIPVRWAFPYQTP-AN
IHC-W----------LLVDYLCDLIYLLDILVFQTRLQFVQGGDII--------TDKKAM
KEN---YLQSQRFKMDVICLLPLDFFYFKVGVNPLLRFPRCLKYMAFFEFNNRLEAI---
---LTKAYIYR-------VIRTTA----------Y-LLYSLHVNSC-----LYYWAS---
-AYEGLGSTTWVYDGEGNSYIRCYYWAVKTLITIGGLPDPKTLFE------IVFQLLNYF
TGVFAFSVMIGQMRDVVGAATAGQTYYRSCMDSTIKYMNFYKIPKTVQNRVKTWYEYTWH
SQGMLDESELLVQLPDKMRLDIAID------VNYNIVSKVALFQGCDRQMIFDMLKRLRS
VVYLPNDY--VCKK---GEIGREMYIIQAGQVQVLGGPDGKSVLVT--LKAGSVFGEI--
---------------SLLAAGGGNRRTANVVAHGFANLFILEKKDLNEILVHYPESQKLL
RKKAK-KMLKSNNKPKDEKGGPVDPLIIPPKADTPKLFKAALAATGRKGGKG-ALAQLRW
RLKELKAMQA
>Passeriformes_Gymnorhina_tibicen_R13516
R-IGSATSLSSAVVNTRLQELVRLFRERTEKVKEKLIDPDVTSDDDSPVAS---------
--------PA-----A-A--PVPAPGGELEGNKLSGDDHYCEMLCCTFKSRPWLHRLKSY
QFPSSIDPLTNL------MYVLWLFFVVMAWNWNCW--------LIPVRWAFPYQTP-AN
IHY-W----------LLVDYLCDLIFLLDILVFQTRLQFVQGGDII--------TDKKAM
KKN---YLQSQRFKMDVLCLLPLDFFYFKVGVNPLLRLPRCLKYMAFFEFNNRLEAI---
---LTKAYIYR-------VIRTTA----------Y-LLYSLHVNSC-----LYYWAS---
-AYEGLGSTTWVYDGEGNSYIRCYYWAVKTLITIGGLPDPKTLFE------IVFQLLNYF
TGVFAFSVMIGQMRDVVGAATAGQTYYRSCMDSTIKYMNFYKIPKTVQNRVKTWYEYTWH
SQGMLDESELLVQLPDKMRLDIAID------VNYNIVSKVALFQGCDRQMIFDMLKRLKS
VVYLPNDY--VCKK---GEIGREMYIIQAGQVQVLGGPDGKSVLVT--LKAGSVFGEI--
---------------SLLAAGGGNRRTANVVAHGFANLFILEKKDLNEILVHYPESQKLL
RKKAK-KMLKSNNKPKEEKGGPGDPLIIPPKADTPKLFRAALAATGRKGGKG-PLGRLRW
RLKELKAMQ-
>Passeriformes_Oxyruncus_cristatus_R00042
R-IGSATSLSSAIINTRLQELVKLFKERTEKVKEKLVDPDVTSDDESPVAS---------
-PTKLA--PV-----A-A--PVPPPGGEVEGDEPSGDDHCCEMLCCTFKYRPWLDRLKSY
QFPSSIDPLTNL------MYVLWLFFVVMAWNWNCW--------LIPVRWAFPYQTP-AN
IHC-W----------LLVDYLCDLIYLLDILVFQTRLQFVQGGDII--------TDKKAM
KEN---YLRSQRFKMDVLCLLPLDFFYFKIGVNPLLRFPRCLKYMAFFEFNSRLEAI---
---LTKAYIYR-------VIRTTA----------Y-LLYSLHVNSC-----LYYWAS---
-AYEGLGSTTWVYDGEGNSYIRCYYWAVKTLITIGGLPDPKTLFE------IVFQLLNYF
TGVFAFSVMIGQMRDVVGAATAGQTYYRSCMDSTIKYMNFYKIPKTVQNRVKTWYEYTWH
SQGMLDESELLVQLPDKMRLDIAID------VNYNIVSKVALFQGCDRQMIFDMLKRLRS
VVYLPNDY--VCKK---GEIGREMYIIQAGQVQVLGGPDGKSVLVT--LKAGSVFGEI--
---------------SLLAAGGGNRRTANVIAHGFANLFILEKKDLNEILVHYPESQKLL
RKKAK-KMLKSNNKPKDEKGGPGDSLIIPPKAETPKLFKAALAATGRMGGKG-PLARLRW
RLKELKAMQ-
>Passeriformes_Sinosuthora_webbiana_R12183
R-IGSASSLSSTIINTRLQELVRLFKERTEKVKEKLIDPDVTSDDESPVAS---------
--------PA-----A-A--PVPAPGGELEGDKPSGDDHYCEMLCCTFKHRPWLDRLKSS
QFPSSIDPLTNL------MYVLWLFFVVMAWNWNCW--------LIPVRWAFPYQTP-AN
IHY-W----------LLVDYLCDLIYLLDILVFQTRLQFVQGGDII--------TDKKAM
KEN---YLRSQRFKMDVLCLLPLDFFYFKVGVNPLLRFPRCLKYMAFFEFNNRLEAI---
---LTKAYIYR-------VIRTTA----------Y-LLYSLHVNSC-----LYYWAS---
-AYEGLGSTTWVYDGEGNSYIRCYYWAVKTLITIGGLPDPKTLFE------IVFQLLNYF
TGVFAFSVMIGQMRDVVGAATAGQTYYRSCMDSTIKYMNFYKIPRTVQNRVKTWYEYTWH
SQGMLDESELLVQLPDKMRLDIAID------VNYNIVSKVALFQGCDRQMIFDMLKRLRS
VVYLPNDY--VCKK---GEIGREMYIIQAGQVQVLGGPDGKSVLVT--LKAGSVFGEI--
---------------SLLAAGGGNRRTANVVAHGFANLFILEKKDLNEILVHYPESQKLL
RKKAK-KMLKSNSKPKDEKGGPGDPLIIPPKAETPKLFKAALAATGRMGGQG-PLGRLRW
RLKELKAMQ-
>Passeriformes_Locustella_ochotensis_R03257
R-IGSATSLSSTVINTRLQELVRLFKERTEKVKEKLIDPDVTSEDESPVAS---------
--------PA-----P-A--PVPAPGGELEGDKPSEDDHYCEMLCCTFKHRPWLDRLKSY
QFPSSIDPLTNL------MYVLWLFFVVMAWNWNCW--------LIPVRWAFPYQTP-AN
IHY-W----------LLVDYLCDLIYLLDILIFQTRLQFVQGGDII--------TDKKAM
KEN---YLRSQRFKMDVLCLLPLDFFYFKVGVNPLLRFPRCLKYMAFFEFNNRLEAI---
---LTKAYIYR-------VIRTTA----------Y-LLYSLHVNSC-----LYYWAS---
-AYEGLGSTTWVYDGEGNSYIRCYYWAVKTLITIGGLPDPKTLFE------IIFQLLNYF
TGVFAFSVMIGQMRDVVGAATAGQTYYRSCMDSTIKYMNFYKIPRTVQNRVKTWYEYTWH
SQGMLDESELLVQLPDKMRLDIAID------VNYNIVSKVALFQGCDRQMIFDMLKRLRS
VVYLPNDY--VCKK---GEIGREMYIIQAGQVQVLGGPDGKSVLVT--LKAGSVFGEI--
---------------SLLAAGGGNRRTANVVAHGFANLFILEKKDLNEILVHYPESQKLL
RKKAK-KMLKSNSKPKDEKGGAGDPLIIPPKADTPKLFRAALAATGRMGGKG-ALGRLRW
RLKELRAMQ-
>Passeriformes_Aegithalos_caudatus_R11443
---GSATSLSSTAINTRLQELVRLFKERTEKVKEKLIDPDVTSDDESPVAS---------
--------PA-----A-A--PVPAPGGELEGDKPSGDDHYCEMLCCTFKCRPWLDHLKSY
QFPSSIDPLTNL------MYVLWLFFVVMAWNWNCW--------LIPVRWAFPYQTP-AN
IHY-W----------LLVDYLCDLIYLLDILIFQTRLQFVQGGDII--------TDKKAM
KEN---YLRSQRFKMDVLCLLPLDLFYFKVGVNPLLRFPRCLKYMAFFEFNNRLEAI---
---LTKAYIYR-------VIRTTA----------Y-LLYSLHVNSC-----LYYWAS---
-AYEGLGSTTWVYDGEGNSYIRCYYWAVKTLITIGGLPDPKTLFE------IVFQLLNYF
TGVFAFSVMIGQMRDVVGAATAGQTYYRSCMDSTIKYMNFYKIPRTVQNRVKTWYEYTWH
SQGMLDESELLVQLPDKMRLDIAID------VNYNIVSKVALFQGCDRQMIFDMLKRLRS
VVYLPNDY--VCKK---GEIGREMYIIQAGQVQVLGGPDGKSVLVT--LKAGSVFGEI--
---------------SLLAAGGGNRRTANVVAHGFANLFILEKKDLNEILVHYPESQKLL
RKKAK-KMLKSNNKPKDEKGGPGDPLIIPPKADTPKLFKAALAATGRMGGKG-PLERLRW
RLKELRAVQ-
>Gruiformes_Aramus_guarauna_R12017
R-IGSAASLSSAVINNRLQELVKLFKERTEKVKEKLTDPDVTSDDESPAAS---------
-PAKPA--PA-----A-A--PVPPPGGEPEGDKLVGDEHYCEMLCCAFKYRPWLDRLKNY
QFPSSIDPLTNL------MYVLWLFFVVMAWNWNCW--------LIPVRWAFPYQTP-AN
IHC-W----------LLVDYLCDLVYLLDILIFQTRLQFVRGGDII--------TDKKAM
KEN---YLRSQRFKMDVVCLLPLDFFYFKVGVNPLLRFPRCLKYMAFFEFNNRLEAI---
---LSKAYIYR-------VIRTTA----------Y-LLYSLHVNSC-----LYYWAS---
-AYEGLGSTTWVYDGEGNSYIRCYYWAVKTLITIGGLPDPKTLFE------IVFQLLNYF
TGVFAFSVMIGQMRDVVGAATAGQTYYRSCMDSTIKYMNFYKIPKTVQNRVKTWYEYTWH
SQGMLDESELLVQLPDKMRLDIAID------VNYNIVSKVALFQGCDRQMIFDMLKRLRS
VVYLPHDY--VCKK---GEIGREMYIIQAGQVQVLGGPDGKTVLVT--LKPGSVFGEI--
---------------SLLAAGGGNRRTANVIAHGFANLFILDKKDLNEILVHYPESQKLL
RKKAK-KMLKNNNKPKSEKGAPGDPLIIPPKADTPKLFQAALAATGKMGGKG-PLAQLRW
RLKELKAMQA
>Charadriiformes_Himantopus_himantopus_R00050
R-IGSATSLSSAIVNTRLQELVKLFKERTEKVKEKLTDPDVTSDDESPATS---------
-PAKPA--PA-----A-A--PVPPPAGEPEGDKPAGEEHYCEMLCCTFKSRPWLNRLKNY
RFPSSIDPLTNL------MYVLWLFFVVMAWNWNCW--------LIPVRWAFPYQTP-AN
IHC-W----------LFVDYLCDLIYLLDILVFQARLQFVRGGDII--------TDKKAM
KEN---YLRSQRFKMDMVCLLPLDFFYFKVGVNPLLRFPRCLKYMAFFEFNNRLEAI---
---LSKAYIYR-------VIRTTA----------Y-LLYSLHVNSC-----LYYWAS---
-AYEGLGSTTWVYDGEGNSYIRCYYWAVKTLITIGGLPDPKTLFE------IVFQLLNYF
TGVFAFSVMIGQMRDVVGAATAGQTYYRSCMDSTIKYMNFYKIPKAVQNRVKTWYEYTWH
SQGMLDESELLVQLPDKMRLDIAID------VNYNIVSKVALFQGCDRQMIFDMLKRLRS
VVYLPNDY--VCKK---GEIGREMYIIQAGQVQVLGGPDGKTVLVT--LKAGSVFGEI--
---------------SLLAAGGGNRRTANVVAHGFANLFILDKKDLNEILVHYPESQKLL
RKKAK-KMLKNNNKPKDEKGAPGDPLIIPPKADTPKLFQAALAATGRMGGKG-PLAQLRW
RLKELKAMQV
>Charadriiformes_Nycticryphes_semicollaris_R08931
R-IGSATSLSSAIVNNRLQELVKLFKERTEKVKERLTDPDVTSDDESPTA----------
----PA--PV-----A-A--PVPPPGGEPEGDKQVDDEHYCEMLCCTFKYRPWLDRLKNY
RFPSSIDPLTNL------MYVLWLFFVVMAWNWNCW--------LIPVRWAFPYQTP-SN
IHC-W----------LFVDYLCDLIYLLDILVFQTRLQFVQGGDII--------TDKKAM
KEN---YLRSQRFKMDVVCLLPLDFFYFKVGVNPLLRFPRCLKYMAFFEFNNRLEAI---
---LSKAYIYR-------VIRTTA----------Y-LLYSLHVNSC-----LYYWAS---
-AYEGLGSTTWVYDGEGNSYIRCYYWAVKTLITIGGLPDPKTLFE------IVFQLLNYF
TGVFAFSVMIGQMRDVVGAATAGQTYYRSCMDSTIKYMNFYKIPKTVQNRVKTWYEYTWH
SQGMLDESELLVQLPDKMRLDIAID------VNYNIVSKVALFQGCDRQMIFDMLKRLRS
VVYLPNDY--VCKK---GEIGREMYIIQAGQVQVLGGPDGKTVLVT--LKAGSVFGEI--
---------------SLLAAGGGNRRTANVVAHGFANLFILDKKDLNEILVHYPESQKLL
RKKAK-KMLKNNNKPKDEKGAPGDSLIIPPKPDTPKLFQAALAATGRMRGKG-PLAQLRW
RLKELKVMQV
>Passeriformes_Toxostoma_redivivum_R01854
R-MGSATSLSSAVISSRLQELVRLFKERTEKVKEKLIDSDVTSDDESPVAS---------
--------PA-----A-A--PLPAPGGELEGDKPSKDDHYCEMLCCTFKHQPWLDRLKSY
KFPSSIDPLTNL------MYVLWLFFVVMAWNWNCW--------LIPVRWAFPYQTP-AN
IHY-W----------LLVDYLCDLIYLLDILIFQTRLQFVQGGDII--------TDKKAM
KEN---YLRSQRFKMDMLCLLPLDFFYFKVGVNPLLRFPRCLKYMAFFEFNNRLEAI---
---LTKAYIYR-------VIRTTA----------Y-LLYSLHVNSC-----LYYWAS---
-AYEGLGSTTWVYDGEGNSYIRCYYWAVKTLITIGGLPDPKTLFE------IVFQLLNYF
TGVFAFSVMIGQMRDVVGAATAGQTYYRSCMDSTIKYMNFYKIPRTVQNRVKTWYEYTWH
SQGMLDESELLVQLPDKMRLDIAID------VNYNIVSKVALFQGCDRQMIFDMLKRLKS
VVYLPNDY--VCKK---GEIGREMYIIQAGQVQVLGGPDGKSVLVT--LKAGSVFGEI--
---------------SLLAAGGGNRRTANVVAHGFANLFILEKKDLNEILVHYPESQKLL
RKKAK-KMLKSNNKPKDEKGGPGDALIIPPKADTPKLFKAALAATGRMGGKG-ALGRLRW
RLKELRAMQ-
>Charadriiformes_Rynchops_niger_R02643
R-VSSATSLSSAIINARLQELVKLFKERTEKVKEKLTDPDATSDDESPTTS---------
-PAKSA--PA-----A-A--PVPPPAGEPEGDKPAGDEHYCEMLCCTFKHRPWLDRLKKY
QFPSSIDPLTNL------MYVLWLFFVVMAWNWNCW--------LIPVRWAFPYQTP-AN
IHC-W----------LAMDYLCDLIYLLDILVFQTRLQFVRGGDII--------TDKKAM
KEN---YLRSQRFKMDVVCLLPLDFFYFKVGVNPLLRFPRCLKYMAFFEFNNRLEAI---
---LSKAYIYR-------VIRTTA----------Y-LLYSLHVNSC-----LYYWAS---
-AYEGLGSTTWVYDGEGNSYIRCYYWAVKTLITIGGLPDPKTLFE------IVFQLLNYF
TGVFAFSVMIGQMRDVVGAATAGQTYYRSCMDSTIKYMNFYKIPKTVQSRVKTWYEYTWH
SQGMLDELELLVQLPDKMRLDIAID------VNYNIVSKVALFQGCDRQMIFDMLKRLRS
VVYLPNDY--VCKK---GEIGREMYIIQAGQVQVLGGPEGKTVLVT--LKAGSVFGEI--
---------------SLLAAGGGNRRTANVVAHGFANLFILDKKDLNEILVHYPESQKLL
RKKAK-KMLKTGNKPKDEKAAPGDPLIIPPKADTPKLFQAALAATGRMGSKG-PLAQLRW
RLKELKAMQA
>Passeriformes_Hippolais_icterina_R13416
R-IGSATSLSSAVINTRLQELVRLFKERTEKVKEKLIDPDVTSDDESPVAS---------
-PTKPP--PA-----A-A--PLPAPVGELEGDKPLEDDHYCEMLCCTFKRRPWLDRLKSY
RFPSSIDPLTNL------MYVLWLFFVVMAWNWNCW--------LIPVRWAFPYQTP-AN
IHY-W----------LLVDYLCDLIYLLDILIFQMRLQFVQGGDII--------TDKKAM
KEN---YLRSQRFKMDVLCLLPLDFFYFKVGVNPLLRFPRCLKYMAFFEFNNRLEAI---
---LTKAYIYR-------VIRTTA----------Y-LLYSLHVNSC-----LYYWAS---
-AYEGLGSTTWVYDGEGNSYIRCYYWAVKTLITIGGLPDPKTLFE------IVFQLLNYF
TGVFAFSVMIGQMRDVVGAATAGQTYYRSCMDSTIKYMNFYKIPRTVQNRVKTWYEYTWH
SQGMLDESELLVQLPDKMRLDIAID------VNYNIVSKVALFQGCDRQMIFDMLKRLRS
VVYLPNDY--VCKK---GEIGREMYIIQAGQVQVLGGPDGKSVLVT--LKAGSVFGEI--
---------------SLLAAGGGNRRTANVVAHGFANLFILEKKDLNEILVHYPESQKLL
RKKAK-KMLKSNSKPKDEKGGPGDPLIIPPKADTPKLFKAALAATGRMGGKG-ALGRLRW
RLKELRAMQ-
>Passeriformes_Sylvia_borin_R05894
R-IGSASSLSSTIINTRLQELVRLFKERTEKVKEKLIDPDVTSDDESPVAS---------
--------PA-----A-A--PLPAPGGELEGDKPLEDDHYCEMLCCTFKHRPWLDRLKSY
QFPSSIDPLTNL------MYVLWLFFVVMAWNWNCW--------LIPVRWAFPYQTP-AN
IHY-W----------LLMDYLCDLIYLLDILIFQTRLQFVQGGDII--------TDKKAM
KEN---YLRSQRFKMDVLCLLPLDFFYFKVGVNPLLRFPRCLKYMAFFEFNNRLEAI---
---LTKAYIYR-------VIRTTA----------Y-LLYSLHVNSC-----LYYWAS---
-AYEGLGSTTWVYDGEGNSYIRCYYWAVKTLITIGGLPDPKTLFE------IVFQLLNYF
TGVFAFSVMIGQMRDVVGAATAGQTYYRSCMDSTIKYMNFYKIPRTVQNRVKTWYEYTWH
SQGMLDESELLVQLPDKMRLDIAID------VNYNIVSKVALFQGCDRQMIFDMLKRLRS
VVYLPNDY--VCKK---GEIGREMYIIQAGQVQVLGGPDGKSVLVT--LKAGSVFGEI--
---------------SLLAAGGGNRRTANVVAHGFANLFILEKKDLNEILVHYPESQKLL
RKKAK-KMLKSNNKPKDEKG---DPLIIPPKADTPKLFKAVLAARGRTGGQG-ALGRLRW
RLKELKAMQ-
>Passeriformes_Certhia_brachydactyla_R12040
R-MGSATSMSSAVINSRLQELVRLFKDRTERVKERLIDSDVTSDDESPVAS---------
--------PA-----A-A--LVPAPGAELEGDKPSGDEHYCEMLCCTFKYRRWLDRLKSF
QFPSSIDPLTNL------MYVLWLFFVVMAWNWNCW--------LIPVRWAFPYQTP-AN
IHY-W----------LLVDYLCDLIYLLDILIFQTRLQFVQGGDII--------TDKKAM
KEN---YLRSQRFKMDVLCLLPLDFFYFKVGVNPLLRFPRCLKYMAFFEFNSRLEAI---
---LTKAYIYR-------VIRTTA----------Y-LLYSLHVNSC-----LYYWAS---
-AYEGLGSTTWVYDGEGNSYIRCYYWAVKTLITIGGLPDPKTLFE------IVFQLLNYF
TGVFAFSVMIGQMRDVVGAATAGQTYYRSCMDSTIKYMNFYKIPRTVQNRVKTWYEYTWH
SQGMLDESELLVQLPDKMRLDIAID------VNYNIVSKVPLFQGCDRQMIFDMLKRLRS
VVYLPNDY--VCKK---GEIGREMYIIQAGQVQVLGGPDGKSVLVT--LKAGSVFGEI--
---------------SLLAAGGGNRRTANVVAHGFANLFILEKKDLNEILVHYPESQKLL
RKKAK-KMLKSNNKPKDEQQGPGDALILAPKADTPKLFKAALAAAGRMGGKG-PLGRLRW
RLKEMKVMQ-
>Passeriformes_Paradisaea_raggiana_R04460
R-IGSATSLSSAVINTRLQELVRLFKERTEKVKEKLIDPDVTSDDESPVAS---------
--------P------A-A--AVPAPGGELEGDKPSGDDHYCEMLCCTFKSRPWLDHLKSF
QFPSSIDPLTNL------MYVLWLFFVVMAWNWNCW--------LIPVRWAFPYQTP-AN
IHY-W----------LLVDYLCDLIYLLDILVFQTRLQFVQGGDII--------TDKKAM
KKN---YLQSQRFKMDVLCLLPLDFFYFKVGVNPLLRFPRCLKYMAFFEFNNRLEAI---
---LTKAYIYR-------VIRTTA----------Y-LLYSLHVNSC-----LYYWAS---
-AYEGLGSTTWVYDGEGNSYIRCYYWAVKTLITIGGLPDPKTLFE------IVFQLLNYF
TGVFAFSVMIGQMRDVVGAATAGQTYYRSCMDSTIKYMNFYKIPKTVQNRVKTWYEYTWH
SQGMLDESELLVQLPDKMRLDIAID------VNYNIVSKVALFQGCDRQMIFDMLKRLRS
VVYLPNDY--VCKK---GEIGREMYIIQAGQVQVLGGPDGKSVLVT--LKAGSVFGEI--
---------------SLLAAGGGNRRTANVVAHGFANLFILEKKDLNEILVHYPESQKLL
RKKAK-KMLKNNNKPKDEKGGPGDPLIIPPKADTPKLFRAALAATGSMGGKG-PLERLRW
RLKELKAMQ-
>Passeriformes_Bombycilla_garrulus_R04396
R-IGSATSLSSAVINTRLQELVRLFKERTEKVKEKLIDSDITSDDESPVAS---------
--------PA-----A-A--PVPAPGGELEGDKPSGDEHYCEMLCCTFKRQPWLDRLKSY
KFPSSIDPLTNL------MYVLWLFFVVMAWNWNCW--------LIPVRWAFPYQTP-AN
IHY-W----------LLVDYLCDLIYLLDILIFQTRLQFVQGGDII--------TDKKAM
KEN---YLRSQRFKMDVLCLLPLDFFYFKVGVNPLLRFPRCLKYLAFFEFNSRLEAI---
---LTKAYIYR-------VIRTTA----------Y-LLYSLHVNSC-----LYYWAS---
-AYEGLGSTTWVYDGEGNSYIRCYYWAVKTLITIGGLPDPKTLFE------IVFQLLNYF
TGVFAFSVMIGQMRDVVGAATAGQTYYRSCMDSTIKYMNFYKIPRAVQNRVKTWYEYTWH
SQGMLDESELLVQLPDKMRLDIAID------VNYNIVSKVALFQGCDRQMIFDMLKRLRS
VVYLPNDY--VCKK---GEIGREMYIIQAGQVQVLGGPDGKSVLVT--LKAGSVFGEI--
---------------SLLAAGGGNRRTANVVAHGFANLFILEKKDLNEILVHYPESQKLL
RKKAK-KMLKSSNKPKDEKGGSGDPLIIPPKAETPKLFKAALAATGRMGSKGTALGRLRW
RLKELRAMQ-
>Passeriformes_Oriolus_oriolus_R08878
R-IGSATSLSSAGINTRLQELVRLFKERTEKVKEKLIDPDVTSDDESPVAS---------
--------P------A-A--AVPAPGGELDGDKPSGDDHYCEMLCCTFKSRPWLDHLKSY
QFPSSIDPLTNL------MYVLWLFFVVMAWNWNCW--------LIPVRWAFPYQTP-AN
IHY-W----------LLVDYLCDLIYLLDILVFQTRLQFVQGGDII--------TDKKAM
KKN---YLRSQRFKMDVLCLLPLDFFYFKVGVNPLLRFPRCLKYMAFFEFNNRLEAI---
---LTKAYIYR-------VIRTTA----------Y-LLYSLHVNSC-----LYYWAS---
-AYEGLGSTTWVYDGEGNSYIRCYYWAVKTLITIGGLPDPKTLFE------IVFQLLNYF
TGVFAFSVMIGQMRDVVGAATAGQTYYRSCMDSTIKYMNFYKIPRTVQNRVKTWYEYTWH
SQGMLDESELLVQLPDKMRLDIAID------VNYNIVSKVALFQGCDRQMIFDMLKRLRS
VVYLPNDY--VCKK---GEIGREMYIIQAGQVQVLGGPDGKSVLVT--LKAGSVFGEI--
---------------SLLAAGGGNRRTANVVAHGFANLFILEKKDLNEILVHYPESQKLL
RKKAK-KMLKSNNKPKDEKGGPGDPLIIPPKADTPKLFRAALAATGKMGGKG-PLGRLRW
RLKELKAMQ-
>Passeriformes_Sitta_europaea_R08797
R-VGSASSLSSAIISSRLQELVRLFKERTERVKEKLIDSDVTSDEESPVAS---------
--------PA-----A-A--PVPAPGGALEGDKPSWGDHCCEMLCCTFKYQSWLGRLKSY
QFPRSIDPLTNL------MYVLWLFFVVMAWNWNCW--------LIPVRWAFPYQTP-GN
IHY-W----------LLVDYLCDLIYLLDILIFQTRLQFVQGGDII--------TDKKAM
KEN---YLRSQRFKMDVLCLLPLDFFYFKVGVNPLLRFPRCLKYLAFFEFNSRLEAI---
---LTKAYIYR-------VIRTTA----------Y-LLYSLHVNSC-----LYYWAS---
-AYQGLGSTTWVYDGEGNSYIRCYYWAVKTLITIGGLPDPKTLFE------IVFQLLNYF
TGVFAFSVMIGQMRDVVGAATAGQTYYRSCMDSTIKYMNFYKIPRTVQNRVKTWYEYTWH
SQGMLDESELLVQLPDKMRLDIAID------VNYNIVSKVPLFQGCDRQMIFDMLKRLRS
VVYLPNDY--VCKK---GEIGREMYIIQAGQVQVLGGPDGKSVLVT--LKAGSVFGEI--
---------------SLLAAGGGNRRTANVVAHGFANLFILEKKDLNEILVHYPESQKLL
RKKAK-KMLKSNTKPRDDKGGPGEPLVLAPKAETPKLFRAALAATGRMGGKG-PLGRLRW
RLKELKAMQ-
>Passeriformes_Rhadina_sibilatrix_R07186
R-VGSATSLSSAVINSRLQELVRLFKERTEKVKEKLIDPDVTSDDESPVAS---------
--------PA-----A-A--PVPAPGGELEGDKPSGDDHYCEMLCCTFKCRPWLDRLKSY
QFPSSIDPLTNL------MYVLWLFFVVMAWNWNCW--------LIPVRWAFPYQTP-AN
IHY-W----------LLVDYLCDLIYLLDILIFQTRLQFVQGGDII--------TDKKAM
KEN---YLRSQRFKMDVLCLLPLDFFYFKVGVNPLLRFPRCLKYMAFFEFNNRLEAI---
---LTKAYIYR-------VIRTTA----------Y-LLYSLHVNSC-----LYYWAS---
-AYEGLGSTTWVYDGEGNSYIRCYYWAVKTLITIGGLPDPKTLFE------IVFQLLNYF
TGVFAFSVMIGQMRDVVGAATAGQTYYRSCMDSTIKYMNFYKIPRAVQNRVKTWYEYTWH
SQGMLDESELLVQLPDKMRLDIAID------VNYNIVSKVALFQGCDRQMIFDMLKRLRS
VVYLPNDY--VCKK---GEIGREMYIIQAGQVQVLGGPDGKSVLVT--LRAGSVFGEI--
---------------SLLAAGGGNRRTANVVAHGFANLFILEKKDLNEILVHYPESQKLL
RKKAK-KMLKSNSKPRDEKGGPGDPLVIPPKAETPKLFKAALAAAGRTGGKG-ALGRLRW
RLKELRAMQ-
>Charadriiformes_Larus_smithsonianus_R04264
R-ISSATSLSSAIINTRLQELVKLFKERTEKVKEKLTDPDATSDDESPTTS---------
-PAKPA--PA-----A-A--PVPPPAGEPEGDKPAEDEHYCEMLCCTFKYRPWLDHLKNY
RFPSSIDPLTNL------MYVLWLFFVVMAWNWNCW--------LIPVRWAFPYQTP-AN
IHC-W----------LVVDYLCDLIYLLDILVFQTRLQFVRGGDII--------TDKKAM
TEN---YLRSQRFKMDVVCLLPLDFFYFKVGVNPLLRFPRCLKYMAFFEFNNRLEAI---
---LSKAYIYR-------VIRTTA----------Y-LLYSLHVNSC-----LYYWAS---
-AYEGLGSTTWVYDGEGNSYIRCYYWAVKTLITIGGLPDPKTLFE------IVFQLLNYF
TGVFAFSVMIGQMRDVVGAATAGQTYYRSCMDSTIKYMNFYKIPKTVQNRVKTWYEYTWH
SQGMLDELELLVQLPDKMRLDIAID------VNYNIVSKVALFQGCDRQMIFDMLKRLRS
VVYLPNDY--VCKK---GEIGREMYIIQAGQVQVLGGPDSKTVLVT--LKAGSVFGEI--
---------------SLLAAGGGNRRTANVVAHGFANLFILDKKDLNEILVHYPESQKLL
RKKAK-KMLKTSNKPKDEKGAPRDPLIIPPKADTPKLFQAALAATGRMGGKG-PLAQLRW
RLKELKAMQA
>Passeriformes_Cisticola_juncidis_R10175
R-VGSAASLSSAVINTRLQELVRLFKERTEKVKEKLIDPDVTSDEESPVAS---------
--------PA-----A-A--PLPAPGGDLEGDKPSGDEHYCEMLCCTFKRRPWLDHLKSC
QFPSSIDPLTNL------MYVLWLFFVVMAWNWNCW--------LIPVRWAFPYQTP-AN
IHY-W----------LLVDYLCDLIYLLDILLFQTRLQFVQGGDII--------TDKKAM
KEN---YLRSQRFKMDLLCLLPLDFFYFKVGVNPLLRFPRCLKYMAFFEFNNRLEAI---
---LTKAYIYR-------VIRTTA----------Y-LLYSLHMNSC-----LYYWAS---
-AYEGLGSTTWVYDGEGNSYIRCYYWAVKTLITIGGLPDPKTLFE------IVFQLLNYF
TGVFAFSVMIGQMRDVVGAATAGQTYYRSCMDSTIKYMNFYKIPKTVQNRVKTWYEYTWH
SQGMLDESELLVQLPDKMRLDIAID------VNYNIVSKVALFQGCDRQMIFDMLKRLRS
VVYLPNDF--VCKK---GEIGREMYIIQAGQVQVLGGPDGKSVLVT--LKAGSVFGEI--
---------------SLLAAGGGNRRTANVVAHGFANLFILEKKDLNEILVHYPESQKLL
RKKAK-KMLKSNSKPKDEKGGPRDPLIIPPKAETPKLFQAALAATGRMGGRG-ALGRLRW
RLRELRAMQ-
>Passeriformes_Phainopepla_nitens_R04891
R-VGSATSLSSAVINTRLQELVRLFKERTEKVKEKLIDSDVTSDDESPVAS---------
--------PA-----A-A--PVPAPGGEQEGDKPSGDEHYCEMLCCTFKHRPWLDRLKSY
QFPSSIDPLTNL------MYVLWLFFVVMAWNWNCW--------LIPVRWAFPYQTP-AN
IHY-W----------LLVDYLCDLIYLLDILIFQTRLQFVQGGDII--------TDKKAM
KEN---YLRSQRFKMDVLCLLPLDFFYFKVGVNPLLRFPRCLKYMAFFEFNSRLEAI---
---LTKAYIYR-------VIRTTA----------Y-LLYSLHVNSC-----LYYWAS---
-AYEGLGSTTWVYDGEGNSYIRCYYWAVKTLITIGGLPDPKTLFE------IVFQLLNYF
TGVFAFSVMIGQMRDVVGAATAGQTYYRSCMDSTIKYMNFYKIPRTVQNRVKTWYEYTWH
SQGMLDESELLVQLPDKMRLDIAID------VNYNIVSKVALFQGCDRQMIFDMLKRLRS
VVYLPNDY--VCKK---GEIGREMYIIQAGQVQVLGGPDGKSVLVT--LKAGSVFGEI--
---------------SLLAAGGGNRRTANVVAHGFANLFILEKKDLNEILVHYPESQKLL
RKKAK-KMLKSNNKPKDEKGGPGDPLIIPPKAETPKLFKAALAATGRMGGKG-ALGRLRW
RLKELRAMQE
>Bucerotiformes_Rhinopomastus_cyanomelas_R10669
----SATSMSSAVINNRLQELVKLFKERTEKVKEKLTDPDVTSDEETPTAS---------
-PVKLA--PG-----A-A--LVPPP-----GEEPSGEEHYCEMLCCTFKHQPWLSHLKNY
QFPSSIDPLTNL------MYVLWLFFVVMAWNWNCW--------LIPVRWAFPYQTP-AN
IYC-W----------LLVDYLCDLIYLLDILVFQTRLQFVQGGDII--------TDKKAM
KMN---YLRSQRFKMDVVSLLPLDFFYFRVGVNPLLRFPRCLKYMAFFEFNNRLEAI---
---LSKAYIYR-------VIRTTA----------Y-LLYSLHVNSC-----LYYWAS---
-AYEGLGSTTWVYDGEGNSYIRCYYWAVKTLITIGGLPDPKTLFE------IIFQLLNYF
TGVFAFSVMIGQMRDVVGAATAGQTYYRSCMDSTIKYMNFYKIPKTVQNRVKTWYEYTWH
SQGMLDESELLVQLPDKMRLDIAID------VNYNIVSKVALFQGCDRQMIFDMLKRLRS
VVYLPNDY--VCKK---GEIGREMYIIQAGQVQVLGGPNGKTVLVT--LKAGSVFGEI--
---------------SLLAAGGGNRRTANVVAHGFANLFILDKKDLNEILVHYPESQKLL
RKKAK-KMLKNNSKPGDGKGAPGESLIIHPRPETPKLFQAALAATGRLKDKR-LLAQIRW
RLKELKAMQA
>Charadriiformes_Rhinoptilus_africanus_R01102
R-VGSATSLSSAIINTRLQELVKLFKERTEKVKEKLTDPDVTSDDESPTAS---------
--------PA-----A-A--PVPPPGGEQEGDKPAGDEHYCEMLCCTFKYRPWLDRLKNY
RFPSSIDPLTNL------MYVLWLFFVVMAWNWNCW--------LIPVRWAFPYQTP-AN
IHC-W----------LAVDYLCDLIYLLDILVFQTRLQFVQGGDII--------TDKKAM
KEN---YLRSQRFKMDVVCLLPLDFFYFKVGVNPLLRFPRCLKYMAFFEFNNRLEAI---
---LSKAYIYR-------VIRTTA----------Y-LLYSLHVNSC-----LYYWAS---
-AYEGLGSTTWVYDGEGNSYIRCYYWAVKTLITIGGLPDPKTLFE------IVFQLLNYF
TGVFAFSVMIGQMRDVVGAATAGQTYYRSCMDSTIKYMNFYKIPKTVQNRVKTWYEYTWH
SQGMLDESELLVQLPDKMRLDIAID------VNYNIVSKVALFQGCDRQMIFDMLKRLRS
VVYLPSDY--VCKK---GEIGREMYIIQAGQVQVLGGPDGKTVLVT--LKAGSVFGEI--
---------------SLLAAGGGNRRTANVVAHGFANLFILDKKDLNEILVHYPESQKLL
RKKAK-KMLQSNNKPKDEKGAPGDPLIIPPKADTPKLFQAALAATGRMGGKG-PLAQLRW
RLKELKAMQA
>Passeriformes_Nicator_chloris_R01469
R-AGSATSLSSAVINSRLQELVRLFKERTEKVKEKLVDPDATSDDESPVAS---------
--------PA-----A-A--PVPAPGGELEGDKALGDDHYCEMLCCTFKYRPWLDRLKSF
QFPSSIDPLTNL------MYVLWLFCVVMAWNWNCW--------LIPVRWAFPYQTA-AN
IHY-W----------LLVDYLCDLIYLLDILIFQTRLQFVQGGDII--------TDKKAM
KEN---YLQSRRFKMDVLCLLPLDFFYFKVGVNPLLRFPRCLKYMAFFEFNNRLEAI---
---LTKAYIYR-------VIRTTA----------Y-LLYSLHVNSC-----LYYWAS---
-AYEGLGSTTWVYDGEGNSYIRCYYWAVKTLITIGGLPDPKTLFE------IVFQLLNYF
TGVFAFSVMIGQMRDVVGAATAGQTYYRSCMDSTIKYMNFYKIPRAVQNRVKTWYEYTWH
SQGMLDESELLVQLPDKMRLDIAID------VNYNIVSKVALFQGCDRQMIFDMLKRLRS
VVYLPNDY--VCKK---GEIGREMYIIQAGQVQVLGGPDGKSVLVT--LKAGSVFGEI--
---------------SLLAAGGGNRRTANVVAHGFANLFILEKKDLNEILVHYPDSQKLL
RKKAK-KMLKSNNKPRDEKG---DALIIPPKADTPKLFKAALAATGRMGGKG-PLERLRW
RLKELKAMQE
>Passeriformes_Pycnonotus_jocosus_R07400
R-VGSATSLSSAVINTRLQELVRLFKERTEKVKEKLIDPDVTSDDESPVAS---------
--------PA-----A-A--PVPAPGVELEGDKPSGDDHYCEMLCCTFKHRPWLDRLKSS
QFPSSIDPLTNL------MYVLWLFFVVMAWNWNCW--------LIPVRWAFPYQTP-AN
IHY-W----------LLVDYLCDLIYLLDILIFQTRLQFVQGGDII--------TDKKAM
KEN---YLRSQRFKMDVLCLLPLDFFYFKVGVNPLLRFPRCLKYMAFFEFNNRLEAI---
---LTKAYIYR-------VIRTTA----------Y-LLYSLHVNSC-----LYYWAS---
-AYEGLGSTTWVYDGEGNSYIRCYYWAVKTLITIGGLPDPKTLFE------IVFQLLNYF
TGVFAFSVMIGQMRDVVGAATAGQTYYRSCMDSTIKYMNFYKIPKTVQNRVKTWYEYTWH
SQGMLDESELLVQLPDKMRLDIAID------VNYNIVSKVALFQGCDRQMIFDMLKRLRS
VVYLPNDY--VCKK---GEIGREMYIIQAGQVQVLGGPDGKSVLVT--LKAGSVFGEI--
---------------SLLAAGGGNRRTANVVAHGFANLFILEKKDLNEILVHYPESQKLL
RKKAK-KMLKSNDKPKDEKGGPGDPLIIPPKADTPKLFKAALAATGRMGGKG-PLERLRW
RLKELRAMQ-
>Passeriformes_Leiothrix_lutea_R04045
R-VGSASSLSSAVINARLQELVRLFRERTDKVKERLVDPDVTSDDESPVAS---------
--------PA-----A-A--PVPAPGGELEGDKPSGDDHYCEMLCCTFKHRPWLDRLKSY
QFPSSIDPLTNL------MYVLWLFFVVMAWNWNCW--------LIPVRWAFPYQTP-AN
IHY-W----------LLVDYLCDLIYLLDMLIFQTRLQFVQGGDII--------TDKKAM
KEN---YLRSQRFKMDVLCLLPLDFFYFKVGVNPLLRFPRCLKYMAFFEFNNRLEAI---
---LTKAYIYR-------VIRTTA----------Y-LLYSLHVNSC-----LYYWAS---
-AYEGLGSTTWVYDGEGNSYIRCYYWAVKTLITIGGLPDPKTLFE------IVFQLLNYF
TGVFAFSVMIGQMRDVVGAATAGQTYYRSCMDSTIKYMNFYKIPRTVQNRVKTWYEYTWH
SQGMLDESELLVQLPDKMRLDIAID------VNYNIVSKVALFQGCDRQMIFDMLKRLRS
VVYLPNDY--VCKK---GEIGREMYIIQAGQVQVLGGPDGKSVLVT--LKAGSVFGEI--
---------------SLLAAGGGNRRTANVVAHGFANLFILEKKDLNEILVHYPESQKLL
RKKAK-KMLKSNNKPKDEKGGPGDPLIIPPRAETPKLFKAALAATGRMGGKG-ALGRLRW
RLKELKAMQ-
>Passeriformes_Scytalopus_superciliaris_R10456
R-ISSATSLSSAIVNTRLQELVKLFKERTEKVKEKLTDPDVTSDEESPLAS---------
--------PA-----A-A--PVPPPGGEVEGDKPAGDDHYCEMLCCTFKYRPWLARLKSY
QFPSSIDPLTNL------MYVLWLFFVVMAWNWNCW--------LIPVRWAFPYQTP-AN
IHC-W----------LLVDYLCDLIYLLDIIVFQTRLQFVQGGDII--------TDKKAM
KEN---YLRSQRFKMDVLCLLPLDFFYFKVGVNPLLRFPRCLKYLAFFEFNNRLEAI---
---LTKAYIYR-------VIRTTA----------Y-LLYSLHVNSC-----LYYWAS---
-AYEGLGSTSWVYDGEGNSYIRCYYWAVKTLITIGGLPDPKTLFE------IIFQLLNYF
TGVFAFSVMIGQMRDVVGAATAGQTYYRSCMDSTIKYMNFYKIPKTVQNRVKTWYEYTWH
SQGMLDESELLVQLPDKMRLDIAID------VNYNIVSKVALFQGCDRQMIFDMLKRLRS
VVYLPNDY--VCKK---GEIGREMYIIQAGQVQVLGGPDGKSVLVT--LKAGSVFGEI--
---------------SLLAAGGGNRRTANVVAHGFANLFILEKKDLNEILVHYPESQKLL
RKKAK-KMLKSNNKPKDEKGGPEDQLIIPPKAETPKLFKAALAATGRMGGKG-PLARLRW
RLKELKEMQA
>Charadriiformes_Thinocorus_orbignyianus_R11677
R-IGSATSLSSAIINNRLQELVKLFKERTEKVKEKLTDPDVSSEDESPTAS---------
--------PA-----A-A--PVPPPGGEPEGDKPAGDEHYCEMLCCTFKYSPWLDRLKNY
RFPSSIDPLTNL------MYVLWLFFVVMAWNWNCW--------LIPVRWAFPYQTP-SN
IHC-W----------LAVDYLCDLIYLLDILVFQTRLQFVRGGDII--------TDKKAM
KEN---YLRSQRFKMDVLCLLPLDFFYFKVGVNPLLRFPRCLKYMAFFEFNNRLEAI---
---LSKAYIYR-------VIRTTA----------Y-LLYSLHVNSC-----LYYWAS---
-AYEGLGSTTWVYDGEGNSYIRCYYWAVKTLITIGGLPDPKTLFE------IVFQLLNYF
TGVFAFSVMIGQMRDVVGAATAGQTYYRSCMDSTIKYMNFYKIPKTVQNRVKTWYEYTWH
SQGMLDESELLVQLPDKMRLDIAID------VNYNIVSKVALFQGCDRQMIFDMLKRLRS
VVYLPNDY--VCKK---GEIGREMYIIQAGQVQVLGGPDGKTVLVT--LKPGSVFGEI--
---------------SLLAAGGGNRRTANVVAHGFANLFILDKKDLNEILVHYPESQKLL
RKKAK-KMLQNNNKPRDEKGARGDSLIIPPKADTPKLFQAALAATGRMGGKG-PLAQLRW
RLKELKMMQ-
>Pelecaniformes_Fregata_magnificens_R09729
R-IGSATSLSSTVVNNRLQELVKLFKERTEKVKEKLTDPDVSSDDESPAAS---------
-PAKLA--PA-----A-A--PAPPPGGEPEGDKPAGDEHYCEMLCCTFKYRPWLDRLKNY
RFPSSIDPLTNL------MYVLWLFFVVMAWNWNCW--------LIPVRWAFPYQTP-AN
IHC-W----------LLVDYLCDLIYLLDILVFQTRLQFVRGGDII--------TDKKAM
KEN---YLRSQRFKMDVVCLLPLDFFYFKVGVNPLLRFPRCLKYMAFFEFNNRLEAI---
---LSKAYIYR-------VIRTTA----------Y-LLYSLHVNSC-----LYYWAS---
-AYEGLGSTTWVYDGEGNSYIRCYYWAVKTLITIGGLPDPKTLFE------IVFQLLNYF
TGVFAFSVMIGQMRDVVGAATAGQTYYRSCMDSTIKYMNFYKIPKTVQNRVKTWYEYTWH
SQGMLDESELLVQLPDKMRLDIAID------VNYNIVSKVALFQGCDRQMIFDMLKRLRS
VVYLPNDY--VCKK---GEIGREMYIIQAGQVQVLGGPDGKTVLVT--LKAGSVFGEI--
---------------SLLAAGGGNRRTANVIAHGFANLFILDKKDLNEILVHYPESQKLL
RKKAK-KMLKNNNKPKDEKGAPGDPLIIPPKPDTPKLFQAALAATGRMGGKG-PLAQLRW
RLKELKAMQA
>Pelecaniformes_Sula_dactylatra_R10902
R-ISSATSLSSTIINNRLQELVKLFKERTEKVKEKLTDPDVSSDDESPPAS---------
-PAKSA--PA-----A-A--PVPPLGGKPEGEKPAEDEHYCEMLCCTFKYRPWLDRLKDY
QFPSSIDPLTNL------MYVLWLFFVVMAWNWNCW--------LIPVRWAFPYQTP-AN
IHY-W----------LLVDYLCDLVYLLDILVFQTRLQFVRGGDII--------TDKKAM
KEN---YLRSQRFKMDVISLLPLDFFYFKVGVNPLLRFPRCLKYMAFFEFNNRLEAI---
---LSKAYIYR-------VIRTTA----------Y-LLYSLHVNSC-----LYYWAS---
-AYEGLGSTTWVYDGEGNSYIRCYYWAVKTLITIGGLPDPKTLFE------IVFQLLNYF
TGVFAFSVMIGQMRDVVGAATAGQTYYRSCMDSTIKYMNFYKIPKTVQNRVKTWYEYTWH
SQGMLDESELLVQLPDKMRLDIAID------VNYNIVSKVALFQGCDRQMIFDMLKRLRS
VVYLPNDY--VCKK---GEIGREMYIIQAGQVQVLGGPDGKTVLVT--LKAGSVFGEI--
---------------SLLAAGGGNRRTANVIAHGFANLFILDKKDLNEILVHYPESQKLL
HKKAK-KMLKNNNKPKDEKGVSGDPLIIPPKADTPKLFQAALAATGRMGGKG-PLAQLRW
RLKELKAMQ-
>Passeriformes_Vidua_macroura_R08513
R-FGSASSLSSAVINSRLQELVRLFKERTEKVKEKLIDSDVTSDEESPVAS---------
--------PA-----A-A--PVPAPGGELEGDKPLGDDHYCEMLCCTFKHRPWLDRLKSY
QFPSSIDPLTNL------MYVLWLFFVVMAWNWNCW--------LIPVRWAFPYQTP-AN
IHY-W----------LLVDYLCDLIYLLDIVIFQTRLQFVQGGDII--------TDKKAM
KEN---YLRSQRFKMDVLCLLPLDFFYFKVGVNPLLRFPRCLKYMAFFEFNNRLEAI---
---LTKAYIYR-------VIRTTA----------Y-LLYSLHVNSC-----LYYWAS---
-AYEGLGSTTWVYDGEGNSYIRCYYWAVKTLITIGGLPDPKTLFE------IVFQLLNYF
TGVFAFSVMIGQMRDVVGAATAGQTYYRSCMDSTIKYMNFYRIPRTVQNRVKTWYEYTWH
SQGMLDESELLVQLPDKMRLDIAID------VNYNIVSKVALFQGCDRQMIFDMLKRLRS
VVYLPNDY--VCKK---GEIGREMYIIQAGQVQVLGGPDGKSVLVT--LKAGSVFGEI--
---------------SLLAAGGGNRRTANVVAHGFANLFILEKKDLNEILVHYPESQKLL
RKKAK-KMLRSSNKPKDEKGGPGDPLIIPPKADTPKLFRAALAATGRMGGKG-PLGRLRW
RLKELQATQ-
>Coraciiformes_Eurystomus_gularis_R10111
R-IGSATSLSSAVINNRLQELVKLFKERTEKVKEKLTDPDVTSDEESPVAS---------
--------PA-----A-A--PVPPPGGQLEGDKPPEDEHYCEMLCCTFKCRPWLDHLKNY
QFPSSIDPLTNL------MYVLWLFFVVMAWNWNCW--------LIPVRWAFPYQTP-AN
IHF-W----------LLVDYLCDLIYLLDILVFQTRLQFVQGGDII--------TDKKAM
KEN---YLRSQRFKMDVLCLLPLDFFYFKVGVNPLLRFPRCLKYMAFFEFNNRLEAI---
---LSKAYIYR-------VIRTTA----------Y-LLYSLHVNSC-----LYYWAS---
-AYEGLGSTTWVYDGEGNSYIRCYYWAVKTLITIGGLPDPKTLFE------IVFQLLNYF
TGVFAFSVMIGQMRDVVGAATAGQTYYRSCMDSTIKYMNFYKIPKTVQNRVKTWYEYTWH
SQGMLDESELLVQLPDKMRLDIAID------VNYNIVSKVALFQGCDRQMIFDMLKRLRS
VVYLPNDY--VCKK---GEIGREMYIIQAGQVQVLGGPDGTTVLVT--LKAGSVFGEI--
---------------SLLAAGGGNRRTANVVAHGFANLFILDKKDLNEILVHYPESQKLL
RKKAK-KMLKNNNKPKDEKGGPGDPLIIPPKADTPKLFQAALAATGKLRGKG-PLAQLRW
RLKELKAMQA
>Passeriformes_Peucedramus_taeniatus_R02796
R-IGSASSLSSAIINTRLQELVRLFKERTEKVKEKLIDSDVTSDEESPVAS---------
--------PA-----A-A--VVPAPGGELEGDKPSGDGHCCEMLCCAFERPPWLDRLKSS
RFPSSIDPLTNL------MYVLWLFFVVLAWNWNCW--------LIPVRWAFPYQTP-AN
LHY-W----------LLVDYLCDLIYLLDILIFQTRLQFVQGGDII--------TDKKAM
KEN---YLRSQRFKMDVLCLLPLDFFYFKVGVNPLLRFPRCLKYMAFFEFNNRLEAI---
---LTKAYIYR-------VIRTTA----------Y-LLYSLHVNSC-----LYYWAS---
-AYEGLGSTTWVYDGEGNSYIRCYYWAVKTLITIGGLPDPKTLFE------IIFQLLNYF
TGVFAFSVMIGQMRDVVGAATAGQTYYRSCMDSTIKYMNFYRIPRTVQNRVKTWYEYTWH
SQGMLDESELLVQLPDKMRLDIAID------VNYDIVSKVALFQGCDRQMIFDMLKRLRS
VVYLPNDY--VCKK---GEIGREMYIIQAGQVQVLGGPDGKSVLVT--LKAGSVFGEI--
---------------SLLAAGGGNRRTANVVAHGFANLFILEKKDLKEILVHYPESQKLL
RKKAK-KMLRNNNKPKEEKGGGGDALIIPPKADTPKLFRAALAATGRVGGRG-PPGRLRW
RLKELQAMQ-
>Passeriformes_Pitta_sordida_R00042
R-IGSATSLSSAIINTRLQELVKLFKERTEKVKEKLIDPDASSDDESPVTS---------
--------PA-----A-A--PVPPPGGVAEGDKPSGDDHYCEMLCCTFKSQPWLDRLKGY
QFPSSIDPLTNL------MYVLWLFFVVMAWNWNCW--------LIPVRWAFPYQTP-AN
IHC-W----------LLMDYLCDLVYLLDILVFQSRLQFVQGGDII--------TDKKAM
KEN---YLRSQRFKMDVVCLLPLDFFYFKVGVNPLLRFPRCLKYMAFFEFNDRLEAI---
---LTKAYIYR-------VIRTTA----------Y-LLYSLHVNSC-----LYYWAS---
-AYEGLGSTTWVYDGEGNSYIRCYYWAVKTLITIGGLPDPKTLFE------IVFQLLNYF
TGVFAFSVMIGQMRDVVGAATAGQTYYRSCMDSTIKYMNFYKIPKTVQNRVKTWYEYTWH
SQGMLDESELLVQLPDKMRLDIAID------VNYNIVSKVALFQGCDRQMIFDMLKRLRS
VVYLPNDY--VCKK---GEIGREMYIIQAGQVQVLGGPDGKSVLVT--LKAGSVFGEI--
---------------SLLAAGGGNRRTANVVAHGFANLFILEKKDLNEILVHYPESQKLL
RKKAK-KMLKSNNKPKDEKGGPADPLIIPPKADTPKLFKAALAATGRMGGKG-PLARLRW
RLKELKAMQA
>Passeriformes_Calyptomena_viridis_R04624
R-LGSATSLSSATIHTRLQELVKLFRERTEKVKEKLIDPDASSDDESPVTS---------
--------PV-----A-A--PVPAPGGVVEGDKPPGDDHYCEMLCCTFKYSSWLNRLKSY
QFPSSIDPLTNL------MYVLWLFFVVLAWNWNCW--------LIPVRWAFPYQTP-AN
IHC-W----------LLVDYLCDLIYLLDILVFQTRLQFVQGGDII--------TDKKAM
KEN---YLRSQRFKMDVVCLLPLDFFYFKVGVNPLLRFPRCLKYMAFFEFNSRLEAI---
---LTKAYIYR-------VIRTTA----------Y-LLYSLHVNSC-----LYYWAS---
-AYEGLGSTTWVYDGEGNSYIRCYYWAVKTLITIGGLPDPKTLFE------IVFQLLNYF
TGVFAFSVMIGQMRDVVGAATAGQTYYRSCMDSTIKYMNFYKIPKTVQNRVKTWYEYTWH
SQGMLDESELLVQLPDKMRLDIAID------VNYNIVSKVALFQGCDRQMIFDMLKRLRS
VVYLPNDY--VCKK---GEIGREMYIIQAGQVQVLGGPDGKSVLVT--LKAGSVFGEI--
---------------SLLAAGGGNRRTANVVAHGFANLFILEKKDLNEILVHYPESQKLL
RKKAK-KMLKSSNKPKDEKGGPADPLIIPPKADTPKLFRAALVATGRMGGKG-PLARLRW
RLKELKEMQA
>Passeriformes_Dryoscopus_gambensis_R08002
R-IGSATSLSSAVINTRLQELVRLFKERTEKVKEKLTDPDVTSDDESPVAS---------
--------PA-----A-A--PVPAPGRELEGDKVSGDDHYCEMLCCTFKSRPRLDHLKSY
QFPSSIDPLTNL------MYVLWLFFVVMAWNWNCW--------LIPVRWAFPYQTP-AN
IHY-W----------LLVDYLCDLIYLLDIVVFQTRLQFVQGGDII--------TDKKAM
KRN---YLRSQRFKMDVLCLLPLDFFYFKVGVNPLLRLPRCLKYMAFFEFNNRLEAI---
---LTKAYIYR-------VIRTTA----------Y-LLYSLHVNSC-----LYYWAS---
-AYEGLGSTTWVYDGEGNSYIRCYYWAVKTLITIGGLPDPKTLFE------IVFQLLNYF
TGVFAFSVMIGQMRDVVGAATAGQTYYRSCMDSTIKYMNFYKIPKTVQNRVKTWYEYTWH
SQGMLDESELLVQLPDKMRLDIAID------VNYNIVSKVALFQGCDRQMIFDMLKRLRS
VVYLPNDF--VCKK---GEIGREMYIIQAGQVQVLGGPDGKSVLVT--LKAGSVFGEI--
---------------SLLAAGGGNRRTANVVAHGFANLFILEKKDLNEILVHYPESQKLL
RKKAK-KMLKSNNKPKEEKGGPGDPLIIPPKADTPKLFRAALAATGRMGGKG-PLGRLR-
----------
>Passeriformes_Chloropsis_cyanopogon_R01422
R-IGSATSLSSAVINSRLQELVRLFRERTEKVKEKLVDSDVTSDEESPVAS---------
--------PA-----A-A--VVPAPGGELEGDKPAGDDHYCEMLCCTFKCRPWLDRLRSY
RFPSSIDPLTNL------MYVLWLFFVVMAWNWNCW--------LIPVRWAFPYQTP-AN
IHY-W----------LLVDYLCDLIYLLDILVFQTRLQFVQGGDII--------TDKKAM
KEN---YLRSQRFKMDVLCLLPLDFFYFKVGVNPLLRFPRCLKYMAFFEFNDRLEAI---
---LTKAYIYR-------VIRTTA----------Y-LLYSLHVNSC-----LYYWAS---
-AYEGLGSTTWVYDGEGNSYIRCYYWAVKTLITIGGLPDPKTLFE------IVFQLLNYF
TGVFAFSVMIGQMRDVVGAATAGQTYYRSCMDSTIKYMNFYRIPRTVQNRVKTWYEYTWH
SQGMLDESELLVQLPDKMRLDIAID------VNYSIVSKVALFQGCDRQMIFDMLKRLRS
VVYLPNDY--VCKK---GEIGREMYIIQAGQVQVLGGPDGKAVLVT--LKAGSVFGEI--
---------------SLLAAGGGNRRTANVVAHGFANLFILEKKDLNEILVHYPESQKLL
RKKAK-KMLRSNNKPKEEKGGPGDPLIIPPKADTPKLFKAALAASGRMGGKG-PLGRLRW
RLKELQAMQE
>Passeriformes_Erpornis_zantholeuca_R00224
R-IGSATSLSSAGINTRLQELVRLFKERTEKVKEKLIDPDVTSDDESPVAS---------
--------P------A-A--AVPAPGGELEGDKPSGEDHYCEMLCCTFKSQPWLYCLKSY
QFPSSIDPLTNL------MYVLWLFFVVMAWNWNCW--------LIPVRWAFPYQTP-EN
IHY-W----------LLVDYLCDLIYLLDILIFQTRLQFVQGGDII--------TDKKAM
RKN---YLRSQRFKMDVLCLLPLDFFYFKVGVNPLLRFPRCLKYMAFFEFNNRLEAI---
---LTKAYIYR-------VIRTTA----------Y-LLYSLHVNSC-----LYYWAS---
-AYEGLGSTTWVYDGEGNSYIRCYYWAVKTLITIGGLPDPKTLFE------IIFQLLNYF
TGVFAFSVMIGQMRDVVGAATAGQTYYRSCMDSTIKYMNFYKIPKTVQNRVKTWYEYTWH
SQGMLDESELLVQLPDKMRLDIAID------VNYNIVSKVALFQGCDRQMIFDMLKRLRS
VVYLPNDY--VCKK---GEIGREMYIIQAGQVQVLGGPDGKSVLVT--LKAGSVFGEI--
---------------SLLAAGGGNRRTANVVAHGFANLFILEKKDLNEILVHYPESQKLL
RKKAK-KMLKSNNKPKDEEGGPGDSLIIPPKADTPKLFRAALAATGSMGGKG-PLGRLRW
RLKELQAMQ-
>Charadriiformes_Jacana_jacana_R10947
R-IGSATSLSSAIINNRLQELVKLFKERTEKVKEKLTDPDVTSDDESPTAS---------
-PARPA--PV-----A-A--PVPPPGREPEGDKLAGDEHYCEMLCCTLKYQPWLYRLKNY
RFPSSIDPLTNL------MYVLWLFFVVMAWNWNCW--------LIPVRWAFPYQTP-SN
IHC-W----------LVVDYLCDLIYLLDILVFQTRLQFVQGGDII--------TDKKAM
KEN---YLRSQRFKMDVVCLLPLDFFYFRVGVNPLLRFPRCLKYMAFFEFNNRLEAI---
---LSKAYIYR-------VIRTTA----------Y-LLYSLHVNSC-----LYYWAS---
-AYEGLGSTTWVYDGEGNSYIRCYYWAVKTLITIGGLPDPKTLFE------IIFQLLNYF
TGVFAFSVMIGQMRDVVGAATAGQTYYRSCMDSTIKYMNFYKIPKTVQNRVKTWYEYTWH
SQGMLDESELLVQLPDKMRLDIAID------VNYNIVSKVALFQGCDRQMIFDMLKRLRS
VVYLPNDY--VCKK---GEIGREMYIIQAGQVQVLGGPDGKTVLVT--LKAGSVFGEI--
---------------SLLAAGGGNRRTANVVAHGFANLFILDKKDLNEILVHYPESQKLL
RKKAK-KMLKNNNKPNDEKRAPGDALIIPPKTDTPKLFQAALAAMGRMRGEG-PLAQLRW
RLKELKVMQ-
>Passeriformes_Erythrocercus_mccallii_R12500
------------------------------------------------------------
------------------------------------------------------------
------------------------------------------------------------
------------------------------------------------------TDKKAM
KEN---YLRSQRFKMDVLCLLPLDFFYFKVGVNPLLRFPRCLKV--------RIHSA---
---SPKSHANN-------LLTNTF----------FSLMISESVNVAENLLLVYEMPS---
-ELPPL----LLLPSSPPSYIRCYYWAVKTLITIGGLPDPKTLFE------IVFQLLNYF
TGVFAFSVMIGQMRDVVGAATAGQTYYRSCMDSTIKYMNFYKIPRTVQNRVKTWYEYTWH
SQGMLDESELLVQLPDKMRLDIAID------VNYNIVSKVALFQGCDRQMIFDMLKRLRS
VVYLPNDY--VCKK---GEIGREMYIIQAGQVQVLGGPDGKSVLVT--LKAGSVFGEI--
---------------SLLAAGGGNRRTANVVAHGFANLFILEKKDLNEILVHYPESQKLL
RKKAK-KMLKSNGKPKDEKGGPGDPLIIPPKADTPKLFKAALAATGRMRGKE-PLERLRW
RLKELRAMQ-
>Pelecaniformes_Scopus_umbretta_R01233
ECISSATSPSSTVINSRLQELVKLFKERTEKVKEKLTDPEVTSDDESPAAS---------
-PTKTM--PV-----A-A--PVPPLAGEPEGNKLAGDEHYCEMLCCMFKYQPWLDRLKNY
RFPSSIDPLTNL------MYVLWLFFVVMAWNWNCW--------LIPVRWAFPYQTP-AN
IHC-W----------LFVDYLCDLIYLLDILIFQTRLQFVQGGDII--------TDKKAM
KDN---YLRSQRFKMDVVCLLPLDFFYFKVGVNPLLRFPRCLKYMAFFEFNSRLEAI---
---LSKAYIYR-------VIRTTA----------Y-LLYSLHVNSC-----LYYWAS---
-AYEGLGSTTWVYDGEGNSYVRCYYWAVKTLITIGGLPDPKTLFE------IIFQLLNYF
TGVFAFSVMIGQMRDVVGAATAGQTYYRSCMDSTIKYMNFYKIPKTVQNRVKTWYEYTWH
SQGMLDESELLVQLPDKMRLDIAID------VNYNIVSKVALFQGCDRQMIFDMLKRLKS
VVYLPNDY--VCKK---GEIGREMYIIQAGQVQVLGGPDGKTVLVT--LKAGSVFGEI--
---------------SLLAAGGGNRRTANVIAHGFANLFILDKKDLNEILVHYPESQKLL
RKKAK-KMLKNNNKPKDEKGAPGDPLIIPPKADTPKLFQAALAATGRMGAKG-PLAQLRW
RLKELKAMQA
>Passeriformes_Pomatostomus_ruficeps_R12743
R-IGSATSLSSAVINTRLQELVRLFKERTEKVKEKLIDPDVTSDDESPVAS---------
-PTKLA--PA-----A-A--PVPASGRELEGDKPSGDDHYCEMLCCTFKHRPWLDRLKSY
RFPSSIDPLTNL------MYVLWLFFVVMAWNWNCW--------LIPVRWAFPYQTP-AN
IHY-W----------LLVDYLCDLIYLLDILVFQTRLQFVQGGDII--------TDKKAM
KEN---YLRSQRFKMDVLCLLPLDFFYFKVGVNSLLRIPRCLKYMAFFEFNNRLEAI---
---LTKAYIYR-------VIRTTA----------Y-LLYSLHVNSC-----LYYWAS---
-AYEGLGSTTWVYDGEGNSYIRCYYWAVKTLITIGGLPDPKTLFE------IVFQLLNYF
TGVFAFSVMIGQMRDVVGAATAGQTYYRSCMDSTIKYMNFYKIPKTVQNRVKTWYEYTWH
SQGMLDESELLVQLPDKMRLDIAID------VNYNIVSKVALFQGCDRQMIFDMLKRLRS
VVYLPNDY--VCKK---GEIGREMYIIQAGQVQVLGGPDGKSVLVT--LKAGSVFGEI--
---------------SLLAAGGGNRRTANVVAHGFANLFILEKKDLNEILVHYPESQKLL
RKKAK-KMLKSN-KPRDEKGGPGDPLIIPPKAGTPKLFRAALAATGRMGGKG-PLGRLRW
RLKELKAMQ-
>Passeriformes_Neodrepanis_coruscans_R05892
------------------------------------------------------------
------------------------------------------------------------
------------------------------------------------------------
------------------------------------------------------------
------------------------------------------QYMAFFEFNSRLEAI---
---LTKAYIYR-------VIRTTA----------Y-LLYSLHVNSC-----LYYWAS---
-AYEGLGSTTWVYDGEGNSYIRCYYWAVKTLITIGGLPDPKTLFE------IVFQLLNYF
TGVFAFSVMIGQMRDVVGAATAGQTYYRSCMDSTIKYMNFYKIPRTVQNRVKTWYEYTWH
SQGMLDESELLVQLPDKMRLDIAID------VNYNIVSKVALFQGCDRQMIFDMLKRLRS
VVYLPNDY--VCKK---GEIGREMYIIQAGQVQVLGGPDGKSVLVT--LKAGSVFGEI--
---------------SLLAAGGGNRRTANVVAHGFANLFILEKKDLNEILVHYPESQKLL
RKKAK-KMLKSNNKPKDEKGGPGDPLIIPPKADTPKLFKAALAATGRKGDKG-PLARLRW
RLKELKAMQA
>Passeriformes_Mystacornis_crossleyi_R07064
------------------------------------------------------------
------------------------------------------------------------
------------------------------------------------------------
------------------------------------------------------------
------------------------------------------------------------
------------------------------------------------------------
------------------SYIRCYYWAVKTLITIGGLPDPKTLFE------IVFQLLNYF
TGVFAFSVMIGQMRDVVGAATAGQTYYRSCMDSTIKYMNFYKIPKTVQNRVKTWYEYTWH
SQGMLDESELLVQLPDKMRLDIAID------VNYNIVSKVALFQGCDRQMIFDMLKRLRS
VVYLPNDY--VCKK---GEIGREMYIIQAGQVQVLGGPDGKSVLVT--LKAGSVFGEI--
---------------SLLAAGGGNRRTANVVAHGFANLFILEKKDLNEILVHYPESQKLL
RKKAK-KMLKSNNKPKEEKGGPGDPLIIPPKADTPKLFRAALAATGRMGGKG-PLGRLRW
RLKELKAMQE
>Passeriformes_Hypocryptadius_cinnamomeus_R00547
R-IGSASSLSSAVINTRLQELVRLFKERTEKVKEKLIDSDVTSDDDSPVAS---------
--------PA-----A-A--AMPAPAGELEGDKPLGDDHYCEMLCCTFKHRPWLDHLKSY
QFPSSIDPLTNL------MYVLWLFFVVMAWNWNCW--------LIPVRWAFPFQTP-AN
IHC-W----------LLVDYLCDLIYLLDILIFQTRLQFVQGGDII--------TDKKAM
KEN---YLRSQRFKMDVLCLLPLDFFYFKVGVNPLLRFPRCLKYMAFFEFNSRLEAI---
---LTKAYIYR-------VIRTTA----------Y-LLYSLHVNSC-----LYYWAS---
-AYEGLGSTTWVYDGEGNSYIRCYYWAVKTLITIGGLPDPKTLFE------IVFQLLNYF
TGVFAFSVMIGQMRDVVGAATAGQTYYRSCMDSTIKYMNFYRIPRAVQNRVKTWYEYTWH
SQGMLDESELLVQLPDKMRLDIAID------VNYNIVSKVALFQGCDRQMIFDMLKRLRS
VVYLPNDY--VCKK---GEIGREMYIIQAGQVQVLGGPDGKSVLVT--LKAGSVFGEI--
---------------SLLAAGGGNRRTANVVAHGFANLFILEKKDLNEILVHYPESQKLL
RKKAK-KMLRSNNKPRDEKGGPGDALVIPPRADTPKLFRAALAASGRMGGQA-PLGQLRW
RLKELRAMQ-
>Passeriformes_Furnarius_figulus_R04723
R-IGSATSLSSAIVNTRLQELVKLFKERTEKVKEKLIDPDVTSDEESPVAS---------
--------PA-----A-A--PVPPPGGEVEGDKPSGDDHYCEMLCCTFKYRPWLDRLKSY
KFPSSIDPLTNL------MYVLWLFFVVMAWNWNCW--------LIPVRWAFPYQTP-AN
IHC-W----------LLVDYLCDLIYVLDILVFQTRLQFVQGGDII--------TDKKAM
KEN---YLKSQRFKMDVLCLLPLDFFYFKVGVNPLLRFPRCLKYMAFFEFNDRLEAI---
---LTKAYIYR-------VIRTTA----------Y-LLYSLHVNSC-----LYYWAS---
-AYEGLGSTTWVYDGEGNSYIRCYYWAVKTLITIGGLPDPKTLFE------IVFQLLNYF
TGVFAFSVMIGQMRDVVGAATAGQTYYRSCMDSTIKYMNFYKIPKTVQNRVKTWYEYTWH
SQGMLDESELLVQLPDKMRLDIAID------VNYNIVSKVALFQGCDRQMIFDMLKRLRS
VVYLPNDY--VCKK---GEIGREMYIIQAGQVQVLGGPDGKSVLVT--LKAGSVFGEI--
---------------SLLAAGGGNRRTANVVAHGFANLFILEKKDLNEILVHYPESQKLL
RKKAK-KMLKNNNKPKDEKGGPGDSLIIPPKAETPKLFKAALAATGRMGGKG-PLARLRW
KLKELKAMQA
>Passeriformes_Mionectes_macconnelli_R05905
R-IGSATSQSSAIINTRLQELVKLFKERTEKVKEKLIDPDATSDEESPVAS---------
---KPA--PA-----A-A--PVPPPGGDEEGDKPSGDDHYCEMLCCTFKCQPWLDRLKSY
QFPSSIDPLTNL------MYVLWLFFVVMAWNWNCW--------LIPVRWAFPYQTP-AN
IHC-W----------LLVDYFCDLIYLLDILLFQTRLQFVQGGDII--------TDKKAM
KEN---YLRSQRFKMDVLCLLPLDFFYFKVGVNPLLRFPRCLKYMAFFEFNNRLEAI---
---LTKAYIYR-------VIRTTA----------Y-LLYSLHVNSC-----LYYWAS---
-AYEGLGSTTWVYDGEGNSYIRCYYWAVKTLITIGGLPDPKTLFE------IVFQLLNYF
TGVFAFSVMIGQMRDVVGAATAGQTYYRSCMDSTIKYMNFYKIPRTVQNRVKTWYEYTWH
SQGMLDESELLVQLPDKMRLDIAID------VNYNIVSKVALFQGCDRQMIFDMLKRLRS
VVYLPNDY--VCKK---GEIGREMYIIQAGQVQVLGGPDGKSVLVT--LKAGSVFGEI--
---------------SLLAAGGGNRRTANVVAHGFANLFILEKKDLNEILVHYPESQKLL
RKKAK-KMLKNNNKPKDEKGGPGESLIIPPKAETPKLFKATLAATGRMGGKG-PLARLRW
RLKELKAMQA
>Pterocliformes_Syrrhaptes_paradoxus_R03914
R-IGSATSLSSAVINTRLQELVKLFKERTEKVKEKLTDPDVTSDEESPATS---------
-PAKPA--PA-----A-A--PVPPPGGEPEGDKPPGDEHYCEMLCCTFKYQPWLHRLKNY
RFPSSIDPLTNL------MYVLWLFFVVMAWNWNCW--------LIPVRWAFPYQTP-AN
IHC-W----------LLMDYLCDLIYLLDILVFQTRLQFVRGGDII--------TDKKAM
KEN---YLRSQRFKMDVLSLLPLDFFYFKVGVNPLLRFPRCLKYMAFFEFNNRLEAI---
---LSKAYIYR-------VIRTTA----------Y-LLYSLHVNSC-----LYYWAS---
-AYEGLGSTTWVYDGEGNSYIRCYYWAVKTLITIGGLPDPKTLFE------IVFQLLNYF
TGVFAFSVMIGQMRDVVGAATAGQTYYRSCMDSTIKYMNFYKIPKAVQNRVKTWYEYTWH
SQGMLDESELLVQLPDKMRLDIAID------VNYNIVSKVALFQGCDRQMIFDMLKRLRS
VVYLPNDY--VCKK---GEIGREMYIIQAGQVQVLGGPDGRTVLVT--LKAGSVFGEI--
---------------SLLAAGGGNRRTANVVAHGFANLFILDKKDLNEILVHYPESQKLL
RKKAK-KMLKNNNKPKDEKGAPRDPLIIPPKPDTPKLFQAALAATGRMGGKG-ALAQLRW
RLKELKAMQA
>Cuculiformes_Crotophaga_sulcirostris_R00032
R-VGSATSLNSAVINTRLQELVKLFKERTEKVKEKLIDPDVTSDDESPVTS---------
-PAKSA--PA-----A-A--PVPPPGGEPEKDKAEEDEHYCEMLCCTFKHQPWLDRLKNY
RFPSSIDPLTNL------MYVLWLFFVVMAWNWNCW--------LIPVRWAFPYQTP-AN
IHC-W----------LLMDYLCDLIYLLDILVFQTRLQFVRGGDII--------TDKKAM
KEN---YLRSQRFKMDVMCLLPLDFFYFKVGVNPLLRFPRCLKYMAFFEFNNRLEAI---
---LSKAYIYR-------VIRTTA----------Y-LLYSLHVNSC-----LYYWAS---
-AYEGLGSTTWVYDGEGNSYIRCYYWAVKTLITIGGLPDPKTLFE------IVFQLLNYF
TGVFAFSVMIGQMRDVVGAATAGQTYYRSCMDSTIKYMNFYKIPKTVQNRVKTWYEYTWH
SQGMLDESELLVQLPDKMRLDIAID------VNYNIVSKVALFQGCDRQMIFDMLKRLRS
VVYLPNDY--VCKK---GEIGREMYIIQAGQVQVLGGPDGKTVLVT--LKAGSVFGEI--
---------------SLLAAGGGNRRTANVVAHGFANLFILDKKDLNEILVHYPESQKLL
RKKAK-KMLRNNNKPKEEKGVPGDPLIIPPKPDTPKLFQAALAAAGKMGGKG-PLAQVRW
RLKELKAMQA
>Passeriformes_Neopipo_cinnamomea_R08966
R-IGSATSLSSAVINTRLQELVKLFKERTEKVKEKLIDPDVTSDDESPVAS---------
-PTKLA--PA-----A-A--PVPPPGGEVEGDKPSGDDHYCEMLCCTLKCQPWLVRLKSY
QFPSSIDPLTNL------MYVLWLFFVVMAWNWNCW--------LIPVRWAFPYQTP-AN
IHC-W----------LLVDYLCDLIYLLDILVFQTRLQFVQGGDII--------TDKKAM
KEN---YLRSQRFKMDVLCLLPLDFFYFKIGVNPLLRFPRCLKYMAFFEFNNRLEAI---
---LTKAYIYR-------VIRTTG----------Y-LLYSLHVNSC-----LYYWAS---
-AYEGLGSTTWVYDGEGNSYIRCYYWAVKTLITIGGLPDPKTLFE------IVFQLLNYF
TGVFAFSVMIGQMRDVVGAATAGQTYYRSCMDSTIKYMNFYKIPKTVQNRVKTWYEYTWH
SQGMLDESELLVQLPDKMRLDIAID------VNYNIVSKVALFQGCDRQMIFDMLKRLKS
VVYLPNDY--VCKK---GEIGREMYIIQAGQVQVLGGPDGKSVLVT--LKAGSVFGEI--
---------------SLLAAGGGNRRTANVVAHGFANLFILEKKDLNEILVHYPESQKLL
RKKAK-KMLKNNNKPKDEKGGPGESLIIPPKAETPKLFKAALAATGRMGGKG-PLARLRW
RLKELKAMQV
>Caprimulgiformes_Nyctiprogne_leucopyga_R02910
R-IGSATSLSSAIVNTRLQELVKLFRERTEKVKEKLTDPDVSSDDESPTAS---------
--------P------APP--PVPPPGGEPGGDKPAEEEHYCEMLCCTFKYPPWVHRLKNY
QFPSSIDPFTNL------MYVMWLFFVVMAWNWNCW--------LIPVRWAFPYQTP-TN
IYL-W----------LLMDYLCDLIYLLDILVFQTRLQFVRGGDII--------TDKKAM
KEN---YLRSERFKMDVVCLVPLDFFYFKVGVNPLLRFPRCLKYMAFFEFNDRMEAI---
---LSKAYIYR-------VIRTTA----------Y-LLYCLHVNSC-----LYYWAS---
-DYEGLGSTSWVYDGEGNSYIRCYYWAVKTLITIGGLPDPKTLFE------IVFQLLNYF
TGVFAFSVMIGQMRDVVGAATAGQTYYRSCMDSTIKYMNSYRIPKIVQNRVKTWYEYTWH
SQGMLDESELLVQLPDKMRLDIAIE------VNYNIVSKVALFQGCDRQMIFDMLKRLRS
VVYLPSDY--VCKK---GEIGREMYIIQAGQVQVLGGPDGKTVLVT--LKPGSVFGEI--
---------------SLLAAGGGNRRTANVVAHGFANLFILDKKDLNEILVHYPESQKLL
RKKAR-KMLKNNNKPKDQKGGPADPLIIPPKADTPKLFQAALAATGRMGDKG-PLARLRW
RLKELKAMEA
>Charadriiformes_Arenaria_interpres_R08594
R-IGSATSLSSAIINNRLQELVKLFKERTEKVKEKLTDPDVTSDDESPTAS---------
-PARPA--PA-----A-A--PVPPPGGEPEGDKLAGDEHYCEMLCCVFKYRPWLDRLKNY
QFPSSIDPLTNL------MYVLWLFFVVMAWNWNCW--------LIPVRWAFPYQTP-SN
IHC-W----------LAVDYLCDLIYLLDILVFQTRLQFVKGGDII--------TDKKAM
KEN---YLRSQRFKMDVVCLLPLDFFYFKVGVNPLLRFPRCLKYMAFFEFNNRLEAI---
---LSKAYIYR-------VIRTTA----------Y-LLYSLHVNSC-----LYYWAS---
-AYEGLGSTTWVYDGEGNSYIRCYYWAVKTLITIGGLPDPKTLFE------IIFQLLNYF
TGVFAFSVMIGQMRDVVGAATAGQTYYRSCMDSTIKYMNFYKIPKTVQNRVKTWYEYTWH
SQGMLDESELLVQLPDKMRLDIAID------VNYNIVSKVALFQGCDRQMIFDMLKRLRS
VVYLPNDY--VCKK---GEIGREMYIIQAGQVQVLGGPDGKTVLVT--LKAGSVFGEI--
---------------SLLAAGGGNRRTANVVAHGFANLFILDKKDLNEILVHYPESQKLL
RKKAK-KMLKNNNKPKDEKGAPGDSLIIPPKADTPKLFQAALAATGRMGGKG-PLAQLRW
RLKELKAMQA
>Falconiformes_Herpetotheres_cachinnans_R07499
R-IGSATSLSSAVINNRLQELVKLFRERTEKVKEKLTDPDVTSDEESPVAS---------
-PAKPA--PA-----A-A--PVPPPGAEPEVDKPAGDEHYCEMLCCTFKYRPWLDHLKNY
QFPSSIDPLTDL------MYVLWLFFVVMAWNWNCW--------LIPVRWAFPYQTP-AN
IHC-W----------LLMDYLCDLIYLLDIIVFQTRLQFVRGGDII--------SEKKAM
KEN---YLQSQRFKMDVVCLLPLDFFYFKVGVNPLLRFPRCLKYLAFFEFNNRLEAI---
---LSKAYIYR-------VIRTTA----------Y-LLYSLHVNSC-----LYYWAS---
-AYEGLGSTTWVYDGEGNSYIRCYYWAVKTLITIGGLPDPKTLFE------IVFQLLNYF
TGVFAFSVMIGQMRDVVGAATAGQTYYRSCMDSTIKYMNFYKIPRTVQNRVKMWYEYTWH
SQGMLDESELLVQLPDKMRLDLAIE------VNYNIVSKVALFQGCDRQMIFDMLKRLRS
VVYLPNDY--VCKK---GEIGREMYIIQAGQVQVLGGPDGKTVLVT--LKAGSVFGEI--
---------------SLLAAGGGNRRTANVIAHGFANLFILDKKDLNEILVHYPESQKLL
RKKAK-KMLKNNNKPKDEKGGPGYPVIIPPKADTPKLFQAALAATGRTGGKE-PLAQLRW
RLKKLKAMQE
>Columbiformes_Alopecoenas_beccarii_R04609
R-IGSATSVSSTIINNRLQELVKLFRERTEKVKEKLTDPDVTSDDESPTAS---------
-PAKPV--PA-----A-A--PVPPPAAEAEGDKPSGDEHYCEMLCCTFKYRPWLDRLKSY
RFPSSIDPLTNL------MYVLWLFFVVMAWNWNCW--------LIPVRWAFPYQTP-GN
IHC-W----------LLMDYLCDLIYLLDILVFQTRLQFVRGGDII--------TDKKAM
KEN---YLRSQRFKMDVVCLLPLDFFYFKVGVNPLLRFPRCLKYMAFFEFNNRLEAI---
---LSKAYIYR-------VIRTTA----------Y-LLYSLHVNSC-----LYYWAS---
-AYEGLGSTTWVYDGEGNSYIRCYYWAVKTLITIGGLPDPKTLFE------IVFQLLNYF
TGVFAFSVMIGQMRDVVGAATAGQTYYRSCMDSTIKYMNFYKIPKTVQNRVKTWYEYTWH
SQGMLDESELLVQLPDKMRLDIAID------VNYNIVSKVALFQGCDRQMIFDMLKRLRS
VVYLPNDY--VCKK---GEIGREMYIIQAGQVQVLGGPDGKTVLVT--LKAGSVFGEI--
---------------SLLAAGGGNRRTANVVAHGFANLFILDKKDLNEILVHYPESQKLL
RKKAK-KMLKNNNKPKDEKGAPGDTLIIPPKADTPKLFQAALAATGRMGGKG-PLAQLRW
RLKELRAMQE
>Procellariiformes_Fregetta_grallaria_R00086
R-IGSATSMSSAIINNRLQELVKLFKERTEKVKEKLIDPDVTSDEESPAAS---------
-PAKLA--PA-----A-A--PVPPPGGEPEGDKPAGDEHYCEMLCCTFKYRPWLDRLKNY
QFPSSIDPLTNL------MYVLWLFFVVMAWNWNCW--------LIPVRWAFPYQTS-AN
IHY-W----------LLMDYLCDLIYLLDILVFQTRLQFVRGGDII--------TDKKAM
KEN---YLRSQRFKMDVLCLLPLDFFYFKVGVNPLLRFPRCLKYMAFFEFNNRLEAI---
---LSKAYIYR-------VIRTTA----------Y-LLYSLHVNSC-----LYYWAS---
-DYEGLGSTTWVYDGEGNSYIRCYYWAVKTLITIGGLPDPKTLFE------IMFQLLNYF
TGVFAFSVMIGQMRDVVGAATAGQTYYRSCMDSTIKYMNFYKIPKTVQNRVKTWYEYTWH
SQGMLDELELLVQLPDKMRLDIAID------VNYNIVSKVALFQGCDRQMIFDMLKRLRS
VVYLPNDY--VCKK---GEIGREMYIIQAGQVQVLGGPDGKTVLVT--LKAGSVFGEI--
---------------SLLAAGGGNRRTANVIAHGFANLFILDKKDLNEILVHYPESQKLL
RKKAK-KMLKNNNKPKDEKGAPGESLIIPPKTDTPKLFQAALAAAGRMGGKG-PLAQLRW
RLKELKAMQA
>Charadriiformes_Rostratula_benghalensis_R00032
R-IGSATSLSSAIVNNRLQELVKLFKERTEKVKEKLTDPDVTSDEESPTA----------
----PA--PV-----A-A--PVPPPGGEPEGDKQVEDEHYCEMLCCTLKYRPWLDRLKNY
RFPSSIDPLTNL------MYVLWLFFVVMAWNWNCW--------LIPVRWAFPYQTP-SN
IHC-W----------LVVDYLCDLIYLLDILVFQTRLQFVQGGDII--------TDKKAM
KEN---YLRSQRFKMDVVCLLPLDFFYFKVGVNPLLRFPRCLKYMAFFEFNNRLEAI---
---LSKAYIYR-------VIRTTA----------Y-LLYSLHVNSC-----LYYWAS---
-AYEGLGTTTWVYDGEGNSYIRCYYWAVKTLITIGGLPDPKTLFE------IIFQLLNYF
TGVFAFSVMIGQMRDVVGAATAGQTYYRSCMDSTIKYMNFYKIPKTVQNRVKTWYEYTWH
SQGMLDESELLVQLPDKMRLDIAID------VNYNIVSKVALFQGCDRQMIFDMLKRLRS
VVYLPNDY--VCKK---GEIGREMYIIQAGQVQVLGGPDGKTVLVT--LKAGSVFGEI--
---------------SLLAAGGGNRRTANVVAHGFANLFILDKKDLNEILVHYPESQKLL
RKKAK-KMLKNNNKPKDEKGAPGDSLIIPPKPDTPKLFQAALAATGRLRGKG-PLAQLRW
RLKELKVMQV
>Passeriformes_Piprites_chloris_R13560
R-VGSATSLSSAIINTRLQELVKLFKERTEKVKEKLIDPDVTSDDESPVAS---------
-PVKPA--PA-----A-A--LVPPPGGELEGDKPSGDDHYCEMLCCTFKCRPWLDRLKSY
HFPSSIDPLTNL------MYVLWLFFVVMAWNWNCW--------LIPVRWAFPYQTP-AN
IHC-W----------LLVDYLCDLIYLLDILIFQTRLQFVQGGDII--------TDKKAM
KEN---YLRSQRFKMDVLCLLPLDFFYFKIGVNPLLRFPRCLKYMAFFEFNNRLEAI---
---LTKAYIYR-------VIRTTA----------Y-LLYSLHVNSC-----LYYWAS---
-AYEGLGSTTWVYDGEGNSYIRCYYWAVKTLITIGGLPDPKTLFE------IVFQLLNYF
TGVFAFSVMIGQMRDVVGAATAGQTYYRSCMDSTIKYMNFYKIPKTVQNRVKTWYEYTWH
SQGMLDESELLVQLPDKMRLDIAID------VNYNIVSKVALFQGCDRQMIFDMLKRLRS
VVYLPNDY--VCKK---GEIGREMYIIQAGQVQVLGGPDGKSVLVT--LKAGSVFGEI--
---------------SLLAAGGGNRRTANVIAHGFANLFILEKKDLNEILVHYPESQKLL
RKKAK-KMLKNNNKPKDQKGGPGDSLIIPPKAETPKLFKAALAATGRMGGKG-PLARLRW
RLKELKAMQ-
>Trogoniformes_Trogon_melanurus_R07401
R-IGSATSLSSAVISNRLQELVKLFKERTEKVKERLTDPDVTSDDESPATS---------
-PAKPV--PS-----A-A--PVPSAGGEPGGDNAAGDEHYCEMLCCVFKHPPWLGRLKNY
QFPSSIDPLTNL------MYVLWLFFVVMAWNWNCW--------LIPVRWAFPYQTP-AN
IHC-W----------LLVDYLCDLIYLLDILIFQTRLQFVQGGDII--------TEKKAM
KEN---YLRSQRFKMDVVCLLPLDFFYFKVGVNPLLRFPRCLKYMAFFEFNNRLEAI---
---LSKAYIYR-------VIRTTA----------Y-LLYSLHVNSC-----LYYWAS---
-AYEGLGSTTWVYDGEGNSYIRCYYWAVKTLITIGGLPDPKTLFE------IVFQLLNYF
TGVFAFSVMIGQMRDVVGAATAGQTYYRSCMDSTIKYMNFYKIPKTVQNRVKTWYEYTWH
SQGMLDESELLVQLPDKMRLDIAID------VNYNIVSKVALFQGCDRQMIFDMLKRLRS
VVYLPNDY--VCKK---GEIGREMYIIQAGQVQVLGGPDGKTVLVT--LKAGSVFGEI--
---------------SLLAAGGGNRRTANVVAHGFANLFILDKKDLNEILVHYPESQKLL
RKKAK-KMLKNNNKP---KGAPGDRLIIPPKAETPKLFQAALAATGRLGGKG-PLAQLRW
RLKELKAMQE
>Accipitriformes_Spizaetus_tyrannus_R08986
R-IGSATSLSSAIINNRLQELVKLFKERTEKVKEKLTDPDVTSDDESPVAS---------
-PAKLV--PA-----A-A--PVPPPGGEPERDNPAGDEHYCEMLCCTFKYRPWLDHLKNY
QFPTSIDPFTNL------MYVLWLFFVVMAWNWNCW--------LIPVRWAFPYQTP-AN
IHC-W----------LLMDYLCDLVYLLDILVFQTRLQFVQGGDII--------TDKKAM
KEN---YLRSQRFKMDVVCLLPLDFFYFKVGVNPLLRFPRCLKYMAFFEFNNRLEAI---
---LSKAYIYR-------VIRTTA----------Y-LLYSLHVNSC-----LYYWAS---
-AYEGLGSTTWVYDGEGNSYIRCYYWAVKTLITIGGLPDPKTLFE------IVFQLLNYF
TGVFAFSIMIGQMRDVVGAATAGQTYYRSCMDSTIKYMNFYKIPKTVQNRVKTWYEYTWH
SQGMLDESELLVQLPDKMRLDIAID------VNYNIVSKVALFQGCDRQMIFDMLKRLRS
VVYLPNDY--VCKK---GEIGREMYIIQAGQVQVLGGPDGKTVLVT--LKAGSVFGEI--
---------------SLLAAGGGNRRTANVIAHGFANLFILDKKDLNEILVHYPESQKLL
RKKAK-KMLKNNNKPKDEKGAPGDPLIIPPKADTPKLFQAALAATGRMGGKR-PLAQLRW
RLKELKAMQV
>Cuculiformes_Piaya_cayana_R00021
R-IGSATSLNSAVINTRLQELVKLFKERTERVKERLIDPDVTSDDESPASS---------
--------PA-----A-A--PVPPPKGEPEGDKTAEDEHYCEMLCCAFEYRPWLDRLKNY
QFPSSIDPLTNL------MYVLWLFFVVMAWNWNCW--------LIPVRWAFPYQTP-AN
IHC-W----------LLMDYLCDLIYLLDILVFQTRLQFVRGGDII--------TDKKAM
KEN---YLRSQRFKMDVMCLLPLDFLYFKVGVNPLLRFPRCLKYMAFFEFNNRLEAI---
---LSKAYIYR-------VIRTTA----------Y-LLYSLHVNSC-----LYYWAS---
-AYEGLGSTTWVYDGEGNSYIRCYYWAVKTLITIGGLPDPKTLFE------IVFQLLNYF
TGVFAFSVMIGQMRDVVGAATAGQTYYRSCMDSTIKYMNFYKIPKGVQNRVKTWYEYTWH
SQGMLDESELLVQLPDKMRLDIAID------VNYNIVSKVALFQGCDRQMIFDMLKRLRS
VVYLPNDY--VCKK---GEIGREMYIIQAGQVQVLGGPDGKTVLVT--LKAGSVFGEIRR
VKHLQGAREIQLM--GLLAAGGGNRRTANVVAHGFANLFILDKKDLNEILVHYPESQKLL
RKKAK-KMLRNNNKPKEEKGVPGDSLIIPPKPDTPKLFQAALAAAGKMGGKG-PLAQLRW
RLKELKAMQA
>Caprimulgiformes_Chordeiles_acutipennis_R04522
R-IGSATSLSSAIVNTRLQELVKLFRERTEKVKEKLTDPDVSSDDESPTAS---------
-P------PP-----PPP--PVPPPGGEPAGDKPVEEEHYCEMLCCTFKYPPWVHHLKNY
QFPSSIDPFTNL------MYVLWLFFVVMAWNWNCW--------LIPVRWAFPYQTP-TN
IYL-W----------LFMDYLCDLIYLLDILVFQTRLQFVQGGDII--------TDKKAM
KEN---YMRSERFKMDVVCLLPLDFFYFKVGVNPLLRFPRCLKYLAFFEFNDRMEAI---
---LSKAYIYR-------VIRTTA----------Y-LLYCLHVNSC-----LYYWAS---
-DYEGLGSTSWVYDGEGNSYIRCYYWAVKTLITIGGLPDPKTLFE------IVFQLLNYF
TGVFAFSVMIGQMRDVVGAATAGQTYYRSCMDSTIKYMNSYRIPKIVQNRVKTWYEYTWH
SQGMLDESELLVQLPDKMRLDIAIE------VNYNIVSKVALFQGCDRQMIFDMLKRLRS
VVYLPSDY--VCKK---GEIGREMYIIQAGQVQVLGGPDGKTVLVT--LKPGSVFGEI--
---------------SLLAAGGGNRRTANVVAHGFANLFILDKKDLNEILVHYPESQKLL
RKKAR-KMLKNNNKPKDQKGGPAGPLIIPTKPDTPKLFQAALAATRKMGDKG-PLARLRW
RLKELKAMEA
>Strigiformes_Glaucidium_brasilianum_R03039
R-TGSATSLSSAIVNQRLQELVKLFRERTEKVKEKLTDPDITSDDESPATS---------
-PAKPA--PAP----APA--PAPPPGGEPEGDKSAGDEHYCEMLCCKFKCQPWLYHLKNY
QFPSSIDPFTNT------MYVLWLFFVVMAWNWNCW--------LIPVRWAFPYQTP-SN
IHC-W----------LFMDYLCDLIYLLDILIFQTRLQFVRGGDII--------TDKKAM
KEH---YLQSERFKMDVVCLLPLDFLYFKVGVNPLLRFPRCLKYLAFFEFNNRLEAI---
---LSKAYIYR-------VIRTTA----------Y-LLYCLHVNSC-----LYYWAS---
-DYEGLGSTTWVYDGEGNSYIRCYYWAVKTLITIGGLPDPKTLFE------IVFQLLNYF
TGVFAFSVMIGQMRDVVGAATAGQTYYRSCMDSTIKYMNFYRIPKPVQNRVKTWYEYTWH
SQGMLDESELLVQLPDKMRLDIAID------VNYNIVSKVALFQGCDRQMIFDMLKRLKS
VVYLPSDY--VCKK---GEIGREMYIIQAGQVQVLGGPDGKTVLVT--LKPGSVFGEI--
---------------SLLAAGGGNRRTANVVAHGFANLFILDKKDLNEILVHYPESQKLL
RKKAR-KMLNTNNKPRDEK-APGDPLIIRPKVDTPKLFQAALAASGRMGRKG-PLAQLRW
RLKELKEMQA
>Phoenicopteriformes_Podilymbus_podiceps_R10376
R-IGSATSLSSAIINNRLQELVKLFKERTEKVKEKLTDPDVTSDDESPVAS---------
-PTKPL--PA-----A-A--PVPPSGGEPEGDKPAGDEHYCEMLCCTFKYQPWLDRLKNY
QFPSSIDPLTNL------MYVLWLFFVVMAWNWNCW--------LIPVRWAFPYQTP-AN
IHC-W----------LLMDYLCDLVYLLDILVFQTRLQFVRGGDII--------TDKKAM
KEN---YLRSQRFKMDMVCLLPLDFFYFKIGVNPLLRFPRCLKYMAFFEFNNRLEAI---
---LSKAYIYR-------VIRTTA----------Y-LLYSLHVNSC-----LYYWAS---
-AYEGLGSTTWVYDGEGNSYIRCYYWAVKTLITIGGLPDPKTLFE------IIFQLLNYF
TGVFAFSVMIGQMRDVVGAATAGQTYYRSCMDSTIKYMNFYKIPKAVQNRVKMWYEYTWH
SQGMLDESELLVQLPDKMRLDIAID------VNYNIVSKVALFQGCDRQMIFDMLKRLRS
VVYLPNDY--VCKK---GEIGREMYIIQAGQVQVLGGPDGKTVLVT--LKAGSVFGEI--
---------------SLLAAGGGNRRTANVVAHGFANLFILDKKDLNEILVHYPESQKLL
RKKAK-KMLKNNNKPENEKVVPRDPLIIPPKPDTPKLFQAALAATGRMGGKG-PLAQLRW
RLKELKVMQV
>Charadriiformes_Phaetusa_simplex_R07199
R-VGSATSLSSAIINTRLQELVKLFKERTEKVKEKLTDPDATSDDESPTTS---------
-PAKPA--PA-----A-A--PVPPPAGEPEGDKPAGDEHYCEMLCCTFKYRPWLDHLKNY
QFPSSIDPLTNL------MYVLWLFFVVMAWNWNCW--------LIPVRWAFPYQTP-AN
IHC-W----------LVVDYLCDLIYLLDILVFQTRLQFVRGGDII--------TDKKAM
KEN---YLRSQRFKMDVVCLLPLDFFYFKVGINPLLRFPRCLKYMAFFEFNNRLEAI---
---LSKAYIYR-------VIRTTA----------Y-LLYSLHVNSC-----LYYWAS---
-AYEGLGSTTWVYDGEGNSYIRCYYWAVKTLITIGGLPDPKTLFE------IVFQLLNYF
TGVFAFSVMIGQMRDVVGAATAGQTYYRSCMDSTIKYMNFYKIPKTVQNRVKTWYEYTWH
SQGMLDELELLVQLPDKMRLDIAID------VNYNIVSKVALFQGCDRQMIFDMLKRLRS
VVYLPNDY--VCKK---GEIGREMYIIQAGQVQVLGGPDGKTVLVT--LKAGSVFGEI--
---------------SLLAAGGGNRRTANVVAHGFANLFILDKKDLNEILVHYPESQKLL
RKKAK-KMLKTGNKPKDEKGGPGDPLIIPPKADTPKLFQAALAATGRMGGKG-PLAQLRW
RLKELKAMQA
>Passeriformes_Sylvietta_virens_R04533
R-LGSASSLSSAVINARLQELVRLFRDRTERVKEKLIDPDVTSDDESPVAS---------
--------PA-----A-A--PVPAPGGELEEDKPPGDDHYCEMLCCTFKCQPWLGRLKSY
QFPSSIDPLTNL------MYVLWLFFVVMAWNWNCW--------LIPVRWAFPYQTP-AN
IHY-W----------LLVDYLCDLIYLLDMLIFQTRLQFVQGGDII--------TDKKAM
KEN---YLRSQRFKMDVLCLLPLDFFYFKVGVNPLLRFPRCLKYMAFFEFNNRLEAI---
---LTKAYIYR-------VIRTTA----------Y-LLYSLHVNSC-----LYYWAS---
-AYEGLGSTTWVYDGEGNSYIRCYYWAVKTLITIGGLPDPKTLFE------IVFQLLNYF
TGVFAFSVMIGQMRDVVGAATAGQTYYRSCMDSTIKYMNFYKIPRNVQNRVKTWYEYTWH
SQGMLDESELLVQLPDKMRLDIAID------VNYNIVSKVALFQGCDRQMIFDMLKRLRS
VVYLPNDY--VCKK---GEIGREMYIIQAGQVQVLGGPDGKSVLVT--LKAGSVFGEI--
---------------SLLAAGGGNRRTANVVAHGFANLFILEKKDLNEILVHYPESQKLL
RKKAK-KMLKSNSKPKDERGGPGDALIIPPKAGTPKLFQAALAATGRSGGKA-PPGRLRW
RLKELKAMRQ
>Accipitriformes_Circaetus_pectoralis_R03228
R-IGSATSLSSTIINNRLQELVKLFKERTEKVKEKLTDPDVTSDDESPVAS---------
-PAKLV--PA-----A-A--PVPPPGGELQGDNPAGDEHCCEMLCCMFKYRPWLDHLKNY
RFPTSIDPFTNL------MYVLWLFFVVMAWNWNCW--------LIPVRWAFPYQTP-AN
IHC-W----------LLVDYLCDLVYLLDILVFQTRLQFVQGGDII--------TDKKAM
KEN---YLRSQRFKMDVVCLLPLDFFYFKVGVNPLLRFPRCLKYMAFFEFNNRLEAI---
---LSKAYIYR-------VIRTTA----------Y-LLYSLHVNSC-----LYYWAS---
-AYEGLGSTTWVYDGEGNSYIRCYYWAVKTLITIGGLPDPKTLFE------IVFQLLNYF
TGVFAFSIMIGQMRDVVGAATAGQTYYRSCMDSTIKYMNFYKIPKTVQNRVKTWYEYTWH
SQGMLDESELLVQLPDKMRLDIAID------VNYNIVSKVALFQGCDRQMIFDMLKRLRS
VVYLPNDY--VCKK---GEIGREMYIIQAGQVQVLGGPDGKTVLVT--LKAGSVFGEI--
---------------SLLAAGGGNRRTANVIAHGFANLFILDKKDLNEILVHYPESQKLL
RKKAK-KMLKNNNKPKDEKGVPGDPLIIPPKADTPKLFQAALAATGRMGGKR-PLAQLRW
RLKELKAMQV
>Musophagiformes_Corythaixoides_concolor_R11950
R-IGSATSLSSTIINNRLQELVKLFKERTEKVKEKLIDPDVTSDEESPAAS---------
-PAKPA--PA-----A-A--PVPPPGGQLQGDKPVGDEHYCEMLCCTFKYRPWLDRLKNY
QFPSSIDPLTNL------MYVLWLFFVVMAWNWNCW--------LIPVRWAFPYQTP-AN
IHC-W----------LLVDYLCDLVYLLDILVFQTRLQFVRGGDII--------TDKKAM
KEN---YLRSQRFKMDVVCLLPLDFFYFKVGVNPLLRFPRCLKYMAFFEFNSRLEAI---
---LSKAYIYR-------VIRTTA----------Y-LLYSLHVNSC-----LYYWAS---
-AYEGLGSTTWVYDGEGNSYIRCYYWAVKTLITIGGLPDPKTLFE------IVFQLLNYF
TGVFAFSVMIGQMRDVVGAATAGQTYYRSCMDSTIKYMNFYKIPKTVQNRVKTWYEYTWH
SQGMLDESELLVQLPDKMRLDIAID------VNYNIVSKVALFQGCDRQMIFDMLKRLRS
VVYLPNDF--VCKK---GEIGREMYIIQAGQVQVLGGPDGKTVLVT--LKAGSVFGEI--
---------------SLLAAGGGNRRTANVVAHGFANLFILDKKDLNEILVHYPESQKLL
RKKAK-KMLKNNNKPKDEKGEPRDPLIIPPKADTPKLFQAALAATGRMGGKG-PLAQLRW
RLKELKALQA
>Anseriformes_Chauna_torquata_R09547
R-IGSATSQSSAVINDRLQELVKLFKERTEKVKEKLTDPDVTSDDESPAAS---------
--------PT-----A-A--PPSAPGDALAGDKAAGDEHYCEMLCCAFKCRPWLDRLKSY
QFPSSIDPLTNL------MYVLWLFFVVLAWNWNCW--------LIPVRWAFPYQTP-AN
IHF-W----------LLVDYLCDLVYLLDIIVFQTRLQFVRGGDII--------SDKKAM
KEN---YLRSQRFKMDVVCLLPLDFFYFKVGVNPLLRFPRCLKYMAFFEFNNRLEAI---
---LSKAYIYR-------VIRTTA----------Y-LLYSLHVNSC-----LYYWAS---
-AYEGLGSTTWVYDGEGNSYIRCYYWAVKTLITIGGLPDPKTLFE------IVFQLLNYF
TGVFAFSVMIGQMRDVVGAATAGQTYYRSCMDSTIKYMNFYKIPKTVQNRVKTWYEYTWH
SQGMLDESELLVQLPDKMRLDIAID------VNYNIVSKVALFQGCDRQMIFDMLKRLRS
VVYLPNDY--VCKK---GEIGREMYIIQAGQVQVLGGPDGKTVLVT--LKAGSVFGEI--
---------------SLLAAGGGNRRTANVVAHGFANLFILDKKDLNEILVHYPESQKLL
RKKAK-KMLKNNNKPKDEKGGPGDPLIIPPKADTPKLFKAALAAVGKAGGKG-HLVQLRW
KLRELKAMQA
>Accipitriformes_Sagittarius_serpentarius_R06759
R-VGSATSLSSAIINNRLQELVKLFKERTEKVKEKLTDPDVTSDDESPAAS---------
-PAKLA--PA-----A-A--PVPPPGGEPEGDKPAGDEHYCEMLCCTFKYRPWLDHLKNY
RFPTSIDPLTNL------MYVLWLFFVVMAWNWNCW--------LIPVRWAFPYQTP-AN
IHC-W----------LLVDYFCDLVYLLDILVFQTRLQFVQGGDII--------TDKKAM
KEN---YLRSQRFKMDVVCLLPLDFFYFKVGVNPLLRFPRCLKYMAFFEFNNRLEAI---
---LSKAYIYR-------VIRTTA----------Y-LLYSLHVNSC-----LYYWAS---
-AYEGLGSTTWVYDGEGNSYIRCYYWAVKTLITIGGLPDPKTLFE------IVFQLLNYF
TGVFAFSIMIGQMRDVVGAATAGQTYYRSCMDSTIKYMNFYKIPKTVQNRVKTWYEYTWH
SQGMLDESELLVQLPDKMRLDIAID------VNYNIVSKVALFQGCDRQMIFDMLKRLRS
VVYLPNDY--VCKK---GEIGREMYIIQAGQVQVLGGPDGKTVLVT--LKAGSVFGEI--
---------------SLLAAGGGNRRTANVIAHGFANLFILDKKDLNEILVHYPESQKLL
RKKAK-KMLKNNNKPKDEKGVPGDPLIIPPKADTPKLFQAALAATGRMGGKG-PLAQLRW
RLKELKAMQA
>Passeriformes_Anthoscopus_minutus_R04315
R-IGSATSLSSAVISTRLQELVRLFRERTERVKEKLVDPDVTSDDESPVAS---------
--------PA-----A-A--PVPAPGGELEGDKPSGDDHYCEMLCCTFKHRPWLDRLKSC
QFPSSIDPLTNL------MYVLWLFFVVMAWNWNCW--------LIPVRWAFPYQTP-AN
IHY-W----------LLVDYLCDLIYLLDIVIFQTRLQFVQGGDII--------TDKKAM
KEN---YLRSQRFKMDVLCLLPLDFFYFKVGVNPLLRFPRCLKYMAFFEFNNRLEAI---
---LTKAYIYR-------VIRTTA----------Y-LLYSLHVNSC-----LYYWAS---
-AYEGLGSTTWVYDGEGNSYIRCYYWAVKTLITIGGLPDPKTLFE------IVFQLLNYF
TGVFAFSVMIGQMRDVVGAATAGQTYYRSCMDSTIKYMNFYKIPRTVQNRVKTWYEYTWH
SQGMLDESELLVQLPDKMRLDIAID------VNYNIVSKVALFQGCDRQMIFDMLKRLRS
VVYLPNDY--VCKK---GEIGREMYIIQAGQVQVLGGPDGKSVLVT--LKAGSVFGEI--
---------------SLLAAGGGNRRTANVVAHGFANLFILEKKDLNEILVHYPESQKLL
RKKAK-KVLKSNNKPRDEKGGSGDALIIPPKAGTPKLFKAALAAAGRMRGKG-PLGRLRW
RLKELKAMQ-
>Gruiformes_Zapornia_atra_R05502
R-IGSATSQSSAIINTRLQELVKLFKERTEKVKEKLTDPDVTSDEESPAAS---------
-PAKLA--PA-----A-A--PAPSPGKEPGGDKLPGDEHYCEMLCCTFKYRPWLDRLKNY
QFPSSIDPLTNL------MYVLWLFFVVMAWNWNCW--------LIPVRWAFPYQTP-AN
IHC-W----------LLMDYLCDLIYLLDILIFQTRLQFVRGGDII--------TDKKAM
KEN---YLRSQRFKMDVVCLLPLDFFYFKIGVNPLLRFPRCLKYMAFFEFNNRLEAI---
---LSKAYIYR-------VIRTTA----------Y-LLYSLHVNSC-----LYYWAS---
-AYEGLGSTTWVYDGEGNSYIRCYYWAVKTLITIGGLPDPKTLFE------IVFQLLNYF
TGVFAFSVMIGQMRDVVGAATAGQTYYRSCMDSTIKYMNFYKIPKTVQNRVKTWYEYTWH
SQGMLDESELLVQLPDKMRLDIAID------VNYNIVSKVALFQGCDRQMIFDMLKRLRS
VVYLPNDY--VCKK---GEIGREMYIIQAGQVQVLGGPDGKTVLVT--LKPGSVFGEI--
---------------SLLAAGGGNRRTANVVAHGFANLFILDKKDLNEILVHYPESQKLL
RKKAK-KMLKNNNKPKDEKGPPGDPLIIPPKPDTPKLFQAALAATGRMGGKG-PLAQLRW
RLKELKAMQA
>Passeriformes_Ptilonorhynchus_violaceus_R08895
R-IGSATSLSSAVVNTRLQELVRLFKERTEKVKEKLVDPDATSDDESPVAS---------
-PTKPA--PA-----A-A--PVPAPGGELEGNKPLEDDHYCEMLCCTFKYRPWRDRLKSY
QFPSSIDPLTNL------MYVLWLFFVVMAWNWNCW--------LIPVRWAFPYQTP-AN
IHY-W----------LLVDYLCDLVYLLDILVFQTRLQFVQGGDII--------TDKKAM
KEN---YLRSQRFKMDVLCLLPLDFFYFKVGVNPLLRFPRCLKYMAFFEFNNRLEAI---
---LTKAYIYR-------VIRTTA----------Y-LLYSLHLNSC-----LYYWAS---
-AYEGLGSTTWVYDGEGNSYIRCYYWAVKTLITIGGLPDPKTLFE------IVFQLLNYF
TGVFAFSVMIGQMRDVVGAATAGQTYYRSCMDSTIKYMNFYRIPKTVQNRVKTWYEYTWH
SQGMLDESELLVQLPDKMRLDIAID------VNYNIVSKVALFQGCDRQMIFDMLKRLRS
VVYLPNDY--VCKK---GEIGREMYIIQAGQVQVLGGPDGKSVLVT--LKAGSVFGEI--
---------------SLLAAGGGNRRTANVVAHGFANLFILEKKDLNEILVHYPESQKLL
RKKAK-KMLKTNNKPKDEKGGPGDPLIIPPKAETPKLFKAALAATGRMGGKG-PLERLRW
RLKELKAMQ-
>Charadriiformes_Pluvianellus_socialis_R10136
R-IGSATSLSSAIVNTRLQELVKLFKERTEKVKEKLTDPDVTSDDESPMTS---------
-PAKPA--PA-----A-A--PVPPPGGEPEGDKPAGEEHYCEMLCCTFKYRPWLDHLKNY
RFPSSIDPLTNL------MYVLWLFFVVMAWNWNCW--------LIPVRWAFPYQTP-AN
IHY-W----------LAIDYLCDLIYLLDILVFQTRLQFVRGGDII--------TDKKAM
KEN---YLRSQRFKMDLVCLLPLDFFYFKVGVNPLLRFPRCLKYMAFFEFNNRLEAI---
---LSKAYIYR-------VIRTTA----------Y-LLYSLHVNSC-----LYYWAS---
-AYEGLGSTTWVYDGEGNSYIRCYYWAVKTLITIGGLPDPKTLFE------IVFQLLNYF
TGVFAFSVMIGQMRDVVGAATAGQTYYRSCMDSTIKYMNFYKIPKNVQNRVKTWYEYTWH
SQGMLDESELLVQLPDKMRLDIAID------VNYNIVSKVALFQGCDRQMIFDMLKRLRS
VVYLPNDY--VCKK---GEIGREMYIIQAGQVQVLGGPDGKTVLVT--LKPGSVFGEI--
---------------SLLAAGGGNRRTANVVAHGFANLFILDKKDLNEILVHYPESQKLL
RKKAK-KMLKNNNKPKDEKGAPGDPLIIPPKADTPKLFQAALAATGRMGGKG-PLAQLRW
RLKELKAMQA
>Passeriformes_Picathartes_gymnocephalus_R07076
R-IGSATSLSSAVVNRRLQELVRLFKERTEKVKEKLIDPDITSDDESPVAS---------
--------PA-----A-A--PVPAPGGELEGDKPSGDDHYCEMLCCTFKYRPWLDHLKSY
QFPSSIDPLTNL------MYVLWLFFVVMAWNWNCW--------LIPVRWAFPYQTP-AN
IHY-W----------LLVDYLCDLIYLLDILIFQTRLQFVQGGDII--------TDKKAM
KEN---YLRSQRFKMDVLCLLPLDFFYFKVGVNPLLRFPRCLKYLAFFEFNSRLEAI---
---LTKAYIYR-------VIRTTA----------Y-LLYSLHVNSC-----LYYWAS---
-AYEGLGSTTWVYDGEGNSYIRCYYWAVKTLITIGGLPDPKTLFE------IVFQLLNYF
TGVFAFSVMIGQMRDVVGAATAGQTYYRSCMDSTIKYMNFYKIPKTVQNRVKTWYEYTWH
SQGMLDESELLVQLPDKMRLDLAID------VNYNIVSKVALFQGCDRQMIFDMLKRLRS
VVYLPNDY--VCKK---GEIGREMYIIQAGQVQVLGGPDGKSVLVT--LKAGSVFGEI--
---------------SLLAAGGGNRRTANVVSHGFANLFILEKKDLNEILVHYPESQKLL
RKKAK-KMLKSSNKPKDETGGPGDPLIIPPKADTPKLLKAALAATGRTGGKG-PLGRLRW
RLKELKEAQV
>Bucerotiformes_Upupa_epops_R10084
----SATSMSSAIINNRLQELVKLFKGRTEKVKEKLIDPDVTSDEESPTAF---------
---KLV---SD----A-A--LVPPP-----GEEPSEDEHYCEMLCCTFKHQPWLSHLKNY
RFPSSIDPLTNL------MYVLWLFFVVMAWNWNCW--------LIPVRWAFPYQTP-AN
IHC-W----------LLVDYICDLIYLLDILVFQTRLQFVQGGDVI--------TDKKAM
KMN---YLQSQRFKMDVVSLLPLDFFYFRVGVNPLLRFPRCLKYMAFFEFNNRLEAI---
---LSKAYIYR-------VIRTTA----------Y-LLYSLHVNSC-----LYYWAS---
-AYEGLGSTTWVYDGEGNSYIRCYYWAVKTLITIGGLPDPKTLFE------IVFQLLNYF
MGVFAFSVMIGQMRDVVGAATAGQTYYRSCMDSTIKYMNFYRIPKTVQNRVKTWYEYTWH
SQGMLDESELLVQLPDKMRLDIAID------VNYNIVSKVALFQGCDRQMIFDMLKRLRS
VVYLPNDY--VCKK---GEIGREMYIIQAGQVQVLGGPNGKTVLVT--LKAGSVFGEI--
---------------SLLAAGGGNRRTANVVAHGFANLFILDKKDLNEILVHYPESQKLL
RKKAK-KMLKNNSKPRDGKGVPGESLIIPPRPETPKLFQAALAATGRLRGKG-PLAQLRW
RLKELKAMEA
>Passeriformes_Urocynchramus_pylzowi_R03007
R-IGSASSLSSTSINTRLQELVRLFKERTERVKEKLIDSDVTSDDESPVAS---------
--------PA-----A-A--PVPAPGGELEGDKPSGDDHYCEMLCCTFKHRPWLDRLKSS
QFPSSIDPLTNL------MYVLWLFFVVMAWNWNCW--------LIPVRWAFPYQTP-AN
IHY-W----------LLVDYLCDLIYLLDILIFQTRLQFVQGGDII--------TDKKAM
KEN---YLRSQRFKMDVLCLLPLDFFYFKVGVNPLLRVPRCLKYMAFFEFNNRLEAI---
---LTKAYIYR-------VIRTTA----------Y-LLYSLHVNSC-----LYYWAS---
-AYEGLGSTTWVYDGEGNSYIRCYYWAVKTLITIGGLPDPKTLFE------IIFQLLNYF
TGVFAFSVMIGQMRDVVGAATAGQTYYRSCMDSTIKYMNFYRIPRTVQNRVKTWYEYTWH
SQGMLDESELLVQLPDKMRLDIAID------VNYNIVSKVALFQGCDRQMIFDMLKRLRS
VVYLPNDY--VCKK---GEIGREMYIIQAGQVQVLGGPDGKSVLVT--LKAGSVFGEI--
---------------SLLAAGGGNRRTANVVAHGFANLFILEKKDLNEILVHYPESQKLL
RKKAK-KMLRSNNKPRDEKGGPGGALVIPPRADTPRLFRAALAASGRSGGQG-ALGRLRW
RLKELRAMQ-
>Passeriformes_Chaetops_frenatus_R06997
R-IGSAASLSSAAIDSRLQELVRLFRERTEKVKERLIDPDVTSDDESPVAS---------
--------AA-----A-A--PMPAPGGELEGDKPSGDDHYCEMLCCTFKYRPWLDRLKSY
QFPSSIDPLTNL------MYVLWLFFVVMAWNWNCW--------LIPVRWAFPYQTP-AN
IHY-W----------LLVDYLCDLIYLLDILIFQTRLQFVQGGDII--------TDKKAM
KEN---YLQSQRFKMDVLCLLPLDFFYFKVGVNPLLRFPRCLKYLAFFEFNSRLEAI---
---LTKAYIYR-------VIRTTA----------Y-LLYSLHVNSC-----LYYWAS---
-AYEGLGSTTWVYDGEGNSYIRCYYWAVKTLITIGGLPDPKTLFE------IVFQLLNYF
TGVFAFSVMIGQMRDVVGAATAGQTYYRSCMDSTIKYMNFYKIPKTVQNRVKTWYEYTWH
SQGMLDESELLVQLPDKMRLDIAID------VNYNIVSKVALFQGCDRQMIFDMLKRLRS
VVYLPNDY--VCKK---GEIGREMYIIQAGQVQVLGGPDGKSVLVT--LKAGSVFGEI--
---------------SLLAAGGGNRRTANVVAHGFANLFILEKKDLNEILVHYPESQKLL
RKKAK-KMLKSNNKPKDEKGGPGDPMIIPPKADTPKLLKAALAATGRMGGKG-PLGRLRW
RLQELKAMQE
>Procellariiformes_Pelecanoides_urinatrix_R01518
R-IGSATSLSSAIISNRLQELVKLFKERTEKVKEKLTDPDVTSDDESPAAS---------
-PAKLA--PA-----A-A--PVPPPGGEPEGDKPVGDEHYCEMLCCTFKYRPWLVRLKNY
KFPSSIDPLTNL------VYVLWLFFVVMAWNWNCW--------LIPVRWAFPYQTP-AN
IHY-W----------LLVDYLCDFIYLLDILVFQTRLQFVRGGDII--------TDKKAM
KEN---YLRSQRFKMDVVCLLPLDFFYFKVGVNPLLRFPRCLKYMAFFEFNNRLEAI---
---LSKAYIYR-------VIRTTA----------Y-LLYSLHVNSC-----LYYWAS---
-AYEGLGSTSWVYDGEGNSYIRCYYWAVKTLITIGGLPDPKTLFE------IVFQLLNYF
TGVFAFSVMIGQMRDVVGAATAGQTYYRSCMDSTIKYMNFYKIPRTVQNRVKTWYEYTWH
SQGMLDELELLVQLPDKMRLDIAID------VNYNIVSKVALFQGCDRQMIFDMLKRLRS
VVYLPNDY--VCKK---GEIGREMYIIQAGQVQVLGGPDGKSVLVT--LKAGSVFGEI--
---------------SLLAAGGGNRRTANVIAHGFANLFILDKKDLNEILVHYPESQKLL
RKKAK-KMLKNNNKPKDEKGAPGDPLIIPPKADTPKLFQAALAAAGRMGGKG-PLAQLRW
RLKELKAMQA
>Passeriformes_Prunella_fulvescens_R03495
R-IGSASSLSSTIINTRLQELVRLFKERTEKVKEKLIDSDVTSDDESPVAS---------
--------PA-----A-A--AVPAPGGELEGDKPSGDEHYCEMLCCTFKRRPWLDSLKSS
RFPSSIDPLTNL------MYVLWLFFVVMAWNWNCW--------LIPVRWAFPYQTP-AN
IHC-W----------LLVDYLCDLIYLLDILLFQTRLQFVQGGDII--------TDKKAM
KEN---YLRSQRFKMDVLCLLPLDFFYFKVGVNPLLRFPRCLKYMAFFEFNNRLEAI---
---LTKAYIYR-------VIRTTA----------Y-LLYSLHVNSC-----LYYWAS---
-AYEGLGSTTWVYDGEGNSYIRCYYWAVKTLITIGGLPDPKTLFE------IIFQLLNYF
TGVFAFSVMIGQMRDVVGAATAGQTYYRSCMDSTIKYMNFYRIPRTVQNRVKTWYEYTWH
SQGMLDESELLVQLPDKMRLDIAID------VNYSIVSKVALFQGCDRQMIFDMLKRLRS
VVYLPNDY--VCKK---GEIGREMYIIQAGQVQVLGGPDGKSVLVT--LKAGSVFGEI--
---------------SLLAAGGGNRRTANVVAHGFANLFILEKKDLNEILVHYPESQKLL
RKKAK-KMLRSNNKPRDEKGGPGAALVIPPRAGTPKLFRAALAAAGSTAGRR-PLARLRW
RLKELQAMQE
>Passeriformes_Tichodroma_muraria_R03586
R-IGSATSLSSAVINSRLQELVRLFKERTEKVKEKLIDSDVTSDDESPVAS---------
--------PA-----A-A--PVPAPGGEVERDKPSGDDHYCEMLCCTFKYRPWLDRLKSY
QFPSSIDPLTNL------MYVLWLFFVVMAWNWNCW--------LIPVRWAFPYQTP-AN
MHY-W----------LLVDYLCDLIYLLDILIFQTRLQFVQGGDII--------TDKKAM
KEN---YLRSQRFKMDVLCLLPLDFFYFKVGVNPLLRLPRCLKYMAFFEFNIRLEAI---
---LTKAYIYR-------VIRTTA----------Y-LLYSLHVNSC-----LYYWAS---
-AYEGLGSTTWVYDGEGNSYIRCYYWAVKTLITIGGLPDPKTLFE------IVFQLLNYF
TGVFAFSVMIGQMRDVVGAATAGQTYYRSCMDSTIKYMNFYKIPRTVQNRVKTWYEYTWH
SQGMLDESELLVQLPDKMRLDIAID------VNYNIVSRVPLFQGCDRQMIFDMLKRLRS
VVYLPNDY--VCKK---GEIGREMYIIQAGQVQVLGGPDSKSVLVT--LKAGSVFGEI--
---------------SLLAAGGGNRRTANVVAHGFANLFILEKKDLNEILVHYPESQKLL
RKKAK-KMLKSNNKPEDEKGGPGDPLILAPKADTPKLFKAALAATGRTGGKG-PLGRLRW
RLKELKAMQE
>Coraciiformes_Brachypteracias_leptosomus_R07139
R-IGSATSLSSTIINNRLQELVKLFRERTEKVKEKLTDPDVSSDEESPVAS---------
--------PA-----A-A--PVPPPGGHPEEDKPPEDEHYCEMLCCTFKCRPWLDHLKNY
QFPSSIDPLTNL------MYVLWLFFVVMAWNWNCW--------LIPVRWAFPYQTP-AN
IHC-W----------LLMDYLCDLIYLLDILVFQTRLQFVQGGDII--------TDKKAM
KEN---YLRSQRFKMDVLCLLPLDFFYFKVGVNPLLRFPRCLKYMAFFEFNNRLEAI---
---LSKAYIYR-------VIRTTA----------Y-LLYSLHVNSC-----LYYWAS---
-AYEGLGSTTWVYDGEGNSYIRCYYWAVKTLITIGGLPDPKTLFE------IVFQLLNYF
TGVFAFSVMIGQMRDVVGAATAGQTYYRSCMDSTIKYMNFYKIPKTVQNRVKTWYEYTWH
SQGMLDESELLVQLPDKMRLDIAID------VNYNIVSKVALFQGCDRQMIFDMLKRLRS
VVYLPNDY--VCKK---GEIGREMYIIQAGQVQVLGGPDGTTVLVT--LKAGSVFGEI--
---------------SLLAAGGGNRRTANVVAHGFANLFILDKKDLNEILVHYPESQKLL
RKKAK-KMLKNNNKPKDEKGAPGDSLIIPPKAETPKLFQAALAATGKLGGKG-LLAQLRW
RLKELKAMQE
>Charadriiformes_Dromas_ardeola_R13130
R-VGSATSLSSATVNTRLQELVKLFKERTDKVKEKLTDPDVTSDDESPTTS---------
-PAKPA--PA-----A-A--PVPPPRGEPEGEKPSGDEHYCEMLCCTFKYRPWLDRLKNY
RFPSSIDPLTNL------MYVLWLFFVVMAWNWNCW--------LIPVRWAFPYQTP-AN
IHC-W----------LVVDYLCDLIYLLDILVFQTRLQFVRGGDII--------TDKKAM
KEN---YMRSQRFKMDVVCLLPLDFFYFKVGVNPLLRFPRCLKYMAFFEFNNRLEAI---
---LSKAYIYR-------VIRTTA----------Y-LLYSLHVNSC-----LYYWAS---
-AYEGLGSTTWVYDGEGNSYIRCYYWAVKTLITIGGLPDPKTLFE------IVFQLLNYF
TGVFAFSVMIGQMRDVVGAATAGQTYYRSCMDSTIKYMNFYKIPKTVQNRVKTWYEYTWH
SQGMLDESELLVQLPDKMRLDIAID------VNYNIVSKVALFQGCDRQMIFDMLKRLRS
VVYLPNDY--VCKK---GEIGREMYIIQAGQVQVLGGPEGKTVLVT--LKAGSVFGEI--
---------------SLLAAGGGNRRTANVVAHGFANLFILDKKDLNEILVHYPESQKLL
RKKAK-KMLQNNNKPKDEKGPPGDPLIIPPKADTPRLFQAALAAAGRMGGKG-PLAQLRW
RLKELKAMQA
>Pelecaniformes_Balaeniceps_rex_R09627
KCISSATSLSSTIINNRLQELVKLFKERTEKVKEKLTDPEVTSDDESLAAS---------
-PTKLA--PL-----A-A--PVPPPGGEPEGNKPAGDEHYCDMLCCTFKYRPWLDHLKNY
RFPSSIDPLTNL------MYVLWLFFVVMAWNWNCW--------LIPVRWAFPYQTL-AN
IHC-W----------LLVDYLCDLIYLLDILVFQTRLQFVRGGDII--------TDKKAM
KDN---YLRSQRFKMDVVCLLPLDFFYFKVGVNPLLRFPRCLKYMAFFEFNSRLEAI---
---LSKAYIYR-------VIRTTA----------Y-LLYSLHVNSC-----LYYWAS---
-AYEGLGSTTWVYDGEGNSYIRCYYWAVKTLITIGGLPDPKTLFE------IVFQLLNYF
TGVFAFSVMIGQMRDVVGAATAGQTYYRSCMDSTIKYMNFYKIPKTVQNRVKTWYEYTWH
SQGMLDESELLVQLPDKMRLDIAID------VNYNIVSKVALFQGCDRQMIFDMLKRLRS
VVYLPNDY--VCKK---GEIGREMYIIQAGQVQVLGGPDGKTVLVT--LKAGSVFGEI--
---------------SLLAAGGGNRRTANVIAHGFANLFILDKKDLNEILVHYPESQKLL
RKKAK-KMLKNNNKPKDEKGAPRDPLIIPPKADNPKLFQAALAAAGRMGGKG-SLAQLRR
RLKELKEMQA
>Accipitriformes_Pandion_haliaetus_R11822
R-IGSATSLSSAVINNRLQELVKLFKERTEKVKEKLTDPDVTSDDESPAAS---------
-PTKLV--PM-----A-S--PVPPPGGELEWDKPAGDEHYCEMLCCTFKYRPWLDHLKNY
QFPTSIDPFTNL------MYVLWLFFVVMAWNWNCW--------LIPVRWAFPYQTQ-AN
IHC-W----------LLVDYLCDLVYLLDILVFQTRLQFVQGGDII--------TDKKAM
KDN---YLRSQRFKMDVVCLLPLDFFYFKVGVNPLLRFPRCLKYMAFFEFNNRLEAI---
---LSKAYIYRH-----PIISPPALTFFFFFFFXY-LLYSLHVNSC-----LYYWAS---
-AYEGLGSTTWVYDGEGNSYIRCYYWAVKTLITIGGLPDPKTLFE------IVFQLLNYF
TGVFAFSIMIGQMRDVVGAATTGQTYYRSCMDSTIKYMNFYKIPKTVQNRVKMWYEYTWH
SQGMLDESELLVQLPDKMRLDIAID------VNYNIVSKVALFQGCDRQMIFDMLKRLRS
VVYLPNDY--VCKK---GEIGREMYIIQAGQVQVLGGPDGKTVLVT--LKAGSVFGEI--
---------------SLLAAGGGNRRTANVIAHGFANLFILDKKDLNEILVHYPESQKLL
RKKAK-KMLKNNNKPKDEKEAPGDPLIIPPKADTPKLFQAALAATGRMGGKG-PLAPLRW
RLKELKAMQV
>Gruiformes_Grus_americana_R10000
R-IGSATSLSSAVINNRLQELVKLFKERTEKVKEKLTDPDVTSDDESPAAS---------
-PAKPA--PA-----A-A--PVPPPGGEPEGDKLAGDEHYCEMLCCAFKYRPWLDRLKNY
QFPSSIDPLTNL------MYVLWLFFVVMAWNWNCW--------LIPVRWAFPYQTP-AN
IHC-W----------LLVDYLCDLIYLLDILIFQTRLQFVRGGDII--------TDKKAM
KEN---YLRSQRFKMDVVCLLPLDFFYFKVGVNPLLRFPRCLKYMAFFEFNNRLEAI---
---LSKAYIYR-------VIRTTA----------Y-LLYSLHVNSC-----LYYWAS---
-AYEGLGSTTWVYDGEGNSYIRCYYWAVKTLITIGGLPDPKTLFE------IVFQLLNYF
TGVFAFSVMIGQTRDVVGAATAGQTYYRSCMDSTIKYMNFYKIPKTVQNRVKTWYEYTWH
SQGMLDESELLVQLPDKMRLDIAID------VNYNIVSKVALFQGCDRQMIFDMLKRLRS
VVYLPNDY--VCKK---GEIGREMYIIQAGQVQVLGGPDGKTVLVT--LKPGSVFGEI--
---------------SLLAAGGGNRRTANVIAHGFANLFILDKKDLNEILVHYPESQKLL
RKKAK-KMLKNNNKPKGEKGAPGDPLIIPPKADTPKLFQAALAAMGRMGGKG-PLAQLRW
RLKELKAMQA
>Bucerotiformes_Bucorvus_abyssinicus_R00052
R-IGSASSLSSAVINNRLQELVKLFKERTEKVKEKLTDPDVTSDEESPAAS---------
-PAKAV--PA-----A-A----PASGEEPAGNKPAGDEHYCEMLCCTFKCQPWLDRLKNY
QFPSSIDPLTNL------MYVLWLFFVVMAWNWNCW--------LIPVRWAFPYQTP-SN
LHC-W----------LLVDYLCDLIYLLDILVFQTRLQFVRGGDII--------TDKKAM
KEN---YLRSQRFKMDVVCLLPLDFFYFKVGVNPLLRFPRCLKYMAFFEFNSRLEAI---
---LSKAYIYR-------VIRTTA----------Y-LLYSLHVNSC-----LYYWAS---
-AYEGLGSTTWVYDGEGNSYIRCYYWAVKTLITIGGLPDPKTLFE------IVFQLLNYF
TGVFAFSVMIGQMRDVVGAATAGQTYYRSCMDSTIKYMNFYKIPRTVQNRVKTWYEYTWH
SQGMLDESELLVQLPDKMRLDIAID------VNYNIVSKVALFQGCDRQMIFDMLKRLKS
VVYLPNDY--VCKK---GEIGREMYIIQAGQVQVLGGPDGTTVLVT--LKAGSVFGEI--
---------------SLLAAGGGNRRTANVVAHGFANLFILDKKDLNEILVHYPESQKLL
RKKAK-KMLKSSNKPKEEKG---DPLIIPPRADTPKLFQAALAATGRLGGKG-PLAQLRW
RLKELKAMQE
>Passeriformes_Prunella_himalayana_R12050
R-IGSASSLSSTTINTRLQELVRLFKERTEKVKEKLIDSDVTSDDESPVAS---------
--------PA-----A-A--AVPAPGGELEGDKPSGDEHYCEMLCCTFKRRPWLDSLKSS
RFPSSIDPLTNL------MYVLWLFFVVMAWNWNCW--------LIPVRWAFPYQTP-AN
IHC-W----------LLVDYLCDLIYLLDILLFQTRLQFVQGGDII--------TDKKAM
KEN---YLRSQRFKMDVLCLLPLDFFYFKVGVNPLLRFPRCLKYMAFFEFNNRLEAI---
---LTKAYIYR-------VIRTTA----------Y-LLYSLHVNSC-----LYYWAS---
-AYEGLGSTTWVYDGEGNSYIRCYYWAVKTLITIGGLPDPKTLFE------IIFQLLNYF
TGVFAFSVMIGQMRDVVGAATAGQTYYRSCMDSTIKYMNFYRIPRTVQNRVKTWYEYTWH
SQGMLDESELLVQLPDKMRLDIAID------VNYSIVSKVALFQGCDRQMIFDMLKRLRS
VVYLPNDY--VCKK---GEIGREMYIIQAGQVQVLGGPDGKSVLVT--LKAGSVFGEI--
---------------SLLAAGGGNRRTANVVAHGFANLFILEKKDLNEILVHYPESQKLL
RKKAK-KMLRSNTKPRDEKGGPGDALVIPPRADTPKLFRAALAAAGRTGGKG-PLGRLRW
RLKELQAMQE
>Coraciiformes_Ceyx_cyanopectus_R03505
------------------------------------------------------------
------------------------------------------------------------
------------------------------------------------------------
------------------------------------------------------------
------------------------------------------------------------
--------FYR-------VIRTTA----------Y-LLYSLHVNSC-----LYYWAS---
-AYEGLGSTTWVYDGEGNSYIRCYYWAVKTLITIGGLPDPKTLFE------IVFQLLNYF
TGVFAFSVMIGQMRDVVGAATAGQTYYRSCMDSTIKYMNFYRIPKTVQNRVKMWYEYTWH
SQGMLDESELLVQLPDKMRLDIAID------VNYNIVSKVALFQGCDRQMIFDMLKRLRS
VVYLPNDY--VCKK---GEIGREMYIIQAGQVHVLGGPDGRTVLVT--LKAGSVFGEI--
---------------SLLAAGGGNRRTANVVAHGFANLFILDKKDLNEILVHYPESQKLL
RKKAK-KMLKNNNKPKEEQGAPGDPLIIPPKADTPKLFQAALAATGRLGGKG-PLAQLRW
RLKELKSMQV
>Passeriformes_Emberiza_fucata_R00752
R-IGSASSLSSAIINTRLQELVRLFKERTEKVKEKLIDSDVTSDDESPVAS---------
--------PA-----A-A--AVPAPGGELEGDKPLGDDHYCEMLCCTFKRRPWLERLKSY
QFPSSIDPLTNL------MYVLWLFFVVMAWNWNCW--------LIPVRWAFPYQTP-AN
IHY-W----------LLVDYLCDLIYLLDILVFQTRLQFVQGGDII--------TDKKAM
KEN---YLRSQRFKMDVLCLLPLDLFYFRVGVNPLLRFPRCLKYMAFFEFNNRLEAI---
---LTKAYIYRGRGGEEGAWNCSLP------LGMK-VPFILHL----------FWAPD--
-----------------------FFPCLKTLITIGGLPDPKTLFE------IVFQLLNYF
TGVFAFSVMIGQMRDVVGAATAGQTYYRSCMDSTIKYMNFYRIPRAVQNRVKTWYEYTWH
SQGMLDESELLVQLPDKMRLDIAID------VNYNIVSKVALFQGCDRQMIFDMLKRLRS
VVYLPNDY--VCKK---GEIGREMYIIQAGQVQVLGGPDGKSVLVT--LKAGSVFGEI--
---------------SLLAAGGGNRRTANVVAHGFANLFILEKKDLNEILVHYPESQKLL
RKKAK-KMLRSNNKPKEEKGGPGDALVIPPKAETPKLFRATLAATGRMGGKG-PLERLRW
RLKELRELQA
>Passeriformes_Calcarius_ornatus_R06245
R-IGSASSLSSAIVNTRLQELVRLFKERTEKVKEKLIDSDVTSDDESPVAS---------
--------PA-----A-A--AVPAPGGELEGDKPLGDDHYCEMLCCTFKRRPWLEHLKSY
RFPSSIDPLTNL------MYVLWLFFVVMAWNWNCW--------LIPVRWAFPYQTP-AN
IHY-W----------LLVDYLCDLIYLLDILIFQTRLQFVQGGDII--------TDKKAM
KEN---YLRSQRFKMDVLCLLPLDFFYFKVGVNPLLRFPRCLKYMAFFEFNNRLEAI---
---LTKAYIYR-------VIRTTA----------Y-LLYSLHVNSC-----LYYWAS---
-AYEGLGSTTWVYDGEGNSYIRCYYWAVKTLITIGGLPDPKTLFE------IVFQLLNYF
TGVFAFSVMIGQMRDVVGAATAGQTYYRSCMDSTIKYMNFYRIPRAVQNRVKTWYEYTWH
SQGMLDESELLVQLPDKMRLDIAID------VNYNIVSKVALFQGCDRQMIFDMLKRLRS
VVYLPNDY--VCKK---GEIGREMYIIQAGQVQVLGGPDGKSVLVT--LKAGSVFGEI--
---------------SLLAAGGGNRRTANVVAHGFANLFILEKKDLNEILVHYPESQKLL
RKKAK-KMLRSNNKPKDEKGGPGDALVIPPKAETPKLFRAALAAAGRRGGKG-PLGRLRW
RLKELQELQA
>Cuculiformes_Centropus_bengalensis_R09949
R-TGSATSLNSAVINTRLQELVRLFKERTEKVKEKLIDPDVTSDDESPTAL---------
--------PA-----A-A--PMPPPGGEPEGDKSAEDEHYCEMLCCTFKYRPWLDRLKNY
RFPSSIDPLTNL------MYVLWLFFVVLAWNWNCW--------LIPVRWAFPYQTP-AN
IHC-W----------LLMDYLCDLIYLLDILVFQTRLQFVRGGDII--------TDKKAM
KEN---YLRSQRFKMDVICLLPLDFFYFKVGVNPLLRFPRCLKYMAFFEFNNRLEAI---
---LSKAYIYR-------VIRTTA----------Y-LLYSLHVNSC-----LYYWAS---
-AYEGLGSTTWVYDGEGNSYIRCYYWAVKTLITIGGLPDPKTLFE------IVFQLLNYF
TGVFAFSVMIGQMRDVVGAATAGQTYYRSCMDSTIKYMNFYKIPKTVQNRVKTWYEYTWH
SQGMLDESELLVQLPDKMRLDIAID------VNYNIVSKVALFQGCDRQMIFDMLKRLRS
VVYLPNDY--VCKK---GEIGREMYIIQAGQVQVLGGPDGKTVLVT--LKAGSVFGEI--
---------------SLLAAGGGNRRTANVVAHGFANLFILDKKDLNEILVHYPESQKLL
RKKAK-KMLKNNNKPKEEKGAPGDPLIIPPKPDTPKLFQAALAATGKMGGKG-PLAQLRW
RLKELRAMQA
>Cuculiformes_Centropus_unirufus_R05950
R-IGSATSLNSAVINTRLQELVRLFKERTEKVKEKLIDPDVTSDDESPTAL---------
--------HA-----A-A--PMPPPGGEPEGDKSAEDEHYCEMLCCTFKYRPWLDRLKTY
RFPSSIDPLTNL------MYVLWLFFVVLAWNWNCW--------LIPVRWAFPYQTS-AN
IHC-W----------LLMDYLCDLIYLLDILVFQTRLQFVRGGDII--------TDKKAM
KEN---YLRSQRFKMDVICLLPLDFFYFKVGINPLLRFPRCLKYMAFFEFNNRLEAI---
---LSKAYIYR-------VIRTTA----------Y-LLYSLHVNSC-----LYYWAS---
-AYEGLGSTTWVYDGEGNSYIRCYYWAVKTLITIGGLPDPKTLFE------IVFQLLNYF
TGVFAFSVMIGQMRDVVGAATAGQTYYRSCMDSTIKYMNFYKIPKTVQNRVKTWYEYTWH
SQGMLDESELLVQLPDKMRLDIAID------VNYNIVSKVALFQGCDRQMIFDMLKRLRS
VVYLPNDY--VCKK---GEIGREMYIIQAGQVQVLGGPDGKTVLVT--LKAGSVFGEI--
---------------SLLAAGGGNRRTANVVAHGFANLFILDKKDLNEILVHYPESQKLL
RKKAK-KMLKNNNKPKEEKGAPGDPLIIPPKPDTPKLFQAALAATGKMGGKG-PLAQLRW
RLKELRAMQA
>Psittaciformes_Probosciger_aterrimus_R02912
R-IGSATSLSSAVINNRLQELVRLFKERTEKVKEKLTDPDITSDEESPTAS---------
-PTKPA--LP-----A-A--PVPPPGGQPEGEKVAEEEHYCEMLCCTFKYRPWLDHLRNY
QFPSSIDPLTNL------MYVMWLFFVVMAWNWNCW--------LIPVRWAFPYQTP-AN
IHC-W----------LFIDYLCDLIYLLDILIFQTRLQFVRGGDII--------CDKKAM
KEN---YLRSQRFKMDMVCLLPLDFFYFKVGVNPLLRFPRCLKYMAFFEFNNRLEAI---
---LTKAYIYR-------VIRTTA----------Y-LLYSLHVNSC-----LYYWAS---
-AYEGLGSTTWVYDGEGNSYIRCYYWAVKTLITIGGLPDPKTLFE------IIFQLLNYF
TGVFAFSVMIGQMRDVVGAATAGQTYYRSCMDSTIKYMNFYKIPKTVQNRVKTWYEYTWH
SQGMLDESELLVQLPDKMRLDIAID------VNYSIVSKVALFQGCDRQMIFDMLKRLRS
VVYLPNDY--VCKK---GEIGREMYIIQAGHVQVLGGPDGKTVLVT--LKPGSVFGEI--
---------------SLLAAGGGNRRTANVIAHGFANLFILDKKDLNEILVHYPESQKLL
KKKAK-KMLKNNNKPKDAKGVPGDSLIIPPKPDTPKLFQAALAAAGRMGGKG-TLAQLRW
RLRELKAMQA
>Columbiformes_Columbina_picui_R06807
R-VGSATSVSSAVINSRLQELVKLFRERTEKVKEKLTDPDVTSDDESPSAS---------
--------PA-----A-A--PAPPPAAEPAGAEPAGDEHYCEMLCCTFKYRPWLDRLKNY
QFPSSIDPLTNL------MYVLWLFFVVMAWNWNCW--------LIPVRWAFPYQTP-GN
IHC-W----------LLMDYLCDLIYLLDILVFQTRLQFVQGGDII--------TDKKAM
KEN---YLRSQRFKMDVMCLLPLDFFYFKVGVNPLLRFPRCLKYMAFFEFNNRLEAI---
---LSKAYIYR-------VIRTTA----------Y-LLYSLHVNSC-----LYYWAS---
-AYEGLGSTTWVYDGEGNSYIRCYYWAVKTLITIGGLPDPKTLFE------IVFQLLNYF
TGVFAFSVMIGQMRDVVGAATAGQTYYRSCMDSTIKYMNFYKIPKTVQNRVKTWYEYTWH
SQGMLDESELLVQLPDKMRLDIAID------VNYNIVSKVALFQGCDRQMIFDMLKRLRS
VVYLPNDY--VCKK---GEIGREMYIIQAGQVQVLGGPDGKTVLVT--LKAGSVFGEI--
---------------SLLAAGGGNRRTANVVAHGFANLFILDKKDLNEILVHYPESQKLL
RKKAK-KMLKNNNKPKDEKGAPGDTLIIPPKADTPKLFQAALAATGRMGGKG-PLARLRW
RLKELKAMQE
>Charadriiformes_Chroicocephalus_maculipennis_R02453
R-ISSATSLSSAIINTRLQELVKLFKERTEKVKEKLTDPDATSDDESPTTS---------
-PAKPA--PA-----A-A--PVPPPAGEPEGDKPAEDEHYCEMLCCTFKYRPWLDHLKNY
RFPSSIDPLTNL------MYVLWLFFVVMAWNWNCW--------LIPVRWAFPYQTP-AN
IHC-W----------LVVDYLCDLIYLLDILVFQTRLQFVRGGDII--------TDKKAM
TEN---YLRSQRFKMDVVCLLPLDFFYFKVGVNPLLRFPRCLKYMAFFEFNNRLEAI---
---LSKAYIYR-------VIRTTA----------Y-LLYSLHVNSC-----LYYWAS---
-AYEGLGSTTWVYDGEGNSYIRCYYWAVKTLITIGGLPDPKTLFE------IVFQLLNYF
TGVFAFSVMIGQMRDVVGAATAGQTYYRSCMDSTIKYMNFYKIPKTVQNRVKTWYEYTWH
SQGMLDELELLVQLPDKMRLDIAID------VNYNIVSKVALFQGCDRQMIFDMLKRLRS
VVYLPNDY--MCKK---GEIGREMYIIQAGQVQVLGGPDSKTVLVT--LKAGSVFGEI--
---------------SLLAAGGGNRRTANVVAHGFANLFILDKKDLNEILVHYPESQKLL
RKKAK-KMLKTSNKPKDEKGAPRDPLIIPPKADTPKLFQAALAATGRMGGKG-PLAQLRW
RLKELKAMQA
>Coraciiformes_Halcyon_senegalensis_R01408
R-VGSATSQSSAVINNRLQELVKLFKERTEKVKEKLTDPDVTSDEESPVAS---------
-PAKPV--PA-----A-A--PAPPSGGEQEGDKPAGDEHYCEMLCCTFKSQPWMNHLKNY
QFPSSIDPLTNL------MYVLWLFFVVMAWNWNCW--------LIPVRWAFPYQTP-AN
IHC-W----------LFMDYLCDLIYLLDILVFQTRLQFVQGGDII--------TDKKAM
KEN---YLRSQRFKMDVVCLLPLDFFYFKVGVNPLLRFPRCLKYMAFFEFNDRLEAI---
---LSKAYIYR-------VIRTTA----------Y-LLYSLHVNSC-----LYYWAS---
-AYEGLGSTTWVYDGEGNSYIRCYYWAVKTLITIGGLPDPKTLFE------IVFQLLNYF
TGVFAFSVMIGQMRDVVGAATAGQTYYRSCMDSTIKYMNFYKIPKTVQNRVKTWYEYTWH
SQGMLDESELLVQLPDKMRLDIAID------VNYNIVSKVALFQGCDRQMIFDMLKRLRS
VVYLPNDY--VCKK---GEIGREMYIIQAGQVHVLGGPDGKTVLVT--LKAGSVFGEI--
---------------SLLAAGGGNRRTANVVAYGFANLFILDKKDLNEILVHYPESQKLL
RKKAK-KMLKNNNKPKEEQGAPGDPLIIPPKADTPKLFQAALAATGRLRGKG-PLAQLRW
RLKELKAMQA
>Psittaciformes_Eolophus_roseicapilla_R14307
------------------------------------------------------------
------------------------------------EEQYCEMLCCTFRYQPWLDCLRNY
QLLSSIDPLTNL------MYMLWLFFVVMAWN--CW--------LIPVRWAFPYQTP-AN
IHC-----------CLFMDYLCDLIYLLDILIFQTQLQFI-GGDII--------VSGRAA
SQSSQGFLSLCGFQMDMVCLLPLDFFYFKVGVNPLLCFPCCLKYMAFFKFNNCLEAI---
---LTKAYIYR-------VMRTTA----------Y-LLYSLHVNSC-----LYYWAS---
-AYEGLGSTTWVYDGEGNSYSHCYYWPVKTLITIGGLLDPKTLFE------IIFQPLNYF
TGVFAFSIMIGHMRDVVGAATVGQAYYQSCMDSTIKHMNLYKIPKTVQNRVKTWYKYTWH
LQSMLDESELLVQLPDKMRLDIIID------VNYSTVSKVALFQGCDRQMIFDMLKRLRC
VVYLPDDY--VCKK----------------------------------------------
------------------------------------------------------------
------------------------------------------------------------
----------
>Pterocliformes_Pterocles_burchelli_R08769
R-IGSATSLSSAVINTRLQELVKLFKERTEKVKEKLTDPDVTSDEESPATS---------
--------PA-----A-A--PVPPPGEEPEGDKPSGDEHYCEMLCCRFKYQSWLHRLKNY
RFPSSIDPLTNL------MYVLWLFFVVMAWNWNCW--------LIPVRWAFPYQTP-AN
IHC-W----------LLMDYLCDLVYLLDTLVFQTRLQFVRGGDII--------TDKKAM
KEN---YLRSQRFKMDVLSLLPLDFFYFKVGVNPLLRFPRCLKYMAFFEFNNRLEAI---
---LSKAYIYR-------VIRTTA----------Y-LLYSLHVNSC-----LYYWAS---
-AYEGLGSTTWVYDGEGNSYIRCYYWAVKTLITIGGLPDPKTLFE------IVFQLLNYF
TGVFAFSVMIGQMRDVVGAATAGQTYYRSCMDSTIKYMNFYKIPKTVQNRVKTWYEYTWH
SQGMLDESELLVQLPDKMRLDIAID------VNYNIVSKVALFQGCDRQMIFDMLKRLRS
VVYLPNDY--VCKK---GEIGREMYIIQAGQVHVLGGPDGRTVLVT--LKAGSVFGEI--
---------------SLLAAGGGNRRTANVVAHGFANLFILDKKDLNEILVHYPESQKLL
RKKAK-KMLKNNNKPKDEKGAPRDPLIIPPKPDTPKLFQAALAATGRMGGKG-TLAQLQW
RLKELKAMQA
>Passeriformes_Onychorhynchus_coronatus_R09160
R-IGSATSLSSAIINTRLQELVKLFKERTEKVKEKLIDPDVTSEDESPVAS---------
-PAKPA--PA-----A-A--PVPPPGGEVEGDKPSGDDHYCEMLCCTFKYRPWLNRLKSY
QFPSSIDPLTNL------MYVLWLFFVVMAWNWNCW--------LIPVRWAFPYQTP-AN
IHC-W----------LLVDYLCDLIYLLDILVFQTRLQFVQGGDII--------TDKKAM
KEN---YLRSQRFKMDVLCLLPLDFFYFKIGVNPLLRFPRCLKYMAFFEFNNRLEAI---
---LTKAYIYR-------VIRTTA----------Y-LLYSLHVNSC-----LYYWAS---
-AYEGLGSTTWVYDGEGNSYIRCYYWAVKTLITIGGLPDPKTLFE------IVFQLLNYF
TGVFAFSVMIGQMRDVVGAATAGQTYYRSCMDSTIKYMNFYKIPKTVQNRVKTWYEYTWH
SQGMLDESELLVQLPDKMRLDIAID------VNYNIVSKVALFQGCDRQMIFDMLKRLRS
VVYLPNDY--VCKK---GEIGREMYIIQAGQVQVLGGADGKSVLVT--LKAGSVFGEI--
---------------SLLAAGGGNRRTANVVAHGFANLFILEKKDLNEILVHYPESQKLL
RKKAK-KMLKSNNKPKNEKGGPGDSLIIPPKAETPKLFKAALAATGRMGGKG-PLARLRW
RLKELKAMQA
>Procellariiformes_Thalassarche_chlororhynchos_R06157
R-IGSATSLSSAVINNRLQELVKLFKERTEKVKEKLTDPDVTSDDESPTAS---------
-PAKLA--PA-----A-A--PVPPPGGEPEGDKPAGDEHYCEMLCCMFKYRPWLDRLKNY
RFPSSIDPLTNL------MYVLWLFFVVMAWNWNCW--------LIPVRWAFPYQTP-AN
IHY-W----------LLMDYLCDLIYLLDILVFQTRLQFVRGGDII--------TDKKAM
KEN---YLRSQRFKMDVVCLLPLDFFYFKVGVNPLLRFPRCLKYMAFFEFNSRLEAI---
---LSKAYIYR-------VIRTTA----------Y-LLYSLHVNSC-----LYYWAS---
-AYEGLGSTTWVYDGEGNSYIRCYYWAVKTLITIGGLPDPKTLFE------IVFQLLNYF
TGVFAFSVMIGQMRDVVGAATAGQTYYRSCMDSTIKYMNFYKIPKTVQNRVKTWYEYTWH
SQGMLDELELLVQLPDKMRLDIAID------VNYNIVSKVALFQGCDRQMIFDMLKRLRS
VVYLPNDY--VCKK---GEIGREMYIIQAGQVQVLGGPDGKTVLVT--LKAGSVFGEI--
---------------SLLAAGGGNRRTANVIAHGFANLFILDKKDLNEILVHYPESQKLL
RKKAK-KMLKNNNKPKDEKGAPGDPLIIPPKADTPKLFQAALAAAGRMGGKG-PLAQLRW
RLKELKAMQA
>Pelecaniformes_Anhinga_rufa_R06324
R-VGSATSLSSTVINNRLQELVKLFKERTEKVKEKLTDPDVSSDDESPAAS---------
-PAKLA--PA-----A-A--PVPPLEEEPERDKSAGDEHYCEMMCCTFKYQPWLDHLKNY
QFPSSIDPLTNL------MYVLWLFFVVMAWNWNCW--------LIPVRWAFPYQTP-AN
IHY-W----------LLVDYLCDLIYLLDILVFQTRLQFVRGGDII--------TDKKAM
KEN---YLRSQRFKMDVVCLLPLDFFYFKVGVNPLLRFPRCLKYMAFFEFNNRLEAI---
---LSKAYIYR-------VIRTTA----------Y-LLYSLHVNSC-----LYYWAS---
-AYEGLGSTTWVYDGEGNSYIRCYYWAVKTLITIGGLPDPKTLFE------IVFQLLNYF
TGVFAFSVMIGQMRDVVGAATAGQTYYRSCMDSTIKYMNFYKIPKTIQNRVKTWYEYTWH
SQGMLDESELLVQLPDKMRLDIAID------VNYNIVSKVALFQGCDRQLIFDMLKRLRS
VVYLPNDY--VCKK---GEIGREMYIIQAGQVQVLGGPDGKTVLVT--LKAGSVFGEI--
---------------SLLAAGGGNRRTANVIAHGFANLFILDKKDLNEILVHYPESQKLL
RKKAK-KMLKNNNKPKDEKGVPGDPLIIPPKADTPKLFQAALAAAGRMGGKG-PLAQLRW
RLKELKAMQV
>Passeriformes_Orthonyx_spaldingii_R07354
R-IGSATSLSSAVINTRLQELVRLFKDRTEKVKEKLIDPDVTSDDESPVAS---------
--------PV-----A-A--PVPAPGGELEGDKPSGDDHYCEMLCCTFKYRPRLDCLKSY
QFPSSIDPLTNL------MYVLWLFFVVVAWNWNCW--------LIPVRWAFPYQTP-AN
IHY-W----------LLVDYLCDLIYLLDILIFQTRLQFVQGGDII--------TDKKAM
KEN---YLRSQRFKMDVLCLLPLDFFYFKVGVNPLLRFPRCLKYMAFFEFNNRLEAI---
---LTKAYIYR-------VIRTTA----------Y-LLYSLHVNSC-----LYYWAS---
-AYEGLGSTTWVYDGEGNSYIRCYYWAVKTLITIGGLPDPKTLFE------IVFQLLNYF
TGVFAFSVMIGQMRDVVGAATAGQTYYRSCMDSTIKYMNFYKIPKTVQNRVKTWYEYTWH
SQGMLDESELLVQLPDKMRLDIAID------VNYNIVSKVALFQGCDRQMIFDMLKRLRS
VVYLPNDY--VCKK---GEIGREMYIIQAGQVQVLGGPDGKSVLVT--LKAGSVFGEI--
---------------SLLAAGGGNRRTANVVAHGFANLFILEKKDLNEILVHYPESQKLL
RKKAK-KMLKSNNKPKDEKGGPGDALIIPPKAETPKLFKAALAATGRMGGQG-PLGRLRW
RLKELKAMQ-
>Passeriformes_Struthidea_cinerea_R03045
R-IGSATSLSSAVINTRLQELVRLFKERTEKVKEKLIDPDVTSDDESPVAS---------
--------P------A-A--VVPAPGGELE-EKPSGDDHYCEMLCCTFKSQPWLDRLKSY
QFPSSIDPLTNL------MYVLWLFFVVMAWNWNCW--------LIPVRWAFPYQTP-AN
IHY-W----------LLVDYLCDLIYLLDILIFQTRLQFVQGGDII--------TDKKAM
KKN---YLRSQRFKMDVLCLLPLDFFYFKVGVNPLLRFPRCLKYMAFFEFNSRLEAI---
---LTKAYIYR-------VIRTTA----------Y-LLYSLHVNSC-----LYYWAS---
-AYEGLGSTTWVYDGEGNSYIRCYYWAVKTLITIGGLPDPKTLFE------IVFQLLNYF
TGVFAFSVMIGQMRDVVGAATAGQTYYRSCMDSTIKYMNFYKIPRTIQNRVKTWYEYTWH
SQGMLDESELLVQLPDKMRLDIAID------VNYNIVSKVALFQGCDRQMIFDMLKRLRS
VVYLPNDY--VCKK---GEIGREMYIIQAGQVQVLGGPDGKSVLVT--LKAGSVFGEI--
---------------SLLAAGGGNRRTANVVAHGFANLFILEKKDLNEILVHYPESQKLL
RKKAK-KMLKNNNKPKDEKGGPGDPLIIPPKADTPKLFRAALAATGRMGGKG-PLGRLRW
RLKELKAMQ-
>Passeriformes_Aleadryas_rufinucha_R05752
R-IGSATSLSSAVINTRLQELVRLFKERTEKVKEKLIDPDVTSDDESPGAS---------
--------PA-----A-A--LVPAPGGELEGDKPSGDDHYCEMLCCTFKSRPWLDSLKSY
QFPSSIDPLTNL------MYVLWLFFVVMAWNWNCW--------LIPVRWAFPYQTP-AN
IHY-W----------LLVDYLCDLIYLLDILVFQTRLQFVQGGDIM--------TDKKAM
KIN---YLRSQRFKMDVLCLLPLDFFYFKVGVNPLLRFPRCLKYMAFFEFNDRLEAI---
---LTKAYIYR-------VIRTTA----------Y-LLYSLHVNSC-----LYYWAS---
-AYEGLGSTTWVYDGEGNSYIRCYYWAVKTLITIGGLPDPKTLFE------IVFQLLNYF
TGVFAFSVMIGQMRDVVGAATAGQTYYRSCMDSTIKYMNFYKIPRTVQNRVKTWYEYTWH
SQGMLDESELLVQLPDKMRLDIAID------VNYNIVSKVALFQGCDRQMIFDMLKRLRS
VVYLPNDY--VCKK---GEIGREMYIIQAGQVQVLGGPDGKSVLVT--LKAGSVFGEI--
---------------SLLAAGGGNRRTANVVAHGFANLFILEKKDLNEILVHYPESQKLL
RKKAK-KMLKSNNKPKDEKGGPGDPLIIPPKADTPKLFRAALAATGRMGGKG-PLGRLRW
RLKELQAVQE
>Passeriformes_Melanocharis_versteri_R11972
R-IGSATSLSSAVINTRLQELVRLFKERTEKVKEKLIDPDVTSDDESPVAS---------
--------PV-----A-A--PVPAPGEELEGDKPLGDDHYCEMLCCTFKSRPWLDRLKSY
QFPSSIDPLTNL------MYVLWLFVIVVAWNWNCW--------LIPVRWAFPYQTP-AN
IHY-W----------LLVDYLCDLIYLLDILIFQTRLQFVQGGDII--------TDKKAM
KEN---YLRSQRFKMDVLCLLPLDFFYFKVGVNPLLRFPRCLKYMAFFEFNNRLEAI---
---LTKAYIYR-------VIRTTA----------Y-LLYSLHVNSC-----LYYWAS---
-AYEGLGSTTWVYDGEGNSYIRCYYWAVKTLITIGGLPDPKTLFE------IIFQLLNYF
TGVFAFSVMIGQMRDVVGAATAGQTYYRSCMDSTIKYMNFYKIPKTVQNRVKTWYEYTWH
SQGMLDESELLVQLPDKMRLDIAID------VNYNIVSKVALFQGCDRQMIFDMLKRLRS
VVYLPNDY--VCKK---GEIGREMYIIQAGQVQVLGGPDGKSVLVT--LKAGSVFGEI--
---------------SLLAAGGGNRRTANVVAHGFANLFILEKKDLNEILVHYPESQKLL
RKKAK-KMLKSNSKPKEEKGGAGDPVIIPPKAATPKLFKAALAATGRMGGKG-PLGRLRW
RLKELKAMQ-
>Passeriformes_Cnemophilus_loriae_R00103
R-ISSATSLSSAIINTRLQELVRLFKERTEKVKEKLIDPDVTSDDESPVAS---------
--------PA-----A-A--PVPAPGGELEGDKPLGDDHYCEMLCCTFKCQPWLDRLKSY
QFPSSIDPLTNL------MYVLWLFFVVMAWNWNCW--------LIPVRWAFPYQTP-AN
IHY-W----------LLVDYLCDLIYLLDILVFQTRLQFVQGGDII--------TDKKAM
KEN---YLRSQRFKMDVLCLLPLDFFYFKVGVNPLLRFPRCLKYMAFFEFNNRLEAI---
---LTKAYVYR-------VIRTTA----------Y-LLYSLHVNSC-----LYYWAS---
-AYEGLGSTTWVYDGEGNSYIRCYYWAVKTLITIGGLPDPKTLFE------IIFQLLNYF
TGVFAFSVMIGQMRDVVGAATAGETYYRSCMDSTIKYMNFYKIPKTVQNRVKTWYEYTWH
SQGMLDESELLVQLPDKMRLDIAID------VNYNIVSKVALFQGCDRQMIFDMLKRLRS
VVYLPNDF--VCKK---GEIGREMYIIQAGQVQVLGGADGKSVLVT--LKAGSVFGEI--
---------------SLLAAGGGNRRTANVVAHGFANLFILEKKDLNEILVHYPESQKLL
RKKAK-KMLKSNSKPKDEKGGPGDPLIIPPKADTPKLFKAALAATGRMGGKG-PLGRLRW
RLKELKAMQ-
>Passeriformes_Eulacestoma_nigropectus_R12227
R-IGSATSLSSAVINTRLQELVRLFKERTEKVKEKLIDPDVTSDDESPVAS---------
--------P------A-A--ALPAPGGELEGDKPSGGDHYCEMLCCTFKSRPWLDRLKSY
QFPSSIDPLTNL------MYVLWLFFVVMAWNWNCW--------LIPVRWAFPYQTP-AN
IHY-W----------LLVDYLCDLIYLLDILVFQTRLQFVQGGDII--------TDKKAM
KKN---YLRSQRFKMDVLCLLPLDFFYFKVGVNPLLRFPRCLKYMAFFEFNNRLEAI---
---LTKAYIYR-------VIRTTA----------Y-LLYSLHVNSC-----LYYWAS---
-AYEGLGSTTWVYDGEGNSYIRCYYWAVKTLITIGGLPDPKTLFE------IIFQLLNYF
TGVFAFSVMIGQMRDVVGAATAGQTYYRSCMDSTIKYMNFYKIPKTVQNRVKTWYEYTWH
SQGMLDESELLVQLPDKMRLDIAID------VNYNIVSKVALFQGCDRQMIFDMLKRLRS
VVYLPNDY--VCKK---GEIGREMYIIQAGQVQVLGGPDGKSVLVT--LKAGSVFGEI--
---------------SLLAAGGGNRRTANVVAHGFANLFILEKKDLNEILVHYPESQKLL
RKKAK-KMLKNNNKPKDEKGGPGDPLIIPPKADTPKLFRAALAATGRMGGKG-PLGRLRW
RLKELKAMQ-
>Passeriformes_Rhagologus_leucostigma_R09087
R-IGSATSLSSAVINSRLQELVRLFKERTEKVKEKLIDPDVTSDDESPVAS---------
--------PA-----A-A--PVPAPGGELERDKLLGDDHYCEMLCCTFKSRPWLDRLKSY
QFPSSIDPLTNL------MYVLWLFFVVMAWNWNCW--------LIPVRWAFPYQTP-AN
IHY-W----------LLVDYLCDLIYLLDIVVFQTRLQFVQGGDII--------TDKMAM
KRN---YLRSQRFKMDVLCLLPLDFFYFKVGVNPLLRLPRCLKYMAFFEFNNRLEAI---
---LTKAYIYR-------VIRTTA----------Y-LLYSLHVNSC-----LYYWAS---
-AYEGLGSTTWVYDGEGNSYIRCYYWAVKTLITIGGLPDPKTLFE------IVFQLLNYF
TGVFAFSVMIGQMRDVVGAATAGQTYYRSCMDSTIKYMTFYKIPKTVQNRVKTWYEYTWH
SQGMLDESELLVQLPDKMRLDIAID------VNYNIVSKVALFQGCDRQMIFDMLKRLRS
VVYLPNDY--VCKK---GEIGREMYIIQAGQVQVLGGPDGKSVLVT--LKAGSVFGEI--
---------------SLLAAGGGNRRTANVVAHGFANLFILEKKDLNEILVHYPESQKLL
RKKAK-KMLKSNNKPKEEKGGPGDPLIIPPKADTPKLFRAALAATGRMEGKG-PLGRLRW
RLKELKAMQ-
>Passeriformes_Ifrita_kowaldi_R01464
R-IGSATSLSSAVINTRLQELVRLFKERTEKVKEKLVDPDVTSDDESPVAS---------
--------P------A-A--AVPAPGGELEGDKPSGDDHYCEMLCCTFKSRPWLDHLKSY
QFPSSIDPLTNL------MYVLWLFFVVMAWNWNCW--------LIPVRWAFPYQTP-AN
IHY-W----------LLVDYLCDLIYLLDILVFQTRLQFVQGGDII--------TDKKAM
KKN---YLQSQRFKMDVLCLLPLDLFYFKVGVNPLLRFPRCLKYMAFFEFNNRLEAI---
---LTKAYIYR-------VIRTTA----------Y-LLYSLHVNSC-----LYYWAS---
-AYEGLGSTTWVYDGEGNSYIRCYYWAVKTLITIGGLPDPKTLFE------IVFQLLNYF
TGVFAFSVMIGQMRDVVGAATAGQTYYRSCMDSTIKYMNFYKIPKTVQNRVKTWYEYTWH
SQGMLAESELLVQLPDKMRLDIAID------VNYNIVSKVALFQGCDRQMIFDMLKRLRS
VVYLPNDF--VCKK---GEIGREMYIIQAGQVQVLGGPDGKSVLVT--LKAGSVFGEI--
---------------SLLAAGGGNRRTANVVAHGFANLFILEKKDLNEILVHYPESQKLL
RKKAK-KMLKNNNKPKDEKGGPGDPLIIPPKADTPKIFRAALAATGRMGGKG-PLGRLRW
RLKELKAMQE
>Passeriformes_Oreocharis_arfaki_R00023
R-IGSATSLSSAVINTRLQELVRLFKERTEKVKEKLIDPDVTSDDESPVAS---------
--------P------A-A--AVPAPGGELEGDKASGDDHYCEMLCCTFKSRPWLDRLKSY
QFPSSIDPLTNL------MYVLWLFFVVMAWNWNCW--------LIPVRWAFPYQTP-AN
IHY-W----------LLVDYLCDLIYLLDILVFQTRLQFIQGGDII--------TDKKAM
KEN---YLWSQRFKMDVLCLLPLDFFYFKVGVNPLLRFPRCLKYMAFFEFNSRLEAI---
---LTKAYIYR-------VIRTTA----------Y-LLYSLHVNSC-----LYYWAS---
-AYEGLGSTTWVYDGEGNSYIRCYYWAVKTLITIGGLPDPKTLFE------IVFQLLNYF
TGVFAFSVMIGQMRDVVGAATAGQTYYRSCMDSTIKYMNFYKIPKTVQNRVKTWYEYTWH
SQGMLDESELLVQLPDKMRLDIAID------VNYNIVSKVALFQGCDRQMIFDMLKRLRS
VVYLPNDY--VCKK---GEIGREMYIIQAGQVQVLGGPDGKSVLVT--LKAGSVFGEI--
---------------SLLAAGGGNRRTANVVAHGFANLFILEKKDLNEILVHYPESQKLL
RKKAK-KMLKNNTKPKDEKGGPGDPLIIPPKADTPKLFRAALAATGRIGGKG-PLGRLRW
RLKELKVMQE
>Passeriformes_Machaerirhynchus_nigripectus_R10556
R-IGSATSLGSAVINTRLQELVRLFKERTEKVKEKLIDPDVTSDDESPVAS---------
--------PA-----A-A--LVPAPGQELEADKPSGDDHYCEMLCCTFKSQPWLDRLKSY
QFPSSIDPLTNL------MYVLWLFFVVMAWNWNCW--------LIPVRWAFPYQTP-AN
IHY-W----------LLVDYLCDLIYLLDIVVFQTRLQFVQGGDII--------TDKKAM
KKN---YLWSQRFKMDVLCLLPLDFFYFKVGVNPLLRLPRCLKYMAFFEFNSRLEAI---
---LTKAYIYR-------VIRTTA----------Y-LLYSLHVNSC-----LYYWAS---
-AYEGLGSTTWVYDGEGNSYIRCYYWAVKTLITIGGLPDPKTLFE------IVFQLLNYF
TGVFAFSVMIGQMRDVVGAATAGQTYYRSCMDSTIKYMNFYKIPKTVQNRVKTWYEYTWH
SQGMLDESELLVQLPDKMRLDIAID------VNYNIVSKVALFQGCDRQMIFDMLKRLRS
VVYLPNDY--VCKK---GEIGREMYIIQAGQVQVLGGPDGKSVLVT--LKAGSVFGEI--
---------------SLLAAGGGNRRTANVVAHGFANLFILEKKDLNEILVHYPESQKLL
RKKAK-KMLKSNNKPKEEKGGPGDPLIIPPKADTPKLFRAALAATGRMGGKG-PLGRLRW
RLKELKAMQ-
>Passeriformes_Malurus_elegans_R02937
R-MDLATSLSSAMVNARLQELVRLFKERTEKVKEKLIDPDVTSDEESPVAS---------
--------LA-----A-A--PVPIPGGELEGDKPSGDEHYCEMLCCTFKHRPWLDRLKNS
RFPSSIDPLTNL------MYVLWLFFVVMAWNWNCW--------LIPVRWAFPYQTA-AN
IHY-W----------LLVDYLCDLIYLLDILVFQTRLQFVQGGDII--------TDKKAM
KEN---YLRSQRFKMDVLCLLPLDFFYFKVGVNPLLRFPRCLKYMAFFEFNNRLEAI---
---LTKAYIYR-------VIRTTA----------Y-LLYSLHVNSC-----LYYWAS---
-AYEGLGSTTWVYDGEGNSYIRCYYWAVKTLITIGGLPDPKTLFE------IVFQLLNYF
TGVFAFSVMIGQMRDVVGAATAGQTYYRSCMDSTIKYMNFYRIPKTVQKRVKTWYEYTWH
SQGMLDESELLVQLPDKMRLDIAID------VNYNIVSKVALFQGCDRQMIFDMLKRLRS
VVYLPNDF--VCKK---GEIGREMYIIQAGQVQVLGGPDGKSVLVT--LKAGSVFGEI--
---------------SLLAAGGGNRRTANVVAHGFANLFILEKKDLNEILVHYPESQKLL
RKKAK-------------------------------------------------------
----------
>Charadriiformes_Turnix_velox_R04042
R-VGSAMSVSSAIVNTRLQELVKLFKERTEKVKEKLTDPDVTSDDETPPAS---------
--------PA-----S-A--PVPPPAGEPEGEKPSEEEHYCEMLCCKFKHQPWLDRLKNY
QFPSSIDPLTNL------MYVLWLFFVVMAWNWNCW--------LIPVRWAFPYQTP-AN
IHY-W----------LAMDYLCDLIYLLDILVFQMRLQFVRGGDII--------TDKKAM
KEN---YLKSQRFKMDVLCLLPLDVFYFKVGVNPLLRFPRCLKYMAFFEFNNRLEAI---
---LSKAYIYR-------VIRTTA----------Y-LLYSLHVNSC-----LYYWAS---
-AYEGLGSTTWVYDGEGNSYIRCYYWAVKTLITIGGLPDPKTLFE------IVFQLLNYF
TGVFAFSVMIGQMRDVVGAATAGQTYYRSCMDSTIKYMNFYKIPRAVQNRVKTWYEYTWH
SQGMLDESELLVQLPDKMRLDIAID------VNYNIVSKVALFQGCDRQMIFDMLKRLRS
VVYLPNDF--VCKK---GEIGREMYIIQAGQVQVLGGPDGKTVLVT--LKPGSVFGEI--
---------------SLLAAGGGNRRTANVVAHGFANLFILDKKDLNEILVHYPESQKLL
RKKAK-KMLRNNNKPKDEKGAPGDSLIIPPKPETPKLFQAALAATGRMGGKG-PLAQLRW
RLKELKAMQA
>Passeriformes_Daphoenositta_chrysoptera_R00026
R-VGSATSLSSAIINSRLQELVRLFKERTEKVKEKLIDPDVTSDDESPVAS---------
--------PA-----A-A--PVPAPGGELEGDKPSGDDHYCEMLCCTFKSRPWLDRLRSY
QFPSSIDPLTNL------MYVLWLFFVVMAWNWNCW--------LIPVRWAFPYQTP-AN
IHY-W----------LLVDYLCDLIYLLDILVFQTRLQFVQGGDII--------TDKTAM
KKN---YLWSQRFKMDVLCLLPLDFFYFKVGVNPLLRLPRCLKYMAFFEFNNRLEAI---
---LTKAYIYR-------VIRTTA----------Y-LLYSLHVNSC-----LYYWAS---
-AYEGLGSTTWVYDGEGNSYIRCYYWAVKTLITIGGLPDPKTLFE------IVFQLLNYF
TGVFAFSVMIGQMRDVVGAATAGQTYYRSCMDSTIKYMNFYKIPKTVQNRVKTWYEYTWH
SQGMLDESELLVQLPDKMRLDIAID------VNYNIVSKVALFQGCDRQMIFDMLKRLRS
VVYLPNDY--VCKK---GEIGREMYIIQAGQVQVLGGPDGKSVLVT--LKAGSVFGEI--
---------------SLLAAGGGNRRTANVVAHGFANLFILEKKDLNEILVHYPESQKLL
RKKAK-KMLKNNNKPKDEKGGPGDALIIPAKADTPKLFRAALAATGRMGGKG-PLGRLRW
RLKELRAMQ-
>Passeriformes_Dasyornis_broadbenti_R06622
R-IGSATSLSSAIVNTRLQELVRLFKERTEKVKEKLIDPDVTSDEESPVAS---------
--------AL-----A-A--PVPAPEGELERDKTSGGDHYCEMLCCTFKHRPWLDRLKSY
QFPSSIDPLTNL------VYVLWLFFVVMAWNWNCW--------LIPVRWAFPYQTP-AN
IHY-W----------LLVDYLCDLIYLLDILVFQTRLQFVQGGDII--------TDKKAM
KEN---YLRSQRFKMDVLCLLPLDFFYFKVGVNPLLRFPRCLKYMAFFEFNDRLEAI---
---LTKAYIYR-------VIRTTA----------Y-LLYSLHVNSC-----LYYWAS---
-AYEGLGSTTWVYDGEGNSYIRCYYWAVKTLITIGGLPDPKTLFE------IVFQLLNYF
TGVFAFSVMIGQMRDVVGAATAGQTYYRSCMDSTIKYMNFYKIPKTVQNRVKTWYEYTWH
SQGMLDESELLVQLPDKMRLDIAID------VNYNIVSKVALFQGCDRQMIFDMLKRLRS
VVYLPNDY--VCKK---GEIGREMYIIQAGQVQVLGGPDGKSVLVT--LKAGSVFGEI--
---------------SLLAAGGGNRRTANVIAHGFANLFILEKKDLNEILVHYPESQKLL
RKKAK-KMLKSNNKPKDEKGGPGDPLIIPPKADTPKLFKAALAATGRMGGKG-PLGRLRW
RLKELKAMQ-
>Passeriformes_Grantiella_picta_R10355
R-IGSATSLSSAIVSSRLQELVRLFKERTEKAKEKLIDPDVTSDEESPVAS---------
--------AV-----A-A--PVSTPGGDLEGDKPLGDDHYCEMLCCTFKHRPWLDRLKSY
HFPSSIDPLTNL------MYVLWLFFVVMAWNWNCW--------LIPVRWAFPYQTP-AN
IHY-W----------LLVDYLCDLIYLLDIVVFQSRLQFVQGGDII--------TDKKAM
KEN---YLRSQRFKMDVLCLLPLDFFYFKVGVNPLLRFPRCLKYMAFFEFNNRLEAI---
---LTKAYIYR-------VIRTTA----------Y-LLYSLHVNSC-----FYYWAS---
-AYEGLGSTTWVYDGEGNSYIRCYYWAVKTLITIGGLPDPKTLFE------IVFQLLNYF
TGVFAFSVMIGQMRDVVGAATAGQTYYRSCMDSTIKYMNFYKIPRTVQNRVKTWYEYTWH
SQGMLDESELLVQLPDKMRLDIAID------VNYNIVSKVALFQGCDRQMIFDMLKRLRS
VVYLPNDY--VCKK---GEIGREMYIIQAGQVQVLGGPDGKSVLVT--LKAGSVFGEI--
---------------SLLAAGGGNRRTANVVAHGFANLFILEKKDLNEILVHYPESQKLL
RKKAK-KMLKSNDKPKDEKGGPGDPVIIPPKADTPKLFKAALAATGRIGGKG-PLGRLRW
RLRELKAMEE
>Passeriformes_Pardalotus_punctatus_R13717
R-IGSATSLSSTIVNSRLQELVRLFKERTEKVKEKLIDPDVTSDEESPVAS---------
--------PA-----A-A--PVPAPGGELEGHKPSGDDHYCEMLCCTFKHRPWLDRLKSY
RFPSSIDPLTNL------MYVLWLFFVVMAWNWNCW--------LIPVRWAFPYQTR-AN
IHY-W----------LLVDYLCDLIYLLDILVFQTRLQFVQGGDII--------TDKKAM
KEN---YLRSQRFKMDVLCLLPLDFFYFKVGVNPLLRFPRCLKYLAFFEFNNRLEAI---
---LTKAYIYR-------VIRTTA----------Y-LLYSLHVNSC-----LYYWAS---
-AYEGLGSTTWVYDGEGNSYIRCYYWAVKTLITIGGLPDPKTLFE------IVFQLLNYF
TGVFAFSVMIGQMRDVVGAATAGQTYYRSCMDSTIKYMNFYKIPKTVQNRVKTWYEYTWQ
SQGMLDESELLVQLPDKMRLDIAID------VNYNIVSKVALFQGCDRQMIFDMLKRLRS
VVYLPNDY--VCKK---GEIGREMYIIQAGQVQVLGGPDGKSVLVT--LKAGSVFGEI--
---------------SLLAAGGGNRRTANVVAHGFANLFILEKKDLNEILVHYPESQKLL
RKKAK-KMLKSNNKPKNEKGGPRDPLIIPPKADTPKLFKAALAATGRMGGTG-PLGRLRW
RLRELKAMQE
>Passeriformes_Origma_solitaria_R05999
R-IGSATSLSSTMVNTRLQELVRLFKERTEKVKEKLIDPDVTSDEESPGAS---------
--------AV-----A-A--SVPAPGGELEGDKSSGDDHYCEMLCCTFKHRPWLDCLKSY
QFPSSIDPLTNL------MYVLWLFFVVMAWNWNCW--------LIPVRWAFPYQTP-AN
IHY-W----------LLVDYLCDLIYLLDILVFQTRLQFVQGGDII--------TDKKAM
KEN---YLRSQRFKMDVLCLLPLDFFYFKVGVNPLLRFPRCLKYMAFFEFNNRLEAI---
---LTKAYIYR-------VIRTTA----------Y-LLYSLHVNSC-----LYYWAS---
-AYEGLGSTTWVYDGEGNSYIRCYYWAVKTLITIGGLPDPKTLFE------IVFQLLNYF
TGVFAFSVMIGQMRDVVGAATAGQTYYRSCMDSTIKYMNFYKIPKTVQNRVKTWYEYTWH
SQGMLDESELLVQLPDKMRLDIAID------VNYNIVSKVALFQGCDRQMIFDMLKRLRS
VVYLPNDY--VCKK---GEIGREMYIIQAGQVQVLGGPDGKSVLVT--LKAGSVFGEI--
---------------SLLAAGGGNRRTANVVAHGFANLFILEKKDLNEILVHYPESQKLL
RKKAK-KMLKSNNKPKDEKGGPGDPLIIPPKADTPKLFKAALAATGRMGGKG-LLGRLRW
RLRELKVMQE
>Passeriformes_Climacteris_rufus_R10410
R-VGSATSLSSAIVNSRLQELVRLFKERTEKVKEKLIDPDVTSDDESPATS---------
-PTKLA--PA-----A-A--PVPAPGGELEGSKPLGDDHYCEMLCCTFKYRPWLDRLKSY
QFPSSIDPLTNL------MYVLWLFFVVMAWNWNCW--------LIPVRWAFPYQTP-AN
IHY-W----------LLVDYLCDLIYLLDILVFQTRLQFVQGGDII--------TDKKAM
KEN---YLRSQRFKMDVLCLLPLDFFYFKVGVNPLLRFPRCLKYMAFFEFNSRLEAI---
---LTKAYIYR-------VIRTTA----------Y-LLYSLHVNSC-----LYYWAS---
-AYEGLGSTTWVYDGEGNSYIRCYYWAVKTLITIGGLPDPKTLFE------IVFQLLNYF
TGVFAFSVMIGQMRDVVGAATAGQTYYRSCMDSTIKYMNFYKIPRTVQNRVKTWYEYTWH
SQGMLDESELLVQLPDKMRLDIAID------VNYNIVSKVALFQGCDRQMIFDMLKRLRS
VVYLPNDY--VCKK---GEIGREMYIIQAGHVQVLGGPDGKSVLVT--LKPGSVFGEI--
---------------SLLAAGGGNRRTANVVAHGFANLFILEKKDLNEILVHYPESQKLL
RKKAK-KMLKSNNKPKEEKGGPGNPLIIPPKADTPKLFTAALAATGRMGGKG-ALGRLRW
RLKELKAMQE
>Eurypygiformes_Rhynochetos_jubatus_R11474
R-IGSATSVSSAIINSRLQELVKLFRERTEKVKEKLTDPDVTSDDDSPTAS---------
--------PA-----A-A--PVPPLEGEPERDKPAGDDHYCEMLCCTFKYRPWLDHLKNY
QFPSSIDPLTNL------MYVLWLFFVVMAWNWNCW--------LIPVRWAFPYQTP-AN
IHC-W----------LLMDYLCDLIYLLDILIFQTRLQFVRGGDII--------TDKKAM
KEN---YLRSQRFKMDVVCLLPLDFFYFKVGVNPLLRFPRCLKYMAFFEFNNRLEAI---
---LSKAYIYR-------VIRTTA----------Y-LLYSLHVNSC-----LYYWAS---
-AYEGLGSTTWVYDGEGNSYIRCYYWAVKTLITIGGLPDPKTLFE------IVFQLLNYF
TGVFAFSVMIGQMRDVVGAATAGQTYYRSCMDSTIKYMNFYKIPKTVQNRVKTWYEYTWH
SQGMLDESELLVQLPDKMRLDIAID------VNYNIVSKVALFQGCDRQMIFDMLKRLRS
VVYLPNDY--VCKK---GEIGREMYIIQAGQVQVLGGPDGKTVLVT--LKAGSVFGEI--
---------------SLLAAGGGNRRTANVVAHGFANLFILDKKDLNEILVHYPESQKLL
RKKAK-KMLKTNNKPKDEKAAHGDSLIIPPKPDTPKLFQAALAAAGRMGGRG-QLAQLRW
RLKAMQVTQV
>Passeriformes_Atrichornis_clamosus_R00131
R-IGSATSLSSAVVNSRLQELVRLFRERTEKVKEKLIDPDVTSDEESPVPS---------
--------PA-----A-A--PVPPRGGELEGDKPSGDDHYCEMLCCTFKYRPWLDRLKSY
QFPSSIDPLTNL------MYVLWLFFVVMAWNWNCW--------LIPVRWAFPYQTP-AN
IHC-W----------LLVDYLCDLVYLLDILIFQTRLQFVQGGDII--------TDKKAM
KEN---YLRSQRFKMDVLCLLPLDFFYFKVGVNPLLRFPRCLKYMAFFEFNNRLEAI---
---LTKAYIYR-------VIRTTA----------Y-LLYSLHVNSC-----LYYWAS---
-AYEGLGSTTWVYDGEGNSYIRCYYWAVKTLITIGGLPDPKTLFE------IVFQLLNYF
TGVFAFSVMIGQMRDVVGAATAGQTYYRSCMDSTIKYMNFYKIPKTVQNRVKTWYEYTWH
SQGMLDESELLVQLPDKMRLDIAID------VNYNIVSKVALFQGCDRQMIFDMLKRLRS
VVYLPNDY--VCKK---GEIGREMYIIQAGQVQVLGGPDGKSVLVT--LKAGSVFGEI--
---------------SLLAAGGGNRRTANVVAHGFANLFILEKKDLNEILVHYPESQKLL
RRKAK-KMLKTNNKPKDEKGGPGDPLIIPPKADTPKLFKAALAATGRMGGKG-PLGRLRW
RLKELKAMQE
>Passeriformes_Notiomystis_cincta_R04327
R-LGSATSLSSAIINSRLQELVRLFKERTEKVKEKLIDPDVTSDDESPVAS---------
--------AA-----A-A--PVPAPGGGLEGDKPLGDDHYCEMLCCTFKYRPWLDRLRSY
RFPSSIDPLTNL------MYVLWLFFVVMAWNWNCW--------LIPVRWAFPYQTP-AN
IHC-W----------LLVDYLCDLIYLLDILVFQTRLQFVQGGDII--------TDKKAM
KEN---YLRSQRFKMDVLCLLPLDFFYFKVGVNPLLRFPRCLKYMAFFEFNNRLEAI---
---LTKAYIYR-------VIRTTA----------Y-LLYSLHVNSC-----LYYWAS---
-AYEGLGSTTWVYDGEGNSYIRCYYWAVKTLITIGGLPDPKTLFE------IIFQLLNYF
TGVFAFSVMIGQMRDVVGAATAGQTYYRSCMDSTIKYMNFYKIPRTVQNRVKTWYEYTWH
SQGMLDESELLVQLPDKMRLDIAID------VNYNIVSKVALFQGCDRQMIFDMLKRLRS
VVYLPNDY--VCKK---GEIGREMYIIQAGQVQVLGGADGKSVLVT--LKAGSVFGEI--
---------------SLLAAGGGNRRTANVVAHGFANLFILDKKDLNEILVHYPESQKLL
RKKAK-KMLKSNNKPKDEKGGPGEALIIPPEADTPKLFKAALAATGRMGGRG-ALGRLRW
RLRELKALRE
>Caprimulgiformes_Aegotheles_bennettii_R07194
R-IGSATSLSSNIVNTRLQELVKLFRERTEKVKEKLTDPDISSDDESPTAS---------
-PAKPP--PT-----A-P--PVPPPGGGPEGDKPAEEDHYCEMLCCKFKCRPWLYHLKNY
QFPSSIDPLTNV------MYVLWLFFVVMAWNWNCW--------LIPVRCTFPYQTP-TN
IHF-W----------LLMDYLCDLIYLLDILIFQMRLQFVRGGDII--------TDKKAM
KEH---YMKTERFKMDVLCLLPLDFLYFKVGVNPLLRFPRCLKYMAFFEFNSRLESI---
---LSKAYIYR-------VIRTTA----------Y-LLYSLHVNSC-----LYYWAS---
-DFEGLGSTSWVYDGEGNSYIRCYYWAVKTLITIGGLPDPKTLFE------IMFQLLNYF
MGVFAFSVMIGQMRDVVGAATAGETYYRSCMDSTIKYMNSYRIPKTVQNRVKTWYEYTWQ
SQGMLDESELLVQLPDKMRLDIAIE------VNYNIVSKVALFQGCDRQMIFDMLKRLRS
VVYLPNDY--VCKK---GEIGREMYIIQAGQVQVLGGPDGKTVLVT--LKPGSVFGEI--
---------------SLLAAGGGNRRTANVIAHGFANLFILDKKDLNEILVHYPESQKIL
RKKAR-KMLKNSNKPKDDKGGPGDPIIIRPKHDTPKLFQAALAATGRMRGKG-PLAQLRW
RLKELKAMQD
>Passeriformes_Falcunculus_frontatus_R06166
R-IGSATSLSSAVINTRLQELVRLFKERTEKVKEKLIDPDVTSDDESPVAS---------
--------PTKPTTVA-A--PVPPPGGELERDKPLGDDHYCEMLCCTFKSRPWLDRLKSY
QFPSSIDPLTNL------MYVLWLFFVVMAWNWNCW--------LIPVRWAFPYQTP-EN
IHC-W----------LLVDYLCDLIYLLDILIFQTRLQFVQGGDII--------TDKKAM
KKN---YLRSQRFKMDVLCLLPLDFFYFKVGVNPLLRFPRCLKYMAFFEFNNRLEAI---
---LTKAYIYR-------VIRTTA----------Y-LLYSLHVNSC-----LYYWAS---
-AYEGLGSTTWVYDGEGNSYIRCYYWAVKTLITIGGLPDPKTLFE------IVFQLLNYF
TGVFAFSVMIGQMRDVVGAATAGQTYYRSCMDSTIKYMNFYKIPKTVQNRVKTWYEYTWH
SQGMLDESELLVQLPDKMRLDIAID------VNYNIVSKVALFQGCDRQMIFDMLKRLRS
VVYLPNDY--VCKK---GEIGREMYIIQVGQVQVLGGPDGKSVLVT--LKAGSVFGEI--
---------------SLLAAGGGNRRTANVVAHGFANLFILEKKDLNEILVHYPESQKLL
RKKAK-KMLKSNNKPKDEKGGPGDPLIIPPKADTPKLFRAALAATGRMGGKG-PLGRLRW
RLKELKAMQE
>Charadriiformes_Pedionomus_torquatus_R02789
R-IGSATSLSSAIINNRLQELVKLFKERTEKVKEKLTDPDVTSDDESPTAS---------
--------PI-----A-A--PVPPPGGKPEGDKLVGDEHYCEMLCCTLNYGPWLGRLKNY
QFPSSIDPLTNL------MYVLWLFFVVMAWNWNCW--------LIPVRWAFPYQTP-SN
IYC-W----------LAVDYLCDLIYLLDILVFQTRLQFVQGGDII--------TDKKAM
KEN---YLRSQRFKMDVVCLLPLDFFYFKVGVNPLLRFPRCLKYMAFFEFNNRLEAI---
---LSKAYIYR-------VIRTTA----------Y-LLYSLHVNSC-----LYYWAS---
-AYEGLGSTTWVYDGEGNSYIRCYYWAVKTLITIGGLPDPKTLFE------IIFQLLNYF
TGVFAFSVMIGQMRDVVGAATAGQTYYRSCMDSTIKYMNFYKIPKPVQNRVKTWYEYTWH
SQGMLDESELLVQLPDKMRLDIAID------VNYNIVSKVALFQGCDRQMIFDMLKRLRS
VVYLPNDY--VCKK---GEIGREMYIIQAGQVQVLGGPDGKTVLVT--LKAGSVFGEI--
---------------SLLAAGGGNRRTANVIAHGFANLFILDKKDLNEILVHYPESQKLL
RKKAK-KMLKNNNKPEDKKGARGESLIIPPKADTPKLFQAALAATGRMGGKG-PLAQLRW
RLKELKMMQV
>Passeriformes_Drymodes_brunneopygia_R11475
R-VGSATSLSSAIINSRLQELVRLFRERTEKVKQKLIDPDVTSDDESPVAS---------
--------PA-----A-A--PVPAPGGELEESKPSGDEHYCEMLCCTFKHQPWLGHLKSC
QLPSSIDPLTNL------MYVLWLFFVVMAWNWNCW--------LIPVRWAFPYQTP-AN
IHY-W----------LLVDYLCDLIYLLDILVFQTRLQFVQGGDII--------TDKKAM
KEN---YLRSQRFKMDVLCLLPLDLFYFKFGVNPLLRFPRCLKYMAFFEFNTRLEAI---
---LTKAYIYR-------VIRTTA----------Y-LLYSLHVNSC-----LYYWAS---
-AYEGLGSTTWVYDGEGNSYIRCYYWAVKTLITIGGLPDPKTLFE------IIFQLLNYF
TGVFAFSVMIGQMRDVVGAATAGQTYYRSCMDSTIKYMNFYKIPKTVQNRVKTWYEYTWH
SQGMLDESELLVQLPDKMRLDIAID------VNYNIVSKVALFQGCDRQMIFDMLKRLRS
VVYLPNDY--VCKK---GEIGREMYIIQAGQVQVLGGPDGKAVLVT--LKAGSVFGEI--
---------------SLLAAGGGNRRTANVVAHGFANLFILEKKDLNEILVHYPESQKLL
RKKAK-KMLKSNNKPRDEKGGPGDPVIIPPKAETPKLFRAALAATGRTGGQG-PLERLRW
RLKELKAMQE
>Passeriformes_Panurus_biarmicus_R11799
R-VGSATSLSSAVINTRLQELVRLFKERTEKVKEKLIDPDVTSDDESPVAS---------
--------PA-----A-A--PVPAPGGELEEDKPSGDDHYCEMLCCTFKYRPWLVRLKSY
QFPSSIDPLTNL------MYVLWLFFVVMAWNWNCW--------LIPVRWAFPYQTP-AN
IHY-W----------LLVDYLCDLIYLLDILIFQTRLQFVQGGDII--------TDKKAM
KEN---YLRSQRFKMDVLCLLPLDFFYFKVGVNPLLRFPRCLKYMAFFEFNNRLEAI---
---LTKAYIYR-------VIRTTA----------Y-LLYSLHVNSC-----LYYWAS---
-AYEGLGSTTWVYDGEGNSYIRCYYWAVKTLITIGGLPDPKTLFE------IVFQLLNYF
TGVFAFSVMIGQMRDVVGAATAGQTYYRSCMDSTIKYMNFYKIPRTVQNRVKTWYEYTWH
SQGMLDESELLVQLPDKMRLDIAID------VNYNIVSKVALFQGCDRQMIFDMLKRLKS
VVYLPNDY--VCKK---GEIGREMYIIQAGQVQVLGGPDGKSVLVT--LKAGSVFGEI--
---------------SLLAAGGGNRRTANVVAHGFANLFILEKKDLNEILVHYPESQKLL
RKKAK-KMLKSNNQPKDEKG-PGDPLIIPPKADTPKLFKAALAATGRMGGKG-PLERLRW
RLKELKAMQE
>Passeriformes_Mohoua_ochrocephala_R01501
R-IGSATSLSSAVINSRLQELVRLFKERTEKVKEKLIDPDVTSDDESPVAS---------
--------NA-----A-A--AVPAPGGELEGDKPSGDEHYCEMLCCSFKSRPWLGRLKSY
QFPSSIDPLTNL------MYVLWLFFVVMAWNWNCW--------LIPVRWAFPYQTP-AN
IHY-W----------LLVDYLCDLIYLLDILVFQTRLQFVQGGDII--------TDKKAM
KEN---YLRSQRFKMDVLCLLPLDFCYFKVGVNPLLRFPRCLKYMAFFEFNNRLEAI---
---LTKAYIYR-------VIRTTA----------Y-LLYSLHVNSC-----LYYWAS---
-AYEGLGSTTWVYDGEGNSYIRCYYWAVKTLITIGGLPDPKTLFE------IVFQLLNYF
TGVFAFSVMIGQMRDVVGAATAGQTYYRSCMDSTIKYMNFYKIPKPVQNRVKTWYEYTWH
SQGMLDESELLVQLPDKMRLDIAID------VNYNIVSKVALFQGCDRQMIFDMLKRLRS
VVYLPNDY--VCKK---GEIGREMYIIQAGQVQVLGGPDGKSVLVT--LKAGSVFGEI--
---------------SLLAAGGGNRRTANVVAHGFANLFILEKKDLNEILVHYPESQKLL
RKKAK-KMLKNNNKPRDEKGGPGDPLIIPPKADTPKLFRAALAATGRTGGKG-PLGRLRW
RLKGLKAMQE
>Charadriiformes_Ibidorhyncha_struthersii_R05800
R-IGSATSLSSTTINTRLQELVKLFKERTEKVKEKLTDPDITSDDESPATS---------
-PAKPA--PA-----A-A--PVPPPAGEPEGDKPAGEEHYCEMLCCTFKYRPWLDRLKNY
RFPSSIDPLTNL------MYVLWLFFVVMAWNWNCW--------LIPVRWAFPYQTP-AN
IHC-W----------LFVDYLCDLIYLLDILVFQTRLQFVRGGDII--------TDKKAM
KDN---YLRSQRFKMDMVCLLPLDFFYFKVGVNPLLRFPRCLKYMAFFEFNNRLEAI---
---LSKAYIYR-------VIRTTA----------Y-LLYSLHVNSC-----LYYWAS---
-AYEGLGSTTWVYDGEGNSYIRCYYWAVKTLITIGGLPDPKTLFE------IVFQLLNYF
TGVFAFSVMIGQMRDVVGAATAGQTYYRSCMDSTIKYMNFYKIPKAVQNRVKTWYEYTWH
SQGMLDESELLVQLPDKMRLDIAID------VNYNIVSKVALFQGCDRQMIFDMLKRLRS
VVYLPNDY--VCKK---GEIGREMYIIQAGQVQVLGGPDGKTVLVT--LKAGSVFGEI--
---------------SLLAAGGGNRRTANVVAHGFANLFILDKKDLNEILVHYPESQKLL
RKKAK-KMLKNNNKPKDEKGAPGDPLIIPPKADTPKLFQAALAATGRMGGKG-PLAQLRW
RLKELKAMQA
>Passeriformes_Sapayoa_aenigma_R06282
R-IGSATSLSSAIINTRLQELVKLFKERTEKVKEKLIDPDASSDDESPATS---------
-PAKTG--PA-----A-A--PVPPPGEMVEGDKPPGDDHYCEMLCCTFKYRPWLDRLKSY
QFPSSIDPLTNL------MYVLWLFFVVMAWNWNCW--------LIPVRWAFPYQTP-AN
IHC-W----------LLVDYLCDLVYLLDILVFQTRLQFVQGGDII--------TDKKAM
KEN---YLRSQRFKMDVVCLLPLDFFYFKVGVNPLLRFPRCLKYMAFFEFNNRLEAI---
---LTKAYIYR-------VIRTTA----------Y-LLYSLHVNSC-----LYYWAS---
-AYEGLGSTTWVYDGEGNSYIRCYYWAVKTLITIGGLPDPKTLFE------IVFQLLNYF
TGVFAFSVMIGQMRDVVGAATAGQTYYRSCMDSTIKYMHFYKIPKTVQNRVKTWYEYTWH
SQGMLDESELLVQLPDKMRLDIAID------VNYNIVSKVALFQGCDRQMIFDMLKRLRS
VVYLPNDY--VCKK---GEIGREMYIIQAGQVQVLGGPDGKSVLVT--LKAGSVFGEI--
---------------SLLAAGGGNRRTANVVAHGFANLFILEKKDLNEILVHYPESQKLL
RKKAK-KMLKSSNKPKDEKGGPADPLIIPPKADTPKLFKAALAATGRVGGKG-PLARLRW
RLKELKAMQA
>Coliiformes_Urocolius_indicus_R10075
R-ISSATSLS---INKRLQELVKLFRERTEKVKEKLTDPDATSDEESPVTS---------
--------PA-----A-A--PVPTPGGELEGDEPKEDEHYCEMLCCTFKHQPWLGRLKNY
QFPSSIDPLTNL------MYVLWLFFVVMAWNWNCW--------LIPVRWAFPYQTP-AN
IHC-W----------LLMDYLCDLIYLLDILVFQTRLQFVQGGDII--------TDKKAM
KEN---YLRSQRFKMDVMCLLPLDFFYFKVGVNPLLRFPRCLKYMAFFEFNNRLEAI---
---LSKAYIYR-------VIRTTA----------Y-LLYSLHVNSC-----LYYWAS---
-AYEGLGSTTWVYDGEGNSYIRCYYWAVKTLITIGGLPDPKTLFE------IIFQLLNYF
TGVFAFSVMIGQV-----------------------------------------------
------------------------------------------------------------
------------------------------------------------------------
------------------------------------------------------------
------------------------------------------------------------
----------
>Casuariiformes_Dromaius_novaehollandiae_R00139
R-IGSAASQNSAVINDRLQELVKLFKERTEKVKEKLTDPDATSDDETPVAS---------
--------PA-----E-A--PPPAPEKEPEAAKVVEDEHYCEMLCCTFKYRPWLGRMKSY
RFPSSIDPLTNL------FYVLWLFFVVLAWNWNCW--------LIPVRWAFPYQTP-GN
IHY-W----------LLMDYLCDLIYLLDIVVFQTRLQFVRGGDII--------SDKKAM
KEN---YLKSQRFKMDMVCLLPLDFFYFKVGVNPLLRFPRCLKYMAFFEFNNRLEAI---
---LSKAYIYR-------VIRTTA----------Y-LLYSLHVNSC-----LYYWAS---
-AYEGLGSTTWVYDGEGNSYIRCYYWAVKTLITIGGLPDPKTLFE------IVFQLLNYF
TGVFAFSVMIGQMRDVVGAATAGQTYYRSCMDSTIKYMNFYKIPRTVQNRVKTWYEYTWH
SQGMLDELELLVQLPDKMRLDIAID------VNYNIVSKVALFQGCDRQMIFDMLKRLRS
VVYLPNDY--VCKK---GEIGREMYIIQAGQVQVLGGPDGKSVLVT--LKAGSVFGEI--
---------------SLLAAGGGNRRTANVVAHGFANLFILDKKDLNEILVHYPESQKLL
RRKAK-KMLKTNNKPKDEKGVPGDSVIIPPKPDTPKLFQAALAAAGRMGGKG-KLAHLRW
KLRELKAMQA
>Passeriformes_Elachura_formosa_R10160
R-MGSATSLSSAVINTRLQELVRLFKERTEKVKEKLIDSDVTSDDESPVAS---------
-P------PA-----A-A--PVAAPGGELEEDKPSGDDHYCEMLCCTFKHRPWLGHLKSY
QFPSSIDPLTNL------MYVLWLFFVVVAWNWNCW--------LIPVRWAFPYQTP-AN
LHY-W----------LLVDYLCDLIYLLDILIFQTRLQFVQGGDII--------TDKKAM
KEN---YLRSQRFKMDVLCLLPLDFFYFKVGVNPLLRFPRCLKYMAFFEFNNRLEAI---
---LTKAYIYR-------VIRTTA----------Y-LLYSLHVNSC-----LYYWAS---
-AYEGLGSTTWVYDGEGNSYIRCYYWAVKTLITIGGLPDPKTLFE------IIFQLLNYF
TGVFAFSVMIGQMRDVVGAATAGQTYYRSCMDSTIKYMNFYKIPRTVQNRVKTWYEYTWH
SQGMLDESELLVQLPDKMRLDIAID------VNYNIVSKVALFQGCDRQMIFDMLKRLRS
VVYLPNDY--VCKK---GEIGREMYIIQAGQVQVLGGPDGKSVLVT--LKAGSVFGEI--
---------------SLLAAGGGNRRTANVVAHGFANLFILEKKDLNEILVHYPESQKLL
RKKAK-KMLKSNSKPKDEKG--GDALIIPPKADTPKLFKAALAASGRMGGKG-PLGWLRW
RLKELKAMQE
>Tinamiformes_Eudromia_elegans_R08194
R-IGSATSWSSTVINDRLQELVKLFKERTEKVKEKLTDPDVTSDDETPVAS---------
-PSKQA--PA-----E-A--APPPPGREPEAAEAVEDEHYCEMLCCTFKSRPWLESVRNY
QFPSSIDPLTNL------MYVLWLFFVVLAWNWNCW--------LIPVRWAFPYQTP-GN
IHY-W----------LLMDYLCDLIYLLDIVVFQSRLQFVRGGDII--------SDKKAM
KEN---YLKSQRFKMDVLCLLPLDVFYFKVGVNPLLRFPRCLKYMAFFEFNNRLEAI---
---LSKAYIYR-------VIRTTA----------Y-LLYSLHVNSC-----LYYWAS---
-AYEGLGSTTWVYDGEGNSYIRCYYWAVKTLITIGGLPDPKTLFE------IVFQLLNYF
TGVFAFSVMIGQMRDVVGAATAGQTYYRSCMDSTIKYMNFYKIPRAVQNRVKTWYEYTWH
SQGMLDESELLVQLPDKMRLDIAID------VNYSIVSKVALFQGCDRQMIFDMLKRLRS
VVYLPSDY--VCKK---GEIGREMYIIQAGQVQVLGGADGKTVLVT--LKAGSVFGEI--
---------------SLLAAGGGNRRTANVVAHGFANLFILDKKDLNEILVHYPESQKLL
RRKAK-KMLKNNNKPKDDKGGPGDSVIIPPRPSTPKLFQAALAAAGKAGGKG-RLAHLRW
KLKELKAVQV
>Passeriformes_Pteruthius_melanotis_R00724
R-IGSATSLSSAVINTRLQELVRLFRERTEKVKEKLIDPDVTSDDESPVAS---------
--------P------A-A--AVPAPGEELEGDKPSGDDHYCEMLCCTFKSQPWLDRLKSY
QLPSSIDPLTNL------MYVLWLFFVVMAWNWNCW--------LIPVRWAFPYQTP-AN
IHY-W----------LLVDYLCDLIYLLDILIFQTRLQFVQGGDII--------TDKKAM
KIN---YLRSQRFKMDVLCLLPLDFFYFKVGVNPLLRFPRCLKYMAFFEFNNRLEAI---
---LTKAYIYR-------VIRTTA----------Y-LLYSLHVNSC-----LYYWAS---
-AYEGLGSTTWVYDGEGNRYMPGL-----------GLSHSTACCHELE------------
-------------QDVVGAATAGQTYYRSCMDSTIKYMNFYKIPKTVQNRVKTWYEYTWH
SQGMLDESELLVQLPDKMRLDIAID------VNYNIMSKVALFQGCDRQMIFDMLKRLRS
VVYLPNDY--VCKK---GEIGREMYIIQAGQVQVLGGPDGKSVLVT--LKAGSVFGEI--
---------------SLLAAGGGNRRTANVVAHGFANLFILEKKDLNEILVHYPESQKLL
RKKAK-KMLKNNNKPKDEKGGPGDPLIIPPKADTPKLFRAALAATGRMGGKV-PLGRLRW
RLKELKAMQE
>Passeriformes_Chloropsis_hardwickii_R09227
R-IGSATSLSSAVINSRLQELVRLFRERTDKVKEKLVDSDVTSDEESPVAS---------
--------PA-----A-A--AVPAPGGELEGDKPAGDDHYCEMLCCTFKCQPWLDRLRSY
QFPSSIDPLTNL------MYVLWLFFVVMAWNWNCW--------LIPVRWAFPYQTP-AN
IHY-W----------LLVDYLCDLIYLLDILVFQTRLQFVQGGDII--------TDKKAM
KEN---YLRSQRFKMDVLCLLPLDFFYFKVGVNPLLRFPRCLKYMAFFEFNDRLEAI---
---LTKAYIYR-------VIRTTA----------Y-LLYSLHVNSC-----LYYWAS---
-AYEGLGSTTWVYDGEGNSYIRCYYWAVKTLITIGGLPDPKTLFE------IVFQLLNYF
TGVFAFSVMIGQMRDVVGAATAGQTYYRSCMDSTIKYMNFYRIPRAVQNRVKTWYEYTWH
SQGMLDESELLVQLPDKMRLDIAID------VNYSIVSRVALFQGCDRQMIFDMLKRLRS
VVYLPNDY--VCKK---GEIGREMYIIQAGQVQVLGGPDGKAVLVT--LKAGSVFGEI--
---------------SLLAAGGGNRRTANVVAHGFANLFILEKKDLNEILVHYPESQKLL
RKKAK-KMLRSNNKPKDEKGGPGDPLIIPPKADTPKLFKAALAASGRMGGKG-PLGRLRW
RLKELQAMQE
>Passeriformes_Pomatorhinus_ruficollis_R01161
R-VGSASSLSSAVINTRLQELVRLFKERTEKVKEKLIDPDVTSDDETPVAS---------
--------PA-----A-A--LVPAPEEELEGDKPSGDDHYCEMLCCTFKHRPWLDRLKSS
QFPSSIDPLTNL------MYVLWLFFVVMAWNWNCW--------LIPVRWAFPYQTP-AN
IHY-W----------LLVDYLCDLIYLLDILIFQTRLQFVQGGDII--------TDKKAM
KEN---YLRSQRFKMDVLCLLPLDFFYFKVGVNPLLRFPRCLKYMAFFEFNDRLEAI---
---LTKAYIYR-------VIRTTA----------Y-LLYSLHVNSC-----LYYWAS---
-AYEGLGSTTWVYDGEGNSYIRCYYWAVKTLITIGGLPDPKTLFE------IVFQLLNYF
TGVFAFSVMIGQMRDVVGAATAGQTYYRSCMDSTIKYMNFYKIPRTVQNRVKTWYEYTWH
SQGMLDESELLVQLPDKMRLDIAID------VNYNIVSKVALFQGCDRQMIFDMLKRLRS
VVYLPNDY--VCKK---GEIGREMYIIQAGQVQVLGGPDGKSVLVT--LKAGSVFGEI--
---------------SLLAAGGGNRRTANVVAHGFANLFILEKKDLNEILVHYPESQKLL
RKKAK-KMLKSNNKPKDEKGGPGDPLIIPPKADTPKLFKAALAATGRMEGKG-PLGRLRW
RLKELKAMQE
>Tinamiformes_Nothocercus_julius_R11309
R-IGSATSQSSAVINDRLQELVKLFKERTEKVKEKLTDPDVTSDDETPVAS---------
--------PA-----E-A--PPPPPGQEPEAAKAAEDEHCCEMLCCTFKYRPWLDRVKNY
QFPSSIDPLTNL------MYVLWLFFVVLAWNWNCW--------LIPVRWAFPYQTP-GN
IHY-W----------LLMDYLCDLIYLLDIVIFQIRLQFVRGGDII--------SDKKAM
KEN---YLKSQRFKMDVVCLLPLDFFYFKVGVNPLLRFPRCLKYMAFFEFNNRLEAI---
---LSKAYIYR-------VIRTTA----------Y-LLYSLHVNSC-----LYYWAS---
-AYEGLGSTTWVYDGEGNSYIRCYYWAVKTLITIGGLPDPKTLFE------IVFQLLNYF
TGVFAFSVMIGQMRDVVGAATAGQTYYRSCMDSTIKYMNFYKIPRAVQNRVKTWYEYTWH
SQGMLDESELLVQLPDKMRLDIAID------VNYSIVSKVALFQGCDRQMIFDMLKRLRS
VVYLPNDF--VCKK---GEIGREMYIIQAGQVQVLGGADGKTVLVT--LKAGSVFGEI--
---------------SLLAAGGGNRRTANVVAHGFANLFILDKKDLNEILVHYPESQRLL
RRKAK-KMLRNNNKPKDDRGGPGDSIIIPPRPSTPKLFQAALAAAGKVGGKG-RLAHLRW
KLKELKAMQA
>Tinamiformes_Nothocercus_nigrocapillus_R09845
R-IGSATSQSSAVINDRLQELVKLFKERTEKVKEKLTDPDVTSDDETPVAS---------
--------PA-----E-A--PPPPPGQEPEAAKAAEDEHCCEMLCCTFKYRPWLDRVKNY
QFPSSIDPLTNL------MYVLWLFFVVLAWNWNCW--------LIPVRWAFPYQTP-GN
IHY-W----------LLMDYLCDLIYLLDIVIFQIRLQFVRGGDII--------SDKKAM
KEN---YLKSQRFKMDVVCLLPLDFFYFKVGVNPLLRFPRCLKYMAFFEFNNRLEAI---
---LSKAYIYR-------VIRTTA----------Y-LLYSLHVNSC-----LYYWAS---
-AYEGLGSTTWVYDGEGNSYIRCYYWAVKTLITIGGLPDPKTLFE------IVFQLLNYF
TGVFAFSVMIGQMRDVVGAATAGQTYYRSCMDSTIKYMNFYKIPRAVQNRVKTWYEYTWH
SQGMLDESELLVQLPDKMRLDIAID------VNYSIVSKVALFQGCDRQMIFDMLKRLRS
VVYLPNDF--VCKK---GEIGREMYIIQAGQVQVLGGADGKTVLVT--LKAGSVFGEI--
---------------SLLAAGGGNRRTANVVAHGFANLFILDKKDLNEILVHYPESQKLL
RRKAK-KMLRNNNKPKDDKGGPGDSIIIPPRPSTPKLFQAALAAAGKVGGKG-RLAHLRW
KLKELKAMQA
>Tinamiformes_Nothoprocta_ornata_R06024
R-IGSATSQSSAVINDRLQELVKLFKERTEKVKEKLTDPDVTSDDETPVAS---------
--------PA-----E-A--PPPPPGQEPEAAKAAEDEHYCEMLCCTFKYRPWLDRVKSY
QFPSSIDPLTNL------MYVLWLFFVVLAWNWNCW--------LIPVRWAFPYQTP-GN
IHY-W----------LLMDYLCDLIYLLDIVIFQIRLQFVRGGDII--------SDKKAM
KEN---YLKSQRFKMDVVCLLPLDFLYFKVGVNPLLRFPRCLKYMAFFEFNNRLEAI---
---LSKAYIYR-------VIRTTA----------Y-LLYSLHVNSC-----LYYWAS---
-AYEGLGSTTWVYDGEGNSYIRCYYWAVKTLITIGGLPDPKTLFE------IVFQLLNYF
TGVFAFSVMIGQMRDVVGAATAGQTYYRSCMDSTIKYMNFYKIPRAVQNRVKTWYEYTWH
SQGMLDESELLVQLPDKMRLDIAID------VNYSIVSKVALFQGCDRQMIFDMLKRLRS
VVYLPNDF--VCKK---GEIGREMYIIQAGQVQVLGGADGKTVLVT--LKAGSVFGEI--
---------------SLLAAGGGNRRTANVVAHGFANLFILDKKDLNEILVHYPESQKLL
RRKAK-KMLRNNNKPKDDKGGPEDSVIIPPRPSTPKLFQAALAAAGKVGSKG-RLAHLRW
KLKELKAMQA
>Tinamiformes_Nothoprocta_pentlandii_R07003
R-IGSATSQSSAVINDRLQELVKLFKERTEKVKEKLTDPDVTSDDETPVAS---------
--------PA-----E-A--PPPPPGQEPEAAKAAEDEHYCEMLCCTFKYRPWLDRVKSY
PFPSSIDPLTNL------MYVLWLFFVVLAWNWNCW--------LIPVRWAFPYQTP-GN
IHY-W----------LLMDYLCDLIYLLDIVIFQIRLQFVRGGDII--------SDKKAM
KEN---YLKSQRFKMDVVCLLPLDFLYFKVGVNPLLRFPRCLKYMAFFEFNNRLEAI---
---LSKAYIYR-------VIRTTA----------Y-LLYSLHVNSC-----LYYWAS---
-AYEGLGSTTWVYDGEGNSYIRCYYWAVKTLITIGGLPDPKTLFE------IVFQLLNYF
TGVFAFSVMIGQMRDVVGAATAGQTYYRSCMDSTIKYMNFYKIPRAVQNRVKTWYEYTWH
SQGMLDESELLVQLPDKMRLDIAID------VNYSIVSKVALFQGCDRQMIFDMLKRLRS
VVYLPNDF--VCKK---GEIGREMYIIQAGQVQVLGGADGKTVLVT--LKAGSVFGEI--
---------------SLLAAGGGNRRTANVVAHGFANLFILDKKDLNEILVHYPESQKLL
RRKAK-KMLRNNNKPKDDKGGPEDSVIIPPRPSTPKLFQAALAAAGKVGSKG-RLAHLRW
KLKELKAMQA
>Charadriiformes_Chionis_minor_R13337
R-IGSATSLSSAIVNTRLQELVKLFKERTEKVKEKLTDPDVTSDDDSPVTS---------
--------PA-----A-A--PVPPPGGEPQGDKPAGDEHYCEMLCCTFKYRPWLDHLKNY
RFPSSIDPLTNL------MYVLWLFFVVMAWNWNCW--------LIPVRWAFPYQTP-AN
IHY-W----------LAIDYLCDLIYLLDILVFQTRLQFVRGGDII--------TDKKAM
KEN---YLRSQRFKMDLVCLLPLDFFYFKVGVNPLLRFPRCLKYMAFFEFNNRLEAI---
---LSKAYIYR-------VIRTTA----------Y-LLYSLHVNSC-----LYYWAS---
-AYEGLGSTTWVYDGEGNSYVRCYYWAVKTLITIGGLPDPKTLFE------IVFQLLNYF
TGVFAFSVMIGQMRDVVGAATAGQTYYRSCMDSTIKYMNFYKIPKNVQNRVKTWYEYTWH
SQGMLDESELLVQLPDKMRLDIAID------VNYNIVSKVALFQGCDRQMIFDMLKRLRS
VVYLPNDY--VCKK---GEIGREMYIIQAGQVQVLGGPDGKTVLVT--LKPGSVFGEI--
---------------SLLAAGGGNRRTANVVAHGFANLFILDKKDLNEILVHYPESQKLL
RKKAK-KMLKNNNKPKDEKGAPGDPLIIPPKADTPKLFQAALAATGRMGGKG-PLAQLRW
RLKELKAMQA
>Passeriformes_Promerops_cafer_R09059
R-VGSATSLSSAIINTRLQELVRLFKERTEKVKEKLIDSDVTSDDESPVAS---------
--------PA-----A-A--PMPAPGRELEGDKPSGDDHYCEMLCCTFKYRPWLDRLKSH
QFPSSIDPLTNL------MYVLWLFFVVMAWNWNCW--------LIPVRWAFPYQTP-AN
IHY-W----------LLVDYLCDLIYLLDILIFQTRLQFVQGGDII--------TDKKAM
KEN---YLRSQRFKMDVLCLLPLDFFYFKVGVNPLLRFPRCLKYLAFFEFNNRLEAI---
---LTKAYIYR-------VIRTTA----------Y-LLYSLHVNSC-----LYYWAS---
-AYEGLGSTTWVYDGEGNSYIRCYYWAVKTLITIGGLPDPKTLFE------IVFQLLNYF
TGVFAFSVMIGQMRDVVGAATAGQTYYRSCMDSTIKYMNFYKIPRAVQNRVKTWYEYTWH
SQGMLDESELLVQLPDKMRLDIAID------VNYNIVSKVALFQGCDRQMIFDMLKRLRS
VVYLPNDY--VCKK---GEIGREMYIIQAGQVQVLGGADGKSVLVT--LKAGSVFGEI--
---------------SLLAAGGGNRRTANVVAHGFANLFILEKKDLNEILVHYPESQKLL
RKKAK-KMLRSNNKPKDEKGGPGDALIIPPKAGTPKLFKAALAASEAVGGKG-PRGRLRW
RLKELKAMQE
>Galliformes_Coturnix_japonica_R03603
R-IGSATSQSSAIIHDRLQELVRLFKERTEKVKEKLTDPDVTSDEESPTAS---------
--------PP-----APP--PPPPPRDEQVGEKPAEDEHYCEMLCCTFKCQPWMNRVKSY
QFPSSIDPLTNL------VYVLWLFFVVLAWNWNCW--------LIPVRWAFPYQTP-AN
IHY-W----------LLMDYLCDLIYLLDIVVFQTRLQFVRGGDII--------SDKKAM
KEN---YLRSQRFKMDVVCLLPLDFFYFKVGVNPLLRFPRCLKYLAFFEFNNRLEAI---
---LSKAYIYR-------VIRTTA----------Y-LLYSLHVNSC-----LYYWAS---
-AYEGLGSTTWVYDGEGNSYIRCYYWAVKTLITIGGLPDPKTLFE------IVFQLLNYF
TGVFAFSVMIGQMRDVVGAATAGQTYYRSCMDSTIKYMNFYRIPRTVQNRVKTWYEYTWH
SQGMLDESELLVQLPDKMRLDIAID------VNYSIVSKVALFQGCDRQMIFDMLKRLRS
VVYLPNDF--VCKK---GEIGREMYIIQAGQVQVLGGPDGKTVLVT--LKAGSVFGEI--
---------------SLLAAGGGNRRTANVVAHGFANLFILDKKDLNEILVHYPESQKLL
RKKAK-KMLKNNNKPKDEKGGPGDPLIIPPKPDTPKLFQAALAAVGKAGGKG-HLAQLRW
RLRQLKAMQE
>Passeriformes_Sturnus_vulgaris_R01928
R-VGSATSLSSAVINSRLQELVRLFKERTEKVKEKLIDSDVTSDDESPVTS---------
--------PA-----A-A--PLPAPGGELEGDKPSRDDHYCEMLCCTFKRQPWLDRLKSY
KFPRSIDPLTNL------MYVLWLFFVVMAWNWNCW--------LIPVRWAFPYQTP-AN
IHY-W----------LLVDYLCDLIYLLDILIFQTRLQFVQGGDII--------TDKKAM
KEN---YLRSQRFKMDVLCLMPLDFFYFKVGVNPLLRFPRCLKYMAFFEFNNRLEAI---
---LTKAYIYR-------VIRTTA----------Y-LLYSLHVNSC-----LYYWAS---
-AYEGLGSTTWVYDGEGNSYIRCYYWAVKTLITIGGLPDPKTLFE------IVFQLLNYF
TGVFAFSVMIGQMRDVVGAATAGQTYYRSCMDSTIKYMNFYKIPRTVQNRVKTWYEYTWH
SQGMLDESELLVQLPDKMRLDIAID------VNYNIVSKVALFQGCDRQMIFDMLKRLRS
VVYLPNDY--VCKK---GEIGREMYIIQAGQVQVLGGPDGKSVLVT--LKAGSVFGEI--
---------------SLLAAGGGNRRTANVVAHGFANLFILEKKDLNEILVHYPESQKLL
RKKAK-KMLKSNNKPKDEKGGPGDALIIPPRADTPKLFKAALAATGRTGGKG-PLGRLRW
RLKELRAMQE
>Passeriformes_Zosterops_lateralis_R08291
R-IGSASSLSSAVINTRLQELVRLFKERTEKVKEKLIDPDVTSDDESPVAS---------
--------PA-----A-A--PVPAPGGELEGDKPLGDDHYCEMLCCTFKHRPWLARLKSY
QFPSSIDPLTNL------MYVLWLFFVVMAWNWNCW--------LIPVRWAFPYQTP-AN
IHY-W----------LLVDYLCDLIYLLDILIFQTRLQFVQGGDII--------TDKKAM
KEN---YLRSQRFKMDVLCLLPLDFFYFKVGVNPLLRFPRCLKYMAFFEFNNRLEAI---
---LTKAYIYR-------VIRTTA----------Y-LLYSLHVNSC-----LYYWAS---
-AYEGLGSTTWVYDGEGNSYIRCYYWAVKTLITIGGLPDPKTLFE------IVFQLLNYF
TGVFAFSVMIGQMRDVVGAATAGQTYYRSCMDSTIKYMNFYKIPRTVQNRVKTWYEYTWH
SQGMLDESELLVQLPDKMRLDIAID------VNYNIVSKVALFQGCDRQMIFDMLKRLRS
VVYLPNDY--VCKK---GEIGREMYIIQAGQVQVLGGPDGKSVLVT--LKAGSVFGEI--
---------------SLLAAGGGNRRTANVVAHGFANLFILEKKDLNEILVHYPESQKLL
RKKAK-KMLKSNNKPKDEKGGPADPLIIPPRADTPKLFKAALAATGRMGGKG-ALGRLRW
RLKELKAMQD
>Galliformes_Meleagris_gallopavo_R07662
R-IGSATSQGSAVIHDRLQELVRLFKERTEKVKEKLTDPDVTSDEESPTAS---------
--------PT-----A----PPPPPGDAQVGEKPAEDEHYCEMLCCTFKCQPWMDRLKSY
QFPSSIDPLTNL------VYVLWLFFVVLAWNWNCW--------LIPVRWAFPYQTP-AN
IHY-W----------LLMDYLCDLIYLLDIVVFQTRLQFVRGGDII--------SDKKAM
KEN---YLRSQRFKMDVVCLLPLDFFYFKVGVNPLLRFPRCLKYLAFFEFNNRLEAI---
---LSKAYIYR-------VIRTTA----------Y-LLYSLHVNSC-----LYYWAS---
-AYEGLGSTTWVYDGEGNSYIRCYYWAVKTLITIGGLPDPKTLFE------IVFQLLNYF
TGVFAFSVMIGQMRDVVGAATAGQTYYRSCMDSTIKYMNFYKIPRTVQNRVKTWYEYTWH
SQGMLDESELLVQLPDKMRLDIAID------VNYSIVSKVALFQGCDRQMIFDMLKRLRS
VVYLPNDF--VCKK---GEIGREMYIIQAGQVQVLGGPDGKTVLVT--LKAGSVFGEI--
---------------SLLAAGGGNRRTANVVAHGFANLFILDKKDLNEILVHYPESQKLL
RKKAK-KMLKNNNKPKDEKGGPGDPLIIPPKADTPKLFQAALAAVGKAGGRG-HLAQLRW
KLRQLKAMQE
>Apterygiformes_Apteryx_australis_R07404
R-IGSAASQNSAVINDRLQELVKLFKERTEKVKEKLADPDVTSDEETPVAL----EKI--
---------T-L-IQA--------------GKKALCD---CSRTPSSF------------
---SSLLPKSQILFPGGEAMVLWLLSMVGRWHEAMLSS--APFTLVPLPRAKGACSPLRG
IRA------KQG-VTVLV------------------LTFLSTSDDLFLSPIPNQTDKKAM
KEN---YLKSQRFKMDVACLLPLDFFYFKVGVNPLLRFPRCLKYLAFFEFNNRLEAI---
---LSKAYIYR-------VIRTTA----------Y-LLYSLHVNAC-----LYYWAS---
-AYEGLGSTTWVYDGEGNSYIRCYYWAVKTLITIGGLPDPKTLFE------IVFQLLNYF
TGVFAFSVMIGQMRDVVGAATAGQTYYRSCMDSTIKYMNFYKIPRTVQNRVKTWYEYTWH
SQGMLDESELLVQLPDKMRLDIAID------VNYSIVSKVALFQGCDRQMIFDMLKRLRS
VVYLPNDY--VCKK---GEIGREMYIIQAGQVQVLGGPDGKTVLVT--LKAGSVFGEI--
---------------SLLAAGGGNRRTANVVAHGFANLFILDKKDLNEILVHYPESQKLL
RRKAK-KMLKNNSKPKNEKGAAGNSLIIPPKTDTPRLFQAALAAAGRMGGKG-KLAHLRW
KLKELKAMQA
>Falconiformes_Falco_cherrug_R07158
-----------------------LFRERTEKVKEKLIDPDVTSDEESPAAS---------
-PAKPA--PA-----A-A--PLPPPGGEPEGDKPGGDEHYCEMLCCTFKTQPWLDRLKNY
RFPSSIDPLTDL------MYVLWLFFVVMAWNWNCW--------LIPVRWAFPYQTP-AN
IHC-W----------LLMDYLCDLIYLLDVIIFQTRLQFVQGGDII--------SDKKAM
KEN---YLRSQRFKMDVVCLLPLDFFYFKVGVNPLLRFPRCLKYLAFFEFNNRLEAI---
---LSKAYIYR-------VIRTTA----------Y-LLYSLHVNSC-----LYYWAS---
-AYEGLGSTTWVYDGEGNSYIRCYYWAVKTLITIGGLPDPKTLFE------IIFQLLNYF
TGVFAFSVMIGQMRDVVGAATAGQTYYRSCMDSTIKYMNFYKIPRTVQNRVKMWYEYTWH
SQGMLDESELLVQLPDKMRLDLAIE------VNYNIVSKVALFQGCDRQMIFDMLKRLRS
VVYLPNDY--VCKK---GEIGREMYIIQAGQVQVLGGADGKTVLVT--LKAGSVFGEI--
---------------SLLAAGGGNRRTANVIAHGFANLFILDKKDLNEILVHYPESQKLL
RKKAK-KMLKNSNKPKDEKGGPGDPVIIPPKADTPKLFQAALAATGRMGGKE-PLAQLRW
RLKKLKAMQ-
>Passeriformes_Zonotrichia_albicollis_R08922
R-IGSASSLSSAIINTRLQELVRLFKERTEKVKEKLIDSDVTSDDESPVAS---------
--------PA-----A-A--AAPASGGDLEGDKPLGDDHYCEMLCCTFKRRPWLEHLKSY
QFPSSIDPLTNL------MYVLWLFFVVMAWNWNCW--------LIPVRWAFPYQTP-AN
IHY-W----------LLVDYLCDLIYLLDILIFQTRLQFVQGGDII--------TDKKAM
KEN---YLRSQRFKMDVLCLLPLDFFYFKVGVNPLLRFPRCLKYMAFFEFNNRLEAI---
---LTKAYIYR-------VIRTTA----------Y-LLYSLHVNSC-----LYYWAS---
-AYEGLGSTTWVYDGEGNSYIRCYYWAVKTLITIGGLPDPKTLFE------IVFQLLNYF
TGVFAFSVMIGQMRDVVGAATAGQTYYRSCMDSTIKYMNFYRIPRAVQNRVKTWYEYTWH
SQGMLDESELLVQLPDKMRLDIAID------VNYNIVSKVALFQGCDRQMIFDMLKRLRS
VVYLPNDY--VCKK---GEIGREMYIIQAGQVQVLGGPDGKSVLVT--LKAGSVFGEI--
---------------SLLAAGGGNRRTANVVAHGFANLFILEKKDLNEILVHYPESQKLL
RKKAK-KMLRSNNKPKDEKGGPGDALVIPPKAETPKLFRAALAATGRMGGKG-PLGRLRW
RLKELQELQA
>Passeriformes_Lepidothrix_coronata_R00149
R-IGSATSLSSAIINTRLQELVKLFKERTEKVKEKLIDPDVTSDDESPVAS---------
--------PA-----A-A--PVPPPGGEVEGDKPSGDDHYCEMLCCTFKYRPWLDRLKSY
QFPSSIDPLTNL------MYVLWLFFVVMAWNWNCW--------LIPVRWAFPYQTP-AN
IHC-W----------LLVDYLCDLIYLLDILVFQTRLQFVQGGDII--------TDKKAM
KEN---YLRSQRFKMDVLCLLPLDFFYFKIGVNPLLRFPRCLKYMAFFEFNNRLEAI---
---LTKAYIYR-------VIRTTA----------Y-LLYSLHVNSC-----LYYWAS---
-AYEGLGSTTWVYDGEGNSYIRCYYWAVKTLITIGGLPDPKTLFE------IVFQLLNYF
TGVFAFSVMIGQMRDVVGAATAGQTYYRSCMDSTIKYMNFYKIPRTVQNRVKTWYEYTWH
SQGMLDESELLVQLPDKMRLDIAID------VNYNIVSKVALFQGCDRQMIFDMLKRLRS
VVYLPNDY--VCKK---GEIGREMYIIQAGQVQVLGGPDGKSVLVT--LKAGSVFGEI--
---------------SLLAAGGGNRRTANVIAHGFANLFILEKKDLNEILVHYPESQKLL
RKKAK-KMLKSNNKPKDEKGGPGDALIIPPKAETPKLFKAALAATGRMGGKG-PLGRLRW
RLRELKEMQA
>Anseriformes_Anser_cygnoid_R04689
R-IGSATSQSSAIINDRLQELVKLFKERTEKVKEKLTDPDVTSDDESPSAS---------
--------PA-----A-P--PPPPPGEVPPGDKAAGDEHYCEMLCCAFKCRPWLDRLKSY
QFPSSIDPLTNL------MYVLWLFFVVLAWNWNCW--------LIPVRWAFPYQTP-SN
IHF-W----------LLVDYLCDLIYLLDVIVFQTRLQFVRGGDII--------SDKKAM
KEN---YLHSQRFKMDVVCLLPLDFFYFKVGVNPLLRFPRCLKYMAFFEFNNRLEAI---
---LSKAYIYR-------VIRTTA----------Y-LLYSLHVNSC-----LYYWAS---
-AYEGLGSTTWVYDGEGNSYIRCYYWAVKTLITIGGL------FE------IVFQLLNYF
TGVFAFSVMIGQMRDVVGAATAGQTYYRSCMDSTIKYMNFYKIPKTVQNRVKTWYEYTWH
SQGMLDESELLVQLPDKMRLDIAID------VNYNIVSKVALFQGCDRQMIFDMLKRLRS
VVYLPNDY--VCKK---GEIGREMYIIQAGQVQVLGGPDGKTVLVT--LKAGSVFGEI--
---------------SLLAAGGGNRRTANVVAHGFANLFILDKKDLNEILVHYPESQKLL
RKKAK-KMLKNNNKPKDVKGQPGSPLIIPPKADTPKLFQAALAAMGKAGGKG-RLAHLRW
KLQELKAMQT
>Passeriformes_Setophaga_coronata_R07717
R-IGSASSLSSAIINTRLQELVRLFKERTEKVKEKLIDSDVTSDDESPVAS---------
--------PA-----A-A--AASAPGGELEGDKPLGDDHYCEMLCCTFKRRPWLERLKSY
QFPSSIDPLTNL------MYVLWLFFVVMAWNWNCW--------LIPVRWAFPYQTP-AN
IHY-W----------LLVDYLCDLIYLLDILIFQTRLQFVQGGDII--------TDKKAM
KKN---YLRSQRFKMDVLCLLPLDLLYFKVGVNPLLRFPRCLKYMAFFEFNNRLEAI---
---LTKAYIYR-------VIRTTA----------Y-LLYSLHVNSC-----LYYWAS---
-AYEGLGSTTWVYDGEGNSYIRCYYWAVKTLITIGGLPDPKTLFE------IVFQLLNYF
TGVFAFSVMIGQMRDVVGAATAGQTYYRSCMDSTIKYMNFYRIPRAVQNRVKTWYEYTWH
SQGMLDESELLVQLPDKMRLDIAID------VNYNIVSKVALFQGCDRQMIFDMLKRLRS
VVYLPNDY--VCKK---GEIGREMYIIQAGQVQVLGGPDGKSVLVT--LKAGSVFGEI--
---------------SLLAAGGGNRRTANVVAHGFANLFILEKKDLNEILVHYPESQKLL
RKKAK-KMLRSNNKPKDEKGGPGDALVIPPKAETPKLFRAALAATGRMGGKG-PLGRLRW
RLKELQELQA
>Passeriformes_Ficedula_albicollis_R02914
R-MGSATSLSSTIINSRLQELVRLFKERTEKVKEKLIDSDVTSDEESPVPS---------
--------PA-----A-A--PLPAPGGELEGDKPSGDDHYCEMLCCTFKHRPWLDRLKSY
KFPSSIDPLTNL------MYVLWLFFVVMAWNWNCW--------LIPVRWAFPYQTA-AN
IHC-W----------LLVDYLCDLIYLLDILIFQTRLQFVQGGDII--------TDKKAM
KEN---YMRSQRFKMDVLCLLPLDFFYFKVGVNPLLRFPRCLKYMAFFEFNNRLEAI---
---LTKAYIYR-------VIRTTA----------Y-LLYSLHVNSC-----LYYWAS---
-AYEGLGSTTWVYDGEGNSYIRCYYWAVKTLITIGGLPDPKTLFE------IVFQLLNYF
TGVFAFSVMIGQMRDVVGAATAGQTYYRSCMDSTIKYMNFYRIPRTVQNRVKTWYEYTWH
SQGMLDESELLVQLPDKMRLDIAID------VNYNIVSKVALFQGCDRQMIFDMLKRLRS
VVYLPNDY--VCKK---GEIGREMYIIQAGQVQVLGGPDGKSVLVT--LKAGSVFGEI--
---------------SLLAAGGGNRRTANVVAHGFANLFILEKKDLNEILVHYPESQKLL
RKKAK-KMLKSNNKPKDEKGGPGDPLIIPPKADTPKLFRAALAATGRAGGKG-AMGRLRW
RLRELRAMRE
>Passeriformes_Taeniopygia_guttata_R04701
R-CGSASSLSSAAISSRLQELVRLFKERTEKVKEKLIDSDVTSDDESPVAS---------
--------PA-----A-A--PVPAPGGELQGDKPLGDDHYCEMLCCTFKHQPWLDRLKSY
KFPSSIDPLTNL------MYVLWLFFVVMAWNWNCW--------LIPVRWAFPYQTP-AN
IHY-W----------LLVDYLCDLIYLLDILIFQTRLQFVQGGDII--------TDKKAM
KEN---YLRSQRFKMDVLCLLPLDFFYFKVGVNPLLRFPRCLKYMAFFEFNNRLEAI---
---LTKAYIYR-------VIRTTA----------Y-LLYSLHVNSC-----LYYWAS---
-AYEGLGSTTWVYDGEGNSYIRCYYWAVKTLITIGGLPDPKTLFE------IVFQLLNYF
TGVFAFSVMIGQMRDVVGAATAGQTYYRSCMDSTIKYMNFYRIPRTVQNRVKTWYEYTWH
SQGMLDESELLVQLPDKMRLDIAID------VNYNIVSKVALFQGCDRQMIFDMLKRLKS
VVYLPNDY--VCKK---GEIGREMYIIQAGQVQVLGGPDGKSVLVT--LKAGSVFGEI--
---------------SLLAAGGGNRRTANVVAHGFANLFILEKKDLNEILVHYPESQKLL
RKKAK-KMLKSSNKPKDEKGGPGDPLIIPPKADTPKLFRAALAATGRMGGKG-PLGRLRW
RLKELQELQA
>Accipitriformes_Aquila_chrysaetos_R03381
R-IGSATSLSSAIINNRLQELVKLFKERTEKVKEKLTDPDVTSDDESPVAS---------
-PAKLV--PA-----A-A--PVPPPGGEPEGDNPAGDEHYCEMLCCTFKYRPWLDHLKNY
RFPTSIDPFTNL------MYVLWLFFVVMAWNWNCW--------LIPVRWAFPYQTP-AN
IHC-W----------LLMDYLCDLVYLLDILVFQTRLQFVQGGDII--------TDKKAM
KEN---YLRSQRFKMDVVCLLPLDFFYFKVGVNPLLRFPRCLKYMAFFEFNNRLEAI---
---LSKAYIYR-------VIRTTA----------Y-LLYSLHVNSC-----LYYWAS---
-AYEGLGSTTWVYDGEGNSYIRCYYWAVKTLITIGGLPDPKTLFE------IVFQLLNYF
TGVFAFSIMIGQMRDVVGAATAGQTYYRSCMDSTIKYMNFYKIPKTVQNRVKTWYEYTWH
SQGMLDESELLVQLPDKMRLDIAID------VNYNIVSKVALFQGCDRQMIFDMLKRLRS
VVYLPNDY--VCKK---GEIGREMYIIQAGQVQVLGGPDGKTVLVT--LKAGSVFGEI--
---------------SLLAAGGGNRRTANVIAHGFANLFILDKKDLNEILVHYPESQKLL
RKKAK-KMLKNNNKPKDEKGAPGDPLIIPPKADTPKLFQAALAATGRMGGKR-PLAQLRW
RLKELKAMQV
>Charadriiformes_Calidris_pugnax_R03943
R-IGSATSLSSAIINNRLQELVKLFKERTEKVKEKLTDPDVTSDDESPTAS---------
--------PA-----A-A--PVPPPGGEQEGDKPAGDEHYCEMLCCVFKYQPWMDRLKNY
QFPSSIDPLTNL------MYVLWLFFVVMAWNWNCW--------LIPVRWAFPYQTP-SN
IHC-W----------LAVDYLCDLIYLLDILVFQTRLQFVQGGDII--------TDKKAM
KEN---YLRSQRFKMDVVCLLPLDFFYFKVGVNPLLRFPRCLKYMAFFEFNNRLEAI---
---LSKAYIYR-------VIRTTA----------Y-LLYSLHVNSC-----LYYWAS---
-AYEGLGSTTWVYDGEGNSYIRCYYWAVKTLITIGGLPDPKTLFE------IIFQLLNYF
TGVFAFSVMIGQMRDVVGAATAGQTYYRSCMDSTIKYMNFYKIPKTVQNRVKTWYEYTWH
SQGMLDESELLVQLPDKMRLDIAID------VNYNIVSKVALFQGCDRQMIFDMLKRLRS
VVYLPNDY--VCKK---GEIGREMYIIQAGQVQVLGGPDGKTVLVT--LKAGSVFGEI--
---------------SLLAAGGGNRRTANVVAHGFANLFILDKKDLNEILVHYPESQKLL
RKKAK-KMLKNNNKPKDEKGAPGDSLIIPPKADTPKLFQAALAATGRMGGKG-PLAQLRW
RLKELKAMQA
>Galliformes_Tympanuchus_cupido_R02555
R-IGSATSQSSTVIHDRLQELVRLFKERTEKVKEKLTDPDVTSDEESPTAS---------
--------PT-----A----PPPPPGDAQVGEKPAEDEHYCEMLCCTFKCQPWMDRLKNY
QFPSSIDPLTNL------VYVLWLFFVVLAWNWNCW--------LIPVRWAFPYQTP-TN
IHY-W----------LLMDYLCDLIYLLDIVVFQTRLQFVRGGDII--------SDKKAM
KEN---YLRSQRFKMDVVCLLPLDFFYFKVGVNPLLRFPRCLKYLAFFEFNNRLEAI---
---LSKAYIYR-------VIRTTA----------Y-LLYSLHVNSC-----LYYWAS---
-AYEGLGSTTWVYDGEGNSYIRCYYWAVKTLITIGGLPDPKTLFE------IVFQLLNYF
TGVFAFSVMIGQMRDVVGAATAGQTYYRSCMDSTIKYMNFYKIPRTVQNRVKTWYEYTWH
SQGMLDESELLVQLPDKMRLDIAID------VNYSIVSKVALFQGCDRQMIFDMLKRLRS
VVYLPNDF--VCKK---GEIGREMYIIQAGQVQVLGGPDGKTVLVT--LKAGSVFGEI--
---------------SLLAAGGGNRRTANVVAHGFANLFILDKKDLNEILVHYPESQKLL
RKKAR-KMLKNNNKPKDEKGGPGDPLIIPPKADTPKLFQAALAAVGKTGGRG-HLAQLRW
KLRQLKAMQE
>Passeriformes_Pseudopodoces_humilis_R11940
R-IGSATSLSSAVINTRLQELVRLFKERTEKVKEKLIDPDVTSDDESPVAS---------
--------PA-----A-A--PVPAPGGELEGDKPSGDDHYCEMLCCTFKHRPWLDRLKSY
QFPSSIDPLTNL------MYVLWLFFVVMAWNWNCW--------LIPVRWAFPYQTP-AN
IHY-W----------LLVDYLCDLIYLLDILIFQTRLQFVQGGDII--------TDKKAM
KEN---YLRSQRFKMDVLCLLPLDFLYFKVGVNPLLRFPRCLKYMAFFEFNSRLEAI---
---LTKAYIYR-------VIRTTA----------Y-LLYSLHMNSC-----LYYWAS---
-AYEGLGSTTWVYDGEGNSYIRCYYWAVKTLITIGGLPDPKTLFE------IVFQLLNYF
TGVFAFSVMIGQMRDVVGAATAGQTYYRSCMDSTIKYMNFYKIPRTVQNRVKTWYEYTWH
SQGMLDESELLVQLPDKMRLDIAID------VNYNIVSKVALFQGCDRQMIFDMLKRLRS
VVFLPNDY--VCKK---GEIGREMYIIQAGQVQVLGGPDGKSVLVT--LKAGSVFGEI--
---------------SLLAAGGGNRRTANVVAHGFANLFILEKKDLNEILVHYPESQKLL
RKKAK-KMLKSNNKPKDEKGGPGDALIIPPKAETPKLFKAALAATGRMGGKG-PLGRLRW
RLKELKAMRE
>Passeriformes_Serinus_canaria_R05126
R-IGSASSLSSAIINTRLQELVRLFKERTEKVKEKLIDSDVTSDDESPVAS---------
--------PA-----A-A--AVPAPGGELEGDKPLGDDHYCEMLCCTFKRRPWLGHLKSF
QFPSSIDPLTNL------MYVLWLFFVVMAWNWNCW--------LIPVRWAFPYQTP-AN
IHY-W----------LLVDYLCDLIYLLDILIFQTRLQFVQGGDII--------TDKKAM
KEN---YLRSQRFKMDVLCLLPLDFFYFKVGVNPLLRFPRCLKYLAFFEFNNRLEAI---
---LTKAYIYR-------VIRTTA----------Y-LLYSLHVNSC-----LYYWAS---
-AYEGLGSTTWVYDGEGNSYIRCYYWAVKTLITIGGLPDPKTLFE------IVFQLLNYF
TGVFAFSVMIGQMRDVVGAATAGQTYYRSCMDSTIKYMNFYRIPRAVQNRVKTWYEYTWH
SQGMLDESELLVQLPDKMRLDIAID------VNYNIVSKVALFQGCDRQMIFDMLKRLRS
VVYLPNDY--VCKK---GEIGREMYIIQAGQVQVLGGPDGKSVLVT--LKAGSVFGEI--
---------------SLLAAGGGNRRTANVVAHGFANLFILEKKDLNEILVHYPESQKLL
RKKAK-KMLRSNNKPKDEKGGPRDALVIPPRADTPKLFRAALAATGRKGGKG-PLGRLRW
RLRELQELQA
>Columbiformes_Patagioenas_fasciata_R04361
R-IGSATSVSSTVINNRLQELVKLFKERTEKVKEKLTDPDVTSDDESPTAS---------
--------PA-----A-A--PVPPPAAEPEGDKPGGDEHYCEMLCCTFKYQPWLDRLKNY
RFPSSIDPLTNL------MYVLWLFFVVMAWNWNCW--------LIPVRWAFPYQTP-GN
IHC-W----------LLVDYLCDLIYLLDILVFQTRLQFVQGGDII--------TDKKAM
KEN---YLRSQRFKMDVVCLLPLDFFYFKVGVNPLLRFPRCLKYMAFFEFNNRLEAI---
---LSKAYIYR-------VIRTTA----------Y-LLYSLHVNSC-----LYYWAS---
-AYEGLGSTTWVYDGEGNSYIRCYYWAVKTLITIGGLPDPKTLFE------IVFQLLNYF
TGVFAFSVMIGQMRDVVGAATAGQTYYRSCMDSTIKYMNFYKIPKTVQNRVKTWYEYTWH
SQGMLDESELLVQLPDKMRLDIAID------VNYNIVSKVALFQGCDRQMIFDMLKRLRS
VVYLPNDY--VCKK---GEIGREMYIIQAGQVQVLGGPDGKTVLVT--LKAGSVFGEI--
---------------SLLAAGGGNRRTANVVAHGFANLFILDKKDLNEILVHYPESQKLL
RKKAK-KMLKNNNKPKDEKGAPGDTLIIPPKADTPKLFQAALAATGRMGGKG-PLAQLRW
RLKELKAMQE
>Passeriformes_Corvus_cornix_R00617
H-IGSATSLSSAIINTRLQELVRLFKERTEKVKEKLIDPDVSSDDESPVAS---------
--------P------A-A--AVPAPGGEPE-DKPLGDDHYCEMLCCTFKSRPWLDRLKSY
QFPSSIDPLTNL------MYVLWLFFVVMAWNWNCW--------LIPVRWAFPYQTP-AN
IHY-W----------LLVDYLCDLIYLLDILVFQTRLQFVQGGDII--------TDKEAM
KKN---YLHSQRFKMDVLCLLPLDFFYFKVGVNPLLRFPRCLKYMAFFEFNNRLEAI---
---LTKAYIYR-------VIRTTA----------Y-LLYSLHVNSC-----LYYWAS---
-AYEGLGSTTWVYDGEGNSYIRCYYWAVKTLITIGGLPDPKTLFE------IVFQLLNYF
TGVFAFSVMIGQMRDVVGAATAGQTYYRSCMDSTIKYMNFYKIPKSVQNRVKTWYEYTWH
SQGMLDESELLVQLPDKMRLDIAIE------VNYNIVSKVALFQGCDRQMIFDMLKRLRS
VVYLPNDY--VCKK---GEIGREMYIIQAGQVQVLGGPDGKSVLVT--LKAGSVFGEI--
---------------SLLAAGGGNRRTANVVAHGFANLFILEKKDLNEILVHYPESQKLL
RKKAK-KMLKNNNKPKDEKGDPGDPLIILPKADTPKLFKAALAATGRMRGKG-PLERLQW
RLKELKAMQE
>Passeriformes_Passer_domesticus_R08681
R-IGSASSLSSAVINTRLQELVRLFKERTEKVKEKLIDSDVTSDDDSPVAS---------
--------PA-----A-A--AVPAPGGELEGDKPLGDDHYCEMLCCTFKHRPWLDHLKSY
QFPSSIDPLTNL------MYVLWLFFVVMAWNWNCW--------LIPVRWAFPYQTA-AN
IHY-W----------LLVDYLCDLIYLLDILIFQTRLQFVQGGDII--------TDKKAM
KEN---YLRSQRFKMDVLCLLPLDFFYFKVGVNPLLRFPRCLKYMAFFEFNSRLEAI---
---LTKAYIYR-------VIRTTA----------Y-LLYSLHVNSC-----LYYWAS---
-AYEGLGSTTWVYDGEGNSYIRCYYWAVKTLITIGGLPDPKTLFE------IVFQLLNYF
TGVFAFSVMIGQMRDVVGAATAGQTYYRSCMDSTIKYMNFYRIPRAVQNRVKTWYEYTWH
SQGMLDESELLVQLPDKMRLDIAID------VNYNIVSKVALFQGCDRQMIFDMLKRLRS
VVYLPNDF--VCKK---GEIGREMYIIQAGQVQVLGGPDGKSVLVT--LKAGSVFGEI--
---------------SLLAAGGGNRRTANVVAHGFANLFILEKKDLNEILVHYPESQKLL
RKKAK-KMLRSNDKPKDEKGGPGDALVIPPRAETPKLFRAALAASGRMGGKG-PLGRLRW
RLKELQAMQ-
>Passeriformes_Parus_major_R02516
R-IGSATSLSSAVINTRLQELVRLFKERTEKVKEKLIDPDVTSDDESPVAS---------
--------PA-----A-A--PVPAPGGELEGDKPSGDDHYCEMLCCTFKHRPWLDHLKSY
QFPSSIDPLTNL------MYVLWLFFVVMAWNWNCW--------LIPVRWAFPYQTP-AN
IHY-W----------LLVDYLCDLIYLLDILIFQTRLQFVQGGDII--------TDKKAM
KEN---YLRSQRFKMDVLCLLPLDFLYFKVGVNPLLRFPRCLKYMAFFEFNNRLEAI---
---LTKAYIYR-------VIRTTA----------Y-LLYSLHVNSC-----LYYWAS---
-AYEGLGSTTWVYDGEGNSYIRCYYWAVKTLITIGGLPDPKTLFE------IVFQLLNYF
TGVFAFSVMIGQMRDVVGAATAGQTYYRSCMDSTIKYMNFYKIPRTVQNRVKTWYEYTWH
SQGMLDESELLVQLPDKMRLDIAID------VNYNIVSKVALFQGCDRQMIFDMLKRLRS
VVYLPNDY--VCKK---GEIGREMYIIQAGQVQVLGGPDGKSVLVT--LKAGSVFGEI--
---------------SLLAAGGGNRRTANVVAHGFANLFILEKKDLNEILVHYPESQKLL
RKKAK-KMLKSNNKPKDEKGGPGDALIIPPKAETPKLFKAALAATGRMGGKG-PLGRLRW
RLKELKAMQ-
>Galliformes_Colinus_virginianus_R08839
R-IGSATSQTSAVIHERLQELVRLFKERTEKVKEKLTDPDVTSDEESPTAS---------
--------ST-----APP--PPPPPGDAQAGDKPADDDHYCEMLCCTFKCQPWMDRLKSY
QFPSSIDPLTNL------VYVLWLFFVVLAWNWNCW--------LIPVRWAFPYQTP-AN
IHY-W----------LLMDYLCDLIYLLDIVVFQTRLQFVRGGDII--------SDKKAM
KEN---YLRSQRFKMDVVCLLPLDFFYFKVGVNPLLRFPRCLKYLAFFEFNNRLEAI---
---LSKAYIYR-------VIRTTA----------Y-LLYSLHVNSC-----LYYWAS---
-AYEGLGSTTWVYDGEGNSYIRCYYWAVKTLITIGGLPDPKTLFE------IVFQLLNYF
TGVFAFSVMIGQMRDVVGAATAGQTYYRSCMDSTIKYMNFYKIPKTVQNRVKTWYEYTWH
SQGMLDESELLVQLPDKMRLDIAID------VNYNIVSKVALFQGCDRQMIFDMLKRLRS
VVYLPNDF--VCKK---GEIGREMYIIQAGQVQVLGGPDGKTVLVT--LKAGSVFGEI--
---------------SLLAAGGGNRRTANVIAHGFANLFILDKKDLNEILVHYPESQKLL
RKKAK-KMLKNNNKPKDEKGGPGDPLIIPPKADTPKLFQAALAAVGKAGGRG-HLAHLRW
KLRQLKAMQE
>Galliformes_Callipepla_squamata_R13301
R-IGSATSQTSAVIHERLQELVRLFKERTEKVKEKLTDPDVTSDEESPTAS---------
--------ST-----APP--PPPPPGDAQAGDKPADDDHYCEMLCCTFKCQPWMDRLKSY
QFPSSIDPLTNL------VYVLWLFFVVLAWNWNCW--------LIPVRWAFPYQTP-AN
IHY-W----------LLMDYLCDLIYLLDIVVFQTRLQFVRGGDII--------SDKKAM
KEN---YLRSQRFKMDVVCLLPLDFFYFKVGVNPLLRFPRCLKYLAFFEFNNRLEAI---
---LSKAYIYR-------VIRTTA----------Y-LLYSLHVNSC-----LYYWAS---
-AYEGLGSTTWVYDGEGNSYIRCYYWAVKTLITIGGLPDPKTLFE------IVFQLLNYF
TGVFAFSVMIGQMRDVVGAATAGQTYYRSCMDSTIKYMNFYKIPKTVQNRVKTWYEYTWH
SQGMLDESELLVQLPDKMRLDIAID------VNYNIVSKVALFQGCDRQMIFDMLKRLRS
VVYLPNDF--VCKK---GEIGREMYIIQAGQVQVLGGPDGKTVLVT--LKAGSVFGEI--
---------------SLLAAGGGNRRTANVIAHGFANLFILDKKDLNEILVHYPESQKLL
RKKAK-KMLKNNNKPKDEKGGPGDPLIIPPKADTPKLFQAALAAVGKAGGRG-HLAHLRW
KLRQLKAMQE
>Passeriformes_Sporophila_hypoxantha_R13429
R-IGSASSLSSAIINTRLQELVRLFKERTEKVKEKLIDSDVTSDDESPVAS---------
--------PA-----A-A--AVPAPGGQLEGDKPSGDDHYCEMLCCTFKRRPWMEHLKSY
QFPSSIDPLTNL------MYVLWLFFVVMAWNWNCW--------LIPVRWAFPYQTP-AN
IHY-W----------LLVDYLCDLIYLLDILIFQTRLQFVQGGDII--------TDKKAM
KEN---YLRSQRFKMDVLCLLPLDFFYFKVGVNPLLRFPRCLKYMAFFEFNNRLEAI---
---LTKAYIYR-------VIRTTA----------Y-LLYSLHVNSC-----LYYWAS---
-AYEGLGSTTWVYDGEGNSYIRCYYWAVKTLITIGGLPDPKTLFE------IVFQLLNYF
TGVFAFSVMIGQMRDVVGAATAGQTYYRSCMDSTIKYMNFYRIPRAVQNRVKTWYEYTWH
SQGMLDESELLVQLPDKMRLDIAID------VNYNIVSKVALFQGCDRQMIFDMLKRLRS
VVYLPNDY--VCKK---GEIGREMYIIQAGQVQVLGGPDGKSVLVT--LKAGSVFGEI--
---------------SLLAAGGGNRRTANVVAHGFANLFILEKKDLNEILVHYPESQKLL
RKKAK-KMLRSNNKPKDEKGGPGDALVIPPKAETPKLFRAALAATGRMGGKG-PLGRLRW
RLKELQELQA
>Pelecaniformes_Phalacrocorax_pelagicus_R00160
R-ISSATSVSSTIINNRLQELVKLFKERTEKVKEKLTDPDVSSDDESPAAS---------
-PAKPA--PA-----A-A--LVLPLGGKPEEDKSSGDEHYCEMLCCTFKYRPWLDCLKNY
RFPSSIDPLTNL------MYVLWLFFVVMAWNWNCW--------LIPIRWAFPYQTP-AN
IHY-W----------LLVDYVCDLIYLLDILVFQTRLQFVRGGDII--------TDKKAM
KAN---YLRSRRFKMDVVCLLPLDFFYFKVGVNPLLRFPRCLKYMAFFEFNNRLEAI---
---LSKAYIYR-------VIRTTA----------Y-LLYSLHVNSC-----LYYWAS---
-AYEGLGSTTWVYDGEGNSYIRCYYWAVKTLITIGGLPDPRTLFE------IVFQLLNYF
TGVFAFSVMIGQMRDVVGAATAGQTYYRSCMDSTIKYMNFYKIPKSVQNRVKTWYEYTWH
SQGMLDESELLVQLPDKMRLDIAID------VNYNIVSKVALFQGCDRQMIFDMLKRLRS
VVYLPNDY--VCKK---GEIGREMYIIQAGQVQVLGGPDGKTVLVT--LKAGSVFGEI--
---------------SLLAAGGGNRRTANVIAHGFANLFILDKKDLNEILVHYPESQKLL
RKKAK-KMLKNNNKPKDEKGAPGDPLIVPPKADTPKLFQAALAAAGRMGGKG-PLAQLRW
RLKELKAMQE
>Pelecaniformes_Phalacrocorax_auritus_R11028
R-ISSATSVSSTIINNRLQELVKLFKERTEKVKEKLTDPDVSSDDESPAAS---------
--------PA-----A-A--LVLPLGGKPEEDKPSGDEHYCEMLCCTFKYRPWMDCLKNY
RFPSSIDPLTNL------MYVLWLFFVVMAWNWNCW--------LIPIRWAFPYQTP-AN
IHY-W----------LLVDYVCDLIYLLDILVFQPRLQFVRGGDII--------TDKKAM
KAN---YLRSRRFKMDVVCLLPLDFFYFKVGVNPLLRFPRCLKYMAFFEFNNRLEAI---
---LSKAYIYR-------VIRTTA----------Y-LLYSLHVNSC-----LYYWAS---
-AYEGLGSTTWVYDGEGNSYIRCYYWAVKTLITIGGLPDPRTLFE------IVFQLLNYF
TGVFAFSVMIGQMRDVVGAATAGQTYYRSCMDSTIKYMNFYKIPKTVQNRVKTWYEYTWH
SQGMLDESELLVQLPDKMRLDMAID------VNYNIVSKVALFQGCDRQMIFDMLKRLRS
VVYLPNDY--VCKK---GEIGREMYIIQAGQVQVLGGPDGKTVLVT--LKAGSVFGEI--
---------------SLLAAGGGNRRTANVIAHGFANLFILDKKDLNEILVHYPESQKLL
RKKAK-KMLKNNNKPKDEKGAPGDPLIIPPKADTPKLFQAALAAAGRMGGKG-PLAQLRW
RLKELKAMQE
>Pelecaniformes_Phalacrocorax_harrisi_R00104
R-ISSATSVSSTVINNQLQELVKLFKERTEKVKEKLTDPDVSSDDESPAAS---------
--------PA-----A-A--LVLPLGGKPEEDKPSGDEHYCEMLCCTFKYRPWLDCLKNY
RFPSSIDPLTNL------MYVLWLFFVVMAWNWNCW--------LIPIRWAFPYQTP-AN
IHY-W----------LLVDYVCDLIYLLDILVFQPRLQFVRGGDII--------TDKKAM
KAN---YLRSRRFKMDVVCLLPLDFFYFKVGVNPLLRFPRCLKYMAFFEFNNRLEAI---
---LSKAYIYR-------VIRTTA----------Y-LLYSLHVNSC-----LYYWAS---
-AYEGLGSTTWVYDGEGNSYIRCYYWAVKTLITIGGLPDPRTLFE------IVFQLLNYF
TGVFAFSVMIGQMRDVVGAATAGQTYYRSCMDSTIKYMNFYKIPKTVQNRVKTWYEYTWH
SQGMLDESELLVQLPDKMRLDMAID------VNYNIVSKVALFQGCDRQMIFDMLKRLRS
VVYLPNDY--VCKK---GEIGREMYIIQAGQVQVLGGPDGKTVLVT--LKAGSVFGEI--
---------------SLLAAGGGNRRTANVIAHGFANLFILDKKDLNEILVHYPESQKLL
RKKAK-KMLKNNNKPKDEKGAPGDPLIIPPKADTPKLFQAALAAAGRMGGKG-PLAQLRW
RLKELKAMQE
>Pelecaniformes_Phalacrocorax_brasilianus_R12553
R-ISSATSVSSTIINNRLQELVKLFKERTEKVKEKLTDPDVSSDDESPAAS---------
-PAKPA--PA-----A-A--LVLPLGGKPEEDKPSGDEHYCEMLCCTFKYRPWMDCLKNY
RFPSSIDPLTNL------MYVLWLFFVVMAWNWNCW--------LIPIRWAFPYQTP-AN
IHY-W----------LLVDYVCDLIYLLDILVFQPRLQFVRGGDII--------TDKKAM
KAN---YLRSRRFKMDVVCLLPLDFFYFKVGVNPLLRFPRCLKYMAFFEFNNRLEAI---
---LSKAYIYR-------VIRTTA----------Y-LLYSLHVNSC-----LYYWAS---
-AYEGLGSTTWVYDGEGNSYIRCYYWAVKTLITIGGLPDPRTLFE------IVFQLLNYF
TGVFAFSVMIGQMRDVVGAATAGQTYYRSCMDSTIKYMNFYKIPKTVQNRVKTWYEYTWH
SQGMLDESELLVQLPDKMRLDMAID------VNYNIVSKVALFQGCDRQMIFDMLKRLRS
VVYLPNDY--VCKK---GEIGREMYIIQAGQVQVLGGPDGKTVLVT--LKAGSVFGEI--
---------------SLLAAGGGNRRTANVIAHGFANLFILDKKDLNEILVHYPESQKLL
RKKAK-KMLKNNNKPKDEKGAPGDPLIIPPKADTPKLFQAALAAAGRMGGKG-PLAQLRW
RLKELKAMQE
>Passeriformes_Lonchura_striata_R14257
R-CGSASSLSSAAISSRLQELVRLFKERTEKVKEKLIDSDVTSDDESPVAS---------
--------PA-----A-A--LVPAP-GELQGDKPLGDDHYCEMLCCTFKHQPWLDRLKSY
KFPSSIDPLTNL------MYVLWLFFVVMAWNWNCW--------LIPVRWAFPYQTP-AN
IHY-W----------LLVDYLCDLIYLLDILIFQTRLQFVQGGDII--------TDKKAM
KEN---YLRSQRFKMDVLCLLPLDFFYFKVGVNPLLRFPRCLKYMAFFEFNSRLEAI---
---LTKAYIYR-------VIRTTA----------Y-LLYSLHVNSC-----LYYWAS---
-AYEGLGSTTWVYDGEGNSYIRCYYWAVKTLITIGGLPDPKTLFE------IVFQLLNYF
TGVFAFSVMIGQMRDVVGAATAGQTYYRSCMDSTIKYMNFYRIPRTVQNRVKTWYEYTWH
SQGMLDESELLVQLPDKMRLDIAID------VNYNIVSKVALFQGCDRQMIFDMLKRLKS
VVYLPNDY--VCKK---GEIGREMYIIQAGQVQVLGGPDGKSVLVT--LKAGSVFGEI--
---------------SLLAAGGGNRRTANVVAHGFANLFILEKKDLNEILVHYPESQKLL
RKKAK-KMLRSSNKPKDEKGGPGDPLIIPPKADTPKLFRAALAATGRMGGKG-PLGRLRW
RLKELQAMQE
>Anseriformes_Anas_zonorhyncha_R12136
R-IGSATSQSSAIINDRLQELVKLFKERTEKVKEKLTDPDVTSDDESPSAS---------
--------PA-----A-P--PPPPPAEAPPGDKAADDEHYCEMLCCTFKCQPWMARLKSY
QFPSSIDPLTNL------MYVLWLFFVVLAWNWNCW--------LIPVRWAFPYQTP-SN
IHF-W----------LLVDYLCDLIYLLDIIVFQTRLQFVRGGDII--------SDKKAM
KEN---YLHSQRFKMDVVCLLPLDFFYFKVGVNPLLRFPRCLKYMAFFEFNNRLEAI---
---LSKAYIYR-------VIRTTA----------Y-LLYSLHVNSC-----LYYWAS---
-AYEGLGSTTWVYDGEGNSYIRCYYWAVKTLITIGGLPDPKTLFE------IVFQLLNYF
TGVFAFSVMIGQMRDVVGAATAGQTYYRSCMDSTIKYMNFYKIPKTVQNRVKTWYEYTWQ
SQGMLDESELLVQLPDKMRLDIAID------VNYNIVSKVALFQGCDRQMIFDMLKRLRS
VVYLPNDY--VCKK---GEIGREMYIIQAGQVQVLGGPDGKTVLVT--LKAGSVFGEI--
---------------SLLAAGGGNRRTANVVAHGFANLFILDKKDLNEILVHYPESQKLL
RKKAK-KMLKNNNKPRDEKGQPVSPLIIPPKPDTPKLFQAALAAMGKTGGKG-RLAHLRW
KLQELKAMQA
>Passeriformes_Phylloscopus_trochilus_R07976
R-IGSATSLSSTFINTRLQELVRLFKERTEKVKEKLIDPDVTSEDESPVAS---------
--------PA-----A-A--PVPAPGGELEGDKPSGDEHYCEMLCCTFKCRPWLDRLKSY
RFPSSIDPLTNL------MYVLWLFFVVMAWNWNCW--------LIPVRWAFPYQTP-AN
IHY-W----------LLVDYLCDLIYLLDIFIFQTRLQFVQGGDII--------TDKKAM
KQN---YLRSQRFKMDMLCLLPLDFFYFKVGVNPLLRFPRCLKYMAFFEFNNRLEAI---
---LTKAYIYR-------VIRTTA----------Y-LLYSLHVNSC-----LYYWAS---
-AYEGLGSTTWVYDGEGNSYIRCYYWAVKTLITIGGLPDPKTLFE------IVFQLLNYF
TGVFAFSVMIGQMRDVVGAATAGQTYYRSCMDSTIKYMNFYKIPRTVQNRVKTWYEYTWH
SQGMLDESELLVQLPDKMRLDIAID------VNYNIVSKVALFQGCDRQMIFDMLKRLRS
VVYLPNDY--VCKK---GEIGREMYIIQAGQVQVLGGPDGKSVLVT--LKAGSVFGEI--
---------------SLLAAGGGNRRTANVVAHGFANLFILEKKDLNEILVHYPESQKLL
RKKAK-KMLKSNSKPUDEKGGPGDPLVIPPKAETPKLFKAALAAAGRTGGKG-ALGRLRW
RLKELRAMQE
>Passeriformes_Saxicola_maurus_R00469
R-MGSATSLSSTTINSRLQELVRLFKERTEKVKEKLIDSDVTSDEESPVPS---------
--------PA-----A-A--PLPAPGGELEGDRPSGDDHYCEMLCCTFKHRPWLDRLKSY
KFPSSIDPLTNL------MYVLWLFFVVMAWNWNCW--------LIPVRWAFPYQTA-AN
IHY-W----------LLVDYLCDLIYLLDILIFQTRLQFVQGGDII--------TDKKAM
KEN---YMRSQRFKMDVLCLLPLDFFYFKVGVNPLLRFPRCLKYMAFFEFNSRLEAI---
---LTKAYIYR-------VIRTTA----------Y-LLYSLHVNSC-----LYYWAS---
-AYEGLGSTTWVYDGEGNSYIRCYYWAVKTLITIGGLPDPKTLFE------IVFQLLNYF
TGVFAFSVMIGQMRDVVGAATAGQTYYRSCMDSTIKYMNFYKIPRAVQNRVKTWYEYTWH
SQGMLDESELLVQLPDKMRLDIAID------VNYNIVSKVALFQGCDRQMIFDMLKRLRS
VVYLPNDY--VCKK---GEIGREMYIIQAGQVQVLGGPDGKSVLVT--LKAGSVFGEI--
---------------SLLAAGGGNRRTANVVAHGFANLFILEKKDLNEILVHYPESQKLL
RKKAK-KMLKSNNKPKDEKGGPGDPLIIPPKADTPKLFRAALAATGRTGGRG-AVGRLRW
RLRELRAMQE
>Charadriiformes_Uria_lomvia_R07867
R-ISSATSLSSAIINTRLQELVKLFKERTEKVKEKLTDPDVTSDDESPTTS---------
--------PA-----A-A--PVPPLGGETEGDKPAGDEHYCEMLCCTFKYQPWLDHVKNY
RFPSSIDPFTNL------MYVLWLFFVVMAWNWNCW--------LIPVRWAFPYQTP-AN
IHF-W----------LVVDYLCDLIYLLDILVFQTRLQFVRGGDII--------TDKKAM
KEN---YLRSQRFKMDVVCLLPLDFFYFKVGVNPLLRFPRCLKYMAFFEFNNRLEAI---
---LSKAYIYR-------VIRTTA----------Y-LLYSLHVNSC-----LYYWAS---
-AYEGLGSTTWVYDGEGNSYIRCYYWAVKTLITIGGLPDPKTLFE------IVFQLLNYF
TGVFAFSVMIGQMRDVVGAATAGQTYYRSCMDSTIKYMNFYKIPKTVQNRVKTWYEYTWH
SQGMLDESELLVQLPDKMRLDIAID------VNYNIVSKVALFQGCDRQMIFDMLKRLRS
VVYLPNDY--VCKK---GEIGREMYIIQAGQVQVLGGPDGKTVLVT--LKAGSVFGEI--
---------------SLLAAGGGNRRTANVVAHGFANLFILDKKDLNEILVHYPESQKLL
RKKAK-KMLKNSNKPKDEKGAAGDPLIIPPKADTPKLFQAALAAMGRMGRKG-PLAQLQW
RLKELKAMQA
>Strigiformes_Strix_occidentalis_caurina_R01528
R-VGSATSLSSAVVNQRLQELVKLFRERTEKVKEKLTDPDITSDDESPATS---------
--------P------APA--PVPPPGGEPEGNKSAGDEHYCEMLCCKFKCRPWLYRLKNY
RFPSSIDPLTNL------MYVLWLFFVVMAWNWNCW--------LIPVRWAFPYQTP-SN
IHC-W----------LFMDYLCDLIYLLDILVFQIRLQFVRGGDII--------TDKKAM
KEH---YLRSERFKMDVICLLPLDFLYLKVGVNPLLRFPRCLKYMAFFEFNNRLESI---
---LSKAYIYR-------VIRTTA----------Y-LLYSLHMNSC-----LYYWAS---
-DYEGLGSTSWVYDGEGNSYIRCYYWAVKTLITIGGLPDPKTLFE------IFFQLVNYF
TGVFAFSVMIGQMRDVVGAATAGQTYYRSCMDSTIKYMNSYRIPKTVQNRVKMWYEYTWH
SQGMLDETELLVQLPDKMRLDIAID------VNYNIVSKVALFQGCDRQLIFDMLKRLKS
VVYLPGDY--VCKK---GEIGREMYIIQAGQVQVLGGPDGQTVLVS--LKAGSVFGEI--
---------------SLLAAGGGNRRTANVVAHGFANLFILDKKDLNEILVHYPESQKLL
RKKAR-KMLNTNKKPRDDK-APGDPMIIPPKADTPKLFQAALAAMGKMGHKG-PLAQLQW
RLKELKEMQA
>Anseriformes_Anas_platyrhynchos_R08554
R-IGSATSQSSAIINDRLQELVKLFKERTEKVKEKLTDPDVTSDDESPSAS---------
--------PA-----A-P--PPPPPAEAPPGDKAADDEHYCEMLCCTFKCQPWMARLKSY
QFPSSIDPLTNL------MYVLWLFFVVLAWNWNCW--------LIPVRWAFPYQTP-SN
IHF-W----------LLVDYLCDLIYLLDIIVFQTRLQFVRGGDII--------SDKKAM
KEN---YLHSQRFKMDVVCLLPLDFFYFKVGVNPLLRFPRCLKYMAFFEFNNRLEAI---
---LSKAYIYR-------VIRTTA----------Y-LLYSLHVNSC-----LYYWAS---
-AYEGLGSTTWVYDGEGNSYIRCYYWAVKTLITIGGLPDPKTLFE------IVFQLLNYF
TGVFAFSVMIGQMRDVVGAATAGQTYYRSCMDSTIKYMNFYKIPKTVQNRVKTWYEYTWQ
SQGMLDESELLVQLPDKMRLDIAID------VNYNIVSKVALFQGCDRQMIFDMLKRLRS
VVYLPNDY--VCKK---GEIGREMYIIQAGQVQVLGGPDGKTVLVT--LKAGSVFGEI--
---------------SLLAAGGGNRRTANVVAHGFANLFILDKKDLNEILVHYPESQKLL
RKKAK-KMLKNNNKPRDEKGQPVSPLIIPPKPDTPKLFQAALAAMGKTGGKG-RLAHLRW
KLQELKAMQA
>Psittaciformes_Agapornis_roseicollis_R13316
R-IGSAASLSSTVINNRLQELVRLFKERTEKVKEKLTDPDITSDEESPTAS---------
--------LP-----A-A--PVPPAEGQPEGEKVAEEEHYCEMLCCTFKYRPWLDRLRNY
QFPSSIDPLTNL------MYVLWLFFVVMAWNWNCW--------LIPVRWAFPYQTP-AN
IHW-W----------LFIDYLCDLIYLLDILVFQIRLQFVQGGDII--------SDKKAM
KEN---YLRSQRFKMDMVCLLPLDFFYFKVGVNPLLRFPRCLKYMAFFEFNNRLEAI---
---LTKAYIYR-------VIRTTA----------Y-LLYSLHVNSC-----LYYWAS---
-AYEGLGSTTWVYDGEGNSYIRCYYWAVKTLITIGGLPDPKTLFE------IVFQLLNYF
TGVFAFSVMIGQMRDVVGAATAGQTYYRSCMDSTIKYMNFYKIPKTVQNRVKTWYEYTWR
SQGMLDESELLVQLPDKMRLDIAID------VNYSIVSKVALFQGCDRQMIFDMLKRLRS
VVYLPNDY--VCKK---GEIGHEMYIIQAGHVQVLGGPDGKTVLVT--LKPGSVFGEI--
---------------SLLAAGGGNRRTANVIAHGFANLFILDKKDLNEILVHYPESQKLL
KKKAK-KMLKSNNKPKDAKGVPGDSLIIPPKPDTPKLFQTALAAAGKMGGKG-SLAQLRW
RLRELKAMQA
>Caprimulgiformes_Oreotrochilus_melanogaster_R00002
R-IGSATSLSSNIINTRLQELVKLFRERTEKVKEKLTDPDVTSDDESPAAS---------
-PAKPV--PA-----A-A--PVPPPGGELEGHKLSEDEHCCEMLCCTFKCQPWLDRLKNY
EFPSSIDPLTNL------MYVLWLFFVVLAWNWNCW--------LIPVRWAFPYQTP-TN
IYF-W----------LLMDYICDLIYLLDILIFQTRLQFVQGGDII--------SDKKAM
KEH---YLRSQRFKMDVLCLLPLDFFYFKVGVNPLLRFPRCLKYMAFFEFNSRLEAI---
---LSRAYVYR----------TTA----------Y-LLYSLHVNSC-----LYYWAS---
-AYEGLGSTAWVYDGEGNSYIRCYYWAVKTLITIGGLPDPKTLFE------IIFQLLNYF
TGVFAFSVMIGQMRDVVGAATAGQTYYRSCMDSTIKYMTFYKIPKTVQNRVKMWYEYTWH
SQGMLDESELLVQLPDKMRLDIAIE------VNYNIVSKVALFQGCDRQMIFDMLKRLKS
VVYLPNDY--VCKK---GEIGREMYIIQAGQVQVLGGPDGKTVLVT--LKPGSVFGEI--
---------------SLLAAGGGNRRTANVVAQGFANLFILDKKDLNEILVHYPESQKLL
RKKAK-KMLKTTNKPKDEKAAPGDALIIPLKADTPKLFQAAVAATGRVGGRG-PLSQLRW
RLKELKATQA
>Charadriiformes_Alca_torda_R05280
R-ISSATSLNSAIINTRLQELVKLFKERTEKVKEKLIDPDVTSDDESPTTS---------
--------PA-----A-A--PVPPLGGETEGDKPAGDEHYCEMLCCTFKYRPWLDHVKNY
RFPSSIDPLTNL------MYVLWLFFVVMAWNWNCW--------LIPVRWAFPYQTP-AN
MHF-W----------LVVDYLCDLIYLLDILVFQTRLQFVQGGDII--------TDKKAM
KEN---YLRSQRFKMDVVCLLPLDFFYFKVGVNPLLRFPRCLKYMAFFEFNNRLEAI---
---LSKAYIYR-------VIRTTA----------Y-LLYSLHVNSC-----LYYWAS---
-AYEGLGSTTWVYDGEGNSYIRCYYWAVKTLITIGGLPDPKTLFE------IVFQLLNYF
TGVFAFSVMIGQMRDVVGAATAGQTYYRSCMDSTIKYMNFYKIPKTVQNRVKTWYEYTWH
SQGMLDESELLVQLPDKMRLDIAID------VNYNIVSKVALFQGCDRQMIFDMLKRLRS
VVYLPNDY--VCKK---GEIGREMYIIQAGQVQVLGGPDGKTVLVT--LKAGSVFGEI--
---------------SLLAAGGGNRRTANVVAHGFANLFILDKKDLNEILVHYPESQKLL
RKKAK-KMLKTSNKPKDEKGATGDPLIIPPKADTPKLFQAALAAMGRMGGKG-PLAQLRW
RLKELKAMQA
>Caprimulgiformes_Steatornis_caripensis_R02994
------------------------------------------------------------
------------------------------------------------------------
----------DL------MYVLWLFFVVMAWNWNCW--------LIPVRWAFPYQTP-AN
IHC-W----------LLMDYLCDLIYLLDVLVFQTRLQFVRGGDII--------TDKKAM
REN---YLRSERFKMDMVCLLPLDFFYFKVGVNPLLRFPRCLKYMAFFEFNNRLESI---
---MSKAYIYR-------VIRTTA----------Y-LLYSLHLNSC-----LYYWAS---
-DYEGLGSTTWVYDGEGNSYIRCYYWAVKTLITIGGLPDPKTLFE------IIFQLLNYF
TGVFAFSVMIGQMRDVVGAATAGQTYYRSCMDSTIKYMNSYKIPRLVQNRVKTWYEYTWH
SQGMLDESELLVQLPDKMRLDIAID------VNYSIVSKVALFQGCDRQMIFDMLKRLKS
VVYLPNDY--VCKK---GEIGREMYIIKAGHVQVLGGPDGTTVLVT--LKPGSVFGEI--
---------------SLLAAGGGNRRTANVIAHGFANLFILDKKDLNEILVHYPESQKLL
RKKAK-KMLQTNNKAKEEKGAPADPLIIPPKADTPKLFQAALAATGRLGAKG-PLAQLRW
RLKELKAMQP
>Columbiformes_Caloenas_nicobarica_R05691
R-IGSATSVSSAVINNRLQELVKLFKERTEKVKEKLTDPDVTSDDDSPTAL---------
--------PA-----A-A--PVLPPAAEPEGDKPAGDEHYCEMLCCTFKYRPWLDRLKNY
QFPSSIDPLTNL------MYVLWLFFVVMAWNWNCW--------LIPVRWAFPYQTP-GN
IHF-W----------LLVDYLCDLIYLLDILVFQTRLQFVRGGDII--------TDKKAM
KQN---YLRSQRFKMDVVCLLPLDFFYFKVGVNPLLRFPRCLKYMAFFEFNNRLEAI---
---LSKAYIYR-------VIRTTA----------Y-LLYSLHVNSC-----LYYWAS---
-AYEGLGSTTWVYDGEGNSYIRCYYWAVKTLITIGGLPDPKTLFE------IVFQLLNYF
TGVFAFSVMIGQMRDVVGAATAGQTYYRSCMDSTIKYMNFYKIPKTVQNRVKTWYEYTWH
SQGMLDESELLVQLPDKMRLDIAID------VNYNIVSKVALFQGCDRQMIFDMLKRLRS
VVYLPNDY--VCKK---GEIGREMYIIQAGQVQVLGGPDGKTVLVT--LKAGSVFGEI--
---------------SLLAAGGGNRRTANVVAHGFANLFILDKKDLNEILVHYPESQKLL
RKKAK-KMLKNNNKPKDEKGAPGDTLIIPPKADTPKLFQAALAAAGRMGGKG-PLAQLRW
RLKELKAMQ-
>Passeriformes_Melospiza_melodia_R05641
R-IGSASSLSSATINTRLQELVRLFKERTEKVKEKLIDSDVTSDDESPVAS---------
--------PA-----A-A--AAPAPGGELEGDKPLGDDHYCEMLCCTFKRRPWLQHLKSY
QFPSSIDPLTNL------MYVLWLFFVVMAWNWNCW--------LIPVRWAFPYQTP-AN
IHY-W----------LLVDYLCDLIYLLDILIFQTRLQFVQGGDII--------TDKKAM
KEN---YLRSQRFKMDVLCLLPLDFFYFKVGVNPLLRFPRCLKYMAFFEFNNRLEAI---
---LTKAYIYR-------VIRTTA----------Y-LLYSLHVNSC-----LYYWAS---
-AYEGLGSTTWVYDGEGNSYIRCYYWAVKTLITIGGLPDPKTLFE------IVFQLLNYF
TGVFAFSVMIGQMRDVVGAATAGQTYYRSCMDSTIKYMNFYRIPRAVQNRVKTWYEYTWH
SQGMLDESELLVQLPDKMRLDIAID------VNYNIVSKVALFQGCDRQMIFDMLKRLRS
VVYLPNDF--VCKK---GEIGREMYIIQAGQVQVLGGPDGKSVLVT--LKAGSVFGEI--
---------------SLLAAGGGNRRTANVVAHGFANLFILEKKDLNEILVHYPESQKLL
RKKAK-KMLRSNNKPKDEKGGPGDALVIPPKAETPKLFRAALAATGRMGGKG-PLGRLRW
RLKELQELQA
>Passeriformes_Rhegmatorhina_hoffmannsi_R08779
R-IGSATSLSSAIVNTRLQELVKLFKERTEKVKEKLIDPDVTSDEESPVAS---------
--------PA-----A-A--PVPPPGGQGEGDKPLEDDHYCEMLCCTFKYRPWLDRLKSY
QFPSSIDPLTNL------MYVLWLFFVVMAWNWNCW--------LIPVRWAFPYQTP-AN
IHC-W----------LLVDYLCDLIYLLDILVFQTRLQFVQGGDII--------TDKKAM
KEN---YLRSQRFKMDVLCLLPLDFFYFKVGVNPLLRFPRCLKYMAFFEFNSRLEAI---
---LTKAYIYR-------VIRTTA----------Y-LLYSLHVNSC-----LYYWAS---
-AYEGLGSTTWVYDGEGNSYIRCYYWAVKTLITIGGLPDPKTLFE------IVFQLLNYF
TGVFAFSVMIGQMRDVVGAATAGQTYYRSCMDSTIKYMNFYKIPKTVQNRVKTWYEYTWH
SQGMLDESELLVQLPDKMRLDIAID------VNYNIVSKVALFQGCDRQMIFDMLKRLRS
VVYLPNDY--VCKK---GEIGREMYIIQAGQVQVLGGPDGKSVLVT--LKAGSVFGEI--
---------------SLLAAGGGNRRTANVVAHGFANLFILEKKDLNEILVHYPESQKLL
RKKAK-KMLKSNNKPKDEKGGPGDSLIIPPKAETPKLFKAALAATGRMGGKG-PLMRLRW
RLKELKAMQT
>Passeriformes_Loxia_curvirostra_R13883
R-IGSASSLSSAIINTRLQELVRLFKERTEKVKEKLIDSDVTSDDESPVAS---------
--------PA-----A-A--AVPAPGGELEGDKPLGDDHYCEMLCCTFKHRPWLEHLKSF
QLPSSIDPLTNL------MYVLWLFFVVMAWNWNCW--------LIPVRWAFPYQTP-AN
IHY-W----------LLVDYLCDLIYLLDILIFQTRLQFVQGGDII--------TDKKAM
KEN---YLRSQRFKMDVLCLLPLDFFYFKVGVNPLLRFPRCLKYLAFFEFNNRLEAI---
---LTKAYIYR-------VIRTTA----------Y-LLYSLHVNSC-----LYYWAS---
-AYEGLGSTSWVYDGEGNSYIRCYYWAVKTLITIGGLPDPKTLFE------IVFQLLNYF
TGVFAFSVMIGQMRDVVGAATAGQTYYRSCMDSTIKYMNFYRIPRAVQNRVKTWYEYTWH
SQGMLDESELLVQLPDKMRLDIAID------VNYNIVSKVALFQGCDRQMIFDMLKRLRS
VVYLPNDY--VCKK---GEIGREMYIIQAGQVQVLGGPDGKSVLVT--LKAGSVFGEI--
---------------SLLAAGGGNRRTANVVAHGFANLFILEKKDLNEILVHYPESQKLL
RKKAK-KMLRSNNKPKDEKGGPGDALVIPPRADTPKLFRATLAATGRKGGKG-PLGRLRW
RLRELQELQA
>Passeriformes_Junco_hyemalis_R04073
R-IGSASSLSSAIINTRLQELVRLFKERTEKVKEKLIDSDVTSDDESPVAS---------
--------PA-----A-A--AAPAPGGELEGDKPLGDDHYCEMLCCTFKRRPWLEHLKSY
QFPSSIDPLTNL------MYVLWLFFVVMAWNWNCW--------LIPVRWAFPYQTP-AN
IHY-W----------LLVDYLCDLIYLLDILIFQTRLQFVQGGDII--------TDKKAM
KEN---YLRSQRFKMDVLCLLPLDFFYFKVGVNPLLRFPRCLKYMAFFEFNNRLEAI---
---LTKAYIYR-------VIRTTA----------Y-LLYSLHVNSC-----LYYWAS---
-AYEGLGSTTWVYDGEGNSYIRCYYWAVKTLITIGGLPDPKTLFE------IVFQLLNYF
TGVFAFSVMIGQMRDVVGAATAGQTYYRSCMDSTIKYMNFYRIPRAVQNRVKTWYEYTWH
SQGMLDESELLVQLPDKMRLDIAID------VNYNIVSKVALFQGCDRQMIFDMLKRLRS
VVYLPNDY--VCKK---GEIGREMYIIQAGQVQVLGGPDGKSVLVT--LKAGSVFGEI--
---------------SLLAAGGGNRRTANVVAHGFANLFILEKKDLNEILVHYPESQKLL
RKKAK-KMLRSNNKPKDEKGGPGDALVIPPKAETPKLFRAALAATGRMGGKG-PLGRLRW
RLKELQELQA
>Passeriformes_Sylvia_atricapilla_R07627
R-IGSASSLSSTIINTRLQELVRLFKERTEKVKEKLIDPDVTSDDESPVAS---------
--------PA-----A-A--PLPAPGGEPEGDKPLEDDHYCEMLCCTFKHRPWLDRLKSY
QFPSSIDPLTNL------MYVLWLFFVVMAWNWNCW--------LIPVRWAFPYQTP-AN
IHY-W----------LLMDYLCDLIYLLDILIFQTRLQFVRGGDII--------TDKKAM
KEN---YLRSQRFKMDVLCLLPLDFFYFKVGVNPLLRFPRCLKYMAFFEFNNRLEAI---
---LTKAYIYR-------VIRTTA----------Y-LLYSLHVNSC-----LYYWAS---
-AYEGLGSTTWVYDGEGNSYIRCYYWAVKTLITIGGLPDPKTLFE------IVFQLLNYF
TGVFAFSVMIGQMRDVVGAATAGQTYYRSCMDSTIKYMNFYKIPRTVQNRVKTWYEYTWH
SQGMLDESELLVQLPDKMRLDIAID------VNYNIVSKVALFQGCDRQMIFDMLKRLRS
VVYLPNDY--VCKK---GEIGREMYIIQAGQVQVLGGPDGKSVLVT--LKAGSVFGEI--
---------------SLLAAGGGNRRTANVVAHGFANLFILEKKDLNEILVHYPESQKLL
RKKAK-KMLRSNNKPKDEKG---DPLIIPPKADTPKLFKAVLAARGRTGGQG-ALGRLRW
RLKELKAMQD
>Passeriformes_Erithacus_rubecula_R04224
R-MGSATSLSSTTINSRLQELVRLFKERTEKVKEKLIDSDVTSDEESPVPS---------
--------PA-----A-A--PLPAPGGELEGDRPSGDDHYCEMLCCTFKHRPWLDRLKSY
KFPSSIDPLTNL------MYVLWLFFVVMAWNWNCW--------LIPVRWAFPYQTA-AN
IHY-W----------LLVDYLCDLIYLLDILLFQTRLQFVQGGDII--------TDKKAM
KEN---YMRSQRFKMDVLCLLPLDFFYFKVGVNPLLRFPRCLKYMAFFEFNNRLEAI---
---LTKAYIYR-------VIRTTA----------Y-LLYSLHVNSC-----LYYWAS---
-AYEGLGSTTWVYDGEGNSYIRCYYWAVKTLITIGGLPDPKTLFE------IVFQLLNYF
TGVFAFSVMIGQMRDVVGAATAGQTYYRSCMDSTIKYMNFYKIPRPVQNRVKTWYEYTWH
SQGMLDESELLVQLPDKMRLDIAID------VNYNIVSKVALFQGCDRQMIFDMLKRLRS
VVYLPNDY--VCKK---GEIGREMYIIQAGQVQVLGGPDGKSVLVT--LKAGSVFGEI--
---------------SLLAAGGGNRRTANVVAHGFANLFILEKKDLNEILVHYPESQKLL
RKKAK-KMLKSNNKPKDEKGGAGDPLIIPPKADTPKLFRAALAATGRTGGKG-AMGRLRW
RLRELRAMQE
>Charadriiformes_Limosa_lapponica_R08601
R-IGSATSLSSAIINNRLQELVKLFKERTEKVKEKLTDPDVTSDDESPTAC---------
---EPA--PA-----A-A--PVPPPGGEPEGDRLAGDEHYCEMLCCVFKYRPWLDRLKNY
QFPSSIDPLTNL------MYVLWLFFVVMAWNWNCW--------LIPVRWAFPYQTP-SN
IHC-W----------LAVDYLCDLIYLLDILVFQTRLQFVQGGDII--------TDKKAM
KEN---YLRSQRFKMDVVCLLPLDFFYFKVGVNPLLRFPRCLKYMAFFEFNNRLEAI---
---LSKAYIYR-------VIRTTA----------Y-LLYSLHVNSC-----LYYWAS---
-AYEGLGSTTWVYDGEGNSYIRCYYWAVKTLITIGGLPDPKTLFE------IIFQLLNYF
TGVFAFSVMIGQMRDVVGAATAGQTYYRSCMDSTIKYMNFYKIPKTVQNRVKTWYEYTWH
SQGMLDESELLVQLPDKMRLDIAID------VNYNIVSKVALFQGCDRQMIFDMLKRLRS
VVYLPNDY--VCKK---GEIGREMYIIQAGQVQVLGGPDGKTVLVT--LKAGSVFGEI--
---------------SLLAAGGGNRRTANVIAHGFANLFILDKKDLNEILVHYPESQKLL
RKKAK-KMLKNNNKPKDEKGAPGDSLIIPPKADTPKLFQAALAATGRMGAKG-PLAQLRW
RLKELKAMQA
>Passeriformes_Passerina_amoena_R03816
R-IGSASSLSSAVINTRLQELVRLFKERTEKVKEKLIDSDVTSDDESPVAS---------
--------PA----AA-A--AVPAPGGELEGDKPLGDDHYCEMLCCTFKRRPWLQHLKSY
QFPSSIDPLTNL------MYVLWLFFVVMAWNWNCW--------LIPVRWAFPYQTP-AN
IHY-W----------LLVDYLCDLIYLLDILIFQTRLQFVQGGDII--------TDKKAM
KEN---YLRSQRFKMDVLCLLPLDFFYFKVGVNPLLRFPRCLKYMAFFEFNNRLEAI---
---LTKAYIYR-------VIRTTA----------Y-LLYSLHLNSC-----LYYWAS---
-AYEGLGSTTWVYDGEGNSYIRCYYWAVKTLITIGGLPDPKTLFE------IVFQLLNYF
TGVFAFSVMIGQMRDVVGAATAGQTYYRSCMDSTIKYMNFYRIPRAVQNRVKTWYEYTWH
SQGMLDESELLVQLPDKMRLDIAID------VNYNIVSKVALFQGCDRQMIFDMLKRLRS
VVYLPNDY--VCKK---GEIGREMYIIQAGQVQVLGGPDGKSVLVT--LKAGSVFGEI--
---------------SLLAAGGGNRRTANVVAHGFANLFILEKKDLNEILVHYPESQKLL
RKKAK-KMLRSNNKPKDEKGGPGDALVIPPKAETPKLFRAALAATGRMGGKG-PLGRLRW
RLKELQAMQE
>Passeriformes_Pheucticus_melanocephalus_R00426
R-IGSASSLSSAIINTRLQELVRLFKERTEKVKEKLIDSDVTSDDESPVAS---------
--------PA-----A-A--AVPAPGGELEGDKPLGDDHYCEMLCCTFKRRPWLEHLKSY
QFPSSIDPLTNL------MYVLWLFFVVMAWNWNCW--------LIPVRWAFPYQTP-AN
IHY-W----------LLVDYLCDLIYLLDILIFQTRLQFVQGGDII--------TDKKAM
KEN---YLRSQRFKMDVLCLLPLDFFYFKVGVNPLLRFPRCLKYMAFFEFNNRLEAI---
---LTKAYIYR-------VIRTTA----------Y-LLYSLHVNSC-----LYYWAS---
-AYEGLGSTTWVYDGEGNSYIRCYYWAVKTLITIGGLPDPKTLFE------IVFQLLNYF
TGVFAFSVMIGQMRDVVGAATAGQTYYRSCMDSTIKYMNFYRIPRAVQNRVKTWYEYTWH
SQGMLDESELLVQLPDKMRLDIAID------VNYNIVSKVALFQGCDRQMIFDMLKRLRS
VVYLPNDY--VCKK---GEIGREMYIIQAGQVQVLGGPDGKSVLVT--LKAGSVFGEI--
---------------SLLAAGGGNRRTANVVAHGFANLFILEKKDLNEILVHYPESQKLL
RKKAK-KMLRSNNKPKDEKGGPGDALVIPPKAETPKLFRAALAATGRMGGKG-PLGRLRW
RLKELQAMQA
>Charadriiformes_Uria_aalge_R00030
R-ISSATSLSSAIINTRLQELVKLFKERTEKVKEKLTDPDVTSDDESPTTS---------
--------PA-----A-A--PVPPLGGETEGDKPAGDEHYCEMLCCTFKYRPWLDHVKNY
RFPSSIDPFTNL------MYVLWLFFVVMAWNWNCW--------LIPVRWAFPYQTP-AN
IHF-W----------LVVDYLCDLIYLLDILVFQTRLQFVRGGDII--------TDKKAM
KEN---YLRSQRFKMDVVCLLPLDFFYFKVGVNPLLRFPRCLKYMAFFEFNNRLEAI---
---LSKAYIYR-------VIRTTA----------Y-LLYSLHVNSC-----LYYWAS---
-AYEGLGSTTWVYDGEGNSYIRCYYWAVKTLITIGGLPDPKTLFE------IVFQLLNYF
TGVFAFSVMIGQMRDVVGAATAGQTYYRSCMDSTIKYMNFYKIPKTVQNRVKTWYEYTWH
SQGMLDESELLVQLPDKMRLDIAID------VNYNIVSKVALFQGCDRQMIFDMLKRLRS
VVYLPNDY--VCKK---GEIGREMYIIQAGQVQVLGGPDGKTVLVT--LKAGSVFGEI--
---------------SLLAAGGGNRRTANVVAHGFANLFILDKKDLNEILVHYPESQKLL
RKKAK-KMLKNSNKPKDEKGAAGDPLIIPPKADTPKLFQAALAAMGRMGRKG-PLAQLQW
RLKELKAMQA
>Charadriiformes_Cepphus_grylle_R06986
R-ISSATSLSSAIINTRLQELVKLFKERTEKVKEKLTDPDVTSDDESPTTS---------
--------PA-----A-A--PVPPLGGETEGDKPAGDEHYCEMLCCTFKYRPWLDHLKNY
RFPSSIDPLTNL------MYVLWLFFVVMAWNWNCW--------LIPIRWAFPYQTP-AN
IHF-W----------LVVDYLCDLIYLLDILVFQTRLQFVRGGDII--------TDKKAM
KEN---YLRSQRFKMDVVCLLPLDFFYFKVGVNPLLRFPRCLKYMAFFEFNNRLEAI---
---LSKAYIYR-------VIRTTA----------Y-LLYSLHVNSC-----LYYWAS---
-AYEGLGSTTWVYDGEGNSYIRCYYWAVKTLITIGGLPDPKTLFE------IVFQLLNYF
TGVFAFSVMIGQMRDVVGAATAGQTYYRSCMDSTIKYMNFYKIPKTVQNRVKTWYEYTWH
SQGMLDESELLVQLPDKMRLDIAID------VNYNIVSKVALFQGCDRQMIFDMLKRLRS
VVYLPNDY--VCKK---GEIGREMYIIQAGQVQVLGGPDGKTVLVT--LKAGSVFGEI--
---------------SLLAAGGGNRRTANVVAHGFANLFILDKKDLNEILVHYPESQKLL
RKKAK-KMLKNSNKPKDEKGAPGDPLIIPPKADTPKLFQAALAATGRMGGKG-PLAQLRW
RLKELKAMPA
>Charadriiformes_Rissa_tridactyla_R06997
R-ISSATSLSSAIINTRLQELVKLFKERTEKVKEKLTDPDATSDDESPTTS---------
-PAKPA--PA-----A-A--PVPPPAGEPEGDKPAEDEHYCEMLCCTFKYRPWLDHLKNY
RFPSSIDPLTNL------MYVLWLFFVVMAWNWNCW--------LIPVRWAFPYQTP-AN
IHC-W----------LVVDYLCDLIYLLDILVFQTRLQFVRGGDII--------TDKKAM
TEN---YLRSQRFKMDVVCLLPLDFFYFKVGVNPLLRFPRCLKYMAFFEFNNRLEAI---
---LSKAYIYR-------VIRTTA----------Y-LLYSLHVNSC-----LYYWAS---
-AYEGLGSTTWVYDGEGNSYIRCYYWAVKTLITIGGLPDPKTLFE------IAFQLLNYF
TGVFAFSVMIGQMRDVVGAATAGQTYYRSCMDSTIKYMNFYKIPKTVQNRVKTWYEYTWH
SQGMLDELELLVQLPDKMRLDIAID------VNYNIVSKVALFQGCDRQMIFDMLKRLRS
VVYLPNDY--VCKK---GEIGREMYIIQAGQVQVLGGPDSKTVLVT--LKAGSVFGEI--
---------------SLLAAGGGNRRTANVVAHGFANLFILDKKDLNEILVHYPESQKLL
RKKAK-KMLKTSNKPKDEKGAPRDPLIIPPKADTPKLFQAALAATGRMGGKG-PLAQLRW
RLKELKAMQA
>Passeriformes_Aphelocoma_coerulescens_R02059
R-IGSATSLSSAVINTRLQELVRLFKERTEKVKEKLIDPDVTSDDESPVAS---------
--------P------A-A--AVPAPGGELE-DKPLGDDHYCEMLCCTFKSRPWLDRLKSY
QFPSSIDPLTNL------MYVLWLFFVVMAWNWNCW--------LIPVRWAFPYQTP-AN
IHY-W----------LLVDYLCDLIYLLDILIFQTRLQFVQGGDII--------TDKEAM
KKN---YLHSQRFKMDVLCLLPLDFFYFKVGVNPLLRFPRCLKYMAFFEFNNRLEAI---
---LTKAYIYR-------VIRTTA----------Y-LLYSLHVNSC-----LYYWAS---
-AYEGLGSTTWVYDGEGNSYIRCYYWAVKTLITIGGLPDPKTLFE------IVFQLLNYF
TGVFAFSVMIGQMRDVVGAATAGQTYYRSCMDSTIKYMNFYKIPKSVQNRVKTWYEYTWH
SQGMLDESELLVQLPDKMRLDIAID------VNYNIVSKVALFQGCDRQMIFDMLKRLRS
VVYLPNDY--VCKK---GEIGREMYIIQAGQVQVLGGPDGKSVLVT--LKAGSVFGEI--
---------------SLLAAGGGNRRTANVVAHGFANLFILEKKDLNEILVHYPESQKLL
RKKAK-KMLKNSNKPKDEKGDPGDPLIILPKADTPKLFKAALAATGRMRGKG-PLGRLHW
RLKELKAMQE
>Passeriformes_Poecile_atricapillus_R12562
R-IGSATSLSSAVINTRLQELVRLFKERTEKVKEKLIDPDVTSDDESPVAS---------
--------PA-----A-A--PVPAPGGELEGDKPSGDDHYCEMLCCTFKHQPWLDRLKSY
QFPSSIDPLTNL------MYVLWLFFVVMAWNWNCW--------LIPVRWAFPYQTP-AN
IHY-W----------LLVDYLCDLIYLLDILIFQTRLQFVQGGDII--------TDKKAM
KEN---YLRSQRFKMDVLCLLPLDFLYFKVGVNPLLRFPRCLKYMAFFEFNNRLEAI---
---LTKAYIYR-------VIRTTA----------Y-LLYSLHVNSC-----LYYWAS---
-AYEGLGSTTWVYDGEGNSYIRCYYWAVKTLITIGGLPDPKTLFE------IVFQLLNYF
TGVFAFSVMIGQMRDVVGAATAGQTYYRSCMDSTIKYMNFYKIPRTVQNRVKTWYEYTWH
SQGMLDESELLVQLPDKMRLDIAID------VNYNIVSKVALFQGCDRQMIFDMLKRLRS
VVYLPNDY--VCKK---GEIGREMYIIQAGQVQVLGGPDGKSVLVT--LKAGSVFGEI--
---------------SLLAAGGGNRRTANVVAHGFANLFILEKKDLNEILVHYPESQKLL
RKKAK-KMLKSNNKPKDEKGGPGDALIIPPKAETPKLFKAALAATGRMGGKG-PRGRLRW
RLQELKAMQE
>Passeriformes_Cercotrichas_coryphaeus_R03135
R-VGSATSLSSAVVSSRLQELVRLFRDRTEKVKEKLIDSDITSDEESPVPS---------
--------PA-----A-A--PLPAPGGELEGDKPSGDDHYCEMLCCTFKHRPWLGRLKSY
KFPSSIDPLTNL------MYVLWLFFVVMAWNWNCW--------LIPVRWAFPYQTA-AN
IHY-W----------LLVDYLCDLIYLLDILIFQTRLQFVQGGDII--------TDKKAM
KEN---YMRSQRFKMDVLCLLPLDFFYFKVGVNPLLRFPRCLKYMAFFEFNSRLEAI---
---LTKAYIYR-------VIRTTA----------Y-LLYSLHVNSC-----LYYWAS---
-AYEGLGSTTWVYDGEGNSYIRCYYWAVKTLITIGGLPDPKTLFE------IVFQLLNYF
TGVFAFSVMIGQMRDVVGAATAGQTYYRSCMDSTIKYMNFYKIPRAVQNRVKTWYEYTWH
SQGMLDESELLVQLPDKMRLDIAID------VNYNIVSKVALFQGCDRQMIFDMLKRLRS
VVYLPNDY--VCKK---GEIGREMYIIQAGQVQVLGGPDGKSVLVT--LKAGSVFGEI--
---------------SLLAAGGGNRRTANVVAHGFANLFILEKKDLNEILVHYPESQKLL
RKKAK-KMLKSNNKPKEEKGGPGDPLIIPPKADTPKLLRAALAATGRTGGKG-AMGRLRW
RLRELRAMQQ
>Procellariiformes_Calonectris_borealis_R01458
R-IGSATSLSSAVINTRLQELVKLFKERTEKVKEKLTDPDVTSDDESPTAS---------
-PAKLG--PA-----A-A--PVPPPGGEPEGDKPAGDEHYCEMLCCTFKYRPWLVRLKNY
QFPSSIDPLTNL------MYVLWLFFVVMAWNWNCW--------LIPVRWAFPYQTP-AN
IHY-W----------LLMDYLCDFIYLLDILVFQTRLQFVRGGDII--------TDKKAM
KEN---YLRSQRFKMDVVCLLPLDFFYFKVGVNPLLRFPRCLKYMAFFEFNNRLEAI---
---LSKAYIYR-------VIRTTA----------Y-LLYSLHVNSC-----LYYWAS---
-AYEGLGSTTWVYDGEGNSYIRCYYWAVKTLITIGGLPDPKTLFE------IVFQLLNYF
TGVFAFSVMIGQMRDVVGAATAGQTYYRSCMDSTIKYMNFYKIPKTVQNRVKTWYEYTWH
SQGMLDELELLVQLPDKMRLDIAID------VNYNIVSKVALFQGCDRQMIFDMLKRLRS
VVYLPNDY--VCKK---GEIGREMYIIQAGQVQVLGGPDGKTVLVT--LKAGSVFGEI--
---------------SLLAAGGGNRRTANVIAHGFANLFILDKKDLNEILVHYPESQKLL
RKKAK-KMLKNNNKPKDEKGAPGDPLIIPPKADTPKLFQAALAAAGRMGGKG-PLAQLRW
RLKELKAMQA
>Apterygiformes_Apteryx_haastii_R00076
R-IGSAASQNSAVINDRLQELVKLFKERTEKVKEKLADPDVTSDEETPVAS---------
--------PA-----E-A--PPPPPGKESEAAK--EDEHYCEMLCCKFKYRPWLDRVKNY
RFPSSIDPFTNL------MYVLWLFFVVLAWNWNCW--------LIPVRWAFPYQTS-GN
IHY-W----------LLVDYLCDFIYLLDIIVFQIRLQFVRGGDII--------TDKKAM
KEN---YLKSQRFKMDVACLLPLDFFYFKVGVNPLLRFPRCLKYLAFFEFNNRLEAI---
---LSKAYIYR-------VIRTTA----------Y-LLYSLHVNSC-----LYYWAS---
-AYEGLGSTTWVYDGEGNSYIRCYYWAVKTLITIGGLPDPKTLFE------IVFQLLNYF
TGVFAFSVMIGQMRDVVGAATAGQTYYRSCMDSTIKYMNFYKIPRTVQNRVKTWYEYTWH
SQGMLDESELLVQLPDKMRLDIAID------VNYSIVSKVALFQGCDRQMIFDMLKRLRS
VVYLPNDY--VCKK---GEIGREMYIIQAGQVQVLGGPDGKTVLVT--LKAGSVFGEI--
---------------SLLAAGGGNRRTANVVAHGFANLFILDKKDLNEILVHYPESQKLL
RRKAK-KMLKNNSKPKNEKGAAGNSLIIPPKTDTPRLFQAALAAAGRMGGKG-KLAHLRW
KLKELKAMQA
>Apterygiformes_Apteryx_owenii_R01795
R-IGSAASQNSAVINDRLQELVKLFKERTEKVKEKLADPDVTSDEETPVAS---------
--------PA-----E-A--PPPPPGKESEAAK--EDEHYCEMLCCKFKYRPWLDRVKNY
RFPSSIDPFTNL------MYVLWLFFVVLAWNWNCW--------LIPVRWAFPYQTS-GN
IHY-W----------LLVDYLCDFIYLLDIIVFQIRLQFVRGGDII--------TDKKAM
KEN---YLKSQRFKMDVACLLPLDFFYFKVGVNPLLRFPRCLKYLAFFEFNNRLEAI---
---LSKAYIYR-------VIRTTA----------Y-LLYSLHVNSC-----LYYWAS---
-AYEGLGSTTWVYDGEGNSYIRCYYWAVKTLITIGGLPDPKTLFE------IVFQLLNYF
TGVFAFSVMIGQMRDVVGAATAGQTYYRSCMDSTIKYMNFYKIPRTVQNRVKTWYEYTWH
SQGMLDESELLVQLPDKMRLDIAID------VNYSIVSKVALFQGCDRQMIFDMLKRLRS
VVYLPNDY--VCKK---GEIGREMYIIQAGQVQVLGGPDGKTVLVT--LKAGSVFGEI--
---------------SLLAAGGGNRRTANVVAHGFANLFILDKKDLNEILVHYPESQKLL
RRKAK-KMLKNNSKPKNEKGAAGNSLIIPPKTDTPRLFQAALAAAGRMGGKG-KLAHLRW
KLKELKAMQA
>Apterygiformes_Apteryx_rowi_R07373
R-IGSAASQNSAVINDRLQELVKLFKERTEKVKEKLADPDVTSDEETPVAS---------
--------SA-----E-A--PPPPPGKESEAAK--EDEHYCEMLCCKFKYRPWLDRVKNY
RFPSSIDPFTNL------MYVLWLFFVVLAWNWNCW--------LIPVRWAFPYQTS-GN
IHY-W----------LLVDYLCDFIYLLDIIVFQIRLQFVRGGDII--------TDKKAM
KEN---YLKSQRFKMDVACLLPLDFFYFKVGVNPLLRFPRCLKYLAFFEFNNRLEAI---
---LSKAYIYR-------VIRTTA----------Y-LLYSLHVNSC-----LYYWAS---
-AYEGLGSTTWVYDGEGNSYIRCYYWAVKTLITIGGLPDPKTLFE------IVFQLLNYF
TGVFAFSVMIGQMRDVVGAATAGQTYYRSCMDSTIKYMNFYKIPRTVQNRVKTWYEYTWH
SQGMLDESELLVQLPDKMRLDIAID------VNYSIVSKVALFQGCDRQMIFDMLKRLRS
VVYLPNDY--VCKK---GEIGREMYIIQAGQVQVLGGPDGKTVLVT--LKAGSVFGEI--
---------------SLLAAGGGNRRTANVVAHGFANLFILDKKDLNEILVHYPESQKLL
RRKAK-KMLKNNSKPKNEKGAAGNSLIIPPKTDTPRLFQAALAAAGRMGGKG-KLAHLRW
KLKELKAMQA
>Tinamiformes_Crypturellus_cinnamomeus_R12340
R-IGSATSQSSAVINDRLQELVKLFKERTEKVKEKLTDPDVTSDDETPVPS---------
-PSKQA--PA-----E-A--QPPPPGQEPEAAEAAEDEHYCEMLCCTFKYRPWLDRVKNY
QFPSSIDPLTNL------MYVLWLFFVVLAWNWNCW--------LIPVRWAFPYQTP-GN
IHY-W----------LLMDYLCDLIYLLDIVIFQIRLQFVRGGDII--------SDKKAM
KEN---YLKSQRFKMDVMCLLPLDFFYFKVGVNPLLRFPRCLKYMAFFEFNNRLEAI---
---LSKAYIYR-------VIRTTA----------Y-LLYSLHVNSC-----LYYWAS---
-AYEGLGSTTWVYDGEGNSYIRCYYWAVKTLITIGGLPDPKTLFE------IVFQLLNYF
TGVFAFSVMIGQMRDVVGAATAGQTYYRSCMDSTIKYMNFYKIPRAVQNRVKTWYEYTWH
SQGMLDESELLVQLPDKMRLDIAID------VNYSIVSKVALFQGCDRQMIFDMLKRLRS
VVYLPNDY--VCKK---GEIGREMYIIQAGQVQVLGGADGKTVLVT--LKAGSVFGEI--
---------------SLLAAGGGNRRTANVVAHGFANLFILDKKDLNEILVHYPESQKLL
RRKAK-KMLRNNNKPKDDKGGPGDSIIIPPRPSTPKLFQAALAAAGKVGGKG-RLAHLRW
KLKELKAMQA
>Tinamiformes_Nothoprocta_perdicaria_R11759
R-IGSATSQSSAVINDRLQELVKLFKERTEKVKEKLTDPDVTSDDETPVAS---------
--------PA-----E-A--PPPPPGQEPEAAKAAEDEHYCEMLCCTFKYRPWLDRVKSY
QFPSSIDPLTNL------MYVLWLFFVVLAWNWNCW--------LIPVRWAFPYQTP-GN
IHY-W----------LLMDYLCDLIYLLDIVIFQIRLQFVRGGDII--------SDKKAM
KEN---YLKSKRFKMDVVCLLPLDFLYFKVGVNPLLRFPRCLKYMAFFEFNDRLEAI---
---LSKAYIYR-------VIRTTA----------Y-LLYSLHVNSC-----LYYWAS---
-AYEGLGSTTWVYDGEGNSYIRCYYWAVKTLITIGGLPDPKTLFE------IVFQLLNYF
TGVFAFSVMIGQMRDVVGAATAGQTYYRSCMDSTIKYMNFYKIPRAVQNRVKTWYEYTWH
SQGMLDESELLVQLPDKMRLDIAID------VNYSIVSKVALFQGCDRQMIFDMLKRLRS
VVYLPNDF--VCKK---GEIGREMYIIQAGQVQVLGGADGKTVLVT--LKAGSVFGEI--
---------------SLLAAGGGNRRTANVVAHGFANLFILDKKDLNEILVHYPESQKLL
RRKAK-KMLRNNSKPKDDKGGPEDSVIIPPRPSTPKLFQAALAAAGKVGSKG-RLAHLRW
KLKELKAMQA
>Rheiformes_Rhea_americana_R07641
R-IGSAASQNSAVINDRLQELVKLFKERTEKVKEKLTDPDVTSDDETPVAS---------
--------PA-----E-A--PPPPSGKEPEAARAAEDEHYCEMLCCTFKYRPWLDRVKNY
QFPSSIDPLTNL------MYVLWLFFVVLAWNWNCW--------LIPVRWAFPYQTP-GN
IHY-W----------LLVDYLCDLIYLLDIVVFQIRLQFVRGGDVI--------SDKKAM
REN---YLKSQRFKMDVLCLLPLDFFYFKVGVNPLLRFPRCLKYMAFFEFNNRLEAI---
---LSKAYIYR-------VIRTTA----------Y-LLYSLHVNSC-----LYYWAS---
-AYEGLGSTTWVYDGEGNSYIRCYYWAVKTLITIGGLPDPRTLFE------IVFQLLNYF
TGVFAFSVMIGQMRDVVGAATAGQTYYRSCMDSTIKYMNFYKIPRVVQNRVKTWYEYTWH
SQGMLDESELLVQLPDKMRLDIAID------VNYKIVSKVALFQGCDRQMIFDMLKRLRS
VVYLPNDY--VCKK---GEIGREMYIIQAGQVQVLGGPDGKSVLVT--LKAGSVFGEI--
---------------SLLAAGGGNRRTANVIAHGFANLFILDKKDLNEILVHYPESQKLL
RRKAK-KMLKNNNKPKDEKGAPGDSLIIPPRPETPKLFQAALAAAGRMGGKG-KLAHLRW
KLKELKAMQA
>Rheiformes_Rhea_pennata_R07263
R-IGSAASQNSAVINDRLQELVKLFKERTEKVKEKLTDPDVTSDDETPVAS---------
--------PA-----E-A--PPPPSGKEPEAARAAEDEHYCEMLCCTFKYRPWLDRVKNY
QFPSSIDPLTNL------MYVLWLFFVVLAWNWNCW--------LIPVRWAFPYQTP-GN
IHY-W----------LLADYLCDLIYLLDIVVFQIRLQFVRGGDVI--------SDKKAM
REN---YLKSQRFKMDVLCLLPLDFFYFKVGVNPLLRFPRCLKYMAFFEFNNRLEAI---
---LSKAYIYR-------VIRTTA----------Y-LLYSLHVNSC-----LYYWAS---
-AYEGLGSTTWVYDGEGNSYIRCYYWAVKTLITIGGLPDPRTLFE------IVFQLLNYF
TGVFAFSVMIGQMRDVVGAATAGQTYYRSCMDSTIKYMNFYKIPRVVQNRVKTWYEYTWH
SQGMLDESELLVQLPDKMRLDIAID------VNYKIVSKVALFQGCDRQMIFDMLKRLRS
VVYLPNDY--VCKK---GEIGREMYIIQAGQVQVLGGPDGKSVLVT--LKAGSVFGEI--
---------------SLLAAGGGNRRTANVIAHGFANLFILDKKDLNEILVHYPESQKLL
RRKAK-KMLKNNNKPKDEKGAPGDSLIIPPRPETPKLFQAALAAAGRMGGKG-KLAHLRW
KLKELKAMQA
>Passeriformes_Chlorodrepanis_virens_R02419
R-IGSASSLSSAIINTRLQELVRLFKERTEKVKEKLTDSDVTSDDESPVAS---------
--------PA-----A-A--AVPAPGGELEGDKPLGDDHYCEMLCCTFKRRPWLEHLKSF
QFPSSIDPLTNL------MYVLWLFFVVMAWNWNCW--------LIPVRWAFPYQTP-AN
IHY-W----------LLVDYLCDLIYLLDILIFQTRLQFVQGGDII--------TDKKAM
KEN---YLRSQRFKMDVLCLLPLDFFYIKVGVNPLLRFPRCLKYMAFFEFNSRLEAI---
---LTKAYIYR-------VIRTTA----------Y-LLYSLHVNSC-----LYYWAS---
-AYEGLGSTTWVYDGEGNSYIRCYYWAVKTLITIGGLPDPKTLFE------IIFQLLNYF
TGVFAFSVMIGQMRDVVGAATAGQTYYRSCMDSTIKYMNFYRIPRAVQNRVKTWYEYTWH
SQGMLDESELLVQLPDKMRLDIAID------VNYNIVSKVALFQGCDRQMIFDMLKRLRS
VVYLPNDY--VCKK---GEIGREMYIIQAGQVQVLGGPDGKSVLVT--LKAGSVFGEI--
---------------SLLAAGGGNRRTANVVAHGFANLFILEKKDLNEILVHYPESQKLL
RKKAK-KMLRSNNKPKDEKGGPGDALVIPPRADTPKLFRAALAATGRKGGKG-PLGRLRW
RLRELQELQA
>Passeriformes_Hemignathus_wilsoni_R14378
R-IGSASSLSSAIINTRLQELVRLFKERTEKVKEKLIDSDVTSDDESPVAS---------
--------PA-----A-A--AVPAPGGELEGDKPLGDDHYCEMLCCTFKRRPWLEHLKSF
QFPSSIDPLTNL------MYVLWLFFVVMAWNWNCW--------LIPVRWAFPYQTP-AN
IHY-W----------LLVDYLCDLIYLLDILIFQTRLQFVQGGDII--------TDKKAM
KEN---YLRSQRFKMDVLCLLPLDFFYIKVGVNPLLRFPRCLKYMAFFEFNSRLEAI---
---LTKAYIYR-------VIRTTA----------Y-LLYSLHVNSC-----LYYWAS---
-AYEGLGSTTWVYDGEGNSYIRCYYWAVKTLITIGGLPDPKTLFE------IIFQLLNYF
TGVFAFSVMIGQMRDVVGAATAGQTYYRSCMDSTIKYMNFYRIPRAVQNRVKTWYEYTWH
SQGMLDESELLVQLPDKMRLDIAID------VNYNIVSKVALFQGCDRQMIFDMLKRLRS
VVYLPNDY--VCKK---GEIGREMYIIQAGQVQVLGGPDGKSVLVT--LKAGSVFGEI--
---------------SLLAAGGGNRRTANVVAHGFANLFILEKKDLNEILVHYPESQKLL
RKKAK-KMLRSNNKPKDEKGGPGDALVIPPRADTPKLFRAALAATGRKGGKG-PLGRLRW
RLRELQELQA
>Anseriformes_Cairina_moschata_R13291
R-IGSATSQSSAIINDRLQELVKLFKERTEKVKEKLTDPDVTSDDESPSAS---------
--------PT-----A-P--PPPPPAEAPPGDKAADDEHYCEMLCCAFKCQPWMARLKSY
QFPSSIDPLTNL------MYVLWLFFVVLAWNWNCW--------LIPVRWAFPYQTP-SN
IHF-W----------LLVDYLCDLIYLLDIIVFQTRLQFVRGGDII--------SEKKAM
KEN---YLHSQRFKMDVVCLLPLDFFYFKVGVNPLLRFPRCLKYMAFFEFNNRLEAI---
---LSKAYIYR-------VIRTTA----------Y-LLYSLHVNSC-----LYYWAS---
-AYEGLGSTTWVYDGEGNSYIRCYYWAVKTLITIGGLPDPKTLFE------IVFQLLNYF
TGVFAFSVMIGQMRDVVGAATAGQTYYRSCMDSTIKYMNFYKIPKTVQNRVKTWYEYTWQ
SQGMLDESELLVQLPDKMRLDIAID------VNYNIVSKVALFQGCDRQMIFDMLKRLRS
VVYLPNDY--VCKK---GEIGREMYIIQAGQVQVLGGPDGKTVLVT--LKPGSVFGEI--
---------------SLLAAGGGNRRTANVVAHGFANLFILDKKDLNEILVHYPESQKLL
RKKAK-KMLKNNNKPRDEKGQPVSPLIIPPKPDTPKLFQAALAAMGKTGGKG-RLAHLRW
KLQELKAMQT
>Passeriformes_Brachypodius_atriceps_R06111
R-LGSATSLSSAVVNTRLQELLRLFRERTERVKEKLIDPDVTSDDDSPVAS---------
--------PA-----V-A--PVPAPGGELEGDKPSGDDHYCEMLCCTFKYRPWLDRLKSS
QFPSSIDPLTNL------MYVLWLFFVVMAWNWNCW--------LIPVRWAFPYQTP-AN
IHY-W----------LLVDYLCDLIYLLDIVIFQTRLQFVQGGDII--------TDKKAM
KEN---YLRSQRFKMDVLCLLPLDFFYFKVGVNPLLRFPRCLKYMAFFEFNNRLEAI---
---LTKAYIYR-------VIRTTA----------Y-LLYSLHVNSC-----LYYWAS---
-AYEGLGSTTWVYDGEGNSYIRCYYWAVKTLITIGGLPDPKTLFE------IVFQLLNYF
TGVFAFSVMIGQMRDVVGAATAGQTYYRSCMDSTIKYMNFYKIPRTVQNRVKTWYEYTWH
SQGMLDESELLVQLPDKMRLDIAID------VNYNIVSKVALFQGCDRQMIFDMLKRLRS
VVYLPNDY--VCKK---GEIGREMYIIQAGQVQVLGGPDGKSVLVT--LKAGSVFGEI--
---------------SLLAAGGGNRRTANVVAHGFANLFILEKKDLNEILVHYPESQKLL
RKKAK-KMLKSNDKPKDEKGGPGDPVIIPPKADTPKLFKAALAATG----KG-PLERLRW
RLKELRAMQE
>Passeriformes_Certhia_familiaris_R08806
R-MGSATSMSSAVINSRLQELVRLFKDRTERVKERLIDSDVTSDDESPVAS---------
--------PA-----A-A--LVPAPGAELEGDKPSGDEHYCEMLCCTFKYRRWLDRLKSF
QFPSSIDPLTNL------MYVLWLFFVVMAWNWNCW--------LIPVRWAFPYQTP-AN
IHY-W----------LLVDYLCDLIYLLDILIFQTRLQFVQGGDII--------TDKKAM
KEN---YLRSQRFKMDVLCLLPLDFFYFKVGVNPLLRFPRCLKYMAFFEFNSRLEAI---
---LTKAYIYR-------VIRTTA----------Y-LLYSLHVNSC-----LYYWAS---
-AYEGLGSTTWVYDGEGNSYIRCYYWAVKTLITIGGLPDPKTLFE------IVFQLLNYF
TGVFAFSVMIGQMRDVVGAATAGQTYYRSCMDSTIKYMNFYKIPRTVQNRVKTWYEYTWH
SQGMLDESELLVQLPDKMRLDIAID------VNYNIVSKVPLFQGCDRQMIFDMLKRLRS
VVYLPNDY--VCKK---GEIGREMYIIQAGQVQVLGGPDGKSVLVT--LKAGSVFGEI--
---------------SLLAAGGGNRRTANVVAHGFANLFILEKKDLNEILVHYPESQKLL
RKKAK-KMLKSNNKPKDEQRGPGDALILAPKADTPKLFKAALAAAGRMGGKG-PLGRLRW
RLKEMKVMQE
>Accipitriformes_Haliaeetus_albicilla_R04796
R-IGSATSLSSAIINNRLQELVKLFKERTEKVKEKLTDPDVTSDDESPVAS---------
-PTKLV--PA-----A-A--PVPPPGGEPEGDKPAGDEHYCEMLCCTFKYRPWLDHLKNY
RFPTSIDPFTNL------MYVLWLFFVVMAWNWNCW--------LIPVRWAFPYQTP-AN
IHC-W----------LVVDYLCDLVYLLDILVFQTRLQFVQGGDII--------TDKKAM
KEN---YLRSQRFKMDVVCLLPLDFFYFKVGVNPLLRFPRCLKYMAFFEFNNRLEAI---
---LSKAYIYR-------VIRTTA----------Y-LLYSLHVNSC-----LYYWAS---
-AYEGLGSTTWVYDGEGNSYIRCYYWAVKTLITIGGLPDPKTLFE------IVFQLLNYF
TGVFAFSIMIGQMRDVVGAATAGQTYYRSCMDSTIKYMNFYKIPKTVQNRVKTWYEYTWH
SQGMLDESELLVQLPDKMRLDIAID------VNYNIVSKVALFQGCDRQMIFDMLKRLRS
VVYLPNDY--VCKK---GEIGREMYIIQAGQVQVLGGPDGKTVLVT--LKAGSVFGEI--
---------------SLLAAGGGNRRTANVIAHGFANLFILDKKDLNEILVHYPESQKLL
RKKAK-KMLKNNNKPKDEKGAPGDPLIIPPKADTPKLFQAALAATGRMGGKR-PLAQLRW
RLKELKAMQV
>Galliformes_Phasianus_colchicus_R09348
R-IGSATSQSSAVIHDRLQELVRLFKERTEKVKEKLTDPDVTSDEESPTAS---------
--------PT-----A----PPPPPGDAQVGEKPAEDEHYCEMLCCTFKCQPWMDRLKSY
QFPSSIDPLTNL------VYVLWLFFVVLAWNWNCW--------LIPVRWAFPYQTP-AN
IHY-W----------LLMDYLCDLIYLLDIVVFQTRLQFVRGGDII--------SDKKAM
KEN---YLRSQRFKMDVVCLLPLDFFYFKVGVNPLLRFPRCLKYLAFFEFNNRLEAI---
---LSKAYIYR-------VIRTTA----------Y-LLYSLHVNSC-----LYYWAS---
-AYEGLGSTTWVYDGEGNSYIRCYYWAVKTLITIGGLPDPKTLFE------IVFQLLNYF
TGVFAFSVMIGQMRDVVGAATAGQTYYRSCMDSTIKYMNFYKIPRTVQNRVKTWYEYTWH
SQGMLDESELLVQLPDKMRLDIAID------VNYSIVSKVALFQGCDRQMIFDMLKRLRS
VVYLPNDF--VCKK---GEIGREMYIIQAGQVQVLGGPDGKTVLVT--LKAGSVFGEI--
---------------SLLAAGGGNRRTANVVAHGFANLFILDKKDLNEILVHYPESQKLL
RKKAK-KMLKNNNKPKDEKGGPGDPLIIPPKADTPKLFQAALAAVGKAGGRG-HLAQLRW
KLRQLKAMQE
>Charadriiformes_Charadrius_alexandrinus_R01815
R-IGSATSLSSAIVNTRLQELVKLFKERTEKVKEKLTDPDITSDDESPATS---------
-PAKPA--PA-----P-A--PVPPPAGEPEGDKPAGDEHYCEMLCCTFKYRPWLDRLKNY
RFPSSIDPLTNL------MYVLWLFFVVMAWNWNCW--------LIPVRWAFPYQTP-AN
IHC-W----------LFVDYLCDLIYLLDIVVFQTRLQFVRGGDII--------TDKKAM
REN---YLRSQRFKMDMVCLLPLDFLYFKVGVNPLLRFPRCLKYMAFFEFNNRLEAI---
---LSKAYIYR-------VIRTTA----------Y-LLYSLHVNSC-----LYYWAS---
-AYEGLGSTTWVYDGEGNSYIRCYYWAVKTLITIGGLPDPKTLFE------IVFQLLNYF
TGVFAFSVMIGQMRDVVGAATAGQTYYRSCMDSTIKYMNFYKIPKAVQNRVKTWYEYTWH
SQGMLDESELLVQLPDKMRLDIAID------VNYNIVSKVALFQGCDRQMIFDMLKRLRS
VVYLPNDY--VCKK---GEIGREMYIIQAGQVQVLGGPDGKTVLVT--LKAGSVFGEI--
---------------SLLAAGGGNRRTANVVAHGFANLFILDKKDLNEILVHYPESQKLL
RKKAK-KMLQNNNKPKDEKGAPGDPLIIPPKADTPKLFQAALAATGRMGGKG-PLAQLRW
RLKELRAMQA
>Passeriformes_Manacus_manacus_R02393
R-IGSATSLSSAIINTRLQELVKLFKERTEKVKEKLVDPDVTSDDESPVAS---------
--------PA-----A-A--PVPPPGGEVEEDMPSGDDHYCEMLCCTFKYRPWLDRLKSY
QFPSSIDPLTNL------MYVLWLFFVVMAWNWNCW--------LIPVRWAFPYQTP-AN
IHC-W----------LLVDYLCDLIYLLDILVFQTRLQFVQGGDII--------TDKKAM
KEN---YLRSQRFKMDVLCLLPLDFFYFKIGVNPLLRFPRCLKYMAFFEFNNRLEAI---
---LTKAYIYR-------VIRTTA----------Y-LLYSLHVNSC-----LYYWAS---
-AYEGLGSTTWVYDGEGNSYIRCYYWAVKTLITIGGLPDPKTLFE------IVFQLLNYF
TGVFAFSVMIGQMRDVVGAATAGQTYYRSCMDSTIKYMNFYKIPRTVQNRVKTWYEYTWH
SQGMLDESELLVQLPDKMRLDIAID------VNYNIVSKVALFQGCDRQMIFDMLKRLRS
VVYLPNDY--VCKK---GEIGREMYIIQAGQVQVLGGPDGKSVLVT--LKAGSVFGEI--
---------------SLLAAGGGNRRTANVIAHGFANLFILEKKDLNEILVHYPESQKLL
RKKAK-KMLKSNNKPKDEKGGPGDALIIPPKAETPKLFKAALAATGRMGGKG-PLGRLRW
RLRELKEMQA
>Passeriformes_Vidua_chalybeata_R02624
R-FGSASSLSSAVINSRLQELVRLFKERTEKVKEKLIDSDVTSDEESPVAS---------
--------PA-----A-A--PVPAPGGELEGDKPLGDDHYCEMLCCTFKHRPWLDRLKSY
QFPSSIDPLTNL------MYVLWLFFVVMAWNWNCW--------LIPVRWAFPYQTP-AN
IHY-W----------LLVDYLCDLIYLLDIVIFQTRLQFVQGGDII--------TDKKAM
KEN---YLRSQRFKMDVLCLLPLDFFYFKVGVNPLLRFPRCLKYMAFFEFNNRLEAI---
---LTKAYIYR-------VIRTTA----------Y-LLYSLHVNSC-----LYYWAS---
-AYEGLGSTTWVYDGEGNSYIRCYYWAVKTLITIGGLPDPKTLFE------IVFQLLNYF
TGVFAFSVMIGQMRDVVGAATAGQTYYRSCMDSTIKYMNFYRIPRTVQNRVKTWYEYTWH
SQGMLDESELLVQLPDKMRLDIAID------VNYNIVSKVALFQGCDRQMIFDMLKRLRS
VVYLPNDY--VCKK---GEIGREMYIIQAGQVQVLGGPDGKSVLVT--LKAGSVFGEI--
---------------SLLAAGGGNRRTANVVAHGFANLFILEKKDLNEILVHYPESQKLL
RKKAK-KMLRSSNKPKDEKGGPGDPLIIPPKADTPKLFRAALAATGRMGGKG-PLGRLRW
RLKELQVTQE
>Passeriformes_Molothrus_ater_R08126
R-IGSASSLSSAIINTRLQELVRLFKERTEKVKEKLIDSDVTSDDESPVAS---------
--------PA-----A-A--AVPAPGGELEGDKPLGDDHYCEMLCCTFKRRPWLEHLKSY
QFPSSIDPLTNL------MYVLWLFFVVMAWNWNCW--------LIPVRWAFPYQTP-AN
IHY-W----------LLVDYLCDLIYLLDILIFQTRLQFVKGGDII--------TDKKAM
KEN---YLRSQRFKMDVLCLLPLDLFYFKVGVNPLLRFPRCLKYMAFFEFNNRLEAI---
---LTKAYIYR-------VIRTTA----------Y-LLYSLHVNSC-----LYYWAS---
-AYEGLGSTTWVYDGEGNSYIRCYYWAVKTLITIGGLPDPKTLFE------IVFQLLNYF
TGVFAFSVMIGQMRDVVGAATAGQTYYRSCMDSTIKYMNFYRIPRAVQNRVKTWYEYTWH
SQGMLDESELLVQLPDKMRLDIAID------VNYNIVSKVALFQGCDRQMIFDMLKRLRS
VVYLPNDY--VCKK---GEIGREMYIIQAGQVQVLGGPDGKSVLVT--LKAGSVFGEI--
---------------SLLAAGGGNRRTANVVAHGFANLFILEKKDLNEILVHYPESQKLL
RKKAK-KMLRSNNKPKDEKGGPGDALVIPPKAETPKLFRAALAATGRMGGKG-PLGRLRW
RLRELQELQA
>Passeriformes_Agelaius_phoeniceus_R07222
R-IGSASSLSSAIINTRLQELVRLFKERTEKVKEKLIDSDVTSDDESPVAS---------
--------PA-----A-A--AVPAPGGELEGDKPLGDDHYCEMLCCTFKRRPWLEHLKSY
QFPSSIDPLTNL------MYVLWLFFVVMAWNWNCW--------LIPVRWAFPYQTP-AN
IHY-W----------LLVDYLCDLIYLLDILIFQTRLQFVKGGDII--------TDKKAM
KEN---YLRSQRFKMDVLCLLPLDLLYFKVGVNPLLRFPRCLKYMAFFEFNNRLEAI---
---LTKAYIYR-------VIRTTA----------Y-LLYSLHVNSC-----LYYWAS---
-AYEGLGSTTWVYDGEGNSYIRCYYWAVKTLITIGGLPDPKTLFE------IVFQLLNYF
TGVFAFSVMIGQMRDVVGAATAGQTYYRSCMDSTIKYMNFYRIPRAVQNRVKTWYEYTWH
SQGMLDESELLVQLPDKMRLDIAID------VNYNIVSKVALFQGCDRQMIFDMLKRLRS
VVYLPNDY--VCKK---GEIGREMYIIQAGQVQVLGGPDGKSVLVT--LKAGSVFGEI--
---------------SLLAAGGGNRRTANVVAHGFANLFILEKKDLNEILVHYPESQKLL
RKKAK-KMLRSNNKPKDEKGGPGDALVIPPKAETPKLFRAALAATGRMGGKG-PLGRLRW
RLRELQELQA
>Anseriformes_Asarcornis_scutulata_R12393
R-IGSATSQSSAIINDRLQELVKLFKERTEKVKEKLTDPDVTSDDESPSAS---------
--------PT-----A-P--PPPPPAEAPPGDKAADDEHYCEMLCCAFKCQPWMARLKSY
QFPSSIDPLTNL------MYVLWLFFVVLAWNWNCW--------LIPVRWAFPYQTP-SN
IHF-W----------LLMDYLCDLIYLLDIIVFQTRLQFVRGGDII--------SEKKAM
KEN---YLHSQRFKMDVVCLLPLDFFYFKVGVNPLLRFPRCLKYMAFFEFNNRLEAI---
---LSKAYIYR-------VIRTTA----------Y-LLYSLHVNSC-----LYYWAS---
-AYEGLGSTTWVYDGEGNSYIRCYYWAVKTLITIGGLPDPKTLFE------IVFQLLNYF
TGVFAFSVMIGQMRDVVGAATAGQTYYRSCMDSTIKYMNFYKIPKTVQNRVKTWYEYTWQ
SQGMLDESELLVQLPDKMRLDIAID------VNYNIVSKVALFQGCDRQMIFDMLKRLRS
VVYLPNDY--VCKK---GEIGREMYIIQAGQVQVLGGPDSKTVLVT--LKAGSVFGEI--
---------------SLLAAGGGNRRTANVVAHGFANLFILDKKDLNEILVHYPESQKLL
RKKAK-KMLKNNNKPRDEKGQPVSPLIIPPKPDTPKLFQAALAAMGKTGGKG-RLAHLRW
KLQELKAMQA
>Passeriformes_Nesospiza_acunhae_R09677
R-IGSASSLSSAIINTRLQELVRLFKERTEKVKEKLIDSDVTSDDESPVAS---------
--------PA-----A-A--AVPAPGGELEGDKPLGDDHYCEMLCCTFKRRPWLEHLKSY
QFPSSIDPLTNL------MYVLWLFFVVMAWNWNCW--------LIPVRWAFPYQTP-AN
IHY-W----------LLVDYLCDLIYLLDILIFQTRLQFVQGGDII--------TDKKAM
KEN---YLRSQRFKMDVLCLLPLDFFYFKVGVNPLLRFPRCLKYMAFFEFNNRLEAI---
---LTKAYIYR-------VIRTTA----------Y-LLYSLHVNSC-----LYYWAS---
-AYEGLGSTTWVYDGEGNSYIRCYYWAVKTLITIGGLPDPKTLFE------IVFQLLNYF
TGVFAFSVMIGQMRDVVGAATAGQTYYRSCMDSTIKYMNFYRIPRAVQNRVKTWYEYTWH
SQGMLDESELLVQLPDKMRLDIAID------VNYNIVSKVALFQGCDRQMIFDMLKRLRS
VVYLPNDY--VCKK---GEIGREMYIIQAGQVQVLGGPDGKSVLVT--LKAGSVFGEI--
---------------SLLAAGGGNRRTANVVAHGFANLFILEKKDLNEILVHYPESQKLL
RKKAK-KMLRSNNKPKDEKGGPGDALVIPPKAETPKLFRAALAATGRMGGKG-PLGRLRW
RLQELQELQA
>Passeriformes_Acrocephalus_arundinaceus_R08778
R-IGSATSLSSTVINTRLQELVRLFKERTEKVKEKLIDPDVTSDDESPVAS---------
-PTKPP--PA-----A-A--PVPAPAGELEGDKASGDDHYCEMLCCTFKRRPWLDRLKSY
RFPSSIDPLT-M---------LWLFFVVMAWNWNCW--------LIPVRWAFPYQTP-AN
IHY-W----------LLVDYLCDLIYLLDILIFQMRLQLVQGGDII--------TDKKAM
KEN---YLRSQRFKMDVLCLLPLDFFYFKVGVNPLLRFPRCLKYMAFFEFNNRLEAI---
---LTKAYIYR-------VIRTTA----------Y-LLYSLHVNSC-----LYYWAS---
-AYEGLGSTTWVYDGEGNSYIRCYYWAVKTLITIGGLPDPKTLFE------IVFQLLNYF
TGVFAFSVMIGQMRDVVGAATAGQTYYRSCMDSTIKYMNFYKIPRTVQNRVKTWYEYTWH
SQGMLDESELLVQLPDKMRLDIAID------VNYNIVSKVALFQGCDRQMIFDMLKRLRS
VVYLPNDY--VCKK---GEIGREMYIIQAGQVQVLGGPDGKSVLVT--LKAGSVFGEI--
---------------SLLAAGGGNRRTANVVAHGFANLFILEKKDLNEILVHYPESQKLL
RKKAK-KMLKSNSKPKDEKGGPGDPLIIPPKAETPKLFKAALAATGRMGGKG-ALGRLRW
RLKELRAMQE
>Gruiformes_Atlantisia_rogersi_R04722
R-IGSATSQSSAIINTRLQELVKLFKERTEKVKEKLTDPDVTSDEESPAAS---------
-PAKLA--PA-----A-A--PAPSPGKEPGGDKLPGDEHYCEMLCCTFKYRPWLDRLKNY
QFPSSIDPLTNL------MYVLWLFFVVMAWNWNCW--------LIPVRWAFPYQTP-AN
IHC-W----------LLMDYLCDLIYLLDILVFQTRLQFVRGGDII--------TDKKAM
KEN---YLRSQRFKMDVVCLLPLDFFYFKVGVNPLLRFPRCLKYMAFFEFNNRLEAI---
---LSKAYIYR-------VIRTTA----------Y-LLYSLHVNSC-----LYYWAS---
-AYEGLGSTTWVYDGEGNSYIRCYYWAVKTLITIGGLPDPKTLFE------IVFQLLNYF
TGVFAFSIMIGQMRDVVGAATAGQTYYRSCMDSTIKYMNFYKIPKTVQNRVKTWYEYTWH
SQGMLDESELLVQLPDKMRLDIAID------VNYNIVSKVALFQGCDRQMIFDMLKRLRS
VVYLPNDY--VCKK---GEIGREMYIIQAGQVQVLGGPDGKTVLVT--LKPGSVFGEI--
---------------SLLAAGGGNRRTANVVAHGFANLFILDKKDLNEILVHYPESQKLL
RKKAK-------------------------------------------------------
----------
>Passeriformes_Cettia_cetti_R00455
R-LGSATSLSSAFINTRLQELVRLFKERTEKVKEKLIDPDVTSDDESPVAS---------
--------PA-----A-A--QVPAPGGELEGDKPSGDDHYCEMLCCTFKYRPWLDRLKSY
QFPSSIDPLTNL------MYVLWLFFVVMAWNWNCW--------LIPVRWAFPYQTP-AN
IHY-W----------LLVDYLCDLIYLLDMLIFQTRLQFVQGGDII--------TDKKAM
KEN---YLRSQRFKMDVLCLLPLDFFYFKVGVNPLLRFPRCLKYMAFFEFNNRLEAI---
---LTKAYIYR-------VIRTTA----------Y-LLYSLHVNSC-----LYYWAS---
-AYEGLGSTTWVYDGEGNSYIRCYYWAVKTLITIGGLPDPKTLFE------IVFQLLNYF
TGVFAFSVMIGQMRDVVGAATAGQTYYRSCMDSTIKYMNFYKIPKTVQNRVKTWYEYTWH
SQGMLDESELLVQLPDKMRLDIAID------VNYNIVSKVALFQGCDRQMIFDMLKRLRS
VVYLPNDY--VCKK---GEIGREMYIIQAGQVQVLGGPDGKSVLVT--LKAGSVFGEI--
---------------SLLAAGGGNRRTANVVAHGFANLFILEKKDLNEILVHYPESQKLL
RKKAK-KMLKNNSKPKDEKGGPADPLVIPPKAETPKLFKAALAATGRMGGKG-PLGRLRW
RLKELRAMQE
>Passeriformes_Xiphorhynchus_elegans_R13092
R-ISSATSLSSAIVNTRLQELVKLFKERTEKVKEKLIDPDVTSDEESPVAS---------
--------PA-----A-A--PVPPPGGEVEGDKPSGDDHYCEMLCCTFKYRPWLDRLKSY
QFPSSIDPLTNL------MYVLWLFFVVMAWNWNCW--------LIPVRWAFPYQTP-AN
IHC-W----------LLVDYLCDLIYLLDILVFQTRLQFVQGGDII--------TDKKAM
KEN---YLKSQRFKMDVLCLLPLDFFYFKVGVNPLLRFPRCLKYMAFFEFNNRLEAI---
---LTKAYIYR-------VIRTTA----------Y-LLYSLHVNSC-----LYYWAS---
-AYEGLGSTTWVYDGEGNSYIRCYYWAVKTLITIGGLPDPKTLFE------IVFQLLNYF
TGVFAFSVMIGQMRDVVGAATAGQTYYRSCMDSTIKYMNFYKIPKTVQNRVKTWYEYTWH
SQGMLDESELLVQLPDKMRLDIAID------VNYNIVSKVALFQGCDRQMIFDMLKRLRS
VVYLPNDY--VCKK---GEIGREMYIIQAGQVQVLGGPDGKSVLVT--LKPGSVFGEI--
---------------SLLAAGGGNRRTANVVAHGFANLFILEKKDLNEILVHYPESQKLL
RKKAK-KMLKSNNKPKDEKGGPGDPLIIPPRAETPKLFKAALAATGRMGGKG-SLAQLRW
RLKELKAVQA
>Passeriformes_Corvus_moneduloides_R14180
H-IGSATSLSSAIINTRLQELVRLFKERTEKVKEKLIDPDVSSDDESPVAS---------
--------P------A-A--AVPAPGGEPE-DKPLGDDHYCEMLCCTFKSRPWLDRLKSY
QFPSSIDPLTNL------MYVLWLFFVVMAWNWNCW--------LIPVRWAFPYQTP-AN
IHY-W----------LLVDYLCDLIYLLDILVFQTRLQFVQGGDII--------TDKDAM
KKN---YLHSQRFKMDVLCLLPLDFFYFKVGVNTLLRFPRCLKYMAFFEFNNRLEAI---
---LTKAYIYR-------VIRTTA----------Y-LLYSLHVNSC-----LYYWAS---
-AYEGLGSTTWVYDGEGNSYIRCYYWAVKTLITIGGLPDPKTLFE------IVFQLLNYF
TGVFAFSVMIGQMRDVVGAATAGQTYYRSCMDSTIKYMNFYKIPKSVQNRVKTWYEYTWH
SQGMLDESELLVQLPDKMRLDIAID------VNYNIVSKVALFQGCDRQMIFDMLKRLRS
VVYLPNDY--VCKK---GEIGREMYIIQAGQVQVLGGPDGKSVLVT--LKAGSVFGEI--
---------------SLLAAGGGNRRTANVVAHGFANLFILEKKDLNEILVHYPESQKLL
RKKAK-KMLKNNNKPKDEKGDPGDPLIILPKADTPKLFKAALAATGRMRGKG-PLERLQW
RLKELKAMQE
>Passeriformes_Copsychus_sechellarum_R07527
R-MGSATSLSSAVISSRLQELVKLFRERTEKVKEKLIDSDITSDEESPVPS---------
--------PA-----A-A--PLPAPEGELEGDKPSGDDHYCEMLCCTFKRRPWLDRLKSY
KFPSSIDPLTNL------MYVLWLFFVVMAWNWNCW--------LIPVRWAFPYQTA-AN
IHY-W----------LLVDYLCDLIYLLDILIFQTRLQFVQGGDII--------TDKKAM
KEN---YMRSQRFKMDVLCLLPLDFFYFKVGVNPLLRFPRCLKYMAFFEFNSRLEAI---
---LTKAYIYR-------VIRTTA----------Y-LLYSLHVNSC-----LYYWAS---
-AYEGLGSTTWVYDGEGNSYIRCYYWAVKTLITIGGLPDPKTLFE------IVFQLLNYF
TGVFAFSVMIGQMRDVVGAATAGQTYYRSCMDSTIKYMNFYKIPRAVQHRVKTWYEYTWH
SQGMLDESELLVQLPDKMRLDIAID------VNYNIVSKVALFQGCDRQMIFDMLKRLRS
VVYLPNDY--VCKK---GEIGREMYIIQAGQVQVLGGPDGKSVLVT--LKAGSVFGEI--
---------------SLLAAGGGNRRTANVVAHGFTNLFILEKKDLNEILVHYPESQKLL
RKKAK-KMLKSNNKPKDEKGGPGDPLIIPPKADTPKLLRAALAATGRTGGKG-AMGRLRW
RLRELRAMQE
>Galliformes_Numida_meleagris_R08561
R-IGSATSQGSAVIHDRLQELVRLFKERTEKVKEKLTDPDVTSDEESPTAS---------
--------PS-----APP--PPPPPGDAQAGDKPAEDDHYCEMLCCAFKCRPWMDRLKSY
QFPSSIDPLTNL------VYVLWLFFVVLAWNWNCW--------LIPVRWAFPYQTP-TN
IHY-W----------LLMDYLCDLIYLLDIVVFQTRLQFVRGGDII--------SDKKAM
KEN---YLRSQRFKMDVVCLLPLDFFYFKVGVNPLLRFPRCLKYLAFFEFNNRLEAI---
---LSKAYIYR-------VIRTTA----------Y-LLYSLHVNSC-----LYYWAS---
-AYEGLGSTTWVYDGEGNSYIRCYYWAVKTLITIGGLPDPKTLFE------IVFQLLNYF
TGVFAFSVMIGQMRDVVGAATAGQTYYRSCMDSTIKYMNFYKIPKTVQNRVKTWYEYTWH
SQGMLDESELLVQLPDKMRLDIAID------VNYNIVSKVALFQGCDRQMIFDMLKRLRS
VVYLPNDF--VCKK---GEIGREMYIIQAGQVQVLGGPDGKTVLVT--LKAGSVFGEI--
---------------SLLAAGGGNRRTANVIAHGFANLFILDKKDLNEILVHYPESQKLL
RKKAK-KMLKNNNKPKDEKGGPGDALIIPPKADTPKLFQAALAAVGKAGGRG-HLAHLRW
KLRQLKAMQE
