# Supplementary material for: Genomic insights into the secondary aquatic transition of penguins
Source: Nat Commun. 2022 Jul 19;13:3912. doi: 10.1038/s41467-022-31508-9 (PMC9296559; doi:10.1038/s41467-022-31508-9)
Supplement: Supplementary file 10 — Supplementary Data 7 [file 41467_2022_31508_MOESM10_ESM.zip › Supplementary Data 7. Protein genes/Suplementary Data 7.1 Gene Sequences/MB_rename.pep.fasta]

>Sphenisciformes_Aptenodytes_forsteri_MB
MGLNDQEWQQVLTMWGKVESDLAGHGH-AVLMRLFQDHPETMDRFDKFRGLKTPDQMRGS
EDMKKHGVTVLTQLGKILKQKGHHESELKPLAQTHATKHRVPVKYLEFICEAIMKVIAEK
HSADFGANCQAAMKKALELFRHDMASKYKEFGFQG
>Sphenisciformes_Aptenodytes_patagonicus_MB
MGLNDQEWQQVLTMWGKVECDLAGHGH-AVLMRLFQDHPETMDRFDKFRGLKTPDQMRGS
EDMKKHGVTVLTQLGKILKQKGHHESELKPLAQTHATKHRVPVKYLEFICEAIMKVIAEK
HSADFGANCQAAMKKALELFRHDMASKYKEFGFQG
>Gruiformes_Aramus_guarauna_MB
MGLSDQEWQQVLTIWGKVESDLPGHGH-AVLMRLFQDHPETLDRFEKFKGLKTPDQMKGS
EDLKKHGVTVLTQLGKILKQKGNHESELKPLAQTHATKHKIPVKYLEFISEVIIKVIAEK
HSADFGADSQAAMKKALELFRNDMASKYKEFGFQG
>Otidiformes_Ardeotis_kori_MB
MGLSDQEWQQVLTIWGKVESDLAGHGH-AILIRLFQDHPETLDRFEKFKGLKTPDQMKAS
EDLKKHGVTVLTQLGKILKQKGNHESELKPLAQTHATKHKIPVKYLEFISEVIIKVIAEK
HPADFGADSQAAMKKALELFRNDMASKYKEFGFQG
>Gruiformes_Atlantisia_rogersi_MB
MGLSDQEWQQVLTIWGKVESDLAGHGH-EVLMRLFQDHPETLDRFEKFKGLKSPDQMKGS
EDLKKHGVTVLTQLGKILKQKGNHESELKPLAQTHATKHKIPVKYLEFISEVIIKVIAEK
HSADFGADSQAAMKKALELFRNDMASKYKEFGFQG
>Procellariiformes_Calonectris_borealis_MB
MGLSDQEWQQVLTIWGKVESDLPGHGH-AVLMRLFHDHPETLDRFEKFKGLKTPDQMKGS
EDLKKHGVTVLTQLGKILKQKGNHESELKPLAQTHATKHKIPVKYLEFISEVIIKVIAEK
HSADFGADSQAAMKKALELFRNDMASKYKEFGFQG
>Otidiformes_Chlamydotis_macqueenii_MB
MGLSDQEWQQVLTIWGKVESDLAGHGH-AILIRLFQDHPETLDRFEKFKGLKTPDQMKAS
EDLKKHGVTVLTQLGKILNQKGNHESELKPLAQTHATKHKIPVKYLEFISEVIIKVIAEK
HPADFGADSQAAMKKALELFRNDMASKYKEFGFQG
>Sphenisciformes_Eudyptula_minor_albosignata_MB
MGLSDQEWQQVLTMWGKVESDLAGHGH-AVLMRLFQDHPETMDRFEKFKNLKTPDQMKGC
EDMKKHGVTVLTQLGKILKQKGHHESELKPLAQTHATKHKVPVKYLEFISEAIMKVMAEK
HPADFGANCQAAMKKALELFRHDMASKYKEFGFQG
>Sphenisciformes_Eudyptes_chrysocome_chrysocome_MB
MGLSDQEWQQVLTMWGKVESDMAGHGH-AVLMRLFQDHPETMDRFEKFKHLKTPDQMKSC
EDMKKHGVTVLTQLGKILKQKGHHEAELKPLAQTHATKHKIPVKYLEFICEAMMKVMAEK
HPADFGANCQAAMKKALEMFRHDMASKYKEFGFQG
>Sphenisciformes_Eudyptes_moseleyi_MB
MGLSDQEWQQVLTMWGKVESDMAGHGH-AVLMRLFQDHPETMDRFEKFKHLKTPDQMKSC
EDMKKHGVTVLTQLGKILKQKGHHEAELKPLAQTHATKHKIPVKYLEFICEAMMKVMAEK
HPADFGANCQAAMKKALEMFRHDMASKYKEFGFQG
>Sphenisciformes_Eudyptes_chrysolophus_chrysolophus_MB
MGLSDQEWQQVLTMWGKVESDMAGHGH-AVLMRLFQDHPETMDRFEKFKHLKTPDQMKSC
EDMKKHGVTVLTQLGKILKQKGHHEAELKPLAQTHATKHKIPVKYLEFICEAMMKVMAEK
HPADFGANCQAAMKKALEMFRHDMASKYKEFGFQG
>Sphenisciformes_Eudyptula_minor_minor_MB
MGLSDQEWQQVLTMWGKVESDLAGHGH-AVLMRLFQDHPETMDRFEKFKNLKTPDQMKGC
EDMKKHGVTVLTQLGKILKQKGHHESELKPLAQTHATKHKVPVKYLEFISEAIMKVMAEK
HPADFGANCQAAMKKALELFRHDMASKYKEFGFQG
>Sphenisciformes_Eudyptes_pachyrhynchus_MB
MGLSDQEWQQVLTMWGKVESDMAGHGH-AVLMRLFQDHPETMDRFEKFKHLKTPDQMKSC
EDMKKHGVTVLTQLGKILKQKGHHEAELKPLAQTHATKHKIPVKYLEFICEAMMKVMAEK
HPADFGANCQAAMKKALEMFRHDMASKYKEFGFQG
>Sphenisciformes_Eudyptula_novaehollandiae_MB
MGLSDQEWQQVLTMWGKVESDLAGHGH-AVLMRLFQDHPETMDRFEKFKNLKTPDQMKGC
EDMKKHGVTVLTQLGKILKQKGHHESELKPLAQTHATKHKVPVKYLEFISEAIMKVMAEK
HPADFGANCQAAMKKALELFRHDMASKYKEFGFQG
>Sphenisciformes_Eudyptes_robustus_MB
MGLSDQEWQQVLTMWGKVESDMAGHGH-AVLMRLFQDHPETMDRFEKFKHLKTPDQMKSC
EDMKKHGVTVLTQLGKILKQKGHHEAELKPLAQTHATKHKIPVKYLEFICEAMMKVMAEK
HPADFGANCQAAMKKALEMFRHDMASKYKEFGFQG
>Sphenisciformes_Eudyptes_chrysolophus_schlegeli_MB
MGLSDQEWQQVLTMWGKVESDMAGHGH-AVLMRLFQDHPETMDRFEKFKHLKTPDQMKSC
EDMKKHGVTVLTQLGKILKQKGHHEAELKPLAQTHATKHKIPVKYLEFICEAMMKVMAEK
HPADFGANCQAAMKKALEMFRHDMASKYKEFGFQG
>Sphenisciformes_Eudyptes_sclateri_MB
MGLSDQEWQQVLTMWGKVESDMAGHGH-AVLMRLFQDHPETMDRFEKFKHLKTPDQMKSC
EDMKKHGVTVLTQLGKILKQKGHHEAELKPLAQTHATKHKIPVKYLEFICEAMMKVMAEK
HPADFGANCQAAMKKALEMFRHDMASKYKEFGFQG
>Sphenisciformes_Eudyptes_filholi_MB
MGLSDQEWQQVLTMWGKVESDMAGHGH-AVLMRLFQDHPETMDRFEKFKHLKTPDQMKSC
EDMKKHGVTVLTQLGKILKQKGHHEAELKPLAQTHATKHKIPVKYLEFICEAMMKVMAEK
HPADFGANCQAAMKKALEMFRHDMASKYKEFGFQG
>Eurypygiformes_Eurypyga_helias_MB
MGLSDQEWQQVLTIWGKVESDLPGHGH-AVLMRLFQDHPETLDRFEKFKGLKTPDQMKGS
EDLKKHGVTVLTQLGKILKQKGNHESELKPLAQTHATKHKIPVKYLEFISEVIIKVIAEK
HSADFGADSQAAMKKALELFRNDMASKYKEFGFQG
>Procellariiformes_Fregetta_grallaria_MB
MGLSDQEWQQVLTIWGKVESDLPGHGH-EVLIRLFQDHPETLDRFEKFKGLKTPDQMKGS
EDLKKHGVTVLTQLGKILKQKGNHESELKPLAQTHATKHKIPVKYLEFISEVIIKVIAEK
HSADFGADSQAAMKKALELFRNDMASKYKEFGFQG
>Procellariiformes_Fulmarus_glacialis_MB
MGLSDQEWQQVLTIWGKVESDLPGHGH-AVLMRLFQDHPETLDRFEKFKGLKTPDQMKGS
EDLKKHGVTVLTQLGKILKQKGNHESELKPLAQTHATKHKIPVKYLEFISEVIIKVIAEK
HSADFGADSQAAMKKALELFRNDMASKYKEFGFQG
>Gruiformes_Grus_americana_MB
MGLSDQEWQQVLTIWGKVESDLPGHGH-AILMRLFQDHPETLDRFEKFKGLKTPDQMKGS
EDLKKHGVTVLTQLGKILKQKGNHESELKPLAQTHATKHKIPVKYLEFISEVIIKVIAEK
HSADFGADSQAAMKKALELFRNDMASKYKEFGFQG
>Gruiformes_Heliornis_fulica_MB
MGLSDQEWQQVLTIWGKVESDLAGHGH-AVLMRLFQDHPETLDRFEKFKGLKSPDQMKGS
EDLKKHGVTVLTQLGKILKQKGNHESELKPLAQTHATKHKIPVKYLEFISEVIIKVIAEK
HSADFGADSQAAMKKALELFRNDMASKYKEFGFQG
>Procellariiformes_Hydrobates_tethys_MB
MGLSDQEWQQVLTIWGKVESDLPGHGH-EVLMRLFQDHPETLDRFEKFKGLKTPDQMKGS
EDLKKHGVTVLTQLGKILKQKGNHESELKPLAQTHATKHKIPVKYLEFISEVIIKVIAEK
HSADFGADSQAAMKKALELFRNDMASKYKEFGFQG
>Otidiformes_Lophotis_ruficrista_MB
MGLSDQEWQQVLTIWGKVESDLAGHGH-AILIRLFQDHPETLDRFEKFKGLKTPDQMKAS
EDLKKHGVTVLTQLGKILKQKGNHESELKPLAQTHATKHKIPVKYLEFISEVIIKVIAEK
HPADFGADSQAAMKKALELFRNDMASKYKEFGFQG
>Sphenisciformes_Megadyptes_antipodes_antipodes_MB
MGLSDQEWQQVLTMWGKVESDMAGHGH-AVLMRLFQDHPETMDRFEKFKHLKTPDQMKGC
EDMKKHGVTVLTQLGKILKQKGHHESELKPLAQTHATKHKIPVKYLEFICEAMMKVMAEK
HPADFGANCQAAMKKALELFRHDMASKYKEFGFQG
>Pelecaniformes_Phalacrocorax_auritus_MB
MGLSDQEWQRVLTIWGKVESDLPGHGH-EVLMRLFRDHPETLDRFERFKGLKTPDQMKAS
EDLKKHGVTVLTQLGKILKQKGNHESELKPLAQTHATKHKIPVKYLEFISEVIIKVIAEK
HSADFGADSQAAMKKALELFRNDMASKYKEFGFQG
>Pelecaniformes_Phalacrocorax_brasilianus_MB
MGLSDQEWQRVLTIWGKVESDLPGHGH-EVLMRLFRDHPETLDRFERFKGLKTPDQMKAS
EDLKKHGVTVLTQLGKILKQKGNHESELKPLAQTHATKHKIPVKYLEFISEVIIKVIAEK
HSADFGADSQAAMKKALELFRNDMASKYKEFGFQG
>Pelecaniformes_Phalacrocorax_harrisi_MB
MGLSDQEWQRVLTIWGKVESDLPGHGH-EVLMRLFRDHPETLDRFERFKGLKTPDQMKAS
EDLKKHGVTVLTQLGKILKQKGNHESELKPLAQTHATKHKIPVKYLEFISEVIIKVIAEK
HSADFGADSQAAMKKALELFRNDMASKYKEFGFQG
>Procellariiformes_Oceanites_oceanicus_MB
MGLSDQEWQQVLTIWGKVESDLPGHGH-EVLIRLFQDHPETLDRFEKFKGLKTPDQMKGS
EDLKKHGVTVLTQLGKILKQKGNHESELKPLAQTHATKHKIPVKYLEFISEVIIKVIAEK
HSADFGADSQAAMKKALELFRNDMASKYKEFGFQG
>Procellariiformes_Pelecanoides_urinatrix_MB
MGLSDQEWQQVLTIWGKVESDLPGHGH-AVLMRLFQDHPETLDRFERFKGLKTPDQMKGS
EDLKKHGVTVLTQLGKILKQKGNHESELKPLAQTHATKHKIPVKYLEFISEVIIKVIAEK
HSADFGADSQAAMKKALELFRNDMASKYKEFGFQG
>Pelecaniformes_Phalacrocorax_carbo_MB
MGLSDQEWQQVLTIWGKVESDLPGHGH-EVLMRLFRDHPETLDRFERFKGLKTPDQMKAS
EDLKKHGVTVLTQLGKILKQKGNHESELKPLAQTHATKHKIPVKYLEFISEVIIKVIAEK
HSADFGADSQAAMKKALELFRNDMASKYKEFGFQG
>Gruiformes_Psophia_crepitans_MB
MGLSDQEWQQVLTIWGKVEADLPGHGH-EVLMRLFKDHPETLDRFERFKDLKTPDQMKGS
EDLKKHGVTVLTQLGKILKQKGNHESELKPLAQTHATKHKIPVKYLEFISEVIIKVIAEK
HSADFGADSQAAMKKALELFRNDMASKYKEFGFQG
>Sphenisciformes_Pygoscelis_adeliae_MB
MGLSDQEWQQVLSIWGKVESDIAGHGH-AVLMRLFQDHPETMDRFEKFRNLKTHDQMKGS
EDMKKHGVTVLTQLGKILKHKGNHEAELKPLAQTHATKHRVPVKYLEFICEAIMKVMAEK
HSADFGANTQAAMKKALELFRHDMASKYKEFGFQG
>Sphenisciformes_Pygoscelis_antarctica_MB
MGLSDQEWQQVLTIWGKVESDIPGHGH-AVLMRLFQDHPETMDRFEKFKNLKTHDQMKGS
EDMKKHGVTVLTQLGKILKHKGNHDAELKPLAQTHATKHRVPVKYLEFICEAIMKVIAEK
HSADFGANSQAAMKKALELFRHDMASKYKEFGFQG
>Sphenisciformes_Pygoscelis_papua_MB
MGLSDQEWQQVLSIWGKVESDIPGHGH-AVLMRLFQDHPETMDRFEKFRNLKTHDQMKGS
EDMKKHGVTVLTQLGKILKHKGNHDSELKPLAQTHATKHRVPVKYLEFICEAIMKVIAEK
HSADFGANSQAAMKKALELFRHDMASKYKEFGFQG
>Eurypygiformes_Rhynochetos_jubatus_MB
MGLSDQEWQQVLTIWGKVESDLPGHGH-AVLMRLFQDHPETLDRFEKFKGLKTPDQMKGS
EDLKKHGVTVLTQLGKILKQKGNHESELKPLAQTHATKHKIPVKYLEFISEVIIKVIAEK
HSADFGADSQAAMKKALELFRNDMASKYKEFGFQG
>Sphenisciformes_Spheniscus_demersus_MB
MGLSDQEWQQVLTMWGKVESDLAGHGH-AVLMRLFQDHPETMDRFEKFKNLKTPDQMKGC
EDMKKHGVTVLTQLGKILKQKGHHESELKPLAQTHATKHKVPVKYLEFISEAIMKVMAEK
HPADFGANCQAAMKKALELFRHDMASKYKEFGFQG
>Sphenisciformes_Spheniscus_humboldti_MB
MGLSDQEWQQVLTMWGKVESDLAGHGH-AVLMRLFQDHPETMDRFEKFKNLKTPDQMKGC
EDMKKHGVTVLTQLGKILKQKGHHESELKPLAQTHATKHKVPVKYLEFISEAIMKVMAEK
HPADFGANCQAAMKKALELFRHDMASKYKEFGFQG
>Sphenisciformes_Spheniscus_magellanicus_MB
MGLSDQEWQQVLTMWGKVESDLAGHGH-AVLMRLFQDHPETMDRFEKFKNLKTPDQMKGC
EDMKKHGVTVLTQLGKILKQKGHHESELKPLAQTHATKHKVPVKYLEFISEAIMKVMAEK
HPADFGANCQAAMKKALELFRHDMASKYKEFGFQG
>Sphenisciformes_Spheniscus_mendiculus_MB
MGLSDQEWQQVLTMWGKVESDLAGHGH-AVLMRLFQDHPETMDRFEKFKNLKTPDQMKGC
EDMKKHGVTVLTQLGKILKQKGHHESELKPLAQTHATKHKVPVKYLEFISEAIMKVMAEK
HPADFGANCQAAMKKALELFRHDMASKYKEFGFQG
>Procellariiformes_Thalassarche_chlororhynchos_MB
MGLSDQEWQQVLTIWGKVESDLPGHGH-EVLMRLFHDHPETLDRFERFKGLKTPDQMKGS
EDLKKHGVTVLTQLGKILKQKGNHESELKPLAQTHATKHKIPVKYLEFISEVIIKVIAEK
HSADFGADSQAAMKKALELFRNDMASKYKEFGFQG
>Pelecaniformes_Phalacrocorax_pelagicus_MB
MGLSDQEWQRVLTIWGKVESDLPGHGH-EVLMRLFRDHPETLDRFERFKGLKTPDQMKAS
EDLKKHGVTVLTQLGKILKQKGNHESELKPLAQTHATKHKIPVKYLEFISEVIIKVIAEK
HSADFGADSQAAMKKALELFRNDMASKYKEFGFQG
>Gruiformes_Zapornia_atra_MB
MGLSDQEWQQVLTIWGKVESDLAGHGH-EVLMRLFQDHPETLDRFEKFKGLKSPDQMKGS
EDLKKHGVTVLTQLGKILKQKGNHESELKPLAQTHATKHKIPVKYLEFISEVIIKVIAEK
HSADFGADSQAAMKKALELFRNDMASKYKEFGFQG
>Passeriformes_Acanthisitta_chloris_MB
MGLSDQEWQHVLTIWGKVESDLPGHGQ-AVLMRLFQDHPETIDRFEKFKGLKTPDEMKAS
EDLKKHGVTVLTQLGKILKQKGNHEAELKPLAQTHATKHKIPVKYLEFISEVIIKVITEK
HAADFGADSQAAMKKALELFRNDMASKYKELGFQG
>Passeriformes_Acrocephalus_arundinaceus_MB
------------------------------IHRLFQDHPETLDRFEKFKGLKTPDAMKGS
EDLKKHGATVLTQLGKILKAKGNHEAELKPLAQTHATKHKIPVKYLEFISEVIIKVLAEK
HAADFGADSQTAMKKALELFRNDMASKYKEFGFQG
>Passeriformes_Aegithalos_caudatus_MB
MGLSDQEWQQVLTVWGKVESDLAGHGH-EILMRLFQDHPETLDRFEKFKGLKTPDAMKGS
EDLKKHGTTVLTQLGKILKAKGNHEAELKPLAQTHATKHKIPVKYLEFISEVIIKVIAEK
HAADFGADAQAAMKKALELFRNDMASKYKEFGFQG
>Caprimulgiformes_Aegotheles_bennettii_MB
MGLSDQEWQHVLTVWGKVEADLPGHGH-AVLMRLFHDHPETLDRFEKFKGLKTPDQMKGS
EDLKKHGVTVLTQLGKILKQKGNHEAELKPLAQTHATKHKIPVKYLEFISEVIIKVIAEK
HSSSFGADAQAAMKKALELFRNDMATKYKEFGFQG
>Psittaciformes_Agapornis_roseicollis_MB
MGLSDQEWQHVLAIWGKVESDVAGHGH-AILMRLFQDHPETLDRFEKFKGLKTPDQMKGS
EDLKKHGATVLTQLGKILKQKGNHEAELKPLAQTHATKHKIPVKYLEFISEVIIKVLAEK
YAADFGADSQAAMKKALELFRNDMAAKYKEFGFQG
>Passeriformes_Agelaius_phoeniceus_MB
MGLSDQEWQQVLTVWGKVESDLAGHGH-QILMRLFQDHPETLDRFEKFKGLKTPDAMKGS
EDLKKHGVTVLTQLGKILKAKGNHEAELKPLAQTHATKHKIPVKYLEFISEVIIKVLAEK
HAADFGADAQAAMKKALELFRNDMASKYKEFGFQG
>Passeriformes_Alaudala_cheleensis_MB
MGLSDQEWQQVLTIWGKVESDIAGHGH-AILMRLFQDHPETLDRFEKFKGLKTPDAMKGS
EDLKKHGATVLTQLGKILKAKGNHEAELKPLAQTHATKHKIPVKYLEFISEVIIKVIAEK
HAADFGADSQAAMKKALELFRNDMASKYKEFGFQG
>Charadriiformes_Alca_torda_MB
MGLSDQEWQHVLTIWGKVESDVAGHGH-QVLMRLFQDHPETLDRFEKFKGLKTPDQMKGS
EDLKKHGATVLTQLGKILKQKGNHESELKPLAQTHATKHKIPVKYLEFISEAIIKVIAEK
HASSFGADSQAAMKKALELFRNDMASKYKEFGFQG
>Passeriformes_Aleadryas_rufinucha_MB
MGLSDQEWQHVLTIWGKVESDLAGHGH-EVLMRLFHDHPETLDRFEKFKGLKTPDAMKGS
EDLKKHGVTVLTQLGKILKAKGNHEAELKPLAQTHATKHKIPVKYLEFISEVIIKVIAEK
HAADFGADSQAAMKKALELFRNDMASKYKEFGFQG
>Galliformes_Alectura_lathami_MB
---TDPEQQDLGSAWVTPLSHLT-HPS-ASVHRLFKDHPETLDRFERFKDLKTPDQMKGS
EDLKKHGVTVLTQLGKILKLKGNHESELKPLAQTHATKHKIPVKYLEFISEVIIKVIAEK
HAADFGADSQAAMKKALELFRNDMASKYKEFGFQG
>Columbiformes_Alopecoenas_beccarii_MB
MGLSDQEWQKVLTIWGKVESDLPGHGH-EVLMRLFKDHPETLDKFERFKGLKTPDQMKGS
EDLKKHGVTVLTQLGKILKQKGNHESELKPLAQTHATKHKIPVKYLEFISEVIIKVLAEK
HAADFGADSQDAMKKALELFRNDMASKYKEFGFQG
>Psittaciformes_Amazona_guildingii_MB
MGLSDQEWQHVLAIWGKVESDIAGHGH-EILMRLFKDHPETLDRFEKFKGLKTPDQMKGS
EDLKKHGATVLTQLGKILKQKGNHEAELKPLAQTHATKHKIPVKYLEFISEVIIKVLAEK
HAADFGADSQAAMKKALELFRNDMAAKYKEFGFQG
>Anseriformes_Anas_platyrhynchos_MB
MGLSDQEWQQVLTIWGKVEADLAGHGH-AVLMRLFQDHPETLDRFEKFKGLKTPDQMKGS
EDLKKHGVTVLTQLGKILKQKGNHEAELKPLAQTHATKHKIPVKYLEFISEVIIKVIAEK
HSADFGADSQAAMKKALELFRNDMASKYKEFGFQG
>Anseriformes_Anas_zonorhyncha_MB
MGLSDQEWQQVLTIWGKVEADLAGHGH-AVLMRLFQDHPETLDRFEKFKGLKTPDQMKGS
EDLKKHGVTVLTQLGKILKQKGNHEAELKPLAQTHATKHKIPVKYLEFISEVIIKVIAEK
HSADFGADSQAAMKKALELFRNDMASKYKEFGFQG
>Pelecaniformes_Anhinga_anhinga_MB
MGLSDQEWQRVLTIWGKVESDLPGHGH-EVLMRLFRDHPETLDRFERFKGLKTPDQMKAS
EDLKKHGVTVLTQLGKILKQKGNHESELKPLAQTHATKHKIPVKYLEFISEVIIKVIAEK
HSADFGADSQAAMKKALELFRNDMASKYKEFGFQG
>Pelecaniformes_Anhinga_rufa_MB
MGLSDQEWQRVLAIWGKVESDLPGHGH-EVLMRLFRDHPETLDRFEKFKGLKTPDQMKAS
EDLKKHGVTVLTQLGKILKQKGNHESELKPLAQTHATKHKIPVKYLEFISEVIIKVIAEK
HSADFGADSQAAMKKALELFRNDMASKYKEFGFQG
>Anseriformes_Anser_cygnoides_MB
MGLSDQEWQHVLTIWGKVEADLAGHGH-AVLMRLFQDHPETLDRFEKFKGLKTPDQMKGS
EDLKKHGVTVLTQLGKILKQKGNHEAELKPLAQTHATKHKIPVKYLEFISEVIIKVIAEK
HSADFGADSQAAMKKALELFRNDMASKYKEFGFQG
>Anseriformes_Anseranas_semipalmata_MB
MGLSDQEWQHVLTIWGKVEADLAGHGH-AVLIRLFQDHPETLDRFEKFKGLKTPDQMKGS
EDLKKHGVTVLTQLGKILKQKGNHEAELKPLAQTHATKHKIPVKYLEFISEVIIKVIAEK
HSADFGADSQAAMKKALELFRNDMASKYKEFGFQG
>Passeriformes_Anthoscopus_minutus_MB
MGLSDQEWQQVLTIWGKVESDLAGHGH-EVLMRLFQDHPETLDRFEKFKGLKTPDAMKGS
EDLKKHGVTVLTQLGKILKAKGNHEAELKPLAQTHATKHKIPVKYLEFISEVIIKVIAEK
HAADFGADSQAAMKKALELFRNDMASKYKEFGFQG
>Caprimulgiformes_Antrostomus_carolinensis_MB
MGLSDQEWQQVLTIWGKVEADIAGHGH-EVLMRLFKDHPETLDRFERFKGLKSPDQMKGS
EDLKKHGVTVLTQLGKILKQKGNHESELKPLAQTHATKHKIPVKYLEFISEVIIKVIAEK
HSADFGADSQAAMKKALELFRNDMASKYKEFGFQG
>Trogoniformes_Apaloderma_vittatum_MB
MGLSDQEWQRVLTVWGKGESDLAGHGH-AVLMRLFQDHPETLDRFEKFKNLKTPDQMKGS
EDLKKHGVTVLTQLGKILKQKGNHEAELKPLAQTHATKHKIPVKYLEFISEVIIKVIAEK
HAADFGADAQAAMKKALELFRNDMASKYKEFGFQG
>Passeriformes_Aphelocoma_coerulescens_MB
MGLSDQEWQQVLTIWGKVESDLAGHGH-EVLMRLFKDHPETLDRFEKFKGLKTPDAMKGS
EDLKKHGATVLTQLGKILKAKGNHEAELKPLAQTHATKHKIPVKYLEFISEVIIKVIAEK
HAADFGADSQAAMKKALELFRNDMASKYKEFGFQG
>Apterygiformes_Apteryx_australis_MB
MGLSDHEWQQVLTIWAKVESDLAGHGH-AVLMRLFHDHPETLDRFEKFKGLTTPDQMKAS
EDLKKHGVTVLTQLGKILKQKGNHEAELKPLAQSHATKHKIPVKYLEFISEVIIKVIAEK
HSADFGADSQAAMKKALELFRNDMASKYKEFGFQG
>Apterygiformes_Apteryx_haastii_MB
MGLSDHEWQQVLTIWAKVESDLAGHGH-AVLMRLFHDHPETLDRFEKFKGLTTPDQMKAS
EDLKKHGVTVLTQLGKILKQKGNHEAELKPLAQSHATKHKIPVKYLEFISEVIIKVIAEK
HSADFGADSQAAMKKALELFRNDMASKYKEFGFQG
>Apterygiformes_Apteryx_owenii_MB
MGLSDHEWQQVLTIWAKVESDLAGHGH-AVLMRLFHDHPETLDRFEKFKGLTTPDQMKAS
EDLKKHGVTVLTQLGKILKQKGNHEAELKPLAQSHATKHKIPVKYLEFISEVIIKVIAEK
HSADFGADSQAAMKKALELFRNDMASKYKEFGFQG
>Apterygiformes_Apteryx_rowi_MB
MGLSDHEWQQVLTIWAKVESDLAGHGH-AVLMRLFHDHPETLDRFEKFKGLTTPDQMKAS
EDLKKHGVTVLTQLGKILKQKGNHEAELKPLAQSHATKHKIPVKYLEFISEVIIKVIAEK
HSADFGADSQAAMKKALELFRNDMASKYKEFGFQG
>Accipitriformes_Aquila_chrysaetos_canadensis_MB
MGLSDQEWQKVLAIWGKVESDLAGHGH-AVLMRLFQDHPETLDRFEKFKGLKTPDQMKGS
EELKKHGLTVFTQLGKILKQKGNHESELKPLAQTHATKHKIPVKYLEFISEAIIKVIAEK
HSADFGADSQAAMKKALELFRNDMASKYKEFGFQG
>Charadriiformes_Arenaria_interpres_MB
MGLSDQEWQQVLTIWGKVEADLAGHGH-EVLMRLFQDHPETLDRFEKFKGLKTPDQMKGS
EDLKKHGVTVLTQLGKILKQKGNHESELKPLAQTHATKHKIPVKYLEFISEVIIKVIAEK
HAADFGADSQAAMKKALELFRNDMASKYKEFGFQG
>Anseriformes_Asarcornis_scutulata_MB
MGLSDQEWQQVLTIWGKVEADLAGHGH-AVLMRLFQDHPETLDRFEKFKGLKTPDQMKGS
EDLKKHGVTVLTQLGKILKQKGNHEAELKPLAQTHATKHKIPVKYLEFISEVIIKVIAEK
HSADFGADSQAAMKKALELFRNDMASKYKEFGFQG
>Passeriformes_Atrichornis_clamosus_MB
MGLSDQEWQHVLTIWGKVESDLAGHGH-AVLMRLFQDHPETLDRFEKFKDLKTPDQMKGS
EDLKKHGVTVLTQLGKILKQKGNHESELKPLAQTHATKHKIPVKYLEFISEVIIKVIAEK
HAADFGADSQAAMKKALELFRNDMASKYKEFGFQG
>Pelecaniformes_Balaeniceps_rex_MB
MGLSDQEWQKVLTIWGKVESDLAGHGH-EILMRLFKDHPETLDRFEKFKGLKTPDQMKAS
EDLKKHGVTVLTQLGKILKQKGNHESELKPLAQTHATKHKIPVKYLEFISEVIIKVIAEK
HPADFGADSQAAMKKALELFRHDMASKYKEFGFQG
>Gruiformes_Balearica_regulorum_MB
MGLSDQEWQQVLTIWGKVESDLPGHGH-AILMRLFQDHPETLDRFEKFKGLKTPEQMKGS
EDLKKHGVTVLTQLGKILKQKGNHESELKPLAQTHATKHKIPVKYLEFISEVIIKVIAEK
HSADFGADSQAAMKKALELFRNDMASKYKEFGFQG
>Coraciiformes_Baryphthengus_martii_MB
MGLSDQEWQQVLTIWGKVESDLAGHGH-AVLMRLFQDHPETLDRFEKFKGLKTPDQMKGS
EDLKKHGVTVLTQLGKILKQKGNHEAELKPLAQTHATKHKIPVKYLEFISEVIIKVIAEK
HSADFGADSQAAMKKALELFRNDMASKYKEFGFQG
>Passeriformes_Bombycilla_garrulus_MB
MGLSDQEWQQVLTVWGKVESDLPGHGH-AVLMRLFQDHPETLDKFEKFKGLKTPDAQKGS
EDLKKHGVTVLTQLGKILKAKGNHEAELKPLAQTHATKHKIPVKYLEFISEVIMKVIAEK
HAADFGADAQAAMKKALEMFRNDMAAKYKEFGFQG
>Passeriformes_Brachypodius_atriceps_MB
MGLSDQEWQKVLTVWGKVESDLAGHGH-EILMRLFKDHPETLDRFEKFKGLKTPDEMKGS
EDLKKHGATVLTQLGKILKAKGNHEAELKPLAQTHATKHKIPVKYLEFISEVIIKVIAEK
HAADFGADAQAAMKKALELFRNDMASKYKEFGFQG
>Coraciiformes_Brachypteracias_leptosomus_MB
MGLSDQEWQQVLTIWGKVESDLAGHGH-EVLMRLFKDHPETLDKFEKFKGLKTPDQMKGS
EDLKKHGVTVLTQLGKILKQKGNHEAELKPLAQTHATKHKIPVKYLEFISETIIKVIAEK
HSADFGADSQAAMKKALELFRNDMSSKYKEFGFQG
>Piciformes_Bucco_capensis_MB
MGLSDNEWQQVLTVWGKVEPDLAGHGH-EVLMRLFKDHPETLDRFEKFKDLKSPDQMKAS
EDLKKHGATVLTQLGKILKQKGNHESELKPLAQTHATKHKIPVKYLEFISEVIIKVIAEK
HAADFGADAQAAMKKALELFRNDMASKYKEFGFQG
>Bucerotiformes_Buceros_rhinoceros_MB
MGLSDHEWQQVLTVWGKVEPDLAGHGH-AILMRLFQDHPETLDRFEKFKGLKTPDQMKGS
EDLKKHGVTVLTQLGKILKQKGNHEAELKPLAQSHATKHKIPVKYLEFISEAIIKVIAEK
HSADFGADAQAAMKKALELFRNDMAAKYKEFGFQG
>Bucerotiformes_Bucorvus_abyssinicus_MB
MGLSDQEWQQVLTIWGKVEPDLAGHGH-AILMRLFHDHPETLDRFEKFKGLKTPDQMKGS
EDLKKHGVTVLTQLGKILKQKGNHEAELKPLAQSHATKHKIPVKYLEFISEAIIKVIAEK
HSADFGADAQAAMKKALELFRNDMAAKYKEFGFQG
>Passeriformes_Buphagus_erythrorhynchus_MB
MGLSDQEWQQVLTVWGKVESDLAGHGH-QVLMRLFQDHPETLDRFEKFKGLKTPDAMKGS
EDLKKHGVTVLTQLGKILKAKGNHEAELKPLAQTHATKHKIPVKYLEFISEVIIKVIAEK
HAADFGADAQAAMKKALELFRNDMASKYKEFGFQG
>Charadriiformes_Burhinus_bistriatus_MB
MGLSDQEWQQVLTIWGKVESDLAGHGH-EVLMRLFQNHPETLDRFERFKGLKTPDQMKGS
EDLKKHGVTVLTQLGKILKQKGNHESELKPLAQTHATKHKIPVKYLEFISEIIIKVIAEK
HSADFGADSQAAMKKALELFRNDMASKYKEFGFQG
>Anseriformes_Cairina_moschata_MB
MGLSDQEWQQVLTIWGKVEADLAGHGH-AVLMRLFQDHPETLDRFEKFKGLKTPDQMKGS
EDLKKHGVTVLTQLGKILKQKGNHEAELKPLAQTHATKHKIPVKYLEFISEVIIKVIAEK
HSADFGADSQAAMKKALELFRNDMASKYKEFGFQG
>Passeriformes_Calcarius_ornatus_MB
MGLSDQEWQQVLTVWGKVESDLAGHGH-EILMRLFQDHPETLDRFEKFKGLKTPDAMKGS
EDLKKHGATVLTQLGKILKAKGNHEAELKPLAQTHATKHKIPVKYLEFISEVIIKVLAEK
HAADFGADAQAAMKKALELFRNDMASKYKEFGFQG
>Charadriiformes_Calidris_pugnax_MB
MGLSDQEWQQVLTMWGKVEADLAGHGH-EVLMRLFQDHPETLDRFEKFKGLKTPDQMKGS
EDLKKHGVTVLTQLGKILKQKGNHESELKPLAQTHATKHKIPVKYLEFISEVIIKVLAEK
HAADFGADSQAAMKKALELFRNDMASKYKEFGFQG
>Passeriformes_Callaeas_wilsoni_MB
MGLSDQEWQQVLTIWGKVESDLAGHGH-AVLMRLFQDHPETLDRFEKFKGLKTPDAMKGS
EDLKKHGVTVLTQLGKILKAKGNHEAELKPLAQTHATKHKIPVKYLEFISEVIIKVIAEK
HAADFGADSQAAMKKALELFRNDMASKYKEFGFQG
>Galliformes_Callipepla_squamata_MB
MGLSDQEWQQVLSIWGKVEADIAGHGH-EVLMRLFRDHPETLDRFEKFKGLKTPDQMKGS
EDLKKHGATVLTQLGKILKQKGNHESELKPLAQTHATKHKIPVKYLEFISEVIIKVIAEK
HAADFGADSQAAMKKALELFRNDMATKYKEFGFQG
>Columbiformes_Caloenas_nicobarica_MB
MGLSDQEWQKVLTIWGKVESDLPGHGH-EVLMRLFKDHPETLDKFERFKGLKTPDQMKGS
EDLKKHGVTVLTQLGKILKQKGNHESELKPLAQTHATKHKIPVKYLEFISEVIIKVLAEK
HAADFGADSQDAMKKALELFRNDMASKYKEFGFQG
>Caprimulgiformes_Calypte_anna_MB
MGLSDQEWQQVLTVWGKVEGDIAGHGH-EVLMRLFQDHPETLDRFEKFKNLKTPDEMKGS
EDLKKHGVTVLTQLGKILKQKGNHEAELKPLAQTHATKHKIPVKYLEFISEVIIKVIAEK
HAADFGADAQAAMKKALELFRNDMASKYKEFGFQG
>Passeriformes_Calyptomena_viridis_MB
MGLSDQEWQKVLTVWGKVESDIAGHGH-AVLMRLFQDHPETIDRFEKFKGLKTPDQMKGS
EDLKKHGATVLTQLGKILKLKGNHEAELKPLAQTHATKHKIPVKYLEFISEVIIKVIAEK
HAADFGADAQAAMKKALELFRNDMAAKYKEFGFQG
>Passeriformes_Campylorhamphus_procurvoides_MB
MGLSDQEWQQVLNVWGKVESDLAGHGH-IILMRLFQDHPETIEKFEKFKGLKTPDQMKGS
EDLKKHGATVLTQLGKILKQKGHHEAELKPLAQTHATKHKIPVKYLEFISEVIIKVLAEK
HAADFGADAQAAMKKALELFRNDMAAKYKEFGFQG
>Passeriformes_Cardinalis_cardinalis_MB
MGLSDQEWQQVLTVWGKVESDLAGHGH-QILMRLFQDHPETLDRFEKFKGLKTPDAMKGS
EDLKKHGVTVLTQLGKILKAKGNHEAELKPLAQTHATKHKIPVKYLEFISEVIIKVLAEK
HAADFGADAQAAMKKALELFRNDMASKYKEFGFQG
>Cariamiformes_Cariama_cristata_MB
MGLSDQEWQQVLTIWGKVESDLPGHGH-EVLMRLFRDHPETLDRFERFKDLKTPEQMKGS
EDLKKHGVTVLTQLGKILKHKGNHEAELKPLAQTHATKHKIPVKYLEFISEVIIKVIAEK
HPADFGADSQAAMKKALELFRNDMASKYKEFGFQG
>Casuariiformes_Casuarius_casuarius_MB
MGLSDQEWQHVLTIWGKVESDLAGHGH-EILMRLFHDHPETLDRFERFKGLTTPDQMKAS
EDLKKHGVTVLTQLGKILKLKGKHEAELKPLAQTHATKHKIPVKYLEFISEVIIKVIAEK
HSADFGADSQAAMKKALELFRNDMASKYKEFGFQG
>Accipitriformes_Cathartes_aura_MB
MGLSDQEWQQVLTIWGKVESDLPSHGH-EVLMRLFHDHPETLDRFEKFKGLKTPDQMKGS
EDLKKHGVTVLTQLGKILKLKGNHESELKPLAQSHATKHKIPVKYLEFISEAIIKVIAEK
HAAAFGADSQAAMKKALELFRNDMASKYKEFGFQG
>Passeriformes_Catharus_fuscescens_MB
MGLSDQEWQQVLTVWGKVESDLAGVGH-AVLMRLFQDHPETLDRFEKFKGLKTPDAMKGS
EDLKKHGVTVLTQLGKILKAKGNHEAELKPLAQTHATKHKIPVKYLEFISEVIIKVIAEK
HAADFGADAQAAMKKALELFRNDMASKYKEFGFQG
>Cuculiformes_Centropus_bengalensis_MB
MGLSDQEWQQVLTIWGKVESDLPGHGH-AVLMRLFQDHPETLDRFEKFKDLKTPDQMKGS
DALKKHGVTVLTQLGKILKQKGNHESELKPLAQTHATQHKIPVKYLEFISEVIIKVIAEK
HSADFGADSQAAMKKALELFRNDMASKYKEFGFQG
>Cuculiformes_Centropus_unirufus_MB
MGLSDQEWQQVLTIWGKVESDLPGHGH-AVLMRLFQDHPETLDRFEKFKDLKTPDQMKGS
DALKKHGVTVLTQLGKILKQKGNHESELKPLAQTHATQHKIPVKYLEFISEVIIKVIAEK
HSADFGADSQAAMKKALELFRNDMASKYKEFGFQG
>Passeriformes_Cephalopterus_ornatus_MB
MGLSDQEWQQVLTVWGKVESDLAGHGH-IILMRLFQDHPETIEKFEKFKGLKTPDAMKGS
EDLKKHGATVLTQLGKILKQKGNHESELKPLAQTHATKHKIPVKYLEFISEVIIKVLAEK
HAADFGADAQAAMKKALELFRNDMAAKYKEFGFQG
>Charadriiformes_Cepphus_grylle_MB
MGLSEQEWQQVLTIWGKVESDLAGHGH-QVLMRLFQEHPETLDRFEKFKGLKTPDQMKGS
EDLKKHGATVLTQLGKILKQKGNHESELKPLAQTHATKHKIPVKYLEFISEAIIKVIAEK
HAANFGADSQAAMKKALELFRNDMASKYKEFGFQG
>Passeriformes_Cercotrichas_coryphaeus_MB
MGLSDQEWQQVLTVWGKVESDIAGHGH-AVLMRLFQDHPETIDRFEKFKGLKTPDAMKGS
EDLKKHGATVLTQLGKILKAKGNHEAELKPLAQTHATKHKIPVKYLEFISEVIIKVIAEK
HAADFGADAQAAMKKALELFRNDMASKYKEFGFQG
>Passeriformes_Certhia_brachydactyla_MB
MGLSDQEWQQVLTIWGKVESDIAGHGH-EILMRLFKDHPETLDRFEKFKGLNTPDAMKGS
EDLKKHGATVLTQLGKILKAKGNHEAELKPLAQTHATKHKIPVKYLEFISEVIIKVLAEK
HAADFGADAQAAMKKALELFRNDMASKYKEFGFQG
>Passeriformes_Certhia_familiaris_MB
MGLSDQEWQQVLTIWGKVESDIAGHGH-EILMRLFKDHPETLDRFEKFKGLNTPDAMKGS
EDLKKHGATVLTQLGKILKAKGNHEAELKPLAQTHATKHKIPVKYLEFISEVIIKVLAEK
HAADFGADAQAAMKKALELFRNDMASKYKEFGFQG
>Passeriformes_Cettia_cetti_MB
MGLSDQEWQQVLTIWGKVESDLAGHGH-EVLMRLFQDHPETLDRFEKFKGLKTPDAMKGS
EDLKKHGTTVLTQLGKILKAKGNHEAELKPLAQTHATKHKIPVKYLEFISEVIIKVLAEK
HAADFGADSQAAMKKALELFRNDMASKYKEFGFQG
>Cuculiformes_Ceuthmochares_aereus_MB
MGLSDQEWQQVLTIWGKVESDLAGHGH-AVLMRLFQDHPETLDRFEKFKDLKTPDQMKGS
EALKKHGVTVLTQLGKILKQKGNHESELKPLAQTHATQHKIPVKYLEFISEVIIKVIAEK
HSADFGADSQAAMKKALELFRNDMASKYKEFGFQG
>Coraciiformes_Ceyx_cyanopectus_MB
MGLSDQEWQQVLTIWGKVESDLAGHGH-EVLMRLFKDHPETQDRFEKFKGLKSPDQLKGS
EDLKKHGVTVLTQLGKILKQKGNHESELKPLAQTHATKHKIPVKYLEFISEIIIKVIAEK
HSADFGADSQAAMKKALELFRNDMASKYKEFGFQG
>Passeriformes_Chaetops_frenatus_MB
MGLSDQEWQQVLTIWGKVESDLAGHGH-AVLMRLFQDHPETLDRFEKFKGLKTPDAMKGS
EDLKKHGVTVLTQLGKILKAKGNHEAELKPLAQTHATKHKIPVKYLEFISEVLIKVIAEK
HAADFGADSQAAMKKALELFRNDMASKYKEFGFQG
>Passeriformes_Chaetorhynchus_papuensis_MB
MGLSDQEWQQVLTIWGKVESDLAGHGH-AVLMRLFQDHPETLDRFEKFKGLKTPDAMKGS
EDLKKHGVTVLTQLGKILKAKGNHEAELKPLAQTHATKHKIPVKYLEFISEVIIKVIAEK
HAADFGADSQAAMKKALELFRNDMASKYKEFGFQG
>Caprimulgiformes_Chaetura_pelagica_MB
MGLSDQEWQQVLTIWGKVEGDLAGHGH-AVLMRLFQDHPETLDKFEKFKGLKTPDQMKGS
EDLKKHGVTVLTQLGKILKQKGSHEAELKPLAQTHATKHKIPVKYLEFISEVIIKVIAEK
HSADFGADAQAAMKKALELFRNDMASKYKEFGFQG
>Charadriiformes_Charadrius_alexandrinus_MB
MGLSDGEWQQVLTVWGKVESDLAGHGH-EILMRLFQDHPETLDRFEKFKGLKTPDQMKGS
EDLKKHGVTVLTQLGKILKQKGNHESELKPLAQTHATKHKIPVKYLEFISEVIIKVIAEK
HSADFGADAQAAMKKALELFRNDMASKYKEFGFQG
>Charadriiformes_Charadrius_vociferus_MB
MGLSDGEWQQVLTVWGKVESDLAGHGH-AVLMRLFQDHPETLDRFEKFKGLKTPDQMKGS
EDLKKHGVTVLTQLGKILKQKGNHESELKPLAQTHATKHKIPVKYLEFISEVIIKVIAEK
HSADFGADAQAELKK-LELCRNDMASKYKEFGFQG
>Anseriformes_Chauna_torquata_MB
MGLSDQEWHQVLTIWGKVETDLPGHGH-EVLMRLFHDHPETLDRFEKFKGLKTPDQMKGS
EDLKKHGGIVLTQLGKILKLKGNHESELKPLAQTHATKHKIPVKYLEFISEVIIKVIAEK
HSADFGADSQAAMKKALELFRNDMASKYKEFGFQG
>Charadriiformes_Chionis_minor_MB
MGLSDQEWQQVLTIWGKVESDLPGHGH-EVLMRLFQDHPETLDRFEKFKGLKTPDQMKSS
EDLKKHGVTVLTQLGKILKQKGNHESELKPLAQTHATKHKIPVKYLEFISEVIIKVIAEK
HSADFGADAQAAMKKALELFRNDMASKYKEFGFQG
>Coraciiformes_Chloroceryle_aenea_MB
MGLSDQEWQQVLTVWGKVESDLAGHGH-EVLMRLFKDHPETQDRFEKFKGLKSPDQLKGS
EDLKKHGVTVLTQLGKILKQKGNHESELKPLAQTHATKHKIPVKYLEFISEIIIKVIAEK
HSADFGADAQAAMKKALELFRNDMASKYKEFGFQG
>Passeriformes_Chlorodrepanis_virens_MB
MGLSDQEWQQVLTVWGKVESDLAGHGH-QVLMRLFQDHPETLEKFEKFKGLKTPDAMKGS
EDLKKHGVTVLTQLGKILKAKGNHEAELKPLAQTHATKHKIPVKYLEFISEVIIKVLAEK
HAADFGADAQAAMKKALELFRNDMASKYKEFGFQG
>Passeriformes_Chloropsis_cyanopogon_MB
MGLSDQEWQKVLTVWGKVETDLAGHGH-QILMRLFQDHPETLDRFEKFKGLKTPDAMKGS
EDLKKHGATVLTQLGKILKAKGNHEAELKPLAQTHATKHKIPVKYLEFISEVIIKVLAEK
HAADFGADAQAAMKKALELFRNDMASKYKEFGFQG
>Passeriformes_Chloropsis_hardwickii_MB
MGLSDQEWQKVLTVWGKVETDLAGHGH-QILMRLFQDHPETLDRFEKFKGLKTPDAMKGS
EDLKKHGATVLTQLGKILKAKGNHEAELKPLAQTHATKHKIPVKYLEFISEVIIKVLAEK
HAADFGADAQAAMKKALELFRNDMASKYKEFGFQG
>Caprimulgiformes_Chordeiles_acutipennis_MB
MGLSDQEWQQVLTIWGKVEADLAGHGH-EVLMRLFKDHPETLDRFERFKGLKSPDQMKGS
EDLKKHGVTVLTQLGKILKQKGNHESELKPLAQTHATKHKIPVKYLEFISEVIIKVIAEK
HSADFGADSQAAMKKALELFRNDMASKYKEFGFQG
>Charadriiformes_Chroicocephalus_maculipennis_MB
MGLSDQEWQQVLTIWGKVESDLAGHGH-EVLMRLFQDHPETLDRFEKFKGLKTPDQMKGS
EDLKKHGVTVLTQLGKILKQKGNHESELKPLAQTHATKHKIPVKYLEFISEVIIKVIAEK
HAADFGADSQAAMKKALELFRNDMASKYKEFGFQG
>Cariamiformes_Chunga_burmeisteri_MB
MGLSDQEWQQVLTIWGKVESDLPGHGH-EVLMRLFRDHPETLDRFERFKDLKTPEQMKGS
EDLKKHGVTVLTQLGKILKHKGNHEAELKPLAQTHATKHKIPVKYLEFISEVIIKVIAEK
HPADFGADSQAAMKKALELFRNDMASKYKEFGFQG
>Strigiformes_Ciccaba_nigrolineata_MB
MGLSDQEWQHVLTIWGKVESDLPGHGH-AVLIRLFQDHPETLERFEKFKGLKTPDQMKGS
EDLKKHGVTVLTQLGKILKQKGHHESELKPLAQTHATKHKIPVKYLEFISEVIIKVIAEK
HSADFGADTQAAMKKALELFRNDMASKYKEFGFQG
>Pelecaniformes_Ciconia_maguari_MB
MGLSDQEWQKVLTIWGKVESDLPGHGH-EVLMRLFRDHPETLDRFERFKGLKTPDQMKGS
EDLKKHGVTVLTQLGKILKQKGNHESELKPLAQTHATKHKIPVKYLEFISEVIIKVIAEK
HSADFGADSQAAMKKALELFRNDMASKYKEFGFQG
>Passeriformes_Cinclus_mexicanus_MB
MGLSDQEWQQVLTVWGKVESDLAGHGH-EVLMRLFQDHPETLDRFEKFKGLKTPDAMKGS
EDLKKHGVTVLTQLGKILKAKGNHEAELKPLAQTHATKHKIPVKYLEFISEVIIKVIAEK
HAADFGADAQAAMKKALELFRNDMASKYKEFGFQG
>Accipitriformes_Circaetus_pectoralis_MB
MGLSDQEWQKVLTIWGKVEPDLAGHGH-AVLMRLFQDHPETLDRFEKFKGLKTPDQMKGS
EELKKHGLTVFTQLGKILKQKGNHESELKPLAQTHATKHKIPVKYLEFISEAIIKVIAEK
HSADFGADSQAAMKKALELFRNDMASKYKEFGFQG
>Passeriformes_Cisticola_juncidis_MB
MGLSDQEWQLVLTIWGKVESDIAGHGH-EILMRLFQDHPETLDRFEKFKGLTTPDAMKGS
EDLKKHGATVLTQLGKILKAKGNHEAELKPLAQTHATKHKIPVKYLEFISEVIIKVIAEK
YAADFGADSQAAMKKALELFRNDMASKYKEFGFQG
>Passeriformes_Climacteris_rufus_MB
MGLSDQEWQHVLTIWGKVESDLAGHGH-EVLMRLFKDHPETLDRFEKFKGLKTPDQMKGS
EDLKKHGVTVLTQLGKILKAKGNHEAELKPLAQTHATKHKIPVKYLEFISEVIIKVLAEK
HAADFGADSQAAMKKALELFRNDMASKYKEFGFQG
>Passeriformes_Cnemophilus_loriae_MB
MGLSDQEWQQVLTIWGKVESDLAGHGH-AVLMRLFQDHPETLDRFEKFKGLKTPDAMKGS
EDLKKHGVTVLTQLGKILKAKGNHEAELKPLAQTHATKHKIPVKYLEFISEVIIKVIAEK
HAADFGADSQAAMKKALELFRNDMASKYKEFGFQG
>Pelecaniformes_Cochlearius_cochlearius_MB
MGLSDQEWQQVLTIWGKVESDLPGHGH-AILMRLFQDHPETLDRFEKFKGLKTPDQMKGS
EDLKKHGVTVLTQLGKILKQKGNHESELKPLAQTHATKHKIPVKYLEFISEVIIKVIAEK
HSADFGADSQAAMKKALELFRNDMASKYKEFGFQG
>Galliformes_Colinus_virginianus_MB
MGLSDQEWQQVLSIWGKVEADIAGHGH-EVLMRLFRDHPETLDRFEKFKGLKTPDQMKGS
EDLKKHGATVLTQLGKILKQKGNHESELKPLAQTHATKHKIPVKYLEFISEVIIKVIAEK
HAADFGADSQAAMKKALELFRNDMAAKYKEFGFQG
>Coliiformes_Colius_striatus_MB
MGLSDQEWQKVLTVWGKVESDLPGHGH-EILMRLFKDHPETLDRFEKFKGLKTPDEMKAS
EQMKNHGATVLTQLGKILKQKGNHEAELKPLAQTHATKHKIPVKYLEFISEVIIKVIAEK
HAADFGADAQAAMKKALELFRNDMASKYKEFGFQG
>Columbiformes_Columba_livia_MB
MGLSDQEWQKVLAIWGKVESDLPGHGH-EVLMRLFKDHPETLDKFERFKGLKTPDQMKGS
EDLKKHGVTVLTQLGKILKQKGNHESELKPLAQTHATKHKIPVKYLEFISEVIIKVLAEK
HAADFGADSQDAMKKALELFRNDMASKYKEFGFQG
>Columbiformes_Columbina_picui_MB
MGLSDQEWQKVLAIWGKVESDLPGHGH-EVLMRLFKDHPETLDKFEKFKGLKTPDQMKGS
EDLKKHGATVLTQLGKILKQKGNHESELKPLAQTHATKHKIPVKYLEFISEVIIKVLAEK
HAADFGADSQDAMKKALELFRNDMASKYKEFGFQG
>Passeriformes_Copsychus_sechellarum_MB
---SDQEWQQVLTVWGKVESDIAGHGH-AVLMRLFQDHPETIDRFEKFKGLKTPDAMKGS
EDLKKHGATVLTQLGKILKAKGNHEAELKPLAQTHATKHKIPVKYLEFISEVIIKVIAEK
HAADFGADAQAAMKKALELFRNDMASKYKEFGFQG
>Passeriformes_Corvus_brachyrhynchos_MB
MGLSDQEWQQVLTIWGKVESDLAGHGH-EVLMRLFKDHPETLDRFEKFKGLKTPDAMKGS
EDLKKHGTTVLTQLGKILKAKGNHEAELKPLAQTHATKHKIPVKYLEFISEVIIKVIAEK
HAADFGADSQAAMKKALELFRNDMASKYKEFGFQG
>Passeriformes_Corvus_cornix_cornix_MB
MGLSDQEWQQVLTIWGKVESDLAGHGH-EVLMRLFKDHPETLDRFEKFKGLKTPDAMKGS
EDLKKHGTTVLTQLGKILKAKGNHEAELKPLAQTHATKHKIPVKYLEFISEVIIKVIAEK
HAADFGADSQAAMKKALELFRNDMASKYKEFGFQG
>Passeriformes_Corvus_moneduloides_MB
MGLSDQEWQQVLTIWGKVESDLAGHGH-EVLMRLFKDHPETLDRFEKFKGLKTPDAMKGS
EDLKKHGTTVLTQLGKILKAKGNHEAELKPLAQTHATKHKIPVKYLEFISEVIIKVIAEK
QAADFGADSQAAMKKALELFRNDMASKYKEFGFQG
>Musophagiformes_Corythaeola_cristata_MB
MGLSDQEWQHVLTVWGKVESDLAGHGH-EILMRLFQSHPETLDRFEKFKGLKTPDQMKAS
EDLKKHGATVLTQLGKILKQKGNHESELKPLAQTHATKHKIPVKYLEFISEVIIKVIAEK
HPADFGADAQAAMKKALELFRHDMATKYKEFGFQG
>Musophagiformes_Corythaixoides_concolor_MB
MGLSDQEWQRVLTVWGKVESDLAGHGH-EVLMRLFQSHPETLDRFEKFKGLKTPDQMKAS
EDLKKHGATVLTQLGKILKQKGNHEAELKPLAQTHATKHKIPVKYLEFISEVIIKVIAEK
HPADFGADAQAAMKKALELFRNDMASKYKEFGFQG
>Galliformes_Coturnix_japonica_MB
MGLSDQEWQQVLTIWGKVEADIAGHGH-EVLMRLFRDHPETLDRFEKFKGLKTPDQMKGS
EDLKKHGATVLTQLGKILKQKGNHESELKPLAQTHATKHKIPVKYLEFISEVIIKVIAEK
HASDFGADSQAAMKKALELFRNDMASKYKEFGFQG
>Cuculiformes_Crotophaga_sulcirostris_MB
MGLSDQEWQQVLTIWGKVESDLPGHGH-AVLMRLFQDHPETLDRFPKFKDLKTPDQMKGS
EALKKHGVTVLTQLGKILKQKGNHESELKPLAQTHATQHKIPVKYLEFISEVIIKVIAEK
HSADFGADSQAAMKKALELFRNDMASKYKEFGFQG
>Tinamiformes_Crypturellus_cinnamomeus_MB
MGLSDQEWQQVLTIWAKVEADIAGHGH-EVLMRLFHDHPETLDRFEKFKGLTTPDQMKAS
EDLKKHGATVLTQLGKILKQKGNHEAELKPLAQTHATKHKIPVKYLEFISEVIIKVIAEK
HSADFGADSQAAMKKALELFRNDMASKYKEFGFQG
>Tinamiformes_Crypturellus_soui_MB
MGLSDQEWQQVLTIWAKVEADIAGHGH-EVLMRLFHDHPETLDRFEKFKGLTTPDQMKAS
EDLKKHGATVLTQLGKILKQKGNHEAELKPLAQTHATKHKIPVKYLELISEVIIKVIAEK
HSADFGADSQAAMKKALELFRNDMASKYKEFGFQG
>Tinamiformes_Crypturellus_undulatus_MB
MGLSDQEWQQVLTIWAKVEADIAGHGH-EVLMRLFHDHPETLDRFEKFKGLTTPEQMKAS
EDLKKHGATVLTQLGKILKQKGNHEAELKPLAQTHATKHKIPVKYLEFISEVIIKVIAEK
HSADFGADSQAAMKKALELFRNDMASKYKEFGFQG
>Cuculiformes_Cuculus_canorus_MB
MGLSDQEWQKVLTIWGKVESDLPGHGH-AVLMRLFQDHPETMDRFEKFKDLKTPDQMKGS
EALKKHGVTVLTQLGKILKQKGNHESELKPLAQTHATQHKIPVKYLEFISEVIIKVIAEK
HSADFGADSQAAMKKALELFRNDMASKYKEFGFQG
>Passeriformes_Daphoenositta_chrysoptera_MB
MGLSDQEWQQVLTIWGKVESDLAGHGH-EVLMRLFQDHPETLDRFEKFKGLKTPDAMKGS
EDMKKHGVTVLTQLGKILKAKGNHEAELKPLAQTHATKHKIPVKYLEFISEVIIKVIAEK
HAADFGADSQAAMKKALELFRNDMASKYKEFGFQG
>Passeriformes_Dasyornis_broadbenti_MB
MGLSDQEWQQVLTIWGKVESDLAGHGH-AVLMRLFQDHPETLDRFEKFKGLKTPDEMKGS
EDLKKHGVTVLTQLGKILKAKGNHEAELKPLAQTHATKHKIPVKYLEFISEVIIKVIAEK
HAADFGADSQAAMKKALELFRNDMASKYKEFGFQG
>Passeriformes_Dicaeum_eximium_MB
MGLSDQEWQQVLTVWGKVEPDIAGHGH-AVLMRLFQDHPETLDRFEKFKGLKTPDAMKGS
EDLKKHGATVLTQLGKILKAKGNHEAELKPLAQTHATKHKIPVKYLEFISEVIIKVLAEK
HAADFGADAQAAMKKALELFRNDMATKYKEFGFQG
>Passeriformes_Dicrurus_megarhynchus_MB
MGLSDQEWQQVLTIWGKVESDLAGHGH-AVLMRLFQDHPETLDRFEKFKGLKTPDAMKGS
EDLKKHGVTVLTQLGKILKAKGNHEAELKPLAQTHATKHKIPVKYLEFISEVIIKVIAEK
HAADFGADSQAAMKKALELFRNDMASKYKEFGFQG
>Passeriformes_Donacobius_atricapilla_MB
MGLSDQEWQQVLTVWGKVEPDLAGHGH-EILMRLFQDHPETLDRFEKFKGLKTPDAMKGS
EDLKKHGATVLTQLGKILKAKGNHEAELKPLAQTHATKHKIPVKYLEFISEVIIKVLAEK
HAADFGADAQAAMKKALELFRNDMASKYKEFGFQG
>Casuariiformes_Dromaius_novaehollandiae_MB
------------------------------VCRLFHDHPETLDRFERFKGLTTPDQMKAS
EDLKKHGVTVLTQLGKILKLKGKHEAELKPLAQTHATKHKIPVKYLEFISEVIIKVIAEK
HSADFGADSQAAMKKALELFRNDMASKYKEFGFQG
>Charadriiformes_Dromas_ardeola_MB
MGLSDQEWQQVLTIWGKVESDLAGHGH-EVLMRLFQDHPETLDRFEKFKGLKTPDQMKGS
EDLKKHGVTVLTQLGKILKQKGNHESELKPLAQTHATKHKIPVKYLEFISEVIIKVIAEK
HAADFGADSQAAMKKALELFRNDMASKYKEFGFQG
>Passeriformes_Drymodes_brunneopygia_MB
--------------------------------RLFQDHPETLDRFEKFKGLTTPEARKGS
EDLKKHGVIVLTQLGKILKAKSNHEAELKPLSQTHATKHKIPVKYLEFISEVIIKVIAEK
HAADFGADAQAAMKKALEMFRNDMASKYKEFGFQG
>Passeriformes_Dryoscopus_gambensis_MB
MGLSDQEWQQVLTIWGKVESDLAGHGH-AVLMRLFQDHPETLDRFEKFKGLKTPDAMKGS
EDLKKHGVTVLTQLGKILKAKGNHEAELKPLAQTHATKHKIPVKYLEFISEVIIKVIAEK
HAADFGADSQAAMKKALELFRNDMASKYKEFGFQG
>Passeriformes_Dyaphorophyia_castanea_MB
MGLSDQEWQQVLTIWGKVESDLAGHGH-AVLMRLFQDHPETLDRFEKFKGLKTPDAMKGS
EDLKKHGVTVLTQLGKILKAKGNHEAELKPLAQTHATKHKIPVKYLEFISEVIIKVIAEK
HAADFGADSQAAMKKALELFRNDMASKYKEFGFQG
>Passeriformes_Edolisoma_coerulescens_MB
MGLSDQEWQQVLTIWGKVESDLAGHGH-EVLMRLFKDHPETLDRFEKFKGLKTPDAMKGS
EDLKKHGVTVLTQLGKILKAKGNHEAELKPLAQTHATKHKIPVKYLEFISEVIIKVIAEK
HAADFGADSQAAMKKALELFRNDMASKYKEFGFQG
>Pelecaniformes_Egretta_garzetta_MB
MGLSDQEWQQVLTIWGKVESDLPGHGH-AVLMRLFQDHPETLDRFEKFKGLKTPDQMKGS
EELKKHGVTVLTQLGKILKQKGNHESELKPLAQTHATKHKIPVKYLEFISEVIIKVIAEK
HSADFGADSQAAMKKALELFRNDMASKYKEFGFQG
>Passeriformes_Elachura_formosa_MB
MGLSDQEWQQVLTIWGKVESDLSGLGH-EVLMRLFQDHPETLDRFEKFKGLKTPDAMKGS
EDLKKHGATVLTQLGKILKAKGNHEAELKPLAQTHATKHKIPVKYLEFISEVIIKVIAEK
HAADFGADSQAAMKKALELFRNDMASKYKEFGFQG
>Passeriformes_Emberiza_fucata_MB
MGLSDQEWQQVLTVWGKVESDLAGHGH-QILMRLFQDHPETLDRFEKFKGLKTPDAMKGS
EDLKKHGVTVLTQLGKILKAKGNHEAELKPLAQTHATKHKIPVKYLEFISEVIIKVLAEK
HAADFGADAQAAMKKALELFRNDMASKYKEFGFQG
>Psittaciformes_Eolophus_roseicapilla_MB
MGLSDQEWQHVLAIWGKVESDVAGHGH-AILMRLFQDHPETLDRFEKFKGLKTPDQMKGS
EDLKKHGATVLTQLGKILKQKGNHEAELKPLAQTHATKHKIPVKYLEFISEVIIKVLAEK
HAADFGADSQAAMKKALELFRNDMAAKYKEFGFQG
>Passeriformes_Erithacus_rubecula_MB
MGLSDQEWQQVLTVWGKVESDIAGHGH-AILMRLFQDHPETLDRFEKFKGLKTPDAMKGS
EDMKKHGATVLTQLGKILKAKGNHEAELKPLAQTHATKHKIPVKYLEFISEVIIKVIAEK
HAADFGADAQAAMKKALELFRNDMASKYKEFGFQG
>Passeriformes_Erpornis_zantholeuca_MB
MGLSDQEWQHVLTIWGKVESDLAGHGH-EILMRLFKDHPETLDRFEKFKGLKTPDAMKGS
EDLKKHGVTVLTQLGKILKAKGNHEAELKPLAQTHATKHKIPVKYLEFISEIIIKVLAEK
HAADFGADSQAAMKKALELFRNDMASKYKEFGFQG
>Passeriformes_Erythrocercus_mccallii_MB
MGLSDQEWQQVLTIWGKVESDLAGHGH-EILMRLFKDHPETLDRFEKFKGLKTPDAMKGS
EDLKKHGTTVLTQLGKILKAKGNHEAELKPLAQTHATKHKIPVKYLEFISEVIIKVIAEK
HAADFGADSQAAMKKALELFRNDMASKYKEFGFQG
>Piciformes_Eubucco_bourcierii_MB
MGLSDQEWQQVLTIWGKVESDIAGHGH-EVLMRLFKDHPETLDRFEKFKGLKTPDQMKGS
EDLKKHGATVLTQLGKILKQKGNHEAELKPLAQTHATKHKIPVKYLEFISEVIIKVIAEK
HAADFGADSQAAMKKALELFRNDMASKYKEFGFQG
>Tinamiformes_Eudromia_elegans_MB
MALSDQEWQHVLTIWAKVEADIAGHGH-TVLMRLFHDHPETLERFEKFKGLTTPDQMKAS
EDLKKHGATVLTQLGKILKQKGNHEAELKPLAQTHATKHKIPVKYLEFISEVIIKVIAEK
HSADFGADSQAAMKKALELFRNDMASKYKEFGFQG
>Passeriformes_Eulacestoma_nigropectus_MB
MGLSDQEWQQVLTIWGKVESDLAGHGH-EVLMRLFQDHPETLDRFEKFKGLKTPDAMKGS
EDLKKHGVTVLTQLGKILKAKGNHEAELKPLAQTHATKHKIPVKYLEFISEVIIKVIAEK
HAADFGADSQAAMKKALELFRNDMASKYKEFGFQG
>Coraciiformes_Eurystomus_gularis_MB
MGLSDQEWQQVLTIWGKVESDLAGHGH-EVLMRLFKDHPETLEKFEKFKGLKTPDQMKGS
EDLKKHGVTVLTQLGKILKQKGHHEAELKPLAQTHATKHKIPVKYLEFISETIIKVIAEK
HSADFGADSQAAMKKALELFRNDMASKYKEFGFQG
>Falconiformes_Falco_cherrug_MB
MGLSDQEWQQVLTIWGKVESDLAGHGH-EILMRLFQDHPETLDRFEKFKGLKTPDQMKGS
EDLKKHGVTVLTQLGKILKQKGNHESELKPLAQTHATKHKIPVKYLEFISEVIIKVIAEK
HS-DFGADSQAAMKKALELFRNDMASKYKEFGFQG
>Falconiformes_Falco_peregrinus_MB
MGLSDQEWQQVLTIWGKVESDLAGHGH-EILMRLFQDHPETLDRFEKFKGLKTPDQMKGS
EDLKKHGVTVLTQLGKILKQKGNHESELKPLAQTHATKHKIPVKYLEFISEVIIKVIAEK
HS-DFGADSQAAMKKALELFRNDMASKYKEFGFQG
>Passeriformes_Falcunculus_frontatus_MB
MGLSDQEWQHVLTIWGKVESDLAGHGH-EVLMRLFQDHPETLDRFEKFKGLKTPDAMKGS
EDLKKHGVTVLTQLGKILKAKGNHEAELKPLAQTHATKHKIPVKYLEFISEVIIKVIAEK
HAADFGADSQAAMKKALELFRNDMASKYKEFGFQG
>Passeriformes_Ficedula_albicollis_MB
MGLSDQEWQQVLTVWGKVESDIAGHGH-EVLMRLFQDHPETLDRFEKFKGLKTPDAMKGS
EDLKKHGTTVLTQLGKILKAKGNHEAELKPLAQTHATKHKIPVKYLEFISEVIIKVIAEK
HAADFGADAQAAMKKALELFRNDMASKYKEFGFQG
>Passeriformes_Formicarius_rufipectus_MB
MGLSDQEWQQVLTVWGKVESDLAGHGH-IILMRLFQDHPETIEKFEKFKGLKTPDQMKGS
EDLKKHGATVLTQLGKILKQKGHHESELKPLAQTHATKHKIPVKYLEFISEVIIKVLAEK
HAADFGADAQAAMKKALELFRNDMAAKYKEFGFQG
>Pelecaniformes_Fregata_magnificens_MB
MGLSDQEWQQVLTIWGKVESDLPGHGH-EVLMRLFRDHPETLDRFERFKGLKTPDQMKGS
EDLKKHGVTVLTQLGKILKQKGNHESELKPLAQTHATKHKIPVKYLEFISEVIIKVIAEK
HSADFGADSQAAMKKALELFRNDMASKYKEFGFQG
>Passeriformes_Furnarius_figulus_MB
MGLSDQEWQQVLTVWGKVESDLAGHGH-IILMRLFQDHPETIEKFEKFKGLKTPDQMKGS
EDLKKHGATVLTQLGKILKQKGNHEAELKPLAQTHATKHKIPVKYLEFISEVIIKVLAEK
HAADFGADAQAAMKKALELFRNDMAAKYKEFGFQG
>Piciformes_Galbula_dea_MB
MGLSDQEWQKVLTIWGKVESDLAGHGH-EVLMRLFKDHPETLDRFEKFKGLKTPDQMKGS
EDLKKHGATVLTQLGKILKQKGNHESELKPLAQTHATKHKIPVKYLEFISEVIIKVIAEK
HSADFGADSQAAMKKALELFRNDMASKYKEFGFQG
>Galliformes_Gallus_gallus_MB
MGLSDQEWQQVLTIWGKVEADIAGHGH-EVLMRLFHDHPETLDRFDKFKGLKTPDQMKGS
EDLKKHGATVLTQLGKILKQKGNHESELKPLAQTHATKHKIPVKYLEFISEVIIKVIAEK
HAADFGADSQAAMKKALELFRNDMASKYKEFGFQG
>Gaviiformes_Gavia_stellata_MB
MGLSDQEWQQVLTIWGKVESDLTGHGH-EVLMRLFQDHPETLDRFEKFKGLKTPDQMKGS
EDLKKHGCTVLTQLGKILKQKGNHESELKPLAQTHATKHKIPVKYLEFISESIIKVIAAK
HSADFGADSQAAMKKALELFRNDMASKYKEFGFQG
>Cuculiformes_Geococcyx_californianus_MB
MGLSDQEWQQVLTIWGKVESDLAGHGH-AVLMRLFQDHPETLDRFPKFKDLKTPDQMKGS
EALKKHGATVFTQLGKILKQKGNHESELKPLAQTHATQHKIPVKYLEFISEVIIKVIAEK
HSADFGADSQAAMKKALELFRNDMASKYKEFGFQG
>Passeriformes_Geospiza_fortis_MB
MGLSDQEWQQVLTVWGKVESDLAGHGH-QILMRLFQDHPETLDRFEKFKGLKTPDAMKGS
EDLKKHGVTVLTQLGKILKAKGNHEAELKPLAQTHATKHKIPVKYLEFISEVIIKVLAEK
HAADFGADAQAAMKKALELFRNDMASKYKEFGFQG
>Charadriiformes_Glareola_pratincola_MB
MGLSDQEWQQVLTIWGKVESDLAGHGH-AVLMRLFQDHPETLDRFEKFKGLKTPDQMKGS
EDLKKHGVTVLTQLGKILKQKGNHESELKPLAQTHATKHKIPVKYLEFISEVIIKVIAEK
HAADFGADSQAAMKKALELFRNDMASKYKEFGFQG
>Strigiformes_Glaucidium_brasilianum_MB
MGLSDQEWQHVLTIWGKVESDLPGHGH-AVLIRLFQDHPETLERFEKFKGLKTPDQMKGS
EDLKKHGVTVLTQLGKILKQKGNHESELKPLAQTHATKHKIPVKYLEFISEVIIKVIAEK
HSADFGADTQAAMKKALELFRNDMASKYKEFGFQG
>Passeriformes_Grallaria_varia_MB
MGLSDQEWQKVLTVWGKVESDLTGHGH-IILMRLFQDHPETIEKFEKFKGLKTPDQMKGS
EDLKKHGATVLTQLGKILKQKGNHESELKPLAQTHATKHKIPVKYLEFISEVIIKVLAEK
HAADFGADAQDAMKKALELFRNDMAAKYKEFGFQG
>Passeriformes_Grantiella_picta_MB
MGLSDQEWQHVLTIWGKVESDLAGHGH-AVLMRLFQDHPETLDKFEKFKGLKTPDAMKGS
EDLKKHGVTVLTQLGKILKAKGNHEAELKPLAQTHATKHKIPVKYLEFISEVIIKVLAEK
HAADFGADSQAAMKKALELFRNDMASKYKEFGFQG
>Passeriformes_Gymnorhina_tibicen_MB
MGLSDQEWQHVLTIWGKVESDLAGHGH-AVLMRLFQDHPETLDRFEKFKGLKTPDAMKGS
EDLKKHGVTVLTQLGKILKAKGNHEAELKPLAQTHATKHKIPVKYLEFISEVIIKVIAEK
HAADFGADSQAAMKKALELFRNDMATKYKEFGFQG
>Coraciiformes_Halcyon_senegalensis_MB
MGLSDQEWQQVLTIWGKVESDLAGHGH-EVLIRLFKDHPETQDRFEKFKGLKTPDQMKGS
EDLKKHGVTVLTQLGKILKQKGNHESELKPLAQTHATKHKIPVKYLEFISEIIIKVIAEK
HSADFGADSQAAMKKALELFRNDMASKYKEFGFQG
>Accipitriformes_Haliaeetus_albicilla_MB
MGLSDQEWQKVLAIWGKVESDLAGHGH-AVLMRLFQDHPETLDRFEKFKGLKTPDQMKGS
EDLKKHGLTVFTQLGKILKQKGNHESELKPLAQTHATKHKIPVKYLEFISEAIIKVIAEK
HSADFGADSQAAMKKALELFRNDMASKYKEFGFQG
>Accipitriformes_Haliaeetus_leucocephalus_MB
MGLSDQEWQKVLAIWGKVESDLAGHGH-AVLMRLFQDHPETLDRFEKFKGLKTPDQMKGS
EDLKKHGLTVFTQLGKILKQKGNHESELKPLAQTHATKHKIPVKYLEFISEAIIKVIAEK
HSADFGADSQAAMKKALELFRNDMASKYKEFGFQG
>Passeriformes_Hemignathus_wilsoni_MB
MGLSDQEWQQVLTVWGKVESDLAGHGH-QVLMRLFQDHPETLEKFEKFKGLKTPDAMKGS
EDLKKHGVTVLTQLGKILKAKGNHEAELKPLAQTHATKHKIPVKYLEFISEVIIKVLAEK
HAADFGADAQAAMKKALELFRNDMASKYKEFGFQG
>Caprimulgiformes_Hemiprocne_comata_MB
MGLSDQEWQQVLTIWGKVEADLAGHGH-AVLMRLFQDHPETLDRFEKFKGLKTPDQMKGS
EDLKKHGVTVLTQLGKILKQKGNHEAELKPLAQTHATKHKIPVKYLEFISEVIIKVIAEK
HSADFGADSQAAMKKALELFRNDMASKYKEFGFQG
>Falconiformes_Herpetotheres_cachinnans_MB
MGLSDQEWQHVLTIWGKVESDLAGHGH-AILMRLFQDHPETLDRFEKFKGLKTPDQMKGS
EDLKKHGVTVLTQLGKILKQKGNHESELKPLAQTHATKHKIPVKYLEFISESIIKVIAEK
HSADFGADSQAAMKKALELFRNDMASKYKEFGFQG
>Charadriiformes_Himantopus_himantopus_MB
MGLSDGEWQQVLTVWGKVESDLPGHGH-EILMRLFQDHPETLDRFEKFKGLKTPDQMKGS
EDLKKHGVTVLTQLGKILKQKGNHESELKPLAQTHATKHKIPVKYLEFISEVIIKVIAEK
HSADFGADAQAAMKKALELFRNDMASKYKEFGFQG
>Passeriformes_Hippolais_icterina_MB
MGLSDQEWQQVLTIWGKVESDLAGHGH-EILIRLFQDHPETLDRFEKFKGLKTPDAMKGS
EDLKKHGATVLTQLGKILKAKGNHEAELKPLAQTHATKHKIPVKYLEFISEVIIKVLAEK
HAADFGADSQTAMKKALELFRNDMASKYKEFGFQG
>Passeriformes_Hirundo_rustica_MB
MGLSDQEWQQVLTIWGKVESDLAGHGH-EILMRLFQDHPETLDRFEKFKGLKTPDAMKGS
EDLKKHGTTVLTQLGKILKAKGNHEAELKPLAQTHATKHKIPVKYLEFISEVIIKVIAEK
HAADFGADAQAAMKKALELFRNDMASKYKEFGFQG
>Passeriformes_Horornis_vulcanius_MB
MGLSDQEWQQVLTIWGKVESDLAGHGH-EILMRLFQDHPETLDRFEKFKGLKTPDAMKGS
EDLKKHGTTVLTQLGKILKAKGNHEAELKPLAQTHATKHKIPVKYLEFISEVIIKVIAEK
HAADFGADSQAAMKKALELFRNDMASKYKEFGFQG
>Passeriformes_Hylia_prasina_MB
MGLSDQEWQQVLTIWGKVESDLAGHGH-EILMRLFKDHPETLDRFEKFKGLKTPDAMKGS
EDLKKHGTTVLTQLGKILKAKGNHEAELKPLAQTHATKHKIPVKYLEFISEVIIKVIAEK
HAADFGADSQAAMKKALELFRNDMASKYKEFGFQG
>Passeriformes_Hypocryptadius_cinnamomeus_MB
MGLSDQEWQQVLTVWGKVESDIAGHGH-EILMRLFQDHPETLDRFEKFKGLKTPDAMKGS
EDLKKHGATVLTQLGKILKAKGNHEAELKPLAQTHATKHKIPVKYLEFISEVIIKVLAEK
HAADFGADAQAAMKKALELFRNDMASKYKEFGFQG
>Charadriiformes_Ibidorhyncha_struthersii_MB
MGLSDGEWQQVLTVWGKVESDLPGHGH-EILMRLFQDHPETLDRFEKFKGLKTPDQMKGS
EELKKHGVTVLTQLGKILKQKGNHESELKPLAQTHATKHKIPVKYLEFISEVIIKVIAEK
HAADFGADAQAAMKKALELFRNDMASKYKEFGFQG
>Passeriformes_Ifrita_kowaldi_MB
MGLSDQEWQQVLTIWGKVESDLAGHGH-EVLMRLFKDHPETLDRFEKFKGLTTPDAMKGS
EDLKKHGVTVLTQLGKILKAKGNHEAELKPLAQTHATKHKIPVKYLEFISEVIIKVIAEK
HAADFGADSQAAMKKALELFRNDMASKYKEFGFQG
>Passeriformes_Illadopsis_cleaveri_MB
MGLSDQEWQQVLTIWGKVESDLAGHGH-QILMRLFQDHPETLDRFEKFKGLKTPDAMKGS
EDLKKHGVTVLTQLGKILKAKGNHEAELKPLAQTHATKHKIPVKYLEFISEVIIKVIAEK
HAADFGADSQAAMKKALELFRNDMASKYKEFGFQG
>Piciformes_Indicator_maculatus_MB
MGLSDQEWQQVLTVWGKVESDIAGHGH-EILMRLFQDHPETLDKFERFKGLKTPDQMKGS
EDLKKHGATVLTQLGKILKLKGSHEAELKPLAQTHATKHKIPVKYLEFISEVIIKVLAEK
HAADFGADAQAAMKKALEMFRNDMASKYKEFGFQG
>Passeriformes_Irena_cyanogastra_MB
MGLSDQEWQQVLTVWGKVESDLAGHGH-QILMRLFQDHPETLDRFEKFKGLKTPDAMKGS
EDLKKHGATVLTQLGKILKAKGNHEAELKPLAQTHATKHKIPVKYLEFISEVIIKVLAEK
HAADFGADAQAAMKKALELFRNDMASKYKEFGFQG
>Charadriiformes_Jacana_jacana_MB
MGLSDQEWQQVLTIWGKVEGDLAGHGH-EVLMRLFKDHPETLDRFEKFKGLKTPDQMKGS
EDLKKHGVTVLTQLGKILKQKGNHEAELKPLAQSHATKHKIPVKYLEFISEVIIKVIAEK
HAADFGADSQAAMKKALELFRNDMASKYKEFGFQG
>Passeriformes_Junco_hyemalis_MB
MGLSDQEWQQVLTVWGKVESDLAGHGH-QILMRLFQDHPETLDRFEKFKGLKTPDAMKGS
EDLKKHGVTVLTQLGKILKAKGNHEAELKPLAQTHATKHKIPVKYLEFISEVIIKVLAEK
HAADFGADAQAAMKKALELFRNDMASKYKEFGFQG
>Passeriformes_Lanius_ludovicianus_MB
MGLSDQEWQQVLTIWGKVESDLAGHGH-AVLMRLFQDHPETLDRFEKFKGLKTPDAMKGS
EDLKKHGVTVLTQLGKILKAKGNHEAELKPLAQTHATKHKIPVKYLEFISEVIIKVIAEK
HAADFGADSQAAMKKALELFRNDMASKYKEFGFQG
>Charadriiformes_Larus_smithsonianus_MB
MGLSDQEWQQVLTIWGKVESDLAGHGH-EVLMRLFQDHPETLDRFEKFKGLKTPDQMKGS
EDLKKHGVTVLTQLGKILKQKGNHESELKPLAQTHATKHKIPVKYLEFISEVIIKVIAEK
HAADFGADSQAAMKKALELFRNDMASKYKEFGFQG
>Passeriformes_Leiothrix_lutea_MB
MGLSDQEWQQVLTIWGKVESDLAGHGH-EILMRLFQDHPETLDRFEKFKGLKTPDAMKGS
EDLKKHGVTVLTQLGKILKAKGNHEAELKPLAQTHATKHKIPVKYLEFISEVIIKVIAEK
HAADFGADSQAAMKKALELFRNDMATKYKEFGFQG
>Passeriformes_Lepidothrix_coronata_MB
MGLSDQEWQQVLTVWGKVESDLAGHGH-IILMRLFQDHPETIEKFEKFKGLKTPDAMKGS
EDLKKHGATVLTQLGKILKQKGNHESELKPLAQTHATKHKIPVKYLEFISEVIIKVLAEK
HAADFGADAQAAMKKALELFRNDMAAKYKEFGFQG
>Passeriformes_Leptocoma_aspasia_MB
MGLSDQEWQQVLTVWGKVEPDIAGHGH-AVLMRLFQDHPETLDRFEKFKGLKTPDAMKGS
EDLKKHGATVLTQLGKILKAKGNHEAELKPLAQTHATKHKIPVKYLEFISEVIIKVLAEK
HAADFGADAQAAMKKALELFRNDMASKYKEFGFEG
>Leptosomatiformes_Leptosomus_discolor_MB
MGLSDQEWQKVLTVWGKVEADLPGHGH-EVLMRLFKDHPETLDRFERFKGLKTPDQMKGS
EDLKKHGVTVLTQLGKILKLKGNHESELKPLAQTHATKHKIPVKYLEFISEVIIKVIAEK
HSADFGADAQAAMKKALELFRNDMASKYKEFGFQG
>Passeriformes_Leucopsar_rothschildi_MB
MGLSDQEWQQVLTVWGKVESDLAGHGH-QVLMRLFQDHPETLDRFEKFKGLKTPDAMKGS
EDLKKHGVTVLTQLGKILKAKGNHEAELKPLAQTHATKHKIPVKYLEFISEVIIKVIAEK
HAADFGADAQAAMKKALELFRNDMASKYKEFGFQG
>Charadriiformes_Limosa_lapponica_MB
MGLSDQEWQQVLTIWGKVEADLAGHGH-EVLMRLFQDHPETLDRFEKFKGLKTPDQMKGS
EDLKKHGVTVLTQLGKILKQKGNHESELKPLAQTHATKHKIPVKYLEFISEVIIKVIAEK
HAADFGADSQAAMKKALELFRNDMASKYKEFGFQG
>Passeriformes_Locustella_ochotensis_MB
MGLSDQEWQQVLTVWGKVESDIAGHGH-EILMRLFQDHPETLDRFEKFKGLKTPDAMKGS
EDLKKHGATVLTQLGKILKAKGNHEAELKPLAQTHATKHKIPVKYLEFISEIIIKVLAEK
HAADFGADSQAAMKKALELFRNDMASKYKEFGFQG
>Passeriformes_Lonchura_striata_MB
MGLSDQEWQQVLTVWGKVESDLAGHGH-QILMRLFQDHPETLDRFEKFKDLKTPDAMKGS
EDLKKHGVTVLTQLGKILKAKGNHEAELKPLAQTHATKHKIPVKYLEFISEVIIKVLAEK
HAADFGADAQAAMKKALELFRNDMASKYKEFGFQG
>Passeriformes_Loxia_curvirostra_MB
MGLSDQEWQQVLTVWGKVESDLASHGH-EVLMRLFQDHPETLEKFEKFKGLKTPDAMKGS
EDLKKHGVTVLTQLGKILKAKGNHEAELKPLAQTHATKHKIPVKYLEFISEVIIKVLAEK
HAADFGADAQAAMKKALELFRNDMASKYKEFGFQG
>Passeriformes_Loxia_leucoptera_MB
MGLSDQEWQQVLTVWGKVESDLASHGH-EVLMRLFQDHPETLEKFEKFKGLKTPDAMKGS
EDLKKHGVTVLTQLGKILKAKGNHEAELKPLAQTHATKHKIPVKYLEFISEVIIKVLAEK
HAADFGADAQAAMKKALELFRNDMASKYKEFGFQG
>Passeriformes_Machaerirhynchus_nigripectus_MB
MGLSDQEWQQVLTIWGKVESDLAGHGH-AVLMRLFQDHPETLDRFEKFKALKTPDAMKGS
EDLKKHGVTVLTQLGKILKAKGNHEAELKPLAQTHATKHKIPVKYLEFISEVIIKVIAEK
HAADFGADSQAAMKKALELFRNDMASKYKEFGFQG
>Passeriformes_Malurus_elegans_MB
MGLSDQEWQQVLNIWGKVESDLAGHGH-AVLMRLFQDHPETLDRFEKFKGLKTPDEMKGS
EDLKKHGVTVLTQLGKILKAKGNHEAELKPLAQTHATKHKIPVKYLEFISEVIIKVIAEK
HTADFGADSQAAMKKALELFRNDMASKYKEFGFQG
>Passeriformes_Manacus_manacus_MB
MGLSDQEWQQVLTVWGKVESDLAGHGH-IILMRLFQDHPETIEKFEKFKGLKTPDAMKGS
EDLKKHGATVLTQLGKILKQKGNHESELKPLAQTHATKHKIPVKYLEFISEVIIKVLAEK
HAADFGADAQAAMKKALELFRNDMAAKYKEFGFQG
>Passeriformes_Melanocharis_versteri_MB
MGLSDQEWQQVLTIWGKVESDLAGHGH-AVLMRLFQDHPETLDRFEKFKGLKTPDAMKGS
EDLKKHGVTVLTQLGKILKAKGNHEAELKPLAQTHATKHKIPVKYLEFISEVIIKVIAEK
HAADFGADSQAAMKKALELFRNDMASKYKEFGFQG
>Galliformes_Meleagris_gallopavo_MB
MGLSDQEWQQVLTIWGKVEADIAGHGH-EVLMRLFHDHPETLDRFDKFKGLKTPDQMKGS
EDLKKHGATVLTQLGKILKQKGNHESELKPLAQTHATKHKIPVKYLEFISEVIIKVIAEK
HAADFGADSQAAMKKALELFRNDMASKYKEFGFQG
>Psittaciformes_Melopsittacus_undulatus_MB
MGLSDQEWQQVLAIWGKVESDIAGHGH-EILMRLFKDHPETLDRFEKFKGLKTPDQMKGS
EDLKKHGATVLTQLGKILKQKGNHEAELKPLAQTHATKHKIPVKYLEFISEVIIKVLAEK
HAADFGADSQAAMKKALELFRNDMAAKYKEFGFQG
>Passeriformes_Melospiza_melodia_MB
MGLSDQEWQQVLTVWGKVESDLAGHGH-QILMRLFQDHPETLDRFEKFKGLKTPDAMKGS
EDLKKHGVTVLTQLGKILKAKGNHEAELKPLAQTHATKHKIPVKYLEFISEVIIKVLAEK
HAADFGADAQAAMKKALELFRNDMASKYKEFGFQG
>Passeriformes_Menura_novaehollandiae_MB
MGLSDQEWQHVLTIWGKVESDLAGHGH-AVLMRLFQDHPETLERFEKFKDLKTPDQMKGS
EDLKKHGVTVLTQLGKILKQKGNHESELKPLAQTHATKHKIPVKYLEFISEVIIKVIAEK
HAADFGADSQTAMKKALELFRNDMASKYKEFGFQG
>Coraciiformes_Merops_nubicus_MB
MGLSDQEWQKVLTIWGKVEADLAGHGH-EVLMRLFKDHPETLDRFERFKGLKTPDQMKGS
EDLKKHGVTVLTQLGKILKQKGNHESELKPLAQTHATKHKIPVKYLEFISEIIIKVIAEK
HSADFGADAQAAMKKALELFRNDMASKYKEFGFQG
>Pelecaniformes_Mesembrinibis_cayennensis_MB
MGLSDQEWQQVLTIWGKVESDLPGHGH-AVLMRLFQDHPETLDRFEKFKGLKTPDQMKGS
EDLKKHGVTVLTQLGKILKQKGNHESELKPLAQSHATKHKIPVKYLEFISEVIIKVIAEK
HSADFGADSQAAMKKALELFRNDMASKYKEFGFQG
>Mesitornithiformes_Mesitornis_unicolor_MB
MGLSDQEWQQVLTIWGKVESDLPGHGH-AVLMRLFQDHPETLDRFEKFKGLKTPDQMKGS
EDLKKHGVTVLTQLGKILKQKGNHESELKPLAQTHATKHKIPVKYLEFISEVIIKVIAEK
HSADFGADSQAAMKKALELFRNDMASKYKEFGFQG
>Passeriformes_Mionectes_macconnelli_MB
MGLSDQEWQQVLTVWGKVESDLAGHGH-IILMRLFQDHPETIDKFEKFKGLKTPDQMKGS
EDLKKHGATVLTQLGKILKQKGNHESELKPLAQTHATKHKIPVKYLEFISEVIIKVLAEK
HAADFGADAQAAMKKALELFRNDMAAKYKEFGFQG
>Passeriformes_Mohoua_ochrocephala_MB
MGLSDQEWQQVLTIWGKVESDLAGHGH-EVLMRLFKDHPETLDRFEKFKGLTTPDAMKGS
EDLKKHGVTVLTQLGKILKAKGNHEAELKPLAQTHATKHKIPVKYLEFISEVIIKVIAEK
HAADFGADSQAAMKKALELFRNDMASKYKEFGFQG
>Passeriformes_Molothrus_ater_MB
MGLSDQEWQQVLTVWGKVESDLAGHGH-QILMRLFQDHPETLDRFEKFKGLKTPDAMKGS
EDLKKHGVTVLTQLGKILKAKGNHEAELKPLAQTHATKHKIPVKYLEFISEVIIKVLAEK
HAADFGADAQAAMKKALELFRNDMASKYKEFGFQG
>Passeriformes_Motacilla_alba_MB
MGLSDQEWQQVLTVWGKVESDLAGHGH-QILMRLFQDHPETLDRFEKFKGLKTPDAMKGS
EDMKKHGATVLTQLGKILKAKGNHEAELKPLAQTHATKHKIPVKYLEFISEVIIKVLAEK
HAADFGADAQAAMKKALELFRNDMASKYKEFGFQG
>Passeriformes_Myiagra_hebetior_MB
MGLSDQEWQQVLTIWGKVESDLAGHGH-EVLMRLFQDHPETLDRFEKFKGLKTPDAMKGS
EDLKKHGVTVLTQLGKILKAKGNHEAELKPLAQTHATKHKIPVKYLEFISEVIIKVIAEK
HAADFGADSQAAMKKALELFRNDMASKYKEFGFQG
>Passeriformes_Mystacornis_crossleyi_MB
MGLSDQEWQQVLTIWGKVESDLAGHGH-AVLMRLFQDHPETLDRFEKFKGLKTPDAMKGS
EDLKKHGVTVLTQLGKILKAKGNHEAELKPLAQTHATKHKIPVKYLEFISEVIIKVIAEK
HAADFGADSQAAMKKALELFRNDMASKYKEFGFQG
>Passeriformes_Neodrepanis_coruscans_MB
MGLSDQEWQLVLNVWGKVEPDLAGHGH-AVLMRLFQDHPETLDRFEKFKGLKTPDQMKGS
EDLKKHGATVLTQLGKILKQKGNHEAELKPLAQTHATKHKIPVKYLEFISEIIIKVIAEK
HAADFGADAQAAMKKALELFRNDMASKYKEFGFQG
>Passeriformes_Neopipo_cinnamomea_MB
MGLSDQEWQQVLTVWGKVESDLAGHGH-IILMRLFQDHPETIEKFEKFKDLKTPDAMKGS
EDLKKHGATVLTQLGKILKQKGNHESELKPLAQTHATKHKIPVKHLEFISEVIIKVLAEK
HAADFGADAQAAMKKALELFRNDMAAKYKEFGFQG
>Passeriformes_Nesospiza_acunhae_MB
MGLSDQEWQQVLTVWGKVESDLAGHGH-QILMRLFQDHPETLDRFEKFKDLKTPDAMKGS
EDLKKHGVTVLTQLGKILKAKGNHEAELKPLAQTHATKHKIPVKYLEFISEVIIKVLAEK
HAADFGADAQAAMKKALELFRNDMASKYKEFGFQG
>Psittaciformes_Nestor_notabilis_MB
MGLSDQEWQQVLAIWGKVESDVAGHGH-EILMRLFQEHPETLDRFEKFKGLKTPDQMKGS
EDLKKHGATVLTQLGKILKQKGNHEAELKPLAQTHATKHKIPVKYLEFISEVIIKVLAEK
HAADFGADSQAAMKKALELFRNDMAAKYKEFGFQG
>Passeriformes_Nicator_chloris_MB
MGLSDQEWQQVLTVWGKVESDIAGHGH-AVLMRLFHDHPETLDRFEKFKGLKTPDAMKGS
EDLKKHGATVLTQLGKILKAKGNHEAELKPLAQTHATKHKIPVKYLEFISEVIIKVIAEK
HAADFGADAQAAMKKALELFRNDMASKYKEFGFQG
>Pelecaniformes_Nipponia_nippon_MB
MGLSDQEWQQVLTIWGKVESDLAGHGH-AVLMRLFQDHPETLDRFEKFKGLKTPDQMKGS
EDLKKHGVTVLTQLGKILKQKGNHESELKPLAQSHATKHKIPVKYLEFISEVIIKVIAEK
HSADFGADSQAAMKKALELFRNDMASKYKEFGFQG
>Tinamiformes_Nothocercus_julius_MB
MGLSDQEWQRVLAIWGKVEADIAGHGH-EVLMRLFHDHPETLDRFEKFKGLTTPDQMKAS
EDLKKHGATVLTQLGKILKQKGNHEAELKPLAQTHATKHKIPVKYLEFISEVIIKVIAEK
HSADFGADSQAAMKKALELFRNDMASKYKEFGFQG
>Tinamiformes_Nothocercus_nigrocapillus_MB
MGLSDQEWQRVLAVWGKVEADIAGHGH-EVLMRLFHDHPETLDRFEKFKGLTTPDQMKAS
EDLKKHGATVLTQLGKILKQKGNHEAELKPLAQTHATKHKIPVKYLEFISEVIIKVIAEK
HSADFGADSQAAMKKALELFRNDMASKYKEFGFQG
>Tinamiformes_Nothoprocta_ornata_MB
MGLSDQEWQQVLTIWGKVEADIAGHGH-EVLMRLFHDHPETLDRFEKFKGLTTPDQMKAS
EDLKKHGATVLTQLGKILKQKGNHEAELKPLAQTHATKHKIPVKYLEFISEVIIKVIAEK
HSADFGADSQAAMKKALELFRNDMASKYKEFGFQG
>Tinamiformes_Nothoprocta_pentlandii_MB
MGLSDQEWQQVLTIWGKVEADIAGHGH-EVLMRLFHDHPETLDRFEKFKGLTTPDQMKAS
EDLKKHGATVLTQLGKILKQKGNHEAELKPLAQTHATKHKIPVKYLEFISEVIIKVIAEK
HSADFGADSQAAMKKALELFRNDMASKYKEFGFQG
>Tinamiformes_Nothoprocta_perdicaria_MB
MGLSDQEWQQVLTIWGKVEADIAGHGH-EVLMRLFHDHPETLDRFEKFKGLTTPDQMKAS
EDLKKHGATVLTQLGKILKQKGNHEAELKPLAQTHATKHKIPVKYLEFISEVIIKVIAEK
HSADFGADSQAAMKKALELFRNDMASKYKEFGFQG
>Passeriformes_Notiomystis_cincta_MB
MGLSDQEWQHVLTIWGKVESDLPGHGQ-AVLMRLFQDHPETRDRFEKFKGLKTPDEMKGS
EDLKKHGVTVLTQLGKILKAKGNHEAELKPLAQTHATKHKIPVKYLEFISEVIIKVIAEK
HAADFGADSQAAMKKALELFRNDMASKYKEFGFQG
>Galliformes_Numida_meleagris_MB
MGLSDQEWQQVLTIWGKVEADIAGHGH-EVLMRLFRDHPETLDRFEKFKGLKTPDQMKGS
EDLKKHGATVLTQLGKILKQKGNHEAELKPLAQSHATKHKIPVKYLEFISEVIIKVIAEK
HAADFGADSQAAMKKALELFRNDMASKYKEFGFQG
>Caprimulgiformes_Nyctibius_bracteatus_MB
MGLNDQEWQKVLTIWGKVESDLPGHGH-EVLMRLFKDHPETLDRFERFKGLKTPDQMKSS
EDLKKHGVTVLTQLGKILKLKGNHESELKPLAQTHATKHKIPVKYLEFISEVIIKVIAEK
HSADFGADSQAAMKKALELFRNDMASKYKEFGFQG
>Caprimulgiformes_Nyctibius_grandis_MB
MGLNDQEWQKVLTIWGKVESDLPGHGH-AVLMRLFKDHPETLDRFERFKGLKTPDQMKGS
EDLKKHGVTVLTQLGKILKLKGNHESELKPLAQTHATKHKIPVKYLEFISEVIIKVIAEK
HSADFGADSQAAMKKALELFRNDMASKYKEFGFQG
>Charadriiformes_Nycticryphes_semicollaris_MB
MGLSDQEWQQVLTIWGKVEGDLAGHGH-EVLMRLFKDHPETLDRFEKFKGLKTPDQMKGS
EDLKKHGVTVLTQLGKILKQKGNHEAELKPLAQTHATKHKIPVKYLEFISEVIIKVIAEK
HAADFGADSQAAMKKALELFRNDMASKYKEFGFQG
>Caprimulgiformes_Nyctiprogne_leucopyga_MB
MGLSDQEWQQVLTIWGKVEADLPGHGH-EVLMRLFKDHPETLDRFERFKGLKSPDQMKGS
EDLKKHGVTVLTQLGKILKQKGNHESELKPLAQTHATKHKIPVKYLEFISEVIIKVIAEK
HSADFGADSQAAMKKALELFRNDMASKYKEFGFQG
>Galliformes_Odontophorus_gujanensis_MB
MGLSDQEWQQVLSIWGKVEADIAGHGH-EVLMRLFHDHPETLDRFEKFKGLKTPDQMKGS
EDLKKHGATVLTQLGKILKQKGNHESELKPLAQTHATKHKIPVKYLEFISEVIIKVIAEK
HAADFGADSQAAMKKALELFRNDMAAKYKEFGFQG
>Passeriformes_Oenanthe_oenanthe_MB
MGLSDQEWQQVLTVWGKVESDIAGHGH-EVLMRLFQDHPETLDRFEKFKGLKTPDAMKGS
EDLKKHGTTVLTQLGKILKAKGNHEAELKPLAQTHATKHKIPVKYLEFISEVIIKVIAEK
HAADFGADAQAAMKKALELFRNDMASKYKEFGFQG
>Passeriformes_Onychorhynchus_coronatus_MB
MGLSDQEWEKVLTVWGKVESDLAGHGH-IILMRLFQDHPETIEKFEKFKGLKTPDAMKGS
EELKKHGATVLTQLGKILKQKGNHESELKPLAQTHATKHKIPVKYLEFISEVIIKVLAEK
HAADFGADAQAAMKKALELFRNDMAAKYKEFGFQG
>Opisthocomiformes_Opisthocomus_hoazin_MB
MGLSDQEWQHVLSIWGKVETDLPGHGH-AVLIRLFQDHPETLDRFERFKGLKTPDQMKGS
EDLKKHGVTVLTQLGKILKLKGNHESELKPLAQTHATKHKIPVKYLEFISEVIIKVIAEK
HSADFGADSQAAMKKALELFRNDMASKYKEFGFQG
>Passeriformes_Oreocharis_arfaki_MB
MGLSDQEWQQVLTIWGKVESDLAGHGH-QVLMRLFQDHPETLDRFEKFKGLKTPDAMKGS
EDLKKHGVTVLTQLGKILKAKGNHEAELKPLAQTHATKHKIPVKYLEFISEVIIKVIAEK
HAADFGADSQAAMKKALELFRNDMASKYKEFGFQG
>Caprimulgiformes_Oreotrochilus_melanogaster_MB
MGLSDQEWQQVLTVWGKVEGDIAGHGH-EILMRLFQDHPETLDRFEKFKNLKTPDQMKGS
EDLKKHGATVLTQLGKILKQKGNHEAELKPLAQTHATKHKIPVKYLEFISEVIIKVIAEK
HAADFGADAQAAMKKALELFRNDMASKYKEFGFQG
>Passeriformes_Origma_solitaria_MB
MGLSDQEWQQVLTVWGKVESDIPGHGH-AVLMRLFQDHPETLDRFEKFKDLKTPDQMKGS
EDLKKHGVTVLTQLGKILKAKGNHEAELKPLAQTHATKHKIPVKYLEFISEVIIKVIAEK
HAADFGADAQAAMKKALELFRNDMASKYKEFGFQG
>Passeriformes_Oriolus_oriolus_MB
MGLSDQEWQQVLTIWGKVEADLAGHGH-EVLMRLFKDHPETLDRFEKFKNLKTPDAMKGS
EDLKKHGVTVLTQLGKILKAKGNHEAELKPLAQTHATKHKIPVKYLEFISEVIIKVIAEK
HAADFGADSQAAMKKALELFRNDMASKYKEFGFQG
>Passeriformes_Orthonyx_spaldingii_MB
MGLSDQEWQQVLTIWGKVESDLAGHGH-AVLMRLFQDHPETLDRFEKFKDLKTPDAMKGS
EDLKKHGVTVLTQLGKILKAKGNHEAELKPLAQTHATKHKIPVKYLEFISEVIIKVIAEK
HAADFGADAQAAMKKALELFRNDMASKYKEFGFQG
>Passeriformes_Oxylabes_madagascariensis_MB
MGLSDQEWQQVLTVWGKVESDLAGHGH-EILMRLFQDHPETLDRFEKFKGLKTPDAMKGS
EDLKKHGATVLTQLGKILKAKGNHEAELKPLAQTHATKHKIPVKYLEFISEVIIKVLAEK
HAADFGADSQAAMKKALELFRNDMASKYKEFGFQG
>Passeriformes_Oxyruncus_cristatus_MB
MGLSDQEWQQVLTVWGKVESDLAGHGH-IILMRLFQDHPETIEKFEKFKGLKTPDQMKGS
EDLKKHGATVLTQLGKILKQKGNHESELKPLAQTHATKHKIPVKYLEFISEVIIKVLAEK
HAADFGADAQAAMKKALELFRNDMAAKYKEFGFQG
>Passeriformes_Pachycephala_philippinensis_MB
MGLSDQEWQQVLTVWGKVESDLAGHGH-EVLMRLFKDHPETLDRFEKFKGLKTPDAMKGS
EDLKKHGVTVLTQLGKILKAKGNHEAELKPLAQTHATKHKIPVKYLEFISEVIIKVIAEK
HAADFGADAQAAMKKALELFRNDMASKYKEFGFQG
>Passeriformes_Pachyramphus_minor_MB
MGLSDQEWQQVLTVWGKVESDLAGHGH-IVLMRLFQDHPETIEKFEKFKGLKTPDAMKGS
EDLKKHGATVLTQLGKILKQKGNHESELKPLAQTHATKHKIPVKYLEFISEVIIKVLAEK
HAADFGADAQAAMKKALELFRNDMAAKYKEFGFQG
>Accipitriformes_Pandion_haliaetus_MB
MGLNDQEWQQVLTIWGKVESDLAGHGH-AVLIRLFQDHPETLDRFEKFKGLKTPDQMKGS
EELKKHGVTVLTQLGKILKQKGNHESELKPLAQTHATKHKIPVKYLEFISEVIIKVIAEK
HSADFGADSQAAMKKALELFRNDMASKYKEFGFQG
>Passeriformes_Panurus_biarmicus_MB
MGLSDQEWQQVLTIWGKVESDLAGLGH-EILMRLFQDHPETLDRFEKFKGLKTPDAMKGS
EDLKKHGATVLTQLGKILKAKGNHEAELKPLAQTHATKHKIPVKYLEFISEVIIKVIAEK
HAADFGADSQAAMKKALELFRNDMASKYKEFGFQG
>Passeriformes_Paradisaea_raggiana_MB
MGLSDQEWQQVLTIWGKVESDLAGHGH-EVLMRLFKDHPETLDRFEKFKGLKTPEAMKGS
EDLKKHGVTVLTQLGKILKAKGNHEAELKPLAQTHATKHKIPVKYLEFISEVIIKVIAEK
HAADFGADSQAAMKKALELFRNDMASKYKEFGFQG
>Passeriformes_Pardalotus_punctatus_MB
MGLSDQEWQQVLTVWGKVESDLPGHGQ-AVLMRLFQDHPETRDRFEKFKGLKTPDEMKGS
EDLKKHGVTVLTQLGKILKAKGNHEAELKPLAQTHATKHKIPVKYLEFISEVIIKVIAEK
HAADFGADAQAAMKKALELFRNDMASKYKEFGFEG
>Passeriformes_Parus_major_MB
MGLSDQEWQQVLTIWGKVESDLAGHGH-EVLMRLFQDHPETLDRFEKFKGLKTPDAMKGS
EDLKKHGVTVLTQLGKILKAKGNHEAELKPLAQTHATKHKIPVKYLEFISEVIIKVIAEK
HAADFGADSQAAMKKALELFRNDMASKYKEFGFQG
>Passeriformes_Passer_domesticus_MB
MGLSDQEWQQVLTVWGKVESDIAGHGH-EILMRLFKDHPETLDRFEKFKGLKTPDAMKGS
EDLKKHGATVLTQLGKILKAKGNHEAELKPLAQTHATKHKIPVKYLEFISEVIIKVLAEK
HAADFGADAQAAMKKALELFRNDMAAKYKEFGFQG
>Passeriformes_Passerina_amoena_MB
MGLSDQEWQQVLTVWGKVESDLAGHGH-QILMRLFQDHPETLDRFEKFKGLKTPDAMKGS
EDLKKHGVTVLTQLGKILKAKGNHEAELKPLAQTHATKHKIPVKYLEFISEVIIKVLAEK
HAADFGADAQAAMKKALELFRNDMASKYKEFGFQG
>Columbiformes_Patagioenas_fasciata_MB
MGLSDQEWQKVLAIWGKVESDLPGHGH-EVLMRLFKDHPETLDKFERFKGLKTPDQMKGS
EDLKKHGVTVLTQLGKILKQKGNHESELKPLAQTHATKHKIPVKYLEFISEVIIKVLAEK
HAADFGADSQDAMKKALELFRNDMASKYKEFGFQG
>Charadriiformes_Pedionomus_torquatus_MB
MGLSDQEWQQVLTIWGKVEGDLAGHGH-EVLMRLFKDHPETLDRFEKFKGLKTPDQMKGS
EDLKKHGVTVLTQLGKILKQKGNHEAELKPLAQTHATKHKIPVKYLEFISEVIIKVIAEK
HAADFGADAQAAMKKALELFRNDMASKYKEFGFQG
>Pelecaniformes_Pelecanus_crispus_MB
MGLSDQEWQQVLTIWGKVESDLPGHGH-EVLMRLFKDHPETLDRFERFKGLKTPEQMKSS
EDLKKHGVTVLTQLGKILKQKGHHESELKPLAQSHATKHKIPVKYLEFISEVIIKVIAEK
HPADFGAPSQAAMKKALELFRNDMASKYKEFGFQG
>Galliformes_Penelope_pileata_MB
MGLSDQEWQQVLTIWGKVEADLPGHGH-EVLMRLFHDHPETLDRFERFKGLKTPDQMKGS
EDLKKHGVTVLTQLGKILKQKGNHESELKPLAQTHATKHKIPVKYLEFISEVIIKVIAEK
HPADFGADSQAAMKKALELFRNDMASKYKEFGFQG
>Passeriformes_Peucedramus_taeniatus_MB
MGLSDQEWQQVLTVWGKVESDLAGHGH-QILMRLFQDHPETLDRFEKFKGLKTPDAMKGS
EDLKKHGATVLTQLGKILKAKGNHEAELKPLAQTHATKHKIPVKYLEFISEVIIKVLAEK
HAADFGADAQAAMKKALELFRNDMAAKYKEFGFQG
>Phaethontiformes_Phaethon_lepturus_MB
MGLSDQEWQQVLTIWGKVESDLPGHGH-AVLMRLFQDHPETLDRFEKFKGLKTPDQMKGS
EDLKKHGVTVLTQLGKILKQKGNHESELKPLAQTHATKHKIPVKYLEFISEVIIKVIAEK
HSADFGADSQAAMKKALELFRNDMASKYKEFGFQG
>Charadriiformes_Phaetusa_simplex_MB
MGLSDQEWQQVLTIWGKVESDLAGHGH-EVLMRLFQDHPETLDRFEKFKGLKTPDQMKGS
EDLKKHGVTVLTQLGKILKQKGNHESELKPLAQTHATKHKIPVKYLEFISEVIIKVIAEK
HAADFGADSQAAMKKALELFRNDMASKYKEFGFQG
>Passeriformes_Phainopepla_nitens_MB
MGLSDQEWQHVLTIWGKVESDLAGHGH-AVLMRLFQDHPETREKFEKFKGLNTPDAMKGS
EDLKKHGVTVLTQLGKILKAKGNHEAELKPLAQTHATKHKIPVKYLEFISEVIIKVIAEK
HAADFGADSQAAMKKALELFRNDMATKYKEFGFQG
>Galliformes_Phasianus_colchicus_MB
MGLSDQEWQQVLAIWGKVEADIAGHGH-EVLMRLFHDHPETLDRFDKFKGLKTPDQMKGS
EDLKKHGATVLTQLGKILKQKGNHESELKPLAQTHATKHKIPVKYLEFISEVIIKVIAEK
HAADFGADSQAAMKKALELFRNDMASKYKEFGFQG
>Passeriformes_Pheucticus_melanocephalus_MB
MGLSDQEWQQVLTVWGKVESDLAGHGH-QILMRLFQDHPETLDRFEKFKGLKTPDAMKGS
EDLKKHGVTVLTQLGKILKAKGNHEAELKPLAQTHATKHKIPVKYLEFISEVIIKVLAEK
HAADFGADAQAAMKKALELFRNDMASKYKEFGFQG
>Phoenicopteriformes_Phoenicopterus_ruber_MB
MGLSDQEWQQVLTIWGKVESDLAGHGH-EILMRLFQDHPETLDRFEKFKGLKTPDQMKGS
EDLKKHGVTVLTQLGKILKQKGNHESELKPLAQTHATKHKIPVKYLEFISEVIIKVIAEK
HSADFGADSQAAMKKALELFRNDMASKYKEFGFQG
>Passeriformes_Phylloscopus_trochilus_MB
MGLKEIEYSK-----GGMSGASPLQSHSAFVHRLFQDHPETLDRFEKFKGLKTPDAMKGS
EDLKKHGCTVLTQLGKILKAKGNHEAELKPLAQTHATKHKIPVKYLEFISEVIIKVLAEK
HAADFGADSQAAMKKALELFRNDMASKYKEFGFQG
>Cuculiformes_Piaya_cayana_MB
MGLSDQEWQQVLTIWGKVESDLPGHGH-AVLMRLFQDHPETLDRFPKFKDLKTPDQMKGS
EALKKHGVTVLTQLGKILKQKGNHEAELKPLAQTHATQHKIPVKYLEFISEVIIKVIAEK
HSADFGADSQAAMKKALELFRNDMASKYKEFGFQG
>Passeriformes_Picathartes_gymnocephalus_MB
MGLSDQEWQQVLTIWGKVESDLAGHGH-AVLMRLFQDHPETLDRFEKFKGLKTPDAMKGS
EDLKKHGVTVLTQLGKILKAKGNHEAELKPLAQTHATKHKIPVKYLEFISEVIIKVIAEK
HAADFGADSQAAMKKALELFRNDMASKYKEFGFQG
>Piciformes_Picoides_pubescens_MB
MGLSDQEWQQVLTVWGKVESDIAGHGH-EVLMRLFKDHPETLDKFEKFKGLKTPDAMKGS
EDLKKHGATVLTQLGKILKQKGNHEAELKPLAQTHATKHKIPVKYLEFISEVIIKVLAEK
HAADFGADAQAAMKKALELFRNDMASKYKEFGFQG
>Passeriformes_Piprites_chloris_MB
MGLSDQEWQQVLTVWGKVESDLAGHGH-IILMRLFQDHPETIEKFEKFKGLKTPDAMKGS
EDLKKHGATVLTQLGKILKQKGNHESELKPLAQTHATKHKIPVKYLEFISEVIIKVLAEK
HAADFGADAQAAMKKALELFRNDMAAKYKEFGFEG
>Passeriformes_Pitta_sordida_MB
MGLSDQEWQQVLTIWGKVEPDLAGHGH-AVLMRLFQDHPETLDRFEKFKGLKTPDQMKGS
EDMKKHGATVLTQLGKILKLKGNHEAELKPLAQTHATKHKIPVKYLEFISEVIIKVLAEK
HAADFGADAQAAMKKALELFRNDMASKYKEFGFQG
>Passeriformes_Ploceus_nigricollis_MB
MGLSDQEWQQVLTVWGKVESDLAGHGH-QILMRLFQDHPETLDRFEKFKGLKTPDAMKGS
EDLKKHGVTVLTQLGKILKAKGNHEAELKPLAQTHATKHKIPVKYLEFISEVIIKVLAEK
HAADFGADAQAAMKKALELFRNDMASKYKEFGFQG
>Charadriiformes_Pluvianellus_socialis_MB
MGLSDQEWQQVLTIWGKVESDLPGHGH-EVLMRLFQDHPETLDRFEKFKGLKTPDQMKGS
EDLKKHGVTVLTQLGKILKQKGNHESELKPLAQTHATKHKIPVKYLEFISEVIIKVIAEK
HSADFGADAQAAMKKALELFRNDMASKYKEFGFQG
>Caprimulgiformes_Podargus_strigoides_MB
MGLSDQEWQKVLTIWAKVESDLPGHGH-EVLMRLFKDHPETLDRFEKFKGLKTPEQMKGS
EDLKKHGVTVLTQLGKILKHKGNHESELKPLAQTHATKHKIPVKYLEFISEVIIKVIAEK
HSADFGADSQAAMKKALELFRNDMASKYKEFGFQG
>Phoenicopteriformes_Podiceps_cristatus_MB
MGLSDQEWQKVLTIWGKVESDLAGHGH-EVLMRLFHDHPETLDRFERFKGLKTPDQMKGS
EDLKKHGVTVLTQLGKILKQKGNHESELKPLAQTHATKHKIPVKYLEFISEVIIKVIAEK
HSADFGADSQAAMKKALELFRNDMASKYKEFGFQG
>Phoenicopteriformes_Podilymbus_podiceps_MB
MGLSDQEWQQVLTIWGKVESDLAGHGH-EILMRLFHDHPETLDRFEKFKGLKTPDQMKGS
EDLKKHGVTVLTQLGKILKQKGSHESELKPLAQTHATKHKIPVKYLEFISEVIIKVIAEK
HSADFGADSQAAMKKALELFRNDMASKYKEFGFQG
>Passeriformes_Poecile_atricapillus_MB
MGLSDQEWQQVLTIWGKVESDLAGHGH-EVLMRLFQDHPETLDRFEKFKGLKTPDAMKGS
EDLKKHGVTVLTQLGKILKAKGNHEAELKPLAQTHATKHKIPVKYLEFISEVIIKVIAEK
HAADFGADSQAAMKKALELFRNDMASKYKEFGFQG
>Passeriformes_Polioptila_caerulea_MB
MGLSDQEWQQVLTIWGKVESDLAGHGH-EVLMRLFQDHPETLDRFEKFKGLKTPDAMKGS
EDLKKHGVTVLTQLGKILKAKGNHEAELKPLAQTHATKHKIPVKYLEFISEIIIKVIAEK
HAADFGADSQAAMKKALELFRNDMASKYKEFGFQG
>Passeriformes_Pomatorhinus_ruficollis_MB
MGLSDQEWQQVLTIWGKVESDLAGHGH-EILMRLFQDHPETLDRFEKFKGLKTPDAMKGS
EDLKKHGVTVLTQLGKILKAKGNHEAELKPLAQTHATKHKIPVKYLEFISEVIIKVIAEK
HAADFGADSQAAMKKALELFRNDMASKYKEFGFQG
>Passeriformes_Pomatostomus_ruficeps_MB
MGLSDQEWQQVLTIWGKVESDLAGHGH-AVLMRLFQDHPETLDRFEKFKGLKTPDEMKGS
EDLKKHGVTVLTQLGKILKAKGNHEAELKPLAQTHATKHKIPVKYLEFISEVIIKVIAEK
HSADFGADSQAAMKKALELFRNDMASKYKEFGFQG
>Psittaciformes_Probosciger_aterrimus_MB
MGLSDQEWQHVLAIWGKVESDVAGHGH-AILMRLFQDHPETLDRFEKFKGLKTPDQMKGS
EDLKKHGATVLTQLGKILKQKGNHEAELKPLAQTHATKHKIPVKYLEFISEVIIKVLAEK
HAADFGADSQAAMKKALELFRNDMAAKYKEFGFQG
>Passeriformes_Promerops_cafer_MB
MGLSDQEWQQVLTVWGKVEPDLAGHGH-EILMRLFQDHPETLDRFEKFKGLKTPDAMKGS
EDLKKHGATVLTQLGKILKAKGNHEAELKPLAQTHATKHKIPVKYLEFISEVIIKVLAEK
HAADFGADAQAAMKKALELFRNDMASKYKEFGFQG
>Passeriformes_Prunella_fulvescens_MB
MGLSDQEWQQVLTVWGKVESDLAGHGH-LILMRLFQDHPETLDRFEKFKGLKTPDAMKGS
EDLKKHGATVLTQLGKILKAKGNHEAELKPLAQTHATKHKIPVKYLEFISEVIIKVLAEK
HAADFGADAQAAMKKALELFRNDMASKYKEFGFQG
>Passeriformes_Prunella_himalayana_MB
MGLSDQEWQQVLTVWGKVESDLAGHGH-LILMRLFQDHPETLDRFEKFKGLKTPDAMKGS
EDLKKHGATVLTQLGKILKAKGNHEAELKPLAQTHATKHKIPVKYLEFISEVIIKVLAEK
HAADFGADAQAAMKKALELFRNDMASKYKEFGFQG
>Passeriformes_Pseudopodoces_humilis_MB
MGLSDQEWQQVLTIWGKVESDLAGHGH-AVLMRLFQDHPETLDRFEKFKGLKTPDAMKGS
EDLKKHGVTVLTQLGKILKAKGNHEAELKPLAQTHATKHKIPVKYLEFISEVIIKVIAEK
HAADFGADSQAAMKKALELFRNDMASKYKELGFQG
>Piciformes_Psilopogon_haemacephalus_MB
MGLSDQEWQHVLTIWGKVESDIAGHGH-EVLMRLFKDHPETLDRFEKFKGLKTPDQMKGS
EDLKKHGATVLTQLGKILKQKGNHEAELKPLAQTHATKHKIPVKYLEFISEVIIKVIAEK
HAADFGADSQAAMKKALELFRNDMASKYKEFGFQG
>Pterocliformes_Pterocles_burchelli_MB
MGLSDQEWQQVLTIWGKVESDLAGHGH-AILIRLFQDHPETLDRFEKFKGLKTPDQMKGS
EDLKKHGATVLTQLGKILKQKGNHEAELKPLAQTHATKHKIPVKYLEFISEVIIKVIAEK
HSADFGADSQAAMKKALELFRNDMASKYKEFGFQG
>Pterocliformes_Pterocles_gutturalis_MB
MGLSDQEWQQVLTIWGKVESDLAGHGH-AILIRLFQDHPETLDRFEKFKGLKTPDQMKGS
EDLKKHGVTVLTQLGKILKQKGNHEAELKPLAQTHATKHKIPVKYLEFISEVIIKVIAEK
HSADFGADAQAAMKKALELFRNDMASKYKEFGFQG
>Passeriformes_Pteruthius_melanotis_MB
MGLSDQEWQHVLTIWGKVESDLAGHGH-AVLMRLFQDHPETLDRFEKFKGLKTPDAMKGS
EDLKKHGVTVLTQLGKILKAKGNHEAELKPLAQTHATKHKIPVKYLEFISEVIIKVLAEK
HAADFGADSQAAMKKALELFRNDMASKYKEFGFQG
>Passeriformes_Ptilonorhynchus_violaceus_MB
MGLSDQEWQHVLTIWGKVESDLAGHGH-AVLMRLFQDHPETLDRFEKFKGLKTPDAMKGS
EDLKKHGVTVLTQLGKILKAKGNHEAELKPLAQTHATKHKIPVKYLEFISEVIIKVIAEK
HAADFGADSQAAMKKALELFRNDMASKYKEFGFQG
>Passeriformes_Ptilorrhoa_leucosticta_MB
MGLSDQEWQQVLTIWGKVESDLAGHGH-EVLMRLFKDHPETLDRFEKFKGLKTPDAMKGS
EDLKKHGVTVLTQLGKILKAKGNHEAELKPLAQTHATKHKIPVKYLEFISEVIIKVIAEK
HAADFGADSQAAMKKALELFRNDMASKYKEFGFQG
>Passeriformes_Pycnonotus_jocosus_MB
MGLSDQEWQKVLTVWGKVESDLAGHGH-EILMRLFKDHPETLDRFEKFKGLKTPDAMKGS
EDLKKHGATVLTQLGKILKAKGNHEAELKPLAQTHATKHKIPVKYLEFISEVIIKVIAEK
HAADFGADAQAAMKKALELFRNDMATKYKEFGFQG
>Passeriformes_Quiscalus_mexicanus_MB
MGLSDQEWQQVLTVWGKVESDLAGHGH-QILMRLFQDHPETLDRFEKFKGLKTPDAMKGS
EDLKKHGVTVLTQLGKILKAKGNHEAELKPLAQTHATKHKIPVKYLEFISEVIIKVLAEK
HAADFGADAQAAMKKALELFRNDMASKYKEFGFQG
>Piciformes_Ramphastos_sulfuratus_MB
MGLSDQEWQQVLTIWGKVESDIAGHGH-EVLMRLFKDHPETLDRFEKFKGLKTPDQMKGS
EDLKKHGATVLTQLGKILKQKGNHEAELKPLAQTHATKHKIPVKYLEFISEVIIKVIAEK
HAADFGADSQAAMKKALELFRNDMASKYKEFGFQG
>Passeriformes_Regulus_satrapa_MB
MGLSDQEWQQVLTIWGKVESDLPGHGH-EVLMRLFQDHPETLDRFEKFKGLKTPDAMKGS
EDLKKHGVTVLTQLGKILKAKGNHEAELKPLAQTHATKHKIPVKYLEFISEVIIKVIAEK
HAADFGADSQAAMKKALELFRNDMASKYKEFGFQG
>Passeriformes_Rhabdornis_inornatus_MB
MGLSDQEWQQVLTVWGKVESDLAGHGH-QVLMRLFQDHPETLDRFEKFKGLKTPDAMKGS
EDLKKHGVTVLTQLGKILKAKGNHEAELKPLAQTHATKHKIPVKYLEFISEVIIKVIAEK
HAADFGADAQAAMKKALELFRNDMASKYKEFGFQG
>Passeriformes_Rhadina_sibilatrix_MB
MGLKEIEYSK-----GGMSGASPLQSHSAFVHRLFQDHPETLDRFEKFKGLKTPDAMKGS
EDLKKHGCTVLTQLGKILKAKGNHEAELKPLAQTHATKHKIPVKYLEFISEVIIKVLAEK
HAADFGADSQAAMKKALELFRNDMASKYKEFGFQG
>Passeriformes_Rhagologus_leucostigma_MB
MGLSDQEWQQVLTIWGKVESDLAGHGH-AVLMRLFQDHPETLDRFEKFKGLKTPDAMKGS
EDLKKHGVTVLTQLGKILKAKGNHEAELKPLAQTHATKHKIPVKYLEFISEVIIKVIAEK
HAADFGADSQAAMKKALELFRNDMASKYKEFGFQG
>Rheiformes_Rhea_americana_MB
MGLSDQEWQHVLTIWGKVETDIAGHGL-AVLMRLFHDHPETLERFEKFKGLTTPDQMKAS
EDLKKHGVTVLTQLGKILKQKGNHEAELKPLAQSHATKHKIPVKYLEFICEVIIKIIAEK
HAADFGADSQAAMKKALELFRHDMASKYKEFGFQG
>Rheiformes_Rhea_pennata_MB
MGLSDQEWQHVLTIWGKVETDIAGHGH-AVLMRLFHDHPETLERFEKFKGLTTPDQMKAS
EDLKKHGVTVLTQLGKILKQKGNHEAELKPLAQSHATKHKIPVKYLEFICEVIIKIIAEK
HAADFGADSQAAMKKALELFRHDMASKYKEFGFQG
>Passeriformes_Rhegmatorhina_hoffmannsi_MB
MGLSDQEWEKVLTVWGKVESDLAGHGH-IILMRLFHDHPETIEKFEKFKGLKTPDQMKGS
EDLKKHGATVLTQLGKILKQKGNHESELKPLAQTHATKHKIPVKYLEFISEVIIKVLAEK
HAADFGADAQAAMKKALELFRNDMAAKYKEFGFQG
>Bucerotiformes_Rhinopomastus_cyanomelas_MB
MGLSDQEWQQVLTVWGKVEGDLAGHGH-EVLMRLFKDHPETLDRFEKFKGLKTPDQMKGS
EDLKKHGVTVLTQLGKILKQKGNHEAELKPLAQTHATKHKIPVKYLEFISEVIIKVIAEK
HAADFGADAQAAMKKALELFRNDMASKYKEFGFQG
>Charadriiformes_Rhinoptilus_africanus_MB
MGLSDQEWQQVLTVWGKVESDLAGHGH-EVLMRLFKDHPETLDRFEKFKGLKTPDQMKGS
EDLKKHGVTVLTQLGKILKQKGNHESELKPLAQTHATKHKIPVKYLEFISEVIIKVIAEK
HAADFGADAQAAMKKALELFRNDMASKYKEFGFQG
>Passeriformes_Rhipidura_dahli_MB
MGLSDQEWQQVLTIWGKVESDLAGHGH-EVLMRLFKDHPETLDRFEKFKDLKTPDAMKGS
EDLKKHGVTVLTQLGKILKAKGNHEAELKPLAQTHATKHKIPVKYLEFISEVIIKVIAEK
HAADFGADSQAAMKKALELFRNDMASKYKEFGFQG
>Passeriformes_Rhodinocichla_rosea_MB
MGLKEIEYSK-----GGMSGASPLQSPSAFVHRLFQDHPETLDRFEKFKGLKTPDAMKGS
EDLKKHGVTVLTQLGKILKAKGNHEAELKPLAQTHATKHKIPVKYLEFISEVIIKVLAEK
HAADFGADAQAAMKKALELFRNDMASKYKEFGFQG
>Charadriiformes_Rissa_tridactyla_MB
MGLSDQEWQQVLTIWGKVESDLAGHGH-EVLMRLFQDHPETLDRFEKFKGLKTPDQMKGS
EDLKKHGVTVLTQLGKILKQKGNHESELKPLAQTHATKHKIPVKYLEFISEVIIKVIAEK
HAADFGADSQAAMKKALELFRNDMASKYKEFGFQG
>Charadriiformes_Rostratula_benghalensis_MB
MGLSDQEWQQVLTIWGKVEGDLAGHGH-EVLMRLFKDHPETLDRFEKFKGLKTPDQMKGS
EDLKKHGVTVLTQLGKILKQKGNHEAELKPLAQTHATKHKIPVKYLEFISEVIIKVIAEK
HAADFGADSQAAMKKALELFRNDMASKYKEFGFQG
>Charadriiformes_Rynchops_niger_MB
MGLSDQEWQQVLTIWGKVESDLAGHGH-EVLMRLFQDHPETLDRFEKFKGLKTPDQMKGS
EDLKKHGVTVLTQLGKILKQKGNHESELKPLAQTHATKHKIPVKYLEFISEVIIKVIAEK
HAADFGADSQAAMKKALELFRNDMASKYKEFGFQG
>Accipitriformes_Sagittarius_serpentarius_MB
MGLSDQEWQQVLTIWGKVETDLPGHGH-AVLMRLFHDHPETLDRFERFKGLKTPDQMKGS
EDLKKHGVTVLTQLGKILKQKGNHESELKPLAQTHATKHKIPVKYLEFISEVIIKVIAEK
HPADFGADSQAAMKKALELFRNDMASKYKEFGFQG
>Passeriformes_Sakesphorus_luctuosus_MB
MGLSDQEWQKVLTVWGKVESDLAGHGH-IILMRLFQDHPETIEKFEKFKGLKTPDQMKGS
EDLKKHGATVLTQLGKILKQKGNHESELKPLAQTHATKHKIPVKYLEFISDVIIKVLAEK
HAADFGADAQAAMKKALELFRNDMAAKYKEFGFQG
>Passeriformes_Sapayoa_aenigma_MB
MGLSDQEWQKVLTVWGKVESDLAGHGH-AVLMRLFQDHPETLDRFEKFKGLKTPDQMKGS
EDLKKHGTTVLTQLGKILKQKGNHEAELKPLAQTHATKHKIPVKYLEFISEVIIKVIAEK
HPADFGADAQDAMKKALELFRNDMASKYKEFGFQG
>Passeriformes_Saxicola_maurus_MB
-----QEWQQVLTVWGKVESDIAGHGH-AVLMRLFQDHPETLDRFEKFKDLKTPDAMKGS
EDLKKHGTTVLTQLGKILKAKGNHEAELKPLAQTHATKHKIPVKYLEFISEVIIKVIAEK
HAADFGADAQAAMKKALELFRNDMASKYKEFGFQG
>Passeriformes_Sclerurus_mexicanus_MB
MGLSDQEWQQVLTVWGKVESDLAGHGH-IILMRLFQDHPETIEKFEKFKGLKTPDQMKGS
EDLKKHGATVLTQLGKILKQKGNHEAELKPLAQTHATKHKIPVKYLEFISEVIIKVLAEK
HAADFGADAQAAMKKALELFRNDMAAKYKEFGFQG
>Pelecaniformes_Scopus_umbretta_MB
MGLSDQEWQRVLTIWGKVESDLPGHGH-EVLMRLFKDHPETLDRFEKFKGLKTPDQMKGS
EDLKKHGATVLTQLGKILKQKGNHESELKPLAQTHATKHKIPVKYLEFISEVIIKVIAEK
HSADFGADSQAAMKKALELFRNDMASKYKEFGFQG
>Passeriformes_Scytalopus_superciliaris_MB
MGLSDQEWQQVLTVWGKVESDLAGHGH-IILMRLFQDHPETMEKFEKFKDLKTPDQMKGS
EDLKKHGATVLTQLGKILKQKGNHESELKPLAQTHATKHKIPVKYLEFISEVIIKVLAEK
YAADFGADAQAAMKKALELFRNDMAAKYKEFGFQG
>Piciformes_Semnornis_frantzii_MB
MGLSDQEWQQVLTIWGKVESDIAGHGH-EVLMRLFKDHPETLDRFEKFKGLKTPDQMKGS
EDLKKHGATVLTQLGKILKQKGNHEAELKPLAQTHATKHKIPVKYLEFISEVIIKVIAEK
HAADFGADSQAAMKKALELFRNDMASKYKEFGFQG
>Passeriformes_Serilophus_lunatus_MB
MGLSDQEWQLVLKAWGKVEPDLAGHGH-AVLMRLFQDHPETLEKFEKFKGLKTPDQMKGS
EDLKKHGATVLTQLGKILKQKGNHEAELKPLAQTHATKHKIPVKYLEFISEVIIKVIAEK
HAADFGADAQAAMKKALELFRNDMASKYKEFGFQG
>Passeriformes_Serinus_canaria_MB
MGLSDQEWQQVLTVWGKVESDLAGHGH-QVLMRLFQDHPETLEKFEKFKGLKTPDAMKGS
EDLKKHGVTVLTQLGKILKAKGNHEAELKPLAQTHATKHKIPVKYLEFISEVIIKVLAEK
HAADFGADAQAAMKKALELFRNDMASKYKEFGFQG
>Passeriformes_Setophaga_coronata_MB
MGLSDQEWQQVLTVWGKVESDLAGHGH-QILMRLFQDHPETLDRFEKFKGLKTPDAMKGS
EDLKKHGVTVLTQLGKILKAKGNHEAELKPLAQTHATKHKIPVKYLEFISEVIIKVLAEK
HAADFGADAQAAMKKALELFRNDMASKYKEFGFQG
>Passeriformes_Setophaga_kirtlandii_MB
MGLSDQEWQQVLTVWGKVESDLAGHGH-QILMRLFQDHPETLDRFEKFKGLKTPDAMKGS
EDLKKHGVTVLTQLGKILKAKGNHEAELKPLAQTHATKHKIPVKYLEFISEVIIKVLAEK
HAADFGADAQAAMKKALELFRNDMASKYKEFGFQG
>Passeriformes_Sinosuthora_webbiana_MB
MGLSDQEWQQVLTVWGKVESDIAGHGH-EILMRLFQDHPETLDRFEKFKGLKTPDAMKGS
EDLKKHGATVLTQLGKILKAKGNHEAELKPLAQTHATKHKIPVKYLEFISEIIIKVIAEK
HAADFGADAQAAMKKALELFRNDMASKYKEFGFQG
>Passeriformes_Sitta_europaea_MB
MGLSDQEWQQVLTIWGKVESDLAGHGH-EVLMRLFKDHPETLDRFEKFKGLKTPDAMKGS
EDLKKHGVTVLTQLGKILKAKGNHEAELKPLAQTHATKHKIPVKYLEFISEVIIKVIAEK
HAADFGADAQGAMKKALELFRNDMASKYKEFGFQG
>Passeriformes_Smithornis_capensis_MB
MGLSDQEWQKVLTVWGKVESDIAGHGH-AVLMRLFQDHPETIDRFEKFKGLKTPDQMKGS
EDLKKHGATVLTQLGKILKQKGNHEAELKPLAQTHATKHKIPVKYLEFISEVIIKVIAEK
HAADFGADAQAAMKKALELFRNDMAAKYKEFGFQG
>Accipitriformes_Spizaetus_tyrannus_MB
MGLSDQEWQKVLAIWGKVESDLAGHGH-AVLMRLFQDHPETLDRFEKFKGLKTPDQMKGS
EELKKHGLTVFTQLGKILKQKGNHESELKPLAQTHATKHKIPVKYLEFISEAIIKVIAEK
HSADFGADSQAAMKKALELFRNDMASKYKEFGFQG
>Passeriformes_Spizella_passerina_MB
MGLSDQEWQQVLTVWGKVESDLAGHGH-QILMRLFQDHPETLDRFEKFKGLKTPDAMKGS
EDLKKHGVTVLTQLGKILKAKGNHEAELKPLAQTHATKHKIPVKYLEFISEVIIKVLAEK
HAADFGADAQAAMKKALELFRNDMASKYKEFGFQG
>Passeriformes_Sporophila_hypoxantha_MB
MGLSDQEWQQVLTVWGKVESDLAGHGH-QILMRLFQDHPETLEKFEKFKGLKTPDAMKGS
EDLKKHGVTVLTQLGKILKAKGNHEAELKPLAQTHATKHKIPVKYLEFISEVIIKVLAEK
HAADFGADAQAAMKKALELFRNDMASKYKEFGFQG
>Caprimulgiformes_Steatornis_caripensis_MB
MGLSDQEWQQVLTIWGKVESDLPGHGH-EILMRLFQDHPETLDRFEKFKGLKTPDQMKGS
EDLKKHGVTVLTQLGKILKQKGNHESELKPLAQTHATKHKIPVKYLEFISEVIIKVIAEK
HSADFGADSQAAMKKALELFRNDMASKYKEFGFQG
>Charadriiformes_Stercorarius_parasiticus_MB
MGLSDQEWQQVLTIWGKVESDLAGHGH-EVLMRLFQDHPETLDRFEKFKGLKTPDQMKGS
EDLKKHGVTVLTQLGKILKQKGNHESELKPLAQTHATKHKIPVKYLEFISEVIIKVIAEK
HAADFGADSQAAMKKALELFRNDMASKYKEFGFQG
>Passeriformes_Sterrhoptilus_dennistouni_MB
MGLSDQEWQQVLTIWGKVESDIAGHGH-EILMRLFKDHPETLDRFEKFKGLKTPDAMKGS
EDLKKHGATVLTQLGKILKAKGNHEAELKPLAQTHATKHKIPVKYLEFISEVIIKVIAEK
HAADFGADSQAAMKKALELFRNDMASKYKEFGFQG
>Strigiformes_Strix_occidentalis_caurina_MB
MGLSDQEWQHVLTIWGKVESDLPGHGH-AVLIRLFQDHPETLERFEKFKGLKTPDQMKGS
EDLKKHGVTVLTQLGKILKQKGHHESELKPLAQTHATKHKIPVKYLEFISEVIIKVIAEK
HSADFGADTQAAMKKALELFRNDMASKYKEFGFQG
>Passeriformes_Struthidea_cinerea_MB
MGLSDQEWQQVLTIWGKVESDLAGHGH-QVLMRLFQDHPETLDRFEKFKGLKTPDAMKGS
EDLKKHGVTVLTQLGKILKAKGNHEAELKPLAQTHATKHKIPVKYLEFISEVIIKVIAEK
HAADFGADSQAAMKKALELFRNDMASKYKEFGFQG
>Struthioniformes_Struthio_camelus_MB
MGLSDQEWQQVLTIWGKVESDIAGHGH-AILMRLFQDHPETLDRFEKFKGLTTPEQMKAS
EELKKHGVTVLTQLGKILKQKGKHEAELKPLAQTHATKHKIPVKYLEFISEVIIKVIAEK
HSADFGADSQAAMKKALELFRNDMASKYKEFGFQG
>Passeriformes_Sturnus_vulgaris_MB
MGLSDQEWQQVLTVWGKVESDLAGHGH-QVLMRLFQDHPETLDRFEKFKGLKTPDAMKGS
EDLKKHGVTVLTQLGKILKAKGNHEAELKPLAQTHATKHKIPVKYLEFISEVIIKVIAEK
HAADFGADAQAAMKKALELFRNDMASKYKEFGFQG
>Pelecaniformes_Sula_dactylatra_MB
MGLSDQEWQQVLTIWGKVESDLPGHGH-EVLMRLFRDHPETLDRFERFKGLKTPDQMKAS
EDLKKHGVTVLTQLGKILKQKGNHESELKPLAQTHATKHKIPVKYLEFISEVIIKVIAEK
HS-DFGADSQAAMKKALELFRNDMASKYKEFGFQG
>Passeriformes_Sylvia_atricapilla_MB
MGLSDQEWQQVLTIWGKVESDLAGHGH-EVLMRLFQDHPETLDRFEKFKGLKTPDAMKGS
EDLKKHGTTVLTQLGKILKAKGNHEAELKPLAQTHATKHKIPVKYLEFISEVIIKVIAEK
HAADFGADSQAAMKKALELFRNDMASKYKEFGFQG
>Passeriformes_Sylvia_borin_MB
MGLSDQEWQQVLTIWGKVESDLAGHGH-EILMRLFQDHPETLDRFEKFKGLKTPDAMKGS
EDLKKHGTTVLTQLGKILKAKGNHEAELKPLAQTHATKHKIPVKYLEFISEVIIKVIAEK
HAADFGADSQAAMKKALELFRNDMASKYKEFGFQG
>Passeriformes_Sylvietta_virens_MB
MGLSDQEWQQVLTIWGKVESDLAGHGH-AVLMRLFQDHPETLDRFEKFKGLKTPDAMKGS
EDLKKHGTTVLTQLGKILKAKGNHEAELKPLAQTHATKHKIPVKYLEFISEVIIKVIAEK
HAADFGADSQAAMKKALELFRNDMASKYKEFGFQG
>Pterocliformes_Syrrhaptes_paradoxus_MB
MGLSDQEWQQVLTIWGKVESDIAGHGH-AILIRLFQDHPETLDRFEKFKGLKTPDQMKGS
EDLKKHGATVLTQLGKILKQKGNHEAELKPLAQTHATKHKIPVKYLEFISEVIIKVIAEK
HSADFGADAQAAMKKALELFRNDMASKYKEFGFQG
>Passeriformes_Tachuris_rubrigastra_MB
MGLSDQEWQQVLTVWGKVESDLAGHGH-IILMRLFQDHPETIEKFEKFKGLKTPDEMKGS
EDLKKHGATVLTQLGKILKQKGNHESELKPLAQTHATKHKIPVKYLEFISEVIIKVLAEK
YAADFGADAQAAMKKALELFRNDMATKYKEFGFQG
>Passeriformes_Taeniopygia_guttata_MB
MGLSDQEWQQVLTVWGKVESDLAGHGH-QILMRLFQDHPETLDRFEKFKGLKTPDAMKGS
EDLKKHGVTVLTQLGKILKAKGNHEAELKPLAQTHATKHKIPVKYLEFISEVIIKVLAEK
HAADFGADAQAAMKKALELFRNDMATKYKEFGFQG
>Musophagiformes_Tauraco_erythrolophus_MB
MGLSDQEWQHVLTVWGKVESDLAGHGH-EILMRLFQSHPETLDRFEKFKGLKTPDQMKAS
EDLKKHGATVLTQLGKILKQKGNHESELKPLAQTHATKHKIPVKYLEFISEVIIKVIAEK
HPADFGADSQAAMKKALELFRNDMASKYKEFGFQG
>Charadriiformes_Thinocorus_orbignyianus_MB
MGLSDQEWQQVLTIWGKVEGDLAGHGH-EVLMRLFKDHPETLDRFEKFKGLKTPDQMKGS
EDLKKHGVTVLTQLGKILKQKGNHEAELKPLAQTHATKHKIPVKYLEFISEVIIKVIAEK
HGADFGADAQAAMKKALELFRNDMASKYKEFGFQG
>Passeriformes_Thryothorus_ludovicianus_MB
MGLSDQEWQQVLTIWGKVESDLAGHGH-QVLMRLFQDHPETLDRFEKFKGLKTPDEMKGS
EDLKKHGVTVLTQLGKILKAKGNHEAELKPLAQTHATKHKIPVKYLEFISEVIIKVIAEK
HAADFGADSQAAMKKALELFRNDMASKYKEFGFQG
>Passeriformes_Tichodroma_muraria_MB
MGLSDQEWQQVLTVWGKVESDLAGHGH-EILMRLFQDHPETLDRFEKFKGLKTPDAMKGS
EDLKKHGATVLTQLGKILKAKGNHEAELKPLAQTHATKHKIPVKYLEFISEVIIKVIAEK
HAADFGADSQAAMKKALELFRNDMASKYKEFGFQG
>Tinamiformes_Tinamus_guttatus_MB
------------------------------VCRLFHDHPETLDRFEKFKGLTTPDQMKAS
EDLKKHGATVLTQLGKILKQKGNHEAELKPLAQTHATKHKIPVKYLEFISEVIIKVIAEK
HSADFGADSQAAMKKALELFRNDMASKYKEFGFQG
>Coraciiformes_Todus_mexicanus_MB
MGLSDQEWQQVLTVWGKVESDIAGHGH-EVLMRLFKDHPETLDRFEKFKGLKTPDQMKGS
EDLKKHGATVLTQLGKILKQKGNHEAELKPLAQTHATKHKIPVKYLEFISEVIIKVIAEK
HSADFGADAQAAMKKALELFRNDMASKYKEFGFQG
>Passeriformes_Toxostoma_redivivum_MB
MGLSDQEWQQVLTVWGKVESDLAGHGH-QVLMRLFQDHPETLDRFEKFKGLKTPDAMKGS
EDLKKHGVTVLTQLGKILKAKGNHEAELKPLAQTHATKHKIPVKYLEFISEVIIKVIAEK
HAADFGADAQAAMKKALELFRNDMASKYKEFGFQG
>Piciformes_Tricholaema_leucomelas_MB
MGLSDQEWQQVLTIWGKVESDIAGHGH-EVLMRLFKDHPETLDRFEKFKGLKTPDQMKGS
EDLKKHGATVLTQLGKILKQKGNHEAELKPLAQTHATKHKIPVKYLEFISEVIIKVIAEK
HAADFGADSQAAMKKALELFRNDMASKYKEFGFQG
>Trogoniformes_Trogon_melanurus_MB
MGLSDQEWQQVLTVWGKVESDLAGHGH-AVLMRLFQDHPETLDRFEKFKNLKTPDQMKGS
EDLKKHGVTVLTQLGKILKQKGNHEAELKPLAQTHATKHKIPVKYLEFISEVIIKVIAEK
HAADFGADAQAAMKKALELFRNDMASKYKEFGFQG
>Charadriiformes_Turnix_velox_MB
MGLSDQEWQQVLTIWGKVESDLAGHGH-AVLMRLFQDHPETLDRFEKFKGLKTPDQMKGS
EDLKKHGTTVLTQLGKILKQKGNHESELKPLAQTHATKHKIPVKYLEFISEVIIKVIAEK
HAADFGADAQAAMKKALELFRNDMASKYKEFGFQG
>Galliformes_Tympanuchus_cupido_MB
MGLSDQEWQQVLTIWGKVEADIAGHGH-EVLMRLFHDHPETLDRFDKFKGLKTPDQMKAS
EDLKKHGATVLTQLGKILKQKGNHESELKPLAQTHATKHKIPVKYLEFISEVIIKVIAEK
HAADFGADSQAAMKKALELFRNDMASKYKEFGFQG
>Passeriformes_Tyrannus_savana_MB
MGLSDQEWQQVLTVWGKVESDLAGHGH-IILMRLFQDHPETIEKFEKFKGLKTPDAMKGS
EDLKKHGATVLTQLGKILKQKGNHESELKPLAQTHATKHKIPVKYLEFISEVIIKVLAEK
HAADFGADAQAAMKKALELFRNDMAAKYKEFGFQG
>Strigiformes_Tyto_alba_MB
MGLSDQEWQQVLTIWGKVESDLPGHGH-AVLIRLFQDHPETLDRFEKFKGLKTPDQMKGS
EDLKKHGVTVLTQLGKILKQKGNHESELKPLAQTHATKHKIPVKYLEFISEVIIKVIAEK
HSADFGADSQAAMKKALELFRNDMASKYKEFGFQG
>Bucerotiformes_Upupa_epops_MB
MGLSDQEWQQVLTVWGKVEADLAGHGH-AVLIRLFTDHPETLDRFEKFKSLKTPDQMKGS
EDLKKHGVTVLTQLGKILKQKGNHEAELKPLAQTHATKHKIPVKYLEFISEVIIKVIAEK
HAADFGADAQAAMKKALELFRNDMASKYKEFGFQG
>Charadriiformes_Uria_aalge_MB
MGLSDQEWQHVLTIWGKVESDLAGHGH-QVLMRLFQDHPETLDRFEKFKGLKTPDQMKGS
EDLKKHGVTVLTQLGKILKQKGNHESELKPLAQTHATKHKIPVKYLEFISEAIIKVIAEK
HASSFGADSQAAMKKALELFRNDMASKYKEFGFQG
>Charadriiformes_Uria_lomvia_MB
MGLSDQEWQHVLTIWGKVESDLAGHGH-QVLMRLFQDHPETLDRFEKFKGLKTPDQMKGS
EDLKKHGVTVLTQLGKILKQKGNHESELKPLAQTHATKHKIPVKYLEFISEAIIKVIAEK
HASSFGADSQAAMKKALELFRNDMASKYKEFGFQG
>Coliiformes_Urocolius_indicus_MB
MGLSDQEWQKVLAIWGKVESDIAGHGH-EILMRLFKDHPETLDRFEKFKGLKTPDEMKAS
EQLKNHGATVLTQLGKILKQKGNHEAELKPLAQTHATKHKIPVKYLEFISEVIIKVLAEK
HAADFGADSQAAMKKALELFRNDMASKYKEFGFQG
>Passeriformes_Urocynchramus_pylzowi_MB
MGLSDQEWQQVLTVWGKVESDLAGHGH-QILMRLFQDHPETLDRFEKFKGLKTPDAMKGS
EDLKKHGATVLTQLGKILKAKGNHEAELKPLAQTHATKHKIPVKYLEFISEVIIKVLAEK
HAADFGADAQAAMKKALELFRNDMASKYKEFGFQG
>Passeriformes_Vidua_chalybeata_MB
MGLSDQEWQQVLTVWGKVESDLAGHGH-QILMRLFQDHPETLDRFEKFKGLKTPDAMKGS
EDLKKHGVTVLTQLGKILKAKGNHEAELKPLAQTHATKHKIPVKYLEFISEVIIKVLAEK
HAADFGADAQAAMKKALELFRNDMASKYKEFGFQG
>Passeriformes_Vidua_macroura_MB
MGLSDQEWQQVLTVWGKVESDLAGHGH-QILMRLFQDHPETLDRFEKFKGLKTPDAMKGS
EDLKKHGVTVLTQLGKILKAKGNHEAELKPLAQTHATKHKIPVKYLEFISEVIIKVLAEK
HAADFGADAQAAMKKALELFRNDMASKYKEFGFQG
>Passeriformes_Vireo_altiloquus_MB
MGLSDQEWQHVLTVWGKVESDIAGHGH-EVLMRLFKDHPETLDRFERFKGLKTPDEMKGS
EDLKKHGVTVLTQLGKILKAKGNHEAELKPLAQTHATKHKIPVKYLEFISEVIIKVLAEK
HAADFGADAQAAMKKALELFRNDMASKYKEFGFQG
>Passeriformes_Xiphorhynchus_elegans_MB
--------------------------------RLFQDHPETIEKFEKFKGLKTPDQMKGS
EDLKKHGATVLTQLGKILKQKGHHEAELKPLAQTHATKHKIPVKYLEFISEVIIKVLAEK
HAADFGADAQAAMKKALELFRNDMAAKYKEFGFQG
>Passeriformes_Zonotrichia_albicollis_MB
MGLSDQEWQQVLTVWGKVESDLAGHGH-QILMRLFQDHPETLDRFEKFKGLKTPDAMKGS
EDLKKHGVTVLTQLGKILKAKGNHEAELKPLAQTHATKHKIPVKYLEFISEVIIKVLAEK
HAADFGADAQAAMKKALELFRNDMASKYKEFGFQG
>Passeriformes_Zosterops_hypoxanthus_MB
MGLSDQEWQQVLTIWGKVESDIAGHGH-EILMRLFKDHPETLDRFEKFKGLKTPDAMKGS
EDLKKHGATVLTQLGKILKAKGNHEAELKPLAQTHATKHKIPVKYLEFISEVIIKVIAEK
HAADFGADSQAAMKKALELFRNDMASKYKEFGFQG
>Passeriformes_Zosterops_lateralis_melanops_MB
MGLSDQEWQQVLTIWGKVESDIAGHGH-EILMRLFKDHPETLDRFEKFKGLKTPDAMKGS
EDLKKHGATVLTQLGKILKAKGNHEAELKPLAQTHATKHKIPVKYLEFISEVIIKVIAEK
HAADFGADSQAAMKKALELFRNDMASKYKEFGFQG
