# Supplementary material for: Genomic insights into the secondary aquatic transition of penguins
Source: Nat Commun. 2022 Jul 19;13:3912. doi: 10.1038/s41467-022-31508-9 (PMC9296559; doi:10.1038/s41467-022-31508-9)
Supplement: Supplementary file 10 — Supplementary Data 7 [file 41467_2022_31508_MOESM10_ESM.zip › Supplementary Data 7. Protein genes/Suplementary Data 7.1 Gene Sequences/HBBA.beta.globin.final.pep.fasta]

>Chicken_HBE    Hemoglobin subunit epsilon
MVHWSAEEKQLITSVWSKVNVEECGAEALARLLIVYPWTQRFFASFGNLSSPTAIMGNPR
VRAHGKKVLSSFGEAVKNLDNIKNTYAKLSELHCDKLHVDPENFRLLGDILIIVLASHFA
RDFTPACQFAWQKLVNVVAHALARKYH
>Chicken_subunit_rho    Hemoglobin subunit rho
MVHWSAEEKQLITSVWSKVNVEECGAEALARLLIVYPWTQRFFDNFGNLSSPTAIIGNPK
VRAHGKKVLSSFGEAVKNLDNIKNTYAKLSELHCEKLHVDPENFRLLGNILIIVLAAHFT
KDFTPTCQAVWQKLVSVVAHALAYKYH
>Chicken_beta-H   beta-H globin(HBE1)
MVHWTAEEKQLITGLWGKVNVAECGAEALARLLIVYPWTQRFFASFGNLSSATAIIGNPMVRAHGKKVLS
SFGEAVKNLDNIKKSFAQLSKLHCDKLHVDPENFRLLGDILIIVLASHFSKDFTPASQAAWQKMVRVVAH
ALAHEYH
>Chicken_beta-A   beta-A globin
MVHWTAEEKQLITGLWGKVNVAECGAEALARLLIVYPWTQRFFASFGNLSSPTAILGNPMVRAHGKKVLT
SFGDAVKNLDNIKNTFSQLSELHCDKLHVDPENFRLLGDILIIVLAAHFSKDFTPECQAAWQKLVRVVAH
ALARKYH
>Sphenisciformes_Eudyptula_novaehollandiae_HBE-D1  [mRNA]  locus=347:411608:413358:- [translate_table: standard]
MVHWSAEEKQLIASVWSKVNVEECGAEALARLLIVYPWTQRFFASFGNLS
SPTAILGNPKVRAHGKKVLTSFGEAVKNLDNIKVTYAKLSELHCEKLHVD
PENFRLLGDILIIVLASHFARDFTPACQFAWQKLVGVVAHALARKYH
>Sphenisciformes_Eudyptula_novaehollandiae_subunit_rho-D1  [mRNA]  locus=347:427091:428690:- [translate_table: standard]
MVHWSAEEKQFITSVWSKVNVEECGAEALARLLIVYPWTQRFFDNFGNLS
SPTAIIGNPKVRAHGKKVLTSFGEAVKNLENLKATYAKLSELHCEKLHVD
PENFRLLGNILIIVLAAHFNKDFTPTCQATWQKLVGVVAHALAYKYH
>Sphenisciformes_Eudyptula_novaehollandiae_beta-H-D1  [mRNA]  locus=347:420377:421687:- [translate_table: standard]
MVHWSAEEKQLITGLWGKVNVAECGAEALARLLIVYPWTQRFFASFGNLS
SPTAILGNPMVRAHGKKVLTSFGEAIKNLDNVKKCFAQLSKLHCEKLHVD
PENFRLLGDILIIVLAAHFGKDFTPACHSAWQKMVRVVAHALAHEYH
>Sphenisciformes_Eudyptula_novaehollandiae_beta-A-D3  [mRNA]  locus=347:416807:418307:- [translate_table: standard]
MVHWSAEEKQLITGLWGKVNVAECGAEALARLLIVYPWTQRFFTAFGNLS
SASAILGNPMVRAHGKKVLTSFGDAVKNMDNIKNTFAQLSELHCDKLHVD
PENFRLLGDILIIVLAAHFSKDFTPECQAAWQKLVRVVAHALARKYH
>Sphenisciformes_Eudyptula_minor_albosignata_HBE-D1  [mRNA]  locus=416:570892:572642:- [translate_table: standard]
MVHWSAEEKQLIASVWSKVNVEECGAEALARLLIVYPWTQRFFASFGNLS
SPTAILGNPKVRAHGKKVLTSFGEAVKNLDNIKVTYAKLSELHCEKLHVD
PENFRLLGDILIIVLASHFARDFTPACQFAWQKLVGVVAHALARKYH
>Sphenisciformes_Eudyptula_minor_albosignata_subunit_rho-D1  [mRNA]  locus=416:586895:588494:- [translate_table: standard]
MVHWSAEEKQLITSVWSKVNVEECGAEALARLLIVYPWTQRFFDNFGNLS
SPTAIIGNPKVRAHGKKVLTSFGEAVKNLENLKATYAKLSELHCEKLHVD
PENFRLLGNILIIVLAAHFNKDFTPTCQATWQKLVGVVAHALAYKYH
>Sphenisciformes_Eudyptula_minor_albosignata_beta-H-D1  [mRNA]  locus=416:579711:581021:- [translate_table: standard]
MVHWSAEEKQLITGLWGKVNVAECGAEALARLLIVYPWTQRFFASFGNLS
SPTAILGNPMVRAHGKKVLTSFGEAIKNLDNVKKCFAQLSKLHCEKLHVD
PENFRLLGDILIIVLAAHFGKDFTPACHSAWQKMVRVVAHALAHEYH
>Sphenisciformes_Eudyptula_minor_albosignata_beta-A-D3  [mRNA]  locus=416:576097:577597:- [translate_table: standard]
MVHWSAEEKQLITGLWGKVNVAECGAEALARLLIVYPWTQRFFTAFGNLS
SASAILGNPMVRAHGKKVLTSFGDAVKNMDNIKNTFAQLSELHCDKLHVD
PENFRLLGDILIIVLAAHFSKDFTPECQAAWQKLVRVVAHALARKYH
>Sphenisciformes_Eudyptula_minor_minor_HBE-D1  [mRNA]  locus=281:392507:394257:+ [translate_table: standard]
MVHWSAEEKQLIASVWSKVNVEECGAEALARLLIVYPWTQRFFASFGNLS
SPTAILGNPKVRAHGKKVLTSFGEAVKNLDNIKVTYAKLSELHCEKLHVD
PENFRLLGDILIIVLASHFARDFTPACQFAWQKLVGVVAHALARKYH
>Sphenisciformes_Eudyptula_minor_minor_subunit_rho-D1  [mRNA]  locus=281:376703:378302:+ [translate_table: standard]
MVHWSAEEKQFITSVWSKVNVEECGAEALARLLIVYPWTQRFFDNFGNLS
SPTAIIGNPKVRAHGKKVLTSFGEAVKNLENLKATYAKLSELHCEKLHVD
PENFRLLGNILIIVLAAHFNKDFTPTCQATWQKLVGVVAHALAYKYH
>Sphenisciformes_Eudyptula_minor_minor_beta-H-D1  [mRNA]  locus=281:384175:385485:+ [translate_table: standard]
MVHWSAEEKQLITGLWGKVNVAECGAEALARLLIVYPWTQRFFASFGNLS
SPTAILGNPMVRAHGKKVLTSFGEAIKNLDNVKKCFAQLSKLHCEKLHVD
PENFRLLGDILIIVLAAHFGKDFTPACHSAWQKMVRVVAHALAHEYH
>Sphenisciformes_Eudyptula_minor_minor_beta-A-D3  [mRNA]  locus=281:387555:389055:+ [translate_table: standard]
MVHWSAEEKQLITGLWGKVNVAECGAEALARLLIVYPWTQRFFTAFGNLS
SASAILGNPMVRAHGKKVLTSFGDAVKNMDNIKNTFAQLSELHCDKLHVD
PENFRLLGDILIIVLAAHFSKDFTPECQAAWQKLVRVVAHALARKYH
>Sphenisciformes_Spheniscus_demersus_HBE-D1  [mRNA]  locus=226:271829:273580:- [translate_table: standard]
MVHWSAEEKQLIASVWSKVNVEECGAEALARLLIVYPWTQRFFASFGNLS
SPTAILGNPKVRAHGKKVLTSFGEAVKNLDNIKVTYAKLSELHCEKLHVD
PENFRLLGDILIIVLASHFARDFTPACQFAWQKLVGVVAHALARKYH
>Sphenisciformes_Spheniscus_demersus_subunit_rho-D6  [mRNA]  locus=63510:1:1422:+ [translate_table: standard]
SLPRLLIVYPWTQRFFDNFGNLSSPTAIIGNPKVRAHGKKVLTSFGEAVK
NLENLKATYAKLSELHCEKLHVDPENFRLLGNILIIVLAAHFNKDFTPTC
QATWQKLVGVVAHALAYKYH
>Sphenisciformes_Spheniscus_demersus_beta-H-D1  [mRNA]  locus=63510:7439:8750:+ [translate_table: standard]
MVHWSAEEKQLITGLWGKVNVAECGGEALARLLIVYPWTQRFFASFGNLS
SPTAILGNPMVRAHGKKVLTSFGEAVKNLDNIKKCFAQLSKLHCEKLHVD
PENFRLLGDILIVVLAAHFGKDFTPACQSAWQKMVRVVAHALAHEYH
>Sphenisciformes_Spheniscus_demersus_beta-A-D3  [mRNA]  locus=63510:10820:12320:+ [translate_table: standard]
MVHWSAEEKQLITGLWGKVNVAECGAEALARLLIVYPWTQRFFASFGNLS
SPSAILGNPMVRAHGKKVLTSFGEAVKNMDNIKNTFAQLSELHCDKLHVD
PENFRLLGDILIIVLAAHFSKDFTPECQAAWQKLVRVVAHALARKYH
>Sphenisciformes_Spheniscus_magellanicus_HBE-D2  [mRNA]  locus=scaffold2:487320:489072:+ [translate_table: standard]
MVHWSAEEKQLIASVWSKVNVEECGAEALARLLIVYPWTQRFFASFGNLS
SPTAILGNPKVRAHGKKVLTSFGEAVKNLDNIKVTYAKLSELHCEKLHVD
PENFRLLGDILIIVLASHFARDFTPACQFAWQKLVGVVAHALARKYH
>Sphenisciformes_Spheniscus_magellanicus_subunit_rho-D2  [mRNA]  locus=scaffold2:471354:472967:+ [translate_table: standard]
MVHWSAEEKQLIASVWSKVNVEECGAEALARLLIVYPWTQRFFDNFGNLS
SPTAIIGNPKVRAHGKKVLTSFGEAVKNLENLKATYAKLSELHCEKLHVD
PENFRLLGNILIIVLAAHFNKDFTPTCQATWQKLVGVVAHALAYKYH
>Sphenisciformes_Spheniscus_magellanicus_beta-H-D1  [mRNA]  locus=scaffold2:478983:480293:+ [translate_table: standard]
MVHWSAEEKQLITGLWGKVNVAECGGEALARLLIVYPWTQRFFASFGNLS
SPTAILGNPMVRAHGKKVLTSFGEAVKNLDNIKKCFAQLSKLHCEKLHVD
PENFRLLGDILIVVLAAHFGKDFTPACQSAWQKMVRVVAHALAHEYH
>Sphenisciformes_Spheniscus_magellanicus_beta-A-D2  [mRNA]  locus=scaffold2:482362:483862:+ [translate_table: standard]
MVHWSAEEKQLITGLWGKVNVAECGAEALARLLIVYPWTQRFFASFGNLS
SPSAILGNPMVRAHGKKVLTSFGEAVKNMDNIKNTFAQLSELHCDKLHVD
PENFRLLGDILIIVLAAHFSKDFTPECQAAWQKLVRVVAHALARKYH
>Sphenisciformes_Spheniscus_humboldti_HBE-D2  [mRNA]  locus=scaffold370:481163:482915:- [translate_table: standard]
MVHWSAEEKQLIASVWSKVNVEECGAEALARLLIVYPWTQRFFASFGNLS
SPTAILGNPKVRAHGKKVLTSFGEAVKNLDNIKVTYAKLSELHCEKLHVD
PENFRLLGDILIIVLASHFARDFTPACQFAWQKLVGVVAHALARKYH
>Sphenisciformes_Spheniscus_humboldti_subunit_rho-D1  [mRNA]  locus=scaffold370:497268:498880:- [translate_table: standard]
MVHWSAEEKQLIASVWSKVNVEECGAEALARLLIVYPWTQRFFDNFGNLS
SPTAIIGNPKVRAHGKKVLTSFGEAVKNLENLKATYAKLSELHCEKLHVD
PENFRLLGNILIIVLAAHFNKDFTPTCQATWQKLVGVVAHALAYKYH
>Sphenisciformes_Spheniscus_humboldti_beta-H-D1  [mRNA]  locus=scaffold370:489942:491252:- [translate_table: standard]
MVHWSAEEKQLITGLWGKVNVAECGGEALARLLIVYPWTQRFFASFGNLS
SPTAILGNPMVRAHGKKVLTSFGEAVKNLDNIKKCFAQLSKLHCDKLHVD
PENFRLLGDILIVVLAAHFGKDFTPACQSAWQKMVRVVAHALAHEYH
>Sphenisciformes_Spheniscus_humboldti_beta-A-D2  [mRNA]  locus=scaffold370:486373:487873:- [translate_table: standard]
MVHWSAEEKQLITGLWGKVNVAECGAEALARLLIVYPWTQRFFASFGNLS
SPSAILGNPMVRAHGKKVLTSFGEAVKNMDNIKNTFAQLSELHCDKLHVD
PENFRLLGDILIIVLAAHFSKDFTPECQAAWQKLVRVVAHALARKYH
>Sphenisciformes_Spheniscus_mendiculus_HBE-D2  [mRNA]  locus=tarseq_17614:25753:27505:- [translate_table: standard]
MVHWSAEEKQLIASVWSKVNVEECGAEALARLLIVYPWTQRFFASFGNLS
SPTAILGNPKVRAHGKKVLTSFGEAVKNLDNIKVTYAKLSELHCEKLHVD
PENFRLLGDILIIVLASHFARDFTPACQFAWQKLVGVVAHALARKYH
>Sphenisciformes_Spheniscus_mendiculus_subunit_rho-D2  [mRNA]  locus=tarseq_17614:41858:43470:- [translate_table: standard]
MVHWSAEEKQLIASVWSKVNVEECGAEALARLLIVYPWTQRFFDNFGNLS
SPTAIIGNPKVRAHGKKVLTSFGEAVKNLENLKATYAKLSELHCEKLHVD
PENFRLLGNILIIVLAAHFNKDFTPTCQATWQKLVGVVAHALAYKYH
>Sphenisciformes_Spheniscus_mendiculus_beta-H-D1  [mRNA]  locus=tarseq_17614:34532:35842:- [translate_table: standard]
MVHWSAEEKQLITGLWGKVNVAECGGEALARLLIVYPWTQRFFASFGNLS
SPTAILGNPMVRAHGKKVLTSFGEAVKNLDNIKKCFAQLSKLHCEKLHVD
PENFRLLGDILIVVLAAHFGKDFTPACQSAWQKMVRVVAHALAHEYH
>Sphenisciformes_Spheniscus_mendiculus_beta-A-D2  [mRNA]  locus=tarseq_17614:30963:32463:- [translate_table: standard]
MVHWSAEEKQLITGLWGKVNVAECGAEALARLLIVYPWTQRFFASFGNLS
SPSAILGNPMVRAHGKKVLTSFGEAVKNMDNIKNTFAQLSELHCDKLHVD
PENFRLLGDILIIVLAAHFSKDFTPECQAAWQKLVRVVAHALARKYH
>Sphenisciformes_Megadyptes_antipodes_antipodes_HBE-D2  [mRNA]  locus=134:388444:390195:+ [translate_table: standard]
MVHWSAEEKQLIASVWSKVNVEECGAEALARLLIVYPWTQRFFSSFGNLS
SPTAIIGNPKVRAHGKKVLTSFGEAVKNLDNIKVTYAKLSELHCEKLHVD
PENFRLLGDILIIVLASHFARDFTPACQFAWQKLVGVVAHALARKYH
>Sphenisciformes_Megadyptes_antipodes_antipodes_subunit_rho-D1  [mRNA]  locus=134:372604:374211:+ [translate_table: standard]
MVHWSAEEKQLITSVWSKVNVEECGAEALARLLIVYPWTQRFFDNFGNLS
SPTAIIGNPKVRAHGKKVLTSFGEAVKNLENLKATYAKLSELHCEKLHVD
PENFRLLGNILIIVLAAHFNKDFTPTCQATWQKLVGVVAHALAYKYH
>Sphenisciformes_Megadyptes_antipodes_antipodes_beta-H-D1  [mRNA]  locus=134:380089:381401:+ [translate_table: standard]
MVHWSAEEKQLITGLWGKVNVAECGGEALARLLIVYPWTQRFFASFGNLS
SPTAILGNPMVQAHGKKVLTSFGEAVKNLDNIKKCFAQLSKLHCEKLHVD
PENFRLLGDILIVVLAAHFGKDFTPACQSAWQKMVRVVAHALAHEYH
>Sphenisciformes_Megadyptes_antipodes_antipodes_beta-A-D2  [mRNA]  locus=134:383472:384972:+ [translate_table: standard]
MVHWSAEEKQLITGLWGKVNVAECGAEALARLLIVYPWTQRFFASFGNLS
SPSAILGNPMVRAHGKKVLTSFGDAVKNMDNIKNTFAQLSELHCDKLHVD
PENFRLLGDILIIVLAAHFSKDFTPECQAAWQKLVRVVAHALARKYH
>Sphenisciformes_Eudyptes_pachyrhynchus_HBE-D3  [mRNA]  locus=scaffold801:527471:529597:+ [translate_table: standard]
MVHWSAEEKQLIASVWSKVNVEECGAEALARLLIVYPWTQRFFSSFGNLS
SPTAIIGNPKVRAHGKKVLTSFGEAVKNLDNIKVTYAKLSELHCEKLHVD
PENFRLLGDILIIVLASHFARDFTPACQFAWQKLVGVVAHALARKYH
>Sphenisciformes_Eudyptes_pachyrhynchus_subunit_rho-D1  [mRNA]  locus=scaffold801:508446:513237:+ [translate_table: standard]
MVHWSAEEKQLITSVWSKVNVEECGAEALARLLIVYPWTQRFFDNFGNLS
SPTAIIGNPKVRAHGKKVLTSFGEAVKNLENLKATYAKLSELHCEKLHVD
PENFRLLGNILIIVLAAHFNKDFTPTCQATWQKLVGVVAHALAYKYH
>Sphenisciformes_Eudyptes_pachyrhynchus_beta-H-D2  [mRNA]  locus=scaffold801:519125:520430:+ [translate_table: standard]
MVHWSAEEKQLITGLWGKVNVAECGGEALARLLIVYPWTQRFFSSFGNLS
SPTAILGNPMVQAHGKKVLTSFGEAVKNLDNIKKCFAQLSKLHCEKLHVD
PENFRLLGDILIVVLAAHFGKDFTPACQSAWQKMVRVVAHALAHEYH
>Sphenisciformes_Eudyptes_pachyrhynchus_beta-A-D1  [mRNA]  locus=scaffold801:522496:523996:+ [translate_table: standard]
MVHWSAEEKQLITGLWGKVNVAECGGEALARLLIVYPWTQRFFSSFGNLS
SPSAILGNPMVRAHGKKVLTSFGDAVKNMDNIKNTFAQLSELHCDKLHVD
PENFRLLGDILIIVLAAHFSKDFTPECQAAWQKLVRVVAHALARKYH
>Sphenisciformes_Eudyptes_chrysocome_chrysocome_HBE-D4  [mRNA]  locus=scaffold_634:135577:137296:+ [translate_table: standard]
XSVWSKVNVEECGAEALARLLIVYPWTQRFFSSFGNLSSPTAIIGNPKVR
AHGKKVLTSFGEAVKNLDNIKVTYAKLSELHCEKLHVDPENFRLLGDILI
IVLASHFARDFTPACQFAWQKLVGVVAHALARKYH
>Sphenisciformes_Eudyptes_chrysocome_chrysocome_subunit_rho-D1  [mRNA]  locus=scaffold_634:120025:121636:+ [translate_table: standard]
MVHWSAEEKQLITSVWSKVNVEECGAEALARLLIVYPWTQRFFDNFGNLS
SPTAIIGNPKVRAHGKKVLTSFGEAVKNLENLKATYAKLSELHCEKLHVD
PENFRLLGNILIIVLAAHFNKDFTPTCQATWQKLVGVVAHALAYKYH
>Sphenisciformes_Eudyptes_chrysocome_chrysocome_beta-H-D1  [mRNA]  locus=scaffold_634:127523:128837:+ [translate_table: standard]
MVHWSAEEKQLITGLWGKVNVAECGGEALARLLIVYPWTQRFFSAFGNLS
SPTAILGNPMVQAHGKKVLTSFGEAVKNLDNIKKCFAQLSKLHCDKLHVD
PENFRLLGDILIVVLAAHFGKDFTPACQSAWQKMVRVVAHALAHEYH
>Sphenisciformes_Eudyptes_chrysocome_chrysocome_beta-A-D1  [mRNA]  locus=scaffold_634:130907:132405:+ [translate_table: standard]
MVHWSAEEKQLITGLWGKVNVAECGGEALARLLIVYPWTQRFFSAFGNLS
SPSAILGNPMVRAHGKKVLTSFGDAVKNMDNIKNTFAQLSELHCDKLHVD
PENFRLLGDILIIVLAAHFSKDFTPECQAAWQKLVRVVAHALARKYH
>Sphenisciformes_Eudyptes_moseleyi_HBE-D1  [mRNA]  locus=scaffold_284:112923:114678:- [translate_table: standard]
MVHWSAEEKQLIASVWSKVNVEECGAEALARLLIVYPWTQRFFSSFGNLS
SPTAIIGNPKVRAHGKKVLTSFGEAVKNLDNIKVTYAKLSELHCEKLHVD
PENFRLLGDILIIVLASHFARDFTPACQFAWQKLVGVVAHALARKYH
>Sphenisciformes_Eudyptes_moseleyi_subunit_rho-D1  [mRNA]  locus=scaffold_284:128924:130533:- [translate_table: standard]
MVHWSAEEKQLITSVWSKVNVEECGAEALARLLIVYPWTQRFFDNFGNLS
SPTAIIGNPKVRAHGKKVLTSFGEAVKNLENLKATYAKLSELHCEKLHVD
PENFRLLGNILIIVLAAHFNKDFTPTCQATWQKLVGVVAHALAYKYH
>Sphenisciformes_Eudyptes_moseleyi_beta-H-D1  [mRNA]  locus=scaffold_284:121718:123032:- [translate_table: standard]
MVHWSAEEKQLITGLWGKVNVAECGGEALARLLIVYPWTQRFFSAFGNLS
SPTAILGNPMVQAHGKKVLTSFGEAVKNLDNIKKCFAQLSKLHCDKLHVD
PENFRLLGDILIVVLAAHFGKDFTPACQSAWQKMVRVVAHALAHEYH
>Sphenisciformes_Eudyptes_moseleyi_beta-A-D1  [mRNA]  locus=scaffold_284:118153:119651:- [translate_table: standard]
MVHWSAEEKQLITGLWGKVNVAECGGEALARLLIVYPWTQRFFSAFGNLS
SPSAILGNPMVRAHGKKVLTSFGDAVKNMDNIKNTFAQLSELHCDKLHVD
PENFRLLGDILIIVLAAHFSKDFTPECQAAWQKLVRVVAHALARKYH
>Sphenisciformes_Eudyptes_chrysolophus_schlegeli_beta-H-D1  [mRNA]  locus=tarseq_2070:7174:8575:- [translate_table: standard]
MVHWSAEEKQLITGLWGKVNVAECGGEALARLLIVYPWTQRFFSSFGNLS
SPTAILGNPMVQAHGKKVLTSFGEAVKNLDNIKKCFAQLSKLHCDKLHVD
PENFRLLGDILIVVLAAHFGKDFTPACQSAWQKMVRVVAHALAHEYH
>Sphenisciformes_Eudyptes_chrysolophus_schlegeli_beta-A-D1  [mRNA]  locus=tarseq_2070:3609:5107:- [translate_table: standard]
MVHWSAEEKQLITGLWGKVNVAECGAEALARLLIVYPWTQRFFSSFGNLS
SPSAILGNPMVRAHGKKVLTSFGDAVKNMDNIKNTFAQLSELHCDKLHVD
PENFRLLGDILIIVLAAHFSKDFTPECQAAWQKLVRVVAHALARKYH
>Sphenisciformes_Eudyptes_robustus_HBE-D1  [mRNA]  locus=scaffold166:478253:480007:+ [translate_table: standard]
MVHWSAEEKQLIASVWSKVNVEECGAEALARLLIVYPWTQRFFSSFGNLS
SPTAIIGNPKVRAHGKKVLTSFGEAVKNLDNIKVTYAKLSELHCEKLHVD
PENFRLLGDILIIVLASHFARDFTPACQFAWQKLVGVVAHALARKYH
>Sphenisciformes_Eudyptes_robustus_beta-H-D1  [mRNA]  locus=scaffold166:469898:471212:+ [translate_table: standard]
MVHWSAEEKQLITGLWGKVNVAECGGEALARLLIVYPWTQRFFSSFGNLS
SPTAILGNPMVQAHGKKVLTSFGEAVKNLDNIKKCFAQLSKLHCEKLHVD
PENFRLLGDILIVVLAAHFGKDFTPACQSAWQKMVRVVAHALAHEYH
>Sphenisciformes_Eudyptes_robustus_beta-A-D1  [mRNA]  locus=scaffold166:473279:474777:+ [translate_table: standard]
MVHWSAEEKQLITGLWGKVNVAECGAEALARLLIVYPWTQRFFSSFGNLS
SPSAILGNPMVRAHGKKVLTSFGDAVKNMDNIKNTFAQLSELHCDKLHVD
PENFRLLGDILIIVLAAHFSKDFTPECQAAWQKLVRVVAHALARKYH
>Sphenisciformes_Eudyptes_sclateri_HBE-D1  [mRNA]  locus=scaffold_457:468222:469977:+ [translate_table: standard]
MVHWSAEEKQLIASVWSKVNVEECGAEALARLLIVYPWTQRFFSSFGNLS
SPTAIIGNPKVRAHGKKVLTSFGEAVKNLDNIKVTYAKLSELHCEKLHVD
PENFRLLGDILIIVLASHFARDFTPACQFAWQKLVGVVAHALARKYH
>Sphenisciformes_Eudyptes_sclateri_subunit_rho-D1  [mRNA]  locus=scaffold_457:452377:453985:+ [translate_table: standard]
MVHWSAEEKQLITSVWSKVNVEECGAEALARLLIVYPWTQRFFDNFGNLS
SPTAIIGNPKVRAHGKKVLTSFGEAVKNLENLKATYAKLSELHCEKLHVD
PENFRLLGNILIIVLAAHFNKDFTPTCQATWQKLVGVVAHALAYKYH
>Sphenisciformes_Eudyptes_sclateri_beta-H-D1  [mRNA]  locus=scaffold_457:459869:461183:+ [translate_table: standard]
MVHWSAEEKQLITGLWGKVNVAECGGEALARLLIVYPWTQRFFSSFGNLS
SPTAILGNPMVQAHGKKVLTSFGEAVKNLDNIKKCFAQLSKLHCEKLHVD
PENFRLLGDILIVVLAAHFGKDFTPACQSAWQKMVRVVAHALAHEYH
>Sphenisciformes_Eudyptes_sclateri_beta-A-D1  [mRNA]  locus=scaffold_457:463249:464747:+ [translate_table: standard]
MVHWSAEEKQLITGLWGKVNVAECGAEALARLLIVYPWTQRFFSSFGNLS
SPSAILGNPMVRAHGKKVLTSFGDAVKNMDNIKNTFAQLSELHCDKLHVD
PENFRLLGDILIIVLAAHFSKDFTPECQAAWQKLVRVVAHALARKYH
>Sphenisciformes_Eudyptes_filholi_HBE-D1  [mRNA]  locus=347:266198:267954:- [translate_table: standard]
MVHWSAEEKQLIASVWSKVNVEECGAEALARLLIVYPWTQRFFSSFGNLS
SPTAIIGNPKVRAHGKKVLTSFGEAVKNLDNIKVTYAKLSELHCEKLHVD
PENFRLLGDILIIVLASHFARDFTPACQFAWQKLVGVVAHALARKYH
>Sphenisciformes_Eudyptes_filholi_subunit_rho-D1  [mRNA]  locus=347:282197:283807:- [translate_table: standard]
MVHWSAEEKQLITSVWSKVNVEECGAEALARLLIVYPWTQRFFDNFGNLS
SPTAIIGNPKVRAHGKKVLTSFGEAVKNLENLKATYAKLSELHCEKLHVD
PENFRLLGNILIIVLAAHFNKDFTPTCQATWQKLVGVVAHALAYKYH
>Sphenisciformes_Eudyptes_filholi_beta-H-D1  [mRNA]  locus=347:274998:276308:- [translate_table: standard]
MVHWSAEEKQLITGLWGKVNVAECGGEALARLLIVYPWTQRFFSSFGNLS
SPTAILGNPMVQAHGKKVLTSFGEAVKNLDNIKKCFAQLSKLHCDKLHVD
PENFRLLGDILIVVLAAHFGKDFTPACQSAWQKMVRVVAHALAHEYH
>Sphenisciformes_Eudyptes_filholi_beta-A-D1  [mRNA]  locus=347:271430:272928:- [translate_table: standard]
MVHWSAEEKQLITGLWGKVNVAECGAEALARLLIVYPWTQRFFSSFGNLS
SPSAILGNPMVRAHGKKVLTSFGDAVKNMDNIKNTFAQLSELHCDKLHVD
PENFRLLGDILIIVLAAHFSKDFTPECQAAWQKLVRVVAHALARKYH
>Sphenisciformes_Eudyptes_chrysolophus_chrysolophus_HBE-D1  [mRNA]  locus=scaffold1436:256396:258152:+ [translate_table: standard]
MVHWSAEEKQLIASVWSKVNVEECGAEALARLLIVYPWTQRFFSSFGNLS
SPTAIIGNPKVRAHGKKVLTSFGEAVKNLDNIKVTYAKLSELHCEKLHVD
PENFRLLGDILIIVLASHFARDFTPACQFAWQKLVGVVAHALARKYH
>Sphenisciformes_Eudyptes_chrysolophus_chrysolophus_subunit_rho-D1  [mRNA]  locus=scaffold1436:239033:242158:+ [translate_table: standard]
MVHWSAEEKQLITSVWSKVNVEECGAEALARLLIVYPWTQRFFDNFGNLS
SPTAIIGNPKVRAHGKKVLTSFGEAVKNLENLKATYAKLSELHCEKLHVD
PENFRLLGNILIIVLAAHFNKDFTPTCQATWQKLVGVVAHALAYKYH
>Sphenisciformes_Eudyptes_chrysolophus_chrysolophus_beta-H-D1  [mRNA]  locus=scaffold1436:248041:249356:+ [translate_table: standard]
MVHWSAEEKQLITGLWGKVNVAECGGEALARLLIVYPWTQRFFSSFGNLS
SPTAILGNPMVQAHGKKVLTSFGEAVKNLDNIKKCFAQLSKLHCDKLHVD
PENFRLLGDILIVVLAAHFGKDFTPACQSAWQKMVRVVAHALAHEYH
>Sphenisciformes_Eudyptes_chrysolophus_chrysolophus_beta-A-D1  [mRNA]  locus=scaffold1436:251422:252920:+ [translate_table: standard]
MVHWSAEEKQLITGLWGKVNVAECGAEALARLLIVYPWTQRFFSSFGNLS
SPSAILGNPMVRAHGKKVLTSFGDAVKNMDNIKNTFAQLSELHCDKLHVD
PENFRLLGDILIIVLAAHFSKDFTPECQAAWQKLVRVVAHALARKYH
>Sphenisciformes_Pygoscelis_papua_HBE-D1  [mRNA]  locus=518:265700:267458:- [translate_table: standard]
MVHWSAEEKQLITSVWSKVNVEECGAEALARLLIVYPWTQRFFASFGNLS
SPTAIIGNPKVRAHGKKVLTSFGEAVKNLDNIKVTYAKLSELHCEKLHVD
PENFRLLGDILIIVLASHFARDFTPACQFAWQKLVGVVAHALARKYH
>Sphenisciformes_Pygoscelis_papua_subunit_rho-D1  [mRNA]  locus=518:281584:283187:- [translate_table: standard]
MVHWSAEEKQLIASVWSKVNVEECGAEALARLLIVYPWTQRFFDNFGNLS
SPTAIIGNPKVRAHGKKVLTSFGEAVKNLENLKATYAKLSELHCEKLHVD
PENFRLLGNILIIVLATHFNKDFTPTCQATWQKLVGVVAHALAYKYH
>Sphenisciformes_Pygoscelis_papua_beta-H-D1  [mRNA]  locus=518:274393:275703:- [translate_table: standard]
MVHWSAEEKQLITGLWGKVNVAECGAEALARLLIVYPWTQRFFTSFGNLS
SPTAILGNPMVRAHGKKVLTSFGDAVKNLDNIKKCFAQLSKLHCEKLHVD
PENFRLLGDILIIVLATHFGKDFTPACQSAWQKMVRVVAHALAHEYH
>Sphenisciformes_Pygoscelis_papua_beta-A-D2  [mRNA]  locus=518:270829:272328:- [translate_table: standard]
MVHWSAEEKQLITGLWGKVNVAECGAEALARLLIVYPWTQRFFASFGNLS
SPAAVLGNPMVRAHGKKVLTSFGDAVKNMDNIKNTFAQLSELHCDKLHVD
PENFRLLGDILIIVLAAHFSKDFTPECQAAWQKLVRVVAHALARKYH
>Sphenisciformes_Pygoscelis_antarctica_HBE-D1  [mRNA]  locus=599:208383:210141:+ [translate_table: standard]
MVHWSAEEKQLIASVWSKVNVEECGAEALARLLIVYPWTQRFFASFGNLS
SPTAILGNPKVRAHGKKVLTSFGEAVKNLDNIKVTYAKLSELHCEKLHVD
PENFRLLGDILIIVLASHFARDFTPACQFAWQKLVGVVAHALARKYH
>Sphenisciformes_Pygoscelis_antarctica_subunit_rho-D1  [mRNA]  locus=599:192640:194243:+ [translate_table: standard]
MVHWSAEEKQLIASVWSKVNVEECGAEALARLLIVYPWTQRFFDNFGNLS
SPTAIIGNPKVRAHGKKVLTSFGEAVKNLENLKATYAKLSELHCEKLHVD
PENFRLLGNILIIVLATHFNKDFTPTCQATWQKLVGVVAHALAYKYH
>Sphenisciformes_Pygoscelis_antarctica_beta-H-D2  [mRNA]  locus=599:200117:201426:+ [translate_table: standard]
MVHWSAEEKQLITGLWGKVNVAECGAEALARLLIVYPWTQRFFTSFGNLS
SPTAILGNPMVRAHGKKVLTSFGDAVKNLDNIKKCFAQLSKLHCEKLHVD
PENFRLLGDILIIVLATHFGKEFTPACQSAWQKMVRVVAHALAHEYH
>Sphenisciformes_Pygoscelis_antarctica_beta-A-D2  [mRNA]  locus=599:203491:204990:+ [translate_table: standard]
MVHWSAEEKQLITGLWGKVNVAECGAEALARLLIVYPWTQRFFASFGNLS
SPAAVLGNPMVRAHGKKVLTSFGDAVKNMDNIKNTFAQLSELHCDKLHVD
PENFRLLGDILIIVLAAHFSKDFTPECQAAWQKLVRVVAHALARKYH
>PYGAD_HBE-D1  [mRNA]  locus=gi_686489966_ref_NW_008824112.1_:207551:209305:+ [translate_table: standard]
MVHWSAEEKQLIASVWSKVNVEECGAEALARLLIVYPWTQRFFASFGNLS
SPTAIIGNPKVRAHGKKVLTSFGEAVKNLDNIKVTYAKLSELHCEKLHVD
PENFRLLGDILIIVLASHFARDFTPACQFAWQKLVGVVAHALARKYH
>PYGAD_subunit_rho-D1  [mRNA]  locus=gi_686489966_ref_NW_008824112.1_:191753:193360:+ [translate_table: standard]
MVHWSAEEKQLIASVWSKVNVEECGAEALARLLIVYPWTQRFFDNFGNLS
SPTAIIGNPKVRAHGKKVLTSFGEAVKNLENLKATYAKLSELHCEKLHVD
PENFRLLGNILIIVLATHFNKDFTPACQATWQKLVGVVAHALAYKYH
>PYGAD_beta-H-D1  [mRNA]  locus=gi_686489966_ref_NW_008824112.1_:199295:200605:+ [translate_table: standard]
MVHWSAEEKQLITGLWGKVNVAECGAEALARLLIVYPWTQRFFTSFGNLS
SPTAILGNPMVRAHGKKVLTSFGEAVKNLDNIKKCFAQLSKLHCEKLHVD
PENFRLLGDILIVVLATHFGKDFTPACQSAWQKMVRVVAHALAHEYH
>APTFO_HBE-D1  [mRNA]  locus=gi_685364032_ref_NW_008795525.1_:535036:536777:+ [translate_table: standard]
MVHWSAEEKQLIASVWSKVNVAECGAEALARLLIVYPWTQRVFASFGNLS
SPTAIIGNPKVRAHGKKVLTSFGEAVKNLDNIKVTYAKLPELHCEKLHVD
PENFRLLGDILIIVLASHFARDFTPACQFAWQKLVGVVAHALARKYH
>APTFO_subunit_rho-D1  [mRNA]  locus=gi_685364032_ref_NW_008795525.1_:498495:500264:+ [translate_table: standard]
MVHWSAEEKQLIASVWSKVNVEECGAEALARLLIVYPWTQRFFASFGNLS
SPTAIIGNPKVRAHGKKVLTSFGEAVKNLENLKATYAKLSELHCEKLHVD
PENFRLLGNILIIVLAAHFNKDFTPTCQATWQKLVGVVAHALAYKYH
>APTFO_beta-H-D1  [mRNA]  locus=gi_685364032_ref_NW_008795525.1_:506161:507471:+ [translate_table: standard]
MVHWSAEEKQLITGLWGKVNVAECGAEALARLLIVYPWTQRFFASFGNLS
SPTAILGNPMVHAHGKKVLTSFGDAVKNLDNIKKCFAQLSKLHCEKLHVD
PENFRLLGDILIIVLAAHFGKDFTPACQSAWQKMVRVVAHALAHEYH
>APTFO_beta-A-D4  [mRNA]  locus=gi_685364032_ref_NW_008795525.1_:529837:531575:+ [translate_table: standard]
MVHWSAEEKQLITGLWGKVNVAECGAEALARLLIVYPWTQRFFASFGNLS
SPAAVLANPMVRAHGKKVLTSFGDAVKNMDNIKNTFAQLSELHCDKLHVD
PENFRLLGDILIIVLAAHFSKDFTPDCQAAWQKLVRVVAHALARKYH
>Sphenisciformes_Aptenodytes_patagonicus_HBE-D1  [mRNA]  locus=744:202349:204090:+ [translate_table: standard]
MVHWSAEEKQLIASVWSKVNVEECGAEALARLLIVYPWTQRFFASFGNLS
SPTAIIGNPKVRAHGKKVLTSFGEAVKNLDNIKVTYAKLSELHCEKLHVD
PENFRLLGDILIIVLASHFARDFTPACQFAWQKLVGVVAHALARKYH
>Sphenisciformes_Aptenodytes_patagonicus_subunit_rho-D1  [mRNA]  locus=744:180682:182292:+ [translate_table: standard]
MVHWSAEEKQLITSVWSKVNVEECGAEALARLLIVYPWTQRFFDNFGNLS
SPTAIIGNPKVRAHGKKVLTSFGEAVKNLENLKATYAKLSELHCEKLHVD
PENFRLLGNILIIVLAAHFNKDFTPTCQATWQKLVGVVAHALAYKYH
>Sphenisciformes_Aptenodytes_patagonicus_beta-H-D1  [mRNA]  locus=744:194005:195315:+ [translate_table: standard]
MVHWSAEEKQLITGLWGKVNVAECGAEALARLLIVYPWTQRFFASFGNLS
SPTAILGNPMVHAHGKKVLTSFGDAVKNLDNIKKCFAQLSKLHCEKLHVD
PENFRLLGDILIIVLAAHFGKDFTPACQSAWQKMVRVVAHALAHEYH
>Sphenisciformes_Aptenodytes_patagonicus_beta-A-D2  [mRNA]  locus=744:197364:198864:+ [translate_table: standard]
MVHWSAEEKQLITGLWGKVNVAECGAEALARLLIVYPWTQRFFASFGNLS
SPAAVLANPMVRAHGKKVLTSFGDAVKNMDNIKNTFAQLSELHCDKLHVD
PENFRLLGDILIIVLAAHFSKDFTPDCQAAWQKLVRVVAHALARKYH
>Procellariiformes_Thalassarche_chlororhynchos_HBE-D4  [mRNA]  locus=scaffold548:32384:33457:+ [translate_table: standard]
SLPRLLIVYPWTQRFFASFGNLSSPTAIIGNPKVRAHGKKVLTSFGEAVK
NLDNIKNTYAKLSELHCEKLHVDPENFRLLGDILIIVLASHFARDFTPAC
QFAWQKLVGVVAHALARKYH
>Procellariiformes_Thalassarche_chlororhynchos_subunit_rho-D1  [mRNA]  locus=scaffold548:16635:18296:+ [translate_table: standard]
MVHWSAEEKQLIASVWSKVNVEECGAEALARLLIVYPWTQRFFDNFGNLS
SPTAIIGNPKVRAHGKKVLTSFGEAVKNLENLKATYAKLSELHCEKLHVD
PENFRLLGDILIIVLAAHFTKDFTPACQATWQKLVGVVAHALAYKYH
>Procellariiformes_Thalassarche_chlororhynchos_beta-H-D1  [mRNA]  locus=scaffold548:24189:25495:+ [translate_table: standard]
MVHWSAEEKQLITGLWGKVNVAECGAEALARLLIVYPWTQRFFASFGNLS
SATAIIGNPMVRAHGKKVLTSFGEAVKNLDNIKKCFAQLSKLHCEKLHVD
PENFRLLGDILIIVLAAHFGKDFTPACQSAWQKMVRVVAHALAREYH
>Procellariiformes_Thalassarche_chlororhynchos_beta-A-D1  [mRNA]  locus=scaffold548:27548:29050:+ [translate_table: standard]
MVHWSAEEKQLITGLWGKVNVAECGAEALARLLIVYPWTQRFFTSFGNLS
SATAIVGNPMVRAHGKKVLTSFGDAVKNLDNIKNTFAQLSELHCDKLHVD
PENFRLLGDILIIVLAAHFSKDFTPDCQAAWQKLVRAVAHALARKYH
>Procellariiformes_Oceanites_oceanicus_HBE-D1  [mRNA]  locus=scaffold_658:247622:249364:- [translate_table: standard]
MVHWSAEEKQLITSVWSKVNVEECGAEALARLLIVYPWTQRFFASFGNLS
SPTAIIGNPKVRAHGKKVLTSFGEAVKNLDNIKVTYAKLSELHCEKLHVD
PENFRLLGDILIIVLASHFARDFTPACQFAWQKLVGVVAHALARKYH
>Procellariiformes_Oceanites_oceanicus_subunit_rho-D1  [mRNA]  locus=scaffold_658:263336:264904:- [translate_table: standard]
MVHWSAEEKQLITSVWSKVNVEECGAEALARLLIVYPWTQRFFDNFGNLS
SPTAIIGNPKVRAHGKKVLTSFGDAVKNLENLKATYAKLSELHCEKLHVD
PENFRLLGDILIIVLAAHFTKDFTPACQATWQKLVGVVAHALAYKYH
>Procellariiformes_Oceanites_oceanicus_beta-H-D1  [mRNA]  locus=scaffold_658:256239:257541:- [translate_table: standard]
MVHWTAEEKQLITGLWGKVNVADCGAEALARLLIVYPWTQRFFASFGNLS
SPTAIIGNPMVRAHGKKVLTSFGEAVKNLDNIKKSFAQLSKLHCEKLHVD
PENFRLLGDILIIVLAAHFGKDFSPACQAAWQKMVRVVAHALAREYH
>Procellariiformes_Oceanites_oceanicus_beta-A-D1  [mRNA]  locus=scaffold_658:252763:254255:- [translate_table: standard]
MVHWTAEEKQLITGIWGKVNVADCGAEALARLLIVYPWTQRFFSSFGNLS
SPTAIIGNPMVRAHGKKVLTSFGDAVKNLDNIKGTFAQLSELHCDKLHVD
PENFRLLGDILIIVLAAHFAKDFTPDCQAAWQKLVRAVAHALARKYH
>Procellariiformes_Fregetta_grallaria_HBE-D2  [mRNA]  locus=scaffold_1648:57158:58893:+ [translate_table: standard]
MVHWSAEEKQLITSVWSKVNVEECGAEALARLLIVYPWTQRFFASFGNLS
SPTAIIGNPKVRAHGKKVLTSFGEAVKNLDNIKVTYAKLSELHCEKLHVD
PENFRLLGDILIIVLASHFARDFTPACQFAWQKLVGVVAHALARKYH
>Procellariiformes_Fregetta_grallaria_subunit_rho-D2  [mRNA]  locus=scaffold_1648:41302:42903:+ [translate_table: standard]
MVHWSAEEKQLITSVWSKVNVEECGAEALARLLIVYPWTQRFFDNFGNLS
SPTAIIGNPKVRAHGKKVLTSFGDAVKNLENLKATYAKLSELHCEKLHVD
PENFRLLGDILIIVLAAHFTKDFTPACQATWQKLVGVVAHALAYKYH
>Procellariiformes_Fregetta_grallaria_beta-H-D2  [mRNA]  locus=scaffold_1648:48912:50204:+ [translate_table: standard]
MVHWSAEEKQLITGLWGKVNVADCGAEALARLLIVYPWTQRFFASFGNLS
SPTAIIGNPMVRAHGKKVLTSFGEAVKNLDNIKKSFAQLSKLHCEKLHVD
PENFRLLGDILIVVLAAHFGKDFTPACQAAWQKMVRVVAHALAREYH
>Procellariiformes_Fregetta_grallaria_beta-A-D1  [mRNA]  locus=scaffold_1648:52220:53714:+ [translate_table: standard]
MVHWTAEEKQLITSIWGKVNVADCGAEALARLLIVYPWTQRFFASFGNLS
SATAITGNPMVRAHGKKVLTSFGDAVKNLDNIKGTFAQLSELHCDKLHVD
PENFRLLGDILIIVLAAHFSKDFTPDCQAAWQKLVRAVAHALARKYH
>Procellariiformes_Hydrobates_tethys_subunit_rho-D1  [mRNA]  locus=scaffold1071:294846:296472:- [translate_table: standard]
MVHWSAEEKQLITSVWSKVNVEECGAEALARLLIVYPWTQRFFDNFGNLS
SPTAIIGNPKVRAHGKKVLTSFGEAVKNLENLKVTYAKLSELHCEKLHVD
PENFRLLGDILIIVLAAYFTKDFTPACQATWQKLVSVVAHALAYKYH
>Procellariiformes_Hydrobates_tethys_beta-A-D1  [mRNA]  locus=scaffold1071:284486:286025:- [translate_table: standard]
MVHWSAEEKQLITGLWGKVNVAEWGAEALAXGQGQCGRMLLIVYPWTQRF
FASFGNLSSPTAISGNPMVRAHGKKVLTSFGDAVKNLDSIKNTFAQLSEL
HCDKLHVDPENFRLLGDILIIVLAAHFAKDFTPECQAAWQKLVRAVAHAL
ARKYH
>Procellariiformes_Pelecanoides_urinatrix_HBE-D1  [mRNA]  locus=scaffold1877:7833:9580:+ [translate_table: standard]
MVHWSAEEKQLIASVWSKVNVEECGAEALARLLIVYPWTQRFFASFGNLS
SPTAIIGNPKVRAHGKKVLTSFGEAVKNLDNIKATYAKLSELHCEKLHVD
PENFRLLGDILIIVLASHFARDFTPACQFAWQKLVGVVAHALARKYH
>Procellariiformes_Pelecanoides_urinatrix_subunit_rho-D1  [mRNA]  locus=scaffold12210:1958:3582:- [translate_table: standard]
MVHWSAEEKQLIASVWSKVNVEECGAEALARLLIVYPWTQRFFDNFGNLS
SPTAIIGNPKVRAHGKKVLTSFGEAVKNLENLKATYAKLSELHCEKLHVD
PENFRLLGDILIIVLAAHFTKDFTPACQATWQKLVGVVAHALAYKYH
>Procellariiformes_Pelecanoides_urinatrix_beta-A-D3  [mRNA]  locus=scaffold1877:2972:4469:+ [translate_table: standard]
MVHWSAEEKQHITGLWGKVNVADCGAESLGRLMIVYPWTQRFFTAFGNLS
SATAVMGNPMVRAHGKKVLTSFGEAVKNLDNIKATFAQLSELHCDKLHVD
PENFRLLGDILIIVLAAHFGKDFTPECQAAWQKLVRAVAHALARKYH
>Procellariiformes_Calonectris_borealis_subunit_rho-D3  [mRNA]  locus=scaffold17886:13418:14822:- [translate_table: standard]
PWTQRFFDNFGNLSSPTAIIGNPKVRAHGKKVLTSFGEAVKNLENLKATY
AKLSELHCEKLHVDPENFRLLGDILIIVLAAHFTKDFTPACQATWQKLVG
VVAHALAYKYH
>Procellariiformes_Calonectris_borealis_beta-H-D1  [mRNA]  locus=scaffold17886:6326:7435:- [translate_table: standard]
CIGXPLPRLLIVYPWTQRFFASFGNLSSPTAIIGNPMVRAHGKKVLTSFG
EAVKNLDNIKKCFAQLSKLHCEKLHVDPENFRLLGDILIIVLAAHFGKDF
TPACQSAWQKMVRVVAHALAREYH
>Procellariiformes_Fulmarus_glacialis_HBE-D1  [mRNA]  locus=scaffold1290:4694:6430:+ [translate_table: standard]
MVHWSAEEKQLIASVWSKVNVEECGAEALARLLIVYPWTQRFFASFGNLS
SPTAIIGNPKVRAHGKKVLTSFGEAVKNLDNIKTTYAKLSELHCEKLHVD
PENFRLLGDILIIVLASHFARDFTPACQFAWQKLVGVVAHALARKYH
>Procellariiformes_Fulmarus_glacialis_beta-H-D1  [mRNA]  locus=scaffold5019:21867:23175:+ [translate_table: standard]
MVHWSAEEKQLITSLWGKVNVADCGAEALARLLIVYPWTQRFFASFGNLS
SATAIIGNPMVRAHGKKVLTSFGEAVKNLDNIKKCFAQLSKLHCEKLHVD
PENFRLLGDILIIVLAAHFGKDFTPACQSAWQKMVRVVAHALAREYH
>Pelecaniformes_Phalacrocorax_pelagicus_HBE-D2  [mRNA]  locus=NFMD01001300.1:1515:3241:+ [translate_table: standard]
MVHWTAEEKQLIASVWSKVNVDECGAEALARLLIVYPWTQRFFASFGNLS
SPTAIIGNPKVRAHGRKVLTSFGEAVKNLDNIKATYAKLSELHCDKLHVD
PENFRLLGDILIIVLASHFARDFTPACQFAWQKLVGVVAHALARKYH
>Pelecaniformes_Phalacrocorax_pelagicus_subunit_rho-D1  [mRNA]  locus=NFMD01001156.1:7611:9167:- [translate_table: standard]
MVHWTAEEKQLIASLWSKVNVEECGAEALARLLIVYPWTQRFFDNFGNLS
SPTAIIGNPKVRAHGKKVLTSFGEAVKNLENLKATYAKLSELHCEKLHVD
PENFRLLGDILIIVLAAHFTKDFTPACQATWQKLVGVVAHALAYKYH
>Pelecaniformes_Phalacrocorax_pelagicus_beta-H-D1  [mRNA]  locus=NFMD01001156.1:318:1612:- [translate_table: standard]
MVHWTAEEKQLITGLWGKVNVAECGAEALARLLIVYPWTQRFFASFGNLS
SPTAIIGNPMVRAHGKKVLTSFGEAVKNLDNIKKCFAQLSKLHCDKLHVD
PENFRLLGDILIIVLAAHFSKDFTPACQAAWQKMVHVVAHALAHEYH
>Pelecaniformes_Phalacrocorax_carbo_subunit_rho-P  [mRNA]  locus=scaffold41912:3768:5090:+ [translate_table: standard]
XDNFGNLSSPTAIIGNPKVRAHGKKVLTSFGEAVKNLENLKATYAKLGAQ
NWADLFFPSLFQLLGDILIIVLAAHFTKDFTPACQATWQKLVGVVAHALA
YKYH
>Pelecaniformes_Phalacrocorax_carbo_beta-A-D2  [mRNA]  locus=scaffold18084:124:1396:+ [translate_table: standard]
PWTQRFFASFGNLSSATAITGNPMVRAHGKKVLTSFGEAVKNLDNIKATF
AQLSELHCFPGSNASACVRICRLLDIANLRVLLSPQLLGDILIIVLAAHF
AKDFTPECQAAWQKLVGAVAHALARKYH
>Pelecaniformes_Phalacrocorax_harrisi_HBE-D1  [mRNA]  locus=NEVG01000237.1:103752:105482:+ [translate_table: standard]
MVHWTAEEKQLIASVWSKVNVDECGAEALARLLIVYPWTQRFFASFGNLS
SPTAIIGNPKVRAHGRKVLTSFGEAVKNLDNIKATYAKLSELHCDKLHVD
PENFRLLGDILIIVLASHFARDFTPACQFAWQKLVGVVAHALARKYH
>Pelecaniformes_Phalacrocorax_harrisi_subunit_rho-D1  [mRNA]  locus=NEVG01000237.1:88201:89752:+ [translate_table: standard]
MVHWTAEEKQLIASLWSKVNVEECGAEALARLLIVYPWTQRFFDNFGNLS
SPTAIVGNPKVRAHGKKVLTSFGEAVKNLENLKATYAKLSELHCEKLHVD
PENFRLLGDILIIVLAAHFTKDFTPACQATWQKLVGVVAHALAYKYH
>Pelecaniformes_Phalacrocorax_harrisi_beta-H-D1  [mRNA]  locus=NEVG01000237.1:95606:96901:+ [translate_table: standard]
MVHWTAEEKQLITGLWSKVNVAECGAEALARLLIVYPWTQRFFASFGNLS
SPTAITGNPMVRAHGKKVLTSFGEAVKNLDNIKKCFAQLSKLHCDKLHVD
PENFRLLGDILIIVLAAHFSKDFTPACQAAWQKMVRVVAHALAHEYH
>Pelecaniformes_Phalacrocorax_harrisi_beta-A-D2  [mRNA]  locus=NEVG01000237.1:98940:100448:+ [translate_table: standard]
MVHWTAEEKQLITGLWGKVNVAECGAEALARLLIVYPWTQRFFASFGNLS
NATAITGNPMVRAHGKKVLTSFGEAVKNLDNIKATFAQLSELHCDKLHVD
PENFRLLGDILIIVLAAHFAKDFTPECQAAWQKLVGAVAHALARKYH
>Pelecaniformes_Phalacrocorax_auritus_HBE-D1  [mRNA]  locus=NFMC01001171.1:251256:253053:+ [translate_table: standard]
MVHWTAEEKQLIASVWSKVNVDECGAEALARLLIVYPWTQRFFASFGNLS
SPTAIIGNPKVRAHGRKVLTSFGEAVKNLDNIKATYAKLSELHCDKLHVD
PENFRLLGDILIIVLASHFARDFTPACQFAWQKLVGVVAHALARKYH
>Pelecaniformes_Phalacrocorax_auritus_subunit_rho-D1  [mRNA]  locus=NFMC01001171.1:235688:237242:+ [translate_table: standard]
MVHWTAEEKQLIASVWSKVNVEECGAEALARLLIVYPWTQRFFDNFGNLS
SPTAIVGNPKVRAHGKKVLTSFGEAVKNLENLKATYAKLSELHCEKLHVD
PENFRLLGDILIIVLAAHFTKDFTPACQATWQKLVGVVAHALAYKYH
>Pelecaniformes_Phalacrocorax_auritus_beta-H-D1  [mRNA]  locus=NFMC01001171.1:243106:244401:+ [translate_table: standard]
MVHWTAEEKQLITGLWSKVNVAECGAEALARLLIVYPWTQRFFASFGNLS
SPTAITGNPMVRAHGKKVLTSFGEAVKNLDNIKKCFAQLSKLHCDKLHVD
PENFRLLGDILIIVLAAHFSKDFTPACQAAWQKMVRVVAHALAHEYH
>Pelecaniformes_Phalacrocorax_auritus_beta-A-D2  [mRNA]  locus=NFMC01001171.1:246440:247948:+ [translate_table: standard]
MVHWTAEEKQLITGLWGKVNVAECGAEALARLLIVYPWTQRFFASFGNLS
NATAITGNPMVRAHGKKVLTSFGEAVKNLDNIKATFAQLSELHCDKLHVD
PENFRLLGDILIIVLAAHFAKDFTPECQAAWQKLVGAVAHALARKYH
>Pelecaniformes_Phalacrocorax_brasilianus_HBE-D4  [mRNA]  locus=NFME01002495.1:18964:19397:+ [translate_table: standard]
MVHWTAEEKQLIASVWSKVNVDECGAEALARLLIVYPWTQRFFASFGNLS
SPTAIIGNPKVRAHGRKVLTSFGEAVKNLDNIKATYAKLSELHCDKLHVD
PENFRV
>Pelecaniformes_Phalacrocorax_brasilianus_subunit_rho-D1  [mRNA]  locus=NFME01002495.1:2963:4648:+ [translate_table: standard]
MVHWTAEEKQLIASLWSKVNVEECGAEALARLLIVYPWTQRFFDNFGNLS
SPTAIVGNPKVRAHGKKVLTSFGEAVKNLENLKATYAKLSELHCEKLHVD
PENFRLLGDILIIVLAAHFTKDFTPACQATWQKLVGVVAHALAYKYH
>Pelecaniformes_Phalacrocorax_brasilianus_beta-H-D1  [mRNA]  locus=NFME01002495.1:10508:11803:+ [translate_table: standard]
MVHWTAEEKQLITGLWSKVNVAECGAEALARLLIVYPWTQRFFASFGNLS
SPTAITGNPMVRAHGKKVLTSFGEAVKNLDNIKKCFAQLSKLHCDKLHVD
PENFRLLGDILIIVLAAHFSKDFTPACQAAWQKMVRVVAHALAHEYH
>Pelecaniformes_Phalacrocorax_brasilianus_beta-A-D2  [mRNA]  locus=NFME01002495.1:13842:15555:+ [translate_table: standard]
MVHWTAEEKQLITGLWGKVNVAECGAEALARLLIVYPWTQRFFASFGNLS
NATAITGNPMVRAHGKKVLTSFGEAVKNLDNIKATFAQLSELHCDKLHVD
PENFRLLGDILIIVLAAHFAKDFTPECQAAWQKLVGAVAHALARKYH
>Eurypygiformes_Rhynochetos_jubatus_subunit_rho-D2  [mRNA]  locus=scaffold1466:51484:53003:+ [translate_table: standard]
MVHWTAEEKQLITSLWGKVNVEECGAEALARLLIVYPWTQRFFDNFGNLS
SPTAIIGNPKVRAHGTKVLTSFGEAVKNLDNVKATYAKLSELHCEKLHVD
PENFRLLGDILIIVLASHFNKDFTPTCQATWQKLVGVVAHALAYKYH
>Eurypygiformes_Rhynochetos_jubatus_beta-H-D2  [mRNA]  locus=scaffold1466:57920:59212:+ [translate_table: standard]
MVHWTAEEKQHITSLWGKVNVEECGAEALARLLIVYPWTQRFFASFGNLS
SPTAILGNPMVRAHGKKVLTSFGEAVKNLDNIKKCFAQLSKLHCEKLHVD
PENFRLLGDVLIVVLAAHFSKDFTPACQAAWQKMVRVVAHALAHEYH
>Eurypygiformes_Rhynochetos_jubatus_beta-A-D1  [mRNA]  locus=scaffold1466:61481:62908:+ [translate_table: standard]
MVHWTAEEKQHITSLWGKVNVAECGAEALARLLIVYPWTQRFFASFGNLS
SPTAILGNPMVRAHGKKVLTSFGEAVKNLDNIKNTFAQLSELHCDKLHVD
PENFRLLGDILIIVLAAHFSKEFTADCQAAWQKLVRVVAHALARKYH
>Eurypygiformes_Eurypyga_helias_beta-A-D1  [mRNA]  locus=scaffold38654:3064:4284:- [translate_table: standard]
VSVCACASPSLPRLLIVYPWTQRFFASFGNLSSPTAISGNPMVRAHGKKV
LTSFGDAIKNLDNIKNTFAQLSELHCDKLHVDPENFRLLGDILIIVLASH
FGKDFSPDCQAAWQKLVRVVAHALA
>Gruiformes_Zapornia_atra_HBE-D1  [mRNA]  locus=scaffold26967:9285:10653:+ [translate_table: standard]
MVHWSAEEKQLIASLWSKVNVEECGAEALARLLIVYPWTQRFFSSFGNLS
SPTAIIGNPKVRAHGRKVLTSFGEAVKNLDNIKATYSKLSELHCEKLHVD
PENFRLLGDILIIVLASHFARDFTPACQFAWQKLVGVVAHALARKYH
>Gruiformes_Zapornia_atra_subunit_rho-D1  [mRNA]  locus=scaffold19270:17397:18833:+ [translate_table: standard]
MVHWSAEEKQLITSLWSKVNVEECGAEALARLLIVYPWTQRFFDNFGNLS
SPTAIIGNPKVRAHGKKVLTSFGEAVKNLENLKATYSKLSELHCEKLHVD
PENFRLLGDILIIVLATHFTKDFTPACQATWQKLVGVVAHALAYKYH
>Gruiformes_Zapornia_atra_beta-H-D1  [mRNA]  locus=scaffold26967:1299:2521:+ [translate_table: standard]
MVHWSAEEKQLIASLWSKVNVADCGAEALARLLIVYPWTQRFFSSFGNLS
SPTAILGNPMVRAHGKKVLTSFGEAVKNLDNIKKCFAQLSKLHCDKLHVD
PENFRLLGDILIVVLAAHFGKDFTPACQSAWQKMVRVVAHALAHEYH
>Gruiformes_Zapornia_atra_beta-A-D1  [mRNA]  locus=scaffold26967:4685:6104:+ [translate_table: standard]
MVHWSAEEKQLIASLWSKVNVADCGAEALARLLIVYPWTQRFFSSFGNLS
SPTAILGNPMVRAHGKKVLTSFGDAVKNLDNIKNTFAQLSELHCDKLHVD
PENFRLLGDILIIVLAAHFAKEFSPECQAAWQKLVRVVAHALARKYH
>Gruiformes_Atlantisia_rogersi_HBE-D1  [mRNA]  locus=NODE_23867_length_11508_cov_16.2709_ID_47733:1567:2924:- [translate_table: standard]
MVHWSAEEKQLIASLWSKVNVEECGAEALARLLIVYPWTQRFFSSFGNLS
SPTAILGNPKVRAHGRKVLTSFGEAVKNLDNIKGTYSKLSELHCEKLHVD
PENFRLLGDILIIVLASHFARDFTPACQFAWQKLVGVVAHALARKYH
>Gruiformes_Atlantisia_rogersi_subunit_rho-D1  [mRNA]  locus=NODE_23876_length_11501_cov_10.5133_ID_47751:1071:2555:- [translate_table: standard]
MVHWSAEEKQLIASLWSKVNVEECGAEALARLLIVYPWTQRFFDNFGNLS
SPTAIIGNPKVRAHGKKVLTSFGDAVKNLENLKATYSKLSELHCEKLHVD
PENFRLLGDILIIVLATHFTKDFTPACQATWQKLVGVVAHALAYKYH
>Gruiformes_Atlantisia_rogersi_beta-H-D1  [mRNA]  locus=NODE_23867_length_11508_cov_16.2709_ID_47733:9451:10777:- [translate_table: standard]
MVHWSAEEKQLITGLWGKVNVADCGAEALARLLIVYPWTQRFFSSFGNLS
SPTAILGNPMVRAHGKKVLTSFGEAVKNLDNIKKCFAQLSKLHCDKLHVD
PENFRLLGDILIVVLAAHFGKDFSPACQSAWQKMVRVVAHALAHEYH
>Gruiformes_Atlantisia_rogersi_beta-A-D1  [mRNA]  locus=NODE_23867_length_11508_cov_16.2709_ID_47733:6142:7524:- [translate_table: standard]
MVHWSAEEKQLITGLWGKVNVADCGAEALARLLIVYPWTQRFFSSFGNLS
SPTAILGNPMVRAHGKKVLTSFGEAVKNLDNIKNTFAQLSELHCDKLHVD
PENFRLLGDILIIVLAAHFAKDFSPECQAAWQKLVRVVAHALARKYH
>Gruiformes_Heliornis_fulica_HBE-D3  [mRNA]  locus=scaffold8538:8473:9831:- [translate_table: standard]
MVHWTAEEKQLIASVWSKVNVEECGAEALARLLIVYPWTQRFFSSFGNLS
SPTAIIGNPKVRAHGKKVLTSFGEAVKNLDNIKATYSKLSELHCEKLHVD
PENFRLLGDILIIVLASHFARDFTPACQFAWQKLV
>Gruiformes_Heliornis_fulica_subunit_rho-D1  [mRNA]  locus=scaffold8538:22674:24044:- [translate_table: standard]
MVHWTAEEKQLISSLWSKVNVEECGAEALARLLIVYPWTQRFFDNFGNLS
SPTAIIGNPKVRAHGKKVLTSFGDAVKNLDNLKATYAKLSELHCEKLHVD
PENFRLLGDILIIVLAAHFTKDFTPACQATWQKLVGVVAHALAYKYH
>Gruiformes_Heliornis_fulica_beta-H-D1  [mRNA]  locus=scaffold8538:12963:14213:- [translate_table: standard]
MVHWSAEEKQLITGLWGKVNVADCGAEALARLLIVYPWTQRFFASFGNLS
SPTAILGNPMVRAHGKKVLTSFGDAVKNLDNIKNTFAQLSELHCDKLHVD
PENFRLLGDILIIVLAAHFAKEFTPECQAAWQKLVRVVAHALARKYH
>Gruiformes_Heliornis_fulica_beta-A-D1  [mRNA]  locus=scaffold8538:12963:14213:- [translate_table: standard]
MVHWSAEEKQLITGLWGKVNVADCGAEALARLLIVYPWTQRFFASFGNLS
SPTAILGNPMVRAHGKKVLTSFGDAVKNLDNIKNTFAQLSELHCDKLHVD
PENFRLLGDILIIVLAAHFAKEFTPECQAAWQKLVRVVAHALARKYH
>Gruiformes_Psophia_crepitans_HBE-D3  [mRNA]  locus=scaffold3341:79100:81024:+ [translate_table: standard]
MVHWSAEEKQLITSIWSKVNVEEYGAEALARLLIVYPWTQRFFASFGNLS
SPTAITGNPMVRAHGKKVLTSFGEAVKNLDNIKNTFSRLSELHCEKLHVD
PENFRLLGDILIIVLASHFARDFTPACQFAWQKLVSVVAHALARKYH
>Gruiformes_Psophia_crepitans_subunit_rho-D3  [mRNA]  locus=scaffold3341:62815:64428:+ [translate_table: standard]
MVHWSAEEKQLITSLWSKVNVEECGAEALARLLIVYPWTQRFFDKFGNLS
SPTAIIGNPMVRAHGKKVLTSFGEAVKNLENLKATYSKLSELHCEKLHVD
PENFRLLGDILIIVLATHFTKDFTPVCQATWQKLVGVVAHALAYKYH
>Gruiformes_Psophia_crepitans_beta-H-D1  [mRNA]  locus=scaffold3341:70833:72143:+ [translate_table: standard]
MVHWSAEEKQLITSLWGKVNVAECGAEALARLLIVYPWTQRFFASFGNLS
SPTAIIGNPMVRAHGKKVLTSFGEAVKNLDNIKKCFAQLSKLHCEKLHVD
PENFRLLGDILIVILAAHFAKDFTPACQSAWQKMVRVVAHALAHEYH
>Gruiformes_Psophia_crepitans_beta-A-D1  [mRNA]  locus=scaffold3341:74138:75615:+ [translate_table: standard]
MVHWSAEEKQLITSLWGKVNVAECGAEALARLLIVYPWTQRFFASFGNLS
SPTAIIGNPMVRAHGKKVLTSFGEAVKNLDNIKNTFAQLSELHCEKLHVD
PENFRLLGDILIVVLAAHFAKEFSPDCQAAWQKLVRVVAHALARKYH
>Gruiformes_Grus_americana_HBE-D2  [mRNA]  locus=scaffold1006:133302:134969:- [translate_table: standard]
MVHWSAEEKQLIASVWSKVNVEECGAEALARLLIVYPWTQRFFASFGNLS
SPTAILGNPKVRAHGRKVLTSFGEAVKNLDNIKATYSKLSELHCEKLHVD
PENFRLLGDILIIVLASHFARDFTPACQFAWQKLVSVVAHALARKYH
>Gruiformes_Grus_americana_subunit_rho-D2  [mRNA]  locus=scaffold1006:148448:150011:- [translate_table: standard]
MVHWSAEEKQLITSLWSKVNVEECGAEALARLLIVYPWTQRFFDNFGNLS
SPTAIIGNPKVRAHGKKVLTSFGEAVKNLDNLKATYSKLSELHCEKLHVD
PENFRLLGDILIIVLAAHFAKDFTPACQATWQKLVGVVAHALAYKYH
>Gruiformes_Grus_americana_beta-H-D1  [mRNA]  locus=scaffold1006:141838:143152:- [translate_table: standard]
MVHWSAEEKQLITSLWSKVNVADCGAEALARLLIVYPWTQRFFTSFGNLS
SPTAILGNPMVRAHGKKVLTSFGEAVKNLDNIKKCFAQLSKLHCDKLHVD
PENFRLLGDILIIVLASHFAKDFTPACQSAWQKMVRVVAHALAHEYH
>Gruiformes_Grus_americana_beta-A-D1  [mRNA]  locus=scaffold1006:138344:139820:- [translate_table: standard]
MVHWSAEEKQLITSLWGKVNVADCGAEALARLLIVYPWTQRFFASFGNLS
SPTAILGNPMVRAHGKKVLTSFGEAVKNLDNIKNTFAQLSELHCDKLHVD
PENFRLLGDILIIVLAAHFAKDFTPDCQAAWQKLVRVVAHALARKYH
>Gruiformes_Aramus_guarauna_HBE-D1  [mRNA]  locus=scaffold4148:120917:122557:- [translate_table: standard]
MVHWSAEEKQLITSLWSKVNVEECGAEALARLLIVYPWTQRFFSSFGNLS
SPTAIVGNPKVRAHGRKVLTSFGEAIKNLDNIKATYSKLSELHCEKLHVD
PENFRLLGDILIIVLASHFARDFTPACQFAWQKLVSVVAHALARKYH
>Gruiformes_Aramus_guarauna_subunit_rho-D1  [mRNA]  locus=scaffold815:189895:191467:+ [translate_table: standard]
MVHWSAEEKQLITSLWSKVNVEECGAEALARLLIVYPWTQRFFDNFGNLS
SPTAILGNPMVRAHGKKVLTSFGEAVKNLENLKATYSKLSELHCEKLHVD
PENFRLLGDILIIVLAAHFAKDFTPACQATWQKLVGVVAHALAYKYH
>Gruiformes_Aramus_guarauna_beta-H-D4  [mRNA]  locus=scaffold815:197561:197968:+ [translate_table: standard]
MVHWSAEEKQLITGLWSKVNVAECGAEALARLLIVYPWTQRFFASFGNLS
SPTAILGNPMVRAHGKKVLTSFGEAVKNLDNIKKCFAQLSKLHCDKLHV
>Otidiformes_Chlamydotis_macqueenii_HBE-D1  [mRNA]  locus=scaffold6040:45088:46812:- [translate_table: standard]
MVHWSAEEKQLITSLWSKVNVEECGAEALARLLIVYPWTQRFFSSFGNLS
SPTAIIGNPKVRAHGKKVLTSFGEAIKNLDNIKATYSKLSELHCDKLHVD
PENFRLLGDILIIVLAAHFARDFTPACQFAWQKLVGVVAHALARKYH
>Otidiformes_Chlamydotis_macqueenii_subunit_rho-D1  [mRNA]  locus=scaffold16522:8504:9809:- [translate_table: standard]
MVHWSAEEKQLITSLWSKVNVEECGAEALARLLIVYPWTQRFFDNFGNLS
SPTAIIGNPKVRAHGKKVLTSFGDAVKNLDNLKTTYSKLSELHCEKLHVD
PENFRLLGDILIIVLAAHFGKDFSPACQATWQKLVGVVAHALAYKYH
>Otidiformes_Chlamydotis_macqueenii_beta-H-D1  [mRNA]  locus=scaffold16522:2045:3322:- [translate_table: standard]
MVHWTAEEKQLITSIWSKVNVAECGAEALARLLIVYPWTQRFFSSFGNLS
SPTAIIGNPMVRAHGKKVLTSFGEAVKNLDNIKKCFAQLSKLHCDKLHVD
PENFRLLGDILIIVLAAHFGKDFTPACQSVWQKMVRVVAHALAHEYH
>Otidiformes_Ardeotis_kori_HBE-D2  [mRNA]  locus=scaffold_1951:109931:111634:- [translate_table: standard]
MVHWSAEEKQLITSLWGKVNVEECGAEALARLLIVYPWTQRFFSSFGNLS
SPTAIIGNPKVRAHGKKVLTSFGEAIKNLENLKTTYSKLSELHCDKLHVD
PENFRLLGDILIIVLASHFARDFTPACQFAWQKLVGVVAHALARKYH
>Otidiformes_Ardeotis_kori_beta-H-D2  [mRNA]  locus=scaffold_1951:117759:119037:- [translate_table: standard]
MVHWSAEEKQLITSIWSKVDVAECGAEALARLLIVYPWTQRFFSSFGNLS
SPTAISSNPMVRAHGKKVLTSFGEAVKNLDNIKKCFAQLSKLHCDKLHVD
PENFRLLGDILIIVLAAHFGKDFTPACQSVWQKMVRVVAHALAHEYH
>Otidiformes_Ardeotis_kori_beta-A-D1  [mRNA]  locus=scaffold_1951:114381:115775:- [translate_table: standard]
MVHWSAEEKQLITGLWGKVNVADCGAEALARLLIVYPWTQRFFASFGNLS
SPTAILGNPMVRAHGKKVLTSFGDAVKNLDNIKNTFAQLSELHCDKLHVD
PENFRLLGDILIIVLAAHFTKDFTPECQAAWQKLVRVVAHALARKYH
>Otidiformes_Lophotis_ruficrista_HBE-D3  [mRNA]  locus=scaffold_1372:107724:109425:- [translate_table: standard]
MVHWSAEEKQLITGLWGKVNVAECGAEALARLLIVYPWTQRFFSSFGNLS
SPTAIIGNPKVRAHGKKVLTSFGEAIKNLDNIKATYSKLSELHCDKLHVD
PENFRLLGDILIIVLAAHFARDFTPACQFAWQKLVSVVAHALARKYH
>Otidiformes_Lophotis_ruficrista_subunit_rho-D1  [mRNA]  locus=scaffold_1372:121709:123033:- [translate_table: standard]
MVHWSAEEKQLITGLWGKVNVEECGAEALARLLIVYPWTQRFFDNFGNLS
SPTAIIGNPKVRAHGKKVLTSFGDAVKNLENLKTTYSKLSELHCEKLHVD
PENFRLLGDILIIVLAAHFGKDFTPACQATWQKLVGVVAHALAYKYH
>Otidiformes_Lophotis_ruficrista_beta-H-D4  [mRNA]  locus=scaffold_1372:115458:116744:- [translate_table: standard]
MVHWSAEEKQLITSIWSKVDVAECGAEALARLLIVYPWTQRFFSSFGNLS
SPTAVLGNPMVRAHGKKVLTSFGEAVKNLDNIKKCFAQLSKLHCDKLHVD
PENFRLLGDILIIVLAAHFGKDFTPACQSVWQKMVRVVAHALAHEYH
>Otidiformes_Lophotis_ruficrista_beta-A-D1  [mRNA]  locus=scaffold_1372:112041:113467:- [translate_table: standard]
MVHWSAEEKQLITGLWGKVNVADCGAEALARLLIVYPWTQRFFASFGNLS
SPTAVLGNPMVRAHGKKVLTSFGDAVKNLDNIKNTFAQLSELHCDKLHVD
PENFRLLGDILIIVLAAHFAKDFTPECQAAWQKLVRVVAHALARKYH
