# Supplementary material for: Genomic insights into the secondary aquatic transition of penguins
Source: Nat Commun. 2022 Jul 19;13:3912. doi: 10.1038/s41467-022-31508-9 (PMC9296559; doi:10.1038/s41467-022-31508-9)
Supplement: Supplementary file 11 — Supplementary Software [file 41467_2022_31508_MOESM11_ESM.zip]

Archive with 41 entries (37 files):
- Supplementary Software/
- Supplementary Software/Phylogenomic analyses Commands.md
- __MACOSX/Supplementary Software/._Phylogenomic analyses Commands.md
- Supplementary Software/.DS_Store
- __MACOSX/Supplementary Software/._.DS_Store
- Supplementary Software/Biogeobears_Modified_BSM.R
- __MACOSX/Supplementary Software/._Biogeobears_Modified_BSM.R
- Supplementary Software/QUIBL related scripts.tar.gz
- __MACOSX/Supplementary Software/._QUIBL related scripts.tar.gz
- Supplementary Software/Evolutionary rate analysis related scripts/
- __MACOSX/Supplementary Software/._Evolutionary rate analysis related scripts
- Supplementary Software/Introgression analyses Commands.md
- __MACOSX/Supplementary Software/._Introgression analyses Commands.md
- Supplementary Software/Evolutionary rate analysis related scripts/.Rhistory
- __MACOSX/Supplementary Software/Evolutionary rate analysis related scripts/._.Rhistory
- Supplementary Software/Evolutionary rate analysis related scripts/.DS_Store
- __MACOSX/Supplementary Software/Evolutionary rate analysis related scripts/._.DS_Store
- Supplementary Software/Evolutionary rate analysis related scripts/Data S7.1 Distance Calculation/
- __MACOSX/Supplementary Software/Evolutionary rate analysis related scripts/._Data S7.1 Distance Calculation
- Supplementary Software/Evolutionary rate analysis related scripts/Data S7.2 Correlation and comparison/
- __MACOSX/Supplementary Software/Evolutionary rate analysis related scripts/._Data S7.2 Correlation and comparison
- Supplementary Software/Evolutionary rate analysis related scripts/Data S7.1 Distance Calculation/s2.combine_num.pl
- __MACOSX/Supplementary Software/Evolutionary rate analysis related scripts/Data S7.1 Distance Calculation/._s2.combine_num.pl
- Supplementary Software/Evolutionary rate analysis related scripts/Data S7.1 Distance Calculation/work.sh
- __MACOSX/Supplementary Software/Evolutionary rate analysis related scripts/Data S7.1 Distance Calculation/._work.sh
- Supplementary Software/Evolutionary rate analysis related scripts/Data S7.1 Distance Calculation/s3.calculate_k2p_Modified_distats.pl
- __MACOSX/Supplementary Software/Evolutionary rate analysis related scripts/Data S7.1 Distance Calculation/._s3.calculate_k2p_Modified_distats.pl
- Supplementary Software/Evolutionary rate analysis related scripts/Data S7.1 Distance Calculation/Taxa.lis
- __MACOSX/Supplementary Software/Evolutionary rate analysis related scripts/Data S7.1 Distance Calculation/._Taxa.lis
- Supplementary Software/Evolutionary rate analysis related scripts/Data S7.1 Distance Calculation/DisToTaxa.lis
- __MACOSX/Supplementary Software/Evolutionary rate analysis related scripts/Data S7.1 Distance Calculation/._DisToTaxa.lis
- Supplementary Software/Evolutionary rate analysis related scripts/Data S7.1 Distance Calculation/s1.calculate_number_Modified_distats.pl
- __MACOSX/Supplementary Software/Evolutionary rate analysis related scripts/Data S7.1 Distance Calculation/._s1.calculate_number_Modified_distats.pl
- Supplementary Software/Evolutionary rate analysis related scripts/Data S7.2 Correlation and comparison/Rate_comparison.R
- __MACOSX/Supplementary Software/Evolutionary rate analysis related scripts/Data S7.2 Correlation and comparison/._Rate_comparison.R
- Supplementary Software/Evolutionary rate analysis related scripts/Data S7.2 Correlation and comparison/Correlation_PGLS.R
- __MACOSX/Supplementary Software/Evolutionary rate analysis related scripts/Data S7.2 Correlation and comparison/._Correlation_PGLS.R
- Supplementary Software/Evolutionary rate analysis related scripts/Data S7.2 Correlation and comparison/in.nwk
- __MACOSX/Supplementary Software/Evolutionary rate analysis related scripts/Data S7.2 Correlation and comparison/._in.nwk
- Supplementary Software/Evolutionary rate analysis related scripts/Data S7.2 Correlation and comparison/Distances_comparison.R
- __MACOSX/Supplementary Software/Evolutionary rate analysis related scripts/Data S7.2 Correlation and comparison/._Distances_comparison.R
