# Supplementary material for: Genomic insights into the secondary aquatic transition of penguins
Source: Nat Commun. 2022 Jul 19;13:3912. doi: 10.1038/s41467-022-31508-9 (PMC9296559; doi:10.1038/s41467-022-31508-9)
Supplement: Supplementary file 11 — Supplementary Software [file 41467_2022_31508_MOESM11_ESM.zip › Supplementary Software/Phylogenomic analyses Commands.md]

### Phylogenetic analysis

To verify the phylogenomic relationships of modern penguins, we ran initial coalescent-based phylogenies using MP-EST (v2.0) (Liu et al., 2010) and ASTRAL-III (Zhang et al., 2018), and concatenation-based phylogenies using ExaML (v3.0.21) (Kozlov et al., 2015), accounting for the different subsets of taxa, following recent studies (Pan et al., 2019, Sackton et al., 2019) with 21 full maximum likelihood tree searches and a GTR+GAMMA substitution model.
#### Gene trees construction
```
# raxml
raxmlHPC-PTHREADS-SSE3 -m GTRGAMMA -N 20 -k  -d -p 123  -T 8 -n R00001 -s 100k.input.fasta
raxmlHPC-PTHREADS-SSE3-m GTRGAMMA -N 500 -k -p 123 -b 123 -T 8 -n boot_R00001 -s 100k.input.fasta
# iqtree
iqtree -m GTR -s 50k.input.fasta -bb 1000 -nt 8  -wbt
```
#### Species tree construction
##### MPEST
```
mpest_2.0/linux/mpest control_file
```
###### Input files for MPEST

1. genetree1.tree: a nwk file, including 5743 gene trees
2. control_file as following:
```
genetree1.tree
0
31964
10
5743 32
APTFO   1       APTFO
APTPA   1       APTPA
EUDAL   1       EUDAL
EUDCH   1       EUDCH
EUDFI   1       EUDFI
EUDLI   1       EUDLI
EUDMI   1       EUDMI
EUDMO   1       EUDMO
EUDNO   1       EUDNO
EUDPA   1       EUDPA
EUDRO   1       EUDRO
EUDSC   1       EUDSC
EUDUS   1       EUDUS
EUDWA   1       EUDWA
GALGAL  1       GALGAL
HYDTET  1       HYDTET
MEGAN   1       MEGAN
MEGRI   1       MEGRI
MEGWA   1       MEGWA
OCEOCE  1       OCEOCE
PYGAD   1       PYGAD
PYGAN   1       PYGAN
PYGPA   1       PYGPA
PYGPF   1       PYGPF
PYGPK   1       PYGPK
PYGPS   1       PYGPS
SPHDE   1       SPHDE
SPHHU   1       SPHHU
SPHMA   1       SPHMA
SPHME   1       SPHME
TAEGUT  1       TAEGUT
THACHL  1       THACHL
0
```

##### Astral
```
java -jar astral.5.14.2.jar -i unrootbest.trees  -b unroot.boot.list -o  astral_raxml_boot.tree 
```
##### ExaML
```
# examl best tree
raxmlHPC-PTHREADS-SSE3 -y -d -m GTRGAMMA -s all.phylip -p 123 -n StartingTree1-20  
raxmlHPC-PTHREADS-SSE3  -y -m GTRGAMMA -s all.phylip -p 123 -n StartingTree21 
ExaML-master/parser/parse-examl -s all.phylip  -m DNA -n concat
examl -m GAMMA -s in.binary -t StartingTree21 -n tree21
# examl bootstrap
raxmlHPC-PTHREADS-SSE3 -s all.phylip  -f j -N 50 -b 123 -m GTRGAMMA  -n run1_BS
ExaML-master/examl/parse-examl -s all.phylip.BS0  -m DNA -n run1_BS0_aln
raxmlHPC-PTHREADS-SSE3 -y -d -m GTRGAMMA -s all.phylip  -n run1_BS0 
examl -m GAMMA -s bdata/run1_BS_aln.binary -t btree/RAxML_randomTree.run1_BS 
-n boot
raxmlHPC-SSE3 -m GTRGAMMA -p 12345 -z boot.tree  -I autoMRE -n check_bs
# examl combine best tree and bootstraps
raxmlHPC-SSE3 -m GTRGAMMA -f b -z boot.tree  -t best.tree -n Eaxml
# units of Substitution per site 
examl  -m GAMMA -s in.binary -t toexaml.nwk  -f E -n MP
raxmlHPC-SSE3 -m GTRGAMMA -f b -z bootstraps.nwk -t ExaML_TreeFile -n name
```
#### Dating with Beast2

Following online guidances: 
* https://www.beast2.org/total-evidence-with-fbd-dating/
* https://taming-the-beast.org/tutorials/FBD-tutorial/
1. Creating and Editing XML in BEAUti
2. Analysing with beast2 and summarising with logcombiner, Tracer and treeannotator:
```
beast/bin/beast in.xml
beast/bin/logcombiner -b 30 -resample 10000 -log run1.trees -o combine.trees
beast/bin/logcombiner -b 30 -log run1.log -o brun10.log
beast/bin/treeannotator -burnin 0 -lowMem  -heights mean combine.trees run10.tre
```
