# Supplementary material for: Genomic insights into the secondary aquatic transition of penguins
Source: Nat Commun. 2022 Jul 19;13:3912. doi: 10.1038/s41467-022-31508-9 (PMC9296559; doi:10.1038/s41467-022-31508-9)
Supplement: Supplementary file 11 — Supplementary Software [file 41467_2022_31508_MOESM11_ESM.zip › Supplementary Software/Biogeobears_Modified_BSM.R]

# Load the package (after installation, see above).
library(GenSA)    # GenSA is better than optimx (although somewhat slower)
library(optimx)    # GenSA is better than optimx (although somewhat slower)
library(FD)       # for FD::maxent() (make sure this is up-to-date)
library(snow)     # (if you want to use multicore functionality; some systems/R versions prefer library(parallel), try either)
library(parallel)

library(rexpokit)
library(cladoRcpp)
library(BioGeoBEARS)


wd = "/Biogeobears/v1/BSM"
setwd(wd)
extdata_dir = np(system.file("extdata", package="BioGeoBEARS"))
trfn = "penguin_hook.nwk"
tr = read.tree(trfn)
tr$root.edge=NULL
geogfn = "../ourgeog.txt"
tipranges = getranges_from_LagrangePHYLIP(lgdata_fn=geogfn)
max_range_size = 5


load("../modelx/DECjx.Rdata")


###########################################
# Pick your model name:
###########################################
model_name = "DEC+J+X_BSM"

#######################################################
# Stochastic mapping on DEC M3b stratified with islands coming up
#######################################################
clado_events_tables = NULL
ana_events_tables = NULL
lnum = 0

#######################################################
# Get the inputs for Biogeographical Stochastic Mapping
# Note: this can be slow for large state spaces and trees, since 
# the independent likelihoods for each branch are being pre-calculated
# E.g., for 10 areas, this requires calculation of a 1024x1024 matrix
# for each branch.  On a tree with ~800 tips and thus ~1600 branches, this was about 1.6 gigs
# for storage of "BSM_inputs_file.Rdata".
# Update: 2015-09-23 -- now, if you used multicore functionality for the ML analysis,
# the same settings will be used for get_inputs_for_stochastic_mapping().
#######################################################
BSM_inputs_fn = "BSM_inputs_file.Rdata"
BSMinputs_runslow = TRUE
#res$inputs$num_cores_to_use=2
if (BSMinputs_runslow == TRUE)
    {
    stochastic_mapping_inputs_list = get_inputs_for_stochastic_mapping(res=res)
    save(stochastic_mapping_inputs_list, file=BSM_inputs_fn)
    } else {
    # Loads to "stochastic_mapping_inputs_list"
    load(BSM_inputs_fn)
    } # END if (runInputsSlow)

# Check inputs (doesn't work the same on unconstr)
names(stochastic_mapping_inputs_list)
stochastic_mapping_inputs_list$phy2
stochastic_mapping_inputs_list$COO_weights_columnar
stochastic_mapping_inputs_list$unconstr
set.seed(seed=as.numeric(Sys.time()))

BSM_runslow = TRUE
if (BSM_runslow == TRUE)
    {
    # Saves to: RES_clado_events_tables.Rdata
    # Saves to: RES_ana_events_tables.Rdata
    BSM_output = runBSM(res, stochastic_mapping_inputs_list=stochastic_mapping_inputs_list, maxnum_maps_to_try=2000, nummaps_goal=1000, maxtries_per_branch=40000, save_after_every_try=TRUE, savedir=getwd(), seedval=88, wait_before_save=0.01, master_nodenum_toPrint=0)

    RES_clado_events_tables = BSM_output$RES_clado_events_tables
    RES_ana_events_tables = BSM_output$RES_ana_events_tables
    } else {
    # Load previously saved...

    # Loads to: RES_clado_events_tables
    load(file="RES_clado_events_tables.Rdata")
    # Loads to: RES_ana_events_tables
    load(file="RES_ana_events_tables.Rdata")
    BSM_output = NULL
    BSM_output$RES_clado_events_tables = RES_clado_events_tables
    BSM_output$RES_ana_events_tables = RES_ana_events_tables
    } # END if (runBSMslow == TRUE)

# Extract BSM output
clado_events_tables = BSM_output$RES_clado_events_tables
ana_events_tables = BSM_output$RES_ana_events_tables
head(clado_events_tables[[1]])
head(ana_events_tables[[1]])
length(clado_events_tables)
length(ana_events_tables)

#######################################################
# Plot one stochastic map, manual method
#######################################################
# (we have to convert the stochastic maps into event
#  maps for plotting)

######################
# Get the color scheme
######################
include_null_range = TRUE
areanames = names(tipranges@df)
areas = areanames
max_range_size = 5

# Note: If you did something to change the states_list from the default given the number of areas, you would
# have to manually make that change here as well! (e.g., areas_allowed matrix, or manual reduction of the states_list)
states_list_0based = rcpp_areas_list_to_states_list(areas=areas, maxareas=max_range_size, include_null_range=include_null_range)

colors_list_for_states = get_colors_for_states_list_0based(areanames=areanames, states_list_0based=states_list_0based, max_range_size=max_range_size, plot_null_range=TRUE)
# For BSMs, replace white with seashell white
colors_list_for_states[colors_list_for_states == "#FFFFFF"] = "#FFF5EE"

############################################
# Setup for painting a single stochastic map
############################################
scriptdir = np(system.file("extdata/a_scripts", package="BioGeoBEARS"))
stratified=TRUE
clado_events_table = clado_events_tables[[1]]
ana_events_table = ana_events_tables[[1]]

# cols_to_get = names(clado_events_table[,-ncol(clado_events_table)])
# colnums = match(cols_to_get, names(ana_events_table))
# ana_events_table_cols_to_add = ana_events_table[,colnums]
# anagenetic_events_txt_below_node = rep("none", nrow(ana_events_table_cols_to_add))
# ana_events_table_cols_to_add = cbind(ana_events_table_cols_to_add, anagenetic_events_txt_below_node)
# rows_to_get_TF = ana_events_table_cols_to_add$node <= length(tr$tip.label)
# master_table_cladogenetic_events = rbind(ana_events_table_cols_to_add[rows_to_get_TF,], clado_events_table)

############################################
# Open a PDF
############################################
pdffn = paste0(model_name, "_single_stochastic_map_n1.pdf")
pdf(file=pdffn, width=12, height=9)

# Convert the BSM into a modified res object
master_table_cladogenetic_events = clado_events_tables[[1]]
resmod = stochastic_map_states_into_res(res=res, master_table_cladogenetic_events=master_table_cladogenetic_events, stratified=stratified)

plot_BioGeoBEARS_results(results_object=resmod, analysis_titletxt="Stochastic map", addl_params=list("j","x"), label.offset=0.5, plotwhat="text", cornercoords_loc=scriptdir, root.edge=TRUE, colors_list_for_states=colors_list_for_states, skiptree=FALSE, show.tip.label=TRUE)

# Paint on the branch states
paint_stochastic_map_branches(res=resmod, master_table_cladogenetic_events=master_table_cladogenetic_events, colors_list_for_states=colors_list_for_states, lwd=3, lty=par("lty"), root.edge=TRUE, stratified=stratified)

plot_BioGeoBEARS_results(results_object=resmod, analysis_titletxt="Stochastic map", addl_params=list("j","x"), plotwhat="text", cornercoords_loc=scriptdir, root.edge=TRUE, colors_list_for_states=colors_list_for_states, skiptree=TRUE, show.tip.label=TRUE)

############################################
# Close PDF
############################################
dev.off()

#######################################################
# Plot all 50 stochastic maps to PDF
#######################################################
# Setup
include_null_range = include_null_range
areanames = areanames
areas = areanames
max_range_size = max_range_size
states_list_0based = rcpp_areas_list_to_states_list(areas=areas, maxareas=max_range_size, include_null_range=include_null_range)
colors_list_for_states = get_colors_for_states_list_0based(areanames=areanames, states_list_0based=states_list_0based, max_range_size=max_range_size, plot_null_range=TRUE)
# For BSMs, replace white with seashell white
colors_list_for_states[colors_list_for_states == "#FFFFFF"] = "#FFF5EE"
scriptdir = np(system.file("extdata/a_scripts", package="BioGeoBEARS"))
stratified = stratified

# Loop through the maps and plot to PDF
pdffn = paste0(model_name, "_", length(clado_events_tables), "BSMs_v1.pdf")
pdf(file=pdffn, width=6, height=6)

nummaps_goal = 1000
for (i in 1:nummaps_goal)
    {
    clado_events_table = clado_events_tables[[i]]
    analysis_titletxt = paste0(model_name, " - Stochastic Map #", i, "/", nummaps_goal)
    plot_BSM(results_object=res, clado_events_table=clado_events_table, stratified=stratified, analysis_titletxt=analysis_titletxt, addl_params=list("j"), label.offset=0.5, plotwhat="text", cornercoords_loc=scriptdir, root.edge=TRUE, colors_list_for_states=colors_list_for_states, show.tip.label=TRUE, include_null_range=include_null_range)
    } # END for (i in 1:nummaps_goal)

dev.off()

#######################################################
# Summarize stochastic map tables
#######################################################

areanames = names(tipranges@df)
actual_names = areanames

# Get the dmat and times (if any)
dmat_times = get_dmat_times_from_res(res=res, numstates=NULL)
#dmat_times

# Extract BSM output
clado_events_tables = BSM_output$RES_clado_events_tables
ana_events_tables = BSM_output$RES_ana_events_tables

# Simulate the source areas
BSMs_w_sourceAreas = simulate_source_areas_ana_clado(res, clado_events_tables, ana_events_tables, areanames)
clado_events_tables = BSMs_w_sourceAreas$clado_events_tables
ana_events_tables = BSMs_w_sourceAreas$ana_events_tables

a<-""
for (i in 1:nummaps_goal){
 b<-cbind(ana_events_tables[[i]]$stratum,ana_events_tables[[i]]$reltimept,ana_events_tables[[i]]$event_type,ana_events_tables[[i]]$event_txt)
 a<-rbind(a,b)
 }

write.table(a,"time_events.txt",sep="\t")


# Count all anagenetic and cladogenetic events
counts_list = count_ana_clado_events(clado_events_tables, ana_events_tables, areanames, actual_names)

summary_counts_BSMs = counts_list$summary_counts_BSMs
print(conditional_format_table(summary_counts_BSMs))

# Histogram of event counts
hist_event_counts(counts_list, pdffn=paste0(model_name, "_histograms_of_event_counts.pdf"))

#######################################################
# Print counts to files
#######################################################
tmpnames = names(counts_list)
#cat("\n\nWriting tables* of counts to tab-delimited text files:\n(* = Tables have dimension=2 (rows and columns). Cubes (dimension 3) and lists (dimension 1) will not be printed to text files.) \n\n")
for (i in 1:length(tmpnames))
    {
    cmdtxt = paste0("item = counts_list$", tmpnames[i])
    eval(parse(text=cmdtxt))

    # Skip cubes
    if (length(dim(item)) != 2)
        {
        next()
        }

    outfn = paste0(tmpnames[i], ".txt")
    if (length(item) == 0)
        {
        cat(outfn, " -- NOT written, *NO* events recorded of this type", sep="")
        cat("\n")
        } else {
        cat(outfn)
        cat("\n")
        write.table(conditional_format_table(item), file=outfn, quote=FALSE, sep="\t", col.names=TRUE, row.names=TRUE)
        } # END if (length(item) == 0)
    } # END for (i in 1:length(tmpnames))
cat("...done.\n")

#######################################################
# Check that ML ancestral state/range probabilities and
# the mean of the BSMs approximately line up
#######################################################
library(MultinomialCI)    # For 95% CIs on BSM counts
check_ML_vs_BSM(res, clado_events_tables, model_name, tr=NULL, plot_each_node=FALSE, linreg_plot=TRUE, MultinomialCI=TRUE)
