# Supplementary material for: Genomic insights into the secondary aquatic transition of penguins
Source: Nat Commun. 2022 Jul 19;13:3912. doi: 10.1038/s41467-022-31508-9 (PMC9296559; doi:10.1038/s41467-022-31508-9)
Supplement: Supplementary file 11 — Supplementary Software [file 41467_2022_31508_MOESM11_ESM.zip › Supplementary Software/Introgression analyses Commands.md]

### Introgression and ILS

#### DiscoVista

* We calculated the frequency of gene tree discordance for each internal branch using DiscoVista     `https://github.com/esayyari/DiscoVista`

```
ln -s  $dir/estimated_species_tree.tree $now/RUN
ln -s $now/estimated_gene_trees.trees $now/RUN
python DiscoVista/src/utils/discoVista.py -p $now/RUN/ -a annotation.txt -m 5 -o $now/RUN/result
```
#### Densitree
```
library(phangorn)
a<-read.tree("top1.nwk")
pdf("raxml_densitree.pdf")
densiTree(a, type="cladogram", col="blue",width=2,scaleX=T)
dev.off()
```
#### QUIBL

* We assessed levels of ILS and introgression by quantifying them via internal branch lengths using QuIBL.
`1. https://github.com/miriammiyagi/QuIBL`
`2. Perl scripts in "Data S2.2 QUIBLstat_scripts.tar"`
```
python QuIBL-master/QuIBL.py sampleInputFile.txt
```

The input file "sampleInputFile.txt" for each run:
```
[Input]
treefile: inputN.tree
numdistributions: 2
likelihoodthresh: 0.01
numsteps: 50
gradascentscalar: 0.5
totaloutgroup: GALGAL
multiproc: True
maxcores: 10

[Output]
OutputPath: ./Out.csv.N

```

* Then, we defined a preferred model for each of the three species combinations using original per scripts.
```
cat T1.list  |while read out sp1 sp2  ; do perl step1.QUIBLstat.pl  QUIBL_500results_folder  $out $sp1 $sp2 >${out}_${sp1}_${sp2}.xls ; echo "${out}_${sp1}_${sp2}.xls" >>  inxls.lis;done
perl step2.QUIBLstat.pl inxls.lis all_statistics.xlsx
# all_statistics.xlsx is the output file
mkdir triplets
mv *xls triplets

```
T1.list is the list of all triplets with the identical topologies as the FBD species tree, e.g. Outgroup taxon1 taxon2.
```
GALGAL EUDUS EUDRO
GALGAL EUDUS EUDPA
GALGAL EUDUS EUDMO
...
```

* Third, we estimated the average proportions for each triplet based on the mixing proportions under the preferred model from all QuIBL results, and calculated the average ratios for each two taxon pairs.

```
perl step3.QUIBLstat.pl all_statistics.xlsx speciesname.lis
perl step4.QUIBLstat.pl speciesname.lis  QUIBL_final_results.xls
```
speciesname.lis is a list file, including sample names like: 
```
EUDUS
EUDRO
...
```
#### PEPO
we estimated the probabilities of hemiplasy (ILS related discordance) and homoplasy (convergent mutations related discordance) known as the hemiplasy risk factor (HRF) using the PEPO package.
`https://github.com/guerreror/pepo`
```
#R script
library(pepo)
library(tidyverse)
library(ggtree)
tree<-read.tree("penguin.mpest.nwk")
branches <- prep_branch_lengths(tree)
# We used an effecient population size of 4000, and an average mutation rate 1.5e-8 (substitution per site per generation)
hrf <- prep_branch_lengths(tree)%>% tree_hrf(mutation =2*4000*(1.5e-8)/3)
solgg <- to_treedata(tree, hrf%>% mutate(cathrf = cut(hrf, breaks=c(0, 0.2, 0.5, 0.8, 1)))) 
 ggtree(solgg, aes(color=hrf), size=2) + geom_tiplab(color='black') +  scale_color_gradient2(limits=c(0,1), low='#008080', mid='#f6edbd', high='#ca562c', midpoint=0.5, na.value = 'grey90')+   theme(legend.position = c(.05, .85))
write.table(as.matrix(hrf),"allpenguin_hrf.xls",sep="\t")
```
#### DFOIL test
We analysed 16 five-species combinations with symmetric phylogenies.
`1. https://github.com/jbpease/dfoil`
`2. Data S2.3 DFOIL_test_scripts.tar.gz`
```
# prepare 100kb windows
perl step1.extract_maf_DFOIL.pl A.concat.fasta $outdir/blocks maf.lis
# prepare DFOIL input files
perl step2.prepare_DFOIL.pl maf.lis  sort_group.list
sh run_fromstep2.sh
#python3 dfoil-master/fasta2dfoil.py in.fasta  --out test.count --names EUDFI,EUDCH,EUDPA,EUDRO,MEGAN
# run DFOIL
python3 dfoil-master/dfoil.py  --infile test.count --out test.stats
python3 dfoil_analyze.py test.stats > test.results

```
#### DFOIL-ABBA-BABA test 
We analysed 16 five-species combinations with symmetric phylogenies.
`1. https://github.com/jbpease/dfoil`
`2. Perl scripts in "Data S2.3 Dfoil_and_ABBA-BABA_tests.tar.gz"`

```
##prepare fasta files
perl step1.extract_maf_DFOIL.pl A.concat.fasta $outdir/blocks maf.lis
## ABBA-BABA test
perl step2.prepare_ABBA_BABAtest.pl maf.lis ABBA_BABAtest_group.lis
sh run_fromstep2_ABBA-BABA.sh
python3 dfoil-master/dfoil.py --mode dstat  --infile combined.counts --out EUDCH_EUDFI_EUDUS.100k.stat
perl step3.ABBA_BABA_summary.pl dfoilout.lis summary.xls
```
#### hPSMC
We assesses the cessation of gene flow following
https://github.com/jacahill/hPSMC
