# Supplementary material for: Genomic insights into the secondary aquatic transition of penguins
Source: Nat Commun. 2022 Jul 19;13:3912. doi: 10.1038/s41467-022-31508-9 (PMC9296559; doi:10.1038/s41467-022-31508-9)
Supplement: Supplementary file 11 — Supplementary Software [file 41467_2022_31508_MOESM11_ESM.zip › Supplementary Software/Evolutionary rate analysis related scripts/Data S7.1 Distance Calculation/s2.combine_num.pl]

#!/usr/bin/perl -w

#use strict;
use warnings;
use List::Util qw(sum);

my ($help,$dislis,$spinfo,$out);
use Getopt::Long;
GetOptions(
	"h:s"  => \$help,
	"dis=s"=> \$dislis,
	"sp=s"=> \$spinfo,
	"sp2=s"=> \$ref,
	"out=s"=>\$out
	
);
die "perl $0 -dis -sp -sp2 -out"  unless (defined $dislis); 

my (%refs,%hash,%sps);
open (SP,"<",$spinfo) || die $!;
open (RF,"<",$ref) || die $!;
my $n=1;
while (<SP>){
	chomp;
	$sps{$n}=$_;
	$sps{$_}=$n;
	$n++;
}
close SP;

my $m=1;
while (<RF>){
	chomp;
	$refs{$m}=$_;
	$refs{$_}=$m;
	$m++;
}
close RF;


my (%transit,%transv,%length);
open (LIS,"<",$dislis) || die $! ;
while (<LIS>){
	chomp;
	open (IN,"<",$_) || die $!;
	while (<IN>){
		chomp;
		my ($sp1,$sp2,$ntransit,$ntransv,$nlength)=(split /[\t|,]/,$_)[0,1,2,3,4];
		my ($refsp,$pairsp);
		my $yes=0;
		if (exists $refs{$sp1}){
			$refsp=$sp1;
			$pairsp=$sp2;
			$yes=1 if exists $refs{$sp2};
		}
		else {
			$refsp=$sp2;
			$pairsp=$sp1;	
		}
		
		if (!exists $length{$refsp}{$pairsp}){
			$transit{$refsp}{$pairsp}=$ntransit;
			$transv{$refsp}{$pairsp}=$ntransv;
			$length{$refsp}{$pairsp}=$nlength;
	#		if ($yes==1){
	#		$length{$pairsp}{$refsp}=$nlength;
	#		$transit{$pairsp}{$refsp}=$ntransit;
	#		$transv{$pairsp}{$refsp}=$ntransv;
	#		}
		}
		else {	
			$transit{$refsp}{$pairsp}+=$ntransit;
			$length{$refsp}{$pairsp}+=$nlength;
			$transv{$refsp}{$pairsp}+=$ntransv;
	#		if ($yes==1){		
	#		$transv{$pairsp}{$refsp}+=$ntransv;
	#		$transit{$pairsp}{$refsp}+=$ntransit;
	#		$length{$pairsp}{$refsp}+=$nlength;
	#		}
		}
	}

	close IN;
}
close LIS;

my %final;
my %final2;

open (OT,">",$out) || die "$!";

for (my $mm=1;$mm<$m;$mm++){
	for (my $nn=1;$nn<$n;$nn++){
		print OT "$refs{$mm}\t$sps{$nn}\t$transit{$refs{$mm}}{$sps{$nn}}\t$transv{$refs{$mm}}{$sps{$nn}}\t$length{$refs{$mm}}{$sps{$nn}}\n";
	}
}


close OT;
