# Supplementary material for: Genomic insights into the secondary aquatic transition of penguins
Source: Nat Commun. 2022 Jul 19;13:3912. doi: 10.1038/s41467-022-31508-9 (PMC9296559; doi:10.1038/s41467-022-31508-9)
Supplement: Supplementary file 11 — Supplementary Software [file 41467_2022_31508_MOESM11_ESM.zip › Supplementary Software/Evolutionary rate analysis related scripts/Data S7.1 Distance Calculation/work.sh]

perl s1.calculate_number.pl  --print_dist_matrix --num_threads 4 --distance k2p in.fas out.tsn DisToTaxa.lis
ls *tsn > alltsn.lis
perl s2.combine_num.pl -dis alltsn.lis -sp Taxa.lis -sp2 DisToTaxa.lis -out allout.lis
perl s3.calculate_k2p_Modified_distats.pl -dis allout.lis -sp Taxa.lis -sp2 DisToTaxa.lis -out result
