# Supplementary material for: Genomic insights into the secondary aquatic transition of penguins
Source: Nat Commun. 2022 Jul 19;13:3912. doi: 10.1038/s41467-022-31508-9 (PMC9296559; doi:10.1038/s41467-022-31508-9)
Supplement: Supplementary file 11 — Supplementary Software [file 41467_2022_31508_MOESM11_ESM.zip › Supplementary Software/Evolutionary rate analysis related scripts/Data S7.1 Distance Calculation/s3.calculate_k2p_Modified_distats.pl]

#!/usr/bin/perl -w

#use strict;
use warnings;
use List::Util qw(sum);

my ($help,$dislis,$spinfo,$out);
use Getopt::Long;
GetOptions(
	"h:s"  => \$help,
	"dis=s"=> \$dislis,
	"sp=s"=> \$spinfo,
	"sp2=s"=> \$ref,
	"out=s"=>\$out
	
);
die "perl $0 -dis -sp -sp2 -out"  unless (defined $dislis); 

my (%realsp,%refs,%hash,%sps);
open (SP,"<",$spinfo) || die $!;
open (RF,"<",$ref) || die $!;
my $n=1;
while (<SP>){
    chomp;
    my ($raw,$new)=(split /\t/,$_)[0,1];
    $sps{$n}=$raw;
    $sps{$raw}=$n;
    $realsp{$raw}=$new;
    $n++;
}

close SP;

my $m=1;
while (<RF>){
	chomp;
	$refs{$m}=$_;
	$refs{$_}=$m;
	$m++;
}
close RF;


my (%transit,%transv,%length);
open (LIS,"<",$dislis) || die $! ;
while (<LIS>){
	chomp;
	open (IN,"<",$_) || die $!;
	while (<IN>){
		chomp;
		my ($sp1,$sp2,$ntransit,$ntransv,$nlength)=(split /[\t|,]/,$_)[0,1,2,3,4];
		next unless $nlength;
		my ($refsp,$pairsp);
		if (exists $refs{$sp1}){
			$refsp=$sp1;
			$pairsp=$sp2;
			if (exists $refs{$sp2}){
				$refsp=$sp2 if ($refs{$sp2}<$refs{$sp1});
				$pairsp=$sp1 if ($refs{$sp2}<$refs{$sp1});	
			}
		}
		else {
			$refsp=$sp2;
			$pairsp=$sp1;	
		}
		if (!exists $length{$refsp}{$pairsp}){
			$transit{$refsp}{$pairsp}=$ntransit;
			$transv{$refsp}{$pairsp}=$ntransv;
			$length{$refsp}{$pairsp}=$nlength;
		}
		else {	
			$transit{$refsp}{$pairsp}+=$ntransit;
			$length{$refsp}{$pairsp}+=$nlength;
			$transv{$refsp}{$pairsp}+=$ntransv;
		}
	}

	close IN;
}
close LIS;

my %final;
my %final2;

open (OT,">",$out) || die "$!";

my %k2p;
my %pdis;
for (my $mm=1;$mm<$m;$mm++){
	for (my $nn=1;$nn<$n;$nn++){
		next if !exists $length{$refs{$mm}}{$sps{$nn}};
		print OT "$refs{$mm}\t$sps{$nn}\t$transit{$refs{$mm}}{$sps{$nn}}\t$transv{$refs{$mm}}{$sps{$nn}}\t$length{$refs{$mm}}{$sps{$nn}}\n";
		my $tst=$transit{$refs{$mm}}{$sps{$nn}};
		my $tsv=$transv{$refs{$mm}}{$sps{$nn}};
		my $len=$length{$refs{$mm}}{$sps{$nn}};
		my $p = $tst / $len;
		my $q = $tsv  / $len;
		my $out= sprintf ("%.8f",-0.5 * log((1 - 2 * $p - $q) * sqrt(1 - 2 * $q)));
		$k2p{$refs{$mm}}{$sps{$nn}}=$out;
		$k2p{$sps{$nn}}{$refs{$mm}}=$out;
		my $outp=  sprintf ("%.8f",($tst+$tsv)/$len);	
		$pdis{$sps{$nn}}{$refs{$mm}}=$outp;
		$pdis{$refs{$mm}}{$sps{$nn}}=$outp;
	}
}

close OT;

open (OT,">","$out.k2p") || die "$!";
open (OT2,">","$out.pdis") || die "$!";
print OT "ID";
print OT2 "ID";
for (my $mm=1;$mm<$m;$mm++){
	print OT "\t$realsp{$refs{$mm}}";
	print OT2 "\t$realsp{$refs{$mm}}";
	$k2p{$refs{$mm}}{$refs{$mm}}=0;
	$pdis{$refs{$mm}}{$refs{$mm}}=0;
}
print OT "\n";
print OT2 "\n";

for (my $nn=1;$nn<$n;$nn++){
	print OT "$realsp{$sps{$nn}}";
	print OT2 "$realsp{$sps{$nn}}";
	for (my $mm=1;$mm<$m;$mm++){
		print OT "\t$k2p{$refs{$mm}}{$sps{$nn}}";
		print OT2 "\t$pdis{$refs{$mm}}{$sps{$nn}}";
	}
	print OT "\n";		
	print OT2 "\n";		
}
close OT;
close OT2;
