# Supplementary material for: Genomic insights into the secondary aquatic transition of penguins
Source: Nat Commun. 2022 Jul 19;13:3912. doi: 10.1038/s41467-022-31508-9 (PMC9296559; doi:10.1038/s41467-022-31508-9)
Supplement: Supplementary file 11 — Supplementary Software [file 41467_2022_31508_MOESM11_ESM.zip › Supplementary Software/Evolutionary rate analysis related scripts/Data S7.2 Correlation and comparison/Rate_comparison.R]

Inputfile<-read.table("rate.xls",header=T)
head(Inputfile)
Inputfile$Order <- factor(Inputfile$Order)
group_Inputfile <- levels(Inputfile$Order)
result <- NULL

for (i in 1:(length(group_Inputfile) - 1)) {
  for (j in (i + 1):length(group_Inputfile)) {
    dat <- subset(Inputfile, Order %in% c(group_Inputfile[i], group_Inputfile[j]))
    shapiro <- tapply(dat$Rate, dat$Order,  shapiro.test)
    p1 <- shapiro[[group_Inputfile[i]]]$p.value
    p2 <- shapiro[[group_Inputfile[j]]]$p.value
    ifelse(p1 < 0.05 | p2 < 0.05, pass <- 'no', pass <- 'yes')
    result <- rbind(result, c(group_Inputfile[i], p1, group_Inputfile[j], p2, pass))
  }
}
result <- data.frame(result)
names(result) <- c('group1', 'p.value1', 'group2', 'p.value2', 'pass')
write.table(result, 'Rate_shapiro_test.xls', sep = '\t', row.names = FALSE, quote = FALSE)     
result

Inputfile$Order <- factor(Inputfile$Order)
group_Inputfile <- levels(Inputfile$Order)
result <- NULL

for (i in 1:15 ) {
  dat <- subset(Inputfile, Order %in% c(group_Inputfile[i], group_Inputfile[16]))
  wilcox<-  wilcox.test(dat$Rate~dat$Order,alternative="greater")
  p1 <-wilcox$p.value
  ifelse(p1 < 0.05, pass <- 'yes', pass <- 'no')
  result <- rbind(result, c(group_Inputfile[i], group_Inputfile[16], p1,pass))
  
}
for (i in 17) {
  dat <- subset(Inputfile, Order %in% c(group_Inputfile[i], group_Inputfile[16]))
  wilcox<-  wilcox.test(dat$Rate~dat$Order,alternative="less")
  p1 <-wilcox$p.value
  ifelse(p1 < 0.05, pass <- 'yes', pass <- 'no')
  result <- rbind(result, c(group_Inputfile[i], group_Inputfile[16], p1,pass))
  
}
for (i in 1:12) {
  dat <- subset(Inputfile, Order %in% c(group_Inputfile[i], group_Inputfile[13]))
  wilcox<-  wilcox.test(dat$Rate~dat$Order,alternative="greater")
  p1 <-wilcox$p.value
  ifelse(p1 < 0.05, pass <- 'yes', pass <- 'no')
  result <- rbind(result, c(group_Inputfile[i], group_Inputfile[13], p1,pass))
  
}
for (i in 14:17) {
  dat <- subset(Inputfile, Order %in% c(group_Inputfile[i], group_Inputfile[13]))
  wilcox<-  wilcox.test(dat$Rate~dat$Order,alternative="less")
  p1 <-wilcox$p.value
  ifelse(p1 < 0.05, pass <- 'yes', pass <- 'no')
  result <- rbind(result, c(group_Inputfile[i], group_Inputfile[13], p1,pass))
}
result <- data.frame(result)
names(result) <- c('group1',  'group2', 'p.value','Pass')
write.table(result, 'wilcox_test.xls', sep = '\t', row.names = FALSE, quote = FALSE)
result

library(ggstatsplot)
pdf("Rate_compare.pdf",width = 20,height = 12)
ggstatsplot::ggbetweenstats(data=Inputfile,x=Order,y=Rate,nboot=100, effsize.type = "unbiased", type="np",  partial = FALSE, pairwise.comparisons = FALSE,  ,plot.type = "box",  p.adjust.method = "fdr",package = "ggsci",palette = "default_ucscgb")
dev.off()
