# Supplementary material for: Genomic insights into the secondary aquatic transition of penguins
Source: Nat Commun. 2022 Jul 19;13:3912. doi: 10.1038/s41467-022-31508-9 (PMC9296559; doi:10.1038/s41467-022-31508-9)
Supplement: Supplementary file 11 — Supplementary Software [file 41467_2022_31508_MOESM11_ESM.zip › Supplementary Software/Evolutionary rate analysis related scripts/Data S7.2 Correlation and comparison/Correlation_PGLS.R]

library("tibble")
library("dplyr")
library("grid")
library(ape)
library(geiger)
library(nlme)
library(phytools)
library(ggplot2)


## read data
tree <- read.tree("in.nwk")
datf <- read.table("rate.txt",header=T,sep="\t")
###datf
##evolutionary_rate	bodysize_(KG)	temperature	Taxa    generation_time
datb <- as_tibble(datf)

## PGLS select best model

library("phylolm")
row.names(datf)<-datf$TAXA
fit.BM = phylolm(evolutionary_rate~generation_time, data=datf,  phy=tree, model="BM")
fit.OUr = phylolm(evolutionary_rate~generation_time, data=datf, phy=tree, model="OUrandomRoot")
fit.OUf = phylolm(evolutionary_rate~generation_time, data=datf, phy=tree, model="OUfixedRoot")
fit.lambda = phylolm(evolutionary_rate~generation_time, data=datf, phy=tree, model="lambda")
fit.kappa = phylolm(evolutionary_rate~generation_time, data=datf, phy=tree, model="kappa")
fit.delta = phylolm(evolutionary_rate~generation_time, data=datf, phy=tree, model="delta")
fit.trend = phylolm(evolutionary_rate~generation_time, data=datf, phy=tree, model="trend")
fit.none = lm(evolutionary_rate~generation_time, data=datf)

aic.vals <- setNames(c(fit.BM$aic, fit.OUr$aic, fit.OUf$aic, fit.lambda$aic, fit.kappa$aic, fit.delta$aic, fit.trend$aic),
                     c("BM", "OUrandomRoot", "OUfixedRoot", "lambda", "kappa", "delta", "trend"))
aic.weight<-aic.w(aic.vals)
adj.r.squared.vals <- setNames(c(fit.BM$adj.r.squared, fit.OUr$adj.r.squared, fit.OUf$adj.r.squared, fit.lambda$adj.r.squared, 
                                 fit.kappa$adj.r.squared, fit.delta$adj.r.squared, fit.trend$adj.r.squared),
                               c("BM", "OUrandomRoot", "OUfixedRoot", "lambda", "kappa", "delta", "trend"))
Coefficients.vals <- setNames(c(fit.BM$coefficients[2], fit.OUr$coefficients[2], fit.OUf$coefficients[2], fit.lambda$coefficients[2], 
                                fit.kappa$coefficients[2], fit.delta$coefficients[2], fit.trend$coefficients[2]),
                              c("BM", "OUrandomRoot", "OUfixedRoot", "lambda", "kappa", "delta", "trend"))

Intercept.vals <- setNames(c(fit.BM$coefficients[1], fit.OUr$coefficients[1], fit.OUf$coefficients[1], fit.lambda$coefficients[1], 
                             fit.kappa$coefficients[1], fit.delta$coefficients[1], fit.trend$coefficients[1]),
                           c("BM", "OUrandomRoot", "OUfixedRoot", "lambda", "kappa", "delta", "trend"))

aicresults<-cbind(aic.vals,aic.weight,adj.r.squared.vals,Coefficients.vals,Intercept.vals)
write.table(aicresults,"AIC_results_pgls_generationmrate.xls",sep="\t")

## fit.lambda can be replaced by the best fitting model
intc.final <- fit.lambda$coefficients[1]
coef.final <- fit.lambda$coefficients[2]
datf <- datf %>% mutate(regression=generation_time*coef.final+intc.final, residual=evolutionary_rate-regression)
shapiro.test(datf$residual)
# p<0.05: The residual are from a normally distributed population.

coef.df<-data.frame(model=c("Linear model","Lambda model"),
                    slope=c(fit.none$coefficients[2], fit.lambda$coefficients[2]),
                    intrc=c(fit.none$coefficients[1], fit.lambda$coefficients[1]))

resi.summary <- summary(datf$resi)
summary(fit.lambda)

#R-squared
#Adjusted R-squared
#p

library("ggnewscale")
pdf("PGLS.pdf",width = 10,height = 10)
ggplot(datf)+
    geom_point(aes(x=generation_time,y=evolutionary_rate), color="gray")+
    geom_abline(data=coef.df, aes(intercept=intrc, slope=slope, color=model), size=1, show.legend=T)+
    scale_colour_manual(values=c("grey","black"))+
    labs(x="Generation time (year)",y="Evolutionary rate")+
    theme_classic()
dev.off()
