# Supplementary material for: Genomic insights into the secondary aquatic transition of penguins
Source: Nat Commun. 2022 Jul 19;13:3912. doi: 10.1038/s41467-022-31508-9 (PMC9296559; doi:10.1038/s41467-022-31508-9)
Supplement: Supplementary file 11 — Supplementary Software [file 41467_2022_31508_MOESM11_ESM.zip › Supplementary Software/Evolutionary rate analysis related scripts/Data S7.2 Correlation and comparison/in.nwk]

((Eudyptes_sclateri:0.00172382415556211147,(Eudyptes_pachyrhynchus:0.00111245573885591399,Eudyptes_robustus:0.00099362822933695663)100:0.00116024760545804470)100:0.00024504398506981876,((Eudyptes_moseleyi:0.00165961609586451407,Eudyptes_chrysocome:0.00178943)100:0.00073455152714359891,(Eudyptes_chrysolophus_chrysolophus:0.00259691,(Megadyptes_antipodes_antipodes:0.00402841,((((Spheniscus_humboldti:0.00058469512270397782,Spheniscus_mendiculus:0.00042849935417711233)100:0.00102365679889681845,(Spheniscus_demersus:0.00117830285336319781,Spheniscus_magellanicus:0.00132151099039211654)100:0.00040554414169148573)100:0.00567128504456551000,(Eudyptula_novaehollandiae:0.00166498713572782128,Eudyptula_minor_minor:0.00183056)100:0.00711737462284893051)100:0.00110454999102961994,((Pygoscelis_adeliae:0.00585885538149085155,(Pygoscelis_antarctica:0.00432076275602969167,Pygoscelis_papua:0.00480459)100:0.00192670738903535097)100:0.00775360322190750840,(Aptenodytes_forsteri:0.00269038947004069523,Aptenodytes_patagonicus:0.00258943090100697279)100:0.00969661)100:0.00577938493326367580)100:0.00432295901765907854)100:0.00115350966528077908)100:0.00040792930463704185)100:0.00031260938596317910);
