# Supplementary material for: Genomic insights into the secondary aquatic transition of penguins
Source: Nat Commun. 2022 Jul 19;13:3912. doi: 10.1038/s41467-022-31508-9 (PMC9296559; doi:10.1038/s41467-022-31508-9)
Supplement: Supplementary file 11 — Supplementary Software [file 41467_2022_31508_MOESM11_ESM.zip › Supplementary Software/Evolutionary rate analysis related scripts/Data S7.2 Correlation and comparison/Distances_comparison.R]

Input<-read.table("Distances.xls",header=T)
head(Input)
Input$Order <- factor(Input$Order)
group_Input <- levels(Input$Order)
shapirotest_result <- NULL

##P_distances could be replaced by K2P_distances, SubstitutionPerSite or EvolutionaryRate
for (i in 1:(length(group_Input) - 1)) {
  for (j in (i + 1):length(group_Input)) {
    dat <- subset(Input, Order %in% c(group_Input[i], group_Input[j]))
    shapiro <- tapply(dat$P_distances, dat$Order,  shapiro.test)
    p1 <- shapiro[[group_Input[i]]]$p.value
    p2 <- shapiro[[group_Input[j]]]$p.value
    ifelse(p1 < 0.05 | p2 < 0.05, pass <- 'no', pass <- 'yes')
    shapirotest_result <- rbind(shapirotest_result, c(group_Input[i], p1, group_Input[j], p2, pass))
  }
}
shapirotest_result <- data.frame(result)
names(shapirotest_result) <- c('group1', 'p.value1', 'group2', 'p.value2', 'pass')
shapirotest_result

Input$Order <- factor(Input$Order)
group_Input <- levels(Input$Order)
wilcoxtest_result <- NULL

for (i in 1:14) {
  dat <- subset(Input, Order %in% c(group_Input[i], group_Input[15]))
  wilcox<-  wilcox.test(dat$P_distances~dat$Order,alternative="greater")
  p1 <-wilcox$p.value
  ifelse(p1 < 0.05, pass <- 'yes', pass <- 'no')
  wilcoxtest_result <- rbind(wilcoxtest_result, c(group_Input[i], group_Input[15], p1,pass))
}
wilcoxtest_result <- data.frame(wilcoxtest_result)
names(wilcoxtest_result) <- c('group1',  'group2', 'p.value','Pass')
wilcoxtest_result
