# Supplementary material for: Genomic insights into the secondary aquatic transition of penguins
Source: Nat Commun. 2022 Jul 19;13:3912. doi: 10.1038/s41467-022-31508-9 (PMC9296559; doi:10.1038/s41467-022-31508-9)
Supplement: Supplementary file 13 — Source data [file 41467_2022_31508_MOESM13_ESM.xlsx]

## Sheet: Figure 1
Source data file for Figure 1:
Figure 1b
The dated tree can be found in Supplementary Data file S5.4 in Supplementary Data 5.
The ancestral range estimation result can be found in Supplementary Data file S5.5 in Supplementary Data 5.
Figure 1c
See Supplementary Data file 5.6 in Supplementary Data 5.

## Sheet: Figure 2
Figure 2
Figure 2b
lineage 1	lineage 2	Inferred ancient bound for hPSMC divergence	Cessation of introgression (hPSMC)	Mean divergence time (Ma)	0.95_HPD_min (Ma)	0.95_HPD_max (Ma)
Eudyptes pachyrhynchus	Eudyptes robustus	0.3	NA	0.74	0.34	1.2
Eudyptes filholi	Eudyptes moseleyi	0.4	NA	1.16	0.56	1.78
Eudyptes chrysocome	Eudyptes moseleyi	0.4	NA	1.16	0.56	1.78
Eudyptes chrysolophus chrysolophus	Eudyptes chrysolophus schlegeli	0.075	NA	0.87	0.32	1.53
Eudyptes filholi	Eudyptes chrysocome	0.1	0	0.71	0.26	1.25
Eudyptula minor Banks Peninsula	Eudyptula minor	0.5	NA	0.51	0.12	0.97
Eudyptula novaehollandiae	Eudyptula minor Banks Peninsula	0.9	NA	1.34	0.48	2.26
Eudyptula novaehollandiae	Eudyptula minor	0.4	NA	1.34	0.48	2.26
Pygoscelis papua South Georgia	Pygoscelis papua Kerguelen	0.05	NA	0.46	0.19	0.74
Pygoscelis papua South Georgia	Pygoscelis papua Falklands/Malvinas	0.15	NA	0.31	0.11	0.51
Pygoscelis papua South Georgia	Pygoscelis papua West Antarctic Peninsula	0.1	NA	0.15	0.04	0.28
Pygoscelis papua Kerguelen	Pygoscelis papua Falklands/Malvinas	0.25	NA	0.46	0.19	0.74
Pygoscelis papua Kerguelen	Pygoscelis papua West Antarctic Peninsula	0.2	NA	0.46	0.19	0.74
Pygoscelis papua West Antarctic Peninsula	Pygoscelis papua Falklands/Malvinas	0.2	NA	0.31	0.11	0.51
Spheniscus humboldti	Spheniscus magellanicus	0.3	NA	1.4	0.75	2.07
Spheniscus mendiculus	Spheniscus demersus	0.8	NA	1.4	0.75	2.07
Spheniscus magellanicus	Spheniscus mendiculus	0.4	NA	1.4	0.75	2.07
Spheniscus humboldti	Spheniscus demersus	0.4	NA	1.4	0.75	2.07
Spheniscus demersus	Spheniscus magellanicus	0.25	NA	0.92	0.4	1.53
Spheniscus humboldti	Spheniscus_mendiculus	0.1	NA	0.57	0.2	0.98
Figure 2c
See Supplementary Data 7.

## Sheet: Figure 3
Figure 3
Figure 3a						Figure 3b				Figure 3c-e
Order	Species	Time (Million years ago)	Evolutionary Rate	Substitution per site per million year		Node	evolutionary rate	Substitution per site per million year		TAXA	generation time (year)	Substitution per site per generation time	evolutionary rate (Substitution per site per year)	Substitution per site per million year	bodysize (KG)	temperature
Pterocliformes	Syrrhaptes paradoxus	62	1.0627e-09	0.0010627		1	1.48e-09	0.00148		Aptenodytes forsteri	20.4	3.01e-08	1.48e-09	0.00148	32.6	-1.73
Pterocliformes	Pterocles gutturalis	62	9.7852e-10	0.00097852		2	1.42e-09	0.00142		Aptenodytes patagonicus	14	1.99e-08	1.42e-09	0.00142	13.2	6.11
Pterocliformes	Pterocles burchelli	62	1.048e-09	0.001048		3	1.54e-09	0.00154		Eudyptes chrysocome	11.5	1.77e-08	1.54e-09	0.00154	3	7.78
Columbiformes	Columbina picui	66	1.1696e-09	0.0011696		4	1.43e-09	0.00143		Eudyptes moseleyi	9	1.29e-08	1.43e-09	0.00143	3	13.45
Columbiformes	Patagioenas fasciata	66	1.2172e-09	0.0012172		5	1.51e-09	0.00151		Eudyptes pachyrhynchus	9.6	1.45e-08	1.51e-09	0.00151	4.1	12.24
Columbiformes	Columba livia	66	1.1921e-09	0.0011921		6	1.35e-09	0.00135		Eudyptes robustus	11.1	1.5e-08	1.35e-09	0.00135	3	11.63
Columbiformes	Alopecoenas beccarii	66	1.1126e-09	0.0011126		7	1.36e-09	0.00136		Eudyptes sclateri	11.5	1.56e-08	1.36e-09	0.00136	5.6	8.4
Columbiformes	Caloenas nicobarica	66	1.0628e-09	0.0010628		8	1.39e-09	0.00139		Eudyptes chrysolophus chrysolophus	11.4	1.59e-08	1.39e-09	0.00139	5	4.84
Caprimulgiformes	Steatornis caripensis	67	8.8241e-10	0.00088241		9	1.67e-09	0.00167		Megadyptes antipodes antipodes	7	7.41e-09	1.06e-09	0.00106	5.1	10.18
Caprimulgiformes	Nyctibius grandis	67	7.1621e-10	0.00071621		10	1.06e-09	0.00106		Eudyptula minor minor	7.6	1.04e-08	1.37e-09	0.00137	1.1	14.59
Caprimulgiformes	Nyctibius bracteatus	67	7.8245e-10	0.00078245		11	1.37e-09	0.00137		Eudyptula novaehollandiae	7.6	9.45e-09	1.24e-09	0.00124	1.1	16.6
Caprimulgiformes	Podargus strigoides	67	9.2581e-10	0.00092581		12	1.24e-09	0.00124		Spheniscus demersus	10	1.28e-08	1.28e-09	0.00128	3	18.16
Caprimulgiformes	Aegotheles bennettii	67	1.0242e-09	0.0010242		13	1.28e-09	0.00128		Spheniscus magellanicus	17.5	2.52e-08	1.44e-09	0.00144	4.8	11.39
Caprimulgiformes	Chaetura pelagica	67	1.4e-09	0.0014		14	1.44e-09	0.00144		Spheniscus humboldti	10.6	1.08e-08	1.02e-09	0.00102	4.4	19.12
Caprimulgiformes	Hemiprocne comata	67	1.1419e-09	0.0011419		15	1.02e-09	0.00102		Spheniscus mendiculus	11.2	8.35e-09	7.46e-10	0.000746	1.9	25.25
Caprimulgiformes	Oreotrochilus melanogaster	67	1.5987e-09	0.0015987		16	7.46e-10	0.000746		Pygoscelis adeliae	12	1.53e-08	1.28e-09	0.00128	5	-1.6
Caprimulgiformes	Calypte anna	67	1.6118e-09	0.0016118		17	1.28e-09	0.00128		Pygoscelis antarctica	9.9	1.51e-08	1.53e-09	0.00153	4.7	1.97
Caprimulgiformes	Chordeiles acutipennis	67	9.2545e-10	0.00092545		18	1.53e-09	0.00153		Pygoscelis papua	7	1.19e-08	1.7e-09	0.0017	5.4	3.11
Caprimulgiformes	Antrostomus carolinensis	67	8.8846e-10	0.00088846		19	1.7e-09	0.0017
Caprimulgiformes	Nyctiprogne leucopyga	67	8.6456e-10	0.00086456		21	6.94e-10	0.000694
Bucerotiformes	Rhinopomastus cyanomelas	52	3.2159e-09	0.0032159		22	2.06e-09	0.00206
Bucerotiformes	Upupa epops	52	3.0556e-09	0.0030556		23	2.01e-09	0.00201
Bucerotiformes	Buceros rhinoceros	52	1.5954e-09	0.0015954		24	6.27e-10	0.000627
Bucerotiformes	Bucorvus abyssinicus	52	1.3883e-09	0.0013883		25	7.96e-10	0.000796
Coraciiformes	Merops nubicus	42	2.077e-09	0.002077		26	9.19e-10	0.000919
Coraciiformes	Eurystomus gularis	42	1.4858e-09	0.0014858		27	9.77e-10	0.000977
Coraciiformes	Brachypteracias leptosomus	42	1.7355e-09	0.0017355		28	8.68e-10	0.000868
Coraciiformes	Todus mexicanus	42	1.8232e-09	0.0018232		29	2.18e-09	0.00218
Coraciiformes	Ceyx cyanopectus	42	2.6373e-09	0.0026373		30	9.34e-10	0.000934
Coraciiformes	Chloroceryle aenea	42	1.9488e-09	0.0019488		31	1.54e-09	0.00154
Coraciiformes	Halcyon senegalensis	42	1.6333e-09	0.0016333		32	8.24e-10	0.000824
Coraciiformes	Baryphthengus martii	42	1.8004e-09	0.0018004		33	6.61e-10	0.000661
Piciformes	Bucco capensis	42	2.5384e-09	0.0025384		34	8.51e-10	0.000851
Piciformes	Galbula dea	42	2.2559e-09	0.0022559		35	1.25e-09	0.00125
Piciformes	Picoides pubescens	42	2.9153e-09	0.0029153		36	8.63e-10	0.000863
Piciformes	Indicator maculatus	42	2.7709e-09	0.0027709		37	1.1e-09	0.0011
Piciformes	Psilopogon haemacephalus	42	3.3547e-09	0.0033547
Piciformes	Eubucco bourcierii	42	3.1691e-09	0.0031691
Piciformes	Ramphastos sulfuratus	42	2.9857e-09	0.0029857
Piciformes	Semnornis frantzii	42	3.1756e-09	0.0031756
Piciformes	Tricholaema leucomelas	42	3.2088e-09	0.0032088
Psittaciformes	Nestor notabilis	54	1.3323e-09	0.0013323
Psittaciformes	Melopsittacus undulatus	54	1.6202e-09	0.0016202
Psittaciformes	Agapornis roseicollis	54	1.6986e-09	0.0016986
Psittaciformes	Amazona guildingii	54	1.6062e-09	0.0016062
Psittaciformes	Probosciger aterrimus	54	1.3903e-09	0.0013903
Psittaciformes	Eolophus roseicapilla	54	1.3841e-09	0.0013841
Passeriformes	Acanthisitta chloris	54	1.6567e-09	0.0016567
Passeriformes	Atrichornis clamosus	54	1.6717e-09	0.0016717
Passeriformes	Menura novaehollandiae	54	1.5232e-09	0.0015232
Passeriformes	Ptilonorhynchus violaceus	54	1.6786e-09	0.0016786
Passeriformes	Climacteris rufus	54	1.8292e-09	0.0018292
Passeriformes	Malurus elegans	54	2.1391e-09	0.0021391
Passeriformes	Dasyornis broadbenti	54	1.9029e-09	0.0019029
Passeriformes	Origma solitaria	54	1.8739e-09	0.0018739
Passeriformes	Pardalotus punctatus	54	1.874e-09	0.001874
Passeriformes	Grantiella picta	54	1.9114e-09	0.0019114
Passeriformes	Pomatostomus ruficeps	54	2.0814e-09	0.0020814
Passeriformes	Orthonyx spaldingii	54	1.8533e-09	0.0018533
Passeriformes	Ptilorrhoa leucosticta	54	1.7817e-09	0.0017817
Passeriformes	Mohoua ochrocephala	54	1.7867e-09	0.0017867
Passeriformes	Daphoenositta chrysoptera	54	1.85e-09	0.00185
Passeriformes	Eulacestoma nigropectus	54	1.8331e-09	0.0018331
Passeriformes	Oreocharis arfaki	54	1.9083e-09	0.0019083
Passeriformes	Pteruthius melanotis	54	1.9587e-09	0.0019587
Passeriformes	Vireo altiloquus	54	1.9831e-09	0.0019831
Passeriformes	Erpornis zantholeuca	54	2.0107e-09	0.0020107
Passeriformes	Oriolus oriolus	54	1.8425e-09	0.0018425
Passeriformes	Pachycephala philippinensis	54	1.794e-09	0.001794
Passeriformes	Falcunculus frontatus	54	1.8161e-09	0.0018161
Passeriformes	Aleadryas rufinucha	54	1.8136e-09	0.0018136
Passeriformes	Chaetorhynchus papuensis	54	1.8859e-09	0.0018859
Passeriformes	Rhipidura dahli	54	2.0338e-09	0.0020338
Passeriformes	Dicrurus megarhynchus	54	1.8172e-09	0.0018172
Passeriformes	Struthidea cinerea	54	1.841e-09	0.001841
Passeriformes	Aphelocoma coerulescens	54	1.875e-09	0.001875
Passeriformes	Corvus moneduloides	54	1.8955e-09	0.0018955
Passeriformes	Corvus brachyrhynchos	54	1.8823e-09	0.0018823
Passeriformes	Corvus cornix	54	1.8804e-09	0.0018804
Passeriformes	Lanius ludovicianus	54	2.0456e-09	0.0020456
Passeriformes	Ifrita kowaldi	54	1.8372e-09	0.0018372
Passeriformes	Paradisaea raggiana	54	1.7834e-09	0.0017834
Passeriformes	Myiagra hebetior	54	1.9022e-09	0.0019022
Passeriformes	Machaerirhynchus nigripectus	54	1.8665e-09	0.0018665
Passeriformes	Rhagologus leucostigma	54	1.8215e-09	0.0018215
Passeriformes	Dryoscopus gambensis	54	1.9074e-09	0.0019074
Passeriformes	Dyaphorophyia castanea	54	1.9377e-09	0.0019377
Passeriformes	Mystacornis crossleyi	54	1.9631e-09	0.0019631
Passeriformes	Gymnorhina tibicen	54	1.8063e-09	0.0018063
Passeriformes	Edolisoma coerulescens	54	1.7723e-09	0.0017723
Passeriformes	Cnemophilus loriae	54	1.8058e-09	0.0018058
Passeriformes	Notiomystis cincta	54	1.9998e-09	0.0019998
Passeriformes	Callaeas wilsoni	54	1.8452e-09	0.0018452
Passeriformes	Anthoscopus minutus	54	2.2352e-09	0.0022352
Passeriformes	Poecile atricapillus	54	2.0688e-09	0.0020688
Passeriformes	Pseudopodoces humilis	54	2.1027e-09	0.0021027
Passeriformes	Parus major	54	2.1006e-09	0.0021006
Passeriformes	Panurus biarmicus	54	2.1219e-09	0.0021219
Passeriformes	Alaudala cheleensis	54	2.2912e-09	0.0022912
Passeriformes	Sylvietta virens	54	2.1238e-09	0.0021238
Passeriformes	Cisticola juncidis	54	2.3283e-09	0.0023283
Passeriformes	Hippolais icterina	54	2.1126e-09	0.0021126
Passeriformes	Acrocephalus arundinaceus	54	2.1032e-09	0.0021032
Passeriformes	Oxylabes madagascariensis	54	2.0933e-09	0.0020933
Passeriformes	Donacobius atricapilla	54	2.2253e-09	0.0022253
Passeriformes	Locustella ochotensis	54	2.167e-09	0.002167
Passeriformes	Hirundo rustica	54	2.2354e-09	0.0022354
Passeriformes	Phylloscopus trochilus	54	2.1697e-09	0.0021697
Passeriformes	Rhadina sibilatrix	54	2.1477e-09	0.0021477
Passeriformes	Hylia prasina	54	2.1464e-09	0.0021464
Passeriformes	Aegithalos caudatus	54	2.1908e-09	0.0021908
Passeriformes	Cettia cetti	54	2.1758e-09	0.0021758
Passeriformes	Horornis vulcanius	54	2.1282e-09	0.0021282
Passeriformes	Erythrocercus mccallii	54	2.1712e-09	0.0021712
Passeriformes	Sinosuthora webbiana	54	2.1381e-09	0.0021381
Passeriformes	Sylvia borin	54	2.2269e-09	0.0022269
Passeriformes	Sylvia atricapilla	54	2.2637e-09	0.0022637
Passeriformes	Pomatorhinus ruficollis	54	2.1389e-09	0.0021389
Passeriformes	Illadopsis cleaveri	54	2.1632e-09	0.0021632
Passeriformes	Leiothrix lutea	54	2.2031e-09	0.0022031
Passeriformes	Zosterops hypoxanthus	54	2.2285e-09	0.0022285
Passeriformes	Zosterops lateralis	54	2.2242e-09	0.0022242
Passeriformes	Sterrhoptilus dennistouni	54	2.2333e-09	0.0022333
Passeriformes	Pycnonotus jocosus	54	2.1904e-09	0.0021904
Passeriformes	Brachypodius atriceps	54	2.2055e-09	0.0022055
Passeriformes	Nicator chloris	54	2.0898e-09	0.0020898
Passeriformes	Tichodroma muraria	54	2.0626e-09	0.0020626
Passeriformes	Thryothorus ludovicianus	54	2.1812e-09	0.0021812
Passeriformes	Polioptila caerulea	54	2.1303e-09	0.0021303
Passeriformes	Certhia familiaris	54	2.1312e-09	0.0021312
Passeriformes	Certhia brachydactyla	54	2.132e-09	0.002132
Passeriformes	Sitta europaea	54	2.1842e-09	0.0021842
Passeriformes	Elachura formosa	54	2.4862e-09	0.0024862
Passeriformes	Cinclus mexicanus	54	2.268e-09	0.002268
Passeriformes	Buphagus erythrorhynchus	54	2.0986e-09	0.0020986
Passeriformes	Toxostoma redivivum	54	2.1629e-09	0.0021629
Passeriformes	Leucopsar rothschildi	54	2.1524e-09	0.0021524
Passeriformes	Sturnus vulgaris	54	2.1303e-09	0.0021303
Passeriformes	Rhabdornis inornatus	54	2.1389e-09	0.0021389
Passeriformes	Catharus fuscescens	54	2.2028e-09	0.0022028
Passeriformes	Ficedula albicollis	54	2.2495e-09	0.0022495
Passeriformes	Saxicola maurus	54	2.2714e-09	0.0022714
Passeriformes	Oenanthe oenanthe	54	2.2869e-09	0.0022869
Passeriformes	Erithacus rubecula	54	2.3337e-09	0.0023337
Passeriformes	Copsychus sechellarum	54	2.2326e-09	0.0022326
Passeriformes	Cercotrichas coryphaeus	54	2.2014e-09	0.0022014
Passeriformes	Regulus satrapa	54	2.2516e-09	0.0022516
Passeriformes	Phainopepla nitens	54	2.1113e-09	0.0021113
Passeriformes	Bombycilla garrulus	54	2.1985e-09	0.0021985
Passeriformes	Promerops cafer	54	1.9583e-09	0.0019583
Passeriformes	Dicaeum eximium	54	2.1229e-09	0.0021229
Passeriformes	Leptocoma aspasia	54	2.0126e-09	0.0020126
Passeriformes	Chloropsis cyanopogon	54	2.0617e-09	0.0020617
Passeriformes	Chloropsis hardwickii	54	2.158e-09	0.002158
Passeriformes	Peucedramus taeniatus	54	2.0537e-09	0.0020537
Passeriformes	Urocynchramus pylzowi	54	2.0695e-09	0.0020695
Passeriformes	Ploceus nigricollis	54	2.0126e-09	0.0020126
Passeriformes	Vidua chalybeata	54	2.1128e-09	0.0021128
Passeriformes	Vidua macroura	54	2.1047e-09	0.0021047
Passeriformes	Lonchura striata	54	2.2628e-09	0.0022628
Passeriformes	Taeniopygia guttata	54	2.2507e-09	0.0022507
Passeriformes	Prunella fulvescens	54	2.0942e-09	0.0020942
Passeriformes	Prunella himalayana	54	2.0787e-09	0.0020787
Passeriformes	Passer domesticus	54	2.1531e-09	0.0021531
Passeriformes	Hypocryptadius cinnamomeus	54	2.0779e-09	0.0020779
Passeriformes	Motacilla alba	54	2.1516e-09	0.0021516
Passeriformes	Hemignathus wilsoni	54	2.2238e-09	0.0022238
Passeriformes	Chlorodrepanis virens	54	2.2223e-09	0.0022223
Passeriformes	Serinus canaria	54	2.2502e-09	0.0022502
Passeriformes	Loxia curvirostra	54	2.2527e-09	0.0022527
Passeriformes	Loxia leucoptera	54	2.2472e-09	0.0022472
Passeriformes	Rhodinocichla rosea	54	2.1911e-09	0.0021911
Passeriformes	Calcarius ornatus	54	2.246e-09	0.002246
Passeriformes	Emberiza fucata	54	2.2803e-09	0.0022803
Passeriformes	Nesospiza acunhae	54	2.2822e-09	0.0022822
Passeriformes	Geospiza fortis	54	2.237e-09	0.002237
Passeriformes	Sporophila hypoxantha	54	2.2377e-09	0.0022377
Passeriformes	Pheucticus melanocephalus	54	2.2404e-09	0.0022404
Passeriformes	Cardinalis cardinalis	54	2.2694e-09	0.0022694
Passeriformes	Passerina amoena	54	2.2493e-09	0.0022493
Passeriformes	Quiscalus mexicanus	54	2.2549e-09	0.0022549
Passeriformes	Molothrus ater	54	2.2492e-09	0.0022492
Passeriformes	Agelaius phoeniceus	54	2.233e-09	0.002233
Passeriformes	Setophaga coronata	54	2.3025e-09	0.0023025
Passeriformes	Setophaga kirtlandii	54	2.3182e-09	0.0023182
Passeriformes	Zonotrichia albicollis	54	2.3389e-09	0.0023389
Passeriformes	Junco hyemalis	54	2.3241e-09	0.0023241
Passeriformes	Melospiza melodia	54	2.3339e-09	0.0023339
Passeriformes	Spizella passerina	54	2.3093e-09	0.0023093
Passeriformes	Irena cyanogastra	54	2.121e-09	0.002121
Passeriformes	Picathartes gymnocephalus	54	2.0233e-09	0.0020233
Passeriformes	Chaetops frenatus	54	2.0657e-09	0.0020657
Passeriformes	Drymodes brunneopygia	54	2.0458e-09	0.0020458
Passeriformes	Melanocharis versteri	54	1.8098e-09	0.0018098
Passeriformes	Cephalopterus ornatus	54	1.6732e-09	0.0016732
Passeriformes	Pachyramphus minor	54	1.7404e-09	0.0017404
Passeriformes	Onychorhynchus coronatus	54	1.7872e-09	0.0017872
Passeriformes	Oxyruncus cristatus	54	1.7286e-09	0.0017286
Passeriformes	Piprites chloris	54	1.797e-09	0.001797
Passeriformes	Neopipo cinnamomea	54	1.7431e-09	0.0017431
Passeriformes	Tachuris rubrigastra	54	1.8015e-09	0.0018015
Passeriformes	Tyrannus savana	54	1.7832e-09	0.0017832
Passeriformes	Mionectes macconnelli	54	1.8968e-09	0.0018968
Passeriformes	Lepidothrix coronata	54	1.629e-09	0.001629
Passeriformes	Manacus manacus	54	1.6489e-09	0.0016489
Passeriformes	Rhegmatorhina hoffmannsi	54	1.9713e-09	0.0019713
Passeriformes	Sakesphorus luctuosus	54	1.9439e-09	0.0019439
Passeriformes	Grallaria varia	54	1.9316e-09	0.0019316
Passeriformes	Scytalopus superciliaris	54	1.7528e-09	0.0017528
Passeriformes	Formicarius rufipectus	54	2.1003e-09	0.0021003
Passeriformes	Sclerurus mexicanus	54	1.8018e-09	0.0018018
Passeriformes	Furnarius figulus	54	1.8254e-09	0.0018254
Passeriformes	Campylorhamphus procurvoides	54	1.8881e-09	0.0018881
Passeriformes	Xiphorhynchus elegans	54	1.8575e-09	0.0018575
Passeriformes	Serilophus lunatus	54	1.9405e-09	0.0019405
Passeriformes	Neodrepanis coruscans	54	1.9604e-09	0.0019604
Passeriformes	Pitta sordida	54	2.1268e-09	0.0021268
Passeriformes	Sapayoa aenigma	54	1.8643e-09	0.0018643
Passeriformes	Calyptomena viridis	54	1.7776e-09	0.0017776
Passeriformes	Smithornis capensis	54	1.8775e-09	0.0018775
Falconiformes	Herpetotheres cachinnans	60	6.6362e-10	0.00066362
Falconiformes	Falco cherrug	60	9.3636e-10	0.00093636
Falconiformes	Falco peregrinus	60	9.3837e-10	0.00093837
Pelecaniformes	Fregata magnificens	61	5.1878e-10	0.00051878
Pelecaniformes	Sula dactylatra	61	7.0616e-10	0.00070616
Pelecaniformes	Anhinga rufa	61	7.0545e-10	0.00070545
Pelecaniformes	Anhinga anhinga	61	7.0107e-10	0.00070107
Pelecaniformes	Phalacrocorax pelagicus	61	8.5009e-10	0.00085009
Pelecaniformes	Phalacrocorax carbo	61	8.4386e-10	0.00084386
Pelecaniformes	Phalacrocorax harrisi	61	8.5342e-10	0.00085342
Pelecaniformes	Phalacrocorax auritus	61	8.399e-10	0.0008399
Pelecaniformes	Phalacrocorax brasilianus	61	8.3571e-10	0.00083571
Pelecaniformes	Egretta garzetta	61	7.4831e-10	0.00074831
Pelecaniformes	Cochlearius cochlearius	61	6.8638e-10	0.00068638
Pelecaniformes	Scopus umbretta	61	7.2112e-10	0.00072112
Pelecaniformes	Pelecanus crispus	61	6.0075e-10	0.00060075
Pelecaniformes	Balaeniceps rex	61	5.3516e-10	0.00053516
Pelecaniformes	Nipponia nippon	61	5.5282e-10	0.00055282
Pelecaniformes	Mesembrinibis cayennensis	61	5.1302e-10	0.00051302
Pelecaniformes	Ciconia maguari	61	4.6975e-10	0.00046975
Sphenisciformes	Aptenodytes forsteri	60	4.5825e-10	0.00045825
Sphenisciformes	Aptenodytes patagonicus	60	4.6061e-10	0.00046061
Sphenisciformes	Eudyptes chrysocome	60	5.1059e-10	0.00051059
Sphenisciformes	Eudyptes filholi	60	5.0627e-10	0.00050627
Sphenisciformes	Eudyptes chrysolophus chrysolophus	60	5.0644e-10	0.00050644
Sphenisciformes	Eudyptes moseleyi	60	5.102e-10	0.0005102
Sphenisciformes	Eudyptes pachyrhynchus	60	5.1032e-10	0.00051032
Sphenisciformes	Eudyptes robustus	60	5.1281e-10	0.00051281
Sphenisciformes	Eudyptes chrysolophus schlegeli	60	5.1241e-10	0.00051241
Sphenisciformes	Eudyptes sclateri	60	5.0603e-10	0.00050603
Sphenisciformes	Eudyptula minor Banks Peninsula	60	5.4751e-10	0.00054751
Sphenisciformes	Eudyptula minor	60	5.4344e-10	0.00054344
Sphenisciformes	Eudyptula novaehollandiae	60	5.4181e-10	0.00054181
Sphenisciformes	Megadyptes antipodes antipodes	60	5.1835e-10	0.00051835
Sphenisciformes	Pygoscelis adeliae	60	5.0296e-10	0.00050296
Sphenisciformes	Pygoscelis antarctica	60	5.1361e-10	0.00051361
Sphenisciformes	Pygoscelis papua West Antarctic Peninsula	60	5.2375e-10	0.00052375
Sphenisciformes	Spheniscus demersus	60	5.1668e-10	0.00051668
Sphenisciformes	Spheniscus humboldti	60	5.2071e-10	0.00052071
Sphenisciformes	Spheniscus magellanicus	60	5.1447e-10	0.00051447
Sphenisciformes	Spheniscus mendiculus	60	5.144e-10	0.0005144
Sphenisciformes	Pygoscelis papua Falklands/Malvinas	60	5.2153e-10	0.00052153
Sphenisciformes	Pygoscelis papua Kerguelen	60	5.2011e-10	0.00052011
Sphenisciformes	Pygoscelis papua South Georgia	60	5.2356e-10	0.00052356
Procellariiformes	Thalassarche chlororhynchos	60	3.8626e-10	0.00038626
Procellariiformes	Oceanites oceanicus	60	5.651e-10	0.0005651
Procellariiformes	Fregetta grallaria	60	5.5662e-10	0.00055662
Procellariiformes	Fulmarus glacialis	60	4.8727e-10	0.00048727
Procellariiformes	Pelecanoides urinatrix	60	5.8368e-10	0.00058368
Procellariiformes	Calonectris borealis	60	4.7816e-10	0.00047816
Procellariiformes	Hydrobates tethys	60	5.099e-10	0.0005099
Charadriiformes	Charadrius vociferus	65	6.7143e-10	0.00067143
Charadriiformes	Charadrius alexandrinus	65	6.0626e-10	0.00060626
Charadriiformes	Ibidorhyncha struthersii	65	6.7789e-10	0.00067789
Charadriiformes	Himantopus himantopus	65	6.016e-10	0.0006016
Charadriiformes	Burhinus bistriatus	65	6.4066e-10	0.00064066
Charadriiformes	Pluvianellus socialis	65	8.1466e-10	0.00081466
Charadriiformes	Chionis minor	65	8.0624e-10	0.00080624
Charadriiformes	Pedionomus torquatus	65	1.2033e-09	0.0012033
Charadriiformes	Thinocorus orbignyianus	65	1.199e-09	0.001199
Charadriiformes	Jacana jacana	65	1.2736e-09	0.0012736
Charadriiformes	Nycticryphes semicollaris	65	1.1146e-09	0.0011146
Charadriiformes	Rostratula benghalensis	65	1.215e-09	0.001215
Charadriiformes	Limosa lapponica	65	7.6796e-10	0.00076796
Charadriiformes	Calidris pugnax	65	8.9875e-10	0.00089875
Charadriiformes	Arenaria interpres	65	8.5134e-10	0.00085134
Charadriiformes	Turnix velox	65	2.144e-09	0.002144
Charadriiformes	Dromas ardeola	65	6.7284e-10	0.00067284
Charadriiformes	Rhinoptilus africanus	65	8.4229e-10	0.00084229
Charadriiformes	Glareola pratincola	65	8.379e-10	0.0008379
Charadriiformes	Rynchops niger	65	7.9977e-10	0.00079977
Charadriiformes	Phaetusa simplex	65	7.4782e-10	0.00074782
Charadriiformes	Chroicocephalus maculipennis	65	7.2852e-10	0.00072852
Charadriiformes	Larus smithsonianus	65	7.1119e-10	0.00071119
Charadriiformes	Rissa tridactyla	65	7.0686e-10	0.00070686
Charadriiformes	Stercorarius parasiticus	65	7.0747e-10	0.00070747
Charadriiformes	Cepphus grylle	65	7.5463e-10	0.00075463
Charadriiformes	Alca torda	65	7.3617e-10	0.00073617
Charadriiformes	Uria lomvia	65	7.3405e-10	0.00073405
Charadriiformes	Uria aalge	65	7.3654e-10	0.00073654
Gruiformes	Psophia crepitans	65	8.7702e-10	0.00087702
Gruiformes	Grus americana	65	6.1771e-10	0.00061771
Gruiformes	Balearica regulorum	65	6.4626e-10	0.00064626
Gruiformes	Aramus guarauna	65	6.8283e-10	0.00068283
Gruiformes	Heliornis fulica	65	1.4339e-09	0.0014339
Gruiformes	Zapornia atra	65	1.266e-09	0.001266
Gruiformes	Atlantisia rogersi	65	1.3053e-09	0.0013053
Anseriformes	Chauna torquata	66	7.0533e-10	0.00070533
Anseriformes	Anser cygnoid	66	9.5969e-10	0.00095969
Anseriformes	Cairina moschata	66	1.1402e-09	0.0011402
Anseriformes	Asarcornis scutulata	66	1.1525e-09	0.0011525
Anseriformes	Anas zonorhyncha	66	1.1377e-09	0.0011377
Anseriformes	Anas platyrhynchos	66	1.137e-09	0.001137
Anseriformes	Anseranas semipalmata	66	6.3225e-10	0.00063225
Galliformes	Alectura lathami	66	1.3727e-09	0.0013727
Galliformes	Penelope pileata	66	1.3929e-09	0.0013929
Galliformes	Numida meleagris	66	1.5779e-09	0.0015779
Galliformes	Odontophorus gujanensis	66	1.9562e-09	0.0019562
Galliformes	Callipepla squamata	66	1.9937e-09	0.0019937
Galliformes	Colinus virginianus	66	2.0018e-09	0.0020018
Galliformes	Gallus gallus	66	1.7812e-09	0.0017812
Galliformes	Coturnix japonica	66	2.0476e-09	0.0020476
Galliformes	Phasianus colchicus	66	1.8038e-09	0.0018038
Galliformes	Meleagris gallopavo	66	1.8469e-09	0.0018469
Galliformes	Tympanuchus cupido	66	1.9504e-09	0.0019504
Tinamiformes	Nothocercus nigrocapillus	84	1.4711e-09	0.0014711
Tinamiformes	Nothocercus julius	84	1.471e-09	0.001471
Tinamiformes	Tinamus guttatus	84	1.5457e-09	0.0015457
Tinamiformes	Crypturellus soui	84	1.6555e-09	0.0016555
Tinamiformes	Crypturellus cinnamomeus	84	1.6249e-09	0.0016249
Tinamiformes	Crypturellus undulatus	84	1.6153e-09	0.0016153
Tinamiformes	Nothoprocta perdicaria	84	1.7937e-09	0.0017937
Tinamiformes	Nothoprocta ornata	84	1.7716e-09	0.0017716
Tinamiformes	Nothoprocta pentlandii	84	1.7717e-09	0.0017717
Tinamiformes	Eudromia elegans	84	1.8002e-09	0.0018002

## Sheet: Figure 4
Figure 4
Figure 4a-b
Genes list can be found in Supplementary Data 4.
Figure 4c-d
Hemoglobin and Myoglobin 3D structure files can be found in Supplementary Data 9.

## Sheet: Figure 5
Figure 5
Figure 5a		Figure 5b
Genes related to taste		Genes related to immunity
gene name		TLR4
TAS1R1		TLR5
TAS1R2		IFIT5
TAS1R3		CD81
TAS2R1
TAS2R2
TAS2R3
CHIA
Gene relate to vision
gene name
RH2
LWS, SWS1, SWS2
LWS
CYP2J19

## Sheet: Supplementary Figure 1
Supplementary Figure 1
#Eudyptes warhami			# Chr: reference from sam/bam header, End: from which termini of DNA sequences, Std: strand of reads
pos	5pC>T	3pG>A	Chr	End	Std	Pos	A	C	G	T	Total
1	0.239327	0.191433	*	3p	(+)	-70	1806436	1367717	1600319	1791177	6565649
2	0.184641	0.162246	*	3p	(+)	-69	1833014	1416809	1630479	1841867	6722169
3	0.158846	0.141202	*	3p	(+)	-68	1866462	1452800	1657287	1887449	6863998
4	0.150212	0.134491	*	3p	(+)	-67	1907013	1475062	1692712	1922244	6997031
5	0.132864	0.116564	*	3p	(+)	-66	1960515	1486305	1739494	1936092	7122406
6	0.120903	0.104767	*	3p	(+)	-65	2002270	1499975	1798728	1943238	7244211
7	0.113257	0.0979936	*	3p	(+)	-64	2036070	1524650	1848788	1952024	7361532
8	0.105934	0.0905292	*	3p	(+)	-63	2072669	1540529	1885620	1961389	7460207
9	0.0997993	0.0842546	*	3p	(+)	-62	2076252	1577822	1928490	1977840	7560404
10	0.0960718	0.0813772	*	3p	(+)	-61	2075199	1642546	1945413	1998612	7661770
11	0.0910306	0.0759165	*	3p	(+)	-60	2085684	1690078	1938132	2046528	7760422
12	0.0883436	0.0729556	*	3p	(+)	-59	2099958	1715215	1934790	2102694	7852657
13	0.0854675	0.0710442	*	3p	(+)	-58	2110742	1740398	1976610	2110438	7938188
14	0.0827708	0.0683735	*	3p	(+)	-57	2138838	1753822	2007430	2112251	8012341
15	0.0805701	0.0656847	*	3p	(+)	-56	2167320	1756760	2030738	2126496	8081314
16	0.0783633	0.0638956	*	3p	(+)	-55	2207822	1759444	2073293	2104867	8145426
17	0.0765883	0.061578	*	3p	(+)	-54	2250277	1756941	2104593	2092999	8204810
18	0.0741961	0.0597136	*	3p	(+)	-53	2256133	1771469	2115753	2111476	8254831
19	0.0719749	0.0579806	*	3p	(+)	-52	2236669	1812024	2139453	2123270	8311416
20	0.0697895	0.0560563	*	3p	(+)	-51	2218692	1863471	2145339	2136205	8363707
21	0.0676124	0.0536383	*	3p	(+)	-50	2213626	1906995	2135144	2160012	8415777
22	0.0657746	0.0517434	*	3p	(+)	-49	2239933	1913896	2115145	2192170	8461144
23	0.0637574	0.0499648	*	3p	(+)	-48	2247693	1916762	2104741	2230624	8499820
24	0.0612335	0.047903	*	3p	(+)	-47	2244920	1929509	2135747	2219447	8529623
25	0.0594008	0.0461211	*	3p	(+)	-46	2280271	1921390	2168004	2188708	8558373
			*	3p	(+)	-45	2302350	1909666	2196940	2172535	8581491
			*	3p	(+)	-44	2302775	1926568	2225149	2146952	8601444
			*	3p	(+)	-43	2329763	1922983	2230874	2134459	8618079
			*	3p	(+)	-42	2320636	1922345	2252206	2137706	8632893
			*	3p	(+)	-41	2295112	1962849	2252012	2136019	8645992
			*	3p	(+)	-40	2281921	2004921	2209147	2159853	8655842
			*	3p	(+)	-39	2267497	2020309	2165475	2214116	8667397
			*	3p	(+)	-38	2269828	2019803	2169620	2216234	8675485
			*	3p	(+)	-37	2273568	2027511	2175342	2204398	8680819
			*	3p	(+)	-36	2301077	2012801	2176726	2193297	8683901
			*	3p	(+)	-35	2328755	1982849	2199688	2169741	8681033
			*	3p	(+)	-34	2352130	1970278	2223926	2140313	8686647
			*	3p	(+)	-33	2352366	1965917	2229813	2141157	8689253
			*	3p	(+)	-32	2343244	1973254	2255128	2120206	8691832
			*	3p	(+)	-31	2326881	1991978	2249687	2122865	8691411
			*	3p	(+)	-30	2306025	2044015	2198837	2144733	8693610
			*	3p	(+)	-29	2298451	2076629	2147866	2171108	8694054
			*	3p	(+)	-28	2302246	2074059	2120273	2197572	8694150
			*	3p	(+)	-27	2316878	2060437	2141505	2176229	8695049
			*	3p	(+)	-26	2365352	2025844	2144282	2159840	8695318
			*	3p	(+)	-25	2375422	2005859	2162254	2151712	8695247
			*	3p	(+)	-24	2367696	2013083	2184014	2129021	8693814
			*	3p	(+)	-23	2414286	1976110	2190362	2114418	8695176
			*	3p	(+)	-22	2398449	1991548	2186173	2119207	8695377
			*	3p	(+)	-21	2368355	2036755	2170496	2120008	8695614
			*	3p	(+)	-20	2357971	2078258	2119925	2138743	8694897
			*	3p	(+)	-19	2368189	2090103	2078523	2158206	8695021
			*	3p	(+)	-18	2377756	2068954	2074171	2174767	8695648
			*	3p	(+)	-17	2384318	2066915	2070116	2174196	8695545
			*	3p	(+)	-16	2414495	2030672	2069685	2181073	8695925
			*	3p	(+)	-15	2463076	1988101	2074898	2169798	8695873
			*	3p	(+)	-14	2477945	1978362	2094997	2144679	8695983
			*	3p	(+)	-13	2489899	1983789	2098428	2123157	8695273
			*	3p	(+)	-12	2498481	1980120	2084506	2132940	8696047
			*	3p	(+)	-11	2454543	2015374	2082556	2143069	8695542
			*	3p	(+)	-10	2444238	2064952	2039972	2146902	8696064
			*	3p	(+)	-9	2487291	2060113	2014835	2133981	8696220
			*	3p	(+)	-8	2533640	2007663	1977950	2176025	8695278
			*	3p	(+)	-7	2574877	1963368	1935329	2222241	8695815
			*	3p	(+)	-6	2540264	2014280	1863380	2276712	8694636
			*	3p	(+)	-5	2603691	1964503	1825450	2302336	8695980
			*	3p	(+)	-4	2667787	1955267	1825786	2247330	8696170
			*	3p	(+)	-3	2756998	1808555	1937001	2193836	8696390
			*	3p	(+)	-2	2272757	2127277	2009080	2287356	8696470
			*	3p	(+)	-1	2394624	2190044	1871785	2242321	8698774
			*	3p	(+)	1	2588491	2140257	1650550	2318772	8698070
			*	3p	(+)	2	2929830	1699328	2094795	1973764	8697717
			*	3p	(+)	3	2319388	2036711	2251234	2090068	8697401
			*	3p	(+)	4	2420085	2035733	1840614	2400639	8697071
			*	3p	(+)	5	2328323	2040751	1913671	2413989	8696734
			*	3p	(+)	6	2371248	1949858	2001488	2373849	8696443
			*	3p	(+)	7	2426458	1928492	2003085	2338088	8696123
			*	3p	(+)	8	2425362	1924866	2041145	2304417	8695790
			*	3p	(+)	9	2390911	1946753	2073702	2284087	8695453
			*	3p	(+)	10	2360715	1965480	2074296	2294639	8695130
			*	3p	-	-70	1802620	1365684	1601892	1795363	6565559
			*	3p	-	-69	1830627	1412598	1632151	1845921	6721297
			*	3p	-	-68	1868112	1448470	1659278	1887269	6863129
			*	3p	-	-67	1906219	1474578	1692591	1923690	6997078
			*	3p	-	-66	1959908	1486004	1741923	1934110	7121945
			*	3p	-	-65	1999878	1500410	1798572	1944972	7243832
			*	3p	-	-64	2037509	1519911	1846791	1957540	7361751
			*	3p	-	-63	2068971	1539700	1887494	1963829	7459994
			*	3p	-	-62	2077475	1576464	1928506	1978378	7560823
			*	3p	-	-61	2071733	1640814	1948076	2001766	7662389
			*	3p	-	-60	2082313	1688170	1939687	2051071	7761241
			*	3p	-	-59	2097522	1711722	1937704	2106122	7853070
			*	3p	-	-58	2111332	1736657	1978487	2112034	7938510
			*	3p	-	-57	2139394	1752279	2008255	2112519	8012447
			*	3p	-	-56	2168619	1755287	2031869	2125817	8081592
			*	3p	-	-55	2204428	1761649	2074848	2104703	8145628
			*	3p	-	-54	2248333	1756164	2104226	2096551	8205274
			*	3p	-	-53	2254330	1769368	2119013	2112338	8255049
			*	3p	-	-52	2233265	1810399	2143078	2124823	8311565
			*	3p	-	-51	2216776	1862680	2147305	2136770	8363531
			*	3p	-	-50	2211089	1905635	2135391	2163379	8415494
			*	3p	-	-49	2235546	1910766	2116825	2197099	8460236
			*	3p	-	-48	2244449	1914817	2107232	2232688	8499186
			*	3p	-	-47	2242773	1926545	2136370	2223378	8529066
			*	3p	-	-46	2276687	1920450	2169699	2190796	8557632
			*	3p	-	-45	2301608	1907289	2198994	2172903	8580794
			*	3p	-	-44	2305051	1925296	2223651	2146593	8600591
			*	3p	-	-43	2327225	1919698	2234860	2135575	8617358
			*	3p	-	-42	2323607	1923293	2249110	2136185	8632195
			*	3p	-	-41	2295241	1957107	2252652	2140339	8645339
			*	3p	-	-40	2277687	2003313	2210991	2163006	8654997
			*	3p	-	-39	2266724	2019422	2165491	2215122	8666759
			*	3p	-	-38	2266173	2018614	2169960	2219953	8674700
			*	3p	-	-37	2270355	2026787	2178061	2204895	8680098
			*	3p	-	-36	2299957	2011406	2175234	2196528	8683125
			*	3p	-	-35	2323950	1981868	2203008	2171679	8680505
			*	3p	-	-34	2350079	1968123	2224792	2142942	8685936
			*	3p	-	-33	2348230	1965693	2232496	2141935	8688354
			*	3p	-	-32	2340937	1970095	2256840	2123224	8691096
			*	3p	-	-31	2325025	1992162	2248869	2124366	8690422
			*	3p	-	-30	2305818	2040084	2200170	2146707	8692779
			*	3p	-	-29	2295590	2075458	2148855	2173378	8693281
			*	3p	-	-28	2303430	2071961	2121110	2196908	8693409
			*	3p	-	-27	2315397	2060832	2140728	2177231	8694188
			*	3p	-	-26	2365302	2024608	2144324	2160422	8694656
			*	3p	-	-25	2369455	2000977	2166909	2157095	8694436
			*	3p	-	-24	2363606	2012051	2187854	2129479	8692990
			*	3p	-	-23	2410719	1977244	2190943	2115448	8694354
			*	3p	-	-22	2397048	1990206	2185806	2121547	8694607
			*	3p	-	-21	2365941	2034951	2172607	2121349	8694848
			*	3p	-	-20	2356122	2076279	2121571	2140112	8694084
			*	3p	-	-19	2363895	2087112	2081481	2161884	8694372
			*	3p	-	-18	2374098	2067094	2079271	2174291	8694754
			*	3p	-	-17	2383000	2062832	2070678	2178166	8694676
			*	3p	-	-16	2411863	2027855	2071580	2183867	8695165
			*	3p	-	-15	2459172	1984672	2077215	2174122	8695181
			*	3p	-	-14	2471117	1978529	2098452	2147009	8695107
			*	3p	-	-13	2485746	1984532	2099136	2125067	8694481
			*	3p	-	-12	2496480	1978365	2084949	2135336	8695130
			*	3p	-	-11	2451726	2013572	2081919	2147378	8694595
			*	3p	-	-10	2439872	2063203	2042412	2149879	8695366
			*	3p	-	-9	2484376	2061493	2018539	2130935	8695343
			*	3p	-	-8	2531524	2002831	1979835	2180347	8694537
			*	3p	-	-7	2570975	1960407	1939440	2224297	8695119
			*	3p	-	-6	2536878	2011493	1867795	2277744	8693910
			*	3p	-	-5	2602667	1962216	1826536	2303710	8695129
			*	3p	-	-4	2664570	1954645	1826827	2249140	8695182
			*	3p	-	-3	2755663	1805472	1937514	2196924	8695573
			*	3p	-	-2	2269703	2126162	2007789	2292025	8695679
			*	3p	-	-1	2394546	2184083	1876497	2242846	8697972
			*	3p	-	1	2586821	2139589	1650540	2320323	8697273
			*	3p	-	2	2928744	1697708	2093915	1976584	8696951
			*	3p	-	3	2316843	2036139	2255541	2088103	8696626
			*	3p	-	4	2421682	2029092	1843229	2402242	8696245
			*	3p	-	5	2323012	2039015	1918585	2415317	8695929
			*	3p	-	6	2368400	1950542	2003187	2373456	8695585
			*	3p	-	7	2424811	1928407	2000679	2341352	8695249
			*	3p	-	8	2422926	1924746	2040383	2306884	8694939
			*	3p	-	9	2388511	1943867	2077335	2284878	8694591
			*	3p	-	10	2358769	1964202	2077225	2294027	8694223
			*	5p	(+)	-10	2347969	2010989	2043810	2292307	8695075
			*	5p	(+)	-9	2338771	2007827	2019812	2328975	8695385
			*	5p	(+)	-8	2355657	1974342	1981911	2383798	8695708
			*	5p	(+)	-7	2402421	1906936	1983811	2402873	8696041
			*	5p	(+)	-6	2459815	1921973	1986923	2327648	8696359
			*	5p	(+)	-5	2542203	1803442	2108855	2242208	8696708
			*	5p	(+)	-4	2513350	1674698	2124105	2384889	8697042
			*	5p	(+)	-3	2161992	2115393	2178137	2241833	8697355
			*	5p	(+)	-2	2035491	2057289	1764688	2840223	8697691
			*	5p	(+)	-1	2662285	1520105	2419265	2096396	8698051
			*	5p	(+)	1	2227615	1534353	2485942	2450864	8698774
			*	5p	(+)	2	2358381	1805531	2583273	1951501	8698686
			*	5p	(+)	3	2304413	1806517	1964277	2623095	8698302
			*	5p	(+)	4	2410756	1674990	2143748	2464713	8694207
			*	5p	(+)	5	2502561	1621136	2167051	2407663	8698411
			*	5p	(+)	6	2511653	1634044	2242168	2306823	8694688
			*	5p	(+)	7	2445834	1743434	2127641	2381027	8697936
			*	5p	(+)	8	2368214	1763556	2216887	2346851	8695508
			*	5p	(+)	9	2302194	1791880	2292991	2307890	8694955
			*	5p	(+)	10	2292416	1834260	2317029	2247060	8690765
			*	5p	(+)	11	2289039	1858822	2282904	2263311	8694076
			*	5p	(+)	12	2285019	1853211	2231495	2319815	8689540
			*	5p	(+)	13	2267869	1882761	2226258	2314133	8691021
			*	5p	(+)	14	2289031	1884225	2204534	2320929	8698719
			*	5p	(+)	15	2314860	1854126	2197196	2332568	8698750
			*	5p	(+)	16	2327253	1835212	2243646	2278067	8684178
			*	5p	(+)	17	2322187	1834922	2297730	2243877	8698716
			*	5p	(+)	18	2334862	1829422	2295955	2236979	8697218
			*	5p	(+)	19	2326332	1825091	2323982	2223312	8698717
			*	5p	(+)	20	2297649	1870066	2326299	2197417	8691431
			*	5p	(+)	21	2270172	1933088	2281100	2207330	8691690
			*	5p	(+)	22	2269702	1955685	2223832	2244730	8693949
			*	5p	(+)	23	2247822	1966865	2199075	2282883	8696645
			*	5p	(+)	24	2250024	1966439	2238297	2243964	8698724
			*	5p	(+)	25	2280138	1946001	2214628	2258003	8698770
			*	5p	(+)	26	2290413	1918314	2233114	2253481	8695322
			*	5p	(+)	27	2316430	1913417	2277692	2190538	8698077
			*	5p	(+)	28	2334539	1900717	2297434	2165337	8698027
			*	5p	(+)	29	2295923	1928869	2313143	2151892	8689827
			*	5p	(+)	30	2274416	1972943	2287674	2157239	8692272
			*	5p	(+)	31	2256607	2018922	2236500	2178435	8690464
			*	5p	(+)	32	2250533	2034872	2202316	2208073	8695794
			*	5p	(+)	33	2275666	2010452	2174040	2230048	8690206
			*	5p	(+)	34	2273563	1998776	2180338	2240101	8692778
			*	5p	(+)	35	2302467	1979484	2194680	2209617	8686248
			*	5p	(+)	36	2334223	1943555	2224103	2183645	8685526
			*	5p	(+)	37	2344322	1947267	2231619	2153918	8677126
			*	5p	(+)	38	2365594	1940347	2222859	2142339	8671139
			*	5p	(+)	39	2365776	1929676	2237301	2135994	8668747
			*	5p	(+)	40	2297203	1978830	2233812	2150711	8660556
			*	5p	(+)	41	2265061	2025945	2194056	2158916	8643978
			*	5p	(+)	42	2261563	2034672	2145943	2184381	8626559
			*	5p	(+)	43	2260402	2019120	2131027	2208475	8619024
			*	5p	(+)	44	2261631	2014841	2132890	2184856	8594218
			*	5p	(+)	45	2302144	1983796	2102508	2187579	8576027
			*	5p	(+)	46	2327936	1949119	2116373	2163448	8556876
			*	5p	(+)	47	2368619	1919300	2127405	2119418	8534742
			*	5p	(+)	48	2390374	1876147	2111118	2099533	8477172
			*	5p	(+)	49	2355290	1887754	2119334	2095701	8458079
			*	5p	(+)	50	2327364	1890356	2134493	2063113	8415326
			*	5p	(+)	51	2300302	1913001	2090597	2064351	8368251
			*	5p	(+)	52	2279464	1926765	2017954	2088246	8312429
			*	5p	(+)	53	2262780	1920372	1964419	2115816	8263387
			*	5p	(+)	54	2229365	1912555	1934611	2121929	8198460
			*	5p	(+)	55	2233260	1888903	1943107	2084316	8149586
			*	5p	(+)	56	2254548	1847764	1928054	2055516	8085882
			*	5p	(+)	57	2243071	1819580	1919017	2035460	8017128
			*	5p	(+)	58	2251211	1788993	1902547	1997865	7940616
			*	5p	(+)	59	2262048	1736888	1876368	1981295	7856599
			*	5p	(+)	60	2201689	1738059	1860555	1963401	7763704
			*	5p	(+)	61	2136525	1760036	1813174	1947028	7656763
			*	5p	(+)	62	2115245	1757715	1745561	1944825	7563346
			*	5p	(+)	63	2093338	1726758	1698379	1945741	7464216
			*	5p	(+)	64	2081603	1694139	1672189	1917137	7365068
			*	5p	(+)	65	2070777	1643033	1641738	1888307	7243855
			*	5p	(+)	66	2055233	1586255	1612794	1846947	7101229
			*	5p	(+)	67	2041987	1545079	1606873	1797962	6991901
			*	5p	(+)	68	2012036	1514668	1583369	1754370	6864443
			*	5p	(+)	69	1981631	1473256	1539031	1730191	6724109
			*	5p	(+)	70	1943571	1433484	1486694	1699119	6562868
			*	5p	-	-10	2349251	2007439	2043810	2293945	8694445
			*	5p	-	-9	2336442	2006494	2019732	2332093	8694761
			*	5p	-	-8	2352357	1975778	1984635	2382334	8695104
			*	5p	-	-7	2402088	1903692	1986398	2403267	8695445
			*	5p	-	-6	2459260	1923877	1986802	2325817	8695756
			*	5p	-	-5	2543349	1802391	2107310	2243013	8696063
			*	5p	-	-4	2513472	1672629	2123015	2387258	8696374
			*	5p	-	-3	2160719	2116350	2176463	2243155	8696687
			*	5p	-	-2	2034583	2058079	1763641	2840683	8696986
			*	5p	-	-1	2664027	1520168	2416619	2096482	8697296
			*	5p	-	1	2228085	1530742	2485387	2453758	8697972
			*	5p	-	2	2358011	1802445	2585754	1951649	8697859
			*	5p	-	3	2302852	1802879	1964818	2626955	8697504
			*	5p	-	4	2408349	1670192	2146942	2467885	8693368
			*	5p	-	5	2499479	1623125	2164026	2410998	8697628
			*	5p	-	6	2510243	1631629	2243066	2309088	8694026
			*	5p	-	7	2446117	1742785	2126726	2381568	8697196
			*	5p	-	8	2369363	1758591	2215566	2351330	8694850
			*	5p	-	9	2299829	1786186	2297140	2310904	8694059
			*	5p	-	10	2288619	1832476	2320038	2248815	8689948
			*	5p	-	11	2285164	1856505	2284016	2267544	8693229
			*	5p	-	12	2281487	1852987	2232109	2321981	8688564
			*	5p	-	13	2266340	1878453	2228356	2317169	8690318
			*	5p	-	14	2288930	1882453	2205213	2321325	8697921
			*	5p	-	15	2315870	1848998	2201749	2331329	8697946
			*	5p	-	16	2325711	1834490	2244495	2278832	8683528
			*	5p	-	17	2322611	1834542	2296144	2244622	8697919
			*	5p	-	18	2333149	1825647	2298421	2239047	8696264
			*	5p	-	19	2322896	1824661	2325619	2224746	8697922
			*	5p	-	20	2297127	1866822	2326857	2199859	8690665
			*	5p	-	21	2268711	1935023	2280077	2207196	8691007
			*	5p	-	22	2263276	1954220	2229043	2246764	8693303
			*	5p	-	23	2244302	1965640	2201667	2284179	8695788
			*	5p	-	24	2248027	1961894	2239996	2248006	8697923
			*	5p	-	25	2277935	1942984	2215917	2261133	8697969
			*	5p	-	26	2288252	1918690	2233614	2254066	8694622
			*	5p	-	27	2316857	1911447	2277566	2191402	8697272
			*	5p	-	28	2334203	1898056	2295929	2169029	8697217
			*	5p	-	29	2293083	1924860	2313940	2157234	8689117
			*	5p	-	30	2270536	1971489	2288946	2160432	8691403
			*	5p	-	31	2254188	2016742	2237562	2180949	8689441
			*	5p	-	32	2249396	2029193	2203206	2213082	8694877
			*	5p	-	33	2274510	2006627	2176861	2231205	8689203
			*	5p	-	34	2270595	1997626	2180885	2242878	8691984
			*	5p	-	35	2300087	1978283	2198777	2208070	8685217
			*	5p	-	36	2331927	1943864	2225304	2183663	8684758
			*	5p	-	37	2343036	1944250	2233393	2155579	8676258
			*	5p	-	38	2363436	1938949	2225556	2142908	8670849
			*	5p	-	39	2363308	1926320	2238794	2139511	8667933
			*	5p	-	40	2296120	1977637	2233948	2152089	8659794
			*	5p	-	41	2264497	2027027	2195090	2156419	8643033
			*	5p	-	42	2260722	2034907	2146347	2184078	8626054
			*	5p	-	43	2257563	2018338	2131946	2210564	8618411
			*	5p	-	44	2260214	2011884	2132892	2188580	8593570
			*	5p	-	45	2299402	1983866	2102839	2189225	8575332
			*	5p	-	46	2326274	1949870	2115547	2164523	8556214
			*	5p	-	47	2365261	1919720	2129039	2120251	8534271
			*	5p	-	48	2386141	1874420	2113015	2103403	8476979
			*	5p	-	49	2354233	1884922	2121470	2096709	8457334
			*	5p	-	50	2325047	1890716	2135962	2063256	8414981
			*	5p	-	51	2298433	1911422	2092686	2065600	8368141
			*	5p	-	52	2274390	1924959	2019841	2093303	8312493
			*	5p	-	53	2261651	1917896	1964679	2119300	8263526
			*	5p	-	54	2226971	1911414	1939012	2121528	8198925
			*	5p	-	55	2227815	1887910	1946316	2087678	8149719
			*	5p	-	56	2255858	1845640	1930256	2054422	8086176
			*	5p	-	57	2243882	1815365	1920155	2037741	8017143
			*	5p	-	58	2251355	1787637	1904005	1997928	7940925
			*	5p	-	59	2261556	1733786	1875642	1985978	7856962
			*	5p	-	60	2200830	1735265	1863007	1965356	7764458
			*	5p	-	61	2131809	1760159	1816532	1948964	7657464
			*	5p	-	62	2112933	1756440	1747690	1946655	7563718
			*	5p	-	63	2092410	1727031	1700881	1943463	7463785
			*	5p	-	64	2081138	1688813	1674404	1921020	7365375
			*	5p	-	65	2068482	1640707	1644003	1890344	7243536
			*	5p	-	66	2049772	1585298	1616193	1849331	7100594
			*	5p	-	67	2040010	1543488	1609623	1798792	6991913
			*	5p	-	68	2009026	1514352	1581516	1758787	6863681
			*	5p	-	69	1979597	1471393	1541260	1731052	6723302
			*	5p	-	70	1939016	1431078	1490364	1702394	6562852
Megadyptes antipodes richdalei			# Chr: reference from sam/bam header, End: from which termini of DNA sequences, Std: strand of reads
pos	5pC>T	3pG>A	Chr	End	Std	Pos	A	C	G	T	Total
1	0.289362	0.277378	*	3p	(+)	-70	72999	59262	76013	76006	284280
2	0.244842	0.236994	*	3p	(+)	-69	75092	62352	78724	78951	295119
3	0.206077	0.203069	*	3p	(+)	-68	77454	64870	81614	82127	306065
4	0.187409	0.184443	*	3p	(+)	-67	80223	67257	84757	84232	316469
5	0.159315	0.151792	*	3p	(+)	-66	84048	68929	88029	85577	326583
6	0.14224	0.136826	*	3p	(+)	-65	86916	70476	92472	86423	336287
7	0.131745	0.126826	*	3p	(+)	-64	88028	73080	96033	88698	345839
8	0.119033	0.111599	*	3p	(+)	-63	90927	74399	98976	89575	353877
9	0.111396	0.102748	*	3p	(+)	-62	91865	76922	101271	91881	361939
10	0.106003	0.096906	*	3p	(+)	-61	92745	80692	104242	92302	369981
11	0.0973593	0.0900319	*	3p	(+)	-60	93490	84677	104873	94942	377982
12	0.0937732	0.0842879	*	3p	(+)	-59	95842	86615	105300	98126	385883
13	0.0892071	0.0805001	*	3p	(+)	-58	96640	88425	108339	99744	393148
14	0.0856934	0.0770037	*	3p	(+)	-57	98491	90712	110907	100043	400153
15	0.0819618	0.0728548	*	3p	(+)	-56	100621	91205	113814	100814	406454
16	0.0786482	0.0696032	*	3p	(+)	-55	102357	93243	116484	100151	412235
17	0.0758734	0.0669716	*	3p	(+)	-54	105109	93196	118668	100642	417615
18	0.0727027	0.0639559	*	3p	(+)	-53	105925	95402	120055	101361	422743
19	0.0707811	0.0616365	*	3p	(+)	-52	105163	98040	121986	102171	427360
20	0.0676015	0.0589012	*	3p	(+)	-51	105786	100619	121932	103528	431865
21	0.0646243	0.0554897	*	3p	(+)	-50	105329	103595	122679	104757	436360
22	0.0622068	0.0536055	*	3p	(+)	-49	106761	104653	122602	106217	440233
23	0.0605227	0.0503172	*	3p	(+)	-48	107541	105420	122841	107900	443702
24	0.0581435	0.0483572	*	3p	(+)	-47	107555	106604	124987	107614	446760
25	0.0545159	0.046892	*	3p	(+)	-46	108837	107201	127130	106143	449311
			*	3p	(+)	-45	110210	107100	128885	105314	451509
			*	3p	(+)	-44	111433	107921	130399	103596	453349
			*	3p	(+)	-43	112722	107742	130660	103736	454860
			*	3p	(+)	-42	112561	108711	131238	103638	456148
			*	3p	(+)	-41	111023	110601	131746	103943	457313
			*	3p	(+)	-40	110886	113788	129872	103763	458309
			*	3p	(+)	-39	110704	114995	127052	106332	459083
			*	3p	(+)	-38	111459	114659	127339	106331	459788
			*	3p	(+)	-37	110207	115732	128458	105824	460221
			*	3p	(+)	-36	111786	115837	128012	104973	460608
			*	3p	(+)	-35	112936	115390	129011	103481	460818
			*	3p	(+)	-34	114899	114128	129524	102417	460968
			*	3p	(+)	-33	115138	113663	130270	102081	461152
			*	3p	(+)	-32	114962	114490	130922	100870	461244
			*	3p	(+)	-31	114043	115282	130502	101496	461323
			*	3p	(+)	-30	113459	118258	127599	102064	461380
			*	3p	(+)	-29	113170	119963	125462	102810	461405
			*	3p	(+)	-28	113291	120012	124027	104081	461411
			*	3p	(+)	-27	114309	120088	124009	103117	461523
			*	3p	(+)	-26	115631	118876	124918	102138	461563
			*	3p	(+)	-25	116675	118157	125742	101011	461585
			*	3p	(+)	-24	117073	118352	125950	100156	461531
			*	3p	(+)	-23	118962	116590	126241	99793	461586
			*	3p	(+)	-22	118830	117017	125488	100252	461587
			*	3p	(+)	-21	117707	119901	123950	100025	461583
			*	3p	(+)	-20	117805	121394	121214	101183	461596
			*	3p	(+)	-19	118207	122428	119261	101678	461574
			*	3p	(+)	-18	119070	121741	118051	102708	461570
			*	3p	(+)	-17	119087	121243	119024	102261	461615
			*	3p	(+)	-16	120424	119909	118868	102366	461567
			*	3p	(+)	-15	123323	118055	118423	101830	461631
			*	3p	(+)	-14	124999	117084	118850	100709	461642
			*	3p	(+)	-13	125861	116452	119502	99805	461620
			*	3p	(+)	-12	126457	116810	118416	99924	461607
			*	3p	(+)	-11	126087	118482	116508	100537	461614
			*	3p	(+)	-10	125371	120825	114199	101226	461621
			*	3p	(+)	-9	129919	119412	112223	100091	461645
			*	3p	(+)	-8	131629	116637	111361	101983	461610
			*	3p	(+)	-7	133297	116451	106624	105257	461629
			*	3p	(+)	-6	134766	117076	103482	106328	461652
			*	3p	(+)	-5	137816	116166	99664	107998	461644
			*	3p	(+)	-4	142747	114375	97248	107274	461644
			*	3p	(+)	-3	149310	106996	100378	104973	461657
			*	3p	(+)	-2	130975	130570	96766	103349	461660
			*	3p	(+)	-1	144918	115334	93329	108199	461780
			*	3p	(+)	1	116041	119513	104245	121888	461687
			*	3p	(+)	2	140818	96881	122798	101158	461655
			*	3p	(+)	3	116391	114830	127704	102690	461615
			*	3p	(+)	4	121010	115971	108324	116277	461582
			*	3p	(+)	5	115295	116680	111248	118336	461559
			*	3p	(+)	6	117079	112053	114477	117921	461530
			*	3p	(+)	7	119357	110616	115242	116271	461486
			*	3p	(+)	8	119302	110403	116722	115020	461447
			*	3p	(+)	9	118025	111790	118095	113498	461408
			*	3p	(+)	10	117275	112279	117695	114117	461366
			*	3p	-	-70	73124	59063	75217	76071	283475
			*	3p	-	-69	75359	62076	78384	78613	294432
			*	3p	-	-68	78064	64357	81055	81683	305159
			*	3p	-	-67	79828	66996	84865	83732	315421
			*	3p	-	-66	83396	68596	87921	85642	325555
			*	3p	-	-65	85438	71000	91962	86959	335359
			*	3p	-	-64	88311	72894	95426	88311	344942
			*	3p	-	-63	90564	75218	97845	89213	352840
			*	3p	-	-62	91846	77164	100884	90876	360770
			*	3p	-	-61	92044	80577	103479	92967	369067
			*	3p	-	-60	93774	83896	103570	95925	377165
			*	3p	-	-59	95434	86405	104765	98383	384987
			*	3p	-	-58	96758	88324	107876	99320	392278
			*	3p	-	-57	98589	90041	110692	99788	399110
			*	3p	-	-56	100400	91546	113005	100475	405426
			*	3p	-	-55	102263	92501	115951	100600	411315
			*	3p	-	-54	104433	93528	118649	99944	416554
			*	3p	-	-53	105741	94931	119669	101296	421637
			*	3p	-	-52	105555	97352	120945	102536	426388
			*	3p	-	-51	105054	100233	122428	103345	431060
			*	3p	-	-50	105079	103841	121753	104780	435453
			*	3p	-	-49	106738	104492	122058	106025	439313
			*	3p	-	-48	107392	105164	122419	107909	442884
			*	3p	-	-47	107959	106775	123806	107322	445862
			*	3p	-	-46	108877	107027	126269	106281	448454
			*	3p	-	-45	110527	107189	127827	105060	450603
			*	3p	-	-44	110853	107827	129640	104175	452495
			*	3p	-	-43	112802	107796	129916	103530	454044
			*	3p	-	-42	112106	108508	131338	103491	455443
			*	3p	-	-41	111365	110933	131284	103008	456590
			*	3p	-	-40	110441	113459	129286	104436	457622
			*	3p	-	-39	110471	115057	127302	105582	458412
			*	3p	-	-38	110777	114979	126588	106782	459126
			*	3p	-	-37	110304	115722	128192	105348	459566
			*	3p	-	-36	111396	115566	127908	105039	459909
			*	3p	-	-35	112526	114433	128931	104235	460125
			*	3p	-	-34	114124	114209	129712	102265	460310
			*	3p	-	-33	114433	113942	129904	102206	460485
			*	3p	-	-32	114639	113804	130600	101548	460591
			*	3p	-	-31	113828	115233	130086	101547	460694
			*	3p	-	-30	112831	117785	127421	102695	460732
			*	3p	-	-29	113203	120520	124778	102268	460769
			*	3p	-	-28	113428	120331	123135	103875	460769
			*	3p	-	-27	113664	119651	124377	103140	460832
			*	3p	-	-26	115473	119015	124640	101803	460931
			*	3p	-	-25	116756	117937	124705	101556	460954
			*	3p	-	-24	115552	118437	125979	100937	460905
			*	3p	-	-23	118782	116652	126046	99489	460969
			*	3p	-	-22	118391	116882	125206	100482	460961
			*	3p	-	-21	117284	119770	124203	99697	460954
			*	3p	-	-20	116857	121512	121332	101262	460963
			*	3p	-	-19	117870	122449	118306	102337	460962
			*	3p	-	-18	118443	122122	118409	101975	460949
			*	3p	-	-17	119385	121552	117958	102093	460988
			*	3p	-	-16	120283	119349	119207	102140	460979
			*	3p	-	-15	123132	117576	118580	101697	460985
			*	3p	-	-14	124235	117177	119244	100294	460950
			*	3p	-	-13	126045	116588	118562	99811	461006
			*	3p	-	-12	126190	116718	117800	100311	461019
			*	3p	-	-11	125001	118543	116840	100631	461015
			*	3p	-	-10	125037	120648	114561	100758	461004
			*	3p	-	-9	128836	118993	112812	100342	460983
			*	3p	-	-8	131518	115978	111316	102148	460960
			*	3p	-	-7	133406	116689	105689	105206	460990
			*	3p	-	-6	133943	117235	103084	106737	460999
			*	3p	-	-5	136482	115870	100055	108595	461002
			*	3p	-	-4	142060	114527	96917	107497	461001
			*	3p	-	-3	149376	106746	99723	105155	461000
			*	3p	-	-2	129827	130522	96301	104373	461023
			*	3p	-	-1	144185	115784	92713	108463	461145
			*	3p	-	1	116042	119718	103608	121703	461071
			*	3p	-	2	140033	97126	122197	101670	461026
			*	3p	-	3	115487	114580	128409	102509	460985
			*	3p	-	4	120505	115926	108003	116522	460956
			*	3p	-	5	115149	116728	110757	118290	460924
			*	3p	-	6	116848	112482	113985	117577	460892
			*	3p	-	7	119668	110237	114582	116374	460861
			*	3p	-	8	119291	110891	116601	114040	460823
			*	3p	-	9	118177	111851	117748	113018	460794
			*	3p	-	10	116967	112655	117192	113939	460753
			*	5p	(+)	-10	116892	113183	117825	113501	461401
			*	5p	(+)	-9	117330	112741	117215	114158	461444
			*	5p	(+)	-8	117670	111986	116006	115822	461484
			*	5p	(+)	-7	120430	110218	115008	115852	461508
			*	5p	(+)	-6	122456	108838	117808	112432	461534
			*	5p	(+)	-5	123926	104971	121842	110828	461567
			*	5p	(+)	-4	121459	101204	121652	117288	461603
			*	5p	(+)	-3	106426	121879	122170	111167	461642
			*	5p	(+)	-2	106212	119105	101829	134523	461669
			*	5p	(+)	-1	135107	94964	130988	100637	461696
			*	5p	(+)	1	115871	78458	138020	129431	461780
			*	5p	(+)	2	111323	83948	153290	112940	461501
			*	5p	(+)	3	115647	90386	122695	132605	461333
			*	5p	(+)	4	119249	85998	131114	125412	461773
			*	5p	(+)	5	120032	88131	132458	120750	461371
			*	5p	(+)	6	117846	90992	133423	119295	461556
			*	5p	(+)	7	116031	94555	131179	119630	461395
			*	5p	(+)	8	112047	99114	131671	118948	461780
			*	5p	(+)	9	109887	100844	134262	116743	461736
			*	5p	(+)	10	110330	101954	136106	113387	461777
			*	5p	(+)	11	109043	104229	134890	113410	461572
			*	5p	(+)	12	109412	104180	132021	115630	461243
			*	5p	(+)	13	108816	106714	131320	114303	461153
			*	5p	(+)	14	109667	105824	131330	114958	461779
			*	5p	(+)	15	110784	105161	131946	113601	461492
			*	5p	(+)	16	111057	105306	134520	110894	461777
			*	5p	(+)	17	111042	105047	136034	109656	461779
			*	5p	(+)	18	111528	105104	136077	108999	461708
			*	5p	(+)	19	111443	105059	136598	108678	461778
			*	5p	(+)	20	109548	107705	136387	107869	461509
			*	5p	(+)	21	108737	110665	134884	107487	461773
			*	5p	(+)	22	108457	111490	132187	109386	461520
			*	5p	(+)	23	108031	112071	131313	110353	461768
			*	5p	(+)	24	108017	112367	132763	108368	461515
			*	5p	(+)	25	109645	111710	131799	108624	461778
			*	5p	(+)	26	110200	110459	133227	107845	461731
			*	5p	(+)	27	111054	110605	134202	105638	461499
			*	5p	(+)	28	111868	110508	134290	104971	461637
			*	5p	(+)	29	110526	111815	134407	104130	460878
			*	5p	(+)	30	109933	113793	133113	104339	461178
			*	5p	(+)	31	109071	116265	130595	105307	461238
			*	5p	(+)	32	109099	116437	129162	105774	460472
			*	5p	(+)	33	111329	115408	127665	106636	461038
			*	5p	(+)	34	110861	115403	128290	106630	461184
			*	5p	(+)	35	112241	114599	129509	104495	460844
			*	5p	(+)	36	113701	112727	130313	104035	460776
			*	5p	(+)	37	114179	113255	129608	103363	460405
			*	5p	(+)	38	115425	113097	128728	102501	459751
			*	5p	(+)	39	115103	113075	128078	102215	458471
			*	5p	(+)	40	113144	114788	128032	102507	458471
			*	5p	(+)	41	111756	117522	125387	102596	457261
			*	5p	(+)	42	112454	116932	122857	104067	456310
			*	5p	(+)	43	111792	116407	122149	104766	455114
			*	5p	(+)	44	113124	115791	121515	103108	453538
			*	5p	(+)	45	114357	114634	119877	102826	451694
			*	5p	(+)	46	115282	112404	119996	101311	448993
			*	5p	(+)	47	117076	111099	119516	98790	446481
			*	5p	(+)	48	118067	109214	117916	98683	443880
			*	5p	(+)	49	116241	108615	116727	98472	440055
			*	5p	(+)	50	115424	107902	116264	96545	436135
			*	5p	(+)	51	113318	109080	113174	96472	432044
			*	5p	(+)	52	112302	108476	109126	97542	427446
			*	5p	(+)	53	111707	107585	105971	97415	422678
			*	5p	(+)	54	110292	106633	104151	96750	417826
			*	5p	(+)	55	110112	104030	103357	94919	412418
			*	5p	(+)	56	109616	101528	102637	92376	406157
			*	5p	(+)	57	108725	99779	100012	91561	400077
			*	5p	(+)	58	108507	96661	97777	89863	392808
			*	5p	(+)	59	107800	94110	95453	88424	385787
			*	5p	(+)	60	105101	93250	93307	86474	378132
			*	5p	(+)	61	102212	92651	89321	85930	370114
			*	5p	(+)	62	100066	91508	85955	84611	362140
			*	5p	(+)	63	98742	88809	82544	83905	354000
			*	5p	(+)	64	97100	86514	80537	81687	345838
			*	5p	(+)	65	95906	83481	77614	79417	336418
			*	5p	(+)	66	94520	79207	75681	77109	326517
			*	5p	(+)	67	92132	76227	73673	74391	316423
			*	5p	(+)	68	89595	73613	71225	71760	306193
			*	5p	(+)	69	87168	70698	67785	69681	295332
			*	5p	(+)	70	84118	67903	64591	67781	284393
			*	5p	-	-10	117126	113565	116452	113593	460736
			*	5p	-	-9	116558	113138	116227	114857	460780
			*	5p	-	-8	117478	112099	115859	115375	460811
			*	5p	-	-7	120248	110288	114315	115991	460842
			*	5p	-	-6	122467	108619	116553	113236	460875
			*	5p	-	-5	123294	105167	121628	110817	460906
			*	5p	-	-4	120002	102191	121685	117062	460940
			*	5p	-	-3	105967	121992	121526	111494	460979
			*	5p	-	-2	106241	118467	101366	134941	461015
			*	5p	-	-1	135073	94566	130841	100573	461053
			*	5p	-	1	114923	78074	137694	130454	461145
			*	5p	-	2	110957	84252	152645	112970	460824
			*	5p	-	3	115047	90071	122722	132858	460698
			*	5p	-	4	118609	86346	130377	125801	461133
			*	5p	-	5	118929	88059	132218	121534	460740
			*	5p	-	6	117238	91347	132574	119785	460944
			*	5p	-	7	115772	94635	130642	119692	460741
			*	5p	-	8	111881	98853	131128	119283	461145
			*	5p	-	9	109749	100145	133427	117778	461099
			*	5p	-	10	109595	101903	136173	113467	461138
			*	5p	-	11	109082	103907	134002	113911	460902
			*	5p	-	12	108890	104396	131776	115520	460582
			*	5p	-	13	108643	105649	131839	114338	460469
			*	5p	-	14	109851	105973	131555	113763	461142
			*	5p	-	15	110965	104356	131779	113760	460860
			*	5p	-	16	111015	104609	134258	111259	461141
			*	5p	-	17	110584	104818	135900	109843	461145
			*	5p	-	18	111792	104920	135822	108550	461084
			*	5p	-	19	111053	104898	136815	108375	461141
			*	5p	-	20	109825	107446	136120	107491	460882
			*	5p	-	21	108517	110449	134152	108010	461128
			*	5p	-	22	109253	110665	131983	108978	460879
			*	5p	-	23	107679	112008	130795	110651	461133
			*	5p	-	24	108404	112115	131862	108488	460869
			*	5p	-	25	109170	111133	132226	108615	461144
			*	5p	-	26	109506	110954	132758	107876	461094
			*	5p	-	27	111033	110477	133873	105450	460833
			*	5p	-	28	111712	110194	134428	104662	460996
			*	5p	-	29	110383	111913	134066	103887	460249
			*	5p	-	30	109801	114470	132033	104212	460516
			*	5p	-	31	109671	116193	129088	105658	460610
			*	5p	-	32	109273	116501	128333	105679	459786
			*	5p	-	33	111139	115904	126907	106422	460372
			*	5p	-	34	110200	116225	127450	106647	460522
			*	5p	-	35	112556	114306	128839	104480	460181
			*	5p	-	36	113557	113676	129498	103369	460100
			*	5p	-	37	114123	114000	129325	102315	459763
			*	5p	-	38	115080	112993	128134	102844	459051
			*	5p	-	39	115084	112458	127991	102342	457875
			*	5p	-	40	112535	115011	127634	102594	457774
			*	5p	-	41	112663	116832	124551	102509	456555
			*	5p	-	42	112096	117073	122447	103964	455580
			*	5p	-	43	112080	116479	121488	104243	454290
			*	5p	-	44	112344	115893	121049	103397	452683
			*	5p	-	45	114321	114306	119289	102875	450791
			*	5p	-	46	115022	112491	119252	101438	448203
			*	5p	-	47	116209	110876	119126	99395	445606
			*	5p	-	48	117313	108596	118160	98997	443066
			*	5p	-	49	115784	108422	117065	97851	439122
			*	5p	-	50	114916	107769	115684	96860	435229
			*	5p	-	51	112948	109059	112798	96435	431240
			*	5p	-	52	111840	108673	108698	97271	426482
			*	5p	-	53	111360	106919	106120	97193	421592
			*	5p	-	54	109532	106188	104417	96613	416750
			*	5p	-	55	109276	104034	103235	94951	411496
			*	5p	-	56	109703	101445	101197	92747	405092
			*	5p	-	57	108308	99500	99437	91789	399034
			*	5p	-	58	107782	96754	97947	89399	391882
			*	5p	-	59	107216	94170	95000	88509	384895
			*	5p	-	60	104044	93494	92982	86812	377332
			*	5p	-	61	101647	92469	89347	85737	369200
			*	5p	-	62	99718	90760	85726	84772	360976
			*	5p	-	63	98131	87854	83181	83846	353012
			*	5p	-	64	96929	86403	80112	81518	344962
			*	5p	-	65	95569	82404	78007	79541	335521
			*	5p	-	66	93265	79339	75918	77008	325530
			*	5p	-	67	91866	75899	73432	74169	315366
			*	5p	-	68	88945	73811	70903	71655	305314
			*	5p	-	69	86712	70926	67545	69465	294648
			*	5p	-	70	83545	67899	64074	68092	283610
Megadyptes antipodes waitaha			# Chr: reference from sam/bam header, End: from which termini of DNA sequences, Std: strand of reads
pos	5pC>T	3pG>A	Chr	End	Std	Pos	A	C	G	T	Total
1	0.289362	0.277378	*	3p	(+)	-70	72999	59262	76013	76006	284280
2	0.244842	0.236994	*	3p	(+)	-69	75092	62352	78724	78951	295119
3	0.206077	0.203069	*	3p	(+)	-68	77454	64870	81614	82127	306065
4	0.187409	0.184443	*	3p	(+)	-67	80223	67257	84757	84232	316469
5	0.159315	0.151792	*	3p	(+)	-66	84048	68929	88029	85577	326583
6	0.14224	0.136826	*	3p	(+)	-65	86916	70476	92472	86423	336287
7	0.131745	0.126826	*	3p	(+)	-64	88028	73080	96033	88698	345839
8	0.119033	0.111599	*	3p	(+)	-63	90927	74399	98976	89575	353877
9	0.111396	0.102748	*	3p	(+)	-62	91865	76922	101271	91881	361939
10	0.106003	0.096906	*	3p	(+)	-61	92745	80692	104242	92302	369981
11	0.0973593	0.0900319	*	3p	(+)	-60	93490	84677	104873	94942	377982
12	0.0937732	0.0842879	*	3p	(+)	-59	95842	86615	105300	98126	385883
13	0.0892071	0.0805001	*	3p	(+)	-58	96640	88425	108339	99744	393148
14	0.0856934	0.0770037	*	3p	(+)	-57	98491	90712	110907	100043	400153
15	0.0819618	0.0728548	*	3p	(+)	-56	100621	91205	113814	100814	406454
16	0.0786482	0.0696032	*	3p	(+)	-55	102357	93243	116484	100151	412235
17	0.0758734	0.0669716	*	3p	(+)	-54	105109	93196	118668	100642	417615
18	0.0727027	0.0639559	*	3p	(+)	-53	105925	95402	120055	101361	422743
19	0.0707811	0.0616365	*	3p	(+)	-52	105163	98040	121986	102171	427360
20	0.0676015	0.0589012	*	3p	(+)	-51	105786	100619	121932	103528	431865
21	0.0646243	0.0554897	*	3p	(+)	-50	105329	103595	122679	104757	436360
22	0.0622068	0.0536055	*	3p	(+)	-49	106761	104653	122602	106217	440233
23	0.0605227	0.0503172	*	3p	(+)	-48	107541	105420	122841	107900	443702
24	0.0581435	0.0483572	*	3p	(+)	-47	107555	106604	124987	107614	446760
25	0.0545159	0.046892	*	3p	(+)	-46	108837	107201	127130	106143	449311
			*	3p	(+)	-45	110210	107100	128885	105314	451509
			*	3p	(+)	-44	111433	107921	130399	103596	453349
			*	3p	(+)	-43	112722	107742	130660	103736	454860
			*	3p	(+)	-42	112561	108711	131238	103638	456148
			*	3p	(+)	-41	111023	110601	131746	103943	457313
			*	3p	(+)	-40	110886	113788	129872	103763	458309
			*	3p	(+)	-39	110704	114995	127052	106332	459083
			*	3p	(+)	-38	111459	114659	127339	106331	459788
			*	3p	(+)	-37	110207	115732	128458	105824	460221
			*	3p	(+)	-36	111786	115837	128012	104973	460608
			*	3p	(+)	-35	112936	115390	129011	103481	460818
			*	3p	(+)	-34	114899	114128	129524	102417	460968
			*	3p	(+)	-33	115138	113663	130270	102081	461152
			*	3p	(+)	-32	114962	114490	130922	100870	461244
			*	3p	(+)	-31	114043	115282	130502	101496	461323
			*	3p	(+)	-30	113459	118258	127599	102064	461380
			*	3p	(+)	-29	113170	119963	125462	102810	461405
			*	3p	(+)	-28	113291	120012	124027	104081	461411
			*	3p	(+)	-27	114309	120088	124009	103117	461523
			*	3p	(+)	-26	115631	118876	124918	102138	461563
			*	3p	(+)	-25	116675	118157	125742	101011	461585
			*	3p	(+)	-24	117073	118352	125950	100156	461531
			*	3p	(+)	-23	118962	116590	126241	99793	461586
			*	3p	(+)	-22	118830	117017	125488	100252	461587
			*	3p	(+)	-21	117707	119901	123950	100025	461583
			*	3p	(+)	-20	117805	121394	121214	101183	461596
			*	3p	(+)	-19	118207	122428	119261	101678	461574
			*	3p	(+)	-18	119070	121741	118051	102708	461570
			*	3p	(+)	-17	119087	121243	119024	102261	461615
			*	3p	(+)	-16	120424	119909	118868	102366	461567
			*	3p	(+)	-15	123323	118055	118423	101830	461631
			*	3p	(+)	-14	124999	117084	118850	100709	461642
			*	3p	(+)	-13	125861	116452	119502	99805	461620
			*	3p	(+)	-12	126457	116810	118416	99924	461607
			*	3p	(+)	-11	126087	118482	116508	100537	461614
			*	3p	(+)	-10	125371	120825	114199	101226	461621
			*	3p	(+)	-9	129919	119412	112223	100091	461645
			*	3p	(+)	-8	131629	116637	111361	101983	461610
			*	3p	(+)	-7	133297	116451	106624	105257	461629
			*	3p	(+)	-6	134766	117076	103482	106328	461652
			*	3p	(+)	-5	137816	116166	99664	107998	461644
			*	3p	(+)	-4	142747	114375	97248	107274	461644
			*	3p	(+)	-3	149310	106996	100378	104973	461657
			*	3p	(+)	-2	130975	130570	96766	103349	461660
			*	3p	(+)	-1	144918	115334	93329	108199	461780
			*	3p	(+)	1	116041	119513	104245	121888	461687
			*	3p	(+)	2	140818	96881	122798	101158	461655
			*	3p	(+)	3	116391	114830	127704	102690	461615
			*	3p	(+)	4	121010	115971	108324	116277	461582
			*	3p	(+)	5	115295	116680	111248	118336	461559
			*	3p	(+)	6	117079	112053	114477	117921	461530
			*	3p	(+)	7	119357	110616	115242	116271	461486
			*	3p	(+)	8	119302	110403	116722	115020	461447
			*	3p	(+)	9	118025	111790	118095	113498	461408
			*	3p	(+)	10	117275	112279	117695	114117	461366
			*	3p	-	-70	73124	59063	75217	76071	283475
			*	3p	-	-69	75359	62076	78384	78613	294432
			*	3p	-	-68	78064	64357	81055	81683	305159
			*	3p	-	-67	79828	66996	84865	83732	315421
			*	3p	-	-66	83396	68596	87921	85642	325555
			*	3p	-	-65	85438	71000	91962	86959	335359
			*	3p	-	-64	88311	72894	95426	88311	344942
			*	3p	-	-63	90564	75218	97845	89213	352840
			*	3p	-	-62	91846	77164	100884	90876	360770
			*	3p	-	-61	92044	80577	103479	92967	369067
			*	3p	-	-60	93774	83896	103570	95925	377165
			*	3p	-	-59	95434	86405	104765	98383	384987
			*	3p	-	-58	96758	88324	107876	99320	392278
			*	3p	-	-57	98589	90041	110692	99788	399110
			*	3p	-	-56	100400	91546	113005	100475	405426
			*	3p	-	-55	102263	92501	115951	100600	411315
			*	3p	-	-54	104433	93528	118649	99944	416554
			*	3p	-	-53	105741	94931	119669	101296	421637
			*	3p	-	-52	105555	97352	120945	102536	426388
			*	3p	-	-51	105054	100233	122428	103345	431060
			*	3p	-	-50	105079	103841	121753	104780	435453
			*	3p	-	-49	106738	104492	122058	106025	439313
			*	3p	-	-48	107392	105164	122419	107909	442884
			*	3p	-	-47	107959	106775	123806	107322	445862
			*	3p	-	-46	108877	107027	126269	106281	448454
			*	3p	-	-45	110527	107189	127827	105060	450603
			*	3p	-	-44	110853	107827	129640	104175	452495
			*	3p	-	-43	112802	107796	129916	103530	454044
			*	3p	-	-42	112106	108508	131338	103491	455443
			*	3p	-	-41	111365	110933	131284	103008	456590
			*	3p	-	-40	110441	113459	129286	104436	457622
			*	3p	-	-39	110471	115057	127302	105582	458412
			*	3p	-	-38	110777	114979	126588	106782	459126
			*	3p	-	-37	110304	115722	128192	105348	459566
			*	3p	-	-36	111396	115566	127908	105039	459909
			*	3p	-	-35	112526	114433	128931	104235	460125
			*	3p	-	-34	114124	114209	129712	102265	460310
			*	3p	-	-33	114433	113942	129904	102206	460485
			*	3p	-	-32	114639	113804	130600	101548	460591
			*	3p	-	-31	113828	115233	130086	101547	460694
			*	3p	-	-30	112831	117785	127421	102695	460732
			*	3p	-	-29	113203	120520	124778	102268	460769
			*	3p	-	-28	113428	120331	123135	103875	460769
			*	3p	-	-27	113664	119651	124377	103140	460832
			*	3p	-	-26	115473	119015	124640	101803	460931
			*	3p	-	-25	116756	117937	124705	101556	460954
			*	3p	-	-24	115552	118437	125979	100937	460905
			*	3p	-	-23	118782	116652	126046	99489	460969
			*	3p	-	-22	118391	116882	125206	100482	460961
			*	3p	-	-21	117284	119770	124203	99697	460954
			*	3p	-	-20	116857	121512	121332	101262	460963
			*	3p	-	-19	117870	122449	118306	102337	460962
			*	3p	-	-18	118443	122122	118409	101975	460949
			*	3p	-	-17	119385	121552	117958	102093	460988
			*	3p	-	-16	120283	119349	119207	102140	460979
			*	3p	-	-15	123132	117576	118580	101697	460985
			*	3p	-	-14	124235	117177	119244	100294	460950
			*	3p	-	-13	126045	116588	118562	99811	461006
			*	3p	-	-12	126190	116718	117800	100311	461019
			*	3p	-	-11	125001	118543	116840	100631	461015
			*	3p	-	-10	125037	120648	114561	100758	461004
			*	3p	-	-9	128836	118993	112812	100342	460983
			*	3p	-	-8	131518	115978	111316	102148	460960
			*	3p	-	-7	133406	116689	105689	105206	460990
			*	3p	-	-6	133943	117235	103084	106737	460999
			*	3p	-	-5	136482	115870	100055	108595	461002
			*	3p	-	-4	142060	114527	96917	107497	461001
			*	3p	-	-3	149376	106746	99723	105155	461000
			*	3p	-	-2	129827	130522	96301	104373	461023
			*	3p	-	-1	144185	115784	92713	108463	461145
			*	3p	-	1	116042	119718	103608	121703	461071
			*	3p	-	2	140033	97126	122197	101670	461026
			*	3p	-	3	115487	114580	128409	102509	460985
			*	3p	-	4	120505	115926	108003	116522	460956
			*	3p	-	5	115149	116728	110757	118290	460924
			*	3p	-	6	116848	112482	113985	117577	460892
			*	3p	-	7	119668	110237	114582	116374	460861
			*	3p	-	8	119291	110891	116601	114040	460823
			*	3p	-	9	118177	111851	117748	113018	460794
			*	3p	-	10	116967	112655	117192	113939	460753
			*	5p	(+)	-10	116892	113183	117825	113501	461401
			*	5p	(+)	-9	117330	112741	117215	114158	461444
			*	5p	(+)	-8	117670	111986	116006	115822	461484
			*	5p	(+)	-7	120430	110218	115008	115852	461508
			*	5p	(+)	-6	122456	108838	117808	112432	461534
			*	5p	(+)	-5	123926	104971	121842	110828	461567
			*	5p	(+)	-4	121459	101204	121652	117288	461603
			*	5p	(+)	-3	106426	121879	122170	111167	461642
			*	5p	(+)	-2	106212	119105	101829	134523	461669
			*	5p	(+)	-1	135107	94964	130988	100637	461696
			*	5p	(+)	1	115871	78458	138020	129431	461780
			*	5p	(+)	2	111323	83948	153290	112940	461501
			*	5p	(+)	3	115647	90386	122695	132605	461333
			*	5p	(+)	4	119249	85998	131114	125412	461773
			*	5p	(+)	5	120032	88131	132458	120750	461371
			*	5p	(+)	6	117846	90992	133423	119295	461556
			*	5p	(+)	7	116031	94555	131179	119630	461395
			*	5p	(+)	8	112047	99114	131671	118948	461780
			*	5p	(+)	9	109887	100844	134262	116743	461736
			*	5p	(+)	10	110330	101954	136106	113387	461777
			*	5p	(+)	11	109043	104229	134890	113410	461572
			*	5p	(+)	12	109412	104180	132021	115630	461243
			*	5p	(+)	13	108816	106714	131320	114303	461153
			*	5p	(+)	14	109667	105824	131330	114958	461779
			*	5p	(+)	15	110784	105161	131946	113601	461492
			*	5p	(+)	16	111057	105306	134520	110894	461777
			*	5p	(+)	17	111042	105047	136034	109656	461779
			*	5p	(+)	18	111528	105104	136077	108999	461708
			*	5p	(+)	19	111443	105059	136598	108678	461778
			*	5p	(+)	20	109548	107705	136387	107869	461509
			*	5p	(+)	21	108737	110665	134884	107487	461773
			*	5p	(+)	22	108457	111490	132187	109386	461520
			*	5p	(+)	23	108031	112071	131313	110353	461768
			*	5p	(+)	24	108017	112367	132763	108368	461515
			*	5p	(+)	25	109645	111710	131799	108624	461778
			*	5p	(+)	26	110200	110459	133227	107845	461731
			*	5p	(+)	27	111054	110605	134202	105638	461499
			*	5p	(+)	28	111868	110508	134290	104971	461637
			*	5p	(+)	29	110526	111815	134407	104130	460878
			*	5p	(+)	30	109933	113793	133113	104339	461178
			*	5p	(+)	31	109071	116265	130595	105307	461238
			*	5p	(+)	32	109099	116437	129162	105774	460472
			*	5p	(+)	33	111329	115408	127665	106636	461038
			*	5p	(+)	34	110861	115403	128290	106630	461184
			*	5p	(+)	35	112241	114599	129509	104495	460844
			*	5p	(+)	36	113701	112727	130313	104035	460776
			*	5p	(+)	37	114179	113255	129608	103363	460405
			*	5p	(+)	38	115425	113097	128728	102501	459751
			*	5p	(+)	39	115103	113075	128078	102215	458471
			*	5p	(+)	40	113144	114788	128032	102507	458471
			*	5p	(+)	41	111756	117522	125387	102596	457261
			*	5p	(+)	42	112454	116932	122857	104067	456310
			*	5p	(+)	43	111792	116407	122149	104766	455114
			*	5p	(+)	44	113124	115791	121515	103108	453538
			*	5p	(+)	45	114357	114634	119877	102826	451694
			*	5p	(+)	46	115282	112404	119996	101311	448993
			*	5p	(+)	47	117076	111099	119516	98790	446481
			*	5p	(+)	48	118067	109214	117916	98683	443880
			*	5p	(+)	49	116241	108615	116727	98472	440055
			*	5p	(+)	50	115424	107902	116264	96545	436135
			*	5p	(+)	51	113318	109080	113174	96472	432044
			*	5p	(+)	52	112302	108476	109126	97542	427446
			*	5p	(+)	53	111707	107585	105971	97415	422678
			*	5p	(+)	54	110292	106633	104151	96750	417826
			*	5p	(+)	55	110112	104030	103357	94919	412418
			*	5p	(+)	56	109616	101528	102637	92376	406157
			*	5p	(+)	57	108725	99779	100012	91561	400077
			*	5p	(+)	58	108507	96661	97777	89863	392808
			*	5p	(+)	59	107800	94110	95453	88424	385787
			*	5p	(+)	60	105101	93250	93307	86474	378132
			*	5p	(+)	61	102212	92651	89321	85930	370114
			*	5p	(+)	62	100066	91508	85955	84611	362140
			*	5p	(+)	63	98742	88809	82544	83905	354000
			*	5p	(+)	64	97100	86514	80537	81687	345838
			*	5p	(+)	65	95906	83481	77614	79417	336418
			*	5p	(+)	66	94520	79207	75681	77109	326517
			*	5p	(+)	67	92132	76227	73673	74391	316423
			*	5p	(+)	68	89595	73613	71225	71760	306193
			*	5p	(+)	69	87168	70698	67785	69681	295332
			*	5p	(+)	70	84118	67903	64591	67781	284393
			*	5p	-	-10	117126	113565	116452	113593	460736
			*	5p	-	-9	116558	113138	116227	114857	460780
			*	5p	-	-8	117478	112099	115859	115375	460811
			*	5p	-	-7	120248	110288	114315	115991	460842
			*	5p	-	-6	122467	108619	116553	113236	460875
			*	5p	-	-5	123294	105167	121628	110817	460906
			*	5p	-	-4	120002	102191	121685	117062	460940
			*	5p	-	-3	105967	121992	121526	111494	460979
			*	5p	-	-2	106241	118467	101366	134941	461015
			*	5p	-	-1	135073	94566	130841	100573	461053
			*	5p	-	1	114923	78074	137694	130454	461145
			*	5p	-	2	110957	84252	152645	112970	460824
			*	5p	-	3	115047	90071	122722	132858	460698
			*	5p	-	4	118609	86346	130377	125801	461133
			*	5p	-	5	118929	88059	132218	121534	460740
			*	5p	-	6	117238	91347	132574	119785	460944
			*	5p	-	7	115772	94635	130642	119692	460741
			*	5p	-	8	111881	98853	131128	119283	461145
			*	5p	-	9	109749	100145	133427	117778	461099
			*	5p	-	10	109595	101903	136173	113467	461138
			*	5p	-	11	109082	103907	134002	113911	460902
			*	5p	-	12	108890	104396	131776	115520	460582
			*	5p	-	13	108643	105649	131839	114338	460469
			*	5p	-	14	109851	105973	131555	113763	461142
			*	5p	-	15	110965	104356	131779	113760	460860
			*	5p	-	16	111015	104609	134258	111259	461141
			*	5p	-	17	110584	104818	135900	109843	461145
			*	5p	-	18	111792	104920	135822	108550	461084
			*	5p	-	19	111053	104898	136815	108375	461141
			*	5p	-	20	109825	107446	136120	107491	460882
			*	5p	-	21	108517	110449	134152	108010	461128
			*	5p	-	22	109253	110665	131983	108978	460879
			*	5p	-	23	107679	112008	130795	110651	461133
			*	5p	-	24	108404	112115	131862	108488	460869
			*	5p	-	25	109170	111133	132226	108615	461144
			*	5p	-	26	109506	110954	132758	107876	461094
			*	5p	-	27	111033	110477	133873	105450	460833
			*	5p	-	28	111712	110194	134428	104662	460996
			*	5p	-	29	110383	111913	134066	103887	460249
			*	5p	-	30	109801	114470	132033	104212	460516
			*	5p	-	31	109671	116193	129088	105658	460610
			*	5p	-	32	109273	116501	128333	105679	459786
			*	5p	-	33	111139	115904	126907	106422	460372
			*	5p	-	34	110200	116225	127450	106647	460522
			*	5p	-	35	112556	114306	128839	104480	460181
			*	5p	-	36	113557	113676	129498	103369	460100
			*	5p	-	37	114123	114000	129325	102315	459763
			*	5p	-	38	115080	112993	128134	102844	459051
			*	5p	-	39	115084	112458	127991	102342	457875
			*	5p	-	40	112535	115011	127634	102594	457774
			*	5p	-	41	112663	116832	124551	102509	456555
			*	5p	-	42	112096	117073	122447	103964	455580
			*	5p	-	43	112080	116479	121488	104243	454290
			*	5p	-	44	112344	115893	121049	103397	452683
			*	5p	-	45	114321	114306	119289	102875	450791
			*	5p	-	46	115022	112491	119252	101438	448203
			*	5p	-	47	116209	110876	119126	99395	445606
			*	5p	-	48	117313	108596	118160	98997	443066
			*	5p	-	49	115784	108422	117065	97851	439122
			*	5p	-	50	114916	107769	115684	96860	435229
			*	5p	-	51	112948	109059	112798	96435	431240
			*	5p	-	52	111840	108673	108698	97271	426482
			*	5p	-	53	111360	106919	106120	97193	421592
			*	5p	-	54	109532	106188	104417	96613	416750
			*	5p	-	55	109276	104034	103235	94951	411496
			*	5p	-	56	109703	101445	101197	92747	405092
			*	5p	-	57	108308	99500	99437	91789	399034
			*	5p	-	58	107782	96754	97947	89399	391882
			*	5p	-	59	107216	94170	95000	88509	384895
			*	5p	-	60	104044	93494	92982	86812	377332
			*	5p	-	61	101647	92469	89347	85737	369200
			*	5p	-	62	99718	90760	85726	84772	360976
			*	5p	-	63	98131	87854	83181	83846	353012
			*	5p	-	64	96929	86403	80112	81518	344962
			*	5p	-	65	95569	82404	78007	79541	335521
			*	5p	-	66	93265	79339	75918	77008	325530
			*	5p	-	67	91866	75899	73432	74169	315366
			*	5p	-	68	88945	73811	70903	71655	305314
			*	5p	-	69	86712	70926	67545	69465	294648
			*	5p	-	70	83545	67899	64074	68092	283610

## Sheet: Supplementary Figure 2
Supplementary Figure 2
Trees can be found in Supplementary Data file 5.3 in Supplementary Data 5.

## Sheet: Supplementary Figure 3
Supplementary Figure 3
Supplementary Figure 3a				Supplementary Figure 3b, d
Type	N	Time (Ma)		See Supplementary Data file 5.5 in Supplementary Data 5.
main	1	65.2369
main	2	65.2369
main	3	63.1122
main	4	62.7771
main	5	62.7597
main	6	62.4448
main	7	61.6238
main	6	61.5493
main	5	61.1031
main	4	61.0501
main	3	61.0498
main	4	58.8349
main	5	58.2534
main	4	58.2027
main	3	57.076
main	2	56.1717
main	1	54.3048
main	2	47.7761
main	1	44.4866
main	2	43.9008
main	3	41.9114
main	4	40.6508
main	3	40.6508
main	4	40.4782
main	5	39.6279
main	6	39.5312
main	7	39.5111
main	6	38.5575
main	7	38.5102
main	6	38.4995
main	5	38.3908
main	4	37.7775
main	5	37.1766
main	6	37.1575
main	5	37.1575
main	6	36.952
main	7	36.8543
main	6	36.5647
main	5	36.2972
main	6	36.1532
main	7	35.7759
main	6	35.7759
main	5	35.2273
main	4	35.0854
main	3	35.0832
main	2	35.0213
main	1	34.9785
main	2	34.2475
main	3	30.1539
main	4	28.6818
main	5	28.4079
main	4	28.4079
main	3	27.9965
main	2	27.8115
main	3	27.7851
main	2	27.6864
main	3	26.2885
main	4	25.2687
main	3	24.5286
main	2	24.4792
main	1	20.7591
main	2	20.2456
main	3	19.0979
main	4	18.5303
main	5	18.1412
main	4	18.1412
main	3	17.9452
main	2	17.8883
main	1	17.7042
main	2	16.6279
main	3	14.1354
main	2	14.0702
main	3	13.5753
main	4	11.4784
main	5	10.6959
main	6	10.2929
main	7	9.98057
main	6	9.98051
main	7	9.43599
main	6	9.09329
main	7	8.34381
main	8	8.2834
main	7	8.242
main	8	8.20708
main	9	7.93999
main	10	7.75849
main	11	7.68941
main	10	7.18414
main	9	7.03118
main	8	6.93314
main	7	6.80036
main	6	6.64306
main	7	5.20054
main	6	5.20054
main	5	5.20025
main	6	4.58569
main	7	4.42687
main	8	3.89911
main	9	3.80463
main	8	3.21005
main	7	3.10227
main	8	2.83321
main	9	2.35555
main	10	1.91159
main	11	1.82206
main	12	1.5389
main	13	1.47981
main	14	1.39567
main	15	1.33909
main	16	1.26936
main	17	1.15969
main	18	0.918883
main	19	0.866108
main	20	0.737425
main	21	0.708169
main	22	0.57455
main	23	0.527855
main	24	0.511764
main	25	0.455848
main	26	0.306891
main	27	0.147531
main	26	0.00467647
main	25	0.00092922
main	24	0.0006699
main	24	0
Repeat1.tree	1	64.2072
Repeat1.tree	2	64.2072
Repeat1.tree	3	63.8537
Repeat1.tree	4	63.1516
Repeat1.tree	5	62.4858
Repeat1.tree	4	62.2453
Repeat1.tree	5	62.2319
Repeat1.tree	4	61.5453
Repeat1.tree	5	61.0602
Repeat1.tree	4	61.0602
Repeat1.tree	3	61.0326
Repeat1.tree	2	60.9699
Repeat1.tree	3	58.5907
Repeat1.tree	4	58.1848
Repeat1.tree	3	58.133
Repeat1.tree	2	55.582
Repeat1.tree	1	55.4368
Repeat1.tree	2	46.2005
Repeat1.tree	1	44.5579
Repeat1.tree	2	44.2167
Repeat1.tree	3	43.8928
Repeat1.tree	4	43.0321
Repeat1.tree	3	41.6766
Repeat1.tree	4	40.7063
Repeat1.tree	3	40.4038
Repeat1.tree	4	39.264
Repeat1.tree	5	37.9355
Repeat1.tree	4	37.8266
Repeat1.tree	5	37.5539
Repeat1.tree	6	37.5214
Repeat1.tree	7	37.333
Repeat1.tree	8	36.9301
Repeat1.tree	7	36.9287
Repeat1.tree	8	36.9055
Repeat1.tree	7	36.9055
Repeat1.tree	6	36.8711
Repeat1.tree	7	36.4038
Repeat1.tree	6	36.1604
Repeat1.tree	7	35.7803
Repeat1.tree	8	35.6774
Repeat1.tree	7	35.6419
Repeat1.tree	6	35.6357
Repeat1.tree	5	35.4814
Repeat1.tree	6	34.6372
Repeat1.tree	5	34.5339
Repeat1.tree	4	34.5202
Repeat1.tree	3	34.5183
Repeat1.tree	2	34.4991
Repeat1.tree	3	32.0342
Repeat1.tree	4	30.2214
Repeat1.tree	5	29.7093
Repeat1.tree	6	29.0897
Repeat1.tree	5	29.0896
Repeat1.tree	4	27.9673
Repeat1.tree	5	27.7492
Repeat1.tree	4	27.7492
Repeat1.tree	3	27.4964
Repeat1.tree	4	26.6271
Repeat1.tree	3	25.956
Repeat1.tree	2	25.5537
Repeat1.tree	1	21.7058
Repeat1.tree	2	20.7281
Repeat1.tree	3	19.4279
Repeat1.tree	2	18.9988
Repeat1.tree	3	18.9378
Repeat1.tree	2	18.3628
Repeat1.tree	1	17.4781
Repeat1.tree	2	17.1101
Repeat1.tree	3	13.8585
Repeat1.tree	2	13.8585
Repeat1.tree	3	13.5763
Repeat1.tree	2	13.1441
Repeat1.tree	3	12.7211
Repeat1.tree	4	11.3385
Repeat1.tree	5	10.9353
Repeat1.tree	6	10.4724
Repeat1.tree	5	10.389
Repeat1.tree	4	9.91883
Repeat1.tree	5	9.90208
Repeat1.tree	6	9.80522
Repeat1.tree	7	9.23896
Repeat1.tree	8	9.132
Repeat1.tree	9	9.083
Repeat1.tree	8	9.083
Repeat1.tree	9	8.94348
Repeat1.tree	8	8.44917
Repeat1.tree	7	8.15067
Repeat1.tree	8	7.85414
Repeat1.tree	9	7.1124
Repeat1.tree	8	7.1124
Repeat1.tree	7	6.583
Repeat1.tree	8	5.22207
Repeat1.tree	7	5.22207
Repeat1.tree	6	5.15028
Repeat1.tree	7	4.58794
Repeat1.tree	8	4.54905
Repeat1.tree	7	4.52244
Repeat1.tree	8	3.5876
Repeat1.tree	9	3.47301
Repeat1.tree	8	3.36167
Repeat1.tree	7	3.25578
Repeat1.tree	8	3.10547
Repeat1.tree	9	2.40871
Repeat1.tree	10	2.17669
Repeat1.tree	11	2.09844
Repeat1.tree	12	1.55597
Repeat1.tree	13	1.46418
Repeat1.tree	14	1.25461
Repeat1.tree	15	1.23367
Repeat1.tree	16	0.894871
Repeat1.tree	17	0.862405
Repeat1.tree	18	0.743069
Repeat1.tree	19	0.71841
Repeat1.tree	20	0.661476
Repeat1.tree	21	0.566405
Repeat1.tree	22	0.517282
Repeat1.tree	23	0.459742
Repeat1.tree	24	0.381279
Repeat1.tree	25	0.377976
Repeat1.tree	26	0.256474
Repeat1.tree	27	0.203053
Repeat1.tree	26	0.00455853
Repeat1.tree	25	0.00080075
Repeat1.tree	24	0.00068281
Repeat1.tree	24	0
Repeat10.tree	1	65.1452
Repeat10.tree	2	65.1452
Repeat10.tree	3	62.6926
Repeat10.tree	4	61.6488
Repeat10.tree	5	61.5954
Repeat10.tree	4	61.5954
Repeat10.tree	5	61.5382
Repeat10.tree	6	61.2475
Repeat10.tree	5	61.2065
Repeat10.tree	6	61.0085
Repeat10.tree	5	61.0085
Repeat10.tree	4	61.0038
Repeat10.tree	3	59.989
Repeat10.tree	4	59.1579
Repeat10.tree	3	57.163
Repeat10.tree	2	56.5599
Repeat10.tree	1	54.601
Repeat10.tree	2	48.6125
Repeat10.tree	3	45.2261
Repeat10.tree	4	42.8155
Repeat10.tree	5	41.7998
Repeat10.tree	6	41.4734
Repeat10.tree	7	40.6218
Repeat10.tree	6	40.6218
Repeat10.tree	7	40.2098
Repeat10.tree	8	39.7607
Repeat10.tree	7	39.4296
Repeat10.tree	8	38.943
Repeat10.tree	7	38.4409
Repeat10.tree	6	37.8428
Repeat10.tree	7	37.6025
Repeat10.tree	6	37.6025
Repeat10.tree	7	37.4074
Repeat10.tree	8	37.161
Repeat10.tree	7	37.0093
Repeat10.tree	6	36.8104
Repeat10.tree	7	36.2051
Repeat10.tree	8	36.1221
Repeat10.tree	7	36.1221
Repeat10.tree	8	35.8902
Repeat10.tree	9	35.5736
Repeat10.tree	8	35.4018
Repeat10.tree	7	35.2995
Repeat10.tree	6	35.2263
Repeat10.tree	5	35.1173
Repeat10.tree	4	34.9238
Repeat10.tree	3	34.7517
Repeat10.tree	2	34.5698
Repeat10.tree	3	29.2439
Repeat10.tree	4	29.1064
Repeat10.tree	5	28.364
Repeat10.tree	6	28.3628
Repeat10.tree	5	28.3628
Repeat10.tree	4	28.3493
Repeat10.tree	3	28.215
Repeat10.tree	2	28.1122
Repeat10.tree	3	27.1408
Repeat10.tree	4	26.4865
Repeat10.tree	3	26.4865
Repeat10.tree	2	24.1291
Repeat10.tree	1	21.5669
Repeat10.tree	2	18.7423
Repeat10.tree	3	18.5236
Repeat10.tree	2	17.9954
Repeat10.tree	3	17.777
Repeat10.tree	2	17.5665
Repeat10.tree	3	16.943
Repeat10.tree	2	16.943
Repeat10.tree	3	16.6762
Repeat10.tree	2	16.6762
Repeat10.tree	3	14.3711
Repeat10.tree	2	14.1128
Repeat10.tree	3	14.0559
Repeat10.tree	4	11.6655
Repeat10.tree	5	10.5552
Repeat10.tree	4	10.0705
Repeat10.tree	5	9.8313
Repeat10.tree	6	9.32987
Repeat10.tree	7	9.19235
Repeat10.tree	8	9.15579
Repeat10.tree	7	9.15579
Repeat10.tree	6	9.06449
Repeat10.tree	7	8.12244
Repeat10.tree	8	8.01899
Repeat10.tree	9	7.94579
Repeat10.tree	10	7.89416
Repeat10.tree	11	7.57785
Repeat10.tree	10	7.15733
Repeat10.tree	9	7.13429
Repeat10.tree	10	7.06072
Repeat10.tree	9	6.41149
Repeat10.tree	10	6.11447
Repeat10.tree	9	5.86972
Repeat10.tree	8	5.19047
Repeat10.tree	7	5.16434
Repeat10.tree	6	5.08824
Repeat10.tree	7	4.8918
Repeat10.tree	8	4.73926
Repeat10.tree	9	4.66843
Repeat10.tree	8	3.10917
Repeat10.tree	9	2.95674
Repeat10.tree	8	2.95674
Repeat10.tree	9	2.78301
Repeat10.tree	10	2.07496
Repeat10.tree	11	1.72441
Repeat10.tree	12	1.69864
Repeat10.tree	13	1.51095
Repeat10.tree	14	1.46208
Repeat10.tree	15	1.35741
Repeat10.tree	16	1.28674
Repeat10.tree	17	1.20462
Repeat10.tree	18	1.17838
Repeat10.tree	19	1.024
Repeat10.tree	20	0.973664
Repeat10.tree	21	0.687844
Repeat10.tree	22	0.652764
Repeat10.tree	23	0.576583
Repeat10.tree	24	0.307362
Repeat10.tree	25	0.2729
Repeat10.tree	26	0.222313
Repeat10.tree	27	0.0792209
Repeat10.tree	26	0.00318311
Repeat10.tree	25	0.00100826
Repeat10.tree	24	0.00054182
Repeat10.tree	24	0
Repeat100.tree	1	64.7266
Repeat100.tree	2	64.7266
Repeat100.tree	3	62.4412
Repeat100.tree	4	62.1563
Repeat100.tree	5	61.5959
Repeat100.tree	4	61.5363
Repeat100.tree	3	61.5073
Repeat100.tree	2	61.0536
Repeat100.tree	3	61.0117
Repeat100.tree	2	61.0117
Repeat100.tree	3	60.096
Repeat100.tree	4	58.4629
Repeat100.tree	3	58.4629
Repeat100.tree	4	57.8601
Repeat100.tree	3	57.0485
Repeat100.tree	2	56.6144
Repeat100.tree	1	56.0704
Repeat100.tree	2	45.3775
Repeat100.tree	1	44.4286
Repeat100.tree	2	43.0883
Repeat100.tree	3	41.1941
Repeat100.tree	4	40.2702
Repeat100.tree	3	40.0721
Repeat100.tree	4	40.0626
Repeat100.tree	3	39.9356
Repeat100.tree	4	39.588
Repeat100.tree	5	39.4688
Repeat100.tree	4	39.4688
Repeat100.tree	5	39.0666
Repeat100.tree	6	38.9237
Repeat100.tree	7	38.8692
Repeat100.tree	8	38.7414
Repeat100.tree	9	37.2765
Repeat100.tree	8	37.2765
Repeat100.tree	9	37.0675
Repeat100.tree	8	37.0675
Repeat100.tree	7	36.8113
Repeat100.tree	8	36.782
Repeat100.tree	7	36.4092
Repeat100.tree	8	36.2876
Repeat100.tree	7	36.2876
Repeat100.tree	8	35.8184
Repeat100.tree	7	35.8184
Repeat100.tree	6	35.4586
Repeat100.tree	5	35.3683
Repeat100.tree	4	35.3059
Repeat100.tree	3	35.0867
Repeat100.tree	2	34.9006
Repeat100.tree	3	27.9518
Repeat100.tree	2	27.9518
Repeat100.tree	3	27.5206
Repeat100.tree	2	27.5206
Repeat100.tree	3	27.3923
Repeat100.tree	2	26.8203
Repeat100.tree	3	26.5381
Repeat100.tree	4	25.8219
Repeat100.tree	3	25.8219
Repeat100.tree	4	25.086
Repeat100.tree	3	25.086
Repeat100.tree	2	23.662
Repeat100.tree	3	19.0403
Repeat100.tree	2	18.8859
Repeat100.tree	3	17.1584
Repeat100.tree	4	17.0551
Repeat100.tree	5	16.3995
Repeat100.tree	4	16.3995
Repeat100.tree	3	16.3737
Repeat100.tree	2	16.0359
Repeat100.tree	3	15.5902
Repeat100.tree	2	15.5902
Repeat100.tree	1	14.3179
Repeat100.tree	2	13.7177
Repeat100.tree	3	12.8217
Repeat100.tree	4	10.2925
Repeat100.tree	5	10.1833
Repeat100.tree	4	9.86173
Repeat100.tree	5	9.68062
Repeat100.tree	6	9.08862
Repeat100.tree	5	9.08862
Repeat100.tree	6	8.58148
Repeat100.tree	7	8.30902
Repeat100.tree	8	7.59446
Repeat100.tree	9	7.10416
Repeat100.tree	10	7.0877
Repeat100.tree	9	7.0877
Repeat100.tree	8	6.50461
Repeat100.tree	9	6.32892
Repeat100.tree	8	6.32892
Repeat100.tree	7	6.07406
Repeat100.tree	6	6.06505
Repeat100.tree	5	5.24783
Repeat100.tree	6	5.22525
Repeat100.tree	5	5.22525
Repeat100.tree	6	4.7262
Repeat100.tree	7	3.53312
Repeat100.tree	8	3.37417
Repeat100.tree	9	3.09973
Repeat100.tree	8	3.09973
Repeat100.tree	9	2.94235
Repeat100.tree	8	2.94235
Repeat100.tree	9	2.58033
Repeat100.tree	10	2.46073
Repeat100.tree	11	2.27927
Repeat100.tree	10	2.27927
Repeat100.tree	11	1.7208
Repeat100.tree	12	1.67888
Repeat100.tree	13	1.56174
Repeat100.tree	14	1.43382
Repeat100.tree	15	1.42783
Repeat100.tree	16	1.33365
Repeat100.tree	17	1.26365
Repeat100.tree	18	1.22881
Repeat100.tree	19	1.17571
Repeat100.tree	20	0.855543
Repeat100.tree	21	0.775462
Repeat100.tree	22	0.739594
Repeat100.tree	23	0.655865
Repeat100.tree	24	0.476117
Repeat100.tree	25	0.436846
Repeat100.tree	26	0.363338
Repeat100.tree	27	0.294175
Repeat100.tree	26	0.0056888
Repeat100.tree	25	0.00065159
Repeat100.tree	24	7.05e-05
Repeat100.tree	24	0
Repeat11.tree	1	63.7425
Repeat11.tree	2	63.7425
Repeat11.tree	3	63.2978
Repeat11.tree	4	62.5612
Repeat11.tree	3	61.5245
Repeat11.tree	4	61.37
Repeat11.tree	3	61.0646
Repeat11.tree	2	61.0066
Repeat11.tree	3	60.2182
Repeat11.tree	2	60.207
Repeat11.tree	3	58.2882
Repeat11.tree	2	58.1971
Repeat11.tree	3	57.1306
Repeat11.tree	4	56.6022
Repeat11.tree	3	56.3257
Repeat11.tree	2	56.0748
Repeat11.tree	1	54.9491
Repeat11.tree	2	45.9128
Repeat11.tree	3	45.4495
Repeat11.tree	4	45.2671
Repeat11.tree	3	44.2258
Repeat11.tree	4	42.0822
Repeat11.tree	5	40.2435
Repeat11.tree	6	39.7268
Repeat11.tree	5	39.6803
Repeat11.tree	6	39.0991
Repeat11.tree	5	38.9832
Repeat11.tree	4	38.8981
Repeat11.tree	5	38.7587
Repeat11.tree	6	37.7158
Repeat11.tree	7	37.6237
Repeat11.tree	6	37.6237
Repeat11.tree	7	37.5208
Repeat11.tree	6	37.252
Repeat11.tree	5	37.0234
Repeat11.tree	4	36.9082
Repeat11.tree	3	36.3318
Repeat11.tree	4	36.1594
Repeat11.tree	5	36.1088
Repeat11.tree	6	36.0522
Repeat11.tree	5	35.8127
Repeat11.tree	4	35.3978
Repeat11.tree	3	35.3222
Repeat11.tree	4	35.3202
Repeat11.tree	3	35.0147
Repeat11.tree	4	34.4049
Repeat11.tree	3	34.3417
Repeat11.tree	2	34.1179
Repeat11.tree	3	28.8999
Repeat11.tree	4	27.9638
Repeat11.tree	5	27.3105
Repeat11.tree	4	27.3105
Repeat11.tree	3	26.7165
Repeat11.tree	2	26.6333
Repeat11.tree	3	26.547
Repeat11.tree	2	26.547
Repeat11.tree	3	26.2218
Repeat11.tree	4	25.7545
Repeat11.tree	3	25.7545
Repeat11.tree	2	24.9934
Repeat11.tree	1	21.3182
Repeat11.tree	2	21.1757
Repeat11.tree	1	20.8779
Repeat11.tree	2	20.7598
Repeat11.tree	3	20.5392
Repeat11.tree	4	20.417
Repeat11.tree	3	20.417
Repeat11.tree	2	19.9548
Repeat11.tree	1	17.6589
Repeat11.tree	2	15.2446
Repeat11.tree	1	15.0677
Repeat11.tree	2	12.1582
Repeat11.tree	3	12.0119
Repeat11.tree	4	10.7695
Repeat11.tree	5	10.2831
Repeat11.tree	6	10.1861
Repeat11.tree	5	9.90041
Repeat11.tree	6	9.34858
Repeat11.tree	7	9.1495
Repeat11.tree	6	9.1495
Repeat11.tree	7	9.12118
Repeat11.tree	6	9.12118
Repeat11.tree	7	8.67366
Repeat11.tree	8	8.45652
Repeat11.tree	9	8.2108
Repeat11.tree	10	7.77319
Repeat11.tree	9	7.23221
Repeat11.tree	10	7.19867
Repeat11.tree	11	7.16398
Repeat11.tree	10	6.81188
Repeat11.tree	9	6.71321
Repeat11.tree	8	6.46002
Repeat11.tree	7	5.22591
Repeat11.tree	6	5.15061
Repeat11.tree	7	4.66465
Repeat11.tree	6	3.99443
Repeat11.tree	7	3.46956
Repeat11.tree	8	3.35139
Repeat11.tree	7	3.33419
Repeat11.tree	8	3.28862
Repeat11.tree	7	3.28862
Repeat11.tree	8	2.86759
Repeat11.tree	9	2.07362
Repeat11.tree	10	2.04059
Repeat11.tree	11	1.74551
Repeat11.tree	12	1.56978
Repeat11.tree	13	1.31461
Repeat11.tree	14	1.21486
Repeat11.tree	15	1.07759
Repeat11.tree	16	0.907293
Repeat11.tree	17	0.822329
Repeat11.tree	18	0.639118
Repeat11.tree	19	0.63713
Repeat11.tree	20	0.625829
Repeat11.tree	21	0.489495
Repeat11.tree	22	0.481299
Repeat11.tree	23	0.480166
Repeat11.tree	24	0.453806
Repeat11.tree	25	0.316642
Repeat11.tree	26	0.315317
Repeat11.tree	27	0.0892055
Repeat11.tree	26	0.00637835
Repeat11.tree	25	0.00080624
Repeat11.tree	24	0.00070755
Repeat11.tree	24	0
Repeat12.tree	1	64.7641
Repeat12.tree	2	64.7641
Repeat12.tree	3	63.5497
Repeat12.tree	4	62.7103
Repeat12.tree	3	61.577
Repeat12.tree	4	61.4963
Repeat12.tree	3	61.1362
Repeat12.tree	2	61.0793
Repeat12.tree	3	61.0545
Repeat12.tree	2	61.0474
Repeat12.tree	3	59.9771
Repeat12.tree	4	58.422
Repeat12.tree	3	58.422
Repeat12.tree	4	57.563
Repeat12.tree	3	57.491
Repeat12.tree	2	56.0464
Repeat12.tree	1	55.815
Repeat12.tree	2	51.2165
Repeat12.tree	3	49.8459
Repeat12.tree	4	45.1473
Repeat12.tree	5	43.8371
Repeat12.tree	4	43.8371
Repeat12.tree	5	42.255
Repeat12.tree	6	42.2432
Repeat12.tree	5	42.2432
Repeat12.tree	4	41.6801
Repeat12.tree	5	41.6162
Repeat12.tree	4	41.2288
Repeat12.tree	5	40.4997
Repeat12.tree	6	39.4242
Repeat12.tree	7	39.2117
Repeat12.tree	6	38.6063
Repeat12.tree	5	37.9497
Repeat12.tree	6	37.5119
Repeat12.tree	5	37.0065
Repeat12.tree	6	36.4743
Repeat12.tree	7	36.4105
Repeat12.tree	8	36.2976
Repeat12.tree	7	36.2976
Repeat12.tree	6	36.1621
Repeat12.tree	5	35.9778
Repeat12.tree	6	35.8352
Repeat12.tree	5	35.8352
Repeat12.tree	4	35.7955
Repeat12.tree	5	35.1403
Repeat12.tree	4	35.1403
Repeat12.tree	3	34.969
Repeat12.tree	2	34.3411
Repeat12.tree	3	31.7704
Repeat12.tree	4	31.6149
Repeat12.tree	5	30.0596
Repeat12.tree	4	28.1763
Repeat12.tree	5	26.7292
Repeat12.tree	4	26.7292
Repeat12.tree	3	26.0431
Repeat12.tree	2	25.5199
Repeat12.tree	3	24.7577
Repeat12.tree	4	24.2029
Repeat12.tree	3	24.2029
Repeat12.tree	2	21.7165
Repeat12.tree	1	21.5999
Repeat12.tree	2	19.2281
Repeat12.tree	3	18.9158
Repeat12.tree	4	18.9015
Repeat12.tree	3	18.5863
Repeat12.tree	2	18.5347
Repeat12.tree	3	17.4354
Repeat12.tree	2	17.4354
Repeat12.tree	3	16.4511
Repeat12.tree	2	16.2432
Repeat12.tree	1	15.5709
Repeat12.tree	2	14.6106
Repeat12.tree	3	14.1065
Repeat12.tree	4	12.4722
Repeat12.tree	5	11.3289
Repeat12.tree	6	11.1637
Repeat12.tree	5	11.1637
Repeat12.tree	6	10.9939
Repeat12.tree	7	10.7712
Repeat12.tree	6	9.76739
Repeat12.tree	5	9.7265
Repeat12.tree	6	9.65307
Repeat12.tree	7	9.02131
Repeat12.tree	6	9.02131
Repeat12.tree	7	8.22995
Repeat12.tree	8	7.71659
Repeat12.tree	7	6.75593
Repeat12.tree	8	6.57798
Repeat12.tree	7	5.77332
Repeat12.tree	6	5.63212
Repeat12.tree	7	5.18469
Repeat12.tree	6	5.18469
Repeat12.tree	7	5.1814
Repeat12.tree	6	5.1814
Repeat12.tree	5	4.72091
Repeat12.tree	6	4.65837
Repeat12.tree	7	4.3324
Repeat12.tree	8	3.14064
Repeat12.tree	7	3.14064
Repeat12.tree	8	2.79893
Repeat12.tree	9	2.75488
Repeat12.tree	8	2.75488
Repeat12.tree	9	2.30472
Repeat12.tree	10	2.00918
Repeat12.tree	11	1.76979
Repeat12.tree	12	1.6878
Repeat12.tree	13	1.63311
Repeat12.tree	14	1.55255
Repeat12.tree	15	1.28659
Repeat12.tree	16	1.18618
Repeat12.tree	17	1.12393
Repeat12.tree	18	0.950486
Repeat12.tree	19	0.840751
Repeat12.tree	20	0.777605
Repeat12.tree	21	0.713149
Repeat12.tree	22	0.711338
Repeat12.tree	23	0.576471
Repeat12.tree	24	0.468135
Repeat12.tree	25	0.449776
Repeat12.tree	26	0.262508
Repeat12.tree	27	0.115651
Repeat12.tree	26	0.00349315
Repeat12.tree	25	0.00070755
Repeat12.tree	24	0.00010773
Repeat12.tree	24	0
Repeat13.tree	1	63.0327
Repeat13.tree	2	63.0327
Repeat13.tree	3	61.773
Repeat13.tree	4	61.7508
Repeat13.tree	3	61.5965
Repeat13.tree	4	61.0582
Repeat13.tree	3	61.0582
Repeat13.tree	2	61.0512
Repeat13.tree	3	61.0164
Repeat13.tree	2	61.0164
Repeat13.tree	3	56.911
Repeat13.tree	2	56.911
Repeat13.tree	3	56.42
Repeat13.tree	2	56.2785
Repeat13.tree	3	56.0855
Repeat13.tree	2	55.7884
Repeat13.tree	1	54.7323
Repeat13.tree	2	48.1386
Repeat13.tree	3	46.6085
Repeat13.tree	2	46.3986
Repeat13.tree	3	44.7304
Repeat13.tree	4	44.501
Repeat13.tree	5	41.2006
Repeat13.tree	6	41.0196
Repeat13.tree	5	41.0196
Repeat13.tree	6	40.3759
Repeat13.tree	7	40.0542
Repeat13.tree	6	40.0542
Repeat13.tree	5	39.5061
Repeat13.tree	6	39.0085
Repeat13.tree	7	37.8553
Repeat13.tree	8	37.598
Repeat13.tree	9	37.2824
Repeat13.tree	8	37.2824
Repeat13.tree	9	37.1455
Repeat13.tree	8	36.6217
Repeat13.tree	9	36.4458
Repeat13.tree	8	36.4318
Repeat13.tree	7	36.2806
Repeat13.tree	8	35.749
Repeat13.tree	7	35.749
Repeat13.tree	8	35.4657
Repeat13.tree	7	35.4657
Repeat13.tree	6	35.3432
Repeat13.tree	5	35.2672
Repeat13.tree	4	35.2479
Repeat13.tree	3	35.1942
Repeat13.tree	2	34.6806
Repeat13.tree	3	30.1506
Repeat13.tree	4	29.0558
Repeat13.tree	3	29.0558
Repeat13.tree	2	28.8359
Repeat13.tree	3	27.947
Repeat13.tree	4	27.714
Repeat13.tree	5	27.5741
Repeat13.tree	6	27.3595
Repeat13.tree	5	27.0778
Repeat13.tree	4	26.7114
Repeat13.tree	3	26.6698
Repeat13.tree	2	26.0828
Repeat13.tree	3	19.7342
Repeat13.tree	4	19.7088
Repeat13.tree	3	19.7088
Repeat13.tree	4	18.7352
Repeat13.tree	3	18.5776
Repeat13.tree	2	18.3736
Repeat13.tree	3	17.2174
Repeat13.tree	4	16.7079
Repeat13.tree	3	16.4279
Repeat13.tree	2	16.2185
Repeat13.tree	1	14.3435
Repeat13.tree	2	13.7936
Repeat13.tree	3	13.083
Repeat13.tree	4	11.5209
Repeat13.tree	5	10.6703
Repeat13.tree	6	10.5999
Repeat13.tree	5	10.3843
Repeat13.tree	4	10.277
Repeat13.tree	5	9.84425
Repeat13.tree	4	9.84425
Repeat13.tree	5	9.73854
Repeat13.tree	6	9.19224
Repeat13.tree	5	9.19223
Repeat13.tree	6	8.90152
Repeat13.tree	7	8.5009
Repeat13.tree	6	8.13469
Repeat13.tree	7	8.12491
Repeat13.tree	6	7.45418
Repeat13.tree	7	6.58597
Repeat13.tree	6	6.58597
Repeat13.tree	7	6.0034
Repeat13.tree	6	5.23014
Repeat13.tree	7	5.20209
Repeat13.tree	6	5.20209
Repeat13.tree	7	4.56316
Repeat13.tree	8	4.27957
Repeat13.tree	7	4.26425
Repeat13.tree	8	4.05456
Repeat13.tree	9	3.64491
Repeat13.tree	8	3.59924
Repeat13.tree	7	3.16416
Repeat13.tree	8	3.00097
Repeat13.tree	9	2.13704
Repeat13.tree	10	2.08294
Repeat13.tree	11	1.9977
Repeat13.tree	12	1.67908
Repeat13.tree	13	1.39435
Repeat13.tree	14	1.32614
Repeat13.tree	15	1.28306
Repeat13.tree	16	1.15522
Repeat13.tree	17	1.04301
Repeat13.tree	18	1.00787
Repeat13.tree	19	0.787718
Repeat13.tree	20	0.777127
Repeat13.tree	21	0.76078
Repeat13.tree	22	0.606903
Repeat13.tree	23	0.587673
Repeat13.tree	24	0.577194
Repeat13.tree	25	0.416753
Repeat13.tree	26	0.266033
Repeat13.tree	27	0.121311
Repeat13.tree	26	0.00373222
Repeat13.tree	25	0.00065768
Repeat13.tree	24	0.00033114
Repeat13.tree	24	0
Repeat14.tree	1	65.1585
Repeat14.tree	2	65.1585
Repeat14.tree	3	63.7424
Repeat14.tree	4	62.7001
Repeat14.tree	5	61.6903
Repeat14.tree	6	61.5047
Repeat14.tree	5	61.5047
Repeat14.tree	6	61.3245
Repeat14.tree	5	61.0412
Repeat14.tree	6	61.0379
Repeat14.tree	5	61.0379
Repeat14.tree	4	61.0272
Repeat14.tree	3	60.3584
Repeat14.tree	4	58.7021
Repeat14.tree	3	57.4782
Repeat14.tree	2	56.8239
Repeat14.tree	1	53.7378
Repeat14.tree	2	47.139
Repeat14.tree	3	44.6764
Repeat14.tree	2	44.2347
Repeat14.tree	3	42.1078
Repeat14.tree	4	41.7595
Repeat14.tree	3	39.925
Repeat14.tree	4	39.1398
Repeat14.tree	5	38.7196
Repeat14.tree	6	38.3142
Repeat14.tree	5	38.3142
Repeat14.tree	6	37.9785
Repeat14.tree	7	37.8829
Repeat14.tree	8	37.4832
Repeat14.tree	9	37.1668
Repeat14.tree	10	36.8824
Repeat14.tree	9	36.5964
Repeat14.tree	10	36.4077
Repeat14.tree	11	36.4012
Repeat14.tree	10	36.4012
Repeat14.tree	11	36.3619
Repeat14.tree	10	36.3619
Repeat14.tree	11	36.3052
Repeat14.tree	10	36.3052
Repeat14.tree	9	36.1625
Repeat14.tree	8	35.9693
Repeat14.tree	7	35.7779
Repeat14.tree	6	35.6628
Repeat14.tree	5	35.6112
Repeat14.tree	4	35.5096
Repeat14.tree	3	35.224
Repeat14.tree	2	34.921
Repeat14.tree	3	34.2397
Repeat14.tree	4	29.1283
Repeat14.tree	5	28.9877
Repeat14.tree	4	28.7524
Repeat14.tree	5	28.3564
Repeat14.tree	4	27.8618
Repeat14.tree	3	27.7803
Repeat14.tree	4	27.277
Repeat14.tree	3	27.277
Repeat14.tree	4	26.9453
Repeat14.tree	3	26.2703
Repeat14.tree	2	25.939
Repeat14.tree	3	19.5102
Repeat14.tree	2	19.5102
Repeat14.tree	1	19.4779
Repeat14.tree	2	19.2306
Repeat14.tree	1	18.2574
Repeat14.tree	2	17.9193
Repeat14.tree	1	17.9193
Repeat14.tree	2	17.1101
Repeat14.tree	3	16.6252
Repeat14.tree	2	15.8952
Repeat14.tree	1	15.4998
Repeat14.tree	2	12.9452
Repeat14.tree	3	12.8855
Repeat14.tree	4	10.8042
Repeat14.tree	5	10.7094
Repeat14.tree	6	10.6724
Repeat14.tree	7	10.5349
Repeat14.tree	6	10.5155
Repeat14.tree	5	10.2558
Repeat14.tree	6	9.85942
Repeat14.tree	5	9.85942
Repeat14.tree	6	9.78059
Repeat14.tree	7	9.04173
Repeat14.tree	6	9.04173
Repeat14.tree	7	7.49161
Repeat14.tree	8	6.76476
Repeat14.tree	9	6.69027
Repeat14.tree	8	6.34051
Repeat14.tree	9	6.20748
Repeat14.tree	8	6.20747
Repeat14.tree	7	5.83237
Repeat14.tree	6	5.19163
Repeat14.tree	5	5.1631
Repeat14.tree	6	4.18718
Repeat14.tree	7	3.65966
Repeat14.tree	8	3.24012
Repeat14.tree	9	3.17703
Repeat14.tree	8	3.17703
Repeat14.tree	9	3.08548
Repeat14.tree	8	3.08548
Repeat14.tree	9	2.93117
Repeat14.tree	8	2.92533
Repeat14.tree	9	2.26321
Repeat14.tree	10	1.94507
Repeat14.tree	11	1.76269
Repeat14.tree	12	1.33667
Repeat14.tree	13	1.2522
Repeat14.tree	14	1.02344
Repeat14.tree	15	1.00223
Repeat14.tree	16	0.9466
Repeat14.tree	17	0.942137
Repeat14.tree	18	0.875738
Repeat14.tree	19	0.843327
Repeat14.tree	20	0.77892
Repeat14.tree	21	0.678256
Repeat14.tree	22	0.5251
Repeat14.tree	23	0.513864
Repeat14.tree	24	0.353296
Repeat14.tree	25	0.310381
Repeat14.tree	26	0.24977
Repeat14.tree	27	0.104626
Repeat14.tree	26	0.00462119
Repeat14.tree	25	0.00095032
Repeat14.tree	24	0.00071166
Repeat14.tree	24	0
Repeat15.tree	1	65.8803
Repeat15.tree	2	65.8803
Repeat15.tree	3	64.331
Repeat15.tree	4	63.4425
Repeat15.tree	3	61.6889
Repeat15.tree	2	61.5902
Repeat15.tree	3	61.5657
Repeat15.tree	4	61.0593
Repeat15.tree	3	61.0593
Repeat15.tree	4	61.0478
Repeat15.tree	3	61.0478
Repeat15.tree	4	60.7954
Repeat15.tree	3	60.1668
Repeat15.tree	4	59.4868
Repeat15.tree	3	56.141
Repeat15.tree	2	56.0181
Repeat15.tree	1	55.6445
Repeat15.tree	2	47.1244
Repeat15.tree	3	43.1554
Repeat15.tree	4	43.0943
Repeat15.tree	5	43.0274
Repeat15.tree	6	41.6721
Repeat15.tree	5	41.2503
Repeat15.tree	6	40.4547
Repeat15.tree	7	40.308
Repeat15.tree	6	40.2561
Repeat15.tree	7	39.6529
Repeat15.tree	8	39.0585
Repeat15.tree	7	38.7723
Repeat15.tree	6	38.6597
Repeat15.tree	7	38.4923
Repeat15.tree	6	38.4506
Repeat15.tree	7	37.8954
Repeat15.tree	6	37.6987
Repeat15.tree	7	37.1456
Repeat15.tree	8	37.097
Repeat15.tree	7	37.097
Repeat15.tree	8	37.0904
Repeat15.tree	9	36.8609
Repeat15.tree	8	36.8609
Repeat15.tree	7	36.7116
Repeat15.tree	8	36.2403
Repeat15.tree	7	35.9369
Repeat15.tree	6	35.8193
Repeat15.tree	5	35.244
Repeat15.tree	4	35.0715
Repeat15.tree	3	35.0312
Repeat15.tree	2	34.0602
Repeat15.tree	3	32.0756
Repeat15.tree	4	30.2216
Repeat15.tree	5	29.7769
Repeat15.tree	4	29.7769
Repeat15.tree	5	28.7506
Repeat15.tree	4	27.8205
Repeat15.tree	5	26.851
Repeat15.tree	4	26.851
Repeat15.tree	5	26.5587
Repeat15.tree	4	25.8306
Repeat15.tree	3	25.3376
Repeat15.tree	2	22.8713
Repeat15.tree	3	21.5628
Repeat15.tree	4	21.0556
Repeat15.tree	5	20.8553
Repeat15.tree	4	19.7629
Repeat15.tree	3	19.605
Repeat15.tree	4	19.2546
Repeat15.tree	3	19.2546
Repeat15.tree	2	17.1266
Repeat15.tree	1	16.9902
Repeat15.tree	2	15.5132
Repeat15.tree	1	15.5132
Repeat15.tree	2	13.0629
Repeat15.tree	3	12.8844
Repeat15.tree	4	10.6797
Repeat15.tree	5	10.6298
Repeat15.tree	6	10.1769
Repeat15.tree	7	9.90837
Repeat15.tree	6	9.78506
Repeat15.tree	7	9.49074
Repeat15.tree	8	9.36784
Repeat15.tree	7	9.36784
Repeat15.tree	8	9.15123
Repeat15.tree	9	9.04999
Repeat15.tree	8	9.04999
Repeat15.tree	9	7.82018
Repeat15.tree	8	7.82017
Repeat15.tree	9	7.66202
Repeat15.tree	8	6.60935
Repeat15.tree	7	5.22858
Repeat15.tree	8	5.15677
Repeat15.tree	7	5.15677
Repeat15.tree	8	5.03186
Repeat15.tree	7	5.03186
Repeat15.tree	6	4.96293
Repeat15.tree	7	4.10351
Repeat15.tree	8	3.81386
Repeat15.tree	7	3.74939
Repeat15.tree	8	3.48079
Repeat15.tree	9	3.36205
Repeat15.tree	8	3.36205
Repeat15.tree	7	3.19597
Repeat15.tree	8	2.95142
Repeat15.tree	9	2.60674
Repeat15.tree	10	2.01574
Repeat15.tree	11	1.91865
Repeat15.tree	12	1.84222
Repeat15.tree	13	1.62405
Repeat15.tree	14	1.38306
Repeat15.tree	15	1.28124
Repeat15.tree	16	1.26377
Repeat15.tree	17	1.0938
Repeat15.tree	18	1.06266
Repeat15.tree	19	1.01214
Repeat15.tree	20	0.815909
Repeat15.tree	21	0.702559
Repeat15.tree	22	0.438475
Repeat15.tree	23	0.390815
Repeat15.tree	24	0.364132
Repeat15.tree	25	0.289671
Repeat15.tree	26	0.247118
Repeat15.tree	27	0.172256
Repeat15.tree	26	0.0029525
Repeat15.tree	25	0.00131676
Repeat15.tree	24	0.00071166
Repeat15.tree	24	0
Repeat16.tree	1	67.6431
Repeat16.tree	2	67.6431
Repeat16.tree	3	63.0714
Repeat16.tree	4	62.6674
Repeat16.tree	5	61.5956
Repeat16.tree	4	61.5956
Repeat16.tree	5	61.0327
Repeat16.tree	6	61.0229
Repeat16.tree	5	61.0229
Repeat16.tree	4	61.0197
Repeat16.tree	3	61.0192
Repeat16.tree	4	58.2194
Repeat16.tree	5	56.9857
Repeat16.tree	4	56.6906
Repeat16.tree	3	56.4636
Repeat16.tree	2	55.8276
Repeat16.tree	1	53.1431
Repeat16.tree	2	47.8723
Repeat16.tree	3	47.7247
Repeat16.tree	2	46.244
Repeat16.tree	3	42.9484
Repeat16.tree	4	42.8843
Repeat16.tree	5	42.78
Repeat16.tree	4	41.3539
Repeat16.tree	5	40.8066
Repeat16.tree	4	40.0668
Repeat16.tree	5	38.7414
Repeat16.tree	4	37.7545
Repeat16.tree	5	37.7248
Repeat16.tree	6	37.7021
Repeat16.tree	7	37.1191
Repeat16.tree	8	36.8093
Repeat16.tree	7	36.8093
Repeat16.tree	6	36.805
Repeat16.tree	7	36.7549
Repeat16.tree	6	36.5804
Repeat16.tree	5	36.4784
Repeat16.tree	6	36.4431
Repeat16.tree	7	36.1962
Repeat16.tree	6	36.1962
Repeat16.tree	5	35.4453
Repeat16.tree	4	35.408
Repeat16.tree	5	35.1497
Repeat16.tree	4	35.1497
Repeat16.tree	3	35.04
Repeat16.tree	2	34.9963
Repeat16.tree	3	34.949
Repeat16.tree	2	34.7278
Repeat16.tree	3	30.891
Repeat16.tree	4	29.7839
Repeat16.tree	3	29.3752
Repeat16.tree	4	27.5544
Repeat16.tree	5	27.4898
Repeat16.tree	4	27.3084
Repeat16.tree	3	27.2412
Repeat16.tree	2	26.7495
Repeat16.tree	3	24.6633
Repeat16.tree	4	24.5191
Repeat16.tree	3	23.5908
Repeat16.tree	2	23.5628
Repeat16.tree	1	21.503
Repeat16.tree	2	21.0158
Repeat16.tree	3	18.7598
Repeat16.tree	2	18.7598
Repeat16.tree	3	18.019
Repeat16.tree	2	17.6663
Repeat16.tree	1	17.6133
Repeat16.tree	2	15.8757
Repeat16.tree	1	15.4881
Repeat16.tree	2	14.7702
Repeat16.tree	3	13.9687
Repeat16.tree	4	13.0364
Repeat16.tree	3	12.9829
Repeat16.tree	4	10.7525
Repeat16.tree	3	10.7525
Repeat16.tree	4	10.6551
Repeat16.tree	5	10.2949
Repeat16.tree	4	10.2949
Repeat16.tree	5	9.85293
Repeat16.tree	6	9.81099
Repeat16.tree	5	9.09823
Repeat16.tree	6	8.97145
Repeat16.tree	7	8.62437
Repeat16.tree	8	7.79654
Repeat16.tree	7	7.79654
Repeat16.tree	8	7.66596
Repeat16.tree	7	7.66596
Repeat16.tree	6	6.44208
Repeat16.tree	7	6.15948
Repeat16.tree	6	5.94958
Repeat16.tree	7	5.29797
Repeat16.tree	6	5.2073
Repeat16.tree	5	5.16366
Repeat16.tree	6	3.5131
Repeat16.tree	7	3.30527
Repeat16.tree	8	3.28202
Repeat16.tree	7	3.28202
Repeat16.tree	8	3.19243
Repeat16.tree	7	3.19243
Repeat16.tree	8	3.1503
Repeat16.tree	9	2.84858
Repeat16.tree	10	2.10904
Repeat16.tree	9	1.81759
Repeat16.tree	10	1.81161
Repeat16.tree	11	1.58662
Repeat16.tree	12	1.47454
Repeat16.tree	13	1.40907
Repeat16.tree	14	1.40884
Repeat16.tree	15	1.34783
Repeat16.tree	16	1.34356
Repeat16.tree	17	1.1109
Repeat16.tree	18	1.0327
Repeat16.tree	19	0.862702
Repeat16.tree	20	0.623051
Repeat16.tree	21	0.58803
Repeat16.tree	22	0.564795
Repeat16.tree	23	0.442773
Repeat16.tree	24	0.300672
Repeat16.tree	25	0.287083
Repeat16.tree	26	0.206843
Repeat16.tree	27	0.104283
Repeat16.tree	26	0.00482693
Repeat16.tree	25	0.00121095
Repeat16.tree	24	0.00063768
Repeat16.tree	24	0
Repeat17.tree	1	65.142
Repeat17.tree	2	65.142
Repeat17.tree	3	64.5848
Repeat17.tree	4	63.0525
Repeat17.tree	3	61.5361
Repeat17.tree	4	61.376
Repeat17.tree	5	61.305
Repeat17.tree	4	61.305
Repeat17.tree	3	61.0408
Repeat17.tree	2	61.002
Repeat17.tree	3	60.9749
Repeat17.tree	2	60.9166
Repeat17.tree	3	58.227
Repeat17.tree	2	58.227
Repeat17.tree	3	58.0635
Repeat17.tree	2	56.296
Repeat17.tree	1	54.3671
Repeat17.tree	2	46.9474
Repeat17.tree	3	44.9005
Repeat17.tree	2	43.8275
Repeat17.tree	3	42.1238
Repeat17.tree	2	42.1238
Repeat17.tree	3	41.0657
Repeat17.tree	2	40.7677
Repeat17.tree	3	40.3781
Repeat17.tree	4	39.0257
Repeat17.tree	3	39.0257
Repeat17.tree	4	38.6864
Repeat17.tree	5	38.3739
Repeat17.tree	4	38.3739
Repeat17.tree	5	37.1961
Repeat17.tree	6	37.1158
Repeat17.tree	7	36.9182
Repeat17.tree	6	36.9182
Repeat17.tree	7	36.8906
Repeat17.tree	6	36.1157
Repeat17.tree	7	36.0196
Repeat17.tree	6	36.0196
Repeat17.tree	5	35.8213
Repeat17.tree	6	35.7567
Repeat17.tree	7	35.5775
Repeat17.tree	6	35.5775
Repeat17.tree	5	35.5471
Repeat17.tree	4	35.1489
Repeat17.tree	5	35.0568
Repeat17.tree	4	34.9676
Repeat17.tree	3	34.8177
Repeat17.tree	2	34.0953
Repeat17.tree	3	28.2534
Repeat17.tree	4	27.8474
Repeat17.tree	5	27.7941
Repeat17.tree	4	27.7941
Repeat17.tree	3	27.4008
Repeat17.tree	4	27.0327
Repeat17.tree	3	26.7584
Repeat17.tree	2	26.537
Repeat17.tree	3	24.9976
Repeat17.tree	2	24.9976
Repeat17.tree	3	22.8635
Repeat17.tree	2	21.7272
Repeat17.tree	1	19.3967
Repeat17.tree	2	19.1595
Repeat17.tree	3	18.8676
Repeat17.tree	2	17.9713
Repeat17.tree	3	17.9531
Repeat17.tree	4	17.827
Repeat17.tree	3	17.827
Repeat17.tree	2	17.7606
Repeat17.tree	1	16.8234
Repeat17.tree	2	16.785
Repeat17.tree	1	15.8833
Repeat17.tree	2	14.1396
Repeat17.tree	3	12.1825
Repeat17.tree	4	11.7498
Repeat17.tree	5	11.2169
Repeat17.tree	4	10.5469
Repeat17.tree	5	10.4247
Repeat17.tree	4	10.0768
Repeat17.tree	5	9.59883
Repeat17.tree	6	9.47867
Repeat17.tree	7	9.38391
Repeat17.tree	6	9.33168
Repeat17.tree	7	9.12436
Repeat17.tree	6	9.12435
Repeat17.tree	7	8.66712
Repeat17.tree	8	7.86712
Repeat17.tree	7	7.72787
Repeat17.tree	8	7.46162
Repeat17.tree	9	7.16219
Repeat17.tree	8	6.81317
Repeat17.tree	7	6.04868
Repeat17.tree	6	5.98612
Repeat17.tree	7	5.75004
Repeat17.tree	6	5.1947
Repeat17.tree	5	5.15904
Repeat17.tree	6	4.04664
Repeat17.tree	7	3.77275
Repeat17.tree	8	3.35581
Repeat17.tree	7	3.35581
Repeat17.tree	8	3.31465
Repeat17.tree	7	2.91353
Repeat17.tree	8	2.34775
Repeat17.tree	9	1.63638
Repeat17.tree	10	1.39527
Repeat17.tree	11	1.38372
Repeat17.tree	12	1.07713
Repeat17.tree	13	0.911921
Repeat17.tree	14	0.822228
Repeat17.tree	15	0.802052
Repeat17.tree	16	0.799663
Repeat17.tree	17	0.798873
Repeat17.tree	18	0.753366
Repeat17.tree	19	0.58083
Repeat17.tree	20	0.557171
Repeat17.tree	21	0.543523
Repeat17.tree	22	0.379623
Repeat17.tree	23	0.313985
Repeat17.tree	24	0.293359
Repeat17.tree	25	0.218074
Repeat17.tree	26	0.198897
Repeat17.tree	27	0.191713
Repeat17.tree	26	0.0051975
Repeat17.tree	25	0.00063768
Repeat17.tree	24	0.00021679
Repeat17.tree	24	0
Repeat18.tree	1	63.7506
Repeat18.tree	2	63.7506
Repeat18.tree	3	63.0021
Repeat18.tree	4	61.7814
Repeat18.tree	5	61.6642
Repeat18.tree	4	61.5482
Repeat18.tree	5	61.1129
Repeat18.tree	4	61.0938
Repeat18.tree	3	61.0588
Repeat18.tree	2	60.9887
Repeat18.tree	3	59.8576
Repeat18.tree	4	58.0279
Repeat18.tree	3	58.0279
Repeat18.tree	4	57.1981
Repeat18.tree	3	56.5411
Repeat18.tree	2	56.0827
Repeat18.tree	1	53.96
Repeat18.tree	2	44.8359
Repeat18.tree	3	43.0006
Repeat18.tree	4	41.3914
Repeat18.tree	3	41.0359
Repeat18.tree	4	40.6447
Repeat18.tree	3	40.3814
Repeat18.tree	4	39.7435
Repeat18.tree	5	38.7714
Repeat18.tree	6	38.2319
Repeat18.tree	5	37.7124
Repeat18.tree	6	37.6992
Repeat18.tree	7	37.62
Repeat18.tree	8	37.3631
Repeat18.tree	7	37.3631
Repeat18.tree	8	37.1268
Repeat18.tree	7	37.1268
Repeat18.tree	6	36.7806
Repeat18.tree	5	36.7075
Repeat18.tree	6	36.5806
Repeat18.tree	7	36.0846
Repeat18.tree	6	36.0846
Repeat18.tree	7	35.7532
Repeat18.tree	6	35.6295
Repeat18.tree	5	35.619
Repeat18.tree	4	35.4341
Repeat18.tree	3	35.429
Repeat18.tree	4	35.4061
Repeat18.tree	3	35.4061
Repeat18.tree	2	35.3381
Repeat18.tree	1	34.477
Repeat18.tree	2	31.9645
Repeat18.tree	3	28.521
Repeat18.tree	4	28.292
Repeat18.tree	3	28.292
Repeat18.tree	2	27.3334
Repeat18.tree	3	27.0844
Repeat18.tree	2	27.0844
Repeat18.tree	1	26.6488
Repeat18.tree	2	25.7717
Repeat18.tree	3	23.606
Repeat18.tree	4	23.5892
Repeat18.tree	3	22.5856
Repeat18.tree	2	21.9515
Repeat18.tree	1	19.5556
Repeat18.tree	2	18.2326
Repeat18.tree	3	17.8245
Repeat18.tree	4	17.7187
Repeat18.tree	3	17.6968
Repeat18.tree	2	17.3911
Repeat18.tree	3	16.8331
Repeat18.tree	2	16.5723
Repeat18.tree	1	16.0801
Repeat18.tree	2	15.7816
Repeat18.tree	1	14.9594
Repeat18.tree	2	13.4672
Repeat18.tree	3	12.4758
Repeat18.tree	4	10.9814
Repeat18.tree	5	10.4276
Repeat18.tree	4	9.92572
Repeat18.tree	5	9.58392
Repeat18.tree	4	9.58392
Repeat18.tree	5	9.21331
Repeat18.tree	6	9.06767
Repeat18.tree	5	9.06767
Repeat18.tree	6	8.76128
Repeat18.tree	7	8.70788
Repeat18.tree	8	8.17694
Repeat18.tree	9	7.89635
Repeat18.tree	8	7.89635
Repeat18.tree	9	7.62106
Repeat18.tree	8	6.72273
Repeat18.tree	7	6.0538
Repeat18.tree	8	5.17477
Repeat18.tree	7	5.15836
Repeat18.tree	6	5.15449
Repeat18.tree	5	5.08048
Repeat18.tree	6	3.44691
Repeat18.tree	7	3.13454
Repeat18.tree	6	3.13454
Repeat18.tree	7	2.97017
Repeat18.tree	6	2.97017
Repeat18.tree	7	2.32905
Repeat18.tree	8	2.31383
Repeat18.tree	9	2.11862
Repeat18.tree	8	2.11862
Repeat18.tree	9	1.5665
Repeat18.tree	10	1.16413
Repeat18.tree	11	1.09511
Repeat18.tree	12	1.01306
Repeat18.tree	13	0.904257
Repeat18.tree	14	0.86964
Repeat18.tree	15	0.868178
Repeat18.tree	16	0.840911
Repeat18.tree	17	0.818732
Repeat18.tree	18	0.785048
Repeat18.tree	19	0.719401
Repeat18.tree	20	0.690372
Repeat18.tree	21	0.582529
Repeat18.tree	22	0.379846
Repeat18.tree	23	0.349263
Repeat18.tree	24	0.293414
Repeat18.tree	25	0.2754
Repeat18.tree	26	0.167293
Repeat18.tree	27	0.130902
Repeat18.tree	26	0.00283699
Repeat18.tree	25	0.00142065
Repeat18.tree	24	0.00071026
Repeat18.tree	24	0
Repeat19.tree	1	65.3596
Repeat19.tree	2	65.3596
Repeat19.tree	3	62.728
Repeat19.tree	4	61.8817
Repeat19.tree	5	61.5594
Repeat19.tree	4	61.5223
Repeat19.tree	5	61.0572
Repeat19.tree	4	61.0572
Repeat19.tree	5	61.0555
Repeat19.tree	4	61.0554
Repeat19.tree	5	60.2667
Repeat19.tree	4	60.2667
Repeat19.tree	3	60.069
Repeat19.tree	4	56.6118
Repeat19.tree	3	56.3388
Repeat19.tree	2	55.7788
Repeat19.tree	1	53.7787
Repeat19.tree	2	43.6216
Repeat19.tree	3	43.0811
Repeat19.tree	2	43.0594
Repeat19.tree	3	42.0246
Repeat19.tree	4	41.8624
Repeat19.tree	5	41.3875
Repeat19.tree	4	41.3875
Repeat19.tree	5	39.6755
Repeat19.tree	6	38.7085
Repeat19.tree	5	38.4574
Repeat19.tree	6	38.4348
Repeat19.tree	5	38.3342
Repeat19.tree	6	37.833
Repeat19.tree	7	37.8005
Repeat19.tree	6	37.8005
Repeat19.tree	7	37.6714
Repeat19.tree	8	37.3835
Repeat19.tree	7	37.2255
Repeat19.tree	8	37.1671
Repeat19.tree	7	36.7357
Repeat19.tree	6	36.5707
Repeat19.tree	7	35.9971
Repeat19.tree	8	35.9159
Repeat19.tree	7	35.9159
Repeat19.tree	6	35.6816
Repeat19.tree	5	35.6091
Repeat19.tree	4	35.5933
Repeat19.tree	3	35.3684
Repeat19.tree	2	35.029
Repeat19.tree	1	34.9801
Repeat19.tree	2	30.8805
Repeat19.tree	3	30.2336
Repeat19.tree	4	29.6857
Repeat19.tree	3	29.6857
Repeat19.tree	4	28.8645
Repeat19.tree	5	28.7196
Repeat19.tree	4	28.0187
Repeat19.tree	3	27.2568
Repeat19.tree	2	26.6742
Repeat19.tree	3	26.1938
Repeat19.tree	2	26.1938
Repeat19.tree	3	25.2644
Repeat19.tree	2	25.2644
Repeat19.tree	1	22.0436
Repeat19.tree	2	19.9648
Repeat19.tree	3	19.5504
Repeat19.tree	4	19.5446
Repeat19.tree	5	19.4195
Repeat19.tree	4	19.4195
Repeat19.tree	3	18.8466
Repeat19.tree	2	18.5066
Repeat19.tree	1	18.2169
Repeat19.tree	2	15.7194
Repeat19.tree	1	14.7626
Repeat19.tree	2	12.2037
Repeat19.tree	3	12.1533
Repeat19.tree	4	10.9738
Repeat19.tree	5	10.3321
Repeat19.tree	4	10.0468
Repeat19.tree	5	9.57098
Repeat19.tree	6	9.10889
Repeat19.tree	5	9.10889
Repeat19.tree	6	8.65744
Repeat19.tree	7	8.44508
Repeat19.tree	8	7.6902
Repeat19.tree	7	7.47809
Repeat19.tree	8	7.25896
Repeat19.tree	9	6.99299
Repeat19.tree	8	6.96662
Repeat19.tree	9	6.62949
Repeat19.tree	8	6.62949
Repeat19.tree	7	6.33427
Repeat19.tree	6	5.69056
Repeat19.tree	7	5.57707
Repeat19.tree	6	5.24213
Repeat19.tree	5	5.19454
Repeat19.tree	6	4.64998
Repeat19.tree	7	4.08495
Repeat19.tree	6	4.08495
Repeat19.tree	7	3.87426
Repeat19.tree	8	3.55931
Repeat19.tree	9	3.3535
Repeat19.tree	8	3.3535
Repeat19.tree	9	3.22154
Repeat19.tree	8	3.22154
Repeat19.tree	9	2.06753
Repeat19.tree	10	1.43607
Repeat19.tree	11	1.27882
Repeat19.tree	12	1.23537
Repeat19.tree	13	1.16676
Repeat19.tree	14	1.0936
Repeat19.tree	15	1.03518
Repeat19.tree	16	0.683641
Repeat19.tree	17	0.629868
Repeat19.tree	18	0.559916
Repeat19.tree	19	0.484107
Repeat19.tree	20	0.447845
Repeat19.tree	21	0.400557
Repeat19.tree	22	0.37289
Repeat19.tree	23	0.282256
Repeat19.tree	24	0.250451
Repeat19.tree	25	0.210422
Repeat19.tree	26	0.199979
Repeat19.tree	27	0.121142
Repeat19.tree	26	0.00432826
Repeat19.tree	25	0.00071026
Repeat19.tree	24	0.00051045
Repeat19.tree	24	0
Repeat2.tree	1	65.6771
Repeat2.tree	2	65.6771
Repeat2.tree	3	63.3747
Repeat2.tree	4	61.7414
Repeat2.tree	5	61.5753
Repeat2.tree	4	61.5753
Repeat2.tree	5	61.5644
Repeat2.tree	6	61.0888
Repeat2.tree	5	61.0795
Repeat2.tree	4	61.023
Repeat2.tree	5	61.0016
Repeat2.tree	4	61.0016
Repeat2.tree	3	58.6599
Repeat2.tree	4	56.6446
Repeat2.tree	3	56.6446
Repeat2.tree	2	56.5163
Repeat2.tree	1	51.7819
Repeat2.tree	2	47.5944
Repeat2.tree	3	45.7596
Repeat2.tree	2	45.6187
Repeat2.tree	3	44.9206
Repeat2.tree	2	44.4228
Repeat2.tree	3	42.268
Repeat2.tree	4	41.6764
Repeat2.tree	3	41.6764
Repeat2.tree	2	40.9221
Repeat2.tree	3	40.4936
Repeat2.tree	4	39.9257
Repeat2.tree	5	39.4567
Repeat2.tree	4	39.2729
Repeat2.tree	5	38.0704
Repeat2.tree	4	37.932
Repeat2.tree	5	37.0941
Repeat2.tree	6	36.7906
Repeat2.tree	7	36.5097
Repeat2.tree	8	36.4386
Repeat2.tree	9	36.4146
Repeat2.tree	8	36.4146
Repeat2.tree	9	36.4046
Repeat2.tree	8	36.4046
Repeat2.tree	7	36.0463
Repeat2.tree	6	35.6029
Repeat2.tree	5	35.4574
Repeat2.tree	4	35.1612
Repeat2.tree	3	35.0439
Repeat2.tree	4	34.997
Repeat2.tree	3	34.9698
Repeat2.tree	2	34.5856
Repeat2.tree	3	30.6906
Repeat2.tree	2	29.1496
Repeat2.tree	3	29.0037
Repeat2.tree	2	28.6467
Repeat2.tree	1	28.575
Repeat2.tree	2	28.546
Repeat2.tree	3	27.5599
Repeat2.tree	2	27.4139
Repeat2.tree	3	26.2275
Repeat2.tree	4	25.8714
Repeat2.tree	3	25.6939
Repeat2.tree	2	24.696
Repeat2.tree	1	21.6472
Repeat2.tree	2	19.2113
Repeat2.tree	3	19.0641
Repeat2.tree	2	18.6152
Repeat2.tree	3	17.9413
Repeat2.tree	4	17.9168
Repeat2.tree	3	17.7147
Repeat2.tree	2	17.1787
Repeat2.tree	3	16.8534
Repeat2.tree	2	16.1978
Repeat2.tree	3	14.008
Repeat2.tree	4	13.9192
Repeat2.tree	3	13.4423
Repeat2.tree	4	12.5829
Repeat2.tree	5	11.0544
Repeat2.tree	6	10.7553
Repeat2.tree	7	10.7426
Repeat2.tree	8	10.3711
Repeat2.tree	9	10.063
Repeat2.tree	8	9.89791
Repeat2.tree	9	9.63785
Repeat2.tree	8	9.22687
Repeat2.tree	7	9.22414
Repeat2.tree	8	9.22281
Repeat2.tree	9	9.18606
Repeat2.tree	8	9.07838
Repeat2.tree	9	9.01719
Repeat2.tree	10	7.83195
Repeat2.tree	11	7.79098
Repeat2.tree	10	7.74386
Repeat2.tree	9	7.17388
Repeat2.tree	8	6.68723
Repeat2.tree	7	6.5078
Repeat2.tree	8	5.31333
Repeat2.tree	7	5.24006
Repeat2.tree	6	5.17698
Repeat2.tree	7	4.15295
Repeat2.tree	8	4.13289
Repeat2.tree	7	3.32464
Repeat2.tree	8	3.29791
Repeat2.tree	7	3.29791
Repeat2.tree	8	2.30695
Repeat2.tree	9	2.2095
Repeat2.tree	10	2.01597
Repeat2.tree	11	2.01567
Repeat2.tree	12	1.75694
Repeat2.tree	13	1.65407
Repeat2.tree	14	1.61699
Repeat2.tree	15	1.33882
Repeat2.tree	16	1.29656
Repeat2.tree	17	1.1552
Repeat2.tree	18	1.05212
Repeat2.tree	19	0.741635
Repeat2.tree	20	0.666629
Repeat2.tree	21	0.659469
Repeat2.tree	22	0.594781
Repeat2.tree	23	0.517463
Repeat2.tree	24	0.385738
Repeat2.tree	25	0.289101
Repeat2.tree	26	0.231353
Repeat2.tree	27	0.162704
Repeat2.tree	26	0.00685155
Repeat2.tree	25	0.00131098
Repeat2.tree	24	0.00072978
Repeat2.tree	24	0
Repeat20.tree	1	63.732
Repeat20.tree	2	63.732
Repeat20.tree	3	62.5102
Repeat20.tree	4	61.9843
Repeat20.tree	5	61.817
Repeat20.tree	4	61.586
Repeat20.tree	3	61.0364
Repeat20.tree	4	61.0144
Repeat20.tree	3	61.0144
Repeat20.tree	4	60.3251
Repeat20.tree	3	60.3251
Repeat20.tree	4	59.2514
Repeat20.tree	5	58.4541
Repeat20.tree	4	57.0496
Repeat20.tree	3	56.8889
Repeat20.tree	2	56.677
Repeat20.tree	1	55.2896
Repeat20.tree	2	47.4917
Repeat20.tree	1	46.4983
Repeat20.tree	2	45.9623
Repeat20.tree	3	44.8066
Repeat20.tree	4	42.0465
Repeat20.tree	5	42.0155
Repeat20.tree	6	41.6333
Repeat20.tree	5	41.5635
Repeat20.tree	4	40.971
Repeat20.tree	5	39.8237
Repeat20.tree	6	39.166
Repeat20.tree	7	38.6883
Repeat20.tree	6	38.3272
Repeat20.tree	5	37.9673
Repeat20.tree	4	37.1845
Repeat20.tree	5	37.1043
Repeat20.tree	6	36.7475
Repeat20.tree	7	36.7332
Repeat20.tree	6	36.7332
Repeat20.tree	7	36.7029
Repeat20.tree	6	36.4517
Repeat20.tree	7	36.2964
Repeat20.tree	6	36.2964
Repeat20.tree	7	36.2825
Repeat20.tree	6	35.9798
Repeat20.tree	5	35.9735
Repeat20.tree	4	35.1519
Repeat20.tree	3	34.3226
Repeat20.tree	2	34.2181
Repeat20.tree	1	34.0466
Repeat20.tree	2	33.8744
Repeat20.tree	3	30.5163
Repeat20.tree	4	29.5502
Repeat20.tree	3	29.5502
Repeat20.tree	4	28.3269
Repeat20.tree	3	28.3269
Repeat20.tree	4	28.1596
Repeat20.tree	3	28.0202
Repeat20.tree	2	26.6658
Repeat20.tree	3	25.9258
Repeat20.tree	4	24.9131
Repeat20.tree	3	24.9131
Repeat20.tree	2	21.9874
Repeat20.tree	1	21.9613
Repeat20.tree	2	21.8767
Repeat20.tree	3	19.8743
Repeat20.tree	4	19.5137
Repeat20.tree	3	19.4186
Repeat20.tree	4	19.3497
Repeat20.tree	3	19.2721
Repeat20.tree	2	19.1134
Repeat20.tree	1	16.2327
Repeat20.tree	2	15.1756
Repeat20.tree	1	14.4709
Repeat20.tree	2	11.9209
Repeat20.tree	3	11.767
Repeat20.tree	4	10.3271
Repeat20.tree	3	9.78305
Repeat20.tree	4	9.76903
Repeat20.tree	5	9.06307
Repeat20.tree	4	9.06307
Repeat20.tree	5	8.95123
Repeat20.tree	6	8.0189
Repeat20.tree	7	7.38444
Repeat20.tree	8	7.37737
Repeat20.tree	9	7.33971
Repeat20.tree	8	7.30965
Repeat20.tree	9	7.26417
Repeat20.tree	10	7.19112
Repeat20.tree	9	7.19112
Repeat20.tree	8	6.37574
Repeat20.tree	9	6.12129
Repeat20.tree	10	6.01513
Repeat20.tree	9	6.01513
Repeat20.tree	8	5.27143
Repeat20.tree	7	5.21083
Repeat20.tree	6	5.18829
Repeat20.tree	5	5.14413
Repeat20.tree	6	3.69017
Repeat20.tree	7	3.56475
Repeat20.tree	8	3.36743
Repeat20.tree	7	3.19076
Repeat20.tree	8	2.64984
Repeat20.tree	7	2.64984
Repeat20.tree	8	2.17427
Repeat20.tree	9	1.73064
Repeat20.tree	10	1.70833
Repeat20.tree	11	1.39191
Repeat20.tree	12	1.33744
Repeat20.tree	13	1.32886
Repeat20.tree	14	1.23532
Repeat20.tree	15	1.21082
Repeat20.tree	16	1.17832
Repeat20.tree	17	0.917027
Repeat20.tree	18	0.822229
Repeat20.tree	19	0.747161
Repeat20.tree	20	0.558158
Repeat20.tree	21	0.493477
Repeat20.tree	22	0.393663
Repeat20.tree	23	0.365468
Repeat20.tree	24	0.352158
Repeat20.tree	25	0.271183
Repeat20.tree	26	0.231872
Repeat20.tree	27	0.0660944
Repeat20.tree	26	0.00355143
Repeat20.tree	25	0.000886
Repeat20.tree	24	0.00071026
Repeat20.tree	24	0
Repeat21.tree	1	64.3259
Repeat21.tree	2	64.3259
Repeat21.tree	3	63.1654
Repeat21.tree	4	62.794
Repeat21.tree	5	62.1904
Repeat21.tree	6	61.7872
Repeat21.tree	5	61.549
Repeat21.tree	4	61.4319
Repeat21.tree	3	61.0248
Repeat21.tree	2	61.0089
Repeat21.tree	3	60.2624
Repeat21.tree	4	60.1801
Repeat21.tree	3	60.1801
Repeat21.tree	4	59.6605
Repeat21.tree	3	58.9171
Repeat21.tree	2	55.6138
Repeat21.tree	1	55.582
Repeat21.tree	2	44.748
Repeat21.tree	3	42.3756
Repeat21.tree	2	41.9766
Repeat21.tree	3	40.7437
Repeat21.tree	4	40.2475
Repeat21.tree	5	39.5634
Repeat21.tree	4	39.5634
Repeat21.tree	5	38.7418
Repeat21.tree	4	38.6396
Repeat21.tree	5	38.2413
Repeat21.tree	6	38.1933
Repeat21.tree	7	37.7448
Repeat21.tree	6	37.7448
Repeat21.tree	5	37.6458
Repeat21.tree	6	36.5777
Repeat21.tree	5	36.5777
Repeat21.tree	6	36.3211
Repeat21.tree	7	36.228
Repeat21.tree	6	36.1728
Repeat21.tree	7	35.9392
Repeat21.tree	6	35.9392
Repeat21.tree	5	35.9306
Repeat21.tree	4	35.6972
Repeat21.tree	3	35.3615
Repeat21.tree	4	35.3114
Repeat21.tree	5	35.1743
Repeat21.tree	4	35.1743
Repeat21.tree	5	35.0536
Repeat21.tree	4	34.5551
Repeat21.tree	3	34.4837
Repeat21.tree	2	34.2013
Repeat21.tree	3	30.9289
Repeat21.tree	4	30.1329
Repeat21.tree	5	29.8328
Repeat21.tree	6	29.6697
Repeat21.tree	5	29.6697
Repeat21.tree	4	29.106
Repeat21.tree	3	28.0263
Repeat21.tree	2	26.0004
Repeat21.tree	3	25.2374
Repeat21.tree	4	24.455
Repeat21.tree	3	23.8462
Repeat21.tree	2	22.4385
Repeat21.tree	1	21.8083
Repeat21.tree	2	20.7613
Repeat21.tree	1	20.7613
Repeat21.tree	2	19.4217
Repeat21.tree	3	18.4604
Repeat21.tree	2	18.4604
Repeat21.tree	3	18.0826
Repeat21.tree	2	18.0826
Repeat21.tree	1	17.1504
Repeat21.tree	2	15.2526
Repeat21.tree	1	15.2526
Repeat21.tree	2	14.7802
Repeat21.tree	3	13.2527
Repeat21.tree	4	10.9632
Repeat21.tree	5	10.8966
Repeat21.tree	6	10.7306
Repeat21.tree	7	10.6527
Repeat21.tree	6	9.87549
Repeat21.tree	7	9.40928
Repeat21.tree	8	9.04825
Repeat21.tree	7	9.04825
Repeat21.tree	8	8.72238
Repeat21.tree	9	8.52116
Repeat21.tree	8	8.52116
Repeat21.tree	9	7.65597
Repeat21.tree	10	7.41598
Repeat21.tree	11	7.16469
Repeat21.tree	10	6.75108
Repeat21.tree	9	6.45387
Repeat21.tree	8	5.32965
Repeat21.tree	7	5.178
Repeat21.tree	6	5.15035
Repeat21.tree	7	5.05731
Repeat21.tree	8	4.77717
Repeat21.tree	9	4.76469
Repeat21.tree	10	3.64886
Repeat21.tree	11	3.54319
Repeat21.tree	10	3.45975
Repeat21.tree	9	3.3552
Repeat21.tree	10	3.17371
Repeat21.tree	9	2.96487
Repeat21.tree	8	2.75556
Repeat21.tree	9	2.65235
Repeat21.tree	10	2.03274
Repeat21.tree	11	1.71757
Repeat21.tree	12	1.69677
Repeat21.tree	13	1.35449
Repeat21.tree	14	1.23101
Repeat21.tree	15	1.135
Repeat21.tree	16	0.894961
Repeat21.tree	17	0.869406
Repeat21.tree	18	0.741715
Repeat21.tree	19	0.708213
Repeat21.tree	20	0.642601
Repeat21.tree	21	0.563205
Repeat21.tree	22	0.415453
Repeat21.tree	23	0.385608
Repeat21.tree	24	0.383877
Repeat21.tree	25	0.377371
Repeat21.tree	26	0.247852
Repeat21.tree	27	0.144708
Repeat21.tree	26	0.00413327
[truncated: 10,628 more rows]

## Sheet: Supplementary Figure 4
Supplementary Figure 4
See Supplementary Data file 5.5 in Supplementary Data 5.

## Sheet: Supplementary Figure 5
Supplementary Figure 5
Supplementary Figure 5b
Node number	Topologies	Neighboring branch labels	Frequencies
N1	t1	0,57 | 2,56	0.6231
N1	t3	0,2 | 56,57	0.3102
N1	t2	0,56 | 2,57	0.0667
N2	t1	1,56 | 27,28	0.6091
N2	t2	1,27 | 28,56	0.0094
N2	t3	1,28 | 27,56	0.3815
N7	t1	46,47 | 6,8	0.8719
N7	t3	46,6 | 47,8	0.0481
N7	t2	46,8 | 47,6	0.08
N9	t1	10,48 | 49,50	0.8429
N9	t2	10,49 | 48,50	0.1402
N9	t3	10,50 | 48,49	0.0169
N12	t1	13,41 | 42,43	0.5598
N12	t2	13,42 | 41,43	0.2179
N12	t3	13,43 | 41,42	0.2222
Supplementary Figure 5c
Node number	Topologies	Neighboring branch labels	Frequencies
N1	t1	0,57 | 2,56	0.6122
N1	t3	0,2 | 56,57	0.2949
N1	t2	0,56 | 2,57	0.0928
N2	t1	1,56 | 27,28	0.5414
N2	t2	1,27 | 28,56	0.0247
N2	t3	1,28 | 27,56	0.4339
N7	t1	46,47 | 6,8	0.7823
N7	t3	46,6 | 47,8	0.0924
N7	t2	46,8 | 47,6	0.1252
N9	t1	10,48 | 49,50	0.842
N9	t2	10,49 | 48,50	0.1394
N9	t3	10,50 | 48,49	0.0185
N12	t1	13,41 | 42,43	0.5064
N12	t2	13,42 | 41,43	0.2439
N12	t3	13,43 | 41,42	0.2497
Supplementary Figure 5d
Node number	Topologies	Neighboring branch labels	Frequencies
N1	t1	0,57 | 2,56	0.5567
N1	t3	0,2 | 56,57	0.2639
N1	t2	0,56 | 2,57	0.1795
N2	t1	1,56 | 27,28	0.398
N2	t2	1,27 | 28,56	0.1226
N2	t3	1,28 | 27,56	0.4794
N7	t1	46,47 | 6,8	0.5263
N7	t3	46,6 | 47,8	0.2233
N7	t2	46,8 | 47,6	0.2503
N9	t1	10,48 | 49,50	0.7919
N9	t2	10,49 | 48,50	0.1593
N9	t3	10,50 | 48,49	0.0489
N12	t1	13,41 | 42,43	0.4448
N12	t2	13,42 | 41,43	0.2713
N12	t3	13,43 | 41,42	0.2839

[truncated: 11 more sheets: Supplementary Figure 6, Supplementary Figure 7, Supplementary Figure 8, Supplementary Figure 9, Supplementary Figure 10, Supplementary Figure 11, Supplementary Figure 13, Supplementary Figure 15, Supplementary Figure 16, Supplementary Figure 17, Supplementary Figure 18]
